# Supplementary material for: Effects of Gene Dose, Chromatin, and Network Topology on Expression in Drosophila melanogaster
Source: PLoS Genet. 2016 Sep 6;12(9):e1006295. doi: 10.1371/journal.pgen.1006295 (PMC5012587; doi:10.1371/journal.pgen.1006295)
Supplement: S1 File — Tab-limited text files contain log2 gene-level expression relative to the global reference. Genes are by Flybase IDs. Genotypes are abbreviated by removing the suffix Df(2L). (ZIP) [file pgen.1006295.s001.zip]

Archive with 16 entries (13 files):
- Supplemental File 1/
- Supplemental File 1/.DS_Store
- __MACOSX/
- __MACOSX/Supplemental File 1/
- __MACOSX/Supplemental File 1/._.DS_Store
- Supplemental File 1/Hybrid_Female_log2FoldChange.txt
- __MACOSX/Supplemental File 1/._Hybrid_Female_log2FoldChange.txt
- Supplemental File 1/Hybrid_Male_log2FoldChange.txt
- __MACOSX/Supplemental File 1/._Hybrid_Male_log2FoldChange.txt
- Supplemental File 1/Isogenic_Female_log2FoldChange.txt
- __MACOSX/Supplemental File 1/._Isogenic_Female_log2FoldChange.txt
- Supplemental File 1/Isogenic_Male_log2FoldChange.txt
- __MACOSX/Supplemental File 1/._Isogenic_Male_log2FoldChange.txt
- Supplemental File 1/READ_ME (Supplemental File 1).txt
- __MACOSX/Supplemental File 1/._READ_ME (Supplemental File 1).txt
- __MACOSX/._Supplemental File 1
