# Supplementary material for: Effects of Gene Dose, Chromatin, and Network Topology on Expression in Drosophila melanogaster
Source: PLoS Genet. 2016 Sep 6;12(9):e1006295. doi: 10.1371/journal.pgen.1006295 (PMC5012587; doi:10.1371/journal.pgen.1006295)
Supplement: S1 File — Tab-limited text files contain log2 gene-level expression relative to the global reference. Genes are by Flybase IDs. Genotypes are abbreviated by removing the suffix Df(2L). (ZIP) [file pgen.1006295.s001.zip › Supplemental File 1/Hybrid_Female_log2FoldChange.txt]

ED761_F	ED779_F	ED8185_F	ED1054_F	ED1272_F	ED105_F	ED7762_F	ED125_F	ED12527_F	ED729_F	ED8142_F	ED1202_F	ED8186_F	ED773_F	ED774_F	ED776_F	ED777_F	ED778_F	ED784_F	ED206_F	ED700_F	ED746_F	ED87_F	ED1303_F	ED19_F	ED369_F	ED4651_F	ED775_F	ED94_F	ED7007_F	ED123_F	ED793_F	ED136_F	ED353_F	ED80_F	ED800_F	ED1305_F	ED1466_F	ED385_F	ED1378_F
FBgn0000008	-0.212	0.1022	0.0296	-0.1942	-0.1833	0.2329	-0.0327	-0.341	0.1333	0.051	-0.3542	0.2173	0.0172	0.3531	0.2756	-0.0642	0.1802	-0.1337	0.1329	0.0035	0.156	-0.0266	0.0888	-0.0186	-0.28	-0.3576	0.2623	0.4187	-0.1477	-0.2986	0.2072	-3e-04	-0.0322	0.0103	0.0224	-0.1351	0.007	0.2387	0.046	-0.0379
FBgn0000014	0.1288	0.1701	-0.1162	0.2486	0.2175	0.0897	0.0888	0.2338	0.0902	0.2615	0.1458	0.0239	0.1268	0.5384	-0.4225	-0.0283	0.3386	0.475	0.3689	0.0258	-0.2827	0.4198	-0.2326	-0.1915	0.3284	0.036	-0.3416	-0.2914	-0.024	-1.324	-0.356	-0.315	0.3281	-0.3433	-0.2243	-0.1026	0.0644	0.3975	-0.4395	0.1129
FBgn0000015	0.5246	-0.3223	-0.2156	-0.3645	0.2905	0.0904	0.3731	0.2397	0.1936	0.3129	-0.159	0.17	-0.0066	0.2166	-0.4506	0.0975	1.3589	0.8147	0.1192	-0.1568	-0.2752	-0.1649	0.0249	-0.0249	-0.0363	-0.8721	-1.2513	-0.1642	-0.3223	-0.2925	0.6528	-0.4167	-0.5856	-0.1834	-0.1542	-0.0156	0.0987	0.7512	-0.1873	0.0935
FBgn0000017	0.1786	0.3422	-0.3092	-1.3727	-0.2246	-0.1619	0.307	-0.4894	-0.2536	0.5178	-0.4529	-0.0298	-0.166	0.4866	0.568	0.3534	0.545	-0.0504	0.467	0.0551	0.7014	0.3317	-0.1184	-0.047	-0.081	-0.0602	0.101	0.421	-0.1479	0.4743	0.2798	-0.1685	-0.4037	-0.1224	-0.1684	-0.375	-0.2376	-0.2296	0.1043	-0.7025
FBgn0000018	-0.2577	-0.1663	0.0947	-0.0824	0.2576	0.2073	-0.1892	0.229	0.1137	-0.7318	-0.0428	0.4512	-0.1188	-0.283	-0.2941	-0.2964	-0.3535	-0.5521	-0.4336	-0.4327	-0.4384	-0.2396	0.1653	0.3244	-0.0708	0.4792	0.5352	-0.2276	0.0808	-0.3255	0.205	-0.0604	0.2089	0.0416	0.2655	-0.1628	0.0599	0.2408	0.1669	0.012
FBgn0000024	-0.4154	-0.3244	0.066	-1.1772	0.088	0.187	0.0186	0.1327	0.1615	0.0763	0.0873	0.1586	-0.2334	0.1859	-0.1287	0.109	0.3497	0.6136	-0.1356	0.0159	-0.2973	-0.1395	-0.2643	0.0054	0.4769	0.0601	-0.12	0.2117	-0.1735	-0.4407	0.1392	-0.448	0.2719	0.0967	-0.2027	0.2641	0.1273	0.4634	-0.4212	0.4929
FBgn0000028	0.2359	0.4259	0.0607	-1.3925	-0.3102	0.3219	1.0303	0.0553	0.2913	0.6169	-0.5395	-0.7085	-0.4622	0.3854	0.7062	0.9225	1.1712	1.1616	1.396	0.2693	-0.0815	0.0981	-0.8518	-0.3838	0.6372	-3.44	0.6413	0.9922	-0.4573	-0.444	-0.1592	-0.2402	0.9379	0.9477	-0.4347	0.5555	0.1344	0.3302	-3.2743	0.5992
FBgn0000032	-0.3503	-0.0848	0.2204	-0.3597	0.1333	-0.1076	-0.4145	-0.052	0.0486	-0.294	0.1035	0.3329	0.1488	-0.5771	-0.0939	-0.2362	-0.2473	-0.1931	-0.186	0.53	-0.1539	-0.0467	0.2357	0.4622	0.0248	-0.083	-0.1251	-0.2533	0.1247	0.0096	0.1818	0.2643	0.162	0.0253	0.1901	0.0875	0.3917	-0.0542	-0.1039	-0.1548
FBgn0000036	0.3178	-0.5375	0.2922	-2.5782	0.1735	-0.0407	-0.0772	0.3903	0.3101	-0.0907	0.1811	0.0884	-0.2437	0.3064	0.3144	0.3783	0.0656	0.704	-0.2181	0.3725	-0.3886	-0.1002	-0.3456	-0.0645	0.5008	-0.1215	-0.3151	0.1068	-0.4835	-0.7442	-0.2505	-0.1608	0.4558	0.0301	-0.4816	0.3997	0.4233	0.9704	-0.942	0.5523
FBgn0000037	0.4752	-0.0487	0.2423	-1.1498	-0.1717	-0.1174	0.3607	-0.1531	0.214	0.6043	-0.0129	-0.3109	-0.4659	0.9291	0.5611	0.9162	0.7582	0.7639	1.1244	0.1621	0.2587	0.269	-0.6215	-0.3277	0.1113	0.1511	-0.4708	0.6317	-0.5734	0.4255	0.0836	-0.5856	0.1151	-0.4493	-0.3138	0.2597	-0.3164	0.6433	-0.8955	0.4359
FBgn0000038	-0.0658	-0.2094	0.1679	-1.5836	0.2144	0.0096	0.1306	0.2213	0.3378	0.1264	0.1346	-0.0068	-0.4072	0.703	0.1268	0.2654	0.6261	0.9592	0.4005	-0.0687	-0.1036	0.0175	-0.3823	-0.0426	0.5192	-0.3904	-0.7907	0.5028	-0.4128	-0.0814	-0.8683	-0.1203	0.1248	-0.0827	-0.1843	0.3136	-6e-04	0.5624	-1.2249	0.4665
FBgn0000039	-0.3691	-0.8818	0.1572	-0.6492	-0.5376	0.4259	0.7089	-0.0217	0.0543	0.1973	0.6547	-0.072	-0.2197	0.6622	0.3934	0.3923	0.7532	0.5277	0.1809	0.6789	-1.1148	0.0795	-0.0288	-0.206	-0.8795	0.4577	-2.243	0.3489	0.1971	0.4565	-0.7612	-0.2639	-0.5193	0.6101	-0.7335	0.1604	-0.1068	0.1885	1.053	1.1021
FBgn0000042	0.2333	0.2822	-0.2781	0.0226	-0.3271	-0.0136	0.5422	-0.1154	-0.1991	0.2741	-0.0777	-0.039	-0.2793	0.6215	0.3333	0.6181	0.4519	0.2269	0.0606	-0.2559	0.1227	-0.0642	-0.4451	-0.183	-0.1223	-0.2165	-0.2483	0.5282	-0.247	0.3678	-0.4381	-0.2526	-0.1766	0.0616	-0.3322	-0.0914	-0.318	-0.115	-0.1848	-0.138
FBgn0000043	-0.1423	-0.2239	0.2831	0.9338	0.3237	0.1295	-0.4381	0.335	0.3362	-0.3846	0.1282	0.2714	0.0491	-0.0412	-0.3226	-0.0731	-0.013	0.1493	-0.3454	0.2768	-0.2011	-0.2294	0.006	0.1716	-0.152	-0.3823	0.0376	-0.4899	0.06	-0.4499	-0.338	0.1009	0.3396	-0.1012	-0.0035	0.1702	0.2887	0.1338	-0.1629	0.1979
FBgn0000044	0.1859	0.2576	-0.1469	0.9479	-0.1135	0.0189	0.3658	0.2437	0.3829	0.0418	0.1177	0.0994	-0.2876	-0.0889	-0.0765	-0.5526	0.0947	0.2899	0.2019	-0.6728	-0.1679	-0.1338	-0.4882	-0.1138	0.1299	0.0245	-0.8036	0.1801	-0.2726	-0.8103	-0.0216	-0.0695	0.0339	-0.0875	-0.3458	0.397	0.1207	0.4671	0.0755	0.5318
FBgn0000045	-0.716	0.3506	-0.881	1.0469	-0.2416	-0.0761	-0.5809	0.0273	0.5769	-0.0698	0.8404	-0.2332	-0.3217	0.0055	-0.086	-0.5533	0.047	0.5333	0.0696	-0.8399	-1.1142	-0.2801	-0.5697	-0.4144	0.0436	0.4536	0.3343	0.1978	-0.0107	-0.1086	0.2476	0.1404	-0.2362	0.0692	-0.5343	1.3548	0.0815	0.2333	0.8712	0.3158
FBgn0000046	-0.3559	0.2529	-0.2711	0.8567	-0.0709	0.1175	-0.12	0.0853	0.2409	-0.0694	0.3654	0.082	-0.3163	0.1121	-0.0154	-0.433	-0.0758	0.5422	-0.166	-0.6361	-0.6059	-0.2157	-0.4133	-0.1839	0.19	0.2713	-0.241	-0.0079	-0.2787	-0.3493	0.0408	-0.1389	0.0599	-0.1048	-0.296	0.5414	0.1019	0.323	0.4812	0.6611
FBgn0000047	-1.1943	0.2647	-1.7956	3.9412	-0.4429	0.8942	-1.7147	0.295	0.9309	0.0172	1.5559	-0.2878	-1.1812	-0.315	-0.8432	-0.0127	0.2995	-0.757	-0.3535	-2.3198	-1.1286	-0.9947	-0.7825	-0.4798	-0.2746	0.9769	-0.596	-0.8103	0.9714	-0.0747	-0.265	0.7498	-0.7327	0.0612	-0.7672	2.8256	0.2997	1.3456	2.0192	0.7161
FBgn0000052	0.3603	0.3098	0.0077	0.0451	-0.4079	0.1387	0.4673	-0.3142	0.0963	0.4407	0.031	-0.2183	0.253	0.3744	0.3434	0.3649	0.1884	0.0272	0.2334	-0.2678	0.3575	0.3477	0.2344	-0.0327	-0.4584	0.0065	0.0214	0.3152	0.0037	0.3023	-0.5174	-0.0836	-0.1322	-0.8551	-0.1694	-0.2623	-0.154	-0.3874	-0.8321	-0.2112
FBgn0000053	0.1241	0.0408	0.2184	0.2332	-0.4326	-0.0512	0.1966	-0.3647	-0.0017	0.4636	0.1166	-0.1862	0.3639	0.2997	0.5958	0.1635	-0.1518	-0.1026	0.4625	-0.532	0.3117	0.3097	0.4471	-0.1279	-0.393	-0.1648	-0.2484	0.1122	-0.0919	-0.4594	-0.6524	-0.0995	-0.2248	0.1646	-0.0483	-0.1966	-0.3016	-0.4058	0.6189	-0.0376
FBgn0000054	-0.0279	-0.2225	0.1616	-0.3916	0.1898	0.1762	-0.2967	0.1673	0.0581	-0.3706	-0.1353	0.3713	0.2093	-0.4509	-0.2298	-0.2528	-0.4795	-0.3208	-0.5702	0.4543	-0.0891	-0.3767	0.1501	0.3662	0.1037	-0.0429	0.133	-0.3684	0.3127	-0.1918	0.2549	0.1674	0.0098	-0.0753	0.2042	0.0744	0.1272	0.074	-0.0414	-0.07
FBgn0000055	-1.7626	-1.7704	1.2917	0.5657	1.7235	-1.1288	-0.8841	0.5887	0.5114	-1.3613	0.2053	0.5013	-0.0849	-0.8226	-0.622	0.8208	-2.1192	-0.4987	-1.8254	0.6987	-2.4608	-1.5257	0.3361	0.8202	2.3878	0.4992	1.026	-2.5235	0.0609	-0.0521	-0.5099	0.9222	-0.3514	0.2002	0.919	0.5537	0.2793	1.2067	-1.0419	-0.8126
FBgn0000057	0.0969	0.1356	-0.1188	0.1438	-0.2862	-0.1503	0.6497	-0.0469	-0.3654	0.4806	-0.2294	-0.056	-0.1279	0.4218	0.5613	0.2581	0.3355	-0.1401	0.4264	-0.3255	0.6549	0.5721	-0.0869	-0.2162	-0.1822	0.0878	0.0398	0.3632	-0.1518	0.326	-0.1065	-0.1432	-0.657	-0.2693	-0.1479	-0.1527	-0.2529	-0.2218	0.1215	-0.263
FBgn0000061	-0.2638	0.3606	1.2255	0.4837	0.1586	-0.0025	0.6301	0.3191	0.6947	-0.273	-0.6831	0.0396	-0.5678	2.0038	-0.4871	-0.9464	-1.0758	1.6226	-1.4579	-1.4113	1.7822	-0.2469	0.1255	-0.1655	-0.9144	-1.0121	0.3551	-1.4806	-0.8032	0.0375	0.0174	-1.1513	-0.2851	-0.2328	0.3391	1.1396	-0.1582	1.544	-0.2837	0.3509
FBgn0000063	-0.1419	0.4303	0.122	-1.4429	0.3913	-0.5281	0.0763	-0.1754	-0.4603	0.1931	-0.4774	0.1733	0.0541	-0.0091	0.5171	0.3087	-0.4383	-0.1229	0.0662	0.696	0.8486	0.1464	-0.0073	0.385	-0.1068	-0.3077	0.5179	0.1702	-0.0313	0.3971	0.6997	0.047	-0.716	0.0978	0.2546	-0.243	0.0212	-0.5596	0.2591	-1.1284
FBgn0000064	-0.4224	-0.195	0.2069	1.9392	0.2282	0.4062	-0.5461	0.7061	0.3645	-0.3598	0.334	-0.1868	-0.0034	-0.2381	-0.5384	-0.0066	-0.1415	0.3368	-0.3443	-0.1158	-0.9046	-0.6851	-0.2876	-0.3414	0.2089	0.1843	-0.2963	-0.1912	-0.017	-0.4153	-0.5033	-0.1083	0.3011	-0.2498	-0.1043	0.7628	0.3545	0.4757	0.0567	0.6476
FBgn0000075	0.505	0.8385	1.0433	2.2391	0.4326	-0.0545	0.5564	-1.0168	-0.7886	0.912	1.4069	-0.936	-1.1192	1.4556	1.9203	-0.1218	-0.5442	-1.0192	-2.3822	-0.0622	-1.1337	-0.9854	-0.1303	1.8252	-0.2005	0.8007	1.2604	0.0885	0.4738	1.0679	-0.7183	0.8313	0.5472	1.5811	-1.904	-1.1661	-0.3489	1.7293	0.0042	-1.5883
FBgn0000077	-0.2358	0.0439	-0.0799	0.2559	0.4332	0.2205	-0.3813	0.2035	0.3656	-0.4815	0.1151	-0.2775	-0.0569	-0.477	-0.3787	0.1433	-0.0706	-0.1547	3e-04	0.3404	0.4362	0.1326	0.0302	0.3185	0.1716	-0.4865	0.4113	-0.2056	0.0349	-0.0614	0.1658	-7e-04	-0.1768	-0.2677	0.0167	0.1106	0.2842	-0.9367	-1.129	-0.1364
FBgn0000078	0.3956	-0.0503	1.0232	-1.0908	-0.3436	-0.7279	-0.3825	0.0606	-0.0804	0.425	0.8301	-0.8126	0.4347	0.6364	0.1423	-0.0886	0.7293	-0.969	-0.2909	-0.8012	-0.5239	0.5269	0.0868	-1.047	-0.2323	0.5166	-0.9715	0.131	0.4917	-0.0983	-0.4882	0.788	0.1566	0.7152	0.6546	-0.0687	-0.4853	0.0055	0.4604	0.378
FBgn0000079	0.5162	0.0595	0.8669	-1.1161	-0.3111	-0.7264	-0.3383	0.012	-0.285	0.6102	0.7215	-0.8106	0.156	0.6803	0.1827	0.0574	0.8498	-0.6764	-0.2228	-0.8066	-0.5106	0.6714	0.0733	-1.0167	-0.261	0.4208	-0.9677	0.1617	0.4275	-0.1318	-0.5272	0.5784	0.2467	0.6342	0.5336	-0.1311	-0.3602	-0.0972	0.4154	0.33
FBgn0000083	-0.2299	-0.1745	0.199	1.1766	0.1827	0.1833	-0.3448	0.3444	0.1034	-0.1464	0.3119	-0.132	0.0597	-0.0155	-0.1897	-0.109	-0.062	-0.1065	-0.1357	-0.2581	-0.1622	-0.5441	-0.1672	-0.1544	-0.0487	0.3098	-0.0379	-0.3222	-0.1124	-0.4975	-0.4247	-0.0595	0.2111	0.059	-0.0256	0.31	0.122	0.2124	0.3149	0.409
FBgn0000084	-0.2382	-0.303	0.3155	1.0987	-0.0069	0.1144	-0.3524	0.2758	0.2292	-0.1512	0.2589	-0.5233	0.2745	-0.2198	-0.1585	-0.3754	-0.3893	-0.2639	-0.1632	-0.3066	-0.1457	-0.3494	0.0661	-0.2328	-0.3629	0.2653	0.46	-0.4951	0.0856	-0.4732	-0.3824	0.1206	0.0596	0.1565	0.2197	0.3308	0.1242	0.2006	0.2216	0.5453
FBgn0000092	0.2767	-1.576	1.4021	0.0539	-0.8827	-0.8314	0.0233	0.2237	0.29	0.8133	-0.2239	-0.3953	0.9264	-0.3658	1.8431	-0.1134	-0.2259	-0.6904	-0.0539	0.6969	0.0857	1.1371	-1.4331	0.2009	-1.2569	0.6212	0.2655	0.0522	-1.7121	-1.2721	-0.7447	-0.2046	0.75	-0.1917	0.4362	-0.0281	-0.2595	1.6116	-0.7964	1.6552
FBgn0000097	-0.0084	0.1322	-0.199	-0.2614	0.0959	0.138	-0.7449	-0.9445	0.0715	-0.1166	-0.1533	0.2461	-0.1187	0.0149	0.1749	0.0997	0.1009	0.0208	-0.117	0.4092	0.1193	0.1308	-0.0246	0.3217	0.1926	-0.2367	0.189	0.2242	-0.0381	0.3545	0.279	-0.0189	0.1079	-0.0477	-0.0596	-0.1425	0.093	-0.0149	-0.1158	-0.1318
FBgn0000099	-0.411	-0.1595	0.061	1.0621	0.3762	-0.029	0.0673	0.4444	0.0411	-0.668	0.1797	-0.0588	0.3173	-0.2445	-0.5576	-0.3458	0.1154	0.3504	0.1013	0.0579	-1.0953	-0.2613	-0.392	-0.0138	0.2133	-0.0878	-0.2264	-0.349	0.0019	-0.6608	-0.3293	0.1129	0.2207	0.1263	-0.2064	0.2922	0.0964	0.4434	-0.3763	0.5555
FBgn0000100	-0.0657	-0.1374	0.2396	0.9883	-0.0325	0.2987	-0.5423	0.1611	0.2563	-0.313	0.2211	0.058	0.1805	-0.2829	-0.2907	-0.1858	-0.2435	0.2374	-0.2408	-0.0857	-0.4586	-0.0398	0.195	0.1306	-0.152	-0.1172	-0.2335	-0.1186	0.2063	-0.4448	-0.3813	0.1517	0.3274	0.1804	0.1743	0.3038	0.2147	-0.133	0.0391	0.2487
FBgn0000108	-0.0752	-0.0844	0.2772	-2.3146	0.2326	0.1576	0.0552	-0.1285	-0.066	0.2368	0.1209	-0.1179	-0.1654	0.2464	0.1994	0.3105	0.4742	0.8519	0.5301	0.0668	-0.3722	0.1154	-0.2291	-0.1393	0.2868	0.1722	-0.2006	0.4983	-0.2151	-0.3857	-0.3402	-0.4634	0.2214	-0.1005	-0.2119	0.3208	0.0547	0.5304	-0.8386	0.5029
FBgn0000109	-0.1347	-0.0967	0.2174	1.0106	-0.2163	0.0666	-0.2631	0.1104	0.0052	-0.1739	0.2501	-0.3242	0.2128	-0.2975	-0.0572	-0.0818	0.0837	0.1499	0.0338	-0.3454	0.2988	0.0174	-0.0158	-0.3873	-0.2327	0.1817	0.6153	-0.0932	0.0122	0.0566	-0.3455	0.1463	-0.1126	0.243	-0.0884	0.2227	-0.1092	-0.287	0.6547	-0.2454
FBgn0000114	-0.7293	0.0559	-0.152	-0.8751	-0.2944	0.1654	0.298	-0.2999	0.2491	0.2936	0.0442	0.3	0.1179	-0.0047	0.3145	0.3414	0.2186	0.2677	-0.366	0.3204	-0.4654	-0.3998	0.1633	0.3676	0.1165	-0.3843	-0.2009	-0.1065	0.1024	0.4077	0.2166	0.074	0.2364	-0.0491	-0.0182	0.1305	0.1758	-0.0538	-0.1753	-0.3046
FBgn0000115	0.0606	0.2951	-0.2246	0.2826	-0.1405	-0.0706	0.2535	0.0113	-0.005	0.2523	0.0568	0.1627	-0.1929	0.2471	0.2149	0.191	0.1862	0.1132	0.2508	-0.1958	0.7154	0.2848	-0.0876	-0.1954	-0.1937	0.005	-0.213	0.2993	0.0386	-0.3898	-0.1555	0.0646	-0.3384	-0.5167	0.0601	0.095	-0.2736	-0.0223	-0.3224	-0.2205
FBgn0000116	-0.481	-0.1126	-0.1286	1.4075	0.1321	0.3591	-0.3642	0.2216	0.2649	-0.176	0.4017	-0.0613	0.0174	-0.2729	-0.3294	-0.3259	-0.2265	-0.2594	-0.2567	-0.4337	-0.8723	-0.4875	-0.2315	-0.2851	0.3614	0.318	-0.1511	-0.0173	0.1398	-0.4123	-0.0835	0.164	0.0819	0.1956	-0.0608	0.5882	0.2251	0.3803	0.4328	0.5082
FBgn0000117	0.1699	0.1013	0.0076	-0.0861	-0.0996	-0.0684	0.08	-0.1625	-0.1654	0.16	-0.1547	-0.0917	0.1108	-0.124	0.1164	0.0182	0.042	-0.2587	-0.0312	-0.0414	0.4958	0.0161	0.0161	0.0016	-0.1532	-0.0349	0.1885	0.0319	0.0633	-0.0826	0.0874	-0.0041	-0.0947	-0.0069	0.0654	0.0211	2e-04	-0.0571	0.1121	-0.2413
FBgn0000119	0.2183	0.4535	-0.0915	-0.4616	-0.1421	0.202	0.2169	-0.436	-0.0829	0.1216	-0.2091	0.0298	-0.0321	0.3345	0.1918	0.0886	0.2844	0.0258	0.1554	-0.3293	0.6143	0.0277	0.126	-0.1652	-0.135	-0.1043	-0.169	0.4497	-0.1603	0.3246	0.2969	-0.1022	0.0138	-0.0904	-0.2478	-0.3861	-0.0453	0.0359	0.3757	0.0263
FBgn0000120	-0.8547	-0.415	0.691	-2.2809	0.8226	0.2401	-1.2432	-0.3503	-0.894	-0.4523	0.7614	0.0134	0.4534	-0.0058	-0.1079	-0.4109	0.1326	0.6161	0.3101	0.1056	-0.2066	0.028	-0.1002	0.3553	0.0378	0.3773	0.2507	0.2628	0.283	-1.2092	-0.1217	-0.1077	0.5916	0.1468	-0.2011	0.8969	0.5936	0.9309	-0.3824	0.6666
FBgn0000121	-0.8768	-0.5312	0.7272	-2.0511	0.9901	0.448	-1.2415	-0.1836	-0.7281	-0.5391	0.7792	0.2458	0.3748	-0.1715	-0.3627	-0.4427	-0.0594	0.2527	0.1693	0.2475	-0.3121	0.1307	-0.1356	0.3625	0.1487	0.4749	0.3005	0.1024	0.2305	-1.3668	0.1758	-0.1176	0.8438	0.0346	-0.1173	0.7827	0.7006	0.9094	-0.5865	0.7828
FBgn0000139	0.1471	0.2476	0.0499	0.0884	-0.1127	-0.2807	0.055	-0.0145	-0.1425	0.2054	0.1493	-0.2444	-0.046	0.1821	0.4008	0.1395	0.2618	-0.1382	0.1517	-0.3955	0.1226	0.0474	0.1404	0.0236	-0.2617	0.1257	0.1297	0.1325	0.1176	-0.1865	-0.1344	0.1181	-0.2272	0.1157	-0.0841	-0.172	-0.1699	-0.0785	0.1358	-0.1339
FBgn0000140	-0.171	0.2964	-0.1005	-1.2744	0.0681	-0.0976	-0.3176	-0.18	-0.1494	-0.1027	-0.1407	0.3269	0.0625	-0.5012	0.1249	-0.0545	-0.4563	-0.2747	-0.1816	0.679	0.3337	0.0993	0.2645	0.3639	0.1712	0.2973	0.5976	-0.283	0.1625	0.0364	1.0239	0.2658	-0.3516	0.1857	0.2825	-0.21	0.0048	-0.2256	0.4344	-1.0832
FBgn0000146	-0.1543	-0.0721	0.1479	-0.3897	-0.0886	0.3422	-0.2643	-0.3432	0.5108	-0.4011	0.1235	0.1972	0.4951	-0.757	-0.2595	-0.5902	-0.1996	0.0578	-0.3688	0.1681	-0.4155	-0.1797	0.2735	0.2887	0.093	0.0623	0.165	0.1049	0.2047	-0.0954	-0.0965	0.244	0.1647	0.2617	0.049	0.0413	0.1669	0.1083	0.0364	-0.0513
FBgn0000147	0.1195	0.3659	0.0116	-1.1275	0.264	0.113	0.0448	-0.1825	-0.3159	-0.431	-0.1068	0.2926	0.2221	-0.4615	0.1957	0.1441	-0.5697	-0.3828	-0.7214	0.5054	0.1998	-0.5238	0.3525	0.2068	-0.298	0.2606	0.7324	-0.6311	0.4154	0.2962	0.5913	0.3411	-0.5158	0.3868	0.4954	0.0731	-0.0824	-0.1544	0.2174	-1.5162
FBgn0000150	-0.1775	-0.104	0.1022	0.93	-0.0915	0.2465	-0.2472	-0.0527	0.2087	-0.0726	0.1997	0.019	0.2635	-0.5142	-0.1492	-0.1396	-0.2919	-0.2762	-0.219	-0.4249	-0.1499	-0.167	0.103	0.1181	-0.1655	0.1823	-0.1363	-0.2279	0.2506	-0.4557	-0.1145	0.2916	0.116	0.2847	0.2232	0.44	0.0146	-0.0342	0.5051	-0.0905
FBgn0000152	-0.1723	-0.1624	-0.0217	-0.1798	0.1298	-0.4084	-0.3327	-0.0873	0.0799	-0.1066	0.2699	0.1149	0.0333	-0.1179	0.1101	-0.0228	-0.2984	-0.5476	0.1693	0.1137	-0.3075	0.2264	0.0744	0.1816	0.2226	0.5015	0.4072	-0.1173	-0.0956	-0.3764	0.1031	0.0308	0.0642	0.4081	0.023	0.0534	0.3805	0.0131	-0.0412	-0.3723
FBgn0000153	-0.2549	-0.0499	-0.1677	1.7703	-0.3244	0.2395	-0.2973	0.127	0.2086	0.1964	0.5521	-0.9028	0.2536	-0.1207	-0.1214	0.0932	-0.0523	0.0653	0.0295	-0.8934	-0.4027	-0.0248	-0.3854	-0.5487	-0.6466	1.231	0.4518	-0.0949	0.2353	-0.8714	-0.4487	-0.2626	-0.2157	0.3379	-0.0484	0.8305	0.0609	0.4266	0.2103	0.3363
FBgn0000157	-0.3971	-0.1244	0.177	0.3885	0.1951	0.1913	0.1955	0.2991	-0.063	-0.5239	0.3444	-0.016	-0.0808	-0.127	-0.2218	0.1716	0.2606	0.2907	-0.0507	-0.019	-1.0554	-0.1085	-0.1726	-0.3731	0.1559	0.0562	-0.4305	0.1055	-0.4036	0.0199	-0.3246	-0.133	0.175	0.0196	-0.2008	0.4566	0.1337	-0.1428	-0.3391	0.7686
FBgn0000158	0.3916	0.6727	0.1186	-0.3989	-0.1567	0.0447	-0.8677	-0.0464	0.2887	-0.7783	-0.1643	-0.4681	0.3262	-0.2704	0.0603	-0.1326	-0.6443	-0.7877	-0.5319	0.6511	0.2717	-0.1299	-0.3244	0.0674	0.2358	-0.0494	0.6887	-0.1252	0.5502	0.1771	0.8348	0.6857	0.1043	0.6189	0.3981	-0.2247	0.2489	0.0549	-1.1333	-1.0401
FBgn0000163	0.1657	0.1163	-0.1835	-0.4959	-0.1628	-0.1668	0.2879	-0.4225	0.0135	0.0229	-0.2727	0.1739	-0.1461	0.4818	0.0519	0.2017	0.2288	0.1514	0.2801	-0.0736	0.1539	-0.1723	-0.0122	0.1336	-0.0838	-0.0547	0.0366	0.4253	-0.2458	0.2756	0.2525	-0.2178	-0.208	0.111	-0.1905	-0.1785	-0.0996	0.0618	0.063	-0.207
FBgn0000166	-0.1847	0.5294	-0.1081	-2.2428	-0.0553	-0.5436	0.3888	-0.5446	-0.2957	0.0378	-0.1877	0.2114	0.1378	0.1083	0.5119	-0.262	-0.1845	-0.5936	-0.1541	0.19	0.4938	0.0755	0.4617	0.5084	-0.0786	-0.054	0.6224	0.3087	0.2096	0.6331	1.0731	0.3007	-0.3239	0.4648	0.2999	-0.003	0.1754	-0.3489	0.2198	-1.7354
FBgn0000173	0.0904	0.1528	-0.0665	0.2073	-0.0601	-0.1529	0.2288	-0.0382	-0.1076	0.2334	0.0198	-0.1471	-0.0492	0.1719	0.1092	0.3636	0.2879	0.0468	-0.0648	-0.08	-0.0925	-0.0711	-0.1463	-0.1934	-0.0983	-0.2097	-0.3261	0.3407	-0.0557	0.6884	-0.2179	-0.0589	0.0225	-0.3306	-0.0519	0.0368	-0.1147	-0.0514	-0.2868	0.0068
FBgn0000179	0.1966	-0.062	0.226	0.1108	0.1728	-0.1504	0.246	0.0018	-0.2381	0.6514	0.3154	0.1169	-0.4469	0.4536	0.2762	0.1398	0.6239	0.2484	0.5353	-0.0928	-0.7854	-0.1688	-0.1571	-0.3238	-0.1873	-0.9609	0.5737	0.7089	-0.2483	0.1796	0.1926	-0.4605	0.3278	-0.8598	-0.4284	0.3461	0.2206	0.424	-0.2227	0.14
FBgn0000180	0.247	-1.2136	0.2845	0.0491	0.4022	0.0945	-0.6766	-1.0055	0.3859	0.7279	-0.0154	0.4999	0.1262	-0.4666	-0.0416	-0.1233	0.7372	-0.8024	-1.4988	0.9314	0.0565	0.5699	0.0187	-0.1994	0.1306	-1.5131	1.3769	-0.7278	0.4086	0.2704	0.2942	-0.2635	0.8462	-0.8705	-0.1521	-0.0638	0.1388	-0.358	0.374	0.6549
FBgn0000181	0.0514	-0.022	0.0245	0.3692	-0.2614	0.0011	0.1995	-0.0437	-0.0227	-0.0477	-0.0075	-0.2013	0.0135	-0.1067	-0.0986	0.0452	-0.0246	0.0804	0.1358	-0.0189	-0.2309	0.1936	0.1656	0.052	-0.1825	-0.0686	-0.2157	0.2691	0.1662	0.53	-0.4525	0.0676	0.0072	-0.0861	0.082	0.1239	0.0081	-0.2807	-0.0892	-0.1177
FBgn0000183	0.1129	0.1613	-0.1377	-1.0849	-0.0976	-0.0027	0.2413	-0.2823	0.021	0.2102	-0.1685	0.1938	-0.0074	0.1378	0.3298	0.1703	0.0025	0.056	0.0919	0.2042	-0.0488	0.2135	0.159	0.138	0.019	-0.3266	0.0659	0.3056	0.028	0.2953	0.3201	0.0075	-0.0991	-0.0989	-0.051	-0.212	-0.1184	-0.3119	-0.0102	-0.4823
FBgn0000206	-0.575	0.1149	0.2328	-2.6354	0.0603	0.366	-1.0559	-0.4051	-0.5687	-0.2521	-0.1588	0.1867	-0.284	0.3331	0.687	-0.1482	0.7273	0.5145	0.6005	-0.161	0.8532	0.5435	-0.4007	0.1764	0.0337	0.4581	1.1211	1.0371	-0.0648	-0.8033	0.2659	-0.3098	0.1388	-0.052	-0.388	0.4393	0.4814	0.2777	-0.4419	0.3757
FBgn0000210	0.4944	0.458	-0.3333	-1.7109	-0.5814	0.3909	0.9242	-0.7821	0.3384	0.3363	-0.4944	0.3905	-0.2239	0.071	0.3294	0.6321	0.6339	0.4552	0.3574	-0.0874	-0.2703	0.2915	0.0093	0.1719	0.4591	-0.0627	-0.174	0.7452	-0.3075	0.3829	-0.4896	-0.3446	0.0509	0.0877	-0.4898	-0.9446	0.0024	0.1599	-0.0602	0.2392
FBgn0000212	0.3212	0.1251	-0.2581	-0.6101	-0.0877	-0.2237	0.3741	-0.3022	-0.2378	0.3486	-0.642	0.0056	-0.0743	0.1854	0.432	0.3377	0.0885	-0.0835	0.3472	0.1187	0.4844	0.4755	-0.1182	-0.0993	-0.0188	-0.1125	0.1555	0.3689	-0.1475	0.4056	0.4093	-0.2035	-0.3125	-0.0376	-0.1174	-0.3244	-0.0898	-0.323	-0.0121	-0.5705
FBgn0000221	-0.1802	0.1032	0.0063	-0.4419	-0.0746	0.5418	0.3124	-0.1478	0.1545	0.1397	-0.1593	0.0611	0.1179	-0.4283	0.0341	0.1174	-0.7501	-0.9684	0.0413	-0.0498	0.3087	0.6488	-0.0475	-0.1892	-0.3756	0.6387	1.0631	0.0435	0.3218	0.3581	-0.7009	0.1531	-0.0816	0.4689	0.2079	-0.1896	0.0599	-0.1174	0.9649	-0.7316
FBgn0000228	-0.1307	-0.0609	-0.0942	-1.0583	-0.0328	0.1055	0.0716	-0.1288	-0.0927	-0.3556	-0.2013	0.1313	-0.0467	-0.2446	0.1358	-0.07	-0.2109	-0.0379	0.13	0.1715	0.0979	0.0987	0.2267	0.3766	0.1358	-0.2922	0.3885	0.1514	0.2679	0.4636	0.3403	0.0467	-0.0779	-0.027	0.0978	-0.1631	0.2008	0.0161	-0.0132	-0.4089
FBgn0000229	-0.2273	-0.2939	0.1017	0.3826	0.3875	0.3493	0.1139	0.4067	0.2199	-1.5512	0.2228	0.1009	-0.0515	0.0624	-0.3484	-0.4967	0.1624	0.3826	-0.1281	0.3017	-0.5357	-0.3729	-0.048	-0.3914	0.1614	-0.2942	-0.4415	-0.3261	-0.0172	0.0653	-0.1808	-0.1134	0.3626	0.3994	-0.1835	0.0152	0.2607	0.2473	-0.0576	0.6527
FBgn0000233	0.0184	-0.8797	0.778	-0.4681	0.6752	0.2072	0.6684	0.7672	-0.1766	0.6557	0.7001	-0.7764	-0.0375	-0.1712	-1.3716	0.136	0.861	-0.7717	-0.7123	-0.3255	-1.8945	0.7679	-0.5189	0.4771	0.8422	-1.4912	-0.5596	1.1622	0.7036	2.0248	-0.4636	0.3137	0.7915	0.4786	0.0838	0.5202	-2.6308	0.2214	0.334	-1.7829
FBgn0000239	0.0054	-0.0866	0.0224	0.2327	0.0128	-0.0662	-0.006	-0.0442	0.037	-0.0256	0.0594	0.2137	0.0717	-0.1276	0.0538	-0.0801	-0.046	-0.1335	-0.1325	0.2857	0.1903	0.0905	0.1474	0.0963	0.0163	-0.0518	-0.1115	-0.0813	0.1123	0.017	0.2866	0.0333	-0.1235	0.0752	-0.0064	-0.0195	-0.0649	-0.0031	0.1812	-1.055
FBgn0000241	0.8535	0.267	-0.2794	0.7003	-0.0961	0.0809	0.7269	0.1093	-0.3071	0.6787	0.1133	0.2414	-0.6965	0.4725	0.5091	0.4984	0.8251	0.2112	1.0424	-1.095	0.1212	0.33	-0.2265	-0.4905	-0.635	0.0574	0.8563	-1.127	-0.4831	-0.3079	0.0604	-0.3671	0.4372	-0.5298	-0.1579	0.0395	0.0512	0.6796	-0.9146	0.7954
FBgn0000244	0.164	0.1876	-0.1064	0.4365	-0.0915	-0.3772	0.1253	-0.0239	-0.1005	0.3369	-0.0306	-0.36	-0.0574	0.2238	0.0711	0.2137	0.2535	0.305	0.202	-0.0902	0.0727	0.1697	-0.1184	-0.1074	-0.1704	0.294	-0.3107	0.1727	-0.1456	-0.7374	-0.2834	-0.1318	0.1387	-0.1112	-0.1525	-0.0496	0.066	0.1676	-0.0114	0.2298
FBgn0000246	0.1213	-0.5961	0.2677	-1.7154	0.2775	0.2104	-0.6325	-0.0898	0.7214	0.3791	0.0022	0.1767	0.9161	-0.6001	-0.2183	-0.3846	-0.2351	-0.1915	-0.7903	0.4707	-0.9789	-0.3144	0.4174	0.9853	0.3591	-0.4563	0.2075	-0.1289	0.4088	-1.3198	0.4128	0.4552	0.9077	-0.3671	0.4184	-0.4495	0.1872	0.0208	-0.6388	-0.4826
FBgn0000247	0.035	0.0995	-0.0176	-0.4759	0.004	-0.0683	0.0193	-0.2172	-0.0833	0.0631	-0.077	0.1617	0.088	0.075	0.2808	0.1779	0.023	-0.2595	-0.0514	0.1953	-0.0288	-0.2278	0.1589	0.0354	0.0797	0.1016	0.1927	-0.033	0.0305	0.0837	0.1495	0.0301	-0.2218	-0.1161	0.063	-0.1105	-0.0775	-0.054	0.1898	-0.2799
FBgn0000250	-0.0277	0.0256	-0.0146	-0.0287	0.0733	-0.1545	0.0111	-0.0786	-0.1196	-0.0834	-0.0763	-0.0159	0.0253	-0.0246	0.1202	-0.0786	-0.2723	-0.1146	-0.1243	0.2728	0.2145	0.1388	0.0169	0.1544	0.0661	0.0252	0.1924	0.0275	0.1584	0.0086	0.2675	0.095	-0.3728	-0.0891	0.0862	0.0562	-0.0384	-0.1095	0.0534	-0.2289
FBgn0000251	0.1016	0.0402	-0.3227	-1.4189	-0.2047	-0.0333	-0.0089	-0.1861	-0.0921	0.0956	-0.2008	0.2662	0.0413	-0.1416	0.3491	0.1246	-0.193	-0.1165	-0.0233	0.4802	0.1606	0.1376	0.1664	0.3154	0.1043	-0.0098	0.2347	0.3165	0.107	0.1237	0.4653	0.0922	-0.1254	0.0665	0.1525	-0.1232	0.0184	-0.2755	0.2616	-0.8104
FBgn0000253	0.053	0.0283	-0.0892	-0.1455	0.2845	-0.109	0.2791	0.2355	0.0456	0.1306	-0.0294	0.0873	-0.2312	0.3632	0.0976	0.3525	0.3973	0.5282	-0.2613	0.2865	-0.6429	-0.3124	-0.313	0.0591	0.3772	-0.483	-0.8138	0.4466	-0.2889	0.0975	0.0751	-0.2444	0.4431	-0.3709	-0.3211	-0.0013	0.1848	0.2258	-0.8141	0.4191
FBgn0000256	-0.033	-0.0456	0.0125	-0.2429	0.0094	0.0212	-0.3294	-0.2018	-0.1286	-0.0132	0.0794	-0.1201	0.1527	0.0072	0.1947	0.06	0.1774	-0.0341	-0.0847	-0.0053	-0.1555	0.1776	0.0732	-0.0494	0.0158	0.1457	-0.1531	-0.1672	-0.1273	-0.0888	0.4189	0.1292	-0.0528	-0.0136	-0.0122	-0.0905	0.2454	-0.263	0.2227	0.2576
FBgn0000257	-0.1236	-0.0059	0.0863	-0.1229	0.1422	-0.2738	-0.0352	0.0276	0.0848	-0.1895	0.1029	-0.3247	0.0318	-0.0542	0.0582	0.2564	0.0658	-0.2027	0.0046	-0.0434	-0.5079	-0.3295	0.2632	-0.0517	-0.0682	0.0443	0.7951	0.1951	0.0668	-0.1488	-0.1363	0.023	-0.3185	0.148	0.0264	0.1052	0.0498	-0.1019	0.7794	-0.4002
FBgn0000259	0.1499	0.2194	-0.2494	-0.236	-0.0241	-0.007	0.3604	-0.0988	0.0058	0.151	-0.1697	0.2324	-0.2041	0.1988	0.1489	0.3539	0.0929	0.1557	0.1788	0.2156	-0.0181	0.2164	-0.1607	0.1246	0.1372	-0.275	-0.6233	0.5991	-0.2152	0.4399	-0.0177	-0.1314	0.0362	-0.4473	-0.3334	-0.2205	-0.0156	-0.1441	-0.4677	-0.0946
FBgn0000261	0.2165	0.0648	0.2324	0.6681	0.0971	-0.0644	-0.1476	0.1429	-0.0563	0.0874	0.205	0.0856	0.3392	-0.0482	-0.2793	-0.22	-0.1296	-0.0291	-0.1276	-0.309	-0.7322	-0.1749	0.194	-0.1984	-0.042	0.2709	-0.3783	-0.3051	0.1882	-0.8619	-0.0965	0.1549	0.1585	0.1761	0.1222	0.0355	0.1812	0.1345	0.153	0.4766
FBgn0000273	0.124	0.0755	-0.1107	-0.3342	0.0335	-0.0859	0.0866	-0.1365	-0.0459	0.3055	-0.1421	0.0083	-0.0972	0.1939	0.2439	0.3384	0.4375	0.1874	-0.0566	0.1373	-0.3186	-0.0561	-0.0787	-0.0714	0.233	-0.0772	-0.1067	-0.3149	-0.0611	0.0506	0.123	-0.1746	-0.054	0.0402	-0.1864	-0.1078	-0.085	0.1065	-0.1106	-0.003
FBgn0000274	0.383	0.6913	0.2757	0.2787	-0.7687	1.7182	0.5635	-1.532	0.5458	0.4019	1.2052	1.1489	0.3003	-1.7895	0.8611	-2.2642	-1.5817	-0.5372	0.5917	0.8823	0.5385	-1.0783	0.5166	0.9253	0.4645	-0.3921	-1.093	-0.8245	0.2808	-0.6547	0.7304	-0.9174	0.3986	1.6361	-0.671	-0.2031	0.9318	-0.5302	-0.7602	-0.5366
FBgn0000276	-0.6915	-0.662	-0.7152	0.3759	-1.3556	-0.2593	-2.0594	-2.3204	2.0903	-1.1047	1.0263	-0.4147	-0.4231	1.5737	-0.4089	-2.1836	-1.5012	0.1664	-1.0733	-0.2719	0.1441	-1.7922	1.3372	-1.7639	-0.2853	0.8895	2.3368	-0.6801	-0.275	0.2614	-2.0232	0.8727	2.5209	1.2623	1.9629	2.8352	1.2666	2.8116	-1.2651	0.1752
FBgn0000283	0.281	0.1736	-0.2583	-0.9163	-0.0971	-0.3159	0.2771	-0.2954	-0.1349	0.2372	-0.3669	0.0035	-0.0727	0.0711	0.4543	0.1221	0.12	-0.1217	0.1148	0.3411	0.5268	0.1911	0.0059	0.0917	0.018	-0.2909	0.5033	0.0868	-0.0199	0.3697	0.3182	-0.0682	-0.3117	-0.0784	-0.0444	-0.2038	-0.0946	-0.1707	-0.0954	-0.4893
FBgn0000286	0.0387	0.0666	-0.2657	-0.4254	-0.0034	0.1991	0.1387	-0.0116	-0.0654	0.1292	-0.0462	0.2317	-0.0289	-0.1387	0.1775	0.136	-0.062	-0.006	0.0843	0.2057	-0.2011	-0.0856	-0.096	0.095	0.2044	-0.1536	0.3024	0.2364	-0.2375	0.3182	0.1792	-0.033	-0.0802	-0.3409	-0.2461	-0.0631	-0.0015	-0.0146	-0.0594	-0.1125
FBgn0000287	-0.0202	-0.0979	-0.1332	0.0092	-0.3052	-0.3497	0.2338	0.1042	-0.2132	0.5528	-0.1562	-0.1614	-0.0498	0.9253	-0.0971	1.0571	0.102	0.7374	0.6431	0.3594	-0.445	0.2291	-0.6292	-0.8052	0.4812	0.5993	0.1771	0.2727	0.1326	-0.109	-1.0873	-0.7223	0.4304	0.0497	-0.1728	-0.173	0.154	0.847	-0.3281	0.977
FBgn0000289	0.0179	0.1001	-0.0606	-0.9115	0.0213	-0.0122	-0.0927	-0.1842	0.089	0.0022	-0.1387	0.1954	0.0256	0.0651	0.1317	0.0795	0.0794	0.0153	-0.204	0.3322	0.0981	0.0442	0.0843	0.1959	0.1344	-0.2155	0.0042	0.2099	0.0923	0.1468	0.3036	-0.0027	0.0057	-0.1753	-0.0615	-0.0849	0.0194	0.0014	-0.1081	-0.2489
FBgn0000299	0.3556	0.4007	-0.3369	1.0021	-0.3805	-0.0424	0.1867	-0.3581	0.0996	0.3673	0.0894	-0.1501	-0.1061	0.2204	0.3131	0.3149	0.5047	0.4734	0.5642	-0.8196	-0.0381	0.2629	-0.2023	-0.3278	-0.0329	-0.1563	-0.2909	0.3769	-0.4358	-0.3043	-0.7171	-0.2689	2e-04	0.1568	-0.5796	-0.2446	-0.3067	-0.241	0.1534	0.0311
FBgn0000303	-0.2133	0.2258	0.2369	-1.1037	0.0442	-0.0544	0.3734	0.0699	0.1444	0.2308	0.1392	-0.0947	-0.3566	0.5343	-0.4347	0.3405	0.3534	0.5056	0.5238	0.0031	-0.1611	0.5325	-0.5635	-0.3726	0.4243	0.4192	-0.7514	0.5056	-0.3961	0.3191	-0.8841	-0.2211	0.3944	0.2854	-0.1199	0.4263	0.1168	0.3222	-0.7824	0.464
FBgn0000307	0.1884	0.463	-0.2191	-1.192	-0.1691	-0.313	0.5201	-0.4519	-0.3675	0.4931	-0.4535	0.0643	-0.1681	0.2954	0.6045	0.3938	0.153	-0.1282	0.1105	0.2672	0.4698	0.3879	-0.012	0.0846	0.0146	-0.2891	0.035	0.3623	-0.0804	0.6341	0.4486	-0.1084	-0.4983	-0.3167	-0.1218	-0.2916	-0.1158	-0.2079	0.0118	-0.6963
FBgn0000308	0.1545	0.1484	-0.1459	0.3562	0.0258	0.0782	0.0022	0.0174	0.0657	0.3094	-0.0759	0.1494	-0.1611	0.255	0.1776	0.313	0.3754	0.3302	-0.048	0.1338	-0.414	-0.3309	-0.2328	0.0682	0.3141	-0.5235	-0.4582	0.3055	-0.121	-0.2611	-0.1243	-0.1509	0.235	-0.3114	-0.1297	0.055	-0.0505	0.0809	-0.6552	0.2559
FBgn0000313	-0.9497	-0.4188	0.4194	-3.0944	1.0066	0.3281	-0.8951	-0.6711	-0.8341	-0.0551	0.4008	0.052	0.1067	0.196	0.2087	-0.025	0.6342	0.378	0.6487	0.4497	0.0329	0.3779	0.0239	0.3916	0.1519	0.0863	0.0579	0.5746	0.5491	-1.2664	0.1958	-0.3137	0.7359	-0.2017	-0.254	0.1828	0.5161	0.8453	-0.9215	0.3452
FBgn0000316	0.1854	-0.1206	-0.161	-0.0079	0.0118	0.13	0.2281	0.0428	0.1204	0.0099	-0.3208	6e-04	-0.0152	-0.1048	0.1336	-0.1243	-0.1699	0.0027	0.1567	0.06	0.4032	0.2429	-0.0339	-0.0421	-0.1447	-0.2576	0.0955	0.1505	0.0307	0.2221	0.1387	-0.1539	-0.05	-0.1596	-0.0439	-0.1388	-0.0083	-0.0481	-0.1014	-0.0897
FBgn0000317	0.1126	0.2339	-0.0365	-0.128	0.0749	0.1567	0.0347	-0.2005	0.0593	-0.2018	-0.1708	0.2941	-0.0795	-0.4474	0.0683	0.0127	-0.1411	-0.151	-0.1999	0.1242	-0.0184	-0.0244	-0.0102	0.3108	0.2953	0.0049	0.0758	-0.1426	0.1404	-0.0913	0.4253	0.068	0.0459	0.3034	-0.0878	-0.9406	0.1921	0.074	0.0663	-0.0665
FBgn0000318	-0.4264	-0.4156	0.2521	0.5295	0.257	0.191	-0.3225	0.3857	0.153	-0.4474	0.3571	-0.0529	0.2675	-0.4936	-0.7379	-0.2223	-0.4494	-0.0305	-0.8951	0.072	-0.6987	-0.5899	0.0557	0.0293	0.1375	0.1805	-0.0051	-0.0658	0.1415	0.0749	-0.09	0.2053	0.1357	0.3689	0.2157	0.3137	0.2728	0.2496	-0.0037	0.3896
FBgn0000319	-0.0493	0.0175	0.0794	-0.3615	-0.196	0.1955	-0.0237	-0.1226	0.1909	-0.117	0.1569	0.1272	0.0838	-0.0788	0.0139	-0.1077	0.0831	-0.0321	-0.0867	-0.1829	-0.1998	-0.2292	0.2093	0.163	-0.1408	0.0891	0.1206	-0.051	0.0458	-0.1663	-0.1869	0.1289	0.1065	0.2563	0.0799	-0.1789	0.1331	0.0333	0.2876	-0.0554
FBgn0000320	0.1703	-0.4479	-0.1745	0.1984	-0.2096	0.4202	-0.2729	-0.2897	0.2515	0.3696	0.0317	0.0044	0.0276	0.5015	0.4837	0.3122	0.6164	0.1802	0.4043	-0.4758	-0.1711	0.1339	0.0991	0.2122	0.3146	-0.2804	-0.7347	0.3786	-0.1254	-0.4907	-0.101	-0.282	0.0876	0.3062	-0.1814	-0.2963	0.156	0.0821	-0.721	0.1689
FBgn0000326	-0.1632	-0.0979	0.0376	0.7779	0.0625	-0.0743	0.0051	0.2061	0.0773	-0.0417	0.1263	-0.2093	0.0351	-0.2317	0.0034	0.078	-0.05	-0.2229	-0.2143	0.0481	0.2019	0.119	-0.2242	-0.0882	-0.2315	0.194	0.3851	-0.291	0.0066	0.0505	-0.408	0.0954	-0.0424	0.1666	0.1883	0.0405	-0.1551	0.0158	0.0022	-0.0556
FBgn0000330	-0.307	-0.1815	-0.0506	0.3925	0.3396	0.341	-0.8206	0.2594	0.0525	-0.8858	-0.0462	-0.0914	0.1101	-0.5511	-0.7424	-0.3376	-0.6264	-0.0898	-0.4839	0.3385	-0.547	-0.0087	-0.1873	0.2052	0.3408	-0.0295	-0.0608	-0.0733	0.3917	0.2364	0.0243	-0.085	-0.0311	0.1337	0.1074	0.0286	0.2413	0.2166	0.1477	0.2731
FBgn0000339	-0.6449	-0.3215	0.1019	0.7029	0.3342	0.4657	-1.5339	0.4083	0.4	-0.975	0.2828	0.5822	0.1	-0.323	-0.7878	-0.4891	-0.8686	0.2786	-1.0599	0.435	-1.2672	-0.4966	0.0982	0.2554	0.1062	-0.1645	-0.2567	-0.4072	0.1385	0.0733	0.3114	0.2239	0.382	-0.1436	0.319	0.3109	0.4015	0.4126	-0.5617	0.4168
FBgn0000346	-0.0153	0.1184	0.1584	-0.6008	0.048	0.0711	-0.3784	-0.0095	-0.0691	0.0487	-0.0946	-0.2149	-0.3478	0.5603	0.1858	0.4336	0.4612	0.3984	0.473	-0.1948	0.0567	0.132	-0.2157	-0.0236	-0.0179	0.0763	-0.3897	0.3038	-0.0925	-0.196	-0.4818	-0.259	0.0892	-0.2003	0.0086	0.1529	0.1151	0.3636	-0.5879	0.4014
FBgn0000351	0.2369	0.3856	-0.038	-0.7905	0.1109	-0.4791	0.4001	-0.2129	-0.2565	0.305	-0.4824	0.2236	-0.1198	-0.3138	0.6295	0.3255	-0.2579	-0.2672	-0.0512	0.1907	1.0802	0.3227	0.101	0.0319	-0.28	0.6429	0.627	-0.1595	-0.0697	0.348	0.2884	0.1636	-0.267	0.1198	0.3046	-0.1285	-0.2885	-0.3542	0.6316	-1.6121
FBgn0000352	0.1821	0.23	-0.1716	-1.2017	-0.0315	-0.3057	0.2347	-0.354	-0.2961	0.2133	-0.3827	0.0361	-0.0338	0.1932	0.5318	0.1934	-0.0032	-0.331	0.2318	0.3148	0.9616	0.4528	0.0694	-0.0597	-0.0708	-0.0404	0.4051	0.1245	0.1138	0.3431	0.5823	0.0363	-0.4902	-0.0698	0.1536	-0.1647	-0.2241	-0.2988	0.109	-0.8349
FBgn0000355	1.6682	-1.5869	0.8115	-1.3716	-0.6711	0.5298	-3.0788	0.9477	0.1301	-3.4108	-1.4702	0.1121	2.3324	-2.9086	0.6153	0.2925	0.9087	-1.7129	1.9315	0.8024	1.1699	0.0265	0.8045	-3.0277	-1.7242	2.3594	-2.5674	2.3829	2.3729	1.3162	-0.1683	1.934	1.2348	-1.4287	1.8427	1.9502	0.9814	-3.0282	-1.5347	1.6104
FBgn0000356	-2.0765	-0.6258	1.0886	2.8273	1.4085	1.3768	1.5528	1.9386	-2.3599	-0.8118	-0.8627	-4.0015	2.7509	-1.2447	0.5619	-4.7118	1.6693	-2.3273	-0.6314	1.0068	1.5946	2.259	0.709	-2.8223	1.5141	-0.2804	0.9501	2.552	2.6985	1.5973	0.8608	1.7661	-0.9837	-5.4536	2.6616	2.3149	2.3949	-2.0132	-3.9531	-5.0527
FBgn0000357	-1.9674	-1.7195	0.1155	0.1623	-2.0967	1.2406	0.5741	3.1865	-2.3438	-0.993	-1.7666	-2.9901	3.1389	-1.4701	1.6552	-4.5221	3.4466	-2.2569	1.2452	-2.5283	3.9632	0.951	2.1569	-3.1927	0.8519	0.4439	-1.2779	3.8477	3.7506	2.5207	1.9233	1.6536	0.5162	-3.5362	3.053	2.0827	1.6431	-2.3137	-2.6985	-5.2145
FBgn0000358	-0.8105	-0.218	0.2847	3.2285	2.0926	1.3775	2.1312	1.0204	-1.587	0.3137	-0.3043	-3.4417	2.3064	-0.5069	0.2694	-4.271	1.3631	-3.8692	-1.0017	1.073	2.514	2.4533	-0.7455	-2.2889	1.352	-0.7749	1.3094	1.084	1.9517	1.2618	-0.6652	1.5951	-1.1645	-3.6507	1.6759	1.2835	2.2465	-1.5932	-2.6158	-4.7216
FBgn0000359	-0.4122	1.5734	0.8952	2.2473	1.578	0.2351	1.0389	-2.4004	0.2293	1.5482	0.7723	1.684	1.4675	-0.0311	0.3654	-0.785	-2.4681	-5.8286	0.9107	0.672	1.0568	0.2678	0.2574	1.9053	0.94	0.1615	1.7142	-5.4561	0.4963	-0.3598	-3.5749	1.8029	0.4798	0.9225	0.5387	2.1049	1.5733	-0.2707	-3.3257	-3.7172
FBgn0000360	-0.5116	1.7531	0.6807	2.0124	1.5327	-0.1112	1.5973	-2.6604	0.2771	2.0833	0.733	1.3581	1.6019	0.1434	0.385	-0.7656	-2.2893	-6.2442	1.3783	0.9141	1.361	0.4365	0.0957	1.4733	0.629	0.2507	1.9732	-5.0199	0.5428	0.0231	-4.2888	1.7355	-0.0795	0.9754	0.5547	2.0491	1.553	-0.9072	-2.8888	-3.5175
FBgn0000370	-0.072	-0.1771	0.1007	0.9362	0.133	0.1972	-0.0579	0.2461	0.3076	-0.2899	0.1828	0.0911	0.0803	-0.1589	-0.2763	-0.1153	0.0934	0.3388	-0.1819	0.1803	-0.5996	-0.2193	0.007	0.2233	0.1144	-0.1419	-0.3898	-0.076	0.0723	-0.2549	-0.2433	0.0112	0.2131	-0.0687	0.022	0.2981	0.325	-0.0356	-0.1356	-0.4884
FBgn0000376	0.0464	0.2622	-0.2343	-1.04	-0.003	-0.3222	0.588	-0.1923	-0.1081	0.187	-0.2358	-0.0507	-0.0954	0.137	0.6266	0.3391	0.2172	-0.2345	0.2318	0.084	0.5507	0.4387	0.0769	0.0708	-0.1065	-0.2202	0.1522	0.3607	-0.198	0.308	0.2192	-0.0175	-0.4294	-0.1703	0.0301	-0.1581	-0.1895	-0.2519	0.1513	-0.7645
FBgn0000377	0.536	-0.1736	-0.0339	0.0803	-0.1286	-0.4613	0.3787	-0.0915	-0.2136	0.3584	-0.0628	-0.2635	-0.0362	0.2507	0.3459	0.1119	0.2347	-0.2443	0.2128	-0.2484	0.3698	0.5884	-0.0068	-0.0814	-0.4427	0.0459	0.3401	0.2926	0.0757	-0.3496	-0.0011	-0.0689	-0.1047	0.3288	0.0926	-0.0893	-0.1863	-0.4455	0.0909	-0.1893
FBgn0000382	-0.0343	0.2996	-0.1437	-0.6456	-0.1476	-0.3755	0.2837	-0.3798	-0.0512	0.4018	-0.2013	-0.1647	-0.0601	0.5649	0.2702	0.4061	0.5291	0.0805	0.1861	0.1499	0.1289	-0.0421	-0.1019	-0.0284	-0.1225	0.0131	-0.0845	0.4158	-0.1169	0.6071	-0.0626	-0.2217	-0.2127	-0.2136	-0.2284	-0.2727	-0.1246	-0.119	-0.1891	-0.2332
FBgn0000384	-0.0359	0.2887	-0.1636	-0.9313	-0.0905	-0.3388	0.3518	0.0051	-0.2132	0.1608	-0.1225	0.1512	-0.1621	0.225	0.4009	0.0156	0.1372	-0.115	0.4807	0.1101	0.8198	0.3192	-0.1536	0.1131	-0.049	-0.1225	-0.0295	0.3351	-0.0098	0.4813	0.4471	-0.2398	-0.0562	-0.0973	-0.1713	-0.3122	-0.1284	-0.2065	-0.2577	-0.4455
FBgn0000394	-0.0109	0.0367	0.037	0.5978	-0.0685	0.0088	0.0576	0.0819	0.2497	0.0867	0.0616	-0.241	-0.251	0.2096	0.0218	0.0142	0.0576	-0.0146	0.0541	0.0442	-0.4429	-0.3187	-0.1332	0.1369	-0.1699	-0.0655	0.1724	0.0868	-0.0816	-0.0298	-0.2899	-0.0197	0.0622	0.0526	-0.1178	0.0303	-0.1797	0.0263	-0.0358	0.3928
FBgn0000395	0.1492	0.0649	-0.0392	0.3826	-0.223	0.1264	0.2905	-0.1548	-0.1399	0.2543	0.1423	-0.1958	0.1315	0.9011	0.1568	0.0555	0.4094	0.788	0.0419	-0.2286	-0.4896	0.1512	-0.2208	-0.2468	-0.291	0.2301	-0.4182	-0.0773	-0.0276	-0.4234	-0.1058	-0.1159	-0.1016	-0.1422	-0.2878	-0.1658	-0.0921	0.115	0.0117	0.6851
FBgn0000404	0.132	0.1448	-0.2752	-1.3875	-0.1702	-0.2437	0.2635	-0.3517	-0.0319	0.1681	-0.1283	0.1847	0.0063	0.0839	0.4433	0.2404	-0.3052	-0.1003	0.1675	0.2749	0.4525	0.4123	0.13	0.2169	-0.123	-0.3378	0.1401	0.4781	0.0428	0.5201	0.4508	0.0794	-0.2832	0.0761	0.0174	-0.1711	-0.0178	-0.4077	0.0208	-0.9479
FBgn0000405	-0.0252	0.1464	-0.1129	-1.2568	-0.0049	-0.0164	0.2606	-0.1104	0.0433	-0.1972	-0.1453	0.274	0.154	-0.2587	0.1405	0.0667	-0.3022	-0.1813	-0.1145	0.124	0.0906	0.0013	0.2181	0.3214	0.1631	-0.1326	0.0535	0.1062	0.135	0.3929	0.586	0.1628	-0.1266	0.1906	0.1617	-0.0094	0.1694	-0.2323	0.171	-0.8117
FBgn0000406	-0.4787	-0.2896	0.6929	1.879	0.4226	0.1964	-0.363	0.7026	0.3677	-0.0405	0.5348	-0.2517	0.6477	-0.4004	-0.6005	-0.6355	-0.5895	-0.2222	-0.3917	0.0767	-0.6159	-0.3005	0.2402	0.0773	0.0182	-0.4249	-0.4602	-0.8675	0.0947	-0.6315	-0.2604	0.5968	0.0506	-0.2154	0.1779	0.4217	0.4787	0.6414	-0.2212	0.4361
FBgn0000409	-0.2513	-0.3276	-0.0708	1.8305	0.2719	0.3495	-0.6013	0.5303	0.3817	4e-04	0.3354	-0.086	-0.0808	-0.402	-0.62	-0.4009	-0.4282	-0.3088	-0.4376	-0.2458	-0.9009	-0.2594	-0.1176	0.1331	0.3198	0.1281	-0.5047	-0.4915	0.1996	0.0533	-0.393	0.1442	0.323	-0.2622	0.1414	0.8315	0.4221	0.7851	-0.3017	0.714
FBgn0000411	-1.9219	-0.4408	0.2756	0.5286	0.1931	0.4698	-2.1415	0.559	0.5408	-0.2012	-0.2792	-0.7643	-0.0037	-0.1943	0.6874	0.0738	0.0029	0.7989	-0.1858	-0.5441	-0.828	1.1299	-0.1446	0.2526	-0.5365	0.4394	0.1586	0.1597	0.9078	-0.141	0.0804	-0.2689	0.4249	0.3911	-0.1185	0.1123	0.4377	0.1761	-2.4437	0.3371
FBgn0000412	0.2242	0.2382	-0.276	-0.3382	-0.3328	-0.2187	0.5192	-0.3112	-0.2628	0.4254	-0.2867	-0.1291	-0.114	0.3354	0.4343	0.4051	0.154	0.2788	0.2553	-0.045	0.0626	0.4824	-0.1226	-0.1507	-0.1753	-0.2165	-0.046	0.6179	-0.077	0.6996	-0.0435	-0.1934	-0.1865	-0.073	-0.1428	-0.1888	-0.3469	-0.4879	-0.1648	-0.4592
FBgn0000413	0.286	0.2554	-0.3016	-0.6211	-0.1068	-0.2257	0.3582	-0.3399	-0.2259	0.3269	-0.3903	0.0158	-0.0553	0.2204	0.4531	0.304	-0.0119	-0.0144	0.2204	-0.0258	0.651	0.2507	-0.1182	0.0234	-0.1127	-0.3192	0.106	0.374	-0.1339	0.565	0.2448	-0.1335	-0.322	-0.1581	-0.1312	-0.1608	-0.1009	-0.2132	0.0518	-0.5649
FBgn0000414	0.0496	0.1612	-0.1453	-1.1351	-0.028	-0.2059	-0.0597	-0.3383	-0.1693	0.1979	-0.3715	0.1779	-0.0701	0.2078	0.1735	0.2057	0.164	0.0394	0.2521	0.2242	0.2431	0.109	0.0123	0.0539	0.0491	0.0904	0.1747	0.0486	-0.0666	0.2845	0.3404	-0.0634	-0.1491	-0.2304	-0.0106	-0.192	0.1891	0.1319	-0.0245	-0.2949
FBgn0000416	0.0083	-0.0505	0.1831	0.0699	0.0623	0.1294	-0.1552	0.0257	0.1767	0.0539	0.1116	3e-04	0.122	-0.0082	-0.0662	-0.2487	0.14	-0.1081	-0.1146	0.0495	-0.2964	-0.1877	0.1457	0.1365	-0.1203	-0.0936	-0.0332	-0.1959	0.0311	-0.3036	-0.139	0.1809	0.2969	-0.0212	0.0091	-0.1355	0.2629	0.1088	0.0333	0.0666
FBgn0000422	-0.332	-0.3343	0.1681	0.0432	0.2605	0.2852	-0.1604	0.4967	0.2447	0.1423	0.3801	-1.4914	-0.0708	-0.0168	0.0508	-0.0205	0.3003	0.3027	0.4371	-0.372	-0.2288	-0.2255	-0.2459	-0.0652	0.1124	0.4711	-0.6732	0.1967	-0.2534	-1.0681	-0.8627	-0.2201	0.3326	0.3045	-0.0085	0.3906	0.1474	0.4833	0.3137	0.7485
FBgn0000426	-0.3963	0.04	-0.0957	-0.1544	0.1485	-0.1927	-0.4067	0.0244	-0.103	0.151	-0.0647	-0.0122	0.0981	-0.2422	0.1274	-0.2129	-0.3441	-0.0933	0.156	-0.1706	0.5899	0.0226	-0.056	0.0349	-0.1382	0.1387	0.0575	-0.3522	0.2044	0.1331	-0.0848	0.2495	0.0087	0.4123	0.3018	0.2054	0.0964	0.0274	-0.0109	-0.3729
FBgn0000427	0.1906	0.7175	0.1391	-0.0276	-1.2691	0.7034	0.1159	-1.2705	0.3876	-0.0879	-0.7256	0.713	-1.0127	-0.2969	1.1649	-0.5496	0.1789	0.1883	-1.694	-0.0772	1.0195	-1.1995	0.7961	0.4161	1.0858	-1.1254	0.4701	0.534	-1.1295	-0.1296	-1.3517	0.0718	0.4639	1.1304	0.7804	-0.7247	0.4451	0.4393	0.651	-0.4692
FBgn0000439	0.4149	-1.9151	-0.4007	-0.1525	0.5119	0.2454	-0.8492	0.1606	-0.0617	-0.6148	0.1146	0.1993	-0.3059	1.0464	0.314	0.7551	0.2815	0.3811	0.5206	0.4168	-0.5528	0.8754	-0.9015	0.0337	0.719	-0.8137	-0.0239	1.1557	-0.1928	-1.3023	-0.5352	-0.2827	0.7625	-1.0909	0.359	0.3615	-0.6678	0.6559	-1.721	0.6837
FBgn0000442	0.453	0.1784	-0.1812	0.2688	-0.1935	-0.2285	0.8724	0.0617	0.1868	0.9143	0.0354	-0.0398	-0.3244	1.2576	0.4859	0.7427	0.7453	1.0601	0.7836	-0.6996	0.0454	0.7638	-1.0268	-0.3863	-0.0445	0.6064	-0.4443	0.3141	-1.045	-0.2877	0.3668	0.2146	-0.5051	0.4379	-0.8266	-0.3511	0.2553	0.5483	0.5833	0.2676
FBgn0000447	0.1419	0.0951	-0.0101	0.0875	-0.2308	-0.2298	0.1001	-0.0629	0.0173	0.2707	0.0617	-0.3168	0.0571	-0.0589	0.254	0.2599	-0.087	0.0358	0.2094	-0.4138	0.5253	0.2082	0.0392	-0.0806	-0.4982	0.4013	-0.0506	0.0199	-0.162	-0.2176	-0.0681	0.0423	0.0353	0.2039	-0.0194	-0.0877	-0.0767	-0.3071	0.4867	-0.0752
FBgn0000448	0.3432	0.1745	-0.5889	-1.0786	0.1129	1.1708	0.513	-0.0997	0.3802	-0.7483	-0.1446	0.4688	-0.5131	0.2614	0.1442	-0.1395	1.2482	0.4154	0.0148	-0.1336	-0.3696	-0.2026	-0.2544	0.0305	0.3149	-1.4123	-1.3519	0.4778	0.1757	-0.6766	-0.2109	-0.3985	0.5472	-0.0478	-0.3568	0.2805	0.2258	0.4562	-0.428	0.829
FBgn0000449	1.1727	1.7319	0.3064	0.5853	-0.8622	0.168	0.9934	-0.3647	-0.2629	1.928	-0.1151	0.9473	0.3599	1.1029	1.2364	1.0991	2.1142	1.3305	1.4983	-0.9188	1.1459	-0.4955	-0.4145	0.0295	-0.2232	0.1316	-2.7661	-0.2545	-0.7707	-0.6288	-2.1055	-1.0672	0.9674	0.3854	-0.7844	-0.6655	-1.0176	-1.008	-0.3493	-0.6645
FBgn0000451	0.5816	0.5755	0.2946	-1.5856	-0.6011	0.8414	0.4812	-0.6409	-0.0612	1.4997	0.2569	1.1181	-0.2645	1.295	0.5176	0.7764	0.7521	0.489	0.7824	-1.4853	-0.6106	0.7221	0.4177	-0.4547	0.0861	-0.0015	0.4557	0.0251	-0.0389	-0.381	-0.2397	0.0109	-1.1906	0.6781	-0.5032	-0.3551	-0.4951	0.1261	-0.1218	-0.0617
FBgn0000454	0.406	-0.2638	0.4497	0.431	-0.0306	-0.4448	-0.3397	0.1832	0.0744	0.1183	0.0148	-0.3659	0.2199	-0.0903	0.0167	-0.0655	-0.0529	-0.7022	-0.117	0.0137	0.5483	0.2372	0.0912	-0.1441	-0.3356	0.1372	-0.0878	0.0527	-0.0022	0.1471	-0.4689	-0.0127	0.2785	-0.3821	0.4411	-0.1403	0.289	-0.1931	-0.2316	0.4029
FBgn0000455	0.3321	0.0945	0.1358	0.1033	0.0752	0.0366	-0.0065	0.1437	-0.3085	0.5145	-0.1617	-0.3714	0.0872	0.3412	0.0982	0.42	0.0274	0.1067	0.0965	-0.3032	0.6063	0.1609	-0.2186	-0.1948	-0.394	-0.1176	0.141	-0.2336	-0.1935	-0.1351	-0.5874	-0.1735	-0.0944	0.3297	0.0296	-0.1721	-0.0394	-0.1666	0.2538	0.2055
FBgn0000459	0.5622	0.6038	-0.0102	-0.3313	-0.0455	0.1751	1.038	-0.1828	-0.4431	0.8612	-0.0876	-0.0415	-0.218	0.7025	0.4363	0.5695	0.4611	0.3509	1.2629	-0.3544	0.3571	0.9453	-0.5125	-0.3937	-0.3696	0.2123	0.225	0.7059	-0.4854	0.6359	-0.3164	-0.5748	-0.0877	-0.1214	-0.0066	-0.5422	-0.0259	0.141	-0.173	0.0776
FBgn0000463	0.0971	-0.0188	-0.2028	-1.1505	-0.067	0.0204	0.1581	-0.3913	0.138	0.0885	-0.172	0.3059	0.1694	-0.3096	0.3626	-0.1299	0.0627	-0.1939	-0.2335	0.2597	0.1615	-0.271	0.1412	0.2565	0.366	-0.0304	0.3093	0.1148	0.0355	0.0564	0.6746	-0.024	0.1887	-0.0485	-0.008	-0.2718	-0.0339	-0.1688	0.074	-0.3503
FBgn0000464	0.0367	0.0934	-0.0732	-1.4879	-0.8789	-0.0858	0.0544	-0.2204	0.1563	0.2138	-0.1225	0.2388	-0.1294	0.155	0.442	-0.0539	0.2081	0.2306	0.1027	0.1029	-0.1166	0.1875	0.1217	-0.7426	0.2149	0.1063	0.2751	0.3843	-0.0482	0.0491	0.2987	-0.0837	0.2262	0.2394	-0.1915	-0.0706	0.1661	0.3139	-0.0668	-0.0643
FBgn0000473	0.5876	-1.71	-1.3212	1.6122	0.986	2.1762	1.2665	0.9683	1.8172	1.843	-0.025	-0.8043	1.1267	-1.1964	-1.9036	-2.6083	1.6029	0.7623	-1.0838	-2.2431	1.3295	-2.9106	-2.1748	-1.1045	1.8457	0.8633	-0.0696	0.5357	0.2888	-0.5207	-0.0637	-1.6709	-0.045	-0.2433	0.3929	0.3896	-2.5288	0.0627	-1.1004	2.6067
FBgn0000477	-0.2545	-0.1736	0.4966	1.3655	0.066	0.1189	0.3289	0.1709	0.1509	0.0617	0.1712	-0.4587	0.4645	-0.2916	-0.3657	-0.1618	-0.311	-0.5854	0.2451	-0.096	-0.5392	0.1321	-0.0252	-0.2962	-0.2793	0.1438	-0.1984	-0.1783	0.2454	-0.5819	-0.3271	0.3397	-0.3484	-0.3173	-0.2604	0.5426	-0.2793	0.0438	-0.4461	0.399
FBgn0000479	0.1058	-0.1946	-0.1258	-0.5451	0.1233	0.1131	-0.1505	-0.0866	0.1401	0.1435	0.1351	0.1904	-0.0715	0.214	0.0982	0.1978	0.1467	0.2778	-0.4625	0.1221	-0.982	-0.4094	-0.0591	-0.0711	0.4477	-0.0922	-0.0748	0.2967	-0.1196	0.1008	0.406	-0.0581	0.3438	-0.1576	-0.1198	0.0462	-0.0447	0.2211	-0.1802	0.1103
FBgn0000482	-0.0439	-0.0388	0.3172	-0.0415	-0.0978	0.0402	-0.2438	-0.07	0.0511	0.0336	0.0613	0.0383	0.1003	-0.3792	0.1383	-0.3579	-0.1775	-0.2693	-0.4747	-0.0053	-0.1542	-0.1215	0.2431	0.1106	0.1865	-0.127	0.3209	-0.1108	0.0537	-0.0591	0.2522	0.0688	-0.1224	0.2259	0.2267	0.0853	-0.2614	-0.0855	0.3675	-0.3676
FBgn0000489	0.254	0.1507	-0.089	-0.1256	-0.1669	-0.4149	0.0884	-0.3274	-0.2077	0.3387	-0.1679	-0.3353	-0.1824	0.8684	0.393	0.2652	0.5149	0.5337	0.6264	-0.2415	-0.009	-0.0711	-0.2704	-0.3639	0.4375	0.2153	-0.0292	0.7698	-0.4138	-0.5034	-0.1597	-0.2759	-0.1073	-0.2314	-0.0568	-0.3764	0.0963	-0.1118	0.0116	0.0159
FBgn0000490	-0.0014	-0.6538	-0.045	1.1089	0.0219	-0.0095	-0.2968	-0.062	0.3665	0.1729	0.1778	0.1041	-0.2137	0.3391	-0.2327	0.0115	0.5128	0.4603	-0.0645	-0.1684	-0.5653	-0.1806	-0.2776	-0.0849	0.4666	0.2099	-0.0566	-0.1471	-0.3612	-0.882	0.012	-0.3218	0.1006	-0.4045	-0.3243	0.1549	0.2017	0.7125	-0.5153	0.8674
FBgn0000492	0.4702	-0.5241	0.4213	1.7158	-0.1412	0.7075	-0.0346	-0.0026	-0.0826	-0.1073	-0.0145	-0.0508	0.2076	-0.2065	-0.2398	-0.4769	0.3659	0.531	-1.0302	-0.7525	-0.9174	0.0308	-0.0351	-0.0838	0.5934	-0.4341	-1.3906	-1.2042	-0.1013	-0.2439	0.0797	0.0349	0.3535	0.2971	-0.1831	0.2451	0.4213	0.5168	0.2495	0.1613
FBgn0000497	0.2424	0.1674	-0.3315	-0.0578	-0.2871	0.5126	0.1007	-0.1279	0.3544	0.1041	0.7399	0.5022	-0.3897	0.2652	0.1127	-0.2879	0.312	0.7589	0.4857	0.3791	-0.1979	-0.3994	-0.9977	0.1392	0.7906	0.3919	0.2386	-0.2085	-0.8944	-0.0895	0.0417	-0.1161	-0.2668	0.8313	-0.4745	0.2139	-0.4312	0.653	-0.8915	0.6068
FBgn0000499	0.2635	0.3806	-0.2911	-0.9296	-0.2359	-0.4763	0.4409	-0.3326	-0.4197	0.344	-0.5234	-0.0117	-0.1097	0.3958	0.3778	0.54	0.2615	-0.2121	0.3508	-0.0552	1.0207	0.656	-0.1492	-0.1059	-0.1744	-0.072	0.3224	0.5716	-0.0715	0.9808	0.0933	-0.2355	-0.3623	-0.0795	-0.0077	-0.2542	-0.2454	-0.4115	0.1867	-0.6487
FBgn0000500	-0.2077	-2.47	0.7233	-1.1061	0.2863	0.5684	-0.4771	0.2232	-0.2026	0.145	0.115	-0.2878	0.1469	0.305	0.0915	0.3996	0.4661	0.0967	0.9083	-0.8881	0.5386	0.2463	-0.2432	0.1459	-0.3282	-0.0902	-0.1047	0.0181	-0.9533	0.0668	-0.072	0.3189	0.5462	0.6411	-0.2853	0.4448	-0.5851	1.0161	-1.7895	0.6162
FBgn0000504	-0.2104	-0.4896	-0.2197	0.9511	0.4441	0.3235	-0.3698	0.6733	0.5152	-0.4434	0.0625	0.0828	-0.0047	-0.2002	-0.7515	-0.106	0.1507	0.4177	-0.3461	0.4826	-1.1821	0.1544	-0.3203	0.1158	0.1618	-0.6625	-0.3968	-0.5904	0.0159	-0.1386	0.1058	0.1701	0.0257	-0.2744	-0.1502	0.3026	-0.1773	0.5818	-0.3435	0.3681
FBgn0000520	0.3401	0.1766	-0.187	-0.3752	0.1865	-0.0605	0.3246	-0.2671	-0.4619	-0.068	-0.5234	0.0646	0.0985	0.1923	0.2165	-0.0216	-0.3042	-0.6989	0.2534	-0.0199	0.7024	0.0345	0.0154	0.1815	0.0878	0.5319	0.6584	0.0969	0.0138	0.6167	0.3556	0.0132	-0.3316	0.2845	0.0995	-0.2399	-0.3202	0.037	0.321	-0.6744
FBgn0000524	0.1653	0.0862	-0.3184	-0.8624	0.0109	-0.2901	0.5775	-0.3916	-0.3207	0.0423	-0.5638	0.0733	-0.0944	0.1189	0.3989	0.2852	-0.0156	-0.3683	0.1151	0.226	0.7208	0.6417	-0.0469	0.0303	-0.1668	-0.0793	0.1272	0.6534	-0.0456	1.1474	0.4939	-0.1061	-0.4305	0.0125	-0.0479	-0.259	-0.1305	-0.3281	-0.0194	-0.644
FBgn0000527	-0.2996	-0.6491	0.2846	1.3549	-0.1163	1.1823	-1.7614	0.1085	0.3828	-0.0182	0.0991	0.1083	0.1224	2e-04	-0.1289	-1.0221	0.4285	-0.2481	-0.7506	0.0092	-1.6229	-0.6184	0.1103	-0.154	0.3091	0.5235	-0.7904	-0.7014	0.1413	-1.8367	0.4749	-0.3527	0.3848	0.7097	-0.3175	0.5704	0.4916	0.5109	0.5147	0.4629
FBgn0000529	0.0329	-1.0476	0.6661	1.3048	-0.0052	-1.543	-1.0624	-1.0789	0.5384	0.4749	0.4736	0.8572	-0.8452	0.779	-0.3199	1.0669	1.4845	0.106	1.376	0.9773	-0.8444	0.4314	0.3304	-0.9034	1.2766	1.4963	-0.8811	-0.9106	0.632	-0.744	0.1938	-0.5756	0.2838	-0.4731	-0.1699	-0.6623	-0.174	-1.0954	-0.2673	0.1327
FBgn0000533	-0.1842	-0.2207	-0.0563	-0.1169	0.2015	-0.0999	-0.4915	-0.1105	0.1323	-0.3749	0.1744	0.1302	0.2355	-0.6749	-0.2401	-0.1601	-0.1431	-0.2005	-0.3235	0.1548	0.064	-0.2302	0.3248	0.0855	-0.3814	0.2682	0.6324	-0.0025	0.163	-0.1684	0.161	0.1712	-0.152	0.0698	0.2676	0.0595	0.119	-0.1424	0.5303	-0.377
FBgn0000535	-0.356	0.0073	0.0453	-2.6099	0.1906	0.3008	0.0555	0.0533	0.2482	0.0844	0.1116	0.0289	-0.1881	0.4081	0.1926	0.0187	0.7437	0.7477	0.8377	0.2841	-0.3011	0.0577	-0.4074	-0.1619	0.4626	0.2756	-0.0777	0.5183	-0.239	-0.0376	-0.2142	-0.3585	0.6347	0.3488	-0.3638	0.0521	0.092	0.6096	-1.1792	0.3144
FBgn0000536	-0.1274	-8e-04	-0.0446	0.7799	-0.1435	0.2695	0.1673	0.1379	0.0432	0.0376	-0.0976	-0.1236	0.0335	0.2656	-0.1642	0.2154	0.2828	0.1644	0.2343	-0.1313	-0.2271	-0.0633	-0.1489	-0.0529	-0.0045	-0.2155	-0.1521	-0.1769	0.1279	-0.338	-0.2098	-0.0437	-0.163	-0.0219	-0.0423	0.0481	-0.1686	-0.0925	0.05	0.0895
FBgn0000541	0.059	0.2858	-0.1938	-1.4051	-0.0189	-0.1195	0.1476	-0.4061	-0.1984	0.1105	-0.2636	0.2945	-0.052	-0.111	0.3271	0.1889	0.108	-0.0139	0.073	0.3538	0.514	0.0776	0.0237	-0.0434	0.203	-0.2856	0.2351	0.0958	-0.0272	0.4561	0.7557	-0.0758	-0.1947	-0.0604	-0.1625	-0.2421	0.0329	-0.1856	0.0374	-0.4815
FBgn0000542	0.4591	0.0977	0.1108	0.2676	0.1551	0.0255	1.0432	-0.4708	0.2795	0.3229	-0.2749	0.0307	0.1004	0.6517	0.0835	-0.0372	0.9051	-0.0608	0.5739	-0.1574	0.4515	-0.0143	-0.2224	0.1492	0.2481	-0.2881	0.4771	-0.6087	-0.3149	-0.282	-0.7252	-0.1229	0.1823	0.0189	-0.2594	-0.0127	0.0132	0.0263	-1.1203	-0.2654
FBgn0000543	0.1761	0.0326	0.0387	0.0935	0.2247	-0.121	-0.242	0.2646	0.1045	-0.4051	0.0093	-0.0669	0.0637	0.1121	-0.1326	0.3443	-0.4402	-0.3071	-0.1898	0.054	-0.0541	0.2862	0.1132	-0.1017	-0.1382	0.1187	0.1849	-0.1342	0.1999	-0.0415	0.1117	-0.0443	-0.1131	-0.1915	0.1455	-0.1235	0.1628	0.0465	-0.0415	-0.3738
FBgn0000546	0.0545	0.0914	-0.2146	-0.8543	-0.0243	-0.0293	0.0053	-0.3253	-0.0797	0.0579	-0.2382	0.0415	-0.0295	-0.0729	0.3152	0.3989	0.3635	-0.1708	0.0504	0.2904	0.2765	-0.0017	0.0298	0.2081	0.1282	-0.3522	0.3397	0.0076	-0.041	0.0131	0.2192	-0.1381	0.0631	-0.0378	-0.1045	-0.2501	0.1197	-0.0953	0.0205	0.0112
FBgn0000547	-0.1243	-0.0393	-0.0146	-0.5045	0.0379	0.1062	-0.3159	-0.152	0.1133	-0.1012	-0.0558	0.3263	0.0714	-0.156	0.1049	-0.2113	-0.1866	-0.1007	-0.1281	0.2142	-0.0105	-0.0933	0.0917	0.2134	0.3621	-0.0342	0.3637	-0.1394	0.1382	-0.1747	0.4607	0.0094	0.0502	0.0702	-0.1592	-0.1671	0.0695	0.1594	-0.0595	-0.0138
FBgn0000556	-0.0256	0.0263	0.0615	0.7678	-0.1728	0.0236	-0.0623	0.003	-0.011	-0.0548	0.0229	-0.0996	0.0067	-0.0275	-0.0933	-0.0187	-0.0196	0.2168	0.0106	-0.1439	-0.0952	0.0564	0.0815	0.0084	-0.0303	-0.0736	-0.2854	0.0912	0.0167	0.1208	-0.4251	-0.0921	0.1692	-0.0549	-0.0703	0.1158	0.1385	-0.2433	0.0165	0.1418
FBgn0000557	-0.3091	-0.3315	0.0108	0.5301	0.3156	0.7793	-0.1704	0.1641	-0.2203	0.2839	0.0492	-0.5473	-0.0788	0.3704	-0.0321	0.0332	0.2641	0.401	0.2713	0.0847	-0.4118	0.3523	-0.2248	-0.1329	-0.2667	-0.1108	-0.3149	-0.033	-0.2537	-0.6697	-0.204	-0.4127	0.421	-0.471	-0.0375	0.2302	0.0632	0.5499	-0.662	0.7531
FBgn0000559	-0.0606	-0.0344	0.1599	0.7448	-0.0968	0.2496	-0.0951	0.0829	0.2214	-0.0306	0.1257	0.0455	0.1246	-0.2249	-0.2129	-0.0981	-0.0023	-0.0292	0.0361	-0.1177	0.0096	-0.0238	0.2012	0.1539	-0.0331	-0.0323	-0.3066	-0.0671	0.1237	-0.0893	-0.2367	0.07	0.1975	-0.0281	0.0426	0.0428	0.2007	-1.0663	0.0516	0.1624
FBgn0000560	-1.1012	-0.1403	-1.3959	1.0454	-0.6305	-0.2039	-0.9649	-0.1098	-0.1054	-0.8197	-1.2086	-0.1782	-0.3934	-0.1452	0.1234	-1.0879	3.0149	0.9986	0.4348	-0.7406	-0.7475	-0.6994	0.3619	0.3369	-0.629	1.9205	0.4385	-0.8132	0.6348	0.7068	1.4636	-1.1503	-0.4282	-0.3758	-0.0361	0.4481	0.5109	0.4777	1.8094	0.125
FBgn0000562	0.1282	0.1841	-0.0379	-0.3458	-0.0535	-0.0182	0.1612	-0.228	-0.0846	0.13	-0.1164	0.0069	0.0087	0.1038	0.2452	0.23	0.3104	-0.1761	0.246	0.0573	0.1415	0.1179	0.1216	0.1049	-0.1469	0.0917	0.0942	-0.034	-0.0275	-0.0642	0.1034	0.0094	-0.2064	-0.2894	-0.1766	-0.2185	-0.0554	-0.1702	0.0849	-0.2681
FBgn0000565	0.2433	0.5618	-0.2097	1.1928	0.1172	0.8339	0.5468	0.6828	0.5576	0.2587	-0.2618	-0.4886	-0.1445	0.045	0.2021	0.3714	0.2652	-0.136	0.1227	-0.1907	0.2348	-0.3675	-0.6335	-0.48	0.1975	-0.127	-0.7393	-0.4844	-0.2876	-0.5459	-0.7625	-0.5561	-0.2762	-0.2692	0.1654	0.158	-0.3225	0.5506	-0.2596	0.418
FBgn0000566	-0.1913	-0.427	0.1946	0.3214	0.0228	0.3321	-0.5735	0.2069	0.1421	-0.3852	0.3748	0.1898	0.171	-0.37	-0.2279	-0.0503	-0.2664	0.0042	-0.3549	-0.1104	-0.4122	-0.0828	0.2271	0.1882	0.056	0.039	-0.0998	-0.018	0.2139	-0.1572	-0.0128	0.1297	-0.0348	0.1431	0.2281	0.1434	-0.0538	-0.0621	0.0267	0.1493
FBgn0000567	0.1239	0.2763	0.392	0.0108	-0.071	0.0818	0.2204	-0.3941	-0.3882	0.2523	0.3301	-0.0284	-0.4058	0.0307	0.5563	0.0858	0.4629	-0.0099	-0.3968	0.1158	-0.6031	-0.4687	-0.1631	1.1772	0.461	0.2067	-0.417	-0.4839	-0.0529	0.0155	-0.3356	0.0538	0.3192	0.3067	-0.8719	-0.4128	-0.1714	0.7513	0.1282	-0.029
FBgn0000568	0.3139	0.0873	-0.4907	-0.3092	-0.417	0.1324	0.2678	-0.36	0.0972	0.1755	-0.4962	0.0547	-0.2649	0.5181	0.443	0.7306	0.7159	0.1747	0.1332	-0.1635	-0.2121	0.0775	-0.2891	-0.1256	0.1472	-0.139	-0.2315	0.4505	-0.2651	0.1038	-0.1828	-0.3964	0.2395	-0.2364	-0.4056	-0.3323	-0.0621	0.3821	-0.176	0.0655
FBgn0000575	-0.0079	-0.3692	0.0514	0.5724	0.2024	0.3566	-0.586	0.2763	0.2833	-0.647	0.2388	0.0838	0.3077	-0.3346	-0.5359	-0.108	-0.0487	0.2321	-0.6784	0.3229	-1.1002	-0.3616	0.1804	0.2085	0.5719	-0.0218	-0.3581	-0.1599	0.2231	-0.4656	0.2183	0.1473	0.4897	-0.1594	-0.0022	0.0747	0.3756	0.303	-0.3635	0.5379
FBgn0000576	0.7132	-0.0211	0.7504	0.6513	0.7771	0.9909	-1.2898	0.1372	0.2367	0.5605	0.8117	0.9412	-0.0748	0.4256	-0.3632	-1.4855	0.7647	0.0444	-1.1099	0.3861	-2.7419	-1.88	-0.3451	-0.4534	0.4752	-0.8258	-0.1706	0.2145	0.0337	-1.4144	-0.0792	-0.4219	-0.1982	0.6802	0.5904	0.401	0.0613	0.1511	-0.6302	0.548
FBgn0000577	0.0747	-0.263	0.4386	1.2256	0.4313	1.4472	0.6613	0.3452	-1.006	-0.9589	0.3709	-1.1801	0.1939	1.3743	-1.5131	-0.962	1.3471	0.2778	0.1824	0.9544	-0.5793	-1.1754	-0.1646	0.6367	1.5341	0.6284	-2.0747	-1.2982	-0.1677	-1.1251	-2.2206	-1.0454	0.6495	0.7858	0.544	0.495	0.5719	0.5286	-2.2696	0.6788
FBgn0000578	0.1978	0.2701	-0.1199	-0.5537	0.0522	-0.0013	-0.2261	-0.2071	-0.161	0.0962	-0.1695	0.4658	-0.1388	0.1708	0.3284	0.2103	0.0969	0.0079	-0.2659	0.2481	-0.031	0.0443	0.0857	0.3451	0.219	-0.4716	-0.1063	0.1221	-0.0722	0.1567	0.3014	-0.0557	0.1418	0.0944	-0.1161	-0.237	-0.0627	-0.1457	-0.2982	-0.2648
FBgn0000579	-0.462	-0.116	0.1838	1.4465	0.2589	0.2733	-1.5957	0.3058	0.1692	-0.0697	0.4301	-0.052	0.0232	-0.3664	-0.4086	-0.3659	-0.4284	-0.2199	-0.4142	-0.2417	-0.5547	-0.5124	-0.0137	-0.0877	0.155	0.538	0.1608	-0.3504	0.1945	-0.4987	-0.1787	0.2571	0.0153	0.2381	0.1771	0.7536	0.3175	0.5545	0.479	0.3396
FBgn0000581	0.2084	0.1561	-0.2235	-1.2615	-0.2382	-0.2461	0.3092	-0.553	-0.1868	0.1331	-0.1532	0.1124	-0.0252	-0.0595	0.4144	0.2924	0.1646	-0.0586	0.229	0.0511	0.5527	0.1429	0.0982	0.0675	-0.0756	1e-04	0.3938	0.3154	-0.1205	0.4186	0.4881	-0.1385	-0.3295	0.0098	-0.1105	-0.284	-0.0342	-0.262	0.1073	-0.523
FBgn0000588	-1.0286	-0.2274	0.1071	-0.4251	0.2792	-0.0933	-0.2138	0.1422	0.0534	-0.1805	-0.1871	0.3209	0.2711	-0.7051	0.2854	-0.1468	-0.6723	-0.6392	0.0041	-0.0556	0.2808	0.0964	0.156	0.2791	-0.1004	-0.0374	0.4253	-0.2415	0.1633	0.2785	0.7329	0.2197	-0.6971	0.2713	0.4317	-0.0413	0.1048	-0.0277	0.3858	-0.8669
FBgn0000592	-0.7346	0.2757	0.4147	1.6573	-0.1114	0.4191	-0.6521	0.2017	-0.0299	0.0103	-0.0309	-0.3572	0.2749	-0.3128	-0.3609	0.1937	-0.4791	0	0.2962	0.1654	-0.3587	-0.0692	-0.3926	-0.4426	0.0261	-0.1062	-0.3105	-0.1945	-0.2118	-0.1383	-0.4108	-0.0122	0.0529	0.3035	-0.105	0.521	-0.1077	0.4171	-0.0215	0.7287
FBgn0000594	0.0712	2.7304	0.7932	0.5516	-0.3851	-1.7796	-0.4885	-2.2667	-0.7303	1.6625	-0.7315	0.1237	1.0003	0.2821	-0.5544	2.3478	1.4941	0.0577	0.5593	0.3637	1.3634	-0.2183	-1.602	-0.2728	-0.5787	-0.6781	0.2564	0.697	0.4958	-0.9791	-0.4525	0.2581	0.0487	-0.7077	-0.0808	-0.5041	0.1774	-1.331	-1.3104	1.6421
FBgn0000611	-0.1431	-0.1883	-0.1226	0.1989	0.0839	0.049	0.188	0.0655	0.0978	-0.3717	-0.1211	0.0788	-0.0238	-0.1703	-0.3806	-0.1358	0.0176	0.0891	-0.2335	0.2351	-0.1424	-0.3871	-0.0646	0.0554	-0.0334	0.0069	-0.0717	0.0615	0.0246	1.1936	0.1191	-0.0672	0.0796	-0.0946	-0.048	-0.03	0.1175	0.0783	-0.0835	0.0896
FBgn0000615	-0.2122	-0.0876	0.2149	-0.3744	0.1145	0.2061	-0.7147	-0.083	0.1679	-0.6125	0.1567	0.2956	0.2645	-0.6168	-0.1161	-0.5094	-0.3657	-0.2148	-0.75	-0.1193	-0.0798	-0.3157	0.2819	0.155	-0.1402	-0.0658	0.4206	-0.5133	0.2934	-0.1276	0.637	0.3385	0.0611	0.5892	0.6395	0.4626	0.2055	0.2465	0.7373	-0.2279
FBgn0000617	-0.0458	0.2762	-0.2458	-0.0989	-0.0816	0.01	0.1461	-0.1719	-0.1766	-0.0354	-0.2465	-0.2233	-0.0392	-0.0586	0.1849	0.3944	0.0103	0.1401	0.2108	0.0292	-0.0361	0.8358	-0.182	-0.1188	-0.0165	-0.1575	0.1825	0.4458	0.0676	0.9244	-0.2435	-0.1701	-0.3535	0.4627	-0.015	0.0021	-0.1564	-0.2616	0.2699	-0.1886
FBgn0000618	-0.651	-0.393	0.6159	0.9926	0.3996	-0.5405	-2.2952	0.6598	0.3217	-1.5203	0.1858	0.3678	0.3131	-1.1313	-0.7239	-1.0064	-0.8695	-0.1697	-1.6094	0.2692	-1.2096	-0.7483	0.2134	0.3737	0.6107	0.4239	-0.2702	-1.218	0.2036	-1.0273	-0.2454	0.375	0.2154	-0.0716	0.4379	0.7788	0.0614	-0.2356	0.1436	0.0669
FBgn0000625	-0.7876	-0.2373	0.3844	-2.0597	-0.5996	-0.2256	0.6271	-0.1617	-0.0104	0.3964	0.6099	0.211	-0.3719	1.1438	0.389	0.0463	-0.1057	0.8486	-0.2641	-0.9744	0.7061	-0.9246	-0.1559	-0.1959	0.4558	0.191	0.2076	0.3846	0.0469	0.2357	0.5775	0.5243	0.5653	-1.0306	0.3187	0.7426	0.0218	0.3051	-2.1022	0.1823
FBgn0000629	0.0122	0.3503	-0.1052	-0.6369	-0.1831	-0.2461	0.0044	-0.1382	-0.2533	0.5042	-0.061	-0.2131	-0.0459	0.2209	0.6404	0.5283	0.2752	-0.0408	0.4132	0.0486	0.6032	0.5458	-0.0143	-0.1131	0.0177	-0.1768	0.2021	-0.0106	-0.1196	0.1007	0.2061	0.0108	-0.2368	-0.1541	-0.0252	-0.2432	-0.2031	-0.1915	-0.3037	-0.3969
FBgn0000633	-0.4386	-0.7883	0.239	-1.1881	0.1099	0.294	0.1922	0.2939	0.3894	0.1675	0.1233	0.2914	0.1112	0.8437	-0.1884	0.2667	0.9195	0.7855	-0.1494	-0.0962	-0.4441	0.1126	-0.3255	-0.0176	0.2074	0.0926	0.0535	0.8451	-0.3401	-1.0797	-0.6205	-0.1538	0.2856	0.6108	-0.6203	0.2925	0.0403	0.7826	-3.266	0.6477
FBgn0000635	0.1569	0.0368	-0.2348	-0.3843	0.0104	0.1235	-0.0916	0.0141	0.2723	0.0242	0.0512	0.2828	-0.0956	0.2552	0.0642	0.174	0.352	0.6121	0.0824	-0.0788	-0.2739	-0.0311	-0.1727	-0.0482	0.3212	0.0825	-0.1291	0.1583	-0.2374	-0.1686	-0.2164	-0.443	0.1891	-0.0472	-0.371	-0.516	-0.0044	0.2951	-0.1436	0.2481
FBgn0000636	0.4704	-0.0958	-0.0106	0.4394	-0.151	0.374	-0.0924	-0.0213	0.1082	0.3149	-0.0164	0.1637	-0.1397	0.4788	0.1734	0.3434	0.5114	0.3482	0.2585	-0.0215	-0.1256	0.2569	-0.4537	-0.0343	0.1093	-0.3094	-0.796	0.4718	-0.2543	-0.1236	-0.7301	-0.3699	0.2079	-0.1217	-0.3688	-0.3117	-0.0399	-0.1251	-0.4341	0.3324
FBgn0000644	0.9073	-0.138	1.0401	1.8771	1.3721	0.4778	-3.097	-0.8685	-0.3441	-0.6384	1.8769	2.2427	-1.5508	0.4993	2.2273	-0.6498	-2.4018	-1.3938	-5.2533	1.9939	-2.0045	-0.7851	0.4969	2.02	-1.8734	0.6591	3.3239	0.2949	1.217	-1.0219	0.6768	0.341	0.3085	3.1479	-1.7247	-3.5705	0.9161	3.0905	0.3942	-2.6667
FBgn0000658	0.483	0.1809	-0.0189	0.5761	0.9425	1.3961	-0.6602	0.5638	0.4779	0.3487	0.2797	0.5243	-0.3197	-1.1006	-0.4034	0.2464	0.6939	0.9694	-0.6841	-0.9145	-0.9009	-1.4617	-0.6786	0.2251	1.4498	0.1259	0.8648	0.4711	-0.9204	-1.7034	-0.8169	-1.3736	0.2	1.0809	-0.305	0.0294	-0.015	0.2389	-2.05	0.829
FBgn0000659	0.3648	0.0267	-0.1045	-0.5605	-0.09	-0.5498	0.7102	0.0867	0.0808	0.5459	-0.0817	-0.0016	-0.4745	1.2345	0.215	0.5352	0.7862	0.8925	0.5319	-0.0212	-0.5861	0.2778	-0.2069	0.0832	0.5241	0.0854	-0.2317	-0.1092	-0.5403	-0.6802	-0.4339	-0.3745	0.333	0.0738	-0.305	-0.6162	-0.001	0.2972	-0.1355	0.029
FBgn0000662	0.3457	0.5493	-0.3147	-0.7561	-0.24	-0.6054	0.7827	-0.4926	-0.4638	0.3084	-0.409	-0.222	-0.256	0.6131	0.6216	0.5968	0.3884	0.1585	0.6125	-0.0751	0.7415	0.8729	-0.2343	-0.0792	-0.2669	-0.2202	0.1365	0.7098	-0.1744	1.0177	-0.117	-0.3228	-0.5873	-0.3143	-0.2619	-0.3514	-0.2982	-0.4632	-0.3025	-0.4772
FBgn0000667	-0.118	0.1215	-0.1678	0.7054	-0.2757	-0.0793	-0.1819	-0.1038	0.034	0.2561	0.1958	-0.1071	-0.284	0.037	0.1477	-0.0703	-0.0501	0.0182	-0.0078	-0.3734	-0.1626	-0.2143	-0.2146	-0.1381	0.0826	0.4029	0.1522	-0.0751	-0.0176	-0.1636	-0.1015	-0.0908	-0.2546	0.1692	-0.0983	0.3286	-0.0182	0.2188	0.4322	-0.0221
FBgn0000709	0.2322	0.0198	-0.1681	-0.8835	-0.107	-0.0299	0.2189	-0.2135	0.0071	0.0049	-0.0979	0.1414	0.0554	-0.0287	0.3137	0.2831	0.1083	-0.1703	0.2508	-0.0353	0.2561	0.0371	0.1219	0.0583	-0.1697	0.0018	0.3087	-0.0473	-0.0559	0.0777	0.266	0.0736	-0.1618	-0.0181	0.0519	-0.0737	0.0452	-0.1369	-0.0711	-0.4538
FBgn0000711	-0.2155	-0.2063	-0.0489	-0.3255	0.114	-0.0041	-0.2542	0.0537	0.1525	-0.1281	0.124	0.2743	-0.017	-0.0553	0.121	-0.03	0.086	0.4274	-0.0061	0.3296	-0.2406	-0.3005	-0.0666	0.1469	0.1628	-0.0609	-0.1107	0.0509	-0.1043	-0.232	0.1435	-0.1219	0.0622	-0.2091	-0.1116	-0.0501	0.0863	0.2551	0.0638	0.1185
FBgn0000715	0.0782	-0.5777	0.7099	0.9646	0.5303	1.3649	-0.2242	0.4581	0.2146	0.6507	1.2241	0.4759	-0.0488	-0.4484	0.137	-0.1491	0.2053	0.5295	0.4304	-0.8294	-2.4765	0.4021	-0.2838	-1.1479	0.2361	1.094	-2.0904	-0.1928	-0.4975	-0.1747	-0.1087	-0.0418	-1.201	-0.8914	-0.276	0.3889	0.1774	1.2848	0.7078	-0.4693
FBgn0000719	0.4746	0.4841	-0.6368	-0.7703	-0.459	0.1769	0.7445	-0.7325	-0.1807	0.623	-0.2897	-0.0363	-0.382	0.0389	0.5714	0.4675	0.4319	0.1225	0.686	0.0124	0.6353	0.4674	-0.0634	-0.0783	-0.2063	-0.2293	-0.1249	0.6834	-0.3092	0.7302	-0.0029	-0.3006	-0.3813	-0.2968	-0.3975	-0.3846	-0.2012	-0.2106	-0.1978	-0.3383
FBgn0000721	0.1525	0.1	-0.1228	-0.0188	-0.0515	-0.1644	0.1817	-0.1824	-0.2442	0.2685	-0.1613	-0.0278	-0.1082	0.1665	0.3778	0.1534	0.0905	-0.2839	0.1381	-0.0312	0.317	0.0096	-0.0631	-0.0117	-0.1447	-0.0231	0.0955	0.0323	-0.009	0.1039	0.1757	-0.0709	-0.2938	-0.0339	-0.0589	-0.1828	-0.0367	-0.1307	0.099	-0.1571
FBgn0000723	-0.1839	-0.3304	-0.1279	-0.3405	-0.0593	0.2224	-0.127	-0.1215	-0.0375	-0.2173	0.2788	-0.394	0.0717	0.2597	-0.1136	0.1259	0.1813	0.5297	0.3371	-0.3376	-0.1593	-0.1806	0.031	-0.3386	0.1466	0.3882	0.0654	0.0106	0.1267	0.0187	-0.3083	-0.0407	0.0195	0.5086	0.2652	-0.0162	-0.0312	-0.0473	0.0174	0.1932
FBgn0000808	-0.1427	-0.4042	0.1965	-1.4516	0.0488	-0.0334	0.4325	-0.668	0.1522	-0.0794	-0.4475	0.038	-0.5318	-0.1755	0.6185	-0.1163	-0.8171	-0.1148	-0.3642	0.7329	1.0861	0.8161	0.0465	0.3248	-0.2745	-0.2308	1.2696	0.4705	0.3555	0.4581	0.8432	0.503	0.2053	0.5939	0.0935	0.0906	0.2541	0.0856	-0.3729	-1.7082
FBgn0000810	-0.017	0.2759	-0.1628	-1.3116	-0.229	0.155	0.3549	-0.1742	0.0866	0.361	-0.0013	0.3417	-0.0891	0.1896	0.1933	0.2542	0.3276	0.1909	0.2277	0.1838	-0.1158	0.1618	0.2418	0.4499	0.1154	-0.4218	0.0024	0.3641	0.0844	-0.0985	0.1784	-0.07	0.194	-0.0627	-0.2622	-0.3642	-0.1448	-0.391	-0.5132	-0.4984
FBgn0000826	0.277	0.1758	-0.1529	-1.3722	-0.0508	-0.6666	0.1516	-0.1024	-0.5696	0.3743	-0.0083	-0.088	0.1595	0.201	0.6617	0.3265	0.2636	-0.7242	0.4819	-0.0169	0.6107	0.2542	0.1765	-0.057	-0.1743	0.257	1.0636	0.0388	0.2487	0.4245	0.3468	0.0422	-0.6099	0.1554	0.368	-0.1503	-0.0831	-0.3449	0.3882	-1.2083
FBgn0000927	-0.034	0.0912	0.0652	-0.9745	-0.1167	0.0382	-0.0598	-0.0795	-0.0362	0.0761	0.0486	0.2312	0.2394	-0.3103	0.2671	0.0167	-0.4796	-0.7185	-0.3237	0.1988	0.1679	-0.0142	0.294	0.1699	-0.0888	0.1426	0.6126	-0.2482	0.2416	-0.0043	0.3512	0.3018	-0.1427	0.2749	0.4356	0.0401	0.108	-0.2721	0.4461	-1.0169
FBgn0000928	-0.2052	-0.6882	-0.2699	0.7567	-0.3218	0.1753	-0.6766	-0.6734	0.6483	-0.0668	0.1334	-0.0088	-2e-04	-0.1874	0.2892	-0.4	0.6384	0.4376	0.0778	0.1345	-0.0401	-0.1921	0.5248	0.3428	0.0971	-0.7627	0.6471	-0.0529	-0.2225	0.8412	-0.3385	-0.0118	0.0915	1.0267	-0.0408	-0.733	0.0731	0.6155	-0.6576	0.4401
FBgn0000964	0.1658	-0.0738	-0.4976	0.3753	-1.1538	0.457	0.3548	-0.0502	0.3059	-0.3032	-0.3416	0.3114	-0.0285	-0.066	-0.2314	-0.0164	0.5654	0.2745	-0.0258	0.0167	-0.5808	-0.0719	-0.0922	0.1126	0.3232	-0.2592	-0.7485	0.5665	0.1233	0.0386	-0.8987	0.0433	0.5149	0.2138	-0.1189	-0.3063	0.0639	0.3815	0.043	0.6477
FBgn0000996	0.1402	-0.0062	-0.2098	-0.6512	0.1789	-0.4113	-0.053	-0.0254	-0.1459	-0.2288	-0.3945	0.1048	0.1352	-0.1792	0.1662	-0.0176	-0.4231	-0.5151	-0.1121	0.5992	0.4722	0.3524	0.1955	0.258	0.0641	-0.2014	0.426	0.3877	0.2998	0.4311	0.8094	0.1554	-0.6142	0.0264	0.2407	-0.1366	0.0029	-0.358	0.1524	-1.0152
FBgn0001075	0.1016	0.4069	-0.601	0.1469	0.4002	1.4876	-0.194	-0.1708	-0.0452	-0.0545	0.4136	0.2688	0.0594	0.5741	-0.3914	-0.0617	0.2459	0.9573	0.2357	-1.0841	0.0882	-0.0467	-0.8115	-0.0365	-0.6386	1.4917	-0.153	-2.4376	-0.1688	-2.146	-0.1411	-0.2326	0.0229	0.4098	-0.2042	-0.14	0.3106	-0.1505	1.1676	1.0498
FBgn0001078	0.1265	0.1805	-0.3384	-1.2529	-0.1966	-0.086	0.2473	-0.4166	-0.128	0.3965	-0.3625	0.2117	-0.1788	0.0974	0.5141	0.2768	0.1503	0.0382	0.2168	0.1686	0.3614	0.0573	0.1229	0.2939	0.0789	-0.2354	0.1169	0.5536	-0.1434	0.4717	0.3195	-0.1142	-0.0914	0.126	-0.1284	-0.4698	0.023	-0.2245	-0.3081	-0.6801
FBgn0001079	0.1184	-0.0428	0.0298	-0.3261	0.1485	-0.2638	0.1789	-0.3	0.0722	-0.1398	-0.1246	0.0482	0.2083	-0.1591	0.2928	-0.0557	-0.1607	-0.3092	0.2481	0.1069	0.5852	-0.2397	0.0189	-0.0517	-0.2194	0.0799	0.2034	-0.1306	0.185	-0.2577	0.8355	-0.0111	-0.4647	0.1963	0.098	-0.1034	-0.0165	0.1158	0.0167	-0.3239
FBgn0001083	-0.3617	-0.0579	-0.2674	0.9627	-0.1271	0.4486	-1.8149	0.1669	0.2438	-0.5177	0.5897	0.1781	-0.2479	-0.1529	0.4669	1.1197	0.0967	0.3357	1.1242	-0.1844	-1.0273	0.2709	-0.7621	-0.0615	-0.1497	0.0986	0.0846	0.4227	-0.3087	-1.4183	-0.6997	0.0153	0.8073	-0.0431	0.3882	-0.0958	-0.2688	0.2413	0.1642	0.6702
FBgn0001084	-0.1604	-0.1662	0.1909	-2.3753	0.2335	-0.4751	0.3197	0.1203	-0.0972	0.0813	-0.2163	-0.109	0.2288	-0.12	-0.1738	0.6232	-0.306	-0.1586	0.2057	0.4212	0.6302	-0.1217	0.0661	0.0283	-0.0495	-0.059	-0.2777	-0.3348	0.3169	0.1623	0.7557	0.0292	-0.1985	-0.3031	0.2129	-0.1679	-0.1244	-0.1639	0.8763	-0.5182
FBgn0001085	-0.0067	0.1759	-0.2882	-0.9343	0.0047	-0.2421	0.1232	-0.2261	-0.0676	0.3519	-0.4293	0.216	-0.0086	-0.188	0.1887	0.0274	-0.0115	-0.2866	-0.2103	0.1298	0.0115	0.0194	0.1394	0.1222	0.012	-0.5919	0.6504	0.3593	0.1113	0.7935	0.6775	0.0962	-0.0922	0.0713	0.0495	-0.0024	0.0613	-0.228	0.2175	-0.728
FBgn0001086	0.1711	-0.0534	-0.0971	-1.2651	0.3302	-0.0228	-0.1345	0.2134	-0.1228	-0.0976	-0.4217	0.1664	0.2278	-0.1289	0.0743	-0.1713	-0.3483	-0.6824	-0.3008	0.873	0.3579	0.385	0.2184	0.1895	0.2686	0.0451	0.6627	-0.1239	0.4569	0.2642	0.9399	0.1176	-0.4244	-0.6446	0.3834	-0.119	0.021	-0.3238	0.0194	-1.5579
FBgn0001087	-0.083	0.0933	-0.1725	-0.6586	-0.009	-0.1132	0.1753	-0.1972	0.0018	0.1722	-0.1364	0.1178	0.0475	0.0311	0.1939	0.0935	-0.0088	-0.2895	-0.0155	0.2725	0.2565	0.2328	0.0428	0.0996	-0.0395	-0.2518	0.015	0.1893	0.0342	0.2607	0.3393	0.0185	-0.0963	-0.2875	-0.0012	-0.1817	-0.0064	-0.0396	0.1583	-0.2932
FBgn0001089	0.015	0.7914	0.9987	-0.2685	-0.4566	-0.0177	-0.7144	-0.146	-0.5914	0.7705	0.1097	-0.4787	0.528	0.1142	0.1706	-0.1203	-0.3069	-0.9896	0.2483	0.2443	0.0088	0.2547	0.7932	-0.2	0.5055	0.4904	-0.2357	-0.5162	-0.5258	-0.1594	-0.1827	0.5599	0.0286	-0.7537	0.2077	0.2167	-0.0107	-0.4262	-2.4099	0.6049
FBgn0001090	0.0363	0.1627	-0.1144	-0.2551	-0.2018	0.2993	0.1713	-0.4362	-0.4952	0.6942	0.116	-0.3327	-0.3367	0.3326	0.5346	0.3056	0.8474	0.2824	0.6112	-0.3115	-0.1705	-0.1209	-0.3409	-0.3674	0.018	0.3837	0.5118	0.254	-0.0764	-0.2028	-0.4682	-0.3315	-0.1278	-0.0892	-0.2043	0.3476	-0.1644	0.1064	-0.6382	0.0189
FBgn0001091	-0.5625	0.0531	-0.0733	1.802	0.0918	0.34	-1.0614	0.3882	0.2064	-0.1181	0.7208	-0.1403	-0.101	-0.2752	-0.3268	-0.2832	-0.6276	-0.2187	-0.29	-0.682	-0.8043	-0.5306	-0.0405	-0.2942	0.0324	0.5604	0.1403	-0.333	0.1948	-0.6213	-0.3835	0.1993	0.0611	0.1563	0.1604	0.8543	0.3074	0.7844	0.5441	0.4297
FBgn0001092	-0.544	-0.1214	0.3116	0.9075	0.2958	0.1647	-0.8234	0.4261	0.2136	-0.4199	0.4798	0.1351	0.2716	-0.6513	-0.522	-0.5615	-0.6953	-0.3085	-0.6301	0.1134	-0.7135	-0.3357	0.1285	0.1279	0.2794	0.0583	0.0814	-0.3817	0.3346	-0.3315	0.0423	0.4332	0.1019	0.1887	0.3345	0.641	0.4169	0.5842	0.1951	0.328
FBgn0001098	-0.2582	0.0119	-0.196	0.4188	-0.1158	0.2605	-0.0698	-0.0352	0.1472	-0.0651	0.043	0.0353	-0.0826	-0.0168	-0.1408	0.0016	-0.0199	0.2024	-0.0953	-0.0867	-0.269	-0.1414	-0.0963	-0.0101	0.0952	0.1881	-0.0754	-0.04	-0.0248	-0.16	-0.2058	-4e-04	-0.0627	0.1656	-0.0952	0.2418	-0.0327	0.2562	0.2448	0.0763
FBgn0001099	-0.6191	0.4437	0.3422	-1.7364	0.3638	0.7795	0.1733	0.4532	0.1881	0.6749	-0.0479	-0.1223	-0.2716	-0.1313	0.7494	0.0569	-1.5814	0.3284	-0.5536	-0.0352	-0.313	-1.1221	0.1181	0.61	0.4547	-0.1535	0.5748	-0.4031	0.1834	-0.2944	-0.0829	0.4728	0.6002	0.3809	-0.4232	-0.5906	-0.398	-1.9147	0.9467	0.1914
FBgn0001104	0.3011	0.219	-0.3221	-0.3366	-0.3795	-0.3863	0.3397	-0.266	-0.1017	0.4488	-0.4436	0.0822	-0.06	0.1122	0.3622	0.3614	0.3987	0.1445	0.1782	-0.0032	0.7861	0.3201	-0.1514	-0.1062	-0.1738	-0.3197	0.1263	0.3961	-0.1523	0.3964	0.1872	-0.1009	-0.4253	-0.08	-0.0602	-0.212	-0.1891	-0.4334	-0.1214	-0.389
FBgn0001105	0.2227	0.0547	-0.1214	-0.2438	-0.0616	-0.1352	0.3384	-0.0692	-0.0345	0.3439	-0.0481	0.0207	-0.0771	0.4403	0.3016	0.5512	0.3753	0.4384	-0.0976	-0.1029	-0.5745	-0.0025	-0.1686	-0.119	-0.0142	-0.5147	-0.3503	0.7323	-0.1166	0.3192	-0.171	-0.1574	-0.0123	-0.3694	-0.1353	-0.1075	-0.135	-0.0368	-0.2911	0.0181
FBgn0001108	0.0593	0.0543	0.0373	-0.4939	0.0471	-0.0634	0.1757	-0.0227	-0.0417	-0.1047	-0.0054	-0.016	0.0353	-0.2413	0.0763	0.0859	-0.0123	-0.1902	-0.3812	0.1379	0.2233	-0.0707	0.0993	-0.0145	-0.0423	0.0863	0.2258	0.0652	0.0959	0.1932	0.288	0.0958	-0.3183	0.1166	0.1419	-0.0718	-0.0588	-0.1433	0.2631	-0.3216
FBgn0001112	-0.8852	-0.157	0.0846	0.189	0.2507	0.1561	0.1409	0.5488	0.5207	-0.1025	0.3418	-0.3839	-0.6527	0.1155	-0.3632	0.0759	-0.2713	0.3707	0.2793	-0.3404	0.2697	0.016	0.0227	0.7078	-0.494	-1.4431	-0.2588	-0.0213	-0.2194	-0.0948	-0.8301	-0.13	-0.0754	0.0172	0.0251	-0.3542	0.1757	-0.5258	0.1925	0.8881
FBgn0001114	-0.2166	0.3856	0.2216	1.4203	-0.2122	-0.203	0.6379	0.2756	-0.1036	0.3772	0.0228	-0.5703	0.1463	0.3115	-0.0505	-0.1296	-0.0637	-0.1554	0.6329	0.0868	-0.047	0.347	-0.2926	-0.5103	-0.0074	-0.2967	-0.8354	-0.1156	-0.2766	-0.4516	-0.4595	0.2144	-0.1948	-0.1016	-0.3098	0.1006	-0.031	-0.0196	0.0121	0.3719
FBgn0001120	-0.3315	0.1027	-0.1523	-0.8754	0.03	-0.1392	0.151	-0.0662	0.0015	0.0497	-0.1242	0.1654	0.001	-0.1356	-0.0696	0.169	-0.308	-0.4203	-0.1989	0.4801	0.1737	-0.0977	0.2675	0.4357	0.0583	-0.3218	0.3365	0.172	0.118	0.9656	0.389	0.2162	-0.1294	-0.1346	0.1126	0.0339	0.0411	-0.2178	0.03	-0.9171
FBgn0001122	-0.0537	0.0165	-0.0547	-0.5608	0.1982	-0.046	0.0488	-0.0186	0.0618	0.0232	-0.0333	0.2143	-0.2444	0.0254	0.1166	0.1117	0.1055	0.2695	-0.0785	0.2927	-0.0084	-0.2459	-0.2047	0.0938	0.3546	-0.3128	-0.2008	0.1953	-0.1057	-0.0452	0.1853	-0.123	0.2189	-0.2785	-0.2038	0.0314	0.1592	0.1538	-0.361	0.2357
FBgn0001123	-0.0959	-0.0408	0.1009	0.7628	0.2086	0.301	-0.1851	0.407	0.1211	-0.0184	0.0214	0.0051	-0.0569	0.1751	-0.4062	0.0107	0.0065	0.3974	-0.2674	-0.0812	-0.9243	-0.3899	-0.078	-0.0619	0.0023	-0.0789	-0.0964	-0.1698	-0.1111	-0.3177	-0.4224	-0.1268	0.4217	0.0469	-0.1057	0.134	0.1628	0.0674	-0.3155	0.5351
FBgn0001124	-0.3736	-0.0458	0.2609	0.4959	0.301	-0.0322	-0.1281	0.3382	0.0993	-0.2776	0.3103	0.01	0.1246	-0.3365	-0.5014	-0.2602	-0.392	0.054	-0.4688	-0.0206	-0.3463	-0.2747	0.1074	0.0814	-0.1925	0.2179	-0.0471	-0.256	0.1658	-0.4498	-0.1174	0.1744	0.2463	0.2405	0.135	0.2564	0.2866	0.2213	0.0086	0.3847
FBgn0001125	-0.232	-0.0304	0.2899	0.7823	0.1934	0.1229	-1.0772	-0.819	0.0554	0.4159	0.2445	-0.0156	0.1974	-0.1996	-0.0972	-0.1587	-0.3185	-0.2196	-0.1309	-0.0769	0.0755	-0.0517	0.1112	0.0514	-0.2786	0.0489	0.1263	-0.0861	0.0839	-0.2142	-0.2442	0.1726	-0.0735	0.3236	0.1488	0.338	0.1761	0.029	0.1965	0.2264
FBgn0001128	-0.4808	0.2421	-0.0573	1.7935	0.0957	-0.1023	0.121	0.321	0.0763	0.3821	0.3078	-0.3227	-0.1308	-0.0548	-0.096	-0.194	-0.0709	-0.474	0.2903	-0.7479	-0.166	-0.0407	-0.5445	-0.23	-0.0731	-0.0344	-0.2981	-0.1163	-0.1745	0.0024	-0.638	0.0636	-0.135	-0.06	-0.2036	0.6291	0.1712	0.5077	0.2398	0.1439
FBgn0001133	0.3984	0.0867	-0.1849	0.2841	0.026	-0.3541	0.3403	-0.1983	-0.3675	0.6854	-0.5271	-0.2839	-0.133	0.7494	0.3731	0.3823	-0.0412	-0.0021	0.7187	-0.2921	0.5479	0.7234	-0.1014	-0.1407	-0.4341	0.2722	0.308	0.4292	-0.1925	0.4532	-0.0509	-0.248	-0.2819	-0.04	-0.0641	-0.1835	-0.0795	-0.1385	0.079	-0.3586
FBgn0001134	-0.3996	0.814	-0.501	-1.3672	-0.7962	1.3923	0.2418	-1.1834	-0.2338	1.747	0.3089	-0.8457	0.0582	-0.1107	1.4983	0.3408	0.3924	0.1989	0.6177	0.1181	-2.5074	0.1561	-0.3336	-0.0267	-0.4009	1.3789	-0.4765	-0.2161	-0.4388	1.3953	-1.0215	-0.1068	1.1838	1.3698	-0.9447	0.5732	0.9316	1.3113	-0.6871	-0.5618
FBgn0001137	-0.0154	-0.0558	0.1813	0.1621	-0.4487	0.0779	0.557	-0.2408	0.3369	8e-04	0.2868	0.1511	0.1704	0.274	-0.4509	-0.2855	0.3828	0.1446	-0.2679	-0.0482	-1.2556	-0.3159	0.2455	0.2617	-0.0678	0.231	-0.053	0.0411	-0.0566	0.1796	0.136	-0.0068	0.46	0.2136	-0.1679	-0.0029	0.02	-0.26	0.1025	-0.3587
FBgn0001138	-0.1042	-1.1562	0.4726	0.5185	-0.4764	0.3655	-0.8544	0.5149	0.6406	0.4878	0.7074	0.4685	-0.6917	0.2002	-0.3952	0.135	0.8542	1.1604	0.0188	0.0187	-1.0239	-0.2934	0.0816	-0.331	0.7431	0.2539	-0.2743	0.8668	-0.2016	-1.5403	-0.0162	-0.7124	-0.2342	0.7384	-0.2812	0.4335	0.5398	0.7436	-2.3463	0.3668
FBgn0001139	0.1528	0.2248	-0.2084	-0.5585	-0.1071	-0.0848	0.2139	-0.2488	-0.1006	0.3584	-0.2238	0.1191	-0.0592	0.1911	0.3583	0.3601	0.12	-0.0746	-0.0179	0.1277	0.3963	0.0661	-0.0815	0.0446	0.0592	-0.1315	0.1508	0.1146	-0.0273	0.0706	0.2395	-0.0942	-0.1455	-0.2797	-0.0231	-0.2736	-0.1276	-0.1125	-0.0625	-0.4574
FBgn0001142	-0.0357	0.3112	0.0776	-0.1772	0.0082	-0.3764	0.4384	-0.1817	-0.2774	-0.0095	-0.238	0.022	-0.2683	0.0944	0.3324	0.1574	-0.1814	0.1065	-0.1039	0.218	0.25	-0.0787	-0.0776	0.1318	0.0173	-0.3281	-0.1511	-0.1619	-0.3723	0.2958	-0.1284	-0.1615	0.0255	0.02	0.292	0.045	0.0023	0.2104	-0.1216	0.3432
FBgn0001145	-0.3585	-0.3431	-0.1698	1.1209	0.124	0.409	-0.0464	0.3158	0.3078	-0.3877	0.2884	-0.0105	-0.1994	0.1724	-0.5101	-0.0058	0.068	0.2076	-0.3112	-0.368	-0.8687	-0.353	-0.4176	-0.2578	0.2216	0.4589	-0.3018	0.1901	-0.0268	0.2838	-0.5169	-0.2092	0.1378	0.1532	-0.1356	0.6206	-0.1987	0.4665	-0.0133	0.5073
FBgn0001149	-0.3977	-0.1979	0.2604	0.4763	0.3432	0.1316	-0.5254	0.3511	0.2375	-0.2012	0.1168	0.2593	-0.103	-0.3484	-0.273	-0.2873	-0.5117	-0.4252	-0.6395	0.1402	-0.3603	-0.2053	0.1302	-0.122	0.3379	0.1012	-0.0786	-0.342	-0.2034	-0.2032	0.188	0.3421	0.2397	0.1265	0.4216	0.4676	0.1908	0.2658	0.3704	0.2095
FBgn0001150	1.0834	-0.5445	0.4899	-1.6544	-0.5236	-1.0363	0.3728	-0.7548	0.1844	-0.2439	0.7314	-1.0678	-0.13	0.4031	0.6098	1.0321	0.2304	0.8458	-0.0664	-1.0237	0.0699	0.6113	1.1569	0.2757	-0.2479	-1.1571	1.8447	-1.0173	0.5835	-2.691	0.5139	0.2946	0.1469	-1.2787	6e-04	0.1577	0.2561	0.9777	-0.7596	0.4593
FBgn0001168	-0.0499	-0.2885	0.251	0.4638	-7e-04	0.3721	-0.2373	-0.277	0.1489	0.2192	0.2841	0.2866	0.3311	-0.1959	-0.0413	-0.1326	0.1087	0.6914	-0.3509	0.2188	-1.2459	-0.5586	0.0256	-0.0106	0.2524	0.0242	-0.3978	0.0505	0.1198	-0.6705	-0.2462	-0.0893	0.6907	-0.4898	-0.1447	-0.322	0.2486	0.36	-0.2433	0.455
FBgn0001169	0.0922	-0.1011	-0.0828	-0.8797	0.0269	-0.0512	-0.1543	-0.2705	-0.1353	0.1008	-0.3253	0.3535	0.048	-0.2858	0.2477	-0.0836	-0.2063	-0.582	-0.1349	0.3417	0.2549	0.2857	0.1875	0.258	0.2661	-0.0635	0.2538	0.0845	0.2511	0.267	0.8626	0.0666	-0.1439	-0.0016	0.0716	-0.1214	-0.1043	-0.1345	0.1801	-0.6584
FBgn0001170	-0.0238	-1.4759	0.5809	-0.1314	-0.9423	1.7053	-0.6801	0.4044	0.7334	-0.5359	-0.9249	-0.8253	0.1948	1.5763	0.1014	0.3875	-0.934	0.4731	-1.3157	0.1704	0.9562	1.2377	-0.1225	0.3835	-0.5395	-0.0541	0.3664	0.2705	-1.9053	-1.1714	0.0237	-0.0925	-0.1436	0.7116	0.2575	-0.4379	1.5061	1.5763	-1.5033	0.4945
FBgn0001179	0.1552	0.3008	-0.0305	-0.1838	-0.0566	-0.4336	0.405	-0.043	-0.2137	0.1898	-0.5652	-0.0326	-0.0456	-0.102	0.2455	0.365	0.1433	0.0067	-0.0303	0.1081	0.3044	0.3456	0.0463	0.049	-0.0721	-0.4982	0.1007	0.343	0.1156	-0.3886	0.1701	0.1461	-0.2392	0.0295	0.083	-0.1332	-0.1703	-0.1318	0.0738	-0.2222
FBgn0001180	0.2078	0.1454	-0.276	-1.16	0.0324	-0.1069	0.0171	-0.4829	-0.3008	-0.3679	-0.378	0.3444	-0.1078	0.0141	0.3535	0.1046	-0.1358	-0.1713	0.073	0.1056	0.7154	0.1614	-0.0422	0.0892	0.0976	-0.3966	0.4852	0.2615	0.0919	0.6895	1.022	0.0076	-0.5477	0.0634	0.0101	0.0526	0.0703	-0.1143	0.4521	-1.0313
FBgn0001185	-0.0565	-0.1921	-0.1225	0.12	0.0364	0.0172	0.1347	0.1757	-0.0608	-0.2141	-0.1482	-0.0785	-0.1388	0.3282	0.056	0.0867	-0.2472	0.0452	-0.182	0.1097	0.4263	0.1056	0.0083	0.1928	-0.0533	-0.061	-0.1366	-0.0243	0.0321	0.0127	0.0906	-0.0566	0.2296	0.3669	-0.0502	0.0018	-0.003	-0.1674	-0.2925	-0.1394
FBgn0001186	-0.0054	0.1195	-0.1549	0.191	-0.2968	-0.2984	0.207	-0.2348	-0.2218	0.2998	-0.0806	-0.2079	-0.2905	0.4216	0.2039	0.4912	0.0176	0.2643	0.2529	-0.1666	-0.1754	0.1756	-0.158	-0.262	-0.0225	0.0687	-0.1915	0.5009	-0.3018	0.5457	-0.1121	-0.2111	-0.0752	0.0208	-0.3667	-0.0266	-0.182	-0.0752	-0.0761	0.0842
FBgn0001187	0.3928	-0.0458	0.5081	1.2297	-0.2462	-0.2296	0.5587	-0.0276	-0.2311	1.3644	0.1252	-0.7808	0.1697	0.9608	0.0073	0.6265	0.1814	-0.0068	0.4901	-0.765	0.3519	1.1996	-0.1933	-0.6666	-0.5006	-0.0367	-0.8389	-0.276	-0.2373	-0.642	-0.8928	0.1005	-0.2263	0.1334	-0.214	-0.4171	-0.2707	-0.2891	0.0284	0.1164
FBgn0001189	0.0657	0.1149	0.0902	0.3055	-0.0591	-0.0998	-0.0165	0.0798	-0.0094	0.0424	0.0433	-0.0771	-0.0659	0.0538	-0.3508	-0.2015	0.2354	0.0891	0.1822	0.338	0.1564	0.0947	-0.0217	0.1976	-0.0945	-0.1444	-0.3895	-0.1653	-0.0821	0.0926	-0.0162	-0.0142	0.0276	-0.4421	-0.1286	-0.126	0.1243	-0.001	-0.1746	0.2468
FBgn0001197	-0.0237	0.2423	-0.3042	-0.3245	-0.2108	-0.2386	0.0797	-0.1177	-0.0615	-0.0591	-0.2098	0.0241	-0.0579	-0.0173	0.076	0.1387	-0.019	-0.0423	0.0236	0.2875	0.3502	0.2645	-0.154	0.0347	-0.0131	-0.1301	0.2549	0.5	0.0139	0.7251	0.0902	-0.0619	-0.161	-0.0644	0.0057	-0.0884	-0.1049	-0.2155	-0.1129	-0.4742
FBgn0001202	0.0242	0.0884	-0.0553	-0.3945	-0.2201	-0.1372	0.6147	-0.1904	-0.1255	0.2156	-0.0252	-1.2385	-0.1513	0.4699	0.4336	0.3797	0.0734	0.2183	0.5484	-0.105	0.6051	0.6013	0.0886	-0.1649	-0.2688	-0.4099	-0.1435	0.3688	-0.0465	1.33	-0.3459	-0.0033	-0.3502	-0.0315	-0.1019	-0.0809	-0.0987	-0.1597	0.1036	-0.3629
FBgn0001206	0.1591	-0.1544	0.0074	-0.6285	0.5157	-0.319	-0.3155	0.1058	-0.0807	-0.455	-0.696	0.082	0.0941	-0.3715	-0.0887	-0.3433	-0.5321	-0.2788	-0.6182	0.6847	0.3439	0.3379	0.413	0.0937	0.1013	-0.3606	0.4711	0.0067	0.6474	-0.0468	1.5941	0.1629	-0.3084	-0.0588	0.2668	-0.2979	-0.1188	-0.0737	0.1442	-1.1403
FBgn0001208	-0.3123	-0.2514	0.5448	1.3292	0.2998	-0.2385	0.3948	0.3079	-0.2424	0.147	0.3384	-0.2349	0.2034	0.0153	0.0511	-0.163	-0.1488	-0.8977	-0.2348	-0.1491	0	0.0095	0.0879	-0.0145	-0.4629	-0.1372	-0.6937	-0.4356	-0.1772	-0.279	-0.5909	0.214	0.1305	-0.455	0.3028	0.3699	0.4168	0.4622	-0.2616	0.6453
FBgn0001215	0.3797	0.3946	-0.176	-0.8207	-0.4183	-0.2703	0.5908	-0.4153	-0.1774	0.3432	-0.2361	-0.0719	-0.0836	0.2993	0.5189	0.3248	0.3695	0.0056	0.4952	0.0522	0.6703	0.373	-0.0541	-0.0175	-0.2054	-0.304	-0.219	0.4079	-0.1682	0.4266	-0.0168	-0.1275	-0.2114	-0.2184	-0.3073	-0.2205	-0.267	-0.3969	-0.2202	-0.3469
FBgn0001216	-0.2916	0.0593	-0.4659	1.4253	-0.477	-0.0879	0.0036	0.1253	0.1189	0.4862	0.394	-0.6975	-0.1732	0.2233	-0.0259	0.1048	-0.0605	0.4997	0.2674	-0.8946	-0.4136	-0.054	-0.5329	-0.6321	0.0259	0.7711	0.1031	-0.245	-0.0811	0.1459	-0.3754	-0.0384	-0.3056	0.1706	-0.2198	0.8128	-0.2158	0.3892	0.5553	0.2951
FBgn0001217	-0.72	0.5247	0.2226	0.4477	0.9865	-1.7586	-0.4289	-1.0315	-1.0542	0.1183	0.2776	0.4134	-0.287	0.0835	-0.3307	0.5586	0.915	0.1792	0.8949	-1.77	1.4223	0.1765	-0.3171	-0.5471	-0.1088	0.3643	0.0551	-0.3127	2.1012	-1.5176	-0.823	-0.086	-0.0303	1.1917	1.7384	-0.0023	-0.5465	-0.3066	-1.042	-0.4183
FBgn0001218	0.2642	0.2246	-0.4256	-0.3237	-0.19	0.0957	0.6115	-0.2051	-0.1595	0.1435	-0.4616	0.0696	-0.2964	0.2694	0.1486	0.2908	0.4871	0.0341	0.1098	0.0672	0.1436	0.1084	-0.2468	-0.245	0.1688	-0.1603	-0.3031	0.4367	-0.131	0.3555	-0.1678	-0.146	-0.1517	0.111	-0.1753	-0.2266	-0.3981	-0.0575	0.153	-0.1675
FBgn0001220	0.1126	-0.0131	0.0209	0.2602	-0.2574	0.0047	0.1739	-0.1731	0.0051	0.1223	-0.0215	-0.1624	0.0562	-0.0406	0.0745	0.1552	0.1884	0.1662	0.2374	-0.2247	0.1988	0.0793	-0.0228	-0.1798	-0.3298	0.041	-0.0403	0.0881	0.0278	0.2013	-0.2852	-0.0473	-0.098	0.0675	-0.0764	0.0143	-0.2071	-0.2575	0.1046	-0.1021
FBgn0001222	0.0273	0.0993	0.0288	-0.3659	0.11	-0.1413	-0.083	-0.1381	-0.1401	-0.0412	-0.138	0.2135	0.1057	-0.2162	0.1551	-0.0749	-0.2694	-0.185	-0.4189	0.2737	0.0942	0.0491	0.0414	0.1115	0.0858	0.0523	0.491	-0.0611	0.0306	0.3499	0.5391	0.0525	-0.3771	0.0869	0.2324	-0.0212	-0.0394	-0.1342	-0.041	-0.4074
FBgn0001224	-0.3256	-1.3872	0.3999	-0.8811	0.5182	-0.5767	-1.2103	0.5121	-0.9223	-1.0252	1.1887	-1.0266	-0.7523	1.246	0.2998	-0.0937	-0.0858	1.0457	0.1095	-1.5063	1.157	0.3867	0.7682	1.0664	-0.295	-0.6862	1.0119	0.352	-0.9221	0.342	-2.4048	-1.3203	-0.6331	1.5349	0.7191	1.3265	0.1322	-0.0451	-0.0097	-0.5238
FBgn0001225	-0.2249	-0.7348	0.0982	-0.8052	0.5699	-0.2902	-0.3689	0.43	-0.1214	-0.6089	-0.3087	0.3639	0.114	-0.0917	0.0714	0.0015	-0.6855	-0.6314	-0.6278	0.1637	0.3437	0.3219	0.5164	0.1734	0.1686	0.1078	0.2261	0.0558	0.2762	0.2797	0.0346	0.257	-0.365	0.3483	0.5406	0.8382	0.5057	0.1628	0.1075	-0.7907
FBgn0001226	0.2934	0.4853	-0.7059	-0.4801	0.0102	-0.486	0.4517	-0.1104	-0.5284	0.4988	-0.4888	-0.0242	0.1662	0.3976	0.682	0.4726	-0.2544	-0.1819	0.1521	0.0545	0.5187	0.7699	0.0396	-0.0475	0.0503	-0.2656	0.0677	-6e-04	-0.3569	0.4426	0.0256	-0.0755	-0.4634	-0.2056	0.2813	-0.0818	-0.2439	-0.3643	0.5104	-1.2626
FBgn0001227	1.2132	-0.1218	-0.0791	-2.3682	-0.4328	-0.5354	1.0199	-0.4358	-0.4013	0.6351	-0.0079	-0.4163	-0.4945	0.5251	0.8291	1.0952	1.4039	0.8729	0.4779	-0.1168	0.5376	0.3338	-0.4386	-0.7868	0.2393	0.1645	-0.6738	1.3661	-0.1297	-0.1449	-0.3035	-0.7443	0.0993	0.4499	0.0423	0.1165	-0.1245	0.007	0.8956	0.498
FBgn0001229	0.2986	0.7856	0.5197	0.5737	0.0322	1.541	-0.1951	0.5441	1.1984	0.6357	-0.4204	0.7972	0.6178	-0.5918	-0.8428	-1.4848	-0.0102	0.9425	-0.3197	-1.5745	0.8582	-0.2999	0.2644	-0.2374	1.1454	-0.0374	-1.99	-2.0188	0.4182	-1.8522	-2.1356	0.5714	-0.017	0.2425	-0.0961	0.4011	-0.4237	0.7194	-2.1847	1.0154
FBgn0001230	0.8091	0.5921	0.7334	-0.312	0.6679	-0.0062	-0.5229	0.3023	-0.1192	-0.5602	-0.3976	-0.2314	-0.0947	0.8715	-0.505	-0.5607	-0.2623	-0.2544	0.4568	-0.2664	-0.8931	0.0916	-0.6886	0.1165	0.215	-0.8062	0.5854	-0.3437	-0.4275	-0.9705	-0.0663	-0.446	-0.0057	0.5366	-0.5329	0.1736	-0.0924	-0.1313	0.0693	1.3309
FBgn0001233	0.1084	-0.0017	-0.0641	-0.3728	0.012	-0.0324	0.0515	0.0067	0.1844	-0.035	0.0045	0.0632	0.0069	-0.1039	-0.0381	0.0782	0.0843	0.071	0.1367	0.0535	0.1451	0.0977	0.0565	-0.0619	-0.0857	-0.0498	-0.188	0.1616	0.0321	-0.0093	-0.2051	-0.1881	0.0724	0.0867	0.0593	-0.0448	-0.146	-0.1288	0.3424	-0.2053
FBgn0001235	-0.0153	-0.315	-0.0948	0.443	0.4487	0.2227	-0.123	0.4037	0.2274	-0.0983	0.1471	0.1481	-0.1467	0.4039	-0.2187	0.1754	0.1489	0.7404	-0.3443	0.2928	-1.2951	-0.6401	-0.399	-0.0742	0.5693	0.0822	-0.2569	0.188	-0.3841	-0.7108	0.0415	-0.3439	0.3153	-0.1705	-0.2163	0.0314	0.1726	0.5289	-0.548	0.6457
FBgn0001247	0	0.025	0.0722	0.0163	0.0115	-0.0936	0.07	0.0771	-0.0067	-0.0201	0.0385	-0.0586	-0.0164	-0.3302	-0.1659	-0.0424	-0.2006	0.1073	-0.1979	0.2692	0.1485	-0.2616	0.0408	0.0122	0.0389	-0.2391	0.1803	-0.247	0.2188	0.1059	0.1899	0.0595	-0.0136	-0.0556	0.0688	-0.0283	-0.0324	0.0411	-0.0652	0.1302
FBgn0001248	0.0856	0.0692	-0.0773	0.7222	-0.0069	0.2819	0.0864	0.17	-0.0652	0.181	0.0538	-0.0047	-0.0317	0.0727	-0.0137	0.0576	0.1929	-0.5541	0.098	-0.339	0.1334	0.0638	-0.2031	-0.2656	0.0305	0.0324	-0.1509	-0.1714	0.0192	-0.4186	-0.088	0.182	-0.2381	0.036	0.0977	0.1023	-0.1177	-0.109	0.005	0.0618
FBgn0001250	0.0307	-0.043	-0.0629	0.2272	-0.0311	0.0049	0.1119	0.0058	0.1991	0.2367	0.1388	0.0853	-0.1853	0.2968	0.1014	-0.134	0.0261	0.3042	0.1612	-0.2794	-0.4768	-0.1198	-0.4111	-0.2724	0.1848	0.2068	0.1233	-0.1623	-0.2102	-0.6506	-0.2125	-0.1608	0.0311	0.0928	-0.1316	0.1581	-0.0484	0.3875	0.1242	0.4673
FBgn0001253	0.9725	0.4552	0.4659	-2.3002	0.8999	2.1427	-1.6122	0.7104	-0.8405	0.3255	0.2846	2.1677	0.085	1.7441	0.376	0.0779	0.9388	1.7675	1.8193	-0.4312	-1.3936	-0.4612	-0.3572	-1.4085	-0.3262	0.6624	-0.4104	-0.0705	-0.4508	0.1607	-0.1724	-1.0744	0.3395	-0.1623	-1.895	0.349	-1.5386	0.7538	-2.4353	0.3619
FBgn0001255	0.9909	0.2385	-0.032	0.4493	-0.371	1.9958	0.1364	0.8222	-0.7581	0.174	0.4776	0.4043	0.8202	-0.5575	0.0727	0.8443	0.5614	0.7193	-1.2435	0.2648	-0.8484	0.8868	0.1019	-0.5471	-1.5134	1.6079	-2.0477	-0.3912	0.5855	-1.0982	0.7492	-0.463	0.562	-0.0837	-0.4164	0.1068	-0.2922	-2.2631	-1.4356	0.3053
FBgn0001257	-0.0461	0.1544	-0.0051	0.5574	-0.1689	0.4706	0.2752	0.3403	-0.1359	-0.1022	-0.2227	0.1316	-0.1207	0.505	-0.0944	-0.1102	0.2665	0.5847	-0.0596	-0.0427	-0.6871	-0.109	-0.0571	0.1398	0.2503	-0.1706	-0.7215	-0.0672	0.0651	-0.6245	-0.4264	-0.0303	0.3175	-0.2459	-0.1373	-0.1573	0.2617	0.4395	-0.3693	0.1108
FBgn0001258	0.4432	-0.669	0.2027	0.6496	0.2287	0.2768	-0.3644	0.0704	0.0587	0.1119	0.1129	-0.0027	-0.0145	0.7314	-0.4772	-0.1561	0.1142	1.1075	-0.6665	0.1097	-0.8222	0.0059	-0.543	0.0889	0.0572	-0.6925	-0.2024	-0.5495	-0.2405	0.2739	-0.2576	0.2236	-0.4622	0.1101	-0.3236	-0.0479	0.1793	-0.1971	0.1759	0.5636
FBgn0001259	0.9478	1.4824	0.101	1.7247	0.0503	0.0358	0.1952	-0.5101	0.8535	0.9929	-0.945	-0.8655	0.0496	-0.5451	-0.2327	-0.6476	1.309	0.1523	-1.1123	0.8095	-0.9395	0.2036	-0.1577	-0.2473	-0.1398	-0.2176	-0.069	-1.8103	0.1454	1.0864	-1.36	-0.2649	1.1455	0.0744	0.7276	0.5247	-0.6628	0.0543	-2.7882	0.6992
FBgn0001263	-0.2434	0.0436	0.0833	-2.8476	0.6144	0.5648	-0.2738	-0.0904	-0.7694	0.365	0.0403	0.1219	-0.4895	0.5239	0.5581	0.3631	0.4434	0.4077	1.1069	0.2596	0.7674	1.1423	-0.9354	0.2226	-0.0246	0.3902	0.2667	0.9244	-0.5257	-0.3791	0.034	-0.923	0.5931	0.0883	-0.7721	0.0943	0.267	0.7392	-1.02	0.3349
FBgn0001269	0.4112	0.7241	0.1211	1.5117	-0.5864	1.0565	-0.9175	-0.1994	0.1905	0.7145	0.4835	-0.6408	-0.255	1.1617	0.2973	0.2718	0.6972	1.2674	0.518	-1.2926	0.7992	-2.2049	-0.2707	-1.1546	0.4427	-1.0337	1.3311	1.1561	-0.0779	-0.151	-0.6119	-0.1649	-0.5349	0.0915	0.0818	0.4541	-1.8311	1.0087	-1.6738	0.2893
FBgn0001276	-0.3866	0.1988	-0.1595	0.05	-0.1856	-0.3416	-0.0131	0.1562	0.0213	-0.2726	-0.0737	-0.2105	0.287	-1.1602	-0.1472	-0.7475	-0.2436	-0.3158	-0.5429	0.0253	-0.1968	-0.0268	0.0639	0.438	-0.0965	0.5044	0.1779	0.261	0.2277	0.7912	0.0552	0.1971	0.0697	-0.0164	0.3854	0.3042	-0.298	0.1783	0.4931	-0.7416
FBgn0001280	-0.0288	-0.179	-0.0391	0.0901	-0.0553	-0.0523	0.1358	0.1506	-0.0442	0.0571	-0.2896	-0.1235	0.0431	-0.0144	0.0448	-0.0471	-0.1329	-0.1669	-0.0323	0.28	0.3595	0.3138	-0.115	0.0103	-0.119	-0.2457	-0.4111	0.1336	-0.0414	0.2719	-0.1903	0.0022	0.1396	0.1703	0.0477	0.1805	0.1624	-0.0149	0.169	-0.3121
FBgn0001285	0.0647	0.0428	-1.1227	-0.5552	-0.6326	0.906	0.9296	0.3791	-0.3217	0.3424	-0.097	0.0706	0.1505	1.7528	-0.8164	0.0432	0.3279	-1.1103	0.6077	-0.9639	0.6177	-1.2929	-1.32	-0.3122	0.7507	0.3652	-0.7911	0.8965	-0.4359	-0.602	-0.5992	-0.307	0.0274	1.7971	0.5237	-0.1048	-0.5979	1.5863	0.4549	0.9667
FBgn0001291	0.0907	0.3004	-0.09	0.1908	0.004	-0.2242	-0.0154	-0.0125	-0.1301	0.1346	-0.1675	0.0834	-0.1284	0.2723	-0.1264	0.0224	0.006	0.0043	0.176	0.2721	0.3956	0.4605	-0.1571	-0.1295	-0.127	0.0321	0.1145	0.2336	-0.1301	0.1574	0.0399	-0.2676	-0.1631	0.1133	-0.1983	-0.1785	0.0424	0.0071	-0.2346	-0.0306
FBgn0001296	0.0226	0.2544	0.1742	0.8786	-0.2759	0.2181	0.1608	-0.3492	0.1696	0.0973	0.2662	0.1169	0.114	-0.1158	0.2631	-0.0834	0.1585	-0.0302	0.0577	-0.3205	-0.2432	-0.1569	0.202	0.4323	-0.4	-0.0023	-0.2985	-0.2585	0.0288	-0.2852	-0.8343	0.2606	0.2573	-0.1404	-0.2332	-0.1261	0.0775	0.1292	-0.0829	-0.1045
FBgn0001297	0.1232	0.1004	-0.1066	0.738	-0.0705	-0.2542	-0.0211	0.1206	0.0726	0.131	-0.0771	-0.4415	-0.0844	0.3968	0.1503	0.4038	0.3475	0.5366	0.2358	-0.1141	-0.6114	-0.0074	-0.3775	-0.303	0.039	0.0016	-0.2001	0.2408	-0.225	-0.1916	-0.1999	-0.2828	0.029	-0.2949	-0.1978	0.027	-0.0068	-0.0169	0.1207	0.1413
FBgn0001301	0.0532	0.5091	0.1995	-1.0362	-0.0204	-0.307	-0.1875	-0.3858	-0.2966	0.2326	0.0365	0.1859	0.0555	-0.0937	0.6438	0.3066	0.0592	-0.0482	0.0634	0.0126	0.1197	-0.0976	0.271	0.123	-0.3507	-0.1876	0.2864	-0.148	0.1827	-0.215	0.2974	0.1241	-0.2156	0.3145	0.0992	-0.1433	0.1739	-0.3248	0.034	-0.3576
FBgn0001308	0.335	0.1806	-0.0859	-0.1421	-0.0652	-0.2423	0.1831	-0.0986	-0.219	0.2622	-0.2242	-0.1393	-0.1167	0.1166	0.2448	0.2732	-0.0032	-0.1114	0.0935	-0.0202	0.4212	0.2818	-0.1052	-0.0847	-0.1172	-0.04	0.0871	0.1392	-0.0523	0.0265	0.117	-0.0914	-0.1722	0.047	-0.0199	-0.0675	-0.2155	-0.2192	0.0421	-0.2883
FBgn0001311	1.8672	1.1181	-0.5971	1.9368	-0.4603	1.6136	-1.1421	-0.2947	-1.2976	0.0243	0.8942	1.3488	0.0169	1.2082	0.822	-1.8348	-0.3588	1.6927	-0.377	-0.8636	1.2009	0.6437	-0.1061	-0.9759	-1.3779	-0.2964	-2.337	-0.1902	-0.716	-1.0767	-0.9275	0.6075	-1.1709	1.8239	-0.8345	0.6962	0.3819	-0.1004	-0.6927	1.0393
FBgn0001316	0.1444	0.2216	-0.1243	-1.3365	-0.391	0.0662	0.2084	-0.4244	0.0698	0.2229	0.0783	0.1467	-0.0548	0.2448	0.408	0.1961	0.1542	-0.0553	0.1119	-0.1313	0.0925	0.0981	0.2705	0.2458	0.1008	-0.1277	-0.0169	0.2112	-0.1074	-0.0241	-0.0918	0.04	0.0494	0.1552	-0.1104	-0.3338	-0.0099	-0.0991	0.1097	-0.3523
FBgn0001319	0.2401	-0.0368	-0.1286	0.6749	0.4248	0.5777	0.6681	0.6334	0.6463	0.2957	0.2393	0.3326	-0.2704	0.5585	-0.1772	-0.1084	-0.5904	1.2237	-1.5291	0.0846	-0.129	-1.8865	-0.6027	-0.0297	0.1034	0.7531	0.565	-0.7505	-0.2905	-0.6279	0.2576	-0.4713	0.8643	0.3052	-0.2037	0.2939	0.134	-0.002	-3.5085	0.4227
FBgn0001320	0.1724	-0.0896	-0.2307	0.5533	0.0577	-0.3139	0.2636	0.3468	-0.0401	-0.1146	-0.0177	0.0516	-0.2319	0.3162	-0.1658	0.1954	0.2076	-0.0432	-0.0201	-0.5005	-0.4454	-0.5027	-0.2456	0.0585	0.6187	0.3894	0.1939	0.8186	-0.2699	-0.7015	-0.4932	-0.3017	-0.4502	-0.4811	-0.0187	0.3742	-0.0612	0.1519	-0.8782	0.8472
FBgn0001321	0.5303	0.385	0.4812	-0.1405	-0.3121	0.0361	1.0397	0.1992	0.8647	1.0234	0.1266	0.2074	-0.1859	0.7282	0.453	1.0626	-0.4136	0.0205	0.4885	-0.0351	0.1386	0.5248	-0.2165	0.2257	0.3105	-0.3019	-1.4603	1.0295	0.0163	-0.7806	-1.0005	-0.5617	-0.6969	-0.1629	-1.1487	-0.2528	-0.6937	-0.2315	-2.6083	1.3714
FBgn0001323	0.1874	-0.3078	0.0665	0.5052	-0.1688	-0.515	0.2781	0.1667	0.006	0.495	0.1799	0.1216	-0.1464	0.3911	-0.023	-0.0133	0.2744	0.2541	0.2859	-0.2656	-0.0923	0.0116	-0.1187	-0.3942	0.5478	-0.2639	-0.1117	0.4718	-0.3969	-0.5405	0.1972	-0.3173	0.3688	-0.653	-0.1712	0.0506	0.0103	0.0744	0.2548	0.5834
FBgn0001324	0.1538	0.2664	-0.1534	-0.2445	-0.3521	-0.0843	0.2135	-0.3706	-0.1978	0.2643	-0.0757	-0.0737	-0.0543	0.303	0.5041	0.1831	0.0522	-0.2514	0.2321	-0.0677	0.4676	0.3415	0.0342	-0.067	-0.0611	0.0582	0.2485	0.3529	-0.0609	0.1945	0.1967	-0.0389	-0.2603	0.0136	-0.107	-0.3952	-0.1542	-0.1332	0.0432	-0.4507
FBgn0001325	0.2377	-0.4049	-1.4155	-1.1075	0.4841	1.1095	-1.2288	0.5569	0.9332	-0.2746	0.9016	0.8241	0.4853	-0.4096	-0.4857	-1.3524	0.7478	2.4895	-0.2436	-1.0058	0.447	-0.1499	-1.1074	0.6005	-0.2594	0.1813	0.859	-1.0769	0.8835	0.2136	0.7602	-1.4173	-0.6916	2.5663	-0.3522	-0.7609	0.4879	-0.1169	-1.2414	-0.4172
FBgn0001330	-0.085	-0.1994	0.0416	-1.0261	0.0674	0.0208	0.0902	-0.3163	0.2763	0.2444	-0.1132	0.011	0.0231	0.2092	0.345	-0.0756	0.3365	0.0163	0.2304	0.1354	0.4108	0.2091	0.2856	0.1182	-0.1953	0.1647	0.1306	0.4222	-0.0025	-0.1676	0.2527	-0.1116	-0.2074	-0.1554	-0.0239	-0.3117	-0.0997	-0.3599	-0.0361	-0.3312
FBgn0001332	0.1661	0.1047	-0.369	-0.2038	-0.1644	-0.0644	0.3967	-0.2081	-0.2699	0.296	-0.3744	-0.1926	-0.1601	0.5613	0.2408	0.4684	0.1673	-0.1186	0.365	0.0506	0.5364	0.5656	-0.2769	-0.1879	-0.2341	0.0476	0.0658	0.4685	-0.042	0.7437	-0.1082	-0.256	-0.4513	-0.2553	-0.2044	-0.2714	-0.3225	-0.0608	-0.0667	-0.395
FBgn0001341	0.1271	-0.1609	-0.0441	-0.1672	0.0841	0.254	-0.0724	-0.1207	0.274	-0.1105	0.0458	5e-04	0.0657	-0.3589	-0.1366	-0.2279	0.0919	0.0735	-0.3776	0.182	0.0458	0.0195	0.0661	0.1417	0.0236	0.2136	0.0184	0.0834	0.2276	0.1191	0.1355	-0.0471	0.0231	-0.0339	-0.1519	-0.222	0.0301	-0.3326	0.164	0.0134
FBgn0001404	0.2603	0.3073	-0.3093	-0.8855	-0.152	-0.3708	0.6887	-0.5197	-0.3244	0.5261	-0.2506	-0.2808	-0.26	0.8011	0.4945	0.7503	0.5147	0.0913	0.6448	-0.1165	0.5824	0.7181	-0.3505	-0.255	-0.178	-0.5147	-0.2958	0.7315	-0.3784	0.8726	0.1118	-0.231	-0.2263	-0.4189	-0.3805	-0.377	-0.2949	-0.2979	-0.4248	-0.3423
FBgn0001491	-0.6211	-0.747	0.1371	0.25	0.383	0.1573	-0.7066	0.4415	0.4347	-1.2014	0.0153	0.2578	0.2307	-0.764	-0.717	-0.7042	-0.3567	-0.1839	-0.9381	0.6963	-1.618	-0.6166	0.1364	0.313	0.3306	0.0385	-0.0237	-0.5005	0.2452	-0.5002	0.5283	0.0903	0.2983	0.1638	0.1731	0.3822	0.25	0.5421	-0.1695	0.3192
FBgn0001565	0.1402	0.0772	0.1294	0.3041	-0.1917	-0.2425	0.0641	-0.1211	-0.0957	0.056	0.0889	-0.2286	0.129	-0.2068	0.0387	-0.0291	-0.0667	-0.1292	0.0582	-0.043	0.0471	0.066	0.2589	-0.0328	-0.3983	-0.0992	0.1696	-0.1261	0.1214	0.5812	0.0568	0.066	-0.0806	0.0216	0.19	-0.0654	-0.2122	-0.223	0.1221	-0.159
FBgn0001612	-0.1511	0.1546	0.009	-0.6129	0.0648	-0.2923	0.1124	6e-04	-0.2216	-0.0688	-0.053	0.1557	0.0298	-0.2169	0.1239	-0.1773	-0.5952	-0.1473	-0.1005	0.4002	0.1347	0.0674	0.0467	0.3431	0.0704	0.012	0.0293	-0.2051	0.0121	0.6442	0.4982	0.0646	-0.2247	0.162	0.2151	-0.2016	0.0701	0.0749	-0.0435	-0.3752
FBgn0001624	0.251	0.207	-0.2841	-0.2387	-0.1623	-0.0654	0.2923	-0.3391	0.0517	0.4763	-0.2649	-0.0947	-0.1694	0.3483	0.4728	0.3411	0.3645	0.3479	0.3867	-0.1756	0.0684	0.2161	-0.2384	-0.0772	0.1005	-0.2742	-0.2603	0.2566	-0.2184	0.2868	0.1769	-0.3261	-0.0768	-0.287	-0.3925	-0.227	-0.2775	-0.0506	-0.2953	-0.0768
FBgn0001941	-0.147	-0.1299	0.0245	-0.1829	0.3221	0.0932	0.0383	0.2895	0.0354	-0.2978	-0.0181	0.2186	-0.1105	0.1753	-0.2592	0.1532	0.0773	0.097	-0.2657	0.2531	-0.2025	0.0862	-0.0233	0.2821	0.2413	-0.3553	-0.4958	0.092	0.0508	0.7245	0.1151	0.0505	0.1877	-0.1104	-0.0972	-0.1365	0.2171	0.0573	-1.2034	0.127
FBgn0001942	-0.0924	-0.1668	0.2288	0.8757	0.0254	0.2346	-0.4079	0.187	0.1669	-0.1051	0.197	0.1171	0.2063	-0.2313	-0.3735	-0.143	-0.0931	0.0965	-0.2602	0.0426	-0.3433	-0.2378	0.1812	0.2261	0.0716	0.0496	-0.0809	-0.1693	0.1777	-0.2973	-0.2819	0.1299	0.2534	0.0589	0.1619	0.2488	0.2596	-0.0378	-0.8673	0.3238
FBgn0001961	0.0879	-0.0946	-0.0344	0.3432	0.0299	-0.0463	0.2199	0.1078	0.0829	-0.34	0.0363	-0.0557	-0.0754	0.1701	-0.2139	-0.0698	0.2217	0.1521	-0.1019	-0.0704	0.0673	-0.0988	-0.1002	0.0345	0.0025	0.0514	0.1006	-0.3295	-0.0792	-0.3103	-0.1965	-0.0806	0.0482	-0.0944	0.0026	0.2174	0.0272	-0.0294	0.3228	0.0835
FBgn0001965	0.2676	0.0352	-0.1089	-0.7996	-0.0271	-0.288	0.2743	-0.2988	-0.067	0.3156	-0.2246	-0.1091	-0.0495	0.1768	0.3344	0.5077	0.3663	-0.0926	0.5168	0.0132	0.5423	0.3657	0.0137	-0.0087	-0.1842	-0.0683	-0.1347	0.2314	-0.1506	0.0411	0.1133	-0.0628	-0.166	-0.1059	-0.0876	-0.157	-0.0952	-0.341	0.2506	-0.4474
FBgn0001970	0.0217	0.2586	0.1726	-0.6487	0.1918	-0.2587	0.116	0.064	-0.2815	0.1213	-0.1271	-0.2543	0.2219	-0.2634	0.4162	0.0719	0.2857	-0.398	0.1893	0.0806	0.2709	0.2123	0.061	-0.1084	-0.073	0.085	0.8206	0.4519	0.1082	-0.3401	0.7964	-0.7036	-0.3617	-0.2975	0.1878	0.1506	-0.1376	-0.4066	0.2621	-0.4906
FBgn0001974	0.0839	-0.2545	0.1321	-0.5038	0.022	-0.2844	0.0947	0.0496	0.131	-0.4347	-0.1117	0.1295	0.239	-0.3706	0.1703	-0.2776	-0.7632	-0.2702	-0.2234	0.7023	0.3278	-0.2107	0.3441	0.2959	0.1718	0.0236	0.554	0.0122	0.3562	0.2123	0.2682	0.142	-0.366	-0.0083	0.3086	-0.9234	-0.1246	-0.024	-0.045	-0.448
FBgn0001977	0.2562	0.3602	0.0186	0.0314	0.0599	-0.2209	-4e-04	0.0501	-0.2598	0.0853	-0.1174	0.1359	0.0327	0.3208	0.2612	0.329	0.435	0.0134	0.3907	-0.0899	0.3479	0.0035	-0.0373	-0.0634	-0.2546	0.2347	0.0884	-0.2324	0.0398	0.1204	-0.2214	-0.0219	-0.2457	-0.2376	0.2325	-1.0084	-0.2346	0.0076	0.3138	-0.0921
FBgn0001978	0.2117	0.1603	0.0695	-1.6043	-0.0773	-0.0037	0.1885	-0.0906	0.0289	0.0554	0.0301	0.0708	0.1232	0.0212	0.3405	0.1202	-0.0772	-0.0473	0.0527	0.1642	0.203	0.061	0.3315	0.1607	-0.115	-0.0708	0.3368	0.0849	0.1764	0.3042	0.2578	0.114	-0.0431	-0.2151	0.0925	-1.035	-0.0884	-0.2619	0.2807	-0.3837
FBgn0001981	0.5019	-0.4091	0.1003	0.066	0.6369	0.738	-1.906	0.4227	-0.0892	0.5364	0.2109	0.9862	0.3951	-2.5398	-0.1947	0.2183	-0.2781	0.3932	0.1877	0.6799	-2.3102	-0.2631	-0.0015	-0.1179	-0.0706	-0.2999	-2.9736	0.4559	-0.5592	-2.2334	-0.0399	0.0523	1.1887	0.7987	0.2179	0.155	0.4249	0.1816	0.0337	0.8145
FBgn0001986	0.2488	0.1428	-0.0932	-1.1293	-0.1586	0.0871	0.2637	-0.3417	0.1503	0.1755	-0.0858	-0.0544	0.1228	0.0365	0.202	0.2481	0.2229	-0.0094	0.2392	-0.0124	0.4017	0.2943	0.1626	0.021	-0.1302	-0.3146	-0.0633	0.3306	0.1149	0.1034	0.0119	0.0107	-0.1317	-0.0813	0.0244	-0.1677	-0.1785	-0.3308	0.1103	-0.3423
FBgn0001987	0.062	-0.2653	0.2961	-0.4919	0.1165	0.2996	-0.0984	-0.0284	0.0464	-0.2096	0.0509	-0.0305	-0.1591	0.0621	-0.1971	0.2403	0.3819	0.3956	0.1039	0.1557	-0.3417	-0.0806	-0.1309	-0.1319	0.181	-0.1352	0.1177	-0.274	-0.2112	-0.2307	-0.5466	-0.0238	0.317	0.0464	0.0444	-0.0685	0.213	0.1153	-0.1203	0.3783
FBgn0001989	-0.2283	-0.1623	0.2483	0.6613	0.0336	0.3162	-0.4529	0.3162	-0.0072	0.121	0.5252	-0.2902	0.1882	-0.312	-0.2404	-0.3004	-0.6662	-0.106	-0.127	-0.9457	-0.766	-0.2811	0.0181	-0.428	-0.3181	0.5658	0.1857	-0.1514	0.277	0.0081	-0.4311	0.1635	0.1419	0.3687	0.4034	0.7209	-0.0167	0.2829	0.4482	0.1344
FBgn0001990	-0.1195	-0.0414	-0.2186	0.2038	0.0625	0.1472	0.0783	0.1928	0.2484	-0.268	-0.4112	0.0125	0.1161	-0.4324	-0.0118	-0.2116	-0.0651	-0.2834	-0.2638	0.3082	-0.2213	0.2	0.1977	0.0621	-0.3052	-0.0655	0.6787	-0.3033	0.1252	0.5013	0.5569	0.0207	-0.0619	-0.5979	0.0889	-0.1271	0.2981	0.1078	0.1622	-0.6454
FBgn0001991	-0.0566	-0.1293	-0.0963	-0.8491	-0.105	-0.0018	-0.1368	-0.0879	0.1449	0.0528	0.2185	-0.2504	-0.0048	0.4627	0.0545	0.1035	0.6336	0.5184	0.6242	-0.2467	0.1104	0.1765	-0.3647	-0.1284	0.1566	0.3839	-5e-04	0.1831	-0.2765	-0.2335	-0.2074	-0.4648	-0.0296	0.0975	-0.1651	0.1371	0.0366	0.4543	-0.3646	0.3274
FBgn0001992	1.1821	2.2109	-0.7138	-0.9015	-2.8196	-0.6911	2.6005	-1.0166	-0.4665	3.5079	0.7156	-1.9706	-0.4647	2.1602	2.9799	2.4967	1.1504	2.4509	2.7223	-1.6212	0.7719	0.0456	-2.5011	-1.212	-1.5104	1.0952	0.7623	2.4022	-0.4069	0.4125	-0.9953	-2.4697	0.311	-0.444	0.36	-0.3944	0.4395	-1.067	1.9086	-2.4637
FBgn0001994	0.1551	0.1862	-0.1615	-0.8195	-0.2249	-0.0102	0.3469	-0.376	-0.1521	0.2265	-0.1111	0.0091	-0.0392	0.1198	0.3425	0.2703	0.2502	0.2339	0.097	-0.1004	0.1774	0.0628	0.1287	0.103	0.0145	-0.2398	0.0729	0.2122	-0.038	0.1411	0.098	-0.0515	-0.0353	-0.009	-0.1251	-0.2732	-0.1458	-0.1048	0.0101	-0.3541
FBgn0001995	0.0568	-0.1786	-0.1002	0.1936	-0.0249	0.0849	0.1544	0.1008	0.1055	0.1394	-0.1014	-0.187	0.0158	-0.0576	-0.15	0.0406	-0.5045	0.2105	0.3834	-0.336	0.4654	0.2091	-0.1278	-0.0559	-0.2493	-0.036	0.2685	0.0468	0.0699	0.3688	-0.1451	-0.0114	0.075	0.0518	-0.003	0.1137	-0.143	-0.3367	-0.1805	0.0295
FBgn0002021	-0.0039	-0.0783	-0.0389	0.1968	0.1899	-0.0857	0.0797	0.0514	0.1515	0.2058	0.0741	-1.416	0.0883	-0.361	0.1927	-0.1698	0.1866	0.0869	0.1207	-0.3526	-0.0297	0.0086	0.0719	7e-04	-0.1127	0.0308	0.4189	-0.3027	0.1112	-0.0079	0.1644	-0.129	0.1996	0.0949	-0.0255	0.1979	0.1149	0.11	0.4359	0.0102
FBgn0002022	-0.0428	0.0233	-0.1082	0.2963	-0.131	0.0367	0.2624	0.1615	-0.1104	0.0856	-0.0733	-1.0746	-0.0866	0.0351	-0.1293	0.158	0.0049	0.1852	0.0302	0.1353	-0.1648	0.178	-0.0569	-8e-04	0.0056	-0.039	0.1036	0.1662	0.0473	0.0133	-0.1381	-0.077	0.0939	0.2997	0.0568	-0.1506	-0.146	0.0366	0.2197	0.18
FBgn0002023	-0.1749	-0.3467	-0.2658	-0.0844	-0.4914	0.6089	-0.2489	0.6149	-0.1793	0.1112	0.545	0.0773	-0.2397	0.8495	0.0063	0.6758	0.4586	0.9073	0.6901	0.3123	-0.9186	-0.4682	-0.3197	-0.3214	-0.4993	0.3522	-0.1415	-0.3059	0.0744	-0.3698	-0.4194	-0.3076	0.3992	-0.671	-0.1818	0.3083	0.3292	-0.1915	-0.5029	0.6223
FBgn0002031	0.2615	0.1128	-0.1713	0.227	-0.2944	0.0778	0.3042	-0.281	-0.0709	0.3144	0.0095	-1.0062	0.0449	-0.0915	0.1401	0.227	0.3387	-0.066	0.3661	-0.4493	0.4549	0.1488	-0.0985	-0.219	-0.371	0.3698	0.0991	0.2042	-0.008	-0.0215	-0.2032	-0.0012	-0.2668	0.3805	-0.0101	0.0789	-0.2954	-0.3921	0.3919	-0.2708
FBgn0002036	-0.4489	-0.2078	0.1387	1.3471	0.189	0.1533	-0.721	0.4632	0.1061	0.0692	0.082	-0.9969	-0.1043	-0.1013	-0.3353	-0.4463	-0.4322	-0.2802	-0.2706	0.1243	-0.9599	-0.5208	-0.1202	0.0126	-0.0812	0.2274	-0.5014	-0.3659	0.1203	-0.5413	-0.0978	0.0563	0.3988	0.0177	0.1207	0.487	0.5542	0.6319	0.0381	0.6426
FBgn0002044	0.179	0.1474	-0.1957	-0.534	-1.1219	-0.0835	0.2232	-0.236	-0.03	0.0814	-0.2165	0.116	-0.0598	0.0288	0.362	0.1392	0.0554	-0.0158	0.0688	0.176	0.4186	0.2811	-0.0192	0.0058	0.1003	-0.1955	0.1501	0.1176	-0.0209	0.3912	0.2964	-0.0096	-0.2413	0.0325	0.0328	-0.1297	-0.1461	-0.0387	0.1032	-0.3833
FBgn0002069	0.0442	-0.1518	0.2058	0.1548	-0.0629	0.2389	-0.2948	0.145	0.2076	-0.2902	0.2086	0.1353	0.1778	-0.3604	-0.4119	-0.2649	-0.0825	0.0021	-0.3128	0.0803	-0.1824	-0.023	0.2431	0.1266	-0.0391	0.1973	-0.2771	-0.3672	0.2089	-0.1282	0.0037	0.1596	0.1699	0.1913	0.2275	0.0316	0.1093	-0.1003	0.134	-0.0139
FBgn0002121	0.114	-0.0145	0.1047	-0.4426	-0.0295	-0.0329	-0.4736	0.0634	0.1016	-0.0741	-0.0522	0.3039	0.0981	-0.1568	-0.0255	0.0695	0.1133	0.2935	-0.3525	0.4336	-0.2677	-0.3221	0.1359	0.3208	0.2489	-0.3308	-0.3212	-0.1016	0.262	0.0275	0.5614	0.1116	0.0974	-0.0264	0.0534	-0.1127	0.3064	-0.0068	-0.4183	-0.1033
FBgn0002174	-0.0361	-0.2654	-0.0372	0.6276	0.0727	0.024	0.0337	0.0277	0.1562	-0.0615	0.105	-0.0242	0.1673	-0.1992	-0.0693	0.0878	-0.2194	0.0833	-0.031	-0.091	-0.4492	0.2432	0.1115	-0.0281	-0.4073	-0.0361	0.0741	-0.0161	0.1247	-0.7449	-0.0282	0.0711	0.0351	0.1101	0.133	0.261	0.0167	-0.1814	0.1441	-0.0408
FBgn0002183	0.0867	0.147	0.092	-0.647	-0.0326	-0.0361	-0.0588	-0.1705	-0.0988	0.1102	0.066	0.0051	0.101	-0.1496	0.1782	0.0181	-0.1889	-0.3229	-0.1456	0.3804	0.2526	0.042	0.2114	0.2448	-0.0344	0.0265	0.2805	-0.0825	0.1713	-0.0964	0.3523	0.086	-0.144	0.1112	0.0743	-0.1419	-0.0192	-0.2128	0.01	-0.4523
FBgn0002283	0.1387	0.1992	-0.3256	-0.7223	-0.0879	-0.1161	0.4184	-0.2232	-0.1137	0.3142	-0.1956	0.0678	-0.263	0.0868	0.3032	0.3064	-0.004	-0.2615	0.0247	0.0601	0.5564	0.1647	0.0573	0.0678	-0.3191	0.2584	0.3567	0.1785	-0.1046	0.311	0.133	-0.0064	-0.06	0.1057	-0.1078	-0.211	-0.0972	-0.0914	0.2758	-0.4058
FBgn0002284	-0.3604	-0.1571	0.2175	0.3499	0.1104	0.1262	-0.3121	0.1633	0.0275	-0.1768	0.0695	0.628	0.1815	-0.5741	-0.3359	-0.2613	-0.4483	-0.2286	-0.5326	0.1514	-0.2095	-0.4016	0.1689	0.1691	-0.2276	-0.1103	0.174	-0.3046	0.2919	0.382	0.1461	0.2878	0.1169	0.1873	0.345	0.3255	0.0457	0.0196	-0.2143	0.0532
FBgn0002306	0.1891	-0.3196	-0.0588	-0.0767	-0.0217	0.0708	-0.1029	0.0881	0.253	0.2695	0.1295	0.0337	-0.1018	0.1294	-0.1266	-0.103	0.712	0.512	0.2543	-0.14	-0.2587	0.236	-0.3303	-0.1484	-0.0028	-0.1266	0.0459	-0.1225	-0.198	-0.3105	-0.2765	-0.3729	-0.0285	0.0282	-0.0041	0.1358	-0.3455	-3e-04	0.0075	0.7684
FBgn0002354	-0.3139	-0.7846	-0.0937	0.4308	-0.3507	0.9273	-0.2558	-0.238	-0.2052	-1.021	0.3818	-0.2648	0.339	-0.9299	-0.5915	-0.7301	-0.6826	-0.1021	-0.4827	0.0229	-0.9337	-0.4123	0.2001	-0.3797	-0.2639	0.1741	0.4232	-0.387	0.3483	0.7809	0.0645	0.1106	-0.0973	0.3955	0.3713	0.2788	-0.5968	0.3561	1.6448	0.9846
FBgn0002413	0.1364	0.0752	-0.0794	-0.7809	0.0344	-0.0816	0.0385	-0.1936	-0.0743	-0.0483	-0.3725	0.229	0.0337	0.0081	0.2067	0.1878	-0.1504	0.0403	-0.1862	0.2121	-0.125	0.0955	0.0704	0.196	0.0287	-0.137	0.0756	0.411	0.0813	0.473	0.5768	0.0527	-0.2351	8e-04	0.1231	-0.084	-0.009	-0.1555	-0.2937	-0.3653
FBgn0002431	0.0046	-0.0485	-0.1407	-0.5478	0.0384	0.0704	-0.0724	-0.1131	0.2237	-0.2315	-0.1094	0.2042	0.1149	-0.2486	-0.0606	-0.0472	-0.0402	0.004	-0.1603	0.2687	-0.0159	-0.1535	0.1473	0.227	0.275	-0.2196	0.0944	0.1196	0.1226	0.1268	0.63	-0.0251	0.0293	-0.1466	-0.0564	-0.2295	0.0292	0.1224	-0.1081	-0.0087
FBgn0002441	0.1558	0.0552	-0.0763	-0.3627	0.0289	-0.2112	-0.2684	-0.2533	-0.0458	0.2223	-0.2197	0.0406	-0.0494	-0.0446	0.3021	0.2094	-0.2429	-0.2127	-0.0533	0.2922	0.3981	0.3272	0.0333	0.0116	-0.0884	-0.0262	0.5823	0.2212	0.1517	0.2029	0.6752	0.0102	-0.3326	-0.0182	0.1681	-0.2793	-0.2734	-0.3447	0.0963	-0.6616
FBgn0002466	-0.1074	0.0972	0.0335	-0.7081	0.4133	-0.5284	-0.3655	-0.3415	-0.2543	4e-04	-0.2551	0.0067	0.2387	-0.1354	0.2126	-0.1456	-0.5081	-0.4261	-0.8246	0.5643	0.3737	0.3866	-0.0191	0.3722	0.0938	0.3433	0.6516	-0.507	0.4927	0.5778	1.2969	0.0857	-0.5514	0.0064	0.1602	-0.2165	0.0245	-0.0891	0.2023	-0.911
FBgn0002521	-0.1272	-0.0555	-0.0744	-0.5249	0.2644	-0.1476	-0.1192	0.2379	0.0212	-0.081	-0.09	0.2826	-0.0347	-0.052	-0.1113	-0.0963	-0.0921	0.0986	-0.3479	0.7009	-0.3719	-0.2176	-0.0075	0.3858	0.0408	-0.4918	-0.171	0.1177	0.1281	0.353	0.5916	0.0188	0.0559	-0.1773	-0.0049	-0.1286	0.1829	-0.0046	-0.2439	0.0346
FBgn0002522	0.5928	-0.8637	-0.6898	-1.2514	-0.3115	0.7272	1.3954	-0.3337	-0.6773	-0.6762	0.0761	0.7034	-0.6362	0.8168	0.2339	0.542	1.6001	0.9748	-0.0579	-0.3779	0.3247	0.5295	-0.1195	-0.0593	0.445	-0.6218	1.165	0.2549	0.0443	-3.5406	-0.1799	0.1415	0.5055	-0.6764	0.9797	-1.2961	0.1667	-0.0289	1.0467	0.5986
FBgn0002524	-0.1182	-0.2153	0.0934	-1.41	0.2697	0.3747	-0.4303	0.1723	0.2739	-0.6059	-0.0249	0.3251	0.2333	-0.4697	-0.0954	-0.2862	-0.2618	-0.1843	-0.4277	0.254	-0.3269	-0.2099	0.2815	0.2616	0.2224	0.2173	0.3143	-0.6704	0.205	-0.5105	0.5522	0.3204	0.0079	0.1793	0.3364	0.1633	0.1231	-0.04	0.3337	-0.0958
FBgn0002525	0.1132	-0.0969	-0.2721	-0.6819	0.036	0.143	-0.1887	-0.1551	0.1983	-0.1036	-0.0544	0.0435	0.0796	-0.3223	0.0519	-0.1339	-0.0281	0.151	-0.4273	0.4869	-0.2049	-0.1903	0.1623	0.2727	0.039	0.0286	0.3423	0.2073	0.2194	-0.1035	0.1705	0.0725	0.034	0.1753	0.1148	-0.1648	0.1538	-0.0049	0.2434	-0.4111
FBgn0002526	0.1458	0.107	-0.4805	-0.068	-0.6278	0.3566	0.274	-0.5062	0.3375	-0.255	0.1146	0.2227	0.1344	-0.2066	-0.0272	0.1674	0.605	0.3844	0.3547	-0.3214	-0.1687	0.2264	0.1826	0.1382	0.0093	-0.0365	-0.0249	0.2614	-0.2863	-0.5062	-0.3668	-0.1933	0.3804	0.2748	-0.7442	-0.6609	0.106	0.0242	0.0273	0.4434
FBgn0002542	-0.0332	0.1981	-0.1061	-1.3227	0.1181	-0.3766	0.0656	-0.0498	-0.2283	0.1068	-0.2355	0.1306	-0.1011	-0.1602	0.4787	0.047	-0.0743	-0.3066	0.0986	0.4048	0.432	0.2707	0.1093	0.2319	0.0902	-0.0885	0.2336	0.0599	0.1288	0.4462	0.4898	0.1275	-0.2252	0.0329	0.2232	-0.2543	-0.0557	-0.2531	0.2743	-0.9539
FBgn0002543	0.7768	0.23	-0.4658	0.3633	-0.1332	-0.7084	0.7441	-0.1046	-7e-04	-0.0428	0.256	0.249	-0.136	0.1492	0.5698	-0.0713	-0.2013	0.1967	0.7721	-0.1044	-0.8701	0.2588	-0.1991	-0.1915	-0.1983	0.5243	0.8787	-0.2943	-0.086	0.085	-0.4578	-0.2362	0.3113	0.6296	-0.3975	0.0037	-0.1348	0.3223	-0.5452	0.5885
FBgn0002552	-0.0093	0.1206	-0.1185	-1.0868	-0.0141	-0.2309	0.0866	-0.2819	-0.1225	-0.0796	-0.2674	0.0845	0.0653	0.073	0.2508	0.2183	0.0238	-0.2204	-0.1252	0.1804	0.4856	-0.2491	0.0508	0.0933	0.1037	0.0833	0.6452	0.2726	0.0334	0.5579	0.5276	0.0101	-0.7129	0.1437	0.2357	-0.0686	-0.105	-0.1023	0.3456	-0.7881
FBgn0002563	-2.094	3.549	-0.0327	1.354	1.309	0.6381	2.3096	0.7321	0.7452	1.3036	-0.9796	-1.9253	-0.221	-3.6234	-0.166	-3.6235	-1.3426	-0.7614	4.4796	-0.7402	-2.8991	-1.1134	0.3692	0.6389	-3.1732	-2.4543	-1.5894	0.8826	-1.4168	0.2168	-1.4254	1.3406	-3.0057	-1.2915	1.386	1.8634	1.1666	0.6697	-0.363	0.0835
FBgn0002564	-0.1854	3.7566	-0.7244	-1.3328	-2.0746	1.2293	-0.0875	-0.4221	2.0997	1.1233	0.8295	0.0291	0.4753	0.0316	0.0752	-1.69	1.2207	3.6073	3.4173	-0.9675	-0.9652	-1.1516	-1.4098	-0.5493	-0.1331	0.4141	-0.6028	1.1261	0.2894	-0.5132	-3.146	-0.7834	0.6741	0.3708	-0.3265	1.7113	0.2354	-0.179	-1.4067	-1.0693
FBgn0002565	-0.7388	1.0378	0.481	1.0518	0.2525	-0.9241	0.707	2.2076	-1.0066	-0.5061	-2.1512	-1.9304	0.593	-1.0076	1.4811	-2.7437	-0.3619	-2.2336	-0.9229	-0.1943	-0.6147	1.1812	0.3183	-0.0712	-0.4395	-1.6856	-2.8983	-0.2878	-0.0851	1.6432	-0.1646	4.2769	-2.5235	-0.6376	1.5644	0.3851	2.1108	2.5393	-2.0125	-1.5051
FBgn0002566	-0.1151	-0.3159	0.0157	0.2902	-0.0204	0.0224	0.0475	0.3337	0.1889	-0.0105	0.075	0.1043	0.0324	-0.142	-0.2671	-0.1362	-0.0149	0.0182	-0.3646	0.3609	-0.4063	-0.3084	0.039	0.1495	0.1681	-0.0428	-0.422	-0.1909	0.1151	-0.0231	0.0258	0.0022	0.1036	-0.1493	0.0039	0.0067	0.0831	0.2988	-0.1438	0.2872
FBgn0002567	0.1391	0.2634	-0.1487	-0.6835	-0.1217	-0.1361	0.1744	-0.1993	-0.2102	0.3816	-0.1268	-0.084	-0.0368	0.0352	0.2701	0.2242	0.2709	-0.223	0.4574	-0.0548	0.4479	0.2867	-0.0011	-0.1073	-0.1864	-0.1684	-0.07	0.432	-0.009	0.1688	-0.1533	-0.0517	-0.1834	-0.1563	-0.1134	0.0678	-0.0988	-0.2131	0.1926	-0.2557
FBgn0002569	-0.1544	0.0258	0.8016	-0.8989	-0.3726	0.6124	-0.4017	-0.3856	-0.3639	0.6023	0.3932	-0.3266	0.0087	0.8964	-0.5375	0.1393	0.1205	1.0847	-1.1187	-0.2648	-0.4717	-0.2535	0.2496	-0.4021	0.5601	0.6525	-0.0969	-0.7244	-0.6764	-0.3068	-0.3606	0.246	0.269	0.8691	0.0426	-0.2573	0.131	-0.6733	0.6284	0.9052
FBgn0002570	0.3728	0.8953	1.6317	-1.6008	-0.4297	-0.9242	0.0919	-1.2062	-0.4469	2.7214	-0.0049	-1.8661	0.6722	0.7907	0.4384	0.454	0.795	1.9836	0.077	-0.3826	-0.1751	1.0681	0.358	-0.8802	0.1254	0.6109	-1.9085	-0.4638	-1.3352	0.8022	-0.7707	1.1522	-0.2901	-0.6064	-0.0898	-0.7765	1.3298	-2.1503	-0.2898	0.1966
FBgn0002571	-0.3559	0.3002	0.9716	-0.2692	-0.4267	0.772	-0.0809	-0.3582	-0.8619	1.2723	0.4023	0.0088	-0.3366	0.6247	-0.6052	0.8217	0.1167	-0.0317	-1.7649	-0.5527	0.1831	-0.204	0.1767	-0.256	0.4893	1.1945	-0.5464	0.1295	-0.8174	-0.7272	-0.5846	-0.4509	0.2671	0.1501	0.2414	0.2455	-0.0163	-0.8562	1.2871	1.1675
FBgn0002573	-1.0725	-1.7376	0.1115	-0.3554	1.1735	1.0937	1.2198	1.0278	0.9449	-0.3927	-1.1866	-0.6731	0.8782	-0.1264	-1.0092	-0.2558	-1.1956	0.5418	-0.3518	0.9934	0.0821	0.2083	-0.6028	-0.2866	1.0177	-1.1315	-1.5724	-0.7886	-1.4993	-1.435	-0.5753	0.8809	0.2478	1.0496	0.4351	0.5513	0.9317	1.8646	-1.7666	0.315
FBgn0002576	-2.3376	0.3354	-0.196	0.1637	0.0358	-0.1344	0.0282	-0.2798	-0.3831	0.6491	1.0052	0.6512	-0.2868	0.3632	0.2092	0.5475	0.5255	-0.0255	1.1021	0.3066	0.2848	0.1894	-0.3809	-0.0958	-0.4124	0.1013	-1.0967	0.8229	-0.6992	-0.2045	-0.9071	-0.1026	-0.5979	0.6627	-0.6741	0.4761	0.2157	0.871	0.4573	0.1626
FBgn0002577	1.0294	-0.6081	-0.6131	0.222	-0.6705	0.7178	1.0599	-0.426	-1.5569	0.293	-1.2327	1.4844	-1.1924	-0.7672	0.6848	-0.5307	1.297	0.0921	0.5846	-0.2905	0.0478	1.5512	-0.7593	-0.3559	-0.4991	-0.3422	0.8982	1.369	0.087	-0.5492	0.0162	-0.5044	0.0988	0.8708	-0.1764	0.1547	0.4154	0.3849	0.6042	0.3227
FBgn0002578	-0.1861	-0.0535	0.495	0.5488	-0.2415	0.9658	-0.6954	0.4816	0.1201	-1.7843	0.7574	0.0837	0.1413	-0.5131	-0.881	-0.0062	-1.5917	-0.4524	-0.7028	-0.4684	-1.1087	-0.0015	0.3233	-0.2315	-0.2356	0.3876	-0.85	-1.2243	0.3061	-0.4718	0.0519	-0.2009	0.3484	1.0412	0.5515	0.8209	0.2194	0.0472	0.4903	0.3882
FBgn0002579	-0.3743	-0.3061	0.5484	1.0187	0.0064	0.3589	-0.4642	0.3037	0.2987	-0.5347	0.4175	0.048	0.4509	-0.536	-0.7264	-0.299	-0.7187	0.0028	-0.481	-0.3047	-0.7122	-0.278	0.477	0.1942	-0.0182	0.139	-0.2485	-0.4809	0.3904	0.3052	-0.5211	0.3547	0.3635	0.1266	0.4362	0.6325	0.0751	0.011	0.3212	0.2658
FBgn0002590	-0.2069	-0.2127	0.2215	1.3449	-0.0665	0.4097	-0.2455	0.2047	0.2333	-0.388	0.23	-0.02	0.1763	-0.3583	-0.5891	-0.0701	-0.094	0.0233	-0.1546	-0.369	-0.1176	-0.1418	0.1099	-0.0295	-0.1403	-0.1249	-0.3087	-0.4142	0.1631	0.2291	-0.4852	0.1468	0.3017	-0.0208	0.1494	0.3516	0.1169	-0.0449	0.0743	0.3398
FBgn0002592	-0.5515	-1.2168	0.5026	-0.3287	0.5802	-0.4711	-1.232	0.5468	0.826	1.7017	1.1468	-0.2845	1.1344	-1.222	0.6852	-0.545	0.5172	-0.6993	0.6246	0.1819	-1.0144	-0.1527	-1.0699	0.6217	1.7392	-0.6123	-1.0517	-1.0803	-0.5427	-0.9148	-1.1964	1.2086	0.1149	1.8112	0.1525	0.2838	0.2632	-0.4539	-1.2452	-0.5502
FBgn0002593	0.031	-0.069	0.4977	1.0323	-0.2792	0.326	-0.7474	-0.0727	0.1008	-0.6537	0.3579	0.0239	0.4987	-0.3638	-0.5198	-0.4013	-0.4111	0.5473	-0.4669	-0.3765	-0.8227	-0.1045	0.4499	-0.089	-0.0803	0.2232	-0.029	-0.2298	0.4898	-0.1208	-0.4149	0.3508	0.2431	0.3855	0.4254	0.6038	-0.1587	-0.192	0.2973	0.1163
FBgn0002607	-0.5153	-0.5773	0.5709	1.3459	0.2881	0.6332	-1.0516	0.6329	0.5738	-0.9711	0.4643	0.3589	0.4967	-0.9647	-0.9805	-0.71	-0.903	-0.0301	-0.9375	0.1645	-1.1199	-0.5728	0.4982	0.5378	0.2067	0.2244	-0.1584	-0.7447	0.4646	-0.4032	-0.0182	0.3951	0.7123	0.2035	0.4889	0.5336	0.6749	0.2127	0.2402	0.6369
FBgn0002609	-0.116	0.0546	-0.2126	-0.0457	-0.0083	0.3268	0.5629	-0.1924	0.5581	0.1029	-0.0983	0.0824	-0.0015	-0.253	0.1375	0.0593	-0.8715	0.6202	-0.1772	-0.4711	0.7027	0.501	0.2127	0.0663	-0.5739	-0.0288	-0.8461	-0.0746	-0.0099	0.0133	-1.0511	-0.4048	0.4879	0.7811	-0.0451	-0.5117	0.2691	0.3069	0.4921	0.5025
FBgn0002622	-0.1559	-0.3143	0.238	1.0618	-0.0106	0.2723	-0.5119	0.2676	0.1773	-0.3837	0.2186	-0.1289	0.2508	-0.3481	-0.4273	-0.2453	-0.2263	-0.0169	-0.3668	-0.1597	-0.6272	-0.19	0.2158	0.1508	-0.1652	0.2281	-0.0641	-0.2052	0.2586	-0.0622	-0.3634	0.1112	0.38	0.1429	0.2245	0.3101	0.2108	-0.0724	0.3494	0.2783
FBgn0002626	-0.3925	-0.422	0.3656	1.1659	0.1701	0.5074	-0.7726	0.4161	0.3914	-1.1722	0.2824	0.3067	0.3099	-1.0163	-1.1039	-0.6372	-0.9424	0.2896	-0.6977	0.1521	-0.9634	-0.329	0.3547	0.4553	0.2053	0.3505	0.1141	-0.4791	0.336	0.1882	-0.1015	0.2211	0.5895	0.3146	0.2897	0.4636	0.4367	0.0956	0.3921	0.4544
FBgn0002633	-1.9656	0.6414	-0.2717	1.101	0.693	0.6617	-0.6874	0.014	0.3334	-0.0667	0.9843	0.8026	1.0346	-1.8189	0.0886	0.2857	-1.2711	0.766	-1.6539	0.3965	-0.4051	-0.7481	-0.2217	0.8766	1.2213	-1.207	-1.648	0.8376	0.5929	0.1532	-0.5722	-0.7803	0.7104	0.1408	0.2479	-0.8461	0.722	0.535	-1.8423	0.1533
FBgn0002638	0.2927	0.0975	0.0343	-0.7827	-0.0818	-0.1893	0.0213	-0.2073	0.0115	0.2844	0.0128	-0.0508	0.1104	-0.0356	0.3061	0.0689	-0.2144	-0.1641	-0.0153	0.0947	0.2649	-0.0067	0.2638	0.1768	-0.0442	-0.1136	0.1528	0.2872	0.11	0.0418	0.2962	0.0605	-0.0339	-0.1225	0.0788	-0.0576	-0.0207	-0.4043	0.0547	-0.5903
FBgn0002641	-0.042	0.1958	0.1488	-0.1254	0.2821	-0.2517	0.142	-0.0314	-0.3249	0.4415	-0.3616	-0.1323	0.0864	0.0048	0.3774	0.1175	0.0913	0.0378	-0.1797	0.0652	0.7353	-0.1131	0.0995	0.0624	-0.0891	-0.1947	0.5049	-0.2127	-0.0617	-0.0964	0.4101	-0.0027	-0.5005	0.3205	-0.0056	0.0157	-0.0254	-0.6481	-0.1081	-0.4767
FBgn0002643	0.1061	0.5043	-0.26	-0.5023	-0.0584	-0.3447	0.3679	-0.5143	-0.2991	0.6869	-0.2791	0.2509	-0.0646	0.3336	0.5806	0.3822	0.4884	-0.1014	0.4787	0.0349	0.4769	0.0639	-0.2411	0.0915	-0.0175	0.0136	0.1944	0.0185	-0.336	0.0652	-0.1636	-0.1592	-0.1359	0.0519	-0.3053	-0.1354	-0.034	-0.2071	-0.2501	-0.5537
FBgn0002645	0.0699	0.208	-0.1178	-0.5141	0.2112	-1.0853	0.0102	-0.1764	0.1081	0.0636	-0.0085	0.2029	0.034	-0.062	0.1361	0.1975	0.1799	0.2492	-0.0367	0.2931	0.0689	-0.1131	0.1922	0.2284	0.0736	-0.168	-0.068	0.0227	-0.0058	0.1959	0.332	0.0172	0.026	-0.0221	0.0053	-0.2369	0.0119	0.1692	-0.0775	-0.6651
FBgn0002673	-0.1545	0.074	0.0272	-1.0367	0.4234	-0.1894	-0.107	0.0727	-0.39	-0.0576	-0.1811	0.2524	0.132	0.0055	0.2765	0.1302	-0.4002	-0.6876	-0.2988	0.8207	0.6093	0.2372	0.2569	0.2727	0.0342	-0.2797	0.4689	-0.2706	0.3973	-0.2511	0.8788	0.3105	-0.2638	-0.1916	0.2796	0.0016	0.0302	-0.3114	-0.0632	-1.5872
FBgn0002707	-0.0502	-0.1211	0.2765	-0.7576	-0.1107	-0.4777	0.2349	-0.2137	-0.0081	0.0148	0.1697	7e-04	0.1265	-0.001	0.1244	0.0704	0.0043	-0.2618	-0.3353	0.2613	0.2516	0.253	0.2736	0.1405	-0.2031	-0.245	0.4726	0.364	0.123	-0.017	0.3441	0.0357	0.1259	-0.1186	0.2327	-0.2221	-0.1304	-0.3838	0.3578	-0.5627
FBgn0002709	-0.0529	0.4361	0.5394	0.5313	0.3389	0.2787	-1.2321	-0.4602	0.8843	-1.8311	0.0247	-0.7072	-0.1073	-1.9684	0.0784	0.2861	0.1383	-1.4469	0.8347	1.4649	-0.9211	-0.9157	0.7572	0.6752	1.0013	0.1745	0.5701	-1.4075	-0.0278	0.9293	1.0139	-0.0061	0.9825	-0.5831	0.2709	-0.1433	-0.1409	0.9425	-1.4394	-0.7265
FBgn0002715	0.1443	-0.0036	0.1144	-1.1438	0.2874	-0.3116	-0.0768	0.1386	-0.0326	0.2177	-0.4521	0.0148	0.3397	-0.4086	0.205	-0.0263	0.0479	-0.4066	-0.1171	0.4362	0.3185	0.2702	0.2194	0.2685	-0.0952	-0.1186	0.3777	-0.2522	0.4434	-0.01	0.5664	0.1769	-0.7227	-0.3022	0.3292	-0.1179	-0.2307	-0.4582	0.1339	-1.3173
FBgn0002716	0.1309	0.5257	-1.4422	-0.2391	0.7831	0.17	-2.3534	0.1842	-0.2495	-1.0557	-0.9868	0.2288	0.5348	0.2659	0.9913	-0.6877	0.8222	-1.0235	-0.3397	-0.1304	-2.1345	0.3757	0.7557	0.6409	-0.0106	-0.9136	-2.172	-0.9734	0.06	2.0376	0.2874	0.4501	0.9964	0.4971	-0.1858	0.4064	1.0228	-0.6821	-0.0212	1.1039
FBgn0002719	0.0497	-0.0633	0.076	1.0139	0.1154	0.0502	-0.2765	0.6205	0.598	-0.3808	-0.1837	-0.0604	0.2593	-0.5439	-0.281	-0.5338	-0.2827	-0.866	-0.3094	-0.1129	-0.3888	-0.0842	-0.0473	0.1318	0.3421	0.136	-0.3183	-0.276	0.3326	-0.578	-0.6807	0.5242	0.0632	-0.1035	0.2371	0.3049	0.6612	0.7262	0.1961	0.3563
FBgn0002723	0.3478	0.3084	-0.1635	-0.6549	-0.3548	-0.1405	0.388	-0.3458	0.1617	0.4658	-0.1341	0.2154	-0.3307	0.5499	0.53	0.5962	0.2889	0.3618	0.3648	0.1652	-0.0625	0.3721	-0.1234	0.1452	0.0283	-0.1024	-0.3466	0.5529	-0.4348	0.205	-0.1188	-0.0726	0.1009	-0.3386	-0.3672	-0.3411	-0.0049	-0.2923	-0.5569	-0.2676
FBgn0002732	-1.1474	0.6743	0.8343	-0.4186	1.0206	0.7408	-0.2985	0.5717	0.9505	0.4706	0.6864	0.1528	0.3956	-1.3048	-0.9796	0.3423	0.0488	1.9123	-0.3401	-0.0881	0.7158	0.8922	-0.3378	-1.9352	0.4592	1.833	-1.9435	0.4873	-1.0597	-1.8057	0.6932	0.8261	-0.7769	-1.532	0.2636	-0.3302	-0.0854	-1.3488	-0.4618	0.6626
FBgn0002733	-0.2575	-0.4508	0.3179	1.5485	0.0543	0.4851	-1.045	0.1386	0.5503	-0.787	-0.4854	-0.3051	0.6205	-0.8292	-0.7436	-0.0792	-0.8554	-0.3736	-0.4299	-0.6039	-0.4097	-1.6892	0.5788	-0.3729	-0.0426	0.3592	-0.0623	-1.2309	0.4732	-0.0202	-1.1982	0.015	0.5201	-0.2826	0.3765	0.4165	0.3711	0.5552	0.655	0.4715
FBgn0002736	-0.2064	-0.2495	-0.0873	-0.2246	0.0945	-0.5835	0.0564	-0.049	0.0879	-0.2143	0.1339	0.0731	0.1447	-0.5689	-0.0807	-0.3592	-0.1817	0.0876	-0.1415	0.4567	-0.228	0.0709	-0.1479	0.2465	-2e-04	0.1059	0.2307	-0.0618	0.075	0.1403	0.4155	0.0812	-0.1073	0.2279	0.1279	0.1742	0.013	-0.0986	0.1312	0.1425
FBgn0002772	-0.3053	0.0396	-0.2017	2.1185	-0.0733	0.079	-0.7868	0.2808	0.2949	-0.2227	0.482	-0.0883	-0.2454	-0.161	-0.3804	-0.4277	-0.2683	0.2878	-0.3321	-0.8073	-1.0503	-0.5116	-0.2781	-0.3704	0.3149	0.7243	-0.1326	-0.1699	0.0404	-0.3013	-0.3452	0.0819	-0.0478	0.1496	-0.1885	1.1765	0.1382	0.7024	0.4014	0.4976
FBgn0002773	-0.354	0.0927	-0.4482	2.1632	0.0239	0.1163	-0.8908	0.3022	0.4069	-0.1597	0.6146	-0.2056	-0.3689	-0.2472	-0.4818	-0.5641	-0.1841	0.3529	-0.3896	-0.8396	-0.9277	-0.4396	-0.3851	-0.4083	0.0783	0.7295	-0.0596	-0.2301	0.075	-0.3288	-0.2092	-0.012	-0.0864	0.142	-0.1019	1.4952	0.0996	0.5295	0.6746	0.5262
FBgn0002774	0.372	0.2558	-0.2171	-0.7011	-0.1888	-0.122	0.4123	-0.2367	-0.0032	0.1915	-0.1765	-0.2503	-0.165	0.5179	0.3793	0.4503	0.1722	-0.0396	0.4474	-0.0514	0.1766	0.8829	-0.0541	0.0605	-0.1045	-0.4414	-0.2657	0.636	-0.1315	0.3563	0.0644	-0.121	-0.041	-0.28	-0.1878	-0.3404	-0.163	-0.025	-0.4286	-0.1848
FBgn0002775	0.2258	0.3332	-0.1098	-0.7433	0.16	-0.3782	0.1555	-0.3224	-0.3085	0.0473	-0.429	-0.1564	-0.0798	0.1888	0.6022	0.1523	-0.0785	-0.3277	-0.0914	0.3492	0.8366	0.3738	-0.1745	0.3038	-0.2186	0.1163	0.6243	0.2802	-0.0971	0.2879	0.6642	-0.0323	-0.1671	0.19	-0.0436	-0.1896	0.0462	-0.4402	0.2122	-0.7457
FBgn0002778	-0.0577	-0.3051	-0.0368	0.63	-0.0268	0.3506	-0.1197	0.1472	-0.0431	-0.303	-0.0044	0.2732	0.1744	-0.0485	0.1699	0.0524	0.075	0.0751	-0.2868	0.0479	-0.1862	-0.3999	0.018	0.1148	0.016	-0.4275	0.076	0.0364	0.0335	0.1351	-0.0442	0.1454	-0.1589	0.2784	0.099	-0.007	-0.0972	-0.4481	0.0882	-0.1528
FBgn0002780	0.2154	0.0977	-0.0571	-0.175	-0.1334	-0.1663	0.1706	-0.1355	0.139	0.0751	0.0396	0.0844	0.0959	-0.0786	0.1171	0.012	0.0098	0.163	0.0728	0.0792	-0.2065	0.1	0.175	0.0776	-0.071	-0.1525	-0.3176	0.3629	0.1219	0.3388	-0.0455	-0.027	-0.038	-0.1678	-0.0521	-0.0355	-0.0389	-0.3639	-0.0814	-0.1999
FBgn0002781	0.017	0.0394	-0.1535	-0.5371	0.1596	-0.1207	-0.0203	-0.0014	-0.1694	0.0608	-0.2082	0.1	0.0228	-0.1619	0.0851	0.0602	-0.1283	-0.356	-0.1143	0.4716	0.1187	0.0815	0.003	0.2311	0.0744	-3e-04	0.3001	0.0246	0.1345	-0.1144	0.5147	0.051	-0.1798	-0.0268	0.0732	-0.0636	0.1434	-0.1314	0.2135	-0.467
FBgn0002783	0.1289	0.2657	-0.1716	-0.9036	-0.1944	-0.157	0.2368	-0.276	-0.3197	0.2233	-0.2049	-0.0192	-0.0477	0.0027	0.4596	0.3266	-0.0847	-0.2646	0.111	0.1819	0.4327	0.3388	0.1551	0.0445	-0.0699	-0.1526	0.3379	0.3501	0.0691	0.2106	0.3118	0.041	-0.4069	0.0363	0.1367	-0.2114	-0.1353	-0.3094	0.0724	-0.6449
FBgn0002787	0.3143	0.376	-0.3085	-0.2301	-0.3313	-0.5863	0.5929	-0.2741	-0.3333	0.6634	-0.181	0.0825	-0.2051	0.3005	0.42	0.3895	0.1626	-0.0282	0.4213	-0.1371	0.6952	0.5263	-0.1622	-0.3806	-0.3403	-0.0409	0.0398	0.5264	-0.1022	0.3251	-0.1921	-0.1606	-0.4199	-0.1492	-0.0254	-0.1119	-0.3327	-0.4446	-0.0066	-0.4703
FBgn0002789	-0.3272	-0.3126	0.0743	1.5084	0.2927	0.2871	-0.4453	0.6184	0.4468	-0.8153	0.2676	0.292	-0.0356	-0.2233	-0.6519	-0.756	-0.3598	0.3892	-0.2834	-0.2698	-0.9762	-0.4688	-0.4333	0.0317	0.5749	0.1017	-0.5013	-0.2827	-0.0827	-0.9041	-0.0326	0.0442	0.299	0.0066	-0.134	0.674	0.3763	0.8225	0.1895	1.1018
FBgn0002791	-0.107	-0.2886	0.3698	0.0902	0.2111	0.1553	-0.2042	0.2117	0.0627	-0.1468	-0.1662	0.0314	0.1515	-0.3148	-0.2295	-0.4956	-0.3618	-8e-04	-0.5895	0.2351	-0.1546	-0.0717	0.2217	0.2008	0.089	0.0091	0.034	-0.5622	0.2749	-0.0172	0.5279	0.1417	0.185	0.0411	0.2546	-7e-04	-0.0252	-0.1383	-0.647	-0.3285
FBgn0002855	1.1376	-1.0909	1.1143	-0.3464	-2.1204	0.1333	0.6173	-1.4743	-1.0039	-0.618	0.0818	-1.2526	-0.1798	0.076	-1.1718	-1.2289	-0.5492	-0.5607	0.6214	0.122	2.2134	0.3094	1.1519	-0.2648	1.2246	1.034	-0.1205	-1.7616	1.8845	-1.5935	0.968	0.2586	-0.5678	0.6483	0.3793	-0.4151	1.8068	0.4191	1.1016	0.0656
FBgn0002862	-0.0896	-0.4603	0.7017	-1.1633	-2.2622	-0.5243	0.3296	-0.1052	-0.0305	-0.329	0.8465	-0.4996	1.1687	-0.1235	-0.5411	-1.4082	0.0798	-1.5631	1.4085	-1.0616	1.1616	-1.0186	0.5835	0.1182	0.2419	0.5661	-1.103	-1.1324	1.5626	0.6411	0.3655	0.0749	1.5072	0.1143	0.082	0.0336	1.0238	-0.5069	0.4952	0.5544
FBgn0002863	-1.0287	-0.8662	1.4366	-0.7871	-0.5313	0.7995	-1.6909	-1.2349	-1.1243	-1.5449	1.5783	0.8277	1.2054	-1.6809	-0.9482	-1.8147	-0.3252	-1.1586	-0.7086	0.5339	-0.067	0.5344	1.3257	-1.3219	0.461	-0.2533	0.1026	-0.7264	1.9257	-0.1445	1.3169	1.0356	-0.3433	-0.2904	0.2809	1.0812	0.6688	1.0948	-0.3417	0.243
FBgn0002865	0.873	-1.0965	0.6395	-1.0162	-0.6274	0.2364	-0.3079	-1.9147	-0.6707	-0.6249	1.1585	-0.5042	1.1522	0.4569	-1.1797	-0.0538	-0.5563	-1.3905	-0.9396	0.5514	1.6265	-0.0508	1.1962	-0.0669	1.2675	1.162	-0.1281	-1.7691	1.2171	-0.7902	-1.8857	-0.7081	0.6158	-0.1906	-0.179	0.3227	1.2007	1.4485	0.3308	0.5745
FBgn0002868	-0.3908	0.0768	0.212	2.4723	0.685	0.6721	-1.0129	1.3023	-0.1879	-0.9553	0.4908	-0.326	0.9031	-1.1893	-2.0151	-1.2782	-0.9808	0.7269	-0.7835	-0.9549	-1.9387	-0.3686	0.779	1.1613	1.345	1.8227	0.1211	-1.8639	1.2307	0.1396	-0.785	-0.1454	-0.5126	-0.3109	0.9653	0.8759	-0.5159	-0.5243	0.0246	0.0506
FBgn0002869	1.1574	-0.0991	-0.26	-0.4311	1.1864	-0.9905	-1.3335	-1.0103	-0.7652	-1.1878	0.7984	0.0091	-0.321	-1.3236	-1.4005	-0.2833	-0.7781	1.5979	-1.1592	-0.7335	-1.1159	0.0529	1.4883	0.8649	0.8155	1.4515	-1.1533	-1.1817	0.2639	-1.0164	-0.0773	1.1277	1.5728	0.4753	0.9227	-0.9591	-0.3776	-0.1469	1.7073	0.7985
FBgn0002872	0.003	0.2889	-0.1105	-1.6574	-0.3573	-0.1011	0.6306	-0.2393	0.0235	0.0657	0.0418	0.0685	-0.0969	0.2662	0.2661	0.1539	-0.1686	-0.0511	-0.1153	0.2213	0.0849	0.112	0.2629	0.5087	0.2428	-0.2648	0.0524	0.2419	0.0425	0.9621	0.3513	0.1537	0.0637	-0.1348	0.0326	-0.4739	0.0036	-0.1491	-0.3448	-0.9212
FBgn0002873	0.0181	0.1242	-0.214	-1.8735	-0.1459	0.0996	0.2099	-0.5007	0.0965	0.0863	-0.0332	0.3336	0.1065	-0.0683	0.4143	0.0626	-0.1738	-0.0324	0.1306	0.1424	0.4751	0.0919	0.3901	0.4566	0.0295	-0.1917	0.1814	0.2443	0.0385	0.1098	0.6944	0.1307	-0.1523	0.0808	-0.0077	-0.2654	0.0323	-0.1826	-0.0565	-0.8947
FBgn0002878	0.3961	0.52	-0.0804	-0.8385	0.1166	-0.0523	0.253	-0.5687	-0.3926	0.1879	-0.3253	-0.0344	0.1214	-0.2547	0.2204	0.0084	-0.2511	-0.1417	-0.2147	0.4607	0.0175	0.0567	0.2291	0.0061	-0.271	0.4491	0.7609	0.2859	0.1384	0.4271	0.9919	0.1727	-0.3765	0.082	0.0846	-0.141	-0.4278	-0.3348	0.5305	-1.1067
FBgn0002887	0.2744	0.3167	-0.0278	-0.4231	0.0462	-0.2754	0.1984	-0.1026	-0.1538	0.0948	-0.073	0.1649	-0.0132	0.0064	0.1712	-0.056	-0.1105	-0.108	-0.1281	0.3404	0.2448	0.0444	0.0177	0.1583	0.0159	-0.319	0.3034	0.243	0.1106	0.1783	0.5738	0.0247	-0.4447	-0.0928	0.0822	-0.1295	0.0289	-0.318	-0.3487	-0.5915
FBgn0002891	0.0391	0.2944	-0.032	-0.9746	0.2725	-0.2929	0.3103	-0.395	-0.2996	-0.0202	-0.0692	0.0832	-0.0133	-0.0831	0.3596	0.1123	0.0619	0.0204	0.068	0.1181	0.6628	0.213	0.1066	0.2834	-0.0125	-0.0555	0.1738	-0.1672	-0.1298	0.3389	0.7771	-0.1229	-0.3008	-0.0355	0.0903	-0.374	0.0599	-0.1965	0.2398	-0.5863
FBgn0002899	0.0666	0.1726	0.0758	-0.727	0.3247	-0.3495	-0.1738	-0.0502	-0.2259	-0.3863	-0.2797	0.041	0.071	-0.2123	0.4993	-0.0937	-0.4953	-0.513	-0.2424	0.5381	0.2566	0.257	0.033	0.2908	-0.0397	-0.1181	0.942	-0.2297	0.2186	0.6249	0.8299	0.0523	-0.1974	0.1422	0.2097	-0.2115	-0.0566	-0.2546	0.0611	-1.0385
FBgn0002901	-0.0613	-0.0335	-0.0482	-0.286	0.2512	-0.4399	-0.1478	0.1058	-0.2006	-0.5177	-0.0267	0.1398	0.199	-0.0512	-0.3042	-0.0349	-0.4584	-0.4535	-0.2889	0.3419	-0.1299	-0.0335	0.2579	0.1588	0.3152	0.2725	0.5272	-0.0163	0.2272	-0.084	0.7059	0.3177	-0.3514	0.027	0.4742	-0.0463	-0.1038	-0.3298	0.2935	-1.2568
FBgn0002905	-0.052	-0.0268	0.0319	-1.1008	0.0611	0.093	0.241	-0.2116	0.4535	0.2116	0.0222	0.2461	-0.0465	-0.3975	0.389	-0.1138	0.1017	0.0211	-0.2037	-0.0796	-0.1347	0.1532	0.0112	0.235	0.059	-0.1823	-0.0047	0.1453	0.0539	0.2902	0.4395	0.0583	-0.104	0.1832	0.0116	-0.4985	-0.0714	-0.2627	0.423	-0.2608
FBgn0002906	0.0334	0.128	-0.0385	-0.9113	0.2568	-0.2293	-0.0609	-0.0812	-0.0139	-0.0405	-0.1171	0.4267	-0.0488	-0.3519	0.233	0.0202	-0.5543	-0.3652	-0.3267	0.6358	0.0365	0.041	0.0376	0.3769	0.2529	0.0862	0.3646	0.0233	0.0553	0.3098	0.7477	0.0813	-0.2574	0.0605	0.2203	-0.2112	0.0056	0.0676	-0.1068	-1.0595
FBgn0002914	0.1621	0.1212	0.0485	-0.5367	-0.0736	-0.0458	-0.0335	-0.0214	-0.0435	0.1788	-0.0719	0.103	0.0401	0.1679	0.1061	-0.0627	-0.1498	-0.0051	0.0961	0.1889	0.2428	0.1285	0.146	0.2261	-0.1974	-0.2759	-0.2014	-0.0116	0.1046	0.0703	0.1458	0.0196	-0.0586	0.0128	0.112	-0.1032	0.0014	-0.1166	-0.1595	-0.2834
FBgn0002917	-0.1395	-0.2543	0.1354	-1.8459	0.0298	0.2636	0.0036	0.0648	0.3081	0.211	0.2104	0.1328	-0.067	0.8274	0.2976	0.6707	0.8532	0.6562	0.7798	-0.2255	0.6244	0.0753	-0.4124	-0.3952	2e-04	0.3069	-0.2717	0.7464	-0.1533	-0.9709	-1.1625	-0.6013	0.2464	-0.0404	-0.1004	0.1855	0.2401	0.0332	-0.7022	0.466
FBgn0002921	0.023	0.0047	-0.0764	-0.5587	0.0938	0.0614	0.0316	0.1264	0.1527	0.0692	0.0666	-0.0597	-0.1507	0.2219	0.0697	-0.0285	0.3163	0.1214	0.2539	0.13	-0.3281	-0.0421	-0.1093	0.0155	0.3284	-0.028	-0.3252	0.2584	-0.0376	-0.2625	-0.0807	-0.119	0.0261	-0.2197	-0.1539	-0.0455	0.0665	0.2058	-0.1742	0.1664
FBgn0002922	0.7831	0.5593	-1.8208	0.7684	-0.2176	-0.1474	0.7824	-0.3087	-0.4021	0.9514	0.301	0.0863	-0.1166	0.8551	0.479	-0.9037	1.1289	0.7697	0.1899	-0.4482	-1.4587	-0.5725	-1.0901	-0.7905	1.1011	0.6473	1.2214	-0.7155	0.0106	-0.6757	-0.5915	0.4671	-0.65	-2.2457	0.0421	0.7871	0.6313	0.169	1.2063	0.1295
FBgn0002924	0.2534	0.3607	-0.1356	-0.7988	0.0019	-0.6046	0.1437	-0.1572	-0.5059	0.4226	-0.2114	-0.138	0.0898	0.0568	0.5994	0.3473	-0.356	-0.4362	0.1895	0.4075	0.9549	0.4296	0.0141	0.071	-3e-04	0.3779	0.7764	-0.1034	0.0813	0.3512	0.3174	-0.0888	-0.2843	-0.0163	0.1911	-0.248	-0.2568	-0.3924	0.3051	-1.3858
FBgn0002926	0.2587	0.7	-1.1168	-1.1245	-1.1223	0.8823	0.9581	-0.687	0.9985	-1.1853	-0.8545	0.8861	-0.202	-0.4095	-0.1362	-0.0272	1.1217	0.1301	-0.0033	-0.633	0.601	-0.3767	0.7413	-0.5442	1.6827	-0.5587	-1.1462	0.6144	-0.4317	-0.0989	-1.2913	0.1	0.9926	0.7027	0.5341	-0.4023	0.3186	0.2201	-0.1993	0.4422
FBgn0002930	-0.1544	-0.2596	0.4762	1.4578	0.3123	0.0328	-0.4415	0.1994	0.0241	-0.0112	0.2236	-0.2792	0.3148	-0.0807	-0.4229	-0.3068	-0.0857	-0.3661	0.0533	0.2661	-0.6517	-0.4545	0.0048	0.0026	-0.0767	0.0437	0.0841	-0.6237	0.091	-0.5394	-0.5112	0.2442	0.2164	-0.0931	-0.0814	0.402	0.2572	0.0869	-0.2135	0.4549
FBgn0002931	-0.5088	-1.3912	0.1453	0.9537	0.4001	0.42	-0.5352	0.8405	1.103	0.1313	0.1494	0.14	0.1451	-0.3635	-0.6948	-0.1777	-0.4062	0.3424	-2.1721	0.4346	-1.6738	0.1464	-0.0606	0.2214	0.7625	0.4328	-0.6027	-0.5845	0.0238	-1.3892	0.0884	0.0871	0.2228	-0.1435	-0.058	0.3165	-0.3325	0.1223	-1.6528	0.5407
FBgn0002932	-0.2631	-0.0905	-0.1638	-0.6912	0.3112	-0.1169	-0.4623	-0.0942	0.2778	-0.0897	-0.2911	0.2208	0.1921	-0.3679	-0.2266	-0.0399	-0.183	0.0168	-0.344	0.3691	0.0869	0.0426	0.1607	0.3121	-0.1398	-0.3032	0.4489	-0.2935	0.3468	0.4121	0.8677	0.1283	0.2098	-0.3034	0.1397	-0.1117	-0.106	-0.2402	0.1756	-0.5024
FBgn0002936	-0.7227	-0.1048	0.3566	-1.6929	0.6194	-2.8767	-0.2879	0.5229	-0.8885	0.058	0.3118	0.2008	-0.5436	-1.1511	0.4035	-0.031	0.0416	0.6359	0.5248	0.1082	-1.1728	0.5856	-0.4728	0.2806	0.2244	1.9973	0.7324	0.9454	-1.3855	-0.8376	-0.2515	-0.3937	0.3272	0.6134	0.1218	0.6063	0.3612	0.2533	-0.0913	1.2169
FBgn0002937	-1.0134	0.3442	0.3995	-0.1692	-0.211	0.5271	-0.7841	0.1267	0.0891	0.4076	0.312	-0.0656	-0.201	0.0039	-1.0199	-0.5041	1.0309	-0.0426	0.2554	0.1878	-0.2424	-0.2122	-0.3528	-0.2977	0.0573	1.3784	0.7582	0.4706	0.0466	-0.7391	-0.8238	-0.0998	-0.0357	0.7083	-0.2904	0.6665	0.0491	0.3286	-1.3293	0.5335
FBgn0002938	-0.9124	-0.2561	0.4212	-2.8201	0.9211	0.2034	-1.1007	-0.6514	-0.6159	-0.1437	0.3287	0.085	0.1049	0.1256	0.1186	-0.1953	0.2212	0.3721	0.4982	0.2444	-0.0739	0.3483	-0.1451	0.4403	0.2044	0.4397	0.2361	0.5652	0.461	-1.2168	0.0723	-0.4012	0.5673	0.097	-0.3157	0.4762	0.5769	0.8491	-0.7188	0.573
FBgn0002939	0.918	-0.7521	-1.0399	1.9243	0.4987	1.6085	-0.472	-0.361	0.471	-1.4803	0.0842	-0.0939	-0.7767	-2.0388	-1.4844	-0.2087	1.1493	-0.1346	-2.5686	-2.0972	-2.3454	-1.0294	-0.2382	0.0434	2.3673	1.6842	-0.8775	0.065	0.5749	-0.5215	0.7496	-0.2192	0.7078	0.6193	0.2785	-0.0479	-0.1939	0.3533	1.459	2.0364
FBgn0002940	-0.6373	-0.3159	0.3782	-2.7477	0.6908	0.198	-0.8414	-0.5132	-0.9873	-0.0231	0.3848	-0.0428	0.0864	0.4505	0.1414	0.0832	0.5764	0.6437	0.5993	0.2567	0.0397	0.5851	-0.355	0.3671	0.0801	0.3352	0.223	0.4861	0.1164	-1.1024	-0.2599	-0.3948	0.5811	0.0466	-0.4185	0.4495	0.4117	0.7669	-0.7113	0.3617
FBgn0002941	1.3584	-0.9995	-0.5081	-0.1146	0.3876	0.1023	1.5413	0.0413	-0.075	0.5201	1.3066	-0.1856	0.135	-1.4138	-0.3174	1.5876	-0.8668	1.4336	0.5385	-1.6369	0.797	1.4349	-0.6295	-0.8119	1.0581	0.383	-0.1448	-1.2683	-1.1743	-0.4203	-0.193	-1.5414	0.2872	1.2955	0.0696	0.2583	0.0482	-1.0478	-0.5611	0.6814
FBgn0002945	0.5057	0.1542	-0.0135	-0.0321	-0.1904	0.3943	-0.003	-0.097	-0.197	0.6241	-0.061	0.1995	-0.0246	0.6046	0.4944	0.2927	0.5311	0.4757	0.483	-0.1796	-0.0819	0.2176	-0.2619	-0.1558	-0.3405	0.6555	-0.3574	0.367	-0.7843	-1.0237	-0.4949	-0.3037	0.2039	0.2517	-0.1871	-0.1455	-0.0047	0.2684	0.4902	0.3314
FBgn0002948	-0.0685	-0.26	0.1353	-0.5048	0.321	-0.0399	-0.3008	0.0871	-0.0424	-0.3536	-0.1495	0.2766	0.4591	-0.3135	-0.0719	-0.2564	-0.4417	-0.7595	-0.5364	0.363	0.4011	-0.1622	0.2968	-0.1232	-0.0525	0.3336	0.455	-0.0834	0.3257	-0.0371	0.7916	0.3722	-0.3408	0.0649	0.3702	0.2104	0.0452	-0.5739	0.1908	-0.9459
FBgn0002962	-0.0651	0.1171	-0.1848	-0.7982	-0.0646	-0.0814	0.1468	-0.2236	-0.1361	-0.2884	-0.2225	0.1781	0.0208	-0.0305	0.3733	-0.0316	-0.2353	-0.2698	-0.2052	0.1479	0.2215	0.2067	0.162	0.171	-0.1199	-0.2274	0.2052	0.3564	0.1079	0.3082	0.6692	0.1362	-0.0929	0.092	0.3114	0.0683	0.0297	-0.0875	0.1303	-0.8321
FBgn0002973	-0.025	0.3071	-0.2218	-0.4994	-0.0869	0.0117	0.1179	-0.2444	-0.1514	9e-04	-0.1302	-0.0065	-0.0601	0.2383	0.4296	0.2074	0.3824	0.0705	0.1395	-0.0828	0.1195	-0.0887	0.0281	-0.0619	-0.039	0.1017	0.049	0.2206	-0.2314	0.2331	0.1091	-0.0418	-0.0586	0.2557	-0.2353	-0.1145	-0.0686	-0.109	-0.0239	-0.2234
FBgn0002985	0.0913	-0.211	0.6549	-1.156	0.1324	1.1602	0.2709	0.1254	0.6333	0.1908	0.0711	-0.2803	0.5519	-0.8893	-0.9688	0.3246	-0.6574	-0.1828	-0.4206	-0.6354	-0.9462	-0.0344	0.3954	-0.4369	0.2934	0.0538	0.2502	0.09	0.1255	0.4532	0.1202	-0.3152	-0.3016	0.9	-0.0496	0.4387	-0.0849	-0.2916	0.1939	-0.9092
FBgn0002989	0.3635	0.1327	0.1112	-0.4718	0.0668	-0.1289	0.2229	-0.208	0.135	0.2781	-0.0061	-0.1142	0.1388	-0.0509	0.1458	0.1486	-0.4055	0.1233	0.2725	-1.2725	0.4955	0.5891	0.22	0.1985	-0.2475	-0.1643	-0.5124	0.0984	0.0524	0.7167	0.019	0.1113	0.0504	-0.0675	0.1652	-0.0733	-0.107	-0.3985	0.2445	-0.5799
FBgn0003002	0.8426	0.4207	0.4774	-0.1069	0.0906	0.2377	-1.1564	-1.9426	-0.4422	0.8222	-0.1971	0.5034	0.0335	-0.3469	1.5372	0.1227	0.7969	0.4169	0.0609	-0.1564	1.0754	-0.4586	-0.0706	-0.1709	-0.8596	0.5833	0.8844	0.3958	-0.5244	-2.0565	-1.121	-0.5506	-0.2234	1.1786	0.4551	0.4365	-0.9469	0.9264	-0.5498	0.5876
FBgn0003008	0.1774	0.0643	-0.1388	0.1247	-0.1297	-0.3841	0.9679	0.0933	-0.0507	-0.1023	-0.2226	-0.4893	-0.0873	0.2846	0.1592	0.0666	0.6707	-0.2607	0.51	-0.3024	1.1093	0.505	-0.1285	-0.0843	-0.6173	-0.7809	0.1048	0.3842	0.2289	1.2136	-0.9075	-0.1311	-0.2509	0.0765	0.0329	-0.0254	-0.1006	0.1903	0.0243	-0.1869
FBgn0003009	-0.2519	-0.8995	-1.3452	-0.7908	-0.3582	-0.1537	1.6188	-1.8767	0.1498	-0.7691	1.6524	-1.0275	-0.0884	2.1514	-0.1718	1.7739	-0.3597	-1.1918	-0.7397	0.9341	-0.6962	0.5792	0.0883	0.747	1.5645	0.9363	-0.7324	1.4385	-0.2227	-0.5954	0.5991	0.8633	1.239	1.2883	-1.4251	-2.1083	0.9829	-0.9474	-0.1186	0.5151
FBgn0003011	0.2108	-0.0071	0.774	-2.5096	-0.6179	0.9865	-0.2386	0.073	0.1518	-1.332	0.7388	-0.0044	0.7796	-0.1687	-0.8595	0.3146	0.6134	0.752	-1.228	-0.0913	-0.9525	0.0989	0.18	0.3376	-1.4762	-0.4159	-0.8998	1.0032	-0.2856	-1.0827	0.4455	0.1151	-0.09	-0.5609	0.4313	1.1016	0.6174	0.3645	-0.9671	1.1991
FBgn0003015	0.0527	0.0795	0.0316	-2.1102	-0.3176	0.4126	0.2167	-0.1914	0.3808	-0.1195	0.3234	0.153	0.2654	-0.0525	0.1146	-0.1355	-0.1722	0.0459	0.0156	-0.1014	-0.2593	-0.3328	0.696	0.6114	0.2909	-0.367	-0.2083	0.216	0.225	0.2872	0.5759	0.3578	0.3339	0.2395	-0.1108	-0.2774	0.2636	-0.6757	0.1526	-0.717
FBgn0003016	0.3397	0.3417	-0.1938	-1.0493	-0.1544	0.0232	0.5669	-0.117	-0.0225	0.3568	0.0052	0.0572	-0.1288	0.2328	0.5348	0.3493	0.3059	0.1178	0.319	0.1306	0.4399	0.1286	-0.0143	0.0571	0.0953	-0.3179	0.209	0.3766	-0.1226	0.2008	0.0917	-1.0872	-0.1367	0.0624	-0.1498	-1.1922	0.1466	-0.1211	-0.2309	-0.4029
FBgn0003023	-0.018	0.2006	-0.1589	-1.2595	-0.3271	0.0918	0.3559	-0.3716	-0.0728	-0.0213	-0.1982	0.4857	-0.1358	-0.1749	0.3444	0.1455	0.0284	-0.2068	-0.2133	0.3	-0.0207	-0.1351	0.1786	0.3711	0.172	-0.4049	0.1851	0.3637	0.0033	0.3773	0.32	0.1662	-0.1572	-0.0442	0.105	0.0383	0.1517	0.0229	0.0897	-0.5757
FBgn0003028	0.1691	0.0967	-0.1313	-1.402	-0.2991	0.0464	0.1538	-0.4946	0.1099	0.1472	-0.1098	0.218	-0.1019	0.1185	0.4619	0.2288	0.006	-0.2476	0.042	0.0812	0.1411	0.1891	0.2288	0.1913	0.1088	-0.2111	0.1293	0.2712	-0.0747	0.3594	0.3367	0.0747	0.1644	0.027	-0.0418	-0.2167	0.0318	-0.1222	-0.1288	-0.6559
FBgn0003041	0.0095	0.2539	-0.1785	-1.2021	-0.0661	0.0335	0.0277	-0.2902	-0.0581	-0.0141	-0.0938	0.1163	-0.0026	0.0643	0.3034	0.0366	-0.2221	-0.1336	0.1342	0.2803	0.5293	0.0981	0.2411	0.222	-0.0313	-0.1691	0.3832	0.0051	0.037	0.3469	0.6529	0.0834	-0.1597	-0.0113	0.0317	-0.3062	-0.0454	-0.2926	0.2015	-0.8289
FBgn0003042	-0.0735	-0.1458	-0.1838	-1.1199	0.1554	-0.1133	0.1671	-0.1786	-0.0744	-0.2192	-0.2587	0.2582	-0.0467	0.0621	0.196	0.1364	-0.0706	-0.0104	-0.2772	0.4435	0.0948	0.2413	0.1747	0.3256	0.3142	-0.3874	0.0656	0.3501	-0.0534	0.7844	0.4302	-0.0157	0.0924	-0.4501	0.1354	-0.1976	0.1382	-0.1478	-0.1764	-0.5788
FBgn0003044	0.1843	0.0713	-0.0746	-1.1974	-0.1508	-0.2714	0.1688	-0.3496	-0.1084	0.1677	-0.144	0.1838	-0.0602	-0.2638	0.4379	0.176	0.0873	-0.2393	-0.0042	0.4501	0.4223	0.1036	0.1095	0.333	0.0317	-0.2269	0.211	0.3168	0.0303	0.2709	0.5474	0.0519	-0.1559	-0.0069	0.0317	-0.2223	0.0055	-0.3509	-0.0126	-0.6143
FBgn0003046	0.8006	-0.0657	0.6606	-2.4146	-0.3389	-1.781	-0.3835	0.4146	-0.7338	-0.1302	1.2398	-1.1996	0.7424	0.8532	-0.8836	0.4293	-9e-04	0.63	1.1931	-0.5419	1.4648	-2.2667	1.0361	0.2634	-0.5737	0.2108	0.4623	-1.1547	0.4597	0.4072	0.2831	-0.3658	-1.1846	0.0585	0.4304	0.9624	-0.5973	-1.3486	1.5594	-0.0472
FBgn0003048	0.2481	0.184	-0.3733	-1.3152	-0.1721	-0.0349	0.5511	-0.4742	-0.0328	0.191	-0.2453	0.25	-0.0564	0.2213	0.5191	0.2895	0.3461	-0.2932	0.3627	0.0275	0.8633	0.0882	-0.0412	0.076	-0.1399	-0.1289	0.2734	0.3809	-0.1827	0.4779	0.4857	-0.1322	-0.1074	-0.1041	-0.2651	-0.4271	-0.1932	-0.3508	-0.0494	-0.5766
FBgn0003053	0.2323	0.0666	-0.2091	-0.1961	-0.3807	0.23	0.216	0.0757	0.0824	0.0066	-0.1207	-0.0991	-4e-04	0.3654	-0.1491	0.2909	0.7775	0.4631	-0.081	-0.3252	-0.1147	0.0731	0.0184	-0.3866	0.1361	-0.036	-0.2031	0.5725	0.2114	0.0213	-0.1135	-0.3151	0.3253	-0.2858	-0.0867	-0.5434	-0.1364	-0.0817	-0.0962	-0.1762
FBgn0003062	0.4192	0.3785	-0.1832	0.1809	-0.6491	0.1036	0.3737	-0.5633	-0.0281	0.5427	-0.0295	-0.2593	-0.004	0.224	0.4906	0.5223	0.3068	0.0325	0.657	-0.8894	0.4746	0.6745	0.0352	-0.1135	-0.5015	-0.0118	-0.305	0.4363	-0.088	0.3828	-0.7486	-0.207	-0.1738	0.1802	-0.2578	-0.248	-0.3728	-0.7517	0.2614	-0.4099
FBgn0003068	0.0072	0.1944	-0.0587	-0.5911	-0.1688	-0.261	0.4728	-0.5073	-0.2918	0.695	-0.2037	-0.0084	-0.108	0.6818	0.3131	0.4976	0.4898	0.3062	0.565	-0.1244	-0.0988	0.6482	-0.0233	-0.1387	-0.2625	0.4146	0.2359	0.3957	-0.1512	0.2609	-1.1741	-0.4065	0.1344	0.2805	-0.1495	-0.0974	0.0345	0.3273	-0.4815	0.3956
FBgn0003071	-0.3075	0.1261	-0.1262	0.9939	0.055	0.0305	-0.3269	0.0173	0.2312	0.3362	0.5391	-0.2289	0.0119	-0.2862	0.0283	-0.1782	-0.2891	-0.0264	0.1254	-0.6366	-0.3748	-0.1873	-0.1824	-0.1929	-0.0614	0.4231	0.0326	-0.1487	0.0422	-0.5652	-0.1716	0.1195	-0.2492	0.0896	0.0068	0.4682	0.136	0.3285	0.3039	0.132
FBgn0003074	-0.4436	-0.0414	0.1349	1.2583	0.3311	0.2023	-0.4172	0.274	0.2089	0.0988	0.2521	-0.0069	-0.1015	-0.2078	-0.1501	-0.4003	-0.3555	-0.1238	-0.2776	-0.2414	-0.412	-0.1897	-0.1442	-0.0533	0.1538	0.1967	-0.1169	-0.4097	-0.0266	-0.6613	-0.1021	0.2254	-0.0359	0.0888	0.1345	0.3973	0.3446	0.3048	0.3173	0.2012
FBgn0003076	-0.3063	-0.0632	0.4096	1.4671	0.1728	0.0302	-0.5959	0.3818	0.2425	-0.0446	0.3593	-0.2771	0.215	-0.4148	-0.3431	-0.4519	-0.5545	-0.1735	-0.1921	-0.1207	-0.1523	0.0368	0.0065	-0.009	-0.0395	0.0031	-0.1481	-0.5288	0.1161	-0.7085	-0.2098	0.458	0.0399	0.3414	0.1267	0.4287	0.284	0.1223	0.1	0.2796
FBgn0003079	0.0351	-0.0712	-0.0557	-0.5019	0.01	-0.2711	0.3494	-0.0562	-0.1832	0.0387	-0.2389	-0.0344	-0.0304	-0.0138	0.2523	0.1405	0.1563	-0.0131	-0.184	0.257	0.303	0.0795	0.0395	0.0181	-0.1343	-0.0355	0.3245	0.1397	0.0312	0.4634	0.2439	0.1167	-0.4163	0.0826	0.1256	-0.1329	-0.0609	-0.1707	0.1976	-0.5873
FBgn0003082	0.0813	-0.4649	-0.1278	0.0984	-0.2629	-0.2959	0.3937	-0.1136	0.41	0.6364	0.2537	-0.3041	0.143	-0.3817	-0.0148	-0.2465	0.2648	0.3978	-0.2389	-0.4412	0.7287	-0.1406	-0.1307	-0.0185	-0.1289	0.227	0.4148	-0.0414	0.1324	-0.9772	-0.0441	-0.1848	0.0651	0.5269	0.2845	0.3854	-0.1628	-0.8381	0.0592	0.2442
FBgn0003087	-0.4529	0.0065	0.1761	-0.9295	0.6682	-0.3356	-0.7175	0.2602	-0.1892	-0.4194	0.0555	0.4376	0.4676	-0.5404	-0.0502	-0.5122	-1.3297	-0.5504	-0.7619	1.0615	-0.2964	-0.3438	0.2018	0.5321	0.3715	0.1734	0.4663	-0.0563	0.631	0.2274	1.3253	0.1783	-0.4399	-0.1161	0.443	-0.1818	0.0129	-0.1172	-0.2188	-1.7425
FBgn0003089	-0.2066	-0.8728	-0.8206	1.3362	-0.0408	1.5154	0.337	-0.0948	-0.1688	-0.6878	-0.0877	0.8577	0.0686	-0.2661	-0.6171	-0.0612	0.1104	0.0367	-0.1445	-1.1912	-0.6635	-0.2871	-0.5608	-0.2021	0.5878	0.0984	-3.7402	0.9318	0.2273	-0.4865	-0.0186	0.602	0.8613	1.2838	0.1107	-0.133	0.5139	0.7752	-1.7538	1.6527
FBgn0003090	0.7265	0.2198	-0.1912	0.4738	-0.2414	0.0095	0.7261	-0.5493	0.2042	0.647	-0.0539	0.3388	-0.2492	0.7829	0.1315	0.7827	0.9346	-0.088	0.4866	-0.1534	0.7445	0.9771	-0.0781	-0.2593	0.2405	-0.6374	-0.4276	-0.1113	-0.3416	0.1685	-0.8468	-0.4134	0.2643	-0.0746	-0.1242	0.0576	-0.2419	-0.4589	0.2191	-0.0049
FBgn0003091	0.0299	-0.3274	0.2117	-0.2534	0.2754	0.1748	-0.3888	0.3724	0.114	-0.0844	0.1535	-0.1442	-0.0541	-0.0318	-0.4228	-0.009	0.3107	0.2341	-0.1273	0.4969	-0.438	-0.3542	-0.0019	-0.0796	0.3458	-0.0864	-0.8991	0.1461	0.0424	-0.4689	-0.1738	-0.2395	0.2068	-0.5843	-0.0337	0.3114	0.1587	0.5398	-0.5775	0.4636
FBgn0003093	0.0407	-0.0297	0.0141	-0.4183	0.0145	-0.1264	-0.2082	0.0086	0.1796	-0.0109	0.1814	0.0754	-0.1207	0.1679	0.0318	0.0824	0.2058	0.2778	-0.1673	0.0825	-0.2345	-0.2019	0.0354	0.0793	0.2972	0.0663	-0.2074	0.0545	-0.0826	-0.2061	-0.0699	-0.0367	0.3206	-0.1103	-0.1985	-0.0705	0.1261	0.2838	-0.361	0.198
FBgn0003114	-0.3565	-0.5568	0.3063	-1.0623	0.3833	0.0664	-0.3254	0.3844	0.367	-0.3029	0.0046	0.2335	0.0986	-0.3333	-0.235	-0.7303	-0.7025	-0.6072	-1.502	0.1409	-0.7942	-0.8927	0.4871	0.1946	-0.0843	0.077	0.5572	-0.9341	0.3983	0.4228	0.5053	0.3766	-0.0957	0.2698	0.4517	0.161	0.2477	-0.8362	0.3729	-0.5782
FBgn0003116	-0.267	-0.0994	0.222	0.6754	0.2313	-0.0957	-0.286	0.2574	0.0904	-0.3742	-0.0616	0.0658	0.2347	-0.3193	-0.1275	-0.4811	-0.5364	-0.5006	-0.483	-0.0026	0.1086	-0.2444	-0.0072	0.2272	-0.398	-0.1602	0.1383	-0.402	0.0576	0.3061	0.2374	0.0466	0.2292	0.1249	-0.0235	0.0689	0.0904	0.1003	-0.08	0.2297
FBgn0003117	0.7272	-1.5664	0.0106	2.463	0.759	0.1115	-0.6158	0.676	-0.3135	0.1268	0.4917	0.4496	0.2152	-1.8105	0.4788	-0.1499	0.3489	-0.3745	-0.7605	0.0502	-0.5211	-1.7662	-0.7194	0.1577	0.0025	-0.3426	-0.2984	-2.1514	0.3574	0.4198	-0.1233	0.5402	0.2988	-1.559	-0.6066	0.1226	-0.5049	0.6058	0.6419	1.2428
FBgn0003118	0.2574	0.1592	0.006	-0.2884	-0.1517	0.0566	0.0953	-0.3678	-0.0424	0.2719	0.1005	0.0643	-0.1599	0.3504	0.1251	0.3704	0.3668	0.1274	0.2075	-0.1501	0.361	0.2265	-0.0185	0.1448	0.3538	-0.0557	-0.3622	0.2046	-0.1041	0.1936	-0.5151	-0.0429	0.0545	-0.1022	-0.3199	-0.3454	-0.0482	-0.051	-0.0598	-0.2312
FBgn0003124	-0.0533	0.1873	-0.0655	-1.2274	0.0305	-0.2687	0.1754	-0.1012	-0.0927	0.1087	-0.136	0.2671	-0.0377	-0.2826	0.0659	-0.0756	-0.2605	-0.3063	-0.0984	0.3997	0.4277	0.0149	0.1628	0.3296	0.0279	-0.1155	0.304	0.0913	0.1456	0.3106	0.5582	0.1963	-0.2067	0.0696	0.1446	-0.1418	0.0949	-0.149	0.2672	-0.7346
FBgn0003129	0.1703	0.5585	-0.2428	0.5818	-0.1361	0.7992	0.4819	0.2586	-0.1646	0.2278	0.3129	-0.8603	-0.3271	1.0584	-0.1279	0.0026	-0.5047	0.4606	0.2731	-0.6793	-1.3928	-0.1122	-0.5786	-0.8992	0.1501	0.8185	0.394	0.2339	0.0353	-0.0882	-1.3418	-0.1731	0.0244	0.5264	6e-04	0.3973	-0.1217	0.3706	1.2244	0.2589
FBgn0003134	0.1702	0.1819	-0.272	0.4698	0.1375	-0.2972	0.4752	0.0057	0.0254	0.3408	-0.2434	-0.2213	-0.2419	0.3404	0.1824	0.0843	0.2802	0.117	0.1291	-0.0925	0.092	0.284	-0.2932	-0.0587	-0.2387	-0.4905	-0.6548	0.147	-0.1682	0.5706	-0.114	-0.22	0.2033	-0.487	-0.2974	-0.1948	0.191	0.2452	-0.6512	0.4403
FBgn0003137	-0.1175	0.2056	-0.0176	1.7882	0.0034	0.4038	-0.1035	0.249	0.1876	-0.3179	0.1684	0.0354	0.1196	0.0375	-0.2758	-0.0016	-0.015	0.5342	0.3814	-0.7251	-0.2984	-0.1843	-0.3328	-0.4907	-0.0546	0.2441	-0.3461	-0.0534	-0.279	-0.5948	-0.5314	-0.3247	-0.0667	0.1415	-0.4096	0.2244	0.0409	0.2312	0.0101	0.4661
FBgn0003138	0.116	0.3145	-0.0622	-0.4402	-0.1114	-0.3381	-0.0265	-0.2296	-0.1847	0.3076	-0.1935	0.2068	-0.1889	0.1477	0.331	0.261	-0.2392	-0.2003	0.0806	0.2911	0.5848	0.2779	0.0532	0.0363	-0.0782	-0.0645	0.2161	0.0508	0.0696	0.2276	0.4092	-0.2192	-0.3524	-0.1145	-0.0164	-0.165	-0.1716	-0.2335	0.0819	-0.4936
FBgn0003139	0.2462	0.2141	-0.1604	-0.5978	-0.1269	-0.2703	0.4974	-0.106	-0.1098	0.2734	-0.3162	-0.1159	-0.0928	-0.0424	0.2998	0.1665	0.1741	-0.0642	0.3588	0.0271	0.6369	0.2862	-0.0157	-0.0616	-0.1862	-0.0155	-0.0053	0.215	-0.1067	0.2159	-0.1115	-0.1645	-0.0154	0.1941	-0.0748	-0.0458	-0.2433	-0.2598	0.2241	-0.315
FBgn0003141	-0.34	-0.1399	0.1382	0.6209	0.3222	0.2499	-0.3881	0.5604	0.2107	-0.4238	0.1994	0.2621	0.1066	-0.7366	-0.6713	-0.2387	-0.0708	-0.1405	-0.4127	0.4975	-0.7456	-0.4889	0.1194	-0.5957	0.5162	-0.3323	-0.5424	-0.698	0.2735	-0.6351	0.153	0.2608	0.3577	-0.3402	0.0927	0.4586	0.2846	0.5446	-0.3974	0.5359
FBgn0003149	-0.0952	0.0811	-0.0209	1.4742	-0.072	0.1808	-0.5179	0.3702	0.3568	0.077	0.4491	-0.2755	-0.0709	-0.0435	-0.2278	-0.3408	-0.2438	0.3407	-0.1755	-0.4156	-1.2085	-0.6713	-0.3729	-0.2732	0.2926	0.5718	-0.1816	-0.278	-0.0212	-0.5754	-0.2077	0.0462	-0.0401	0.1166	-0.1229	0.6495	0.1835	0.528	0.3496	0.5074
FBgn0003159	-0.0791	-7e-04	-0.0359	-0.2233	0.0361	0.134	0.1676	-0.2723	-0.1154	-0.0535	-0.046	0.1961	-0.0905	-0.0663	0.2718	-0.0134	0.0057	-0.1123	-0.2375	0.094	-0.0623	-0.1083	-0.0896	0.3606	0.1866	-0.0738	-0.0089	-0.0949	0.0034	0.5447	0.229	0.1307	0.0664	-0.1319	-0.1962	-0.1569	-0.0622	0.1726	-0.0304	-0.2647
FBgn0003162	-0.1939	-0.3557	0.0602	1.3712	0.0663	0.1665	-0.0013	0.3205	0.3258	-0.2555	0.3405	-0.0801	-0.0525	0.0625	-0.4657	0.0664	0.0027	0.0819	0.1219	0.1223	-0.8204	-0.3117	-0.2684	-0.1636	-0.0183	0.3889	-0.8634	0.0119	-0.3467	-0.4556	-0.8157	-0.0437	0.3538	0.1691	-0.0695	0.6207	-0.1343	0.3187	-0.4081	0.7493
FBgn0003165	0.2718	0.0984	-0.2869	-0.9726	-0.0722	0.097	0.1321	-0.3286	0.0906	0.2787	-0.2067	0.3835	-0.2143	0.004	0.3914	0.2759	0.0632	-0.0085	-0.0136	-0.0528	0.1273	-0.0666	-0.002	0.3098	0.286	-0.1791	0.0581	0.2553	-0.101	0.0894	0.4096	-0.1568	0.0923	-0.1043	-0.2327	-0.4227	0.0374	0.0287	-0.0769	-0.441
FBgn0003169	-0.0203	-0.0857	0.0279	-0.0749	0.0524	0.1	-0.3468	0.0153	0.1532	-0.2238	0.1049	0.1299	0.0823	-0.2396	-0.1025	-0.2819	-0.2863	-0.0348	-0.3739	0.0822	-0.1307	-0.0861	0.2255	0.2125	-0.0331	0.1711	-0.127	-0.1127	0.0611	0.3717	0.2806	0.126	-0.1034	0.0301	-0.01	-0.01	0.2091	0.0602	-0.0536	0.0266
FBgn0003174	-0.9229	0.5084	0.3295	0.487	0.0544	0.7863	0.8128	0.4932	-0.9222	-0.2726	0.263	-0.6505	0.9473	0.4597	0.5389	-0.7741	1.2249	-1.2593	0.8347	0.1515	0.639	0.6853	-0.4441	-0.1684	0.1241	0.6595	0.1836	1.1746	0.8263	0.3468	-1.0612	0.4029	-0.3619	-1.4713	0.3482	0.5119	0.4493	-3.3984	-1.298	-2.1572
FBgn0003175	0.1403	0.2253	0.0814	-0.6172	-0.0164	-0.0173	0.2107	-0.2305	-0.2589	0.0922	-0.1694	0.1804	0.0145	0.1201	0.2491	0.2154	-0.0284	-0.2488	0.0888	0.1187	0.2196	0.1946	0.0447	-0.0308	-0.2827	-0.1083	0.0791	0.1233	-0.0695	0.2519	0.3421	0.032	-0.3396	-0.1138	0.0101	-0.2172	-0.1653	-0.0531	0.0995	-0.1651
FBgn0003178	-0.299	0.1418	-0.0011	1.0806	-0.1109	0.0084	-0.1978	0.0123	0.0408	0.3799	0.2501	-0.3002	-0.0852	-0.1997	0.0706	-0.1191	-0.2713	-0.3702	0.0875	-0.4443	-0.0372	0.0075	-0.1204	-0.3118	-0.2802	0.3051	0.1953	-0.0626	0.0598	-0.1254	-0.3344	0.0787	-0.1506	0.0852	0.0902	0.4156	0.0912	0.0603	0.2899	0.0081
FBgn0003187	-0.2115	-0.0176	0.1473	-0.7067	0.1411	0.1223	-0.5703	-0.2496	-0.1426	-0.4752	-0.169	0.236	0.276	-0.4441	-0.0432	-0.4812	-0.6387	-0.0876	-0.2547	0.2589	0.2624	0.1576	0.222	0.1403	-0.2171	-0.2295	0.463	-0.0885	0.248	0.3478	0.8694	0.2145	-0.0513	0.4086	0.4242	0.1754	0.0593	-0.0475	0.3174	-0.7991
FBgn0003189	0.2037	0.0111	0.1512	-0.8664	-0.6806	0.2727	0.0567	-0.8641	0.3886	0.3216	0.2357	-0.0042	0.2042	-0.0429	0.2537	0.1931	0.137	0.0291	0.2405	-0.4468	0.0861	0.136	0.3934	0.0832	-0.2269	0.2329	-0.1366	0.2359	-0.0401	0.0199	-0.4306	-0.0327	0.1283	0.2866	0.0309	-0.4008	-0.0034	-0.2592	0.3259	-0.3078
FBgn0003204	0.0638	-0.0835	0.1095	0.2553	-0.0726	0.3486	-0.1375	-0.0781	0.0392	-0.1406	0.1521	-0.0793	0.1777	-0.3122	-0.0776	-0.0948	-0.0632	-0.0809	-0.2	-0.2349	0.0342	-0.0338	0.1859	0.0667	-0.2229	0.1077	0.0332	-0.0569	0.1812	-0.1742	-0.2076	-0.032	0.1392	0.2502	0.1447	-0.0124	0.0411	-0.1686	0.3551	-0.0638
FBgn0003205	-0.2581	0.0615	-0.0737	-0.3319	0.09	0.0809	-0.1277	0.0823	0.1098	-0.2267	-0.1588	0.2081	-0.108	-0.2313	-0.0694	0.0144	-0.3989	0.0167	-0.0713	0.2926	0.0778	0.0773	-0.0267	0.3245	0.1021	-0.168	0.0733	0.153	0.0062	0.1053	0.1872	0.0895	0.1073	-0.05	-0.0178	-0.0652	0.1562	0.0963	-0.1887	-0.0099
FBgn0003206	-0.1108	-0.1679	-0.2083	0.4912	0.1316	0.0621	-0.1309	0.2361	0.0555	-0.2931	0.1364	-0.0525	-0.1429	-0.3947	-0.0234	-0.125	-0.1959	0.0023	-0.0288	0.1941	-0.2364	-0.0923	-0.135	0.16	0.1663	0.0473	0.2273	0.1144	-0.0703	-0.1906	6e-04	0.0201	0.181	0.0951	-0.0012	0.0887	0.044	0.0688	-0.3313	0.2852
FBgn0003209	0.2459	-0.0548	-0.0311	-0.0452	0.132	0.1766	-0.0394	-0.1989	0.0441	-0.2311	-0.1617	0.2254	0.1038	-0.1385	-0.0159	0.1659	0.0058	0.1175	-0.1611	0.1472	-0.0752	-0.157	-0.0669	-0.1262	0.0389	0.0567	-0.0128	0.1204	-0.056	-0.1863	0.101	-0.0667	-0.1652	0.016	-0.0306	-0.0366	0.0074	0.1153	-0.0565	0.2142
FBgn0003210	0.1432	0.0406	-0.1659	-0.249	-0.0745	-0.279	0.3203	-0.1495	-0.1061	-0.0503	-0.1487	-0.0663	-0.0796	0.1975	0.2639	0.0222	-0.1017	0.1233	-0.1882	-0.0024	0.2453	0.3154	0.0012	-0.1277	-0.053	0.0068	0.1593	0.0963	0.032	0.426	0.2154	0.0437	-0.1597	-0.0867	-0.0278	-0.0983	-0.041	0.0261	-0.0095	-0.4077
FBgn0003218	-0.1687	0.0568	0.0801	-0.7985	0.1392	0.008	0.0507	-0.1869	5e-04	0.0307	-0.181	0.1329	-0.0221	0.1531	0.1562	0.0427	0.0044	-0.1261	0.0991	0.0905	0.1507	0.0131	-0.0644	0.0552	-0.0189	-0.2328	0.2173	0.1126	-0.1856	0.1621	0.299	-0.127	0.1039	-0.1307	-0.1164	-0.1978	0.127	0.1811	0.0995	-0.0123
FBgn0003227	0.6396	0.3192	-0.4399	-1.3048	0.2316	-0.9807	0.666	-0.6335	0.036	1.2628	-0.0939	0.3103	0.4067	-0.3281	0.8034	1.1	0.3808	-0.1256	0.3109	-0.4783	1.0331	0.5144	0.0037	0.0733	0.0679	-0.1309	0.0094	0.3483	-0.5343	0.617	0.0651	-0.1286	-0.329	0.1909	-0.0901	-0.3332	-0.1097	-0.2633	0.9402	-0.6908
FBgn0003231	-0.0571	-0.1015	0.3693	-0.0076	-0.7951	0.026	-0.4543	0.1681	-0.0271	0.0186	0.1517	0.3667	0.2524	-0.1244	-0.263	-0.2543	-0.008	0.2292	-0.1633	0.2077	-0.6812	-0.2184	0.3885	-0.7793	0.0621	0.0889	0.1851	-0.4162	0.2479	-0.4432	0.4197	0.2936	0.1464	0.1132	0.23	0.0712	0.3557	0.3242	0.176	-0.0501
FBgn0003248	-1.26	0.3278	1.0435	-0.2281	-0.2551	1.139	-1.5813	-0.8416	-0.3426	0.5475	1.1108	0.3716	0.6339	-0.6682	0.6201	-0.3392	0.7658	0.3549	-0.0944	-0.852	0.4052	0.692	-1.1573	-0.2691	0.4394	-0.1859	-0.1715	0.7965	-0.3625	-2.5844	0.5935	-0.1926	0.9873	1.4436	-0.9768	0.0481	0.1544	1.0645	0.0352	1.1914
FBgn0003249	-0.2345	-0.172	0.3523	-2.4764	0.6248	0.0878	-0.2394	-0.1431	-0.7359	-0.0715	0.3533	-0.0451	0.0946	0.5792	0.333	0.4018	0.7522	0.4501	0.9237	0.013	0.3411	0.5466	-0.5562	0.2832	-0.0503	0.0869	-0.1104	0.2765	-0.133	-1.3728	-0.2092	-0.3399	0.5634	-0.0756	-0.8162	0.6706	0.4112	0.6791	-1.097	0.2847
FBgn0003250	-0.3219	0.0776	0.2549	-4.484	0.6372	0.4311	-2.1615	-0.3962	-0.6988	-0.291	0.3591	-0.1756	0.2948	0.2365	0.2117	-0.3452	0.6162	0.5654	1.0699	-0.294	1.1256	0.2405	-0.3239	0.217	0.6672	0.7535	0.1328	0.1421	-0.3147	-0.4469	-0.4714	-0.0817	0.6866	0.2574	-0.6731	0.8385	0.3127	0.7761	0.0332	0.8278
FBgn0003254	2.7299	-0.1186	0.0838	0.4162	3.064	1.4409	-0.1333	-0.4886	1.7214	-0.7968	0.6924	1.2479	-0.4921	-0.9317	0.9721	0.1065	-0.3879	0.2251	-0.7675	-0.718	0.4798	0.1252	-2.4067	-1.1173	-0.223	0.4921	1.9115	0.0154	0.7957	0.1811	0.7064	-1.5994	1.5764	2.4598	-2.6573	-0.9279	-1.4545	-0.9749	-0.9538	-1.5527
FBgn0003255	0.3329	-0.0551	-0.9308	1.0418	1.1193	0.3744	0.7529	0.05	0.4022	-0.3736	-0.291	-0.4093	0.0129	0.9081	-0.2838	-0.4334	0.4673	0.3977	-1.4929	0.453	-0.1256	1.0709	-0.2321	-0.9787	-0.4776	0.025	0.5059	1.001	0.1571	-0.3438	-1.8798	-0.1951	-1.5165	-0.8536	0.4061	0.8548	0.8728	-0.2665	-1.2434	-0.3208
FBgn0003256	-0.3172	-0.2936	0.3739	-0.0226	0.4253	0.3504	-0.5544	0.515	0.2676	-0.8025	0.2012	0.4644	0.2886	-0.4899	-0.5932	-0.4268	-0.3278	0.0482	-1.2543	0.5308	-1.0241	-0.5447	0.3228	0.5204	0.3019	-0.0678	-0.0969	-0.3518	0.3009	0.042	0.642	0.2955	0.3188	-0.1913	0.2328	0.2305	0.4199	0.4378	-0.4857	0.3839
FBgn0003257	0.2943	0.0795	-0.1661	-0.1251	-0.3114	0.0137	0.1717	-0.1357	0.2625	0.2689	-0.0103	-0.1393	0.022	-0.1677	0.1955	0.0471	0.2048	0.1409	0.3234	-0.1002	0.3283	0.147	-0.0155	-0.0249	-0.275	0.0051	-0.0592	0.3385	0.0277	0.1246	-0.524	-0.1963	-0.065	0.0666	-0.2365	-0.1587	-0.0937	-0.2734	0.3108	-0.1935
FBgn0003261	0.4301	0.1916	-0.0704	-0.1789	-0.4209	-0.0806	0.2815	-0.3657	0.1007	0.2367	-0.0507	-0.0575	-0.0483	0.3581	0.3604	0.3633	0.1971	0.1723	0.3398	-0.39	0.1137	0.5184	0.1485	-0.0331	-0.1504	-0.0176	-0.3195	0.2188	-0.1446	0.1954	-0.2297	-0.1757	0.0282	-0.1	-0.3705	-0.5242	-0.1154	-0.4171	-0.1014	-0.2451
FBgn0003268	-0.0127	0.1457	0.1104	-0.8565	0.1104	-0.1936	-0.0086	-0.1984	-0.1351	-0.1875	0.1304	0.1095	0.0113	-0.2916	0.2251	-0.1749	-0.4812	-0.2631	-0.4144	0.4496	0.3241	0.0033	0.3022	0.3763	-0.0207	0.2792	0.6591	-0.0384	0.1823	0.6111	0.6102	0.1387	-0.3658	0.302	0.2199	-0.4508	-0.3631	-0.2715	0.451	-1.0165
FBgn0003274	-0.1062	-0.2835	0.4008	0.721	-0.1928	0.1765	-0.1123	0.1596	0.1269	0.0989	0.2263	-0.2054	0.2111	0.0537	0.0315	0.0757	-0.3377	-0.2043	0.0277	-0.254	-0.3785	-0.0687	0.3087	-0.0564	-0.2599	0.0661	-0.1654	-0.0402	0.0475	-0.202	-0.6894	0.0472	0.3073	0.0625	0.2416	0.3131	-0.0711	-0.2797	0.1532	0.2392
FBgn0003275	0.6376	0.6327	-0.0552	0.0824	-0.4275	-0.5223	1.1233	-0.2646	-0.3403	1.1186	-0.1924	-0.3023	-0.0161	0.5878	0.6514	0.7761	0.7587	0.3373	0.8568	-0.4105	0.8549	0.6713	-0.2575	-0.2155	-0.3956	-0.0552	-0.4401	0.5625	-0.017	0.1511	-0.8769	-0.3185	-0.552	-0.0807	-0.1341	-0.0175	-0.8907	-0.4677	-0.3233	-0.3998
FBgn0003277	0.1572	-0.0121	-0.1105	-0.5955	-0.1181	-0.0379	0.0244	-0.4575	0.0183	-0.0805	-0.1767	0.1663	0.0347	-0.1361	0.2861	-0.0146	-0.0314	-0.2081	-0.0146	0.2036	0.0026	0.1033	0.2416	0.0961	0.0591	0.1763	0.4209	0.1146	0.0736	0.1682	0.4988	-0.07	-0.2778	0.1489	-0.0434	-0.3838	-0.0098	-0.0686	0.0525	-0.2638
FBgn0003278	0.1879	0.2848	-0.009	-0.5707	-0.3306	0.1256	0.3584	-0.4143	0.4511	0.3207	0.1576	-0.1872	0.0358	0.0123	0.2049	0.1483	0.2548	0.192	0.2526	-0.3314	0.3761	0.2942	0.3167	0.2009	-0.348	-0.186	-0.3239	0.2531	-0.0682	0.2208	-0.3502	-0.087	0.1467	0.0658	-0.1025	-0.3645	-0.1807	-0.4899	-0.0284	-0.1669
FBgn0003279	-0.2814	-0.3749	0.2842	1.0697	-0.0527	0.4148	-0.5512	0.1498	0.2704	-0.4741	0.1822	0.0615	0.2369	-0.3961	-0.4349	-0.309	-0.2453	-0.0172	-0.3649	0.0838	-0.6744	-0.305	0.302	0.2687	0.092	-0.0182	-0.1519	-0.1073	0.294	-0.1594	-0.4019	0.2218	0.3982	0.082	0.259	0.3198	0.2709	-0.0067	0.1816	0.3012
FBgn0003285	0.2268	-0.1065	-0.5016	-1.051	-0.9717	-0.8862	-0.339	-0.8033	0.1905	0.6184	-0.9455	-0.8209	-0.0682	0.9264	1.3904	0.4026	0.329	0.3928	0.8664	0.1942	1.2475	0.8934	0.1325	0.4161	-0.6965	0.4056	0.7957	0.7291	-0.1955	1.0397	-0.1768	-0.0547	0.0581	0.448	0.1724	-0.3132	0.0833	0.14	0.5497	-1.6877
FBgn0003292	0.3281	0.1621	-0.3872	-0.9244	0.3309	0.0809	0.1012	-0.2582	-0.3423	-0.0615	-0.3436	0.0635	0.1678	0.0229	0.1039	0.0266	-0.4228	0.0672	-0.1368	0.5229	0.4886	0.3973	0.1353	0.2007	-0.3937	0.2393	0.1349	0.6938	0.0931	0.1877	1.2415	0.0624	-0.2298	-0.4266	-0.1251	-0.1147	0.1385	-0.1546	0.1074	-1.2829
FBgn0003295	-1.8045	0.7152	0.514	-0.7617	0.533	-0.0914	-0.1881	1.2318	-1.2551	0.459	0.71	-0.3275	-0.6599	-0.0411	1.3118	-0.3399	0.8781	-1.9465	-0.1301	0.1224	0.1374	1.0607	-0.7504	-0.8273	1.2492	0.8262	-1.4853	-0.024	0.6425	0.3401	-1.6312	-0.4509	0.6736	1.735	-0.3079	0.063	0.0488	0.6678	-0.3181	0.1951
FBgn0003300	1.1096	1.2813	1.2684	-1.2191	0.87	1.1505	-1.3401	-0.668	-0.0131	1.1735	1.0413	1.5011	-1.5356	-0.1788	-1.4073	-1.4637	-0.7842	0.3775	0.6729	-1.9298	-1.1217	-0.2604	-0.5327	-0.6003	0.7597	0.7914	2.7477	-0.3758	0.7799	-0.2167	-1.3041	-0.7158	0.659	1.072	-0.6126	0.1993	0.9448	-0.5634	-1.3528	0.4322
FBgn0003301	0.2657	0.6818	0.051	-0.7753	0.0183	-0.3738	-0.5196	-0.2625	0.0571	0.8343	-0.0931	-0.6294	0.1391	0.5013	0.232	-0.073	0.5182	0.7917	0.8157	-0.3533	-0.1132	-0.1423	-0.1373	-0.6463	-0.5776	0.1812	0.5149	0.4493	0.0869	-0.0684	0.1112	0.2406	-0.2283	-0.0065	-0.5528	-0.3392	-0.274	-0.2435	0.169	0.3406
FBgn0003302	-0.0284	0.4718	-0.0852	-0.754	0.0467	-0.3524	0.2116	0.1049	-0.1199	0.032	-0.0196	-0.2053	0.0338	-0.0421	0.4953	-0.0576	-0.2365	0.2413	-0.3188	-0.2395	0.1001	0.0942	0.0548	0.5088	-0.2869	-0.4495	0.5211	0.3383	-0.1556	0.383	-0.4377	0.0058	0.219	0.2492	0.034	-0.0899	-0.1004	0.0747	0.5283	-0.54
FBgn0003308	0.1364	0.1987	-0.2498	0.9406	-0.0239	1.0932	0.3996	0.2305	0.0415	0.1963	0.0014	-0.5137	0.1642	0.2009	0.1807	0.4836	-0.0795	-0.3488	0.4627	-0.3576	-0.5419	0.1247	-0.1667	-0.514	-0.6039	0.101	-0.0799	-0.3993	-0.0519	-0.673	-0.0223	-0.2309	-0.3943	-0.6359	-0.3363	-0.0571	-0.1378	-0.1839	0.7545	1.1564
FBgn0003310	0.4345	0.2886	-0.2629	-1.7349	-0.3165	-1.2138	0.5978	-0.3909	-0.0475	0.307	-0.1378	0.0799	-0.0264	0.3476	0.5446	0.3624	0.3551	0.0702	0.4086	-0.1097	0.3065	0.3104	0.2055	0.2044	-0.1062	-0.3207	0.0327	0.7392	-0.0761	0.7827	0.2115	-0.0074	-0.2807	-0.1026	-0.1498	-0.3148	-0.0496	-0.3788	0.0997	-0.6642
FBgn0003312	-0.127	-0.8003	0.1988	0.4298	-0.0343	0.727	0.2067	0.1316	0.8221	0.1089	-0.5203	0.0857	0.3911	-0.6962	-0.2044	-0.2408	-0.052	-0.3966	0.4639	-0.4151	-1.1174	-0.8299	0.0588	-0.082	-1.8759	0.2612	-1.7557	0.4054	0.5606	-0.9774	-1.0603	0.3836	-1.5453	0.9639	0.3798	0.3262	0.324	0.3684	0.1488	1.401
FBgn0003317	-0.0508	-0.0423	0.0687	-0.6118	0.1576	-0.2763	-0.1495	-0.0492	-0.0813	-0.1229	0.0411	0.1306	0.0674	-0.1091	-0.0241	-0.2715	0.0204	-0.3368	-0.296	0.4697	0.1028	-0.11	0.103	0.2656	0.0922	-0.0626	0.3872	-0.2545	0.1373	0.1209	0.4252	0.0307	0.0615	-0.0571	0.1568	-0.1071	0.199	-0.0721	-0.0037	-0.2405
FBgn0003319	0.9241	1.9343	-0.4477	-0.8197	-0.7706	0.3263	0.4365	0.9069	-1.6135	1.2047	-1.1859	-1.0818	-0.1787	0.8985	1.8551	1.5507	0.4213	1.5835	-0.7677	-0.718	-0.7243	-0.6766	-0.7377	0.9612	-1.4177	0.7783	0.3754	0.6989	0.0256	-0.6238	-0.097	-1.1274	-0.4059	2.8773	-0.3879	-1.7181	-0.644	1.0022	-0.9542	0.1473
FBgn0003321	0.0484	-0.0043	0.1531	-0.1155	0.0945	-0.1214	-0.0555	-0.1249	0.1077	-0.0298	0.1746	0.0219	0.0996	-0.0282	-0.0398	0.1445	0.0765	0.0207	-0.1569	0.2026	-0.3519	-0.1893	0.1896	0.0253	0.0498	0.1853	0.2939	-0.2997	0.1374	-0.2433	0.1498	0.0916	0.0266	-0.3073	-0.0312	-0.049	0.0055	0.0012	-0.242	-0.0336
FBgn0003326	0.6892	-0.0075	0.4461	-0.5527	-0.2614	-1.076	-0.9357	0.1441	1.1171	0.2414	0.4008	-1.0848	-1.3968	0.7957	-0.3289	0.3075	0.7747	-0.0224	0.8281	0.8212	0.4184	-0.2455	-0.7566	0.2824	-0.2532	0.2575	0.4634	0.406	0.1967	-0.0353	-0.8059	-0.1411	0.6905	-0.0011	0.0229	0.4156	0.0086	0.4717	-2.7631	0.8229
FBgn0003328	0.1695	-0.0418	0.2786	-0.1645	0.063	0.1711	0.013	-0.0288	-0.1114	0.1472	0.2176	-0.0813	-0.0748	0.4231	-0.033	0.1852	0.5576	0.6878	0.1061	0.0702	-0.1836	0.0636	-0.1945	-0.1413	-0.1562	-0.0356	-0.1623	-0.3792	-0.1756	-0.1072	-0.2637	-0.1115	0.2584	0.1705	-0.3267	-0.5111	0.0187	0.031	0.0833	-0.1216
FBgn0003330	-0.2942	-0.3686	-0.0913	-0.1448	0.081	0.158	0.1853	-0.0502	-0.3428	0.0334	-0.1566	-0.0101	0.1252	0.0574	-0.1797	-0.3974	-0.3178	0.0453	-0.0699	-0.0339	0.2188	0.1713	0.0735	0.2538	0.0287	0.0644	-0.2063	0.0545	0.253	0.2092	0.0146	0.098	0.0584	-0.1919	0.2004	-0.0748	-0.1067	0.1332	0.2694	-0.2713
FBgn0003334	0.0058	0.0357	-0.143	-0.4983	0.1641	-0.0973	-0.1091	-0.0732	-0.1049	-0.1155	-0.2177	0.2981	0.0612	-0.3001	0.201	-0.0894	-0.2507	-0.0449	-0.1665	0.4707	0.132	-0.1679	0.072	0.1851	0.0716	0.008	0.1159	-0.1882	0.0365	0.4118	0.5968	-0.0182	-0.2856	-0.0659	0.0756	-0.0138	0.0364	-0.0138	0.1995	-0.3172
FBgn0003339	-0.1605	0.0444	-0.1956	0.7956	0.1105	0.6901	-1.0437	0.5461	-0.1115	-0.0936	0.6702	0.1269	0.1006	0.0348	-0.3706	1.1224	0.064	0.4238	-0.6019	-0.0084	-0.1341	-0.0657	-0.215	-0.2129	1.0669	-1.1295	-2.0806	-2.0957	-0.4657	-1.5504	0.353	0.0183	0.641	0.6786	0.6049	0.4042	0.6124	0.6932	-2.4431	0.7275
FBgn0003345	0.2107	-0.0344	0.0329	-0.3949	-0.1811	0.0479	0.1017	-0.0314	0.1746	-0.1144	0.0588	0.0443	0.1228	0.1708	-0.0757	0.1052	0.2855	0.1727	0.0807	0.2493	-0.5069	0.0732	0.0719	0.1341	0.3463	-0.1079	-0.5868	0.1272	0.0482	0.1789	-0.2555	-0.0755	0.1223	-0.4935	-0.1335	-0.1633	0.138	0.1304	-0.153	-0.0019
FBgn0003346	0.3081	0.4294	-0.1342	-0.5947	-1.105	-0.3558	0.6025	-0.2661	-0.1595	0.3647	-0.2179	-0.1995	-0.0697	0.2215	0.5184	0.3143	-0.0623	0.036	0.42	0.1692	0.7638	0.439	-0.0766	-0.0424	-0.1948	-0.0363	0.2938	0.5307	0.0276	0.466	-0.9915	0.0148	-0.3169	0.0669	-0.0393	-0.1949	-0.2383	-0.3555	0.4169	-0.4854
FBgn0003353	-0.2856	-0.1152	0.3398	-0.5163	-0.0678	-0.0343	0.2441	0.0658	-0.0812	0.1624	-0.1227	0.1701	-0.2383	0.5115	0.0457	-0.1325	-0.0881	0.1372	0.1427	0.0167	0.3702	0.3965	0.0849	0.0468	0.1017	-0.055	-0.9472	-0.3643	-0.1872	0.0356	0.0285	0.066	0.4748	0.3268	0.0385	-0.2224	0.2674	0.1129	-0.4512	0.0072
FBgn0003356	0.4546	0.2431	0.3409	0.5655	-0.7251	-0.0859	-0.127	1.2372	0.9133	-1.6756	-0.2354	-0.0634	0.3355	-0.2427	-0.3671	-0.5096	-0.5792	-2.9173	-0.5191	-0.2748	-1.1048	-0.7773	-0.0205	-0.248	0.5613	1.1828	0.585	0.1903	0.2525	-0.4857	-0.4202	0.5996	0.2715	1.0063	0.4067	0.878	0.2855	0.4464	0.653	0.3858
FBgn0003357	0.5824	0.3053	0.2819	0.5464	-0.7414	-0.3252	-0.1857	1.2277	0.8423	-1.7201	-0.3094	-0.1211	0.3287	-0.0848	-0.4864	-0.5216	-0.7005	-2.9592	-0.3805	-0.1624	-0.9418	-0.6853	-0.1339	-0.1674	0.6558	1.0544	0.4834	0.2342	0.2878	-0.322	-0.3703	0.6647	0.3749	0.8841	0.4328	0.8508	0.3384	0.4846	0.4786	0.3945
FBgn0003358	0.7399	0.8307	0.1781	-0.3489	-1.0947	-0.1187	0.2051	-0.4151	-0.3366	0.5042	-0.0521	-0.6874	0.0408	0.4608	0.4813	0.9065	-0.1723	-2.7496	0.4423	-0.7751	0.7087	0.5054	-0.8056	-0.9072	-0.2585	1.0477	0.1989	1.1095	0.0197	0.516	-1.0023	0.2689	-0.1405	0.5137	0.0109	0.0334	-0.2285	-0.7205	0.9859	-0.0224
FBgn0003360	-0.4258	-0.2487	-0.1079	1.3724	0.1821	0.0788	-0.4462	0.3746	0.4024	0.0789	0.2832	0.119	-0.1253	-0.4925	-0.39	-0.2607	-0.1654	0.0826	-0.6183	-0.1769	-0.6689	-0.7538	-0.1183	0.0365	0.2354	0.5751	-0.2088	-0.2538	0.1643	-0.3889	-0.3077	0.1308	0.3064	0.1435	-0.0634	0.5264	0.2669	0.3811	0.1209	0.633
FBgn0003366	0.3722	-0.0165	0.1366	0.0704	-0.5082	-0.0582	0.2936	-0.3497	-0.061	0.5889	-0.0502	-0.4238	0.2852	0.3692	0.1099	0.4623	0.4058	-0.399	0.2236	-0.4109	0.128	0.2799	0.0819	-0.3286	-0.4371	0.4231	-0.2516	0.0216	-0.1474	-0.467	-0.2524	-0.0524	-0.07	0.3203	-0.136	-0.1262	-0.0557	0.2819	0.5035	0.3073
FBgn0003371	0.0098	0.1779	-0.1458	-0.1414	0.0518	-0.1458	0.2158	-0.0705	-0.0368	0.1868	-0.1861	-0.0445	-0.134	0.2676	0.1799	0.1605	0.3126	0.2634	0.2824	0.0689	-0.0389	-0.0135	-0.1982	-0.1063	0.0298	-0.1787	-0.0948	0.2924	-0.163	0.1318	-0.0872	-0.1128	-0.0733	-0.2989	-0.1927	-0.0707	0.024	0.1017	-0.3658	0.0211
FBgn0003372	-0.2614	0.6885	0.4241	-0.8176	-1.001	-0.1803	1.0635	0.4922	1.1658	0.8199	-0.3745	-1.0545	-1.949	0.4604	-0.1984	-0.2544	-0.3863	1.1562	-0.7664	0.4724	-0.7229	1.5903	0.1621	0.3349	1.4573	1.1905	-0.7592	0.0226	1.4843	-0.6221	1.9123	-0.8331	0.4051	-0.3519	-0.0089	-0.3216	-0.643	0.5013	-0.9531	-1.6757
FBgn0003380	0.1337	0.0908	-0.0589	-2.1346	0.1215	0.0279	0.0166	0.0483	0.2377	0.3059	0.238	0.0388	-0.4767	0.7549	0.4251	0.5425	0.6249	1.017	0.6062	0.0282	-0.4378	0.0223	-0.4248	-0.0422	0.5389	-0.3324	-0.9952	0.9155	-0.4154	0.0459	-0.0133	-0.6428	0.3839	-0.2403	-0.343	0.2295	-0.1274	0.1177	-0.9387	0.2349
FBgn0003386	-0.2421	-0.3132	0.1822	-0.5316	-0.0135	0.0278	-0.1976	0.1857	0.5815	0.2573	0.3947	-0.1198	-0.3488	0.4195	-0.0631	0.4308	0.5996	0.5985	-0.0461	-0.0338	-0.6821	-0.9322	-0.3825	-0.0063	0.4989	0.224	-1.4269	-0.0328	-0.3036	-0.5168	0.0998	-0.0547	0.4246	-0.5377	0.0032	0.0973	0.1279	0.4115	-0.0468	0.6238
FBgn0003388	0.5321	-0.8575	-1.1559	0.6691	0.1598	0.2215	-0.6221	-0.4542	-0.7666	-0.5481	-0.4674	0.0431	-0.3364	0.3548	-0.8085	1.1707	1.0776	-0.164	0.6814	-0.0524	-0.8797	-1.6991	-0.459	0.0529	-0.7926	0.4074	1.1705	0.3827	0.3647	0.8337	-0.6831	0.3291	0.727	-1.1208	0.4427	-0.506	-0.0031	1.4161	-0.3939	1.7707
FBgn0003390	0.3442	0.2039	0.1128	0.868	-0.4649	-0.32	0.3704	0.0168	-0.2239	1.0094	0.2821	-0.1606	0.2663	0.8065	0.3316	0.4282	0.3269	0.212	0.3621	-0.1608	0.3853	0.8852	-0.0517	-0.7197	-0.3653	0.075	-0.1495	0.3226	-0.5545	0.4101	-0.8967	-0.184	-0.3469	-0.7851	-0.6694	0.1299	-0.105	-0.3103	0.552	0.4309
FBgn0003391	0.1943	0.1401	-0.2319	-0.9989	-0.1008	-0.0703	0.1709	-0.2467	0.0326	0.0915	-0.2638	0.1547	-0.0725	0.1853	0.3666	0.0815	0.3546	-0.2296	0.1834	0.2885	0.3725	0.1861	0.0225	0.2035	0.1443	-0.3406	0.1614	0.3373	-0.1388	0.2016	0.1397	-0.1119	-0.0207	-0.1376	-0.2025	-0.4094	-0.0313	-0.2511	0.0481	-0.2713
FBgn0003392	0.0333	0.0436	0.0041	-0.522	0.0164	-0.041	0.1292	-0.1736	-0.0483	0.2721	-0.0597	-0.1664	-0.0418	0.1984	0.1136	0.1267	0.248	0.1869	0.3588	-0.057	0.101	0.0752	-0.0906	-0.0655	-0.0157	0.0948	-0.2424	0.1962	-0.1188	-0.1968	-0.0903	-0.1464	-0.007	0.0426	-0.1435	-0.0395	-0.0375	0.171	-0.1553	-2e-04
FBgn0003396	0.1917	0.0131	-0.1247	-0.8866	-0.0253	0.1969	0.1908	-0.4644	0.075	-0.1286	-0.1099	0.2785	0.0616	-0.0506	-0.03	0.2083	0.0956	0.0821	0.1471	0.0504	0.0873	0.0119	0.1716	0.2655	0.3288	0.009	-0.1396	-0.0658	-0.0151	-0.1513	0.364	-0.1034	0.1332	0.0362	-0.3673	-0.4287	-0.0191	0.2835	-0.0573	-0.1357
FBgn0003401	-0.2681	-0.0615	0.0962	-0.2318	0.2679	0.106	-0.1272	0.0356	-0.0557	-0.2261	-0.1134	0.0097	0.1301	-0.0664	-0.0113	-0.1725	-0.5169	-0.0577	-0.452	0.158	-0.0254	-0.0434	0.1235	0.0904	0.0882	-0.0898	0.002	-0.1943	0.0852	0.1152	0.3692	-0.0449	0.3022	0.1304	0.0139	-0.187	-0.0336	-0.4241	-0.0262	0.5836
FBgn0003410	-0.0413	0.2298	-0.1503	-0.3313	0.116	-0.2293	0.2389	-0.2178	-0.0835	0.0581	-0.0518	0.2204	0.0246	0.0116	0.1984	0.168	0.1046	-0.007	-0.3805	0.1275	-0.0036	-0.1341	0.0694	0.1069	0.0659	-0.1711	0.0902	0.229	0.1356	0.0866	0.43	0.048	-0.0554	-0.2253	0.038	-0.0906	-0.0174	-0.1662	0.0951	-0.5874
FBgn0003415	0.3094	0.2786	-0.3325	-1.7754	-0.3324	-0.1213	0.4812	-0.5448	-0.0291	0.2751	-0.2541	0.1749	-0.0601	0.0563	0.5871	0.3751	0.3656	-0.0516	0.2465	0.0496	0.5128	0.1446	0.1206	0.2584	0.0529	-0.2417	0.0233	0.4457	-0.1369	0.4238	0.4948	-0.1286	-0.2891	-0.0205	-0.1752	-0.3672	-0.0398	-0.2388	-0.0723	-0.6994
FBgn0003416	0.0181	-0.152	-0.0636	-0.6853	0.0739	-0.063	0.1045	-0.0685	-0.0714	0.0566	-0.0395	0.2393	0.1016	0.0141	0.1768	-0.1088	0.1763	0.1043	0.0576	0.1992	0.3375	-0.1097	0.1008	0.2658	-9e-04	0.1547	0.1088	0.0289	0.0294	0.0519	0.5372	0.0427	-0.3348	0.1809	-0.0935	-0.2258	0.0439	-0.2401	-0.1822	-0.7119
FBgn0003423	-0.4081	-0.1723	0.1417	0.1188	-0.045	0.2691	-0.1842	0.1615	0.0452	-0.2127	0.0222	0.1439	0.0057	-0.4386	-0.2017	-0.1786	-0.0537	-0.0762	-0.1808	0.2191	-0.2304	-0.215	0.0401	0.0942	0.2223	-0.01	-0.1084	0.0059	0.0059	0.0517	0.0581	-0.0506	0.3149	-0.0615	0.0756	0.2192	0.18	0.2312	0.0826	0.2028
FBgn0003429	-0.2051	-0.1599	0.3247	-1.367	0.2363	0.1079	-0.0452	-0.0774	0.0367	0.354	0.2801	-0.2464	-0.0749	0.2742	0.033	0.2791	0.2232	0.4623	0.515	0.0947	-0.1469	0.0696	-0.3131	-0.0503	0.3732	0.1135	-0.268	0.3113	-0.1623	-0.2853	-0.3102	-0.2899	0.3189	-0.1195	-0.1273	0.2689	-0.1455	0.1817	-0.7552	0.2875
FBgn0003430	-1.0028	-0.8421	0.8332	1.4806	0.6703	0.8406	-1.6408	0.9087	-0.1085	-0.7126	0.1361	1.2028	0.5908	-1.2827	-1.3122	-1.7867	-0.0685	-0.3426	0.6804	-0.5783	-0.2742	-0.2385	-0.1206	0.3121	0.375	1.5623	-1.0057	-1.4821	0.2692	-1.4201	-0.5645	-0.0154	0.9838	-2.2666	-0.0184	0.5374	-0.0727	0.6222	0.6728	1.0407
FBgn0003435	-0.1521	-0.0769	0.0158	-0.0949	0.1049	0.3415	-0.0742	0.0733	0.086	0.0331	0.0498	0.353	-0.1765	-0.0995	-0.1671	0.1709	0.4841	0.1752	0.2954	0.4018	-0.2665	-0.2172	-0.3553	0.0289	0.5397	-0.0085	-0.3617	-0.1452	-0.1506	-0.5294	-0.3373	-0.2961	0.2126	-0.0573	-0.3523	0.043	0.112	0.3669	-0.4334	0.4256
FBgn0003444	-0.1175	0.0064	0.0585	-0.7282	0.3265	-0.0155	-0.1543	0.2097	0.0135	-0.4202	-0.0264	0.1403	0.0959	-0.4958	0.0391	-0.3564	-0.5009	-0.052	-0.5778	0.2576	0.0507	0.0436	0.2622	0.2972	-0.9618	0.1285	0.4966	0.0564	0.3087	0.2129	0.5193	0.1414	-0.1186	-0.0088	0.2075	0.056	0.1623	0.1169	-0.1151	-0.2402
FBgn0003447	-0.1469	0.0038	0.0463	-0.7095	0.1115	-0.0934	-0.0237	0.0289	-0.0768	-0.0526	0.0506	0.3294	0.0432	-0.4889	-0.0028	0.0125	-0.114	-0.3437	-0.5025	0.5408	-0.5653	-0.3698	0.1356	0.3122	0.128	-0.1948	0.1354	0.3074	0.2624	0.2645	0.4495	0.1995	-0.1189	-0.1524	0.2081	0.0981	0.1041	0.038	0.035	-0.0489
FBgn0003449	0.1594	0.4761	-0.3005	0.1454	-0.433	-0.379	1.1306	-0.2476	-0.582	0.3445	-0.3259	-0.415	-0.2866	0.5046	0.279	0.3064	0.2562	0.076	0.7577	-0.2235	1.2782	0.6588	-0.3413	-0.3091	-0.5128	-0.2065	0.3632	0.4018	-0.1566	1.6174	-0.532	-0.2649	-0.392	-0.1697	-0.2026	-0.1247	-0.4445	-0.5539	0.3873	-0.3896
FBgn0003450	0.0666	-0.4272	0.3297	-0.7374	0.3317	0.5861	-0.8231	-0.0734	0.2198	0.1316	0.3124	0.7152	0.2538	-0.5293	0.25	-0.5561	-0.0792	-0.996	0.0224	0.3615	-0.0146	-0.994	0.2409	0.4669	0.0024	-0.1583	0.4991	-0.047	0.2218	-1.7993	-0.2288	0.5105	-0.7134	-0.8395	0.3224	0.1915	0.1378	-0.4633	0.4684	-1.1482
FBgn0003459	0.0769	-0.0466	-0.1822	-0.4447	0.2116	-0.0087	-0.5045	-0.4405	0.0164	0.1508	-0.1024	0.0693	0.1793	-0.3207	0.404	0.1481	-0.2516	-0.2133	-0.3056	0.0976	-0.1165	0.1755	0.3338	0.14	0.2549	0.0237	0.1089	0.5837	0.051	0.1734	0.6961	-0.1713	-0.0097	-0.2052	-0.144	-0.2293	0.0823	0.0191	0.0148	-0.2581
FBgn0003460	-0.3667	0.2396	-0.207	1.1069	-0.312	0.5423	0.0743	-0.0792	0.4746	0.0589	0.1683	-0.4225	0.0178	-0.3232	-0.1668	0.0609	-0.9689	0.3503	1.0653	0.2378	-0.0998	0.2471	0.0396	-0.2148	0.0214	0.1103	-0.1681	0.6455	-0.2846	-0.8491	-0.1248	-0.1848	0.5311	0.3753	-0.3648	-0.0413	-0.1568	0.246	0.1614	0.3964
FBgn0003462	-0.1517	-0.0733	0.0574	0.6961	-0.1308	0.1784	-0.042	0.1891	-0.0014	0.0448	0.2655	-0.183	0.1255	-0.1183	-0.2676	-0.0623	-0.0857	-0.1732	0.0589	-0.3654	0.0381	0.0548	0.0114	-0.2109	-0.2413	0.1528	6e-04	0.1501	-0.0082	-0.3151	-0.2723	0.0499	-0.0457	0.1109	0.0981	0.3409	-0.0585	-0.0383	0.0858	0.1884
FBgn0003463	0.0206	0.0081	-0.0061	0.5845	0	-0.0436	-0.0112	0.1569	0.1335	0.2652	0.0209	-0.1365	-0.0192	0.1696	-0.1056	0.1693	0.2101	0.1973	0.0436	0.0325	-0.8457	0.0863	-0.3928	-0.2651	0.0784	0.0994	0.0551	0.3698	0.0159	-0.5855	-0.0802	-0.1787	0.2553	-0.4606	-0.2043	-0.0119	-0.1912	0.4616	-0.2388	0.4816
FBgn0003464	0.2547	0.5121	-0.1324	-1.3225	-0.3201	-0.1694	0.481	-0.5196	-0.2611	0.5463	-0.1691	-0.0031	-0.1279	0.371	0.7311	0.4343	0.2537	-0.1376	0.4156	-0.3159	0.7613	0.517	-0.0245	-0.1055	-0.5087	0.108	0.2663	0.3319	-0.2019	0.4647	0.108	-0.1212	-0.3941	0.1822	-0.1381	-0.368	-0.1627	-0.4555	0.0286	-0.7702
FBgn0003475	0.1092	0.0868	-0.1735	-0.9826	0.0109	-0.0709	0.3028	-0.1595	0.0433	0.1113	-0.0499	0.2445	-0.0674	0.1058	0.3451	0.3972	0.1443	0.0781	0.2138	0.3008	0.1365	0.0532	0.0621	-0.6626	0.2327	-0.1801	-0.005	0.2883	0.0146	0.4135	0.3677	-0.045	-0.0601	-0.2446	-0.0833	-0.1928	-0.938	-0.0219	0.01	-0.2511
FBgn0003479	0.1932	-0.1885	0.2097	-0.0232	-0.1453	-0.4808	-0.5584	-0.0882	-0.3542	0.0968	0.1277	-0.6481	0.3389	0.0195	0.1024	0.3604	-0.3456	-0.4007	0.0938	0.028	0.3612	0.5808	0.2737	-0.09	-0.4104	0.3646	1.0225	0.0249	0.1602	-0.0273	0.4374	0.0678	-0.3441	0.6915	0.1794	0.0677	-0.2414	-0.2315	0.259	-0.6638
FBgn0003480	-0.0044	0.4105	0.0253	-1.1851	0.1837	-0.2473	0.2317	-0.4536	0.1026	0.2346	0.2036	-0.1072	0.2136	-0.2603	0.5694	0.0196	-0.6328	-0.2152	-0.8811	0.4086	0.0569	0.5109	0.2038	0.3029	-0.077	0.1447	0.4804	0.1652	-0.0372	-0.1744	0.442	0.0366	0.4643	0.2164	0.1209	0.036	-0.078	-0.2352	-0.4893	-0.7305
FBgn0003482	-0.3327	-0.0896	0.1265	-1.7319	0.6132	0.3354	0.4108	-0.0662	0.252	-0.8187	0.2086	-0.6119	0.2117	0.5131	0.3154	0.3003	-0.7447	-0.7431	-0.9605	0.0883	0.2888	0.3334	0.1776	0.1749	-1.0945	-0.9182	0.677	-0.6788	0.1714	0.2839	0.9049	0.4079	-1.0052	0.7607	0.4926	0.0526	-0.3426	-0.0608	0.7861	-0.6061
FBgn0003483	0.1089	-0.03	-0.2686	-0.84	0.0594	-0.2794	0.0532	-0.2386	-0.0543	0.0463	-0.1679	0.2022	0.1088	-0.4244	0.1718	0.0012	-0.2706	-0.5095	-0.0546	0.4035	0.3222	0.2031	0.1085	0.1943	-0.0773	-0.2287	0.4407	0.279	0.0765	0.6007	0.9707	0.1073	-0.2641	0.0217	0.1246	-0.1483	-0.0369	-0.1666	-0.1669	-0.3724
FBgn0003486	0.27	-0.0131	-0.4655	0.3638	-0.4002	0.7634	0.3321	0.2703	0.1074	-0.9029	-0.286	0.2365	-0.2983	-1.1603	-0.4684	0.2022	0.0948	-0.4664	0.3893	0.1068	-0.7037	-0.1443	-0.2712	0.0684	-0.2332	-0.5809	-0.9437	-0.2169	0.682	-0.0872	-0.0753	0.2286	0.4808	0.2352	-0.1695	-0.4289	0.7005	-0.1302	0.0491	1.4102
FBgn0003495	-0.1123	0.0861	0.0899	-0.367	0.1453	-0.1607	-0.2673	0.0185	-0.1759	-0.0563	-0.0487	0.1629	-0.0148	-0.2675	-0.029	-0.0909	-0.2295	-0.3916	-0.5033	0.5859	0.2433	-0.069	0.0541	0.2761	0.1979	0.0236	0.0217	-0.0367	0.0359	0.1539	0.6372	0.1325	0.0224	-0.1051	0.111	0.1599	0.1089	-0.0507	-0.0647	-0.4794
FBgn0003499	-0.2665	0.4772	0.2631	-0.512	0.2003	0.4434	-0.2576	-0.0455	0.3192	0.0406	-0.0628	0.0986	-0.1637	-0.4666	-0.0787	0.1182	0.3058	0.5672	0.4706	0.2542	-1.006	-0.2297	-0.3396	-0.2413	0.5377	-0.0831	-0.6987	0.578	-0.4242	0.0164	0.2167	-0.0725	0.3948	0.7114	-0.4043	0.0524	0.016	0.1234	-0.3638	0.3394
FBgn0003502	0.2709	0.3111	-0.1792	-0.5214	-0.2106	-0.3385	0.3439	-0.4111	-0.2474	0.3381	-0.2254	0.0056	-2e-04	0.2811	0.4741	0.1769	0.0742	-0.3442	0.2676	0.0289	0.4033	0.4198	-0.1549	-0.0233	-0.2269	-0.0814	0.1584	0.4494	0.0544	0.6818	0.2726	-0.0903	-0.4552	-0.2003	-0.0563	-0.1981	-0.2588	-0.337	0.0608	-0.5278
FBgn0003507	-0.1735	0.5312	-0.0322	0.6412	0.25	-0.0549	0.7725	-0.4353	-0.2581	1.0006	-0.1867	0.2308	0.3297	0.1245	0.4094	-0.047	0.5708	-0.734	0.6595	0.1545	0.4891	0.2752	-0.3128	0.432	0.3098	-0.8578	0.2902	-0.9679	-0.242	-0.3295	-1.5909	0.3694	-0.2582	-0.3748	-0.4735	0.3893	0.3599	-0.0947	-1.1437	-0.134
FBgn0003510	0.8838	-0.6322	-1.0268	-2.2965	0.0263	0.2602	0.551	-0.6521	-0.3955	0.2179	-0.1812	0.5752	-0.142	-0.0948	0.5421	0.1178	0.4607	0.3852	-0.4249	-0.2954	-1.4473	-0.5838	0.4381	0.1906	-0.7425	0.9173	1.6791	0.974	1.7108	0.3266	-0.0426	0.5304	0.2744	0.2706	-0.2898	-0.8645	-0.0393	-0.2892	1.0728	-0.956
FBgn0003511	0.1833	-0.1195	-0.1365	-0.3411	0.0505	-0.4016	-0.2619	0.0308	-0.3915	0.2733	-0.0801	0.2688	0.0748	-0.0091	0.2006	0.0406	-0.3914	-0.355	0.203	0.4287	0.9487	0.0333	-0.1095	0.1419	0.0508	0.2151	0.7328	-0.5939	0.233	0.7894	0.2045	0.0543	-0.0712	0.1766	0.3084	-0.2078	-0.4663	-0.467	-0.4291	-0.4826
FBgn0003512	0.1842	0.1544	-0.0852	-0.2292	-0.0591	-0.2836	0.2294	0.1344	-0.3984	-0.0033	-0.1634	-0.1567	0.0202	0.3768	0.3037	-0.0138	-0.226	-0.1994	0.3803	-0.121	0.2716	0.7307	-0.0871	0.1119	-0.3262	-0.0351	0.6845	0.2566	0.1443	0.3504	0.3032	-0.0672	-0.1094	0.1417	0.0525	-0.1929	-0.0373	-0.3635	-0.1759	-0.4346
FBgn0003513	-0.9334	0.1933	0.0961	-0.385	0.2775	-0.0565	0.7354	0.2249	0.1079	0.6275	0.9073	0.2718	-0.293	1.0395	0.0222	0.6548	0.4028	0.0062	0.9373	-0.2026	-2.4384	0.4685	-0.4459	0.0994	-0.0633	-0.1899	-0.6167	-1.6955	-0.7772	-0.1826	0.4334	0.0985	0.3006	-0.5794	-0.1819	0.0461	0.1045	0.3696	-1.3811	1.1149
FBgn0003514	-0.1962	-0.2286	0.0329	0.5885	-0.011	0.0211	0.0547	0.0098	0.0689	-0.3217	-0.005	0.0857	-0.0585	0.1485	-0.187	-0.3102	0.0149	0.2792	-0.4162	-0.0659	-0.2107	0.0075	-0.1844	-0.0431	0.0397	0.0559	0.0064	0.0465	-0.01	0.4261	-0.2745	-0.1062	0.0584	-0.1646	-0.0012	0.0234	0.0648	0.301	0.1774	0.279
FBgn0003515	0.0366	0.1434	-0.5905	0.2604	0.2428	-0.2646	0.5966	0.3984	0.4606	0.2041	-0.0338	-0.3663	0.0305	0.2843	-0.0655	0.1487	0.4755	-0.1025	0.6036	-0.4481	-0.106	0.3597	0.0515	-0.6174	-0.3081	0.5252	-0.8562	0.3076	0.1694	-1.3802	0.2278	0.3991	0.4869	-0.5195	-0.0376	-0.4395	-0.0506	0.0961	0.4108	0.2865
FBgn0003517	0.0434	-0.0406	0.0064	0.8036	-0.3673	0.2212	0.1427	-0.084	0.0112	0.1394	-0.0387	-0.2487	-0.0795	0.0296	0.0224	0.1071	0.1956	-0.0043	0.2371	-0.3775	-0.0355	0.1881	0.039	-0.0826	-0.3	0.0202	-0.1538	0.1198	-0.0238	0.0086	-0.8544	-0.0504	0.157	0.0142	0.0102	0.1523	0.0485	-0.3456	0.2142	0.019
FBgn0003520	-0.0199	-0.1337	-0.1727	-0.778	0.0287	-0.1242	0.1647	-0.1965	-0.1362	-0.0517	-0.073	0.361	-0.1152	-0.0775	0.133	-0.1426	-0.2438	0.0841	-0.0349	0.3797	-0.0521	0.04	0.0512	0.3464	0.2454	-0.2285	0.0927	0.2313	0.0282	0.3043	0.5384	0.0038	0.1025	-0.1659	-0.0841	-0.1159	0.1089	-0.0209	0.0127	-0.3257
FBgn0003525	0.1613	-0.3394	-0.1457	-1.0807	0.0981	-0.097	0.0127	-0.1057	-0.1889	0.1141	-0.2771	0.3387	0.0654	0.0683	0.2326	0.2525	-0.2554	-0.0194	-0.216	0.5899	0.0296	0.2559	0.1473	0.0406	0.4587	-0.53	-0.0162	0.5977	0.193	0.7571	0.5088	-0.2134	-0.066	-0.7921	0.1572	-0.0257	0.0347	-0.0812	0.1065	-0.7758
FBgn0003527	0.1871	-0.1051	-0.1695	-0.6275	0.3112	-0.0541	-0.0657	-0.2465	0.0485	-0.3608	0.1677	0.0038	0.4903	-0.111	0.0028	-0.3694	-0.8223	-0.1801	-0.0644	0.3486	0.6971	-0.0904	0.248	0.0743	-0.2956	-0.2186	0.4599	-0.5544	0.0361	0.0743	-0.405	0.0112	0.0043	0.3396	0.236	-0.0092	-0.0928	-0.0915	0.3883	-0.3994
FBgn0003545	-0.0892	0.1891	0.1219	-1.1226	0.3277	-0.5068	-0.2652	0.2	-0.3138	-0.247	-0.1892	0.1391	0.0883	-0.0488	0.0993	0.026	-0.3549	-0.3631	-0.5263	0.789	0.1439	0.2647	0.0954	0.4017	-0.0455	0.0946	0.7999	-0.0187	0.2207	0.3305	0.9055	0.2218	-0.5839	-0.1252	0.2174	-0.1224	-0.0529	-0.093	-0.0636	-1.224
FBgn0003557	0.2387	0.1268	-0.1247	-0.5625	-0.0498	0.0477	-0.8559	-1.2784	0.0293	0.3161	-0.1749	0.0465	-0.0633	0.3198	0.272	0.3209	0.2467	0.0492	0.3512	-0.0181	0.5265	0.2346	-0.0566	0.0957	-0.0104	-2e-04	0.1906	0.2126	-0.143	0.1194	0.1456	-0.0589	-0.1418	0.0497	-0.117	-0.1815	-0.0164	-0.1191	0.1174	-0.1945
FBgn0003559	-0.0269	0.0315	0.242	0.1255	-0.1734	0.0669	-0.2283	-0.1183	0.1531	-0.1276	0.1461	-0.1184	0.0768	-0.3234	-0.0602	-0.0464	-0.0334	0.1162	-0.1856	0.1031	-0.1381	-0.1645	0.2443	0.0316	-0.0633	-0.014	0.3594	0.0489	0.1353	-0.4615	-0.1489	0.0123	0.0254	0.1557	0.0829	0.0261	0.0211	-0.1417	-0.0463	0.0357
FBgn0003567	0.2486	0.2151	-0.1264	-0.5129	0.0434	-0.429	0.0905	-0.1523	-0.1995	0.3133	-0.1286	0.0833	-0.1846	-0.009	0.3543	0.0491	0.0012	-0.2305	0.0533	0.3017	0.4799	0.38	-0.2301	0.1889	0.1233	-0.209	0.0806	0.2189	-0.0264	0.592	0.3907	-0.1056	-0.5378	0.0345	-0.1134	-0.1833	-0.1089	-0.2467	-0.133	-0.2728
FBgn0003575	0.2689	-0.0079	-0.0746	-0.5311	-0.0011	-0.2426	0.1096	-0.1944	-0.195	0.0813	-0.396	0.0026	0.118	0.1995	0.2683	0.3533	0.1366	-0.0609	0.2644	-0.4573	0.4164	0.2661	0.1351	0.0222	-0.2412	-0.0276	0.1949	-0.1005	0.1226	0.3944	0.4059	-0.0474	-0.2519	-0.1299	-0.0072	-0.2207	-0.1149	-0.2039	0.0984	-0.185
FBgn0003598	0.2973	0.3072	-0.176	-1.0604	0.0556	-0.4675	0.0937	-0.1988	-0.3344	0.1668	-0.4475	0.0738	0.0309	0.0015	0.4036	0.1696	0.0061	-0.3077	0.0703	0.3412	0.8168	0.4328	0.056	-0.0036	-0.2661	-0.0788	0.3935	0.1727	0.1279	0.3029	0.8184	0	-0.5458	-0.1923	0.1786	-0.1941	-0.183	-0.1831	0.1839	-0.9069
FBgn0003607	0.3177	0.4525	-0.2687	-0.4523	-0.1788	-0.3089	0.6169	-0.2097	-0.4531	0.5548	-0.1752	-0.1767	-0.1614	0.235	0.5222	0.5267	0.104	0.1809	0.3075	0.1207	0.6481	0.4476	-0.1874	-0.235	-0.1683	-0.3544	0.0065	0.4202	-0.0544	0.3644	-0.0155	-0.1339	-0.3327	-0.2348	-0.0661	-0.1816	-0.3514	-0.4068	-0.3911	-0.4681
FBgn0003612	-0.1351	-0.1945	-0.031	-0.7549	0.2254	-0.0044	-0.4737	0.0332	0.0584	-0.4488	-0.1083	0.3467	0.1531	-0.3114	-0.1394	-0.2594	-0.2932	-0.0979	-0.4948	0.6826	-0.2649	-0.1908	0.3036	0.4027	0.3185	-0.154	0.3394	-0.1043	0.2647	0.3058	0.7394	0.2842	0.054	-0.0475	0.1857	0.0429	0.2794	-0.1109	0.0292	-0.4037
FBgn0003638	0.2445	0.1806	-0.1872	-1.1473	-0.37	-0.1088	0.3326	-0.2835	-0.0566	0.2193	-0.2269	0.0226	-0.2216	0.3996	0.4368	0.3064	0.2122	0.3475	0.6059	-0.1537	0.303	0.3931	0.0095	-0.0468	-0.0065	0.0972	0.0577	0.3641	-0.213	0.0124	-0.2659	-0.1552	-0.0781	0.1433	-0.2031	-0.4085	-0.1574	-0.13	-0.0561	-0.4317
FBgn0003651	0.1766	-0.1896	-0.0279	1.0786	0.0082	0.1782	0.1086	0.0615	-0.087	0.5614	0.1955	-0.1781	-0.2447	0.3168	-0.0278	0.2721	0.1402	0.6253	0.0349	0.1713	-0.7303	0.1825	-0.4441	0.0547	0.0899	-0.3279	-0.3492	-0.1092	-0.3333	-0.3333	-0.297	-0.3558	0.0964	-0.2311	-0.3511	-0.1438	-0.0109	0.4605	-0.1229	0.5312
FBgn0003654	0.1811	0.0613	0.07	-0.1527	-0.3095	-0.1609	0.1942	-0.0731	-0.1453	0.2144	-0.1255	-0.0314	-0.0013	0.251	0.0166	0.0293	0.0804	-0.1132	0.2891	0.0909	0.2623	0.0218	0.0011	-0.0031	-0.0261	0.3013	-0.1455	0.1999	0.011	0.1079	-0.4139	0.0111	-0.0398	-0.0833	0.0652	-0.0908	-0.0621	-0.0338	-0.1326	-0.1226
FBgn0003655	0.1207	0.2624	-0.0792	-1.4255	-0.0361	-0.1102	0.2594	-0.1397	-0.1819	0.2512	-0.0367	0.0579	0.1061	-0.1713	0.2986	0.0725	-0.1819	-0.2645	-0.0263	0.2239	0.4833	0.0945	0.251	0.2239	-0.0943	-0.1308	0.3132	0.0724	0.0313	0.3099	0.4055	0.2043	-0.2035	-0.0427	0.1694	-0.0633	0.0415	-0.4498	0.2442	-0.9268
FBgn0003656	0.3413	0.3654	-0.2127	-0.458	-0.2817	-0.2582	0.5541	-0.2984	-0.2217	0.6339	-0.337	-0.2043	-0.0374	0.4681	0.6358	0.4041	0.4076	-0.233	0.6215	-0.0078	0.6989	0.3757	-0.2771	-0.1073	-0.2692	-0.2754	-0.0921	0.3563	-0.1097	0.4442	-0.067	-0.0686	-0.4608	-0.2688	-0.221	-0.2156	-0.2168	-0.2922	-0.5282	-0.5706
FBgn0003660	-0.1801	0.01	0.1964	0.504	0.0148	0.0862	0.0156	0.2979	0.0862	-0.1509	0.0314	0.0048	0.0542	0.0706	-0.2859	-0.128	-0.1266	0.1461	0.0801	0.0836	-0.3579	-0.2179	-0.0803	-0.0957	0.03	-0.1999	-0.4053	0.0292	3e-04	0.0366	-0.4365	0.0475	0.0798	-0.1646	0.1147	0.2707	0.0801	0.2774	-0.2546	0.3743
FBgn0003676	0.1772	0.3045	-0.1566	-0.2801	-0.3603	-0.1079	0.5606	-0.2328	-0.0347	0.3642	-0.0829	-0.1742	-0.0987	0.0889	0.2167	0.3807	0.3449	-0.0286	0.3193	-0.0635	0.4853	0.3356	-0.061	-0.1432	-0.2945	-0.3475	-0.3228	0.4127	-0.0446	0.4721	-0.1448	-0.0989	-0.2294	-0.1591	-0.0396	-0.1481	-0.2593	-0.4915	0.0361	-0.3354
FBgn0003687	-0.0371	-0.0445	-0.1346	-0.3878	-0.0732	-0.1287	-0.1201	-0.0498	-0.149	-0.0824	0.1248	0.1335	0.1517	-0.4473	0.2462	-0.0423	-0.2113	-0.128	-0.2334	0.2727	0.2519	-0.4082	0.1384	0.3169	-0.1948	-0.0905	0.2629	-0.0606	0.1367	-0.0943	0.3627	0.205	-0.2334	-0.0615	0.3988	0.1239	-0.0076	-0.0172	0.1367	-0.6681
FBgn0003701	-0.2228	-0.0634	0.1672	-0.484	0.5206	-0.3625	-0.4169	-0.1117	-0.2694	-0.4255	-0.1912	0.213	0.2956	-0.6526	-0.0541	-0.1595	-0.8425	-0.5232	-0.92	0.6509	0.1301	0.1486	0.4423	0.2061	0.2096	0.1151	0.9616	-0.6837	0.5186	0.1536	1.2548	0.3004	-0.4452	0.0928	0.4876	0.0274	0.0114	-0.097	0.0839	-1.3209
FBgn0003710	-0.2711	0.2526	0.319	-3.2813	0.0335	-0.6	0.623	0.3311	-0.1719	0.8948	0.075	-0.1181	-0.273	0.0379	0.1529	0.5605	0.3736	0.9806	0.6011	-0.173	-1.2739	0.6045	-0.1482	-0.0657	0.3926	-0.111	-0.6368	0.4419	-0.1837	0.8036	0.2722	-0.2549	0.1705	0.4358	-0.4077	0.5599	-0.4439	-0.211	-1.0222	0.5768
FBgn0003714	-0.2968	-0.5657	0.4226	0.7257	0.1703	0.5364	-1.2666	0.3261	0.2753	-0.7514	0.5074	0.4429	0.521	-1.2508	-0.844	-0.8358	-0.7399	0.3196	-1.7078	0.0782	-1.4744	-0.9065	0.4193	0.0259	-0.3228	0.0581	0.451	-1.185	0.5264	-0.9658	0.0242	0.3672	0.0064	0.3812	0.6038	0.6619	0.2256	-0.0113	0.1079	-0.0152
FBgn0003716	-0.0237	-0.0515	-0.1026	-0.4128	-0.18	0.2221	0.1069	-0.2324	0.1016	-0.1278	-0.008	0.1733	-0.0924	0.0263	0.063	-0.0034	0.1257	0.129	0.1534	0.0052	0.0526	-0.04	0.1264	0.1586	0.1837	-0.0349	-0.0454	-0.0013	0.0212	0.1977	0.2053	0.0037	0.1207	-0.0037	-0.0228	-0.2885	0.0616	-0.1995	-0.1589	-0.2053
FBgn0003719	-0.8538	1.3443	0.9122	0.906	0.1572	0.8965	1.2047	-0.4835	-0.9158	0.4089	0.204	-1.0278	0.7525	0.5962	-0.3006	-0.2794	0.9665	-0.2929	-0.3782	-2.042	0.2288	0.4686	0.5999	-0.0378	-0.4809	-1.348	-0.5238	-0.8332	1.3514	-1.6273	-0.2537	0.3537	0.5197	-0.0904	-0.3503	0.5272	-0.1996	-1.1537	0.4626	-0.522
FBgn0003721	0.0405	0.1919	-0.2124	0.7381	-0.1206	-0.1373	-0.0319	-0.0828	0.0765	0.1747	0.209	-0.0326	-0.278	0.1541	0.2296	-0.0013	0.0754	0.2595	-0.1077	-0.154	-0.1981	-0.1988	-0.2266	0.0606	0.0633	-0.0196	-0.0744	0.0608	-0.1325	-0.007	-0.1655	-0.0161	0.013	-0.0741	-0.296	0.258	-0.0531	-0.0167	0.0186	-0.1088
FBgn0003731	0.0355	-0.0711	0.0897	0.4834	0.1716	0.3618	-0.0182	0.4076	0.2427	-0.1364	-0.0329	0.0585	0.2556	0.0775	-0.0795	-0.2989	-0.0679	-0.06	-0.0322	0.0891	-0.2726	-0.2352	0.0762	-0.0036	0.0658	-0.025	-0.0967	-0.458	-0.0042	-1.2439	-0.4846	-0.0015	-0.011	0.2191	2e-04	-0.0635	0.2227	0.2673	-0.0842	0.3821
FBgn0003732	0.1333	0.258	-0.1328	-1.1992	-1.1242	-0.0561	0.3257	-0.2553	-0.0536	0.2797	-0.0234	0.2339	-0.0103	0.0241	0.3733	0.2096	0.0139	0.1491	0.1333	0.1141	0.4589	0.1835	0.1676	0.2753	-0.0514	-0.1788	0.0495	0.2522	0.1182	0.4936	-0.7192	0.1061	-0.0268	0.1263	0.0439	-0.1935	-0.0497	-0.1826	0.1385	-0.5661
FBgn0003733	-0.1589	0.1125	0.1061	-1.0324	0.1584	-0.2222	-0.1825	-0.1226	-0.1569	-0.3553	-0.0595	0.1599	0.1599	-0.5445	0.1549	-0.1341	-0.939	-0.0828	-0.081	0.4372	0.5686	0.1447	0.3081	0.2994	0.0291	-0.4021	0.3513	0.0938	0.3598	0.202	0.7808	0.2013	-0.169	-0.0052	0.3948	0.053	-0.0404	-0.2734	0.1997	-1.0611
FBgn0003741	0.5506	0.0079	-0.0225	0.4833	-0.1321	0.3125	0.2341	0.0079	-0.1515	-0.0725	0.0424	-0.1088	-0.0906	0.1786	0.0799	0.0038	-0.2152	0.3257	-0.126	-0.348	-0.1327	-0.2541	-0.1239	0.1005	-0.144	-0.2202	0.1569	0.1667	-0.0015	0.5901	-0.7391	-0.0835	0.2641	-0.0429	-0.0848	0.1876	0.0251	-0.055	-0.4879	0.1028
FBgn0003742	0.0449	0.1792	-0.0774	-0.2714	0.0828	0.1459	0.1454	0.0791	-0.0057	0.0644	-0.1682	0.0192	-0.0458	-0.0038	0.0152	0.0732	0.2817	-0.0447	0.1279	-0.066	0.4071	-0.4406	0.0448	0.2642	-0.1529	-0.1834	-0.2792	-0.0052	0.1191	-0.2677	-0.3789	-0.0922	0.0864	0.3457	-0.008	-0.0754	0.0155	0.1437	-0.1874	-0.0346
FBgn0003744	-0.0983	-0.2204	-0.1008	-0.0205	0.1408	0.0806	-0.2039	0.0554	0.123	-0.0109	-0.0109	0.1668	0.0096	-0.1468	0.0027	-0.0672	-0.3861	-0.2744	-0.0192	0.2897	-0.0603	-0.1586	0.1089	0.3045	0.0398	-0.1214	-0.1042	0.2155	0.0804	-0.1168	0.2832	0.0506	-0.0204	-0.0783	0.0047	0.0187	0.1606	0.0918	-0.1188	-0.0346
FBgn0003748	0.0707	0.0905	0.1065	0.1419	-0.1385	-0.0605	0.0622	-0.0614	-0.0558	0.146	0.0985	-0.2241	-0.0784	0.2558	0.0523	-0.0488	0.1111	0.1042	0.1404	-0.3226	-0.0328	0.1043	-0.0354	0.0945	-0.0108	0.1467	-0.3061	0.0838	-0.1663	-0.0056	-0.4707	0.1333	0.0428	-0.0574	-0.1595	0.2507	0.0199	-0.0846	0.118	-0.0958
FBgn0003751	-0.5235	0.7159	0.416	-1.1149	-0.1961	-0.1094	-0.4637	0.1943	-0.0128	-1.1445	0.3663	0.3618	0.1121	-0.4973	-0.0188	0.3541	0.2192	-0.0638	-0.2165	-0.1881	0.7531	0.4329	0.4387	0.2351	-0.6853	0.077	0.0741	0.1144	0.1657	0.6511	0.5398	0.217	-0.4305	0.4075	-0.0459	-0.0557	-0.0902	0.3742	-0.1955	-1.1316
FBgn0003861	-0.4234	-0.1076	0.4097	-2.6174	0.6803	0.215	-0.736	-0.6701	-0.8208	0.1509	0.1892	-0.3684	0.154	0.421	0.3797	0.2264	0.4163	0.5561	0.7537	0.0014	-0.0771	0.3583	-0.349	0.1461	0.1644	0.4832	0.2665	0.6908	0.0797	-1.1337	-0.4911	-0.2367	0.619	-0.0097	-0.5459	0.5143	0.3804	0.704	-0.9762	0.5894
FBgn0003862	0.152	0.2607	-0.1492	-1.5115	-0.0307	0.1763	0.1342	-0.4512	0.0947	0.0048	-0.0611	0.2044	0.0019	-0.089	0.2267	0.0698	-0.042	-0.0492	0.3718	0.1052	0.1805	0.1015	0.2743	0.3543	0.2718	-0.0147	0.0387	0.1819	0.0183	-0.5518	0.615	0.0119	-0.0966	-0.1438	-0.1581	-0.4197	0.0552	0.0514	0.0673	-0.3296
FBgn0003863	0.133	-0.2693	0.4158	0.0724	-0.0856	0.6566	-0.2593	-0.0593	-0.0504	-0.5768	0.587	0.226	0.5981	-0.3171	-0.3402	0.1712	-0.4507	-1.7599	-0.0183	0.0097	-0.6794	-0.2075	0.3124	-0.3885	0.2417	0.3146	-0.1621	0.1357	0.1666	-0.2029	-0.2324	0.4638	0.2886	0.3279	0.3027	0.4353	0.1297	-0.0634	0.1481	0.327
FBgn0003866	0.7675	-0.1759	-0.1201	-0.7428	0.0356	0.3488	0.8494	-0.1166	0.472	0.5796	0.1488	-0.1402	-0.3708	0.4137	0.1702	0.2378	0.1092	0.5623	0.6752	-0.3252	-0.4965	-0.1841	-0.2983	-0.1638	0.4397	0.3952	-0.451	0.6725	-0.5261	-0.6596	0.0218	-0.2237	-0.0248	-0.2893	-0.1909	-0.2932	0.1029	0.8036	-0.3351	0.3251
FBgn0003867	-0.5293	-0.0062	0.3805	1.3045	0.2694	-0.0136	-0.6878	0.2156	-0.1143	-0.2279	0.1512	0.0896	0.002	-0.177	-0.285	-0.5252	-0.0875	0.1438	-0.2233	-0.1713	-0.791	0.2208	-0.0445	0.0995	-0.114	-0.237	0.0165	-0.3206	-0.0206	-0.063	-0.9109	0.1075	-0.2487	-0.0331	-0.0537	0.1136	0.3636	0.2502	-0.2733	0.7223
FBgn0003870	0.2249	0.1105	-0.3401	-0.5356	-0.2437	0.1081	0.0935	-0.3497	0.0826	0.0446	-0.366	0.1493	-0.2148	0.0639	0.4864	0.0705	0.1976	0.0459	-0.0907	0.1704	0.1222	-0.06	0.0832	0.1971	0.0838	-0.2777	0.1802	0.4181	-0.1656	0.326	0.0303	-0.1786	0.0591	0.085	-0.15	-0.3587	-0.0266	0.0393	0.0238	-0.2933
FBgn0003882	-0.2145	-0.005	0.0711	-0.314	0.1649	-0.2109	0.2757	0.026	0.0509	-0.1396	-0.0293	0.1221	0.0458	-0.2072	0.0625	0.1119	-0.0257	0.0728	-0.0475	0.1932	0.0767	0.3657	-0.0458	0.1515	0.0561	-0.0966	-0.1284	-0.0667	-0.0938	0.1337	0.4035	-0.0471	0.0194	-0.3613	0.0229	-0.0877	0.0753	-0.0346	-0.363	-0.1041
FBgn0003884	-0.1395	-0.106	-0.0467	0.4136	-0.0467	0.1831	0.076	0.1193	0.0294	-0.115	-0.0453	0.1719	0.0385	-0.1832	0.0116	-0.0255	-0.0631	-0.3277	-0.2688	-0.2709	-0.0442	-0.032	-0.1414	-0.1557	-0.0128	0.0654	-0.0442	0.1594	0.0586	-0.1782	-0.0738	0.0086	0.0647	0.1345	0.1136	0.1606	-0.0675	0.0877	0.3735	0.146
FBgn0003885	-0.0568	-0.1458	0.0133	0.7537	-0.0502	0.2647	-0.1132	0.0757	0.2608	-0.3191	0.2142	0.2108	0.1915	-0.6798	-0.2642	-0.2968	0.0111	-0.0826	-0.3088	0.1461	-0.5915	-0.4573	0.1168	0.0489	0.0404	-0.1021	0.1984	-0.1958	0.2521	-0.4375	-0.0048	0.1621	0.0982	0.1945	0.0897	0.2406	0.1068	-0.0973	0.2637	0.2476
FBgn0003886	1.8627	0.4009	0.6237	-1.1869	-0.9906	1.5092	-0.7003	-0.0994	0.2956	0.0067	0.1686	0.3108	0.0499	-1.5764	-0.0613	-0.5296	-0.6637	-0.0556	0.0413	-2.1781	-0.7195	1.1446	0.3134	-0.8353	0.5165	-0.9855	1.9134	0.1153	-0.0783	-1.2644	-0.3571	-0.1757	0.9506	1.8423	-1.0468	1.2375	-0.2833	-0.1692	0.006	1.195
FBgn0003887	-0.1474	-0.045	0.0368	0.0722	0.0015	0.1375	-0.2291	0.0423	0.0567	-0.1774	0.0776	0.229	0.1638	-0.4623	-0.1155	-0.0778	-0.2808	-0.0601	-0.3368	-0.1705	-0.4635	-0.0576	0.0363	0.0742	0.0819	0.0743	0.1943	0.0088	0.3031	-0.2178	0.0418	0.2427	0.0021	0.1645	0.2163	0.3046	0.0786	0.0505	0.3983	-0.0202
FBgn0003888	0.1358	0.0658	0.1422	0.4548	-0.2181	-0.0098	0.4679	-0.1612	-0.0659	0.7658	-0.0735	-0.1104	-0.4063	0.3501	0.5771	0.4923	0.7602	0.116	0.5644	-0.2745	0.6326	0.3749	-0.3604	-0.013	-0.5052	-0.5176	-0.3138	0.2844	-0.5033	0.0868	-0.9168	-0.3557	-0.174	0.1881	-0.3883	-0.3827	-0.0353	-0.2102	-0.2037	-0.0789
FBgn0003889	1.0013	-0.5119	0.8074	-2.3794	-1.1389	-1.4228	0.1196	-1.5228	-1.4457	0.4555	1.1393	-0.6721	0.1322	0.4355	0.6369	-0.1883	0.2875	-1.5881	-0.9664	0.5286	1.2471	0.3805	0.8158	-0.4523	1.4543	1.4787	1.1644	-1.1238	0.6331	0.0114	-0.2065	-0.0769	-1.1553	1.5939	-0.8157	0.4174	0.872	0.3063	0.7951	0.5854
FBgn0003890	-0.0092	-0.384	0.1602	1.1092	0.1932	0.4193	-0.0525	0.2208	0.1976	0.2198	0.0812	-0.1722	0.0683	0.2095	-0.2388	-0.1229	0.0148	-0.0728	-0.2498	-0.4931	-0.6045	-0.1373	-0.0785	-0.303	-0.11	0.0176	-0.6471	0.0039	-0.184	-0.55	-0.6791	-0.0115	0.0832	-0.1215	0.029	0.4063	0.1761	0.4311	0.0087	0.8446
FBgn0003891	0.0693	0.1278	0.04	-0.3894	-0.0922	0.1885	-0.0346	-0.0834	0.2088	-0.1575	0.0016	0.1064	0.0508	-0.1021	-0.0473	-0.007	0.12	0.0967	-0.0135	0.0456	-0.3876	-0.1062	0.1786	0.0983	0.012	-0.1771	-0.0444	-0.0747	-0.0435	-0.1574	0.1459	0.0173	0.0548	0.0681	-0.0201	-0.1228	0.0784	0.2819	0.0538	0.0655
FBgn0003892	0.4406	0.0687	-0.2728	-0.4485	-0.3489	0.6649	0.4201	-0.2782	0.1652	-0.0935	-0.1497	0.1363	-0.1117	0.0394	0.3071	0.4007	0.8509	0.4723	0.265	-0.3184	-0.7461	0.3513	0.1298	0.3501	-0.0722	0.0868	0.4229	0.4827	-0.2172	-0.2518	-0.1187	-0.1939	-0.1797	-0.3788	-0.3109	-0.4398	-0.1473	0.1868	0.8138	-6e-04
FBgn0003896	-0.0263	-0.9484	0.3636	0.6967	-0.5555	0.6427	-0.9777	0.071	0.2261	-0.2078	0.3048	-0.3356	0.2639	0.4039	-0.0418	0.4514	0.2328	0.8787	0.4774	-0.4694	-1.5389	-0.1427	0.1774	0.0633	-0.1916	-0.2013	-0.8252	-0.2833	0.3269	-2.0058	-0.5676	-0.6842	0.2828	-0.3931	0.369	0.4663	0.0566	0.2251	0.4815	0.7074
FBgn0003900	0.0405	1.2869	0.7357	0.3235	-2.0927	0.8716	1.8304	0.2529	0.837	1.0487	0.1792	-0.139	-0.7642	-0.601	0.1102	-0.4991	0.1729	0.7003	0.9824	-1.6052	-0.2021	-1.559	-0.18	-0.1364	-1.1086	-0.1063	3.0967	-0.868	0.7601	-0.2789	-0.1761	-0.2756	0.3267	-0.4269	0.252	0.0023	-1.182	-0.4756	0.2436	0.03
FBgn0003941	-0.3367	-0.2833	0.2482	1.0416	0.0558	0.4724	-0.2057	0.2515	0.3728	-0.6593	0.2113	0.0375	0.1495	-0.4982	-0.6144	-0.3257	-0.4884	-0.1525	-0.4632	-0.1169	-0.3328	-0.2478	0.1603	0.2033	-0.0149	0.1599	-0.1049	-0.2917	0.2398	0.4527	-0.2938	0.1168	0.2984	0.0549	0.2448	0.2299	0.1389	0.0156	0.3016	0.2895
FBgn0003942	-0.3259	-0.2413	0.682	1.0286	0.0368	0.3883	-0.7175	0.3565	0.3649	-0.7951	0.5478	0.0352	0.5655	-0.616	-0.7708	-0.4535	-0.6012	0.215	-0.7454	-0.053	-0.8571	-0.3557	0.6279	0.1523	-0.0241	0.1583	-0.1683	-0.5069	0.5239	-0.3501	-0.3893	0.4184	0.4408	0.2348	0.4937	0.5941	0.2258	0.0919	0.1584	0.3393
FBgn0003943	-0.1605	-0.0329	0.1108	0.2178	0.1914	0.046	-0.37	0.2058	0.1455	-0.0279	0.1021	0.0632	0.0745	-0.0601	-0.1372	-0.1832	-0.1033	-0.2107	-0.4253	0.1639	0.1124	-0.3356	0.1068	-0.0669	-0.0827	0.1585	0.1781	-0.3878	0.0483	-0.3568	0.2771	0.1371	0.0617	-0.0434	0.1334	0.0141	0.1429	0.1302	0.1822	0.1367
FBgn0003944	0.3424	-0.0632	-0.1324	1.0735	0.2323	0.0217	-0.6184	0.6548	0.3006	0.002	-0.169	0.5295	-0.1756	0.1003	-0.4243	-0.2562	0.256	0.2039	-0.5287	0.3215	-0.7057	-0.6391	-0.2672	0.1632	0.2527	-1.3436	0.1232	-0.3574	-0.0446	-1.6438	-0.2917	0.0203	0.6604	0.0523	-0.4205	-0.2718	0.422	0.6232	-0.2975	0.7506
FBgn0003950	0.8179	-0.0901	0.2442	0.6842	-0.5119	-0.163	-0.8864	-1.0061	0.3295	1.058	-0.663	-2.0811	0.1374	1.6188	-0.2231	0.5469	0.4487	-0.5639	-0.6192	-0.1894	0.058	1.0103	0.6075	0.1901	-0.0305	1.0879	1	-0.9172	0.3287	-0.1514	0.6174	-0.1643	0.0904	-0.0409	0.562	-0.3351	-0.8133	-0.4259	0.1203	0.0758
FBgn0003961	-0.1643	1.1321	-1.459	1.6186	0.4236	0.5861	0.9253	0.994	0.5644	-1.736	-1.2274	0.6452	-0.5942	2.5334	-1.8654	-0.4599	0.247	0.8158	-0.1053	-0.0762	-1.4358	-0.9382	-2.0095	-0.0939	2.1537	0.5175	0.0642	0.1327	-1.5226	-1.7541	-0.3217	0.0567	0.4916	-0.8765	0.3493	0.0298	0.6387	1.1385	1.0578	0.5083
FBgn0003963	-0.1762	-0.0506	0.1673	0.1855	0.1817	-0.1202	0.2627	-0.0945	-0.0884	0.484	-0.1761	0.1587	0.1001	0.0333	0.0089	0.0192	0.285	-0.768	0.1421	0.1245	0.2938	0.3869	0.0428	-0.0667	0.2015	-0.3357	-0.2209	0.0916	0.093	-0.0709	-0.6607	0.1712	-0.3201	-0.3335	-0.0604	0.1495	0.1832	0.1684	-0.7602	0.0557
FBgn0003964	0.1094	0.0422	-0.1883	-0.6073	-0.2215	-0.1686	0.3084	-0.2975	-0.1632	0.3145	-0.318	0.0655	-0.016	0.0584	0.4216	0.2383	0.0565	-0.1298	-0.0199	0.1617	0.362	0.1249	0.0924	-0.1015	-0.1412	0.0335	0.3032	0.0446	-0.0321	0.1216	0.334	0.0084	-0.2603	-0.0204	0.0761	-0.1	-0.1357	-0.1572	0.2573	-0.4361
FBgn0003965	-0.3764	-0.1061	0.4074	2.1366	0.3019	0.3872	0.2953	0.5155	0.0595	-0.0121	-0.076	-0.0524	0.2836	-0.5058	-0.1622	-0.2006	-0.5336	-0.5479	-0.3125	-0.483	-0.7907	-0.5028	-0.1141	-0.1669	-0.424	-0.0946	-0.2681	-0.9676	-0.1772	-1.1922	-0.1288	-0.2072	0.357	0.4385	-0.2563	0.3384	-0.1899	-0.0579	0.3585	1.0082
FBgn0003969	-0.1268	0.034	-0.0218	-0.6053	-0.0833	0.049	0.0354	-0.3302	0.1011	0.0363	0.0331	-0.0364	-0.0843	0.0926	0.2262	0.0189	0.0029	-0.0912	0.0911	-0.273	0.4747	0.0997	0.1152	0.0921	-0.0749	0.0634	0.3676	0.0099	-0.0781	0.2678	0.1266	-0.0807	-0.1063	0.2752	0.1179	-0.1129	-0.0492	-0.2328	0.1761	-0.3069
FBgn0003975	0.2986	0.0803	-0.3507	1.0378	-0.3333	0.0759	0.5995	-0.1289	0.1957	0.5931	0.2916	-0.4655	-0.7052	1.0764	0.2837	1.0855	0.3496	0.6551	0.4487	-0.0878	0.0467	0.2897	-0.5117	-0.7178	0.4522	0.8624	-0.7887	0.584	-0.1673	0.3639	-0.7632	-0.6708	-0.0084	0.102	-0.3276	0.0501	0.1538	0.4004	0.4172	0.2856
FBgn0003977	-0.1171	-0.1756	0.1309	-0.2224	-0.0866	0.2152	-0.0476	-0.3001	0.153	-0.0217	-0.0406	0.0993	0.0701	0.0467	-0.0085	0.1181	-0.0864	0.0079	-0.2172	-0.0886	-0.0799	0.2076	0.127	-0.0466	-0.303	0.5328	0.6477	-0.0337	0.2064	-0.2552	0.0679	-0.1301	-0.0336	0.0946	0.1922	-0.2854	-0.062	-0.0875	0.4259	-0.2445
FBgn0003978	-0.3146	-0.3223	0.1349	0.0878	0.2038	0.27	-0.3563	0.1679	0.495	-0.2153	0.1389	0.074	0.2516	-0.4656	-0.277	-0.5222	-0.4701	0.0076	-0.1551	0.1176	-0.0186	-0.0288	0.2293	-0.7729	-0.0184	-0.3628	0.0395	-0.3606	0.2533	0.1433	0.2446	0.1259	0.1817	0.0264	0.2059	0.2274	0.2223	-0.7144	-0.2157	0.2656
FBgn0003979	0.0204	0.1378	-0.226	1.3193	-1.3258	0.8295	0.6378	-0.6482	0.2637	-0.6587	-0.945	0.4833	-0.7291	-1.6971	0.6146	0.154	0.2739	-0.1647	-1.5112	-0.7186	0.6671	-1.1015	0.5184	-0.6127	0.602	-0.8284	0.2308	0.8348	-0.114	-0.2312	-1.1651	0.1621	0.3609	1.0111	0.95	-0.0705	0.4144	0.6057	0.6878	0.8339
FBgn0003980	0.0048	-0.0739	-0.4299	1.3465	-0.8371	1.3237	0.5142	-0.1972	0.5221	-1.2118	-1.1811	0.6311	-0.3199	-2.6545	0.2366	0.107	0.3755	-0.5564	-0.7495	-0.6434	-0.1064	-0.584	0.5806	-0.3127	0.9515	-0.7213	-0.9806	0.955	0.2546	-0.4546	-0.9574	0.4943	0.593	0.6611	1.0107	0.2757	0.4771	0.8142	0.1182	1.1551
FBgn0003983	-0.1717	-0.1161	-0.0377	1.7459	-1.0351	0.9285	-0.0802	-0.2282	0.3936	-0.8314	-0.7331	0.903	-0.978	-1.3421	0.9471	-0.1993	-0.0797	0.1043	-2.5235	-0.2782	0.0317	-1.5205	0.6138	-0.0604	0.8005	-1.2524	0.6142	0.9162	-0.0646	-0.6344	-0.8427	-0.0635	0.3363	1.0868	0.8002	-0.3117	0.8343	1.0537	0.6476	0.8141
FBgn0003984	-0.2832	0.299	0.2994	-0.2591	0.2357	0.2707	0.1809	0.1143	0.2552	-0.1979	0.3281	-0.0829	-0.4903	-0.5198	-0.0396	-0.2783	0.3805	0.3028	0.1852	0.0611	-0.8818	-0.0321	-0.0042	0.1882	0.3171	-0.3907	-0.7919	0.1	-0.2647	-1.4906	0.0851	0.1384	0.2418	0.2647	-0.1349	0.0993	0.0781	0.2895	-0.4499	0.4673
FBgn0003996	0.5565	-0.1943	-0.6763	-0.0662	-0.4696	0.3727	-1.2711	1.6877	-0.2239	1.3382	-0.6481	-0.0213	-0.4799	1.2722	-0.3186	0.1001	0.7268	0.6065	-0.3417	0.406	-0.0467	0.4113	-0.4003	-0.6183	0.1165	-0.4165	0.146	-0.2835	-0.3251	-0.9456	1.3679	-0.5594	-0.153	-0.1494	-1.1821	-0.3049	0.7654	0.478	0.7811	-0.2152
FBgn0003997	0.2762	-0.2226	0.2512	-0.1191	0.2698	0.2048	-0.5405	-0.0314	0.843	0.0863	-0.0011	0.385	0.0605	-0.0207	-0.3351	-0.1274	0.2049	-0.1016	-0.5098	0.3746	-1.2355	-0.4614	0.1616	0.3129	0.2275	-0.6117	-0.6306	-0.3205	-0.1689	0.218	0.6243	-0.2057	0.9977	-1.4414	-0.2928	-0.4908	0.4227	0.4813	-0.5923	0.6318
FBgn0004003	0.1011	0.2971	-0.9149	1.4399	-0.5076	1.2884	-0.1466	0.1916	0.0662	-1.494	0.1068	0.4415	0.1894	-0.7763	-0.2913	-0.3816	0.2478	-0.0495	-0.7536	-0.6406	-0.982	-0.2022	-0.2785	-0.3085	-0.1207	-1.7981	-2.6907	0.5384	0.739	-2.8021	-0.6622	0.423	0.2777	1.288	0.3272	0.623	-0.3146	0.3675	1.0777	1.5809
FBgn0004009	1.2697	-1.1217	0.1356	0.9649	0.2016	-0.3356	-0.7998	-0.1122	0.475	-0.9955	0.7242	0.8698	-0.4931	0.8052	-0.0194	-0.4879	0.9978	0.2775	-0.2125	1.1492	-2.1358	-0.4365	-0.2895	-0.0088	0.3044	-0.6346	-0.9502	-0.8465	0.1087	0.5549	0.3044	-0.6705	0.9928	-0.2878	-0.2834	0.5266	0.5248	-1.2438	0.2295	0.4082
FBgn0004028	-0.0149	0.1483	-0.2545	1.5309	-0.0608	-0.0799	-0.5011	0.1416	0.3045	0.4617	0.547	-0.2156	-0.2786	0.2894	-0.045	0.0752	0.2233	0.3971	-0.4018	-0.7807	-1.1226	-0.7257	-0.3528	-0.4095	0.16	0.5003	-0.4756	0.0419	-0.0894	-0.4644	-0.3242	-0.0286	0.0831	-0.0604	-0.286	0.8887	0.0487	0.4064	0.2025	0.5231
FBgn0004034	1.7637	0.5694	1.7654	1.2296	-0.363	-0.3943	-0.8528	0.1187	0.9128	0.0991	1.2964	-1.0812	-2.3163	-1.6519	1.0616	-0.6126	0.4981	0.6854	-1.4867	0.3762	-1.4429	-0.594	0.4108	-0.3272	1.3032	-0.2251	-1.4797	-0.6975	-1.8973	0.15	1.2142	-1.0412	1.242	2.4592	-0.2835	0.0385	1.4915	-0.8847	-0.4469	1.1972
FBgn0004045	-0.1324	0.1412	0.2509	1.8339	-0.1297	0.3142	-0.1747	0.2697	-0.0993	-0.2831	-0.0765	-0.2105	0.0292	-1.154	-0.2347	0.0469	-0.105	0.1936	0.0221	0.1337	-0.2899	-0.0839	-0.0181	-0.0147	0.1225	-0.2138	0.0784	-0.3619	0.1606	-0.5426	-0.6582	0.3185	-0.102	0.1526	0.0058	0.1091	0.2162	0.2875	-0.0585	0.3464
FBgn0004047	-0.6298	0.1012	0.7026	2.1571	-0.1965	0.7611	-0.2448	0.4323	0.0623	-0.8893	0.2164	-0.0567	0.4141	-1.1248	-0.3508	-0.2477	-0.3012	-0.4678	-0.4095	0.018	-0.4043	-0.386	0.3081	0.0416	0.2716	-0.5003	-0.4288	-0.2509	0.5913	-0.7822	-0.4607	0.6747	-0.0944	0.301	0.4341	0.4549	0.4043	0.2455	0.0347	0.1798
FBgn0004049	-0.0567	0.051	0.0688	-0.7511	0.0151	-0.0795	0.0601	-0.1864	-0.2353	-0.0766	-0.1214	0.2274	0.0729	-0.0024	0.1887	-0.0933	-0.0467	-0.097	-0.1454	0.2621	0.1633	-0.0477	0.1158	0.3406	0.1668	-0.1091	0.196	0.1034	0.1605	0.134	0.4028	0.1324	-0.2693	-0.1088	0.0892	-0.1195	0.0381	-0.0282	-0.022	-0.4947
FBgn0004050	0.2186	0.2191	-0.2019	-0.366	-0.0973	-0.2041	0.3454	-0.1536	-0.3512	0.3168	-0.3092	-0.0665	-0.2155	0.3553	0.6113	0.4388	-0.0427	-0.2613	0.2816	0.1206	0.2914	0.57	-0.1274	-0.0265	-0.1983	-0.0075	0.3182	0.4998	-0.1406	0.5964	-0.0079	-0.1561	-0.4205	-0.3157	-0.0873	-0.1327	-0.1947	-0.3648	0.3195	-0.4655
FBgn0004053	0.8741	-0.2714	0.2375	-2.2277	-1.2829	-0.3573	0.0194	-0.4631	-0.8675	-0.2206	0.9468	1.1072	0.9754	0.0625	0.6814	-0.5569	1.1525	0.5822	-1.3609	0.0238	-1.3196	-1.2663	1.5811	0.8723	0.2527	-0.4932	-0.4769	1.0149	1.9708	-2.0277	0.5506	-0.0531	0.1918	0.8639	-0.5073	-0.3682	-0.6002	-0.3755	-0.6759	-0.0371
FBgn0004055	0.4011	0.3666	0.1575	0.1054	0.1082	-0.0494	0.105	-0.0383	0.126	0.6221	0.2106	-0.4783	-0.1403	0.1224	0.3421	0.2343	0.4576	0.1502	0.1031	-0.3366	-0.4957	-0.0205	-0.2401	-0.1344	-0.0266	0.2973	-0.5354	0.3298	-0.1793	-0.2039	-0.4194	-0.3027	-0.1765	-0.0346	-0.119	0.1208	-0.2233	0.1858	-0.2451	0.3324
FBgn0004057	-0.2291	-0.3001	0.1529	0.8682	0.2535	0.0133	-0.5138	0.4698	0.6511	-0.1609	0.1981	-0.1162	0.3578	-0.5056	-0.5395	-0.5017	-0.4471	-0.2612	-0.2513	0.0353	-0.9902	-0.4313	0.0751	0.282	0.2251	0.1832	-0.5242	-0.8994	0.2061	-0.4841	-0.2651	0.2697	0.2324	0.1181	0.213	0.3412	0.4223	0.2369	-0.3729	0.2575
FBgn0004066	-0.0388	0.2565	-0.1863	0.1083	-0.2109	-0.1481	0.2	-0.0687	-0.284	0.4387	-0.0988	0.3095	-0.0425	-0.0622	0.1779	0.0618	0.0738	-0.0652	0.2926	-0.1049	0.4405	0.1516	-0.1169	-0.2613	-0.446	-0.1595	0.0562	0.2976	0.0961	0.3914	-0.096	0.0336	-0.3399	0.0138	0.064	0.0614	-0.0987	-0.2186	-0.2394	-0.2262
FBgn0004087	-0.3817	-0.3872	0.26	0.5051	0.1676	-0.1295	-0.5931	0.2455	-0.0154	-0.1163	0.3921	-0.1303	0.2202	-0.7961	-0.526	-0.7816	-0.8077	-0.1908	-0.3489	-0.2289	-0.0797	0.3512	0.2042	0.1697	0.0192	0.0183	0.1617	-0.215	0.208	-0.2435	-0.1328	0.234	-0.1346	0.3332	0.1392	0.1782	-0.1794	0.28	-0.2031	0.1318
FBgn0004101	-0.2287	-0.1509	0.0938	-0.1733	0.248	0.2296	-0.6995	-0.1687	0.1754	-0.409	0.0486	0.1118	0.0139	-0.2673	-0.2994	-0.0408	-0.1203	-0.1456	-0.4574	0.2718	-0.3496	-0.3129	0.1163	0.2782	0.2354	-0.2801	0.0458	0.0405	0.2172	0.1692	0.4103	0.166	-0.1179	0.0506	0.3133	0.0772	0.178	-0.083	-0.2823	-0.3228
FBgn0004102	-0.1434	-0.5214	0.119	-3.3504	0.4637	-0.1622	-0.2568	-0.1496	-0.0772	-0.1665	0.3422	0.5631	-0.2909	-0.2951	-0.3968	0.1871	0.4512	0.1563	0.1991	0.3323	-1.0107	0.6179	-0.2898	0.0744	0.4505	0.5099	1.2634	1.122	0.1839	-0.4668	0.063	-0.5252	1.0256	-0.5301	-0.1635	0.571	0.1374	0.5229	-2.1607	0.3908
FBgn0004103	0.1077	0.1037	-0.1916	0.1293	-0.2596	-0.0936	0.1593	-0.0182	-0.0545	0.1957	-0.1072	-0.0482	-0.1868	0.1869	0.1445	0.3277	0.3929	0.228	0.1369	0.2038	-0.0933	0.2164	-0.1538	0.0037	0.0826	-0.1599	-0.3136	0.395	-0.0272	0.1928	-0.3139	-0.149	-0.1084	-0.26	-0.1981	-0.1068	-0.0357	-0.1458	-0.3231	0.0047
FBgn0004106	-0.1508	0.101	-0.0717	-0.7133	0.1544	-0.2488	0.141	0.031	-0.0662	-0.0525	0.0097	-0.1038	0.2054	-0.3365	0.1404	-0.1243	-0.3441	-0.309	0.0295	0.1665	0.3822	0.1394	0.1185	0.0472	-0.1217	0.1473	0.3282	-0.2768	0.345	0.1178	0.3923	0.1481	-0.2062	-0.0457	0.3263	0.0963	-0.1867	-0.102	0.0279	-0.3669
FBgn0004107	-0.3162	-0.2782	0.0555	-0.6938	0.1924	-0.1521	-0.5866	0.1766	0.008	-0.4175	0.0268	0.3264	0.1836	-0.4342	-0.3172	-0.6545	-0.4078	-0.591	-0.3785	0.6034	0.2255	0.0754	0.1908	0.4084	0.2301	0.2206	0.3822	-0.0156	0.1786	1.0097	0.4908	0.2848	-0.2425	0.0816	0.2347	-0.0461	0.044	-0.1564	0.3534	-0.9049
FBgn0004108	-0.0906	-0.3883	-0.0342	-0.5757	0.1996	0.4264	-0.6244	-0.1959	0.0817	-0.3049	-0.4135	0.1518	0.1049	-0.4306	-0.3845	-0.1617	-0.5742	0.2719	-0.5052	0.0714	-0.4408	0.1225	0.0592	0.2058	-0.0963	-0.3468	1.244	0.4599	0.75	0.0718	0.7394	-0.084	0.1473	-0.7117	0.1381	-0.0673	-0.0227	0.2439	-0.347	0.0012
FBgn0004117	-0.097	0.0501	-0.2098	1.6895	-0.1956	0.0353	-0.4139	0.0971	0.3066	0.3031	0.5958	-0.3197	-0.2876	0.1295	-0.1397	-0.1438	-0.0573	0.2453	-0.1975	-0.8022	-0.8504	-0.3894	-0.2987	-0.467	0.1577	0.3843	-0.3428	-0.0709	-0.065	-0.4316	-0.3512	-0.0326	-0.1099	0.1024	-0.1703	1.0121	-0.0049	0.422	0.5015	0.4042
FBgn0004118	-0.1632	0.3505	0.3782	-0.6908	-0.2198	0.1244	-0.1357	0.3219	0.3503	0.1626	-0.021	-0.2245	-1e-04	0.6362	0.1784	0.073	-0.6509	0.781	0.3639	0.6885	-1.0002	0.1264	-0.2696	0.1536	0.5769	-2.3136	-0.6467	0.3278	-0.5431	0.3859	-1.4131	-0.2067	-0.0031	-0.1579	-0.1308	0.39	0.2983	-0.3615	-0.0154	0.6971
FBgn0004132	-0.089	-0.0895	0.0067	0.4829	-0.15	0.2589	0.0702	0.0467	0.0145	0.3163	-0.0535	-0.4317	-0.0685	0.1343	0.1198	0.1582	0.2604	-0.0154	0.573	-0.2809	0.204	0.1915	-0.0854	-0.2441	-0.2382	0.3131	-0.2927	0.2451	0.0319	-0.0562	-0.4051	-0.0288	-0.1486	0.1735	0.1326	0.0908	-0.1839	-0.2907	0.2326	-0.0571
FBgn0004133	0.0966	-0.0755	0.4289	0.9522	-0.0599	0.2525	-0.3885	0.1134	0.1108	0.5358	-0.0762	-0.0881	0.0081	-0.2883	-0.0878	0.1442	0.3368	-0.3145	0.0634	-0.1652	0.4933	0.3827	-0.2042	-0.034	-0.0971	-0.2958	0.1469	0.0876	-0.0626	-0.757	-0.7964	-0.2115	-0.1749	0.1991	0.1413	-0.0696	0.0229	-0.0219	-0.0679	0.0024
FBgn0004167	0.3778	0.0497	-0.1177	-0.735	-0.2826	0.1975	0.168	-0.1541	0.0752	0.0031	-0.0591	0.1376	-0.0319	0.2278	-0.0057	0.2739	0.2271	0.2371	0.2621	-0.141	-0.1829	0.0782	-0.0033	-0.0636	0.0814	0.0291	-0.116	0.0942	-0.2517	-0.3198	0.0577	-0.1378	0.039	0.1489	-0.221	-0.4382	0.0169	0.2025	0.1133	-0.022
FBgn0004168	-0.2252	-1.222	0.3112	-1.0527	0.1699	-1.1648	0.1097	-0.0333	0.229	0.2278	0.086	0.2778	-0.0879	0.9857	0.3819	-0.395	1.0688	0.8696	0.9554	0.3239	0.0641	0.6883	-0.8309	0.0328	0.0602	-0.164	-0.2715	1.4039	-0.3751	-0.3541	-0.3452	-0.6477	0.5155	0.538	-0.5939	0.1518	-0.3403	0.2473	-0.6191	0.6246
FBgn0004169	-0.0526	0.2092	-0.194	1.3687	-0.3053	-0.2669	-0.0973	0.0174	0.1698	0.2464	0.4851	-0.3896	-0.3058	0.4326	-0.0442	-0.128	-0.3091	0.5893	0.2968	-0.8752	-0.6682	0.0312	-0.3013	-0.509	0.0431	0.3739	-0.5761	0.3028	-0.1355	-0.1803	-0.4363	-0.0388	-0.0786	0.0118	-0.2272	0.832	-0.0828	0.1485	0.1608	0.3391
FBgn0004171	0.8675	-0.355	0.6863	-0.2361	-2.3843	0.9329	-0.0392	-2.1473	-0.266	-0.2257	-0.2441	0.4692	0.4163	-1.1696	-0.4377	-0.4932	0.1841	-0.2623	0.5325	0.8589	0.8891	0.3139	-0.5203	-1.0795	0.7205	1.4353	-0.1887	-1.0275	0.6634	0.7465	0.8322	0.6347	0.1657	0.2183	0.6713	0.6223	0.1513	1.0476	-0.3844	-0.2535
FBgn0004172	0.0533	-0.5954	0.0484	1.1007	-1.5754	0.1507	-0.6099	-1.5667	-0.1931	0.3447	-0.0434	-0.3043	0.9906	-0.5999	-0.677	0.0768	-0.0555	-0.0767	-0.4357	-0.3846	2.0193	-0.3447	0.3153	-0.8654	0.5262	2.5808	1.1846	-0.4582	0.1839	0.9363	0.5689	-0.7919	-0.0738	0.7888	-0.3043	-0.2039	0.2786	-0.6431	1.3826	-0.7952
FBgn0004174	2.0453	2.3647	-0.2002	-1.4177	-2.1091	-2.0308	1.6813	-2.634	-1.4	1.9727	0.2018	-2.4888	0.1908	2.2324	-0.1477	0.7008	0.6371	0.7612	2.0145	-0.5138	3.3575	1.1792	-0.3878	-0.6866	-0.0237	1.0073	-0.1403	1.4596	-0.2002	2.2903	0.8551	-0.65	-0.2021	0.6528	-1.0107	-0.1921	-0.9041	-0.7725	0.4458	-0.8683
FBgn0004177	0.2256	0.2733	-0.1559	-0.2237	-0.1867	-0.2738	0.4737	-0.083	-1.103	0.3714	-0.2197	-0.0934	-0.1089	0.4426	0.3513	0.4551	0.1783	0.0598	0.1556	0.1707	0.2284	0.2854	-0.0838	-0.0958	0.1108	-0.2887	-0.2517	0.4349	-0.0237	0.369	-0.0321	-0.1104	-0.1479	-0.2489	-0.0822	-0.1654	-0.1435	-0.1369	-0.3253	-0.2174
FBgn0004179	-0.005	0.1233	-0.1179	-0.5228	-0.0153	0.0483	0.0114	-0.0462	-0.0197	0.078	-0.0068	0.134	-0.0771	0.1693	0.063	0.1873	0.3099	0.2766	0.0793	0.1716	-0.191	-0.0247	-0.115	0.0493	0.0917	-0.2511	0.0457	0.1507	-0.0255	0.1085	0.0684	-0.0338	-0.1104	-0.2355	-0.1118	-0.0367	-0.0239	-0.01	-0.1969	-0.0313
FBgn0004181	-0.0392	0.038	0.7575	-1.0815	-1.5385	0.1391	-0.4012	-1.5453	-1.5168	-0.2219	0.5749	1.5042	0.5079	-0.5473	-1.642	-0.7999	-0.3726	-0.1889	0.3393	0.2404	1.5631	-0.7997	0.757	-0.4316	1.2844	0.4168	-0.2803	-1.6652	1.569	-0.0514	1.6243	0.0243	0.0011	-0.6226	-0.0339	0.436	1.574	0.6649	-0.571	0.6228
FBgn0004197	0.1528	-0.389	0.4782	0.9378	-0.5116	-0.0627	-2.4079	0.41	0.8156	-0.1072	-0.5144	0.3737	0.0671	0.8573	0.2105	0.0938	0.2806	0.4098	-0.7807	-1.231	-0.0388	0.8609	0.1029	-0.2938	0.9683	1.2466	0.5588	-0.8026	-0.0364	-1.2098	0.2826	0.3096	0.1295	0.0187	0.2449	-0.4773	0.0479	-0.1084	0.1553	-0.4823
FBgn0004198	0.1793	-0.1252	-0.1486	-0.9762	-0.0843	0.1185	0.0521	-0.1375	-0.0332	0.2547	-0.1999	0.3802	-0.4431	0.4891	0.3365	0.2882	0.3313	0.6699	0.5088	-0.1407	-0.1364	0.0572	-0.0923	-0.0052	0.4282	-0.1737	-0.3629	0.3023	-0.4914	-0.2114	0.0854	-0.5291	0.3985	0.2275	-0.3365	-0.475	-0.0786	0.3615	-0.087	0.2432
FBgn0004227	0.3827	0.3662	-0.2246	-0.7684	-0.2998	-0.2497	0.6163	-0.4892	-0.3464	0.5667	-0.2614	-0.2253	-0.1341	0.4673	0.5655	0.5513	0.5847	0.1546	0.3918	-0.3344	0.4908	0.3312	-0.2346	-0.2647	-0.166	-0.2089	-0.239	0.7099	-0.1559	0.5288	-0.0327	-0.2328	-0.1727	-0.0809	-0.2322	-0.2576	-0.3621	-0.3006	-7e-04	-0.3825
FBgn0004228	0.2502	-0.1844	0.3169	-0.0068	-0.1497	0.4032	-0.4269	0.2682	0.2788	-0.5582	0.1953	-0.0047	0.0526	0.4895	-1.1253	0.5436	0.2885	0.765	-0.4598	0.1681	-0.7648	-0.1723	-0.1484	-0.3179	0.0815	-0.1326	-0.6498	-0.0493	-0.4619	-0.2423	-0.4692	-0.2515	0.8299	0.4794	-0.0624	-0.1263	0.1588	0.6435	0.123	0.4987
FBgn0004237	0.1623	0.4389	-0.3552	-0.6753	-0.2915	-0.2201	0.618	-0.391	-0.2861	0.3406	-0.3756	-0.0883	-0.1832	0.1192	0.4872	0.4972	0.3836	-0.0644	0.6514	-0.0803	0.8844	0.6418	-0.1424	-0.1125	-0.0348	-0.2948	-0.4635	0.5021	-0.0777	0.3353	-0.0499	-0.1537	-0.1946	-0.2163	-0.129	-0.243	-0.346	-0.4574	-0.1572	-0.2961
FBgn0004240	-1.1668	-1.0155	1.8908	-0.125	-0.4284	-0.1269	0.1112	-0.3542	-0.171	-0.8852	1.5977	-1.1704	2.9138	-1.0205	-0.2868	-1.1537	-0.4758	2.017	1.1114	1.01	0.7748	-0.7649	2.3722	-0.001	-0.0779	-0.4113	-0.8498	-0.8788	-1.0959	0.099	-0.1845	-1.6892	3.2127	0.3686	-1.1223	0.1722	-0.7311	-1.0633	0.641	-1.2211
FBgn0004242	-0.5117	-0.1948	0.3291	-2.2304	0.4354	0.2348	-0.4042	0.261	0.1457	-0.0618	0.2262	0.1769	-0.1922	0.2203	-0.0025	0.0941	0.4244	0.7419	0.3674	0.1529	-0.5454	-0.2171	-0.3791	0.1181	0.606	0.0163	-0.3951	0.2152	-0.1765	-0.3655	-0.1927	-0.3202	0.6364	-0.255	-0.3619	0.299	0.0838	0.7422	-0.395	0.5918
FBgn0004244	0.2993	-0.1191	0.1156	-2.2829	0.246	-0.0191	-0.0451	0.2133	0.2906	0.2065	0.2953	0.0287	-0.4111	0.2991	-0.0048	0.3758	0.5021	1.0061	0.289	-0.0327	-0.4205	-0.2129	-0.5234	-0.0948	0.4715	-0.0453	-0.5346	0.4816	-0.3807	-0.4914	-0.086	-0.4485	0.4583	0.1527	-0.2294	0.3014	0.1076	0.5213	-1.0254	0.7534
FBgn0004359	0.0197	-0.0466	-0.2279	-0.3171	0.0993	-0.3727	-0.417	-0.1197	-0.327	0.0474	0.0685	-0.0442	0.1246	0.1588	0.0715	0.0427	0.0296	-0.1135	-0.0713	0.0264	-0.1131	0.0464	0.0154	0.0456	0.0188	0.0784	-0.1065	0.313	0.2476	0.5999	0.166	0.0846	-0.0686	-0.0797	0.0219	0.0551	0.1966	-0.0941	0.2606	-0.2497
FBgn0004360	0.0038	0.0069	0.4329	0.103	0.1165	1.0388	-0.0072	-0.0109	1.0663	-0.7018	0.5337	0.5559	-0.2788	1.3415	0.2319	0.7999	-0.2888	-0.3037	1.103	-0.9961	0.0841	-1.4499	0.2163	0.1761	-1.4526	0.1407	0.1725	-0.6892	-0.0776	-2.0821	-1.1757	-0.4323	0.3655	-1.402	-0.2108	0.621	0.9603	0.266	-1.6181	0.9014
FBgn0004362	0.3193	0.5016	-0.5507	-0.9386	-0.2512	-0.5714	0.7334	-0.2781	-0.437	0.6928	-0.4251	-0.2154	-0.2919	0.3671	0.7095	0.5395	0.2187	-0.0847	0.4619	0.1807	1.0205	0.7772	-0.3017	-0.0474	-0.1359	-0.3808	-0.2462	0.6227	-0.214	0.7238	-0.0665	-0.2449	-0.2553	-0.3522	-0.2188	-0.3098	-0.2477	-0.3556	-0.1925	-0.7271
FBgn0004363	-0.1534	0.0061	-0.1616	0.9386	-0.0355	0.1661	-0.1418	0.2049	-0.0101	-0.0256	0.1811	-0.1475	-0.0605	-0.1508	-0.2115	0.0111	-0.1309	-0.0389	-0.0799	-0.1545	-0.2491	-0.0873	-0.1075	-0.1971	-0.0135	0.0554	-0.0823	0.114	0.0996	-0.0605	-0.2804	0.0653	-0.0663	0.0678	-7e-04	0.2841	0.0078	0.1665	0.1181	0.1898
FBgn0004364	-0.2596	-0.0665	4e-04	0.5598	0.1176	0.571	-0.1662	0.2849	0.3084	-0.2145	-0.1117	0.2256	0.0097	-0.2578	-0.3661	-0.3553	0.1814	-0.1152	-0.5731	0.0839	-0.725	-0.5861	-0.1431	0.3892	0.2661	-0.1365	0.1764	-0.1797	-0.0208	-0.8952	-0.4074	-0.0512	0.4478	0.3899	-0.2556	-0.0581	0.38	0.457	-0.1571	0.6007
FBgn0004367	0.0312	0.3014	0.1301	-1.1033	0.0698	0.187	0.0755	-0.4354	0.1774	-0.1925	0.3466	0.1244	0.1361	-0.6222	0.1863	-0.2041	-0.1565	-0.2513	-0.7143	0.0043	-0.1717	-0.2014	0.2932	0.4211	-0.0515	0.1663	0.3822	0.1709	0.0832	0.2116	0.9174	0.0729	-0.1758	0.193	0.1606	-0.329	0.2101	-0.2431	-0.019	-0.5778
FBgn0004368	0.1911	0.0687	-0.1401	-1.0724	-0.1473	0.0705	0.2059	-0.367	0.1601	0.1301	-0.0745	0.0351	0.0537	0.0417	0.36	-0.01	0.1401	0.0453	0.2328	-0.1268	0.335	-0.0197	0.1212	0.1441	-0.0246	-0.3165	0.139	0.1947	-0.0899	0.2272	0.326	-0.0468	0.0158	-0.0119	-0.2049	-0.2763	0.0522	-0.1426	0.1394	-0.3018
FBgn0004369	0.1224	0.0126	0.0151	-0.4157	0.0875	0.1037	-0.3408	-0.5866	-0.1916	0.2624	-0.3972	0.1254	-0.1121	0.0074	0.3312	0.1628	0.5011	0.3326	0.2948	0.2121	0.1967	0.141	0.0249	-0.0057	0.1692	-0.0537	-0.0309	0.0834	-0.165	0.1876	0.0369	-0.1656	0.0631	-0.1188	-0.2116	-0.0924	-0.0708	0.11	-0.4072	-0.0932
FBgn0004370	0.1522	0.3529	-0.308	-0.7396	-0.1528	0.1444	0.3453	-0.2412	0.0261	0.3261	-0.2509	0.0823	-0.1142	0.3354	0.3119	0.1928	0.242	-0.0396	0.3966	0.0526	0.292	-0.095	-8e-04	0.1191	0.0619	-0.1502	0.0759	0.2922	-0.1548	0.1196	-0.1359	-0.1163	-0.1777	-0.1913	-0.3023	-0.3894	0.0262	-0.0453	-0.1319	-0.3066
FBgn0004373	-0.1084	-0.0871	0.0454	-0.6669	0.013	-0.0141	-0.0968	-0.1537	0.0755	-0.1154	0.0256	0.2756	0.0807	-0.1184	0.0833	-0.1519	-0.0817	-0.106	-0.0039	0.3103	-0.1232	-0.4097	0.1851	0.3284	0.1661	-0.0671	0.1675	-0.0646	0.1011	0.0715	0.3695	0.0709	-0.0437	0.0019	0.0533	-0.0733	0.165	0.0355	0.0619	-0.1609
FBgn0004374	0.2504	0.0516	-0.0915	-0.8996	0.0255	-0.2697	0.0097	-0.1435	-0.214	-0.1294	-0.2489	-0.1796	0.1117	0.4345	0.5877	0.3613	0.2207	-0.3252	0.417	-0.0182	0.912	0.7699	0.205	-0.9575	-0.0462	0.2266	0.8822	-0.1373	0.1507	0.594	0.7504	0.1117	-0.3941	0.0513	0.2828	-0.2197	-0.957	0.3993	0.6011	-0.9134
FBgn0004378	0.2673	0.4862	-0.0854	-0.9637	0.2737	-0.5141	0.5163	-0.4766	-0.4378	0.3197	-0.1922	0.0539	-0.1675	0.4319	0.7114	0.4424	-0.0246	-0.4254	0.0437	0.3854	0.9895	0.4436	0.0253	0.2281	-0.1314	-0.0383	0.3998	0.0156	0.0585	0.3476	0.7271	-0.0283	-0.568	-0.3217	0.0482	-0.5702	-0.3825	-0.0759	0.2556	-1.316
FBgn0004379	0.1096	0.1832	0.0489	-1.027	0.1926	-0.4626	0.0609	0.0131	-0.3338	-0.1286	-0.2983	0.1176	0.1587	-0.0784	0.3216	0.1836	-0.2482	-0.269	-0.3725	0.6037	0.62	0.2927	0.1658	0.0858	-0.1358	0.3462	0.6042	-0.2949	0.1016	0.2986	0.6622	0.0842	-0.377	-0.0733	0.3222	-0.033	0.0955	-0.1373	-0.1325	-1.3918
FBgn0004380	0.448	-0.08	0.2082	-0.3438	0.2379	-0.1005	-0.3348	-0.0178	-0.1173	-0.184	-0.0147	-0.2043	0.0829	0.2946	-0.4291	0.3581	-0.3519	-0.0275	-0.0257	-0.2345	0.4444	0.061	0.0606	-0.1199	-0.3093	0.1224	0.5664	-0.1451	-0.0156	0.2015	0.5113	-0.1694	-0.4371	0.1041	-0.026	0.0144	-0.2857	-0.1206	0.6302	-0.0589
FBgn0004381	-0.0771	-0.1222	0.0435	-0.5184	0.2247	-0.5376	0.0029	-0.2099	0.0819	-0.4176	-0.103	-0.1009	0.1925	0.276	0.1047	0.1772	-0.1642	-0.3521	-0.2515	0.2811	0.4787	0.0684	-0.0599	0.0976	0.0259	0.116	0.633	-0.3675	-0.0377	0.1789	0.5918	0.0567	-0.2379	0.1353	0.0744	0.1865	0.0781	-0.4757	0.1991	-0.3468
FBgn0004387	0.0935	0.0051	-0.0102	-0.326	-0.0704	-0.0649	-0.0134	-0.2006	-0.1031	0.0443	-0.1518	0.1182	-0.031	-0.0857	0.2696	0.1266	0.1167	-0.254	0.3713	0.1599	0.3676	0.2612	0.0175	0.0541	-0.0606	0.0772	-0.1088	0.1421	0.0267	-0.1094	0.5483	-0.0338	-0.1855	-0.2752	0.033	-0.1377	0.0034	-0.0756	-0.2263	-0.2387
FBgn0004390	0.0157	-0.0576	-0.1425	-0.8505	0.0701	-0.1941	0.0726	-0.3436	-0.0532	0.0279	-0.1927	0.4026	0.0327	-0.1685	0.1842	-0.035	0.1909	-0.1753	-0.1112	0.3181	0.2695	0.1858	0.151	0.2635	0.1303	-0.0833	0.0874	0.069	0.0569	0.4513	0.5993	-0.0482	-0.219	0.1523	-0.0322	-0.283	-0.1752	-0.2019	0.1349	-0.4584
FBgn0004391	-0.0144	0.0818	0.0331	-0.9115	-0.1219	-0.0862	0.2912	-0.1753	0.0813	-0.1737	-0.1091	0.0754	-0.0084	-0.2595	0.2484	0.1437	0.2303	-0.3501	-0.1496	0.1789	0.4696	0.0934	0.2696	0.1483	0.0567	0.137	0.0933	-0.1514	0.151	0.3452	0.4752	-0.0573	-0.4166	-0.2035	0.1427	-0.2886	0.0086	-0.0605	0.2315	-0.4467
FBgn0004394	0.7039	0.403	0.1228	0.3527	0.3708	0.3001	0.9552	-0.2478	-0.0441	0.3925	-0.1786	0.5555	-0.7061	0.4761	0.2912	0.0116	0.3512	1.176	0.688	0.4037	0.7028	-0.5087	-0.0619	-0.4237	0.1424	-0.0066	-0.4164	0.2204	-1.2972	-0.0249	0.2109	-0.1092	0.1992	-0.7511	0.2038	-0.4939	0.4362	0.1523	-2.6387	0.2312
FBgn0004395	0.1077	0.1785	0.0802	-0.8707	0.0399	0.0761	-0.2098	-0.1308	0.0614	-0.3034	-0.1836	0.1882	-0.1196	-0.0036	0.1478	0.0859	0.1404	0.2377	-0.4983	0.4032	-0.0609	-0.4548	0.2398	0.2171	0.0993	0.0362	-0.0034	0.0709	0.1392	0.0328	0.1824	0.0442	0.3281	0.2193	-0.0461	-0.4117	0.1914	0.1245	-0.5384	0.0112
FBgn0004396	0.2241	-0.3937	-0.8363	0.6543	0.272	0.9128	0.4228	0.542	0.4699	-0.3095	-0.4417	0.4414	-0.2888	0.007	-0.0183	0.1874	0.1952	0.2808	-0.1814	0.1875	-1.0523	-0.2167	-0.4221	0.162	0.507	-0.7455	-0.866	0.3819	-0.0842	-0.6585	-0.0422	-0.2736	0.3674	0.0733	-0.3403	-0.3529	0.0847	0.7287	-0.2742	0.5485
FBgn0004397	0.0544	0.0587	0.0984	-0.1491	-0.0221	-0.0864	0.0201	-0.348	0.0451	0.3285	0.07	-0.1123	0.0539	0.1771	0.2162	0.1449	0.2914	-0.2388	0.0923	-0.0804	0.2496	0.1263	-0.0335	-0.0892	-0.3003	0.0707	0.1815	-0.246	-0.0605	-0.2427	-0.1815	0.086	-0.168	-0.1747	0.0849	0.0835	0.0357	-0.0497	0.1719	-0.1157
FBgn0004400	0.0556	-1.0506	-0.0018	-0.5148	0.058	-0.5306	-0.2064	-0.0772	0.1006	-0.2301	-0.2837	0.3062	0.1238	-0.1282	-0.0914	0.0848	0.1589	0.2344	-0.1144	0.5046	-0.2321	-0.1478	0.1639	0.45	0.2404	-0.0024	0.2827	0.5739	0.1034	0.4018	0.4797	0.0457	0.1261	0.0711	0.2497	-0.1464	-0.0727	-0.5526	0.064	-0.8529
FBgn0004401	0.4124	0.617	-0.1281	-0.7226	-0.2112	-0.2371	0.7144	-0.6442	-0.4431	1.0645	-0.1676	-0.4511	-0.1753	0.605	0.7557	0.6961	0.2145	0.0773	0.6334	-0.3661	0.7628	0.7909	-0.0865	-0.3799	-0.3979	-0.2437	-0.0908	0.552	-0.2421	0.3654	-0.1667	-0.3955	-0.4506	-0.2934	-0.3486	-0.4902	-0.5082	-0.6608	-0.0051	-0.5058
FBgn0004403	-0.0694	-0.1468	0.2008	0.8928	-0.3395	0.1484	0.2589	-0.0184	0.0527	-0.1348	0.1932	-0.4539	0.1415	-0.0475	-0.1316	0.0577	-0.2517	0.1019	0.3179	-0.8343	0.0849	0.3346	0.0097	-0.3811	-0.6133	0.2185	-0.0854	0.2367	0.0227	0.7562	-0.6896	-0.0515	0.0429	0.1507	0.0883	0.0709	-0.1607	-0.4921	0.3444	1e-04
FBgn0004404	-0.2893	-0.2268	0.2928	0.7873	-0.2643	0.1429	0.2128	0.072	-0.0242	-0.3018	0.1495	-0.0281	0.1153	-0.231	-0.4402	-0.083	-0.3708	-0.1276	0.0553	-0.1678	0.0064	0.0516	0.1856	-0.0151	-0.0609	0.011	-0.2268	0.0812	0.1165	0.7244	-0.5379	0.0899	0.2871	-0.1629	0.1207	0.3015	-0.053	-0.228	0.0238	0.1128
FBgn0004406	0.2195	0.1117	0.0213	-0.3119	-0.2799	0.0122	0.2108	-0.3121	0.0929	0.2594	-0.0099	-0.0673	0.0753	-0.0263	0.2285	0.1203	-0.1397	-0.2582	-0.1441	-0.2331	0.4386	0.4383	0.1306	0.0997	-0.203	0.1424	0.1184	0.1428	0.0486	0.161	0.2304	0.0053	-0.2134	-0.0939	0.1385	-0.0157	-0.1724	-0.3731	0.1564	-0.3512
FBgn0004414	0.0369	-0.6123	-0.3024	-0.504	-1.593	0.4609	0.5157	-0.4637	-1.297	0.3284	0.7505	0.7173	0.8231	-0.617	-0.694	-0.7501	-0.0722	1.0968	-0.4527	0.7871	0.4012	-0.3616	0.153	0.3333	1.7053	0.7846	-0.4457	-0.4752	-1.1925	-0.3086	1.626	-0.8091	0.7202	1.183	-0.321	-0.6079	1.271	-0.6601	-0.6391	0.7221
FBgn0004419	-0.1451	0.0479	0.1925	-0.4369	0.1384	0.1149	-0.0953	0.1773	0.012	-0.7147	0.0823	0.365	0.2905	-0.6709	-0.2049	-0.3912	-0.4957	-0.2487	-0.5934	0.4472	-0.3297	-0.2881	0.2974	0.3799	0.1658	-0.106	0.0317	-0.1477	0.367	-0.0043	0.5493	0.4228	0.0786	0.035	0.3984	0.3371	0.2092	0.1667	0.1681	-0.096
FBgn0004425	2.3635	2.2067	-3.6247	-2.166	1.9305	2.5797	2.4272	1.5646	-2.7448	0.9804	3.4691	-2.7166	-3.0831	-2.9797	-4.0144	-2.9003	-2.4897	-2.8298	-3.1062	-2.8913	-3.7757	-3.9745	2.5042	1.5144	2.9541	2.7095	2.4405	2.0554	-2.2102	1.9219	1.9871	2.4398	2.003	3.1155	2.7975	-2.7523	1.7308	-3.6588	2.8111	2.4451
FBgn0004426	2.7856	2.6718	-4.3254	-3.1002	2.5921	3.5298	2.812	2.823	-3.0552	1.7243	3.9362	-4.574	-3.0564	-3.3926	-3.9744	-4.6718	-2.9372	-5.5963	-4.0201	-3.3981	-5.6986	-5.0294	3.2271	2.1418	3.9291	3.8671	3.4995	2.3201	-3.5603	2.1199	3.3076	3.319	2.0787	3.849	3.3212	-4.1568	2.2532	-4.6577	4.2094	3.4019
FBgn0004427	2.5077	2.4408	-3.7891	-2.4778	2.2517	2.9966	2.6192	2.0886	-3.152	1.0015	3.563	-3.222	-3.4487	-3.3743	-3.5931	-3.2006	-3.0791	-2.6732	-3.4871	-3.1097	-5.128	-4.0561	2.5459	2.0602	3.5619	2.625	2.2563	2.1262	-2.935	2.2083	2.3836	2.5936	2.4064	2.8314	2.8388	-2.9623	2.2553	-3.3169	2.7101	2.7888
FBgn0004428	1.8469	1.7509	-3.4931	-1.2032	0.8972	2.1537	1.6234	1.7439	-2.0487	1.1453	2.7351	-2.3742	-2.5975	-3.4768	-3.4064	-2.526	-1.62	-2.9755	-2.1302	-1.3893	-3.7245	-3.332	1.6813	0.7723	3.4018	2.338	1.3197	1.0901	-2.0334	1.9832	2.3347	2.1325	2.1455	2.155	1.9989	-2.0762	1.3371	-1.8044	2.3468	2.0659
FBgn0004429	-0.8287	-0.353	-0.023	0.5646	0.0087	-0.1206	-0.6161	0.9822	-0.1475	-0.0333	0.2492	-0.4071	0.5606	-0.7071	-0.642	-0.8308	-0.7355	-0.8332	0.237	0.0353	-1.6995	-0.3187	0.1199	-0.4006	0.991	0.7078	0.2227	-0.6419	0.0905	-0.6415	0.1441	0.7861	0.5756	0.3095	-0.0683	0.7591	-0.2031	0.9536	0.3679	0.3084
FBgn0004430	1.9611	1.9132	-3.72	-3.7202	2.3213	2.5615	2.2701	1.5591	-2.1988	1.1454	3.2408	-1.9874	-3.3816	-2.4538	-4.2802	-3.3033	-1.9256	-2.6631	-1.4163	-2.6016	-4.038	-1.6507	2.3767	1.8012	2.963	1.8112	1.5767	1.409	-2.7901	1.8991	1.9566	2.0098	1.6741	2.0251	2.5004	-3.387	2.0778	-3.4839	1.8359	2.6052
FBgn0004431	-1.3622	-0.5719	2.863	0.1787	2.2399	-0.2794	0.8386	-4.8167	1.874	-2.0187	-1.7952	1.8643	-0.1629	2.1169	-0.548	0.1062	3.2735	5.6369	2.7502	1.2463	3.9742	2.1918	-0.3903	0.6692	-1.8238	-1.2532	-0.1131	0.4892	0.6213	-2.6527	-1.7188	-3.1834	-2.4322	0.1981	-1.13	1.1286	0.9027	-0.7927	-2.9872	-2.4686
FBgn0004432	-0.1249	0.0149	-0.0172	0.5062	-0.2526	0.0995	0.073	-0.1707	0.047	-0.1544	0.1356	-0.158	0.1462	-0.1262	-0.0901	-0.0765	0.0198	0.1893	-0.1252	-0.2934	-0.139	0.0914	-0.0323	-0.1718	-0.1403	0.0218	-0.2376	0.2693	0.1218	0.4375	-0.2875	0.1053	-0.053	0.1817	0.074	0.2283	-0.13	-0.1913	0.2322	-0.07
FBgn0004435	-0.2199	-0.6343	0.1864	0.0991	0.5363	0.2766	-0.7724	0.3278	0.169	-0.395	0.463	0.222	-0.0102	-0.1111	-0.5425	-0.2007	0.0305	0.8435	-0.6655	0.5355	-1.1004	-1.0701	-0.1382	0.14	0.3684	-0.2405	-0.2268	-0.1215	-0.0314	-0.8529	-0.3838	-0.1342	0.7557	-0.1506	-2e-04	0.3238	0.3581	0.5802	-0.7428	0.7885
FBgn0004436	0.0567	-0.1058	0.0614	0.6367	0.2602	0.0827	-0.3882	0.1707	0.0298	-0.2551	0.15	0.1207	-0.1202	0.0785	-0.1854	0.0654	0.1004	0.5062	-0.2923	0.2502	-0.9367	-0.6199	-0.0396	0.0835	0.087	0.0779	-0.2524	-0.0991	0.0841	-0.3141	-0.0243	-0.0427	0.1575	-0.0645	-0.0975	0.1863	0.0379	0.3556	-0.0769	0.2698
FBgn0004449	-0.0417	0.0629	-0.1272	0.5703	0.0815	0.2377	-0.1711	-0.0425	-0.0167	0.0853	-0.021	0.078	-0.0286	-0.0569	-0.04	0.0696	0.2266	0.2145	0.2195	-0.0597	0.1867	0.1355	-0.2863	-0.1756	-0.038	-0.0352	-0.0184	0.0824	-0.2936	-0.1492	-0.0424	-0.2823	-0.1174	-0.0835	-0.442	-0.0719	0.0254	0.2373	-0.1838	0.3669
FBgn0004456	0.2673	-0.0934	0.0918	0.2274	-0.0278	0.3724	0.0201	-0.0819	0.0776	0.0823	0.023	0.1825	-0.0794	0.1686	0.0606	-0.102	0.2481	0.4963	-0.0642	-0.1508	-0.0679	-0.2427	0.0979	0.0696	0.2946	0.0963	-0.0693	-0.2022	-0.0583	-0.5213	-0.3403	-0.2028	-0.1597	-0.1021	-0.2402	-0.5261	0.1558	-0.0061	-0.0215	0.301
FBgn0004462	0.162	0.2486	0.0058	-0.5667	-0.1401	-0.1412	0.4147	-0.2417	-0.0886	0.3389	-0.1119	0.0274	-0.0614	0.1885	0.4496	0.3015	-0.1584	0.1572	0.3256	-0.0753	0.1434	0.4568	0.1879	0.0835	-0.0709	-0.139	-0.1917	0.212	0.089	0.2148	0.2055	-0.0411	-0.2704	-0.5924	0.0054	-0.3386	0.0108	-0.1775	-0.3707	-0.4319
FBgn0004463	0.1357	-0.1534	-0.0466	0.0781	-0.0197	-0.0379	0.1578	-0.1677	0.0662	0.0981	0.0889	-0.2074	0.1356	0.0314	0.1058	-0.0838	0.2723	0.1578	0.0633	-0.2695	0.2271	0.2183	0.1258	-0.0504	-0.2096	-0.3484	0.2586	-0.0151	0.0067	-0.2474	0.0891	-0.0203	0.2015	-0.1416	-7e-04	-0.2031	-0.0052	-0.1689	0.3268	-0.0685
FBgn0004465	-0.1749	-0.3225	-0.0797	0.4811	0.0011	0.1086	0.0132	0.2568	0.2034	-0.2464	0.0616	-0.1407	0.1914	-0.3944	-0.1809	-0.4454	-0.184	0.1226	-0.1188	0.0658	0.0915	-0.0991	-0.0147	0.128	-0.2504	-0.0402	0.0134	0.0084	0.0349	0.3872	-0.4515	-0.0136	-0.0871	0.1954	0.1467	0.1577	-0.0194	0.1476	-0.092	0.11
FBgn0004507	-0.3041	0.1528	-0.0319	1.3196	-0.0038	0.0889	-1.236	-0.5438	0.2673	0.2345	0.3763	-0.1395	-0.0839	-0.1712	0.0779	-0.1527	-0.2185	-0.1429	-0.1475	-0.2446	-0.3076	-0.1588	-0.2178	-0.2033	0.1354	0.3288	-0.1138	-0.3096	-0.0993	-0.2512	-0.1209	0.2761	-0.0447	-0.0076	0.0367	0.6904	0.2235	0.2034	0.544	0.3301
FBgn0004509	0.1909	0.0848	-0.1572	-0.6889	-0.1539	-0.1304	0.1571	-0.2738	0.0341	0.1732	-0.1426	0.0182	-0.2092	0.2509	0.2588	0.1966	0.2449	0.1832	0.088	0.2168	0.2604	0.0215	-0.0056	0.0323	0.116	-0.1405	-0.0193	0.3257	-0.0675	0.2021	0.0688	-0.1916	0.0269	0.0128	-0.1713	-0.413	0.0175	-0.0858	-0.2168	-0.2125
FBgn0004510	0.2932	0.2317	-0.1758	-0.6086	-0.164	-0.1731	0.4189	-0.1469	-0.3152	0.2464	-0.2169	0.2334	-0.2038	0.1835	0.6937	0.5714	0.3734	0.0715	0.2182	0.1516	0.3756	0.4555	0.0296	0.1671	-0.1848	0.0978	-0.0113	0.4604	-0.1082	0.0792	0.2854	-0.1554	-0.2502	-0.0541	-0.0746	-0.218	-0.3005	-0.3376	-0.131	-0.607
FBgn0004511	-0.1499	0.8529	0.7329	-0.7071	-1.0782	0.3964	-0.8296	-1.0728	-0.6775	1.5749	0.8305	0.9035	1.1522	-0.0095	0.3157	0.2466	0.92	0.0888	0.1556	1.3964	0.5939	-0.5642	0.9679	-1.0891	1.1344	1.0218	-0.6484	-0.6778	-1.7033	-0.5114	0.0164	-0.7204	-0.2931	1.4297	0.5681	-0.2835	-1.3421	-0.8627	-0.8419	0.1571
FBgn0004512	-0.0947	0.1932	0.3171	0.45	-0.0231	0.416	-0.2843	0.1508	0.1061	0.2231	0.5509	-0.2754	0.2447	0.8539	-0.0619	0.3757	0.232	-0.4122	0.5652	-1.0114	-0.26	-0.1155	-0.2566	-0.6246	0.2164	0.3888	0.0537	0.39	-0.2329	-0.2439	-0.1917	-0.3963	0.0606	0.07	-0.3911	0.0061	-0.2104	0.0948	0.2778	0.2021
FBgn0004513	0.0775	-0.3987	0.2075	-0.4912	0.1194	0.5683	-1.2334	0.1899	-0.4406	0.2026	0.3829	-0.5294	0.1859	-0.7562	-0.1273	-0.1667	-0.0387	0.2338	0.4339	-0.2753	-0.3079	-0.3807	-0.3598	-0.3581	0.3943	0.9227	-0.4967	0.2146	-0.2113	-0.0673	-0.2722	0.0898	0.6029	-0.3651	0.1582	0.1748	0.1222	0.7507	-0.2276	0.7363
FBgn0004514	-0.1274	-0.2622	0.3028	-0.8376	-0.3732	0.0826	-0.0756	0.2894	0.0974	-0.215	0.4173	0.1168	-0.6078	1.4164	0.2213	0.8483	0.3282	1.3943	0.372	-0.2794	-0.2039	0.2868	-0.3782	-0.4185	-0.2048	-0.1752	0.972	0.6423	-0.4369	-2.0838	-0.2432	-1.2674	-0.1036	-0.0104	0.0959	-0.134	0.3493	0.8256	-0.2708	1.0793
FBgn0004516	-0.1419	0.1327	0.2832	-0.8364	0.0418	0.3421	-0.1993	0.1611	0.2218	0.0481	0.3539	-0.5374	-0.1164	0.4686	0.1089	0.1155	0.2572	0.5755	0.3952	-0.3288	-0.3093	-0.0212	-0.3718	-0.3356	0.3083	-0.1047	-0.086	0.2066	-0.3422	-0.1009	-0.7494	-0.4748	0.3224	-0.095	-0.0942	0.4305	-0.1188	0.7245	-0.3988	0.4497
FBgn0004552	0.4816	-0.4592	0.3262	1.9156	0.2694	-0.0611	-0.1103	0.2906	-0.3084	-0.3257	0.3054	-0.5206	0.1057	-0.9693	0.0529	0.187	0.2762	-0.0422	0.2467	-0.1248	-0.0441	-0.505	-0.2324	-0.3915	0.0496	-0.3518	-1.8759	-0.0664	-0.4091	-0.4105	-0.7137	-0.1269	0.4886	0.7667	0.1506	0.4558	0.3553	0.2392	-0.5628	0.5989
FBgn0004556	-0.069	-0.1994	-0.0216	-0.4752	0.1266	0.1069	-0.3051	0.0463	0.2109	-0.3371	0.1275	0.2231	0.1673	-0.5241	-0.1343	-0.1747	-0.4392	-0.2344	-0.3314	0.3796	-0.5741	0.1801	0.3509	0.3798	0.0223	0.1118	0.0094	-0.0864	0.2238	0.1055	0.2536	0.1346	-0.1693	-0.2411	0.1381	0.0471	-0.2292	-0.0415	0.2098	-0.0662
FBgn0004567	-0.5379	0.0812	0.2969	-2.5482	0.4596	0.1942	0.1787	0.3768	0.2144	0.2911	0.5268	-0.7035	0.5027	0.5493	1.1509	0.414	0.678	0.7123	0.4776	0.2712	-0.5256	0.4128	0.133	-0.3501	0.9442	-2.0449	-1.1152	1.9573	-0.2087	-0.5715	-0.8082	-1.833	0.4778	0.5423	-0.0354	0.4009	0.3219	1.0632	-2.6822	-0.0373
FBgn0004569	0.4872	0.0878	-0.1287	0.4051	-0.1203	0.081	0.2405	0.1928	-0.0246	0.388	0.2417	0.4539	0.0413	-0.1097	0.1729	-0.0985	0.4368	0.3678	0.2239	0.321	0.1322	-0.2282	-0.4368	-0.0061	0.1284	-0.9672	-0.2962	0.266	-0.5065	-0.4739	-0.3389	-0.177	0.0674	0.1047	-0.3804	0.321	-0.536	0.414	-0.672	0.2659
FBgn0004573	-0.4144	-0.4591	0.6055	-0.4825	0.2957	-0.1605	-0.1897	0.0678	0.1245	0.3035	0.4522	0.2503	-0.1218	0.8214	-0.4315	0.2741	-0.2062	0.1726	-1.4452	0.0672	-1.3745	-0.3612	-0.5134	-0.0307	1.0275	0.6731	0.7568	0.6228	-0.0239	-0.7909	0.6953	0.1542	-0.461	0.8685	-0.3487	0.5809	0.0666	-0.0816	-3.1663	0.5972
FBgn0004574	-0.0189	-0.2283	0.0243	-0.0441	-0.1292	-0.0047	-0.0456	0.1184	0.0885	-0.0605	0.1134	-0.048	0.2025	0.124	0.1165	-0.0648	0.1974	0.2497	0.1048	-0.2352	-0.1016	0.0188	-0.1509	-0.3528	-0.153	0.1025	0.3758	-0.1374	-0.0992	-0.2695	-0.2819	-0.1575	0.0031	0.1513	0.0315	0.1758	-0.0325	0.1275	0.2634	0.11
FBgn0004575	-0.7341	-0.0547	0.1216	-2.1304	0.2238	0.7344	-0.6998	-0.0157	-0.214	-0.2753	0.2365	-0.4014	-0.0285	0.1203	0.5552	0.0517	0.4869	0.5767	0.5416	0.6412	0.0197	-0.0096	-0.2356	0.0482	0.3292	-0.0827	-0.0574	0.0089	-0.0624	-0.3477	-0.6405	-0.3958	0.0489	0.0861	0.0373	0.2471	0.3489	0.4809	-0.3661	0.4264
FBgn0004580	0.1232	-0.2246	0.2034	-0.4747	0.1878	-0.0212	-0.6432	0.5303	0.3243	-0.3534	0.4544	-0.1991	-0.0864	0.0961	-0.4028	-0.4931	0.0086	0.8087	-0.3841	-0.0642	-0.6686	-0.7564	-0.4189	-0.2845	0.448	0.1866	-0.6577	-0.0416	-0.2355	-0.1893	-0.1916	-0.1387	0.5429	0.1489	-0.2268	0.5268	0.3626	0.6741	0.1671	0.7006
FBgn0004581	0.5684	0.957	-0.9105	0.6685	-0.0519	-0.1202	-1.1125	-0.1926	0.8235	-0.9658	-1.3563	0.4919	0.8978	0.75	-0.3716	1.1605	-0.5559	0.1751	-1.7467	0.451	-0.8944	-0.8413	-0.4038	0.8189	0.4217	-0.4837	1.7059	0.8596	1.1334	-0.4798	-1.0756	-0.8749	-0.2252	-0.5209	-1.0389	0.1755	0.4367	0.263	-0.5731	0.7025
FBgn0004583	0.2429	0.1173	-0.1156	-0.0696	-0.2283	0.2583	0.0501	-0.1487	0.2462	0.1575	-0.1017	0.1494	-0.0467	0.2312	0.045	0.094	0.2589	0.5425	0.2747	-0.0308	-0.3551	0.0111	-0.0466	0.2321	0.0792	-0.0502	-0.3564	0.4369	-0.1576	-0.4504	-0.0316	-0.3396	0.1001	-0.3497	-0.4427	-0.2784	0.0829	-0.1091	-0.0933	0.3076
FBgn0004584	0.163	0.2733	0.0843	-0.9377	-0.0512	-0.0342	0.0702	-0.1785	-0.1559	0.5038	0.2332	0.1387	0.1012	-0.1689	0.3847	0.2059	-0.3302	-0.0021	-0.2623	-0.7536	-0.1627	0.1492	0.0835	0.3804	0.0867	0.0012	-0.4237	-0.1904	0.1613	0.2977	0.3948	0.2078	-0.2691	0.0603	0.2333	-0.0453	0.0624	-0.0739	-0.006	-0.4349
FBgn0004587	0.1908	0.053	-0.296	-0.3819	-0.2853	0.0738	0.3154	-0.2204	0.1543	0.2242	-0.2955	-0.1043	-0.1639	0.1302	0.2425	0.0713	0.2738	0.2931	0.4219	-0.0217	0.4216	0.2551	-0.0876	0.007	-0.0733	-0.0526	-0.206	0.3873	-0.0386	0.0152	-0.2209	-0.1674	0.0063	-0.0931	-0.1248	-0.3294	-0.0509	-0.2884	-0.01	-0.2499
FBgn0004595	-0.1626	-0.3066	0.0059	-1.9113	0.3415	0.2555	-0.0151	0.0853	0.446	0.1972	0.2174	0.2756	-0.4072	0.0157	0.0441	0.2959	0.3376	0.8811	0.1126	-0.0192	-0.3981	-0.3334	-0.4622	-0.1116	0.8781	-0.0911	-0.5482	0.2371	-0.6138	-0.1467	-0.0423	-0.5105	0.6645	0.0033	-0.3135	0.3033	-0.0166	0.7835	-0.7568	0.771
FBgn0004597	-0.3561	0.0839	0.2318	0.002	-0.1208	0.0115	-0.0011	0.1116	-0.1878	-0.5625	0.0787	-0.3302	0.1344	-0.1199	-0.2244	0.0211	1e-04	-0.2771	-0.4544	0.0372	-0.022	-0.2449	0.2971	0.0707	-0.38	0.1673	0.6328	-0.0215	0.1753	0.3606	0.018	0.1479	-0.299	0.6112	0.0947	-0.0753	-0.0995	0.3382	0.0533	-0.2148
FBgn0004598	-0.0738	0.0889	-0.035	-0.8689	-0.0011	0.1006	0.0545	-0.1339	-0.0717	-0.1011	-0.0899	0.1224	0.1513	-0.2324	0.1634	-0.0237	-0.0564	-0.2829	0.013	0.2005	0.5367	0.0975	0.2054	0.2653	0.1078	-0.0405	0.1432	-0.0829	0.1085	0.0674	0.2438	0.1324	-0.1293	0.009	0.0783	-0.0762	0.1217	-0.1362	0.0672	-0.6002
FBgn0004606	0.1608	0.0376	-0.1029	0.1651	0.1294	0.0942	0.2109	-0.6301	0.0118	-0.0042	-0.136	0.3431	-0.0266	-0.0519	0.0622	0.2007	0.0229	0.2067	-0.3211	0.0469	-0.1968	-0.3806	-0.033	0.2386	0.2653	-0.2218	0.0059	0.2776	-0.0132	0.1787	0.3089	-0.2871	-0.2825	0.0175	-0.1723	-0.1472	0.0348	0.1501	-0.0577	-0.0918
FBgn0004607	-0.4133	-0.6362	0.1514	-0.6089	0.3567	0.5845	-0.3475	0.2498	0.3121	-0.2901	0.2688	0.3244	0.0261	-0.4811	-0.2917	-0.1734	0.2865	0.8663	-0.1283	0.1878	-0.2804	-0.1685	-0.2111	-0.0771	0.6099	0.2038	-0.9512	-0.4594	-0.1404	-0.1929	-0.2001	-0.6636	0.4386	-0.0866	-0.2302	0.2057	0.1359	0.5944	-0.5364	0.6235
FBgn0004611	0.1764	0.0022	-0.0906	-0.4485	-0.0313	0.0026	0.0188	0.03	0.1675	-0.0673	-0.0631	0.1335	0.0982	0.0738	0.0835	-0.1053	-0.234	0.239	-0.014	0.2526	-0.0013	0.0851	-0.0197	-0.0925	0.0488	-0.1123	-0.0815	0.0427	-0.0648	-0.0911	0.1872	-0.053	-0.1337	-0.0971	0.0155	-0.0091	0.0634	0.0212	-0.1063	0.0803
FBgn0004618	-0.6996	0.6983	0.1125	-3.2812	0.5791	0.2839	-0.8855	-0.2908	-0.8265	-0.8377	0.1789	0.3601	0.4959	-0.1142	0.6477	-0.6949	0.5857	0.2883	-0.2484	0.8899	-1.2972	0.7806	-0.2917	0.3194	0.0754	0.2898	0.2409	0.6688	-0.6118	-0.7684	0.3864	-0.0992	1.2897	-0.6774	0.1748	0.1353	0.3609	1.2017	-1.8396	0.4728
FBgn0004619	-0.23	-0.8401	0.487	-2.1876	0.108	0.6591	-0.8291	0.5969	-0.787	0.9464	0.7337	-0.4676	-0.2369	-0.1048	0.3758	0.5135	1.3312	0.855	0.8451	-0.007	-1.145	0.2007	-0.4478	-0.2597	-0.5097	0.7628	-3.8496	0.0918	-0.1906	-1.4426	-0.3747	-0.1646	-0.1141	-0.6307	0.238	0.5326	0.9215	0.5073	0.6408	1.3606
FBgn0004620	0.0346	-0.1828	0.1699	0.3334	-0.0781	0.0076	0.377	0.1696	0.3852	0.4357	0.1877	-0.4258	0.3304	-0.2449	-0.0079	-0.4666	-0.2182	0.1394	0.1288	-0.4919	-0.8253	0.3483	0.1709	-0.3042	-0.1762	0.355	-0.0805	-0.3143	-0.214	-0.7915	-0.6758	-0.3764	0.1735	-0.1163	0.1373	0.0316	0.3729	-0.2876	0.5944	0.7064
FBgn0004622	0.1206	-0.1117	-0.0047	-0.77	-0.0284	-0.6754	0.5243	0.1903	-0.238	1.0724	0.5404	0.2632	-0.3798	1.0715	0.2218	0.5888	0.9739	1.0156	-0.1049	0.1721	-0.9871	0.7429	0.0964	-0.1137	0.5252	0.638	-2.6198	1.0767	-0.2953	-0.3921	-0.5259	-1.2183	0.7968	-0.4028	-0.4704	0.187	0.1035	-0.9947	0.2558	0.1928
FBgn0004623	-0.7471	-0.304	0.302	-2.0348	0.5922	0.3791	-0.7786	0.0203	-0.5551	-0.336	0.5141	0.2407	-0.1509	-0.0488	-0.1683	-0.2402	0.2256	0.2574	0.2373	-0.1355	-0.0845	0.0052	-0.385	0.1954	0.1573	0.5485	0.4035	0.3251	-0.0412	-1.2124	0.0092	-0.2699	0.6749	0.2585	-0.3487	0.6189	0.3716	0.6925	-0.2137	0.7226
FBgn0004629	0.011	0.2324	0.2646	1.514	0.116	-0.0279	-0.494	0.3839	0.1331	0.4285	0.6013	-0.4883	0.243	0.4611	-0.0179	-0.2193	-0.259	-0.2706	0.5626	-0.9534	0.1508	0.5426	-0.2875	-1.1285	-0.5897	0.3061	-0.7532	0.2594	-0.1858	0.3186	-0.7986	-0.3097	-0.1329	-0.0832	0.1214	0.7513	-0.193	0.2406	-0.6882	0.486
FBgn0004635	0.1117	0.0753	-0.6238	-0.0045	0.437	-0.2352	-0.5517	0.4273	0.4304	0.4689	0.1707	0.1634	-0.4717	0.5996	-0.2453	0.3314	0.8446	0.7602	0.5443	-0.2498	-0.2864	-0.3817	-0.4061	-0.1713	0.4669	0.1387	0.1681	0.6998	-0.2689	0.3587	-0.378	-0.2771	0.1526	0.3071	-0.7065	-0.0806	-0.4086	0.5528	-0.5985	0.4244
FBgn0004636	0.2004	0.0654	-0.1545	-0.0493	-0.134	-0.1037	0.178	0.0324	8e-04	0.3044	-0.13	0.0941	-0.1495	0.1988	0.2177	0.3199	0.2791	0.2098	-0.0246	0.2778	-0.2407	-0.0634	-0.1423	-0.0483	0.1299	-0.4163	-0.1899	0.2998	-0.1131	0.0731	-0.1058	-0.1178	0.1036	-0.205	-0.2364	-0.1932	-0.0625	0.0396	-0.3334	0.0811
FBgn0004638	0.1434	-0.2405	-0.0241	0.0591	0.0264	0.016	-0.0463	0.187	0.0525	-0.0966	-0.1519	0.097	0.1142	0.0586	-0.1046	-0.0321	0.0665	0.0886	-0.0178	0.4183	-0.2839	-0.2622	-0.0142	0.1435	0.165	-0.1478	-0.2973	0.1794	0.2343	-0.1259	0.0673	0.1119	-0.0297	-0.3613	0.0531	-0.0854	0.1431	-0.0272	-0.3555	0.2197
FBgn0004643	-0.0325	0.008	0.0744	-0.4577	0.1127	-0.274	0.1123	-0.0366	-0.246	-0.1686	-0.1076	0.2545	-0.0552	-0.1083	0.2138	-0.0399	-0.395	-0.4574	-0.0832	0.0642	0.4396	-0.0561	0.062	0.1236	-0.1673	0.1617	0.6259	-0.388	0.0191	0.3171	0.4435	0.2111	-0.2426	0.227	0.3071	-0.0166	-0.1261	-0.0888	0.3251	-0.554
FBgn0004644	-0.0952	-0.8047	0.096	-2.0751	0.4872	0.3295	-0.6925	-0.8772	0.6686	-0.7197	0.6174	-0.2477	0.0026	0.376	-0.3325	0.733	-0.9245	1.4917	-2.4857	0.7199	-0.0654	-1.7074	0.9191	0.4395	0.5992	-1.6161	-0.6917	0.0431	-0.074	-0.8806	-0.399	0.2363	-0.0016	0.6015	0.8102	0.3751	0.2756	1.1684	0.0664	0.5414
FBgn0004646	0.0152	0.31	-0.1192	0.4079	-0.1009	0.2248	0.3594	-0.0739	0.1108	0.1416	-0.1276	-0.0942	0.1081	0.0486	-0.1524	-0.1717	0.4715	0.1752	0.2439	-0.0939	-0.2283	0.0016	-0.1978	-0.1013	0.0639	-0.1773	-0.371	0.2197	-0.1563	0.2494	-0.7054	0.1528	0.1697	-0.4542	-0.3453	-0.055	0.1838	-0.0253	-0.3024	0.3778
FBgn0004647	0.2603	-0.0138	-0.2533	-1.1775	-0.2547	0.298	0.2191	-0.7644	0.3024	-0.1213	-0.114	0.3425	-0.012	-0.0235	0.2241	0.2524	0.1135	0.0658	0.2384	-0.4687	0.0361	-0.0092	0.2367	0.1068	0.2156	-0.0529	0.1511	0.2948	-0.1911	0.1687	0.4864	-0.2512	0.3139	0.3043	-0.3359	-0.5269	0.0123	0.0405	0.2932	-0.2283
FBgn0004648	-0.0422	-0.0154	-0.1802	-0.1888	-0.0979	-0.0247	0.3441	-0.1809	-0.0845	0.0758	-0.0683	-4e-04	-0.02	0.0459	0.1585	0.0934	0.1522	0.0201	0.2857	-0.0609	0.297	0.2187	-0.0241	-0.1451	-0.0192	-0.1548	0.0021	0.195	-0.0169	0.2097	-0.0822	-0.1008	-0.1068	-0.1082	-0.1998	-0.1098	-0.013	-0.0666	-0.0639	-0.0224
FBgn0004649	0.1576	0.1939	0.09	-1.8985	-0.4682	0.1657	0.2329	-0.3555	0.1528	0.1645	0.0985	0.0571	0.1935	-0.0343	0.3565	0.1465	5e-04	-0.2818	0.1754	-0.2861	0.2838	0.0719	0.4718	0.1843	-0.1913	0.1503	0.2235	0.1994	0.1963	-0.022	0.1477	0.2369	-0.0752	0.309	0.1579	-0.2442	-0.0582	-0.6772	0.6826	-0.9832
FBgn0004650	0.2382	0.4446	-0.1252	-2.156	-0.5623	0.1097	0.8112	-0.5551	0.0288	0.6296	-0.0069	0.1208	-0.1246	0.1398	0.6261	0.4789	0.4159	-0.2518	0.542	-0.3845	0.7443	0.2646	0.1725	0.1325	-0.3024	-0.0074	0.1545	0.5072	-0.1434	0.4483	-0.0431	-0.116	-0.221	0.202	-0.2679	-0.477	-0.106	-0.7568	0.1173	-1.0017
FBgn0004652	-0.1453	0.3019	-0.2617	-1.0844	-0.0608	0.0618	0.3713	-0.2096	0.23	0.3766	-0.0214	0.2915	-0.2463	0.4125	0.3843	0.326	0.4478	0.3238	0.7943	-0.1423	-0.474	-0.2423	-0.2553	0.003	0.5425	0.087	0.2348	0.3393	-0.3767	-0.3628	-0.1864	-0.357	0.1268	-0.0214	-0.3402	-0.0429	0.0276	0.3512	-0.5082	0.0237
FBgn0004654	-0.0169	0.2585	0.0715	0.5969	-0.123	-0.0413	0.5344	0.0601	0.2273	0.5108	-0.0641	-0.4053	-0.0898	0.0582	0.3002	0.2678	0.135	-0.1734	0.1698	-0.6014	0.274	0.0501	-0.3006	-0.3125	-0.298	0.0038	0.0032	-0.0578	-0.1763	-0.2749	-0.497	0.0552	-0.0844	0.2137	-0.0794	0.1411	-0.1492	-0.1344	0.3267	-0.3519
FBgn0004655	0.3149	0.2448	-0.2862	-1.0785	-0.2757	-0.3755	0.3521	-0.6002	-0.3898	0.2949	-0.3373	-0.0442	-0.0723	0.0467	0.5732	0.3337	-0.0772	-0.3403	0.3658	0.1195	0.778	0.4124	0.0039	0.0027	-0.122	-0.0116	0.5927	0.4398	-0.0376	0.5661	0.4894	-0.1154	-0.5255	-0.0103	-0.0732	-0.3391	-0.2523	-0.1913	0.1847	-0.8104
FBgn0004656	0.2664	0.1715	-0.3945	-1.1134	-0.2035	-0.008	0.4375	-0.575	-0.0581	0.2678	-0.3155	0.1155	-0.1705	0.324	0.4411	0.3332	0.2348	0.0171	0.3104	-0.0452	0.3	0.0888	-0.037	0.0471	0.2025	-0.0667	0.2075	0.3627	-0.2183	0.3104	0.307	-0.2737	-0.1093	-0.0769	-0.249	-0.4739	-0.1369	-0.1571	0.0554	-0.4768
FBgn0004657	0.1899	0.135	-0.1433	-0.1334	-0.2508	-0.0888	0.3093	-0.2344	0.0106	0.0867	0.0153	-0.0919	-0.1372	0.4384	0.1249	0.2249	0.61	0.4249	-0.0141	-0.2081	0.0665	0.0215	-0.1654	-0.1537	-0.0663	-0.2326	0.0632	0.3556	-0.1778	0.5011	-0.1353	-0.1363	0.0168	-0.1345	-0.3273	-0.254	-0.1395	-0.2629	-0.1589	-0.0913
FBgn0004666	0.076	-0.3726	0.3111	0.8932	0.2632	-0.2389	-0.2512	-0.2261	0	0.1956	-0.0404	-0.1523	0.4337	0.2315	0.52	-0.472	-0.2981	-0.8184	-0.1144	0.3661	0.2343	0.1595	-0.1708	0.0122	0.0909	-0.2323	0.1777	0.2952	0.4141	-0.019	-1.2241	0.1828	-0.308	0.0133	0.0544	-0.0375	0.0103	0.0964	-0.0837	-0.3635
FBgn0004687	-0.273	-0.2871	0.3015	0.5551	0.172	0.3314	-0.7695	0.4985	0.3202	-0.5778	0.3214	0.2444	0.2796	-0.5446	-0.6633	-0.3971	-0.2644	0.072	-0.6652	0.3604	-0.6089	-0.6229	0.1344	0.1881	0.2743	0.0703	-0.018	-0.6441	0.2788	-0.5339	-0.2034	0.3055	0.4779	0.2285	0.1388	0.3404	0.3819	0.3771	0.061	0.4975
FBgn0004698	0.0494	0.3165	0.1725	-1.3171	0.0533	-0.2843	0.409	-0.174	-0.2398	0.1089	0.02	0.3154	-0.0179	-0.0482	0.301	0.0182	-0.3108	-0.1071	-0.0082	0.0711	0.0789	-0.2068	0.3397	0.2811	-0.035	-0.0911	0.3902	-0.3328	0.1903	0.2352	0.4032	0.0555	-0.0694	0.0345	0.1872	-0.2169	0.0282	-0.2962	0.037	-0.3553
FBgn0004777	0.7268	0.8395	2.27	2.3029	-0.2462	-0.361	-1.6282	-0.1863	0.3392	-0.6737	2.0778	-1.0481	-0.6213	-0.0022	0.5281	0.8656	-0.263	1.7768	0.1567	-1.4068	-0.0037	-0.5603	-0.0298	-3.0548	0.7683	1.5573	0.2299	0.408	-1.0078	-1.3068	-0.7826	-0.2437	-0.2821	4.8098	-1.4321	0.5759	0.411	-1.662	1.6496	-1.0988
FBgn0004784	-0.6706	-0.1091	0.1125	-1.899	0.7727	0.4446	-0.7193	-0.1358	-0.4415	0.1222	0.3918	0.2499	-0.2454	-0.5564	0.1958	-0.2822	0.3062	0.5074	0.26	-0.0473	0.1515	0.2234	-0.3085	0.303	-0.0776	0.0885	0.0959	0.1787	0.4442	-1.6328	0.3232	-0.5686	0.4928	0.533	-0.2569	0.5131	0.4994	0.6821	-0.8957	0.5324
FBgn0004795	0.2448	0.5117	-0.3653	-1.5429	-0.2249	-0.5174	0.4958	-0.4683	-0.4184	0.388	-0.4644	0.0072	-0.1684	-0.1464	0.6234	0.516	0.0995	-0.1766	0.5108	0.1248	0.8995	0.7578	-0.0233	0.0042	-0.1701	-0.2388	0.5566	0.5056	-0.3991	0.9206	0.5571	-0.1009	-0.546	-0.1253	0.034	-0.3347	-0.5053	-0.3607	0.2125	-0.9247
FBgn0004797	-0.6867	-0.2829	0.3284	0.8349	0.4334	0.3856	-0.647	0.4973	0.5392	-0.0898	0.1582	0.1983	0.3737	-0.1053	-0.7452	-0.6798	-0.283	-0.3271	-0.8995	-0.0415	-1.0609	-0.7054	-0.0487	0.0548	-0.0581	-0.182	-0.1557	-0.5902	-0.0318	-0.5596	-0.2139	0.2156	0.5628	0.1019	0.0676	0.236	0.3545	0.3032	-0.0457	0.73
FBgn0004811	0.4274	0.6189	-0.247	-0.5324	-0.2727	-0.5101	0.9869	-0.2047	-0.5601	0.6038	-0.4891	-0.1215	-0.1925	0.6076	0.8076	0.5721	0.5587	-0.2384	0.912	0.0399	0.8982	0.5761	-0.1982	-1.3038	-0.2338	-0.1977	0.4541	0.8998	-0.0513	0.6123	0.2038	-0.0963	-0.2755	-0.3828	-0.1032	-0.2904	-0.2919	-0.3237	-0.0467	-0.7089
FBgn0004828	0.0067	-0.0923	0.0094	0.0123	0.051	0.1891	-0.0868	0.108	0.1241	-0.0749	0.0199	0.1733	-0.0531	0.0667	-0.0845	0.2004	0.0924	0.1764	-0.2238	0.2459	-0.3345	-0.219	0.0794	0.3229	0.3	-0.2378	-0.3673	-0.3857	-0.0114	0.0099	-0.0068	-0.0338	0.3385	-0.2442	-0.042	0.0042	0.2083	0.0759	-0.3467	0.2001
FBgn0004832	0.193	0.2378	0.0044	-0.3531	-0.0707	-0.3484	0.6106	-0.0344	-0.0376	0.1341	-0.3814	-0.3626	-0.0143	0.2412	0.2335	0.4289	0.1551	0.0873	0.206	-0.1848	0.3117	0.5675	-0.0154	-0.0041	-0.4213	-0.0323	0.3562	0.5678	-0.0055	0.8712	0.0836	-0.2127	-0.2871	0.5968	0.057	-0.1426	-0.3461	-0.2923	0.4698	-0.6234
FBgn0004837	0.2841	-0.0607	-0.2337	-0.5985	0.1788	-0.2788	0.018	-0.0932	0.0696	-0.2079	-0.2722	0.4232	0.1534	-0.2171	-0.0716	-0.0186	-0.0214	0.0596	-0.0507	0.2478	0.1901	0.1277	0.016	0.2069	0.0292	0.2546	0.3726	0.0879	0.2068	-0.007	0.9631	-0.0847	-0.5031	0.0459	0.0651	-1.0835	0.0953	0.4525	0.1017	-0.3122
FBgn0004838	0.275	0.3211	-0.3625	-0.5486	-0.3052	-0.0785	0.5874	-0.2713	-0.0145	0.4546	-0.3068	-0.0417	-0.2415	0.3426	0.3392	0.5772	0.5255	0.3351	0.3706	0.1537	0.0091	0.1566	-0.1919	-0.0141	0.027	-0.4267	-0.3773	0.8491	-0.1757	-0.1567	-0.1268	-0.255	-0.0266	-0.2979	-0.3825	-0.2523	-0.1389	-0.1758	-0.311	-0.1764
FBgn0004839	0.4548	-0.2082	0.2835	-0.3624	0.0071	0.7981	0.3952	-0.4223	1.0792	0.059	0.0705	-0.0072	-0.2815	0.3837	0.1088	-0.4707	-0.0195	-0.0475	0.4416	0.0834	0.7239	-1.1664	-0.0268	0.3181	-0.3224	0.627	0.1264	0.4364	-0.1032	-0.8282	-0.1575	-0.4061	0.8372	-1.1471	-0.5312	-0.3159	-0.4424	-0.633	0.7322	0.4527
FBgn0004841	-0.6569	0.6305	-0.0223	-0.3932	-0.0693	-0.4844	-0.1379	0.736	0.8165	-0.2151	0.8155	-0.9698	0.2138	-0.1259	1.6265	-1.0659	1.8686	-0.2477	1.7597	-1.531	0.7201	-1.4853	0.586	-2.0285	0.2109	-0.3148	-1.5702	1.1695	-0.16	-0.2053	-0.9069	0.3833	-1.2127	1.804	-0.162	0.9603	0.5315	-0.4012	-0.6357	0.537
FBgn0004842	-0.8766	-0.7132	-0.8811	0.1677	-0.1139	1.08	-0.7282	0.4557	0.1275	-0.583	0.7911	0.6064	0.3289	-0.1378	-0.3929	1.1513	-0.9821	0.9966	-0.1378	1.4063	0.6043	-0.0437	0.7413	1.0732	-0.2559	0.5532	-1.3577	-0.5746	0.7235	-1.2202	0.4739	-0.6969	-0.1917	-0.9477	0.6657	-0.002	-1.241	0.8243	0.1331	-2.0154
FBgn0004852	0.0528	0.3572	-0.0629	0.6344	-0.2036	0.2407	0.2582	0.0641	0.0761	0.4019	-0.1426	-0.1442	-0.0346	0.7821	0.1695	0.2825	0.2056	0.1413	0.4522	-0.1705	-0.2257	-0.1829	-0.1455	-0.2171	-0.1095	-0.2064	-0.5475	0.1423	-0.1437	-0.6588	-0.1734	-0.0998	-0.1023	0.1157	-0.1518	-0.0573	-0.0936	-0.0186	-0.2959	0.1653
FBgn0004854	0.1769	-0.0994	-0.6638	-0.7257	0.0762	0.07	0.7459	0.2686	-0.0539	0.7883	0.5183	0.3525	-0.2998	1.4003	-1.5594	0.5274	1.0301	0.0211	-0.5488	-1.2148	-0.3548	0.4821	-0.1758	-0.4071	0.0074	0.7351	-0.2049	0.1043	-0.0976	-1.9452	-0.4058	0.3387	0.5621	-0.6438	-0.4011	0.428	-0.0173	0.3549	0.1153	0.812
FBgn0004855	0.1508	0.1176	-0.2346	0.0504	-0.0463	-0.1456	0.3255	0.1499	0.0745	0.0091	-0.0716	0.1539	-0.0695	-0.5506	-0.2985	-0.1134	-0.4126	-0.0373	-0.3502	0.1814	0.2727	0.0629	-0.0627	0.2124	0.3122	-0.127	0.3493	-0.2778	0.0696	0.0977	-0.1114	-0.1081	0.148	-0.2242	0.0847	0.054	0.3223	-0.2942	-0.2299	0.0111
FBgn0004856	0.2346	0.3808	-0.3485	-0.4768	-0.3038	-0.4441	1.0432	-0.2087	-0.2986	0.428	-0.5507	-0.2779	-0.2431	0.4405	0.3719	0.6845	-0.1522	0.1584	0.6366	-0.1713	0.8474	0.7196	-0.2008	-0.2029	-0.4418	-0.1063	0.1898	0.4047	-0.1091	1.2153	-0.1813	-0.2343	-0.4639	-0.1197	-0.1404	-0.3281	-0.3758	-0.5663	0.0161	-0.4677
FBgn0004858	0.402	-0.2802	-0.0329	0.3743	0.0104	0.0361	0.3381	0.0028	0.0408	0.4198	-0.1192	-0.1186	-0.2185	0.4548	-0.0426	0.4216	0.5874	0.3981	0.5159	0.084	-0.3895	0.067	-0.2577	0.006	0.0757	0.2386	-0.7692	0.1405	-0.2986	-0.1791	-0.4474	-0.8304	0.2599	0.4272	-0.2251	-0.1563	0.1248	0.4556	-0.7409	0.5959
FBgn0004859	-0.2586	-0.6505	0.0241	0.3604	0.3034	0.3756	-0.4832	0.3218	0.4837	-0.133	-0.035	0.3709	0.2258	-0.8869	-0.6025	-0.3932	0.256	0.5977	-0.2444	0.5055	-0.9919	-0.2982	-0.0758	0.3637	0.344	-0.1369	-0.1002	-0.5746	-0.0352	-1.1463	-0.2572	0.0419	0.5271	-0.1867	-0.1032	-0.2206	0.5241	0.4009	-0.2042	0.6324
FBgn0004860	0.1035	-0.1541	-0.0325	-0.6931	0.1714	-0.0588	-0.1431	-0.3773	0.136	0.2633	-0.3087	-0.0527	-0.073	0.1328	0.1216	0.2106	0.0608	-0.0227	0.0804	0.2879	0.333	0.1151	0.1649	0.1405	0.2766	0.0342	0.0777	0.0878	-0.1046	0.4282	0.4554	-0.1483	0.04	0.0888	-0.0044	-0.2057	-0.1505	0.0222	-0.2535	-0.4659
FBgn0004861	0.3075	-0.17	-0.2344	-0.4842	0.0492	0.0091	-0.0813	-0.1439	0.12	0.2591	-0.3076	0.1478	-0.1859	0.3401	-0.2263	0.1576	0.4266	0.2383	0.675	-0.2141	0.2204	0.1349	-0.0577	0.0559	0.2239	0.2438	0.1841	0.0783	-0.1197	-0.5904	0.2237	-0.3946	0.2019	0.0705	-0.1297	-0.0306	0.2873	0.3659	-0.6371	-0.0868
FBgn0004862	-0.215	-1.1035	0.4557	1.1875	-0.1658	0.5142	0.1035	0.1392	0.714	-0.1144	-0.2657	-0.6184	-0.1886	0.6777	-0.7132	1.2359	-0.8965	1.244	0.37	0.5869	-1.235	-1.9957	0.6879	0.4108	0.8798	-0.5421	-1.2733	-0.1376	0.3158	-1.9438	-2.2274	-0.1754	-0.262	-0.8614	0.3184	0.0737	0.0942	-0.3453	2.17	0.8292
FBgn0004863	0.8046	0.1718	0.4709	1.0578	-0.4608	2.2605	-0.2519	-0.4841	-0.9101	0.6536	1.0679	-1.9967	-1.7054	2.7228	0.8537	-0.0119	0.6867	-0.5285	-0.0759	-1.6486	0.5624	1.3945	-1.0499	-0.1078	0.4643	1.5638	1.2621	-0.9085	-1.8896	-0.7412	-0.2157	-0.5745	0.2841	1.8911	-0.7606	0.6458	-0.4151	0.1238	-1.0722	0.1337
FBgn0004864	-0.0245	-0.1654	-0.034	-0.5173	0.0388	0.2076	-0.1993	-0.019	-0.0395	-0.0259	-0.0766	0.3623	0.1674	-0.4073	0.0349	-0.3086	-0.1775	-0.1265	-0.2654	0.2579	-0.071	-0.1401	0.2144	0.3	0.0142	-0.2137	0.2263	-0.1052	0.3146	-0.0087	0.5974	0.1743	-0.12	0.0706	0.151	-0.0578	0.148	-0.0545	-0.0335	-0.375
FBgn0004865	-0.3822	-1.0858	0.3864	-0.2829	-0.0889	0.3035	-0.1454	0.2574	0.4402	-0.1734	0.2068	0.1931	-0.1545	-0.4368	-0.149	-0.5709	0.3305	0.3312	-0.4633	-0.5309	-0.0757	-0.8925	-0.0396	0.0422	0.8306	-0.3347	-0.2837	0.0115	-0.0184	0.2311	0.0801	-0.0104	-0.3357	0.1034	0.3785	-0.0534	-0.061	0.3663	-0.5941	0.558
FBgn0004867	-0.2145	-0.2686	0.4027	0.9318	-0.1186	0.3621	-0.2847	0.1234	0.1752	-0.2461	0.2633	-0.0472	0.2984	-0.3176	-0.2269	-0.1486	-0.1694	-0.2545	-0.1702	-0.3919	-0.8243	-0.2256	0.3411	-0.0105	-0.1977	0.2371	-0.0189	0.043	0.3152	-0.3046	-0.4862	0.2181	0.153	0.3819	0.3489	0.3718	-0.0499	-0.1861	0.4062	0.0759
FBgn0004868	0.0271	0.011	0.1837	0.3723	-0.0473	0.0334	0.0165	0.0497	0.0542	0.1393	0.1841	-0.0147	0.1785	-0.0159	0.102	0.2044	0.0636	-0.1557	-0.1404	-0.0926	-0.1391	-0.3045	0.1794	-0.1503	-0.2273	-0.0774	-0.0965	-0.1665	-0.0486	-0.1403	-0.1184	0.2065	-0.1205	0.1044	0.2829	0.2373	-0.007	-0.8459	0.3157	0.0813
FBgn0004870	-0.0696	0.2437	0.3904	-2.0848	-0.7265	0.2937	-0.2078	-0.0574	0.3628	-0.1325	0.042	-0.891	0.2549	1.0927	0.2238	0.3893	0.4132	0.8846	0.0426	-0.155	0.5417	0.427	0.0024	-0.1115	0.1294	0.4651	0.2902	-0.5458	-0.6231	-0.4809	0.0266	-0.3848	-0.3035	0.1649	-0.1775	0.3814	-0.1699	-0.2987	0.2175	0.8934
FBgn0004872	0.2106	-0.1843	-0.0537	-0.628	0.024	0.0961	-0.3566	-0.0971	0.5707	-0.542	0.0298	0.2976	0.2514	-0.3377	-0.1717	-0.2493	0.0033	-0.0137	-0.3964	0.208	-0.3436	-0.4028	0.2627	0.4766	0.2317	-0.2643	0.0315	0.0073	0.1568	0.0808	0.4644	0.2944	0.4188	-0.0828	0.0544	-0.1525	0.2568	0.1349	-0.027	-0.2774
FBgn0004875	0.2967	0.3559	-0.2893	-1.4871	-0.1804	-0.1523	0.437	-0.4481	-0.073	0.3844	-0.2981	0.081	-0.1439	0.2693	0.4553	0.3891	0.2304	-0.13	0.4072	0.0585	0.5879	0.3823	-0.108	0.149	0.0362	-0.1556	0.0156	0.5639	-0.1991	0.4418	0.4021	-0.197	-0.2419	-0.1813	-0.3281	-0.2772	-0.2295	-0.3084	-0.1275	-0.6623
FBgn0004876	0.0441	0.0594	-0.2728	-0.6825	-0.1534	0.0312	0.3272	-0.2113	-0.2706	0.0861	-0.2372	0.0945	-0.1059	0.2782	0.3458	0.2138	0.0156	-0.3334	0.1138	0.3012	0.2802	0.1826	-0.1068	-0.0896	0.1309	0.0342	0.1847	0.277	-0.0654	0.2473	0.2845	-0.0802	-0.182	0.0279	0.0116	-0.2953	-0.1367	-0.0038	0.0917	-0.5401
FBgn0004878	-0.6372	-0.1862	0.2716	-0.1626	0.3888	1.7986	0.6275	-0.5585	0.3812	-0.0559	-0.1499	0.6817	-0.4006	-0.2777	0.4543	0.4803	0.3483	0.6354	-0.2609	-0.7661	-0.5941	0.5191	0.2355	0.7938	0.1392	-0.9185	0.9065	-1.1375	-0.4516	0.2768	-0.469	-0.2387	-1.9036	0.2749	-0.3966	-0.1938	0.4452	-0.1061	0.0692	-0.4131
FBgn0004880	-0.0623	-0.2628	0.0913	-2.6386	0.2957	0.3736	-0.3683	0.0654	0.1775	0.0772	0.4017	0.1503	-0.4472	0.4776	0.2753	0.3533	0.6098	0.8992	0.4282	0.1621	-0.3832	-0.0308	-0.4747	-0.0544	0.4535	-0.2651	-0.5397	0.5993	-0.3806	-0.271	0.127	-0.3769	0.4823	-0.0654	-0.3632	0.2382	0.0174	0.5134	-0.7358	0.5117
FBgn0004882	0.3764	0.3281	-0.3134	-2.9612	-0.9312	0.2479	0.9069	-0.606	0.0731	0.4833	-0.0922	0.2256	-0.0598	0.3619	0.6448	0.4292	0.362	0.06	0.7898	-0.2122	0.4476	0.3194	0.3476	0.5597	0.0505	-0.5187	-0.2389	0.853	-0.1375	0.6885	0.0772	-0.0933	0.2232	0.0522	-0.4949	-0.7456	-0.0089	-0.6454	-0.1063	-1.088
FBgn0004885	-0.3008	-0.1435	0.252	0.8895	0.2705	0.2272	0.1631	0.1254	-0.14	0.0288	-0.2553	-0.2961	0.5089	0.0103	-0.2646	-0.4858	-0.419	-0.4982	0.1951	0.2801	-0.2636	0.0179	-0.1446	-0.1199	0.3747	0.0135	0.247	-0.6335	0.007	-0.4717	-0.6404	-0.0273	-0.021	7e-04	-0.242	0.1583	0.2112	0.3623	-0.1229	0.6182
FBgn0004888	-0.3649	-0.2785	0.3119	1.1237	0.022	0.1286	-0.5397	0.3282	0.2054	-0.2415	0.3664	0.0325	0.1234	-0.3365	-0.443	-0.341	-0.4309	-0.1969	-0.4126	-0.0644	-0.6948	-0.3444	0.2248	0.0576	0.0254	0.2633	-0.1869	-0.3677	0.2699	-0.3671	-0.2277	0.2763	0.1776	0.2464	0.1822	0.5432	0.2118	0.3531	0.2815	0.3908
FBgn0004889	0.0188	0.1066	-0.1107	-0.7467	-0.017	-0.1886	-0.0439	-0.1107	-0.0719	0.0457	-0.0693	0.0915	-0.0233	-0.1012	0.1105	0.0139	0.0223	0.0534	-0.1389	0.4103	0.0247	0.1096	0.0614	0.2522	0.1316	-0.146	0.1306	0.1898	0.0654	0.1655	0.2174	0.0783	-0.1363	-0.1616	0.0531	-0.146	0.0191	-0.0321	0.1666	-0.2829
FBgn0004892	0.4219	-0.456	-0.0678	-0.5465	0.3681	0.4968	1.2836	0.1478	0.4814	0.8499	-0.1332	0.0688	0.0404	-1.0726	-1.9874	0.6431	-0.1438	-0.2645	-0.7271	-0.0444	-0.7274	0.3525	0.5576	0.144	0.6751	-0.5686	0.4044	-0.9797	-0.3073	0.0194	-1.6083	-0.1828	-0.5215	1.9297	-0.1525	0.0138	0.3285	-0.1155	0.9989	-0.3519
FBgn0004893	0.119	0.1937	-0.0531	-0.295	-0.232	0.2551	-0.1521	-0.0874	0.1536	0.0015	0.1457	0.1162	1e-04	0.4335	0.2761	0.2998	-0.0129	-0.0198	0.3245	-0.0136	-0.6363	0.4385	-0.026	-0.0029	0.1905	0.037	-0.5259	0.5104	-0.1798	-0.6202	0.0507	-0.0333	0.1872	-0.2419	-0.182	-0.4399	-0.1109	0.2177	-0.0149	0.3094
FBgn0004896	-0.34	-0.9813	0.5335	-1.6876	-0.0321	1.4689	-0.5856	0.4771	0.8577	-0.4471	0.761	0.6848	-0.3688	-0.9876	0.9927	-0.3104	0.1704	-0.2075	-0.1445	0.1871	0.1417	-0.3116	-0.5905	0.1352	-1.4736	2.0094	-1.6259	0.0317	0.2868	-1.4883	-1.7713	-0.2025	0.1933	0.0028	0.5961	0.5074	0.8766	0.6147	-0.6912	1.076
FBgn0004898	0.4936	0.8741	0.3737	-0.5793	0.1074	0.0581	-0.7024	0.4819	-1.3723	0.6559	0.2338	-0.814	-0.8888	0.1173	0.847	-0.0158	1.6051	1.0138	0.2799	-1.2885	-0.4848	-0.4372	-2.164	-0.8733	1.1977	-0.0839	-0.5211	-0.5507	-0.7642	-0.3842	1.3101	0.354	1.2965	0.696	0.4133	0.1814	-0.4036	0.8791	-0.7144	0.5832
FBgn0004901	0.0299	0.0635	-0.0742	-0.1654	-0.0906	0.1307	-0.0222	-0.1004	0.3257	-0.0221	0.1639	-0.0702	0.0999	-0.1171	0.1078	-0.048	-0.0352	-0.2447	0.1194	-0.0258	0.0492	0.0623	0.1858	0.138	-0.0952	-0.2791	0.1807	0.1119	-0.0674	0.0087	0.1734	-0.0019	-0.1647	0.0551	0.104	-0.1419	0.0041	-0.2583	0.2931	-0.4105
FBgn0004903	-0.0872	-0.1266	-0.0214	-0.4281	0.0329	0.0237	-0.3043	0.2705	-0.0405	-0.3846	-0.1045	0.1753	0.1478	-0.2695	-0.0182	-0.2577	-0.051	0.1921	-0.41	0.6016	-0.7142	-0.0897	0.0998	0.2555	0.2171	-0.318	0.187	0.1236	0.0548	0.1095	0.2932	0.176	0.2021	-0.4885	-0.0264	-0.1084	0.0936	0.2145	0.1834	-0.1137
FBgn0004907	0.0593	9e-04	0.0073	0.4522	0.0258	0.0551	-0.0485	0.0365	0.1159	0.1118	0.0819	-0.063	-0.3941	0.1223	-0.1382	0.0353	0.245	0.411	0.0029	-0.0984	-0.2955	-0.0899	-0.1319	-0.1869	-0.0227	0.0207	-0.2739	0.2215	-0.0495	-0.1573	-0.3786	-0.1018	0.1262	0.0902	-0.1266	0.1194	-0.072	0.1185	-0.1575	0.2367
FBgn0004908	0.0269	-0.053	0.0356	0.6299	0.3492	0.0715	0.0913	0.1625	0.16	-0.3563	0.1355	-0.0386	0.0888	-0.081	-0.0884	-0.4201	0.101	-0.5408	0.011	0.0058	-0.3836	0.2807	-0.3031	-0.0484	-0.3457	0.6045	-1.4357	-0.914	-0.0613	0.1321	0.0435	0.2595	0.1552	-0.9434	-0.072	0.3565	0.37	0.1065	0.2495	0.0697
FBgn0004910	-0.1978	-0.0536	0.0256	0.416	-0.0212	0.4237	-0.1263	0.3214	0.1989	0.3096	0.2291	0.0021	-0.1388	0.495	-0.382	2e-04	-0.0854	0.5758	-0.322	-0.076	-0.7844	-0.3531	-0.2106	-0.1663	0.1964	0.1652	-0.309	-0.488	-0.2594	-0.4773	-0.1738	-0.2899	0.2719	0.1413	-0.2342	0.3574	-0.1972	0.2922	0.383	0.4519
FBgn0004913	0.1956	0.2668	0.0246	-0.6198	0.0884	-0.3921	-0.0095	-0.0645	-0.3217	0.3579	-0.0487	0.0623	-0.0123	0.0818	0.4114	0.2574	-0.2192	-0.2173	-0.269	0.4994	0.1917	0.1682	0.1144	0.1007	0.0521	-0.2326	0.1052	0.1448	0.079	0.2857	0.6036	0.0104	-0.3121	-0.2645	0.0992	-0.1951	-0.1402	-0.2006	-0.0881	-0.6807
FBgn0004914	0.0329	0.0078	0.0669	0.1743	0.0437	0.1694	-0.0058	-0.0082	-0.0024	0.2243	-0.0654	0.2085	0.1581	0.0181	-0.0069	0.0606	0.1097	-0.2078	0.052	-0.1827	-0.0269	-0.1563	-0.0343	0.0474	-0.0825	-0.2271	-0.1981	0.098	-0.0679	-0.1433	0.2573	-0.0232	0.0136	-0.224	-0.1959	-0.0973	0.0944	0.1054	-0.1042	0.0799
FBgn0004915	0.2114	0.0091	0.0167	0.3077	0.0416	-0.1678	0.1	0.0539	0.1124	0.1551	-1.3116	-0.0526	0.104	-0.2362	0.2091	-2e-04	-0.4013	-0.1343	-0.3068	-0.0678	0.5204	0.1219	0.0565	-0.0253	-0.2289	-0.3679	-0.0896	0.0091	0.2412	0.5542	0.1305	0.0618	-0.0422	-0.2161	0.2603	-0.0179	0.0093	0.0452	0.0288	0.0116
FBgn0004919	-0.2154	0.0074	0.6001	-0.8245	0.192	-0.2842	-0.5181	-0.3605	-0.3828	-0.0027	0.4073	-0.5525	0.3847	0.1841	-0.151	-0.4092	0.0459	0.5545	-0.0086	-0.1688	-0.2795	0.075	0.0943	-0.1708	0.3904	-0.1636	0.04	0.5698	0.128	0.2244	-0.934	-0.0346	0.371	-0.2049	-0.0822	0.6316	0.154	0.4859	-1.417	0.5603
FBgn0004921	-0.2359	-0.259	0.2773	0.3978	0.3576	0.1406	-0.5387	0.3809	0.2067	-0.1969	0.3519	0.1449	0.0611	0.036	-0.254	-0.2239	0.0992	0.3954	-0.4539	0.3265	-0.9707	-0.5424	0.0031	0.2841	0.3843	-0.2479	-0.2867	-0.124	0.032	-0.6307	-0.1418	0.0171	0.3948	-0.3693	0.0131	0.4222	0.2668	0.4712	-0.2476	0.6012
FBgn0004924	0.0418	0.1488	-0.2158	-0.6435	-0.1814	-0.0221	0.2395	-0.237	0.0339	-0.001	-0.1887	0.1677	-0.1422	-0.0421	0.3992	0.1078	-0.0072	-0.0418	-0.007	0.0769	0.1869	0.1825	0.06	0.1012	0.1192	-0.3707	-0.0708	0.2082	0.0402	0.3896	0.2922	0.0244	-0.2113	-0.032	-0.0219	-0.1312	0.0736	-0.1322	0.0296	-0.3028
FBgn0004926	0.2464	0.2424	-0.3496	0.2609	-0.3373	-0.1076	0.8441	-0.1474	-0.0505	0.3076	-0.2032	-0.3961	-0.1487	0.3196	0.2292	0.4054	0.2294	0.3785	0.5105	-0.1829	0.2924	0.4684	-0.1599	-0.3136	-0.3261	-0.1544	-0.4808	0.4271	-0.1948	0.2705	-0.3452	-0.2838	-0.1227	-0.0524	-0.2491	-0.1589	-0.3394	-0.3767	-0.0381	-0.2295
FBgn0004956	0.3	-0.7286	-0.3641	-0.5715	-0.6362	0.8938	1.018	0.2796	0.2248	-0.3169	0.422	-0.4264	-0.3592	1.1915	0.8355	-0.2804	0.8822	-0.1112	0.7418	-0.1039	-0.854	0.164	-0.1456	0.3029	0.0098	-1.3084	-0.7328	-0.3855	0.9763	0.9331	0.5235	-0.1097	0.1846	1.1632	-0.8217	-0.576	-0.3722	0.3441	-2.7331	0.9698
FBgn0004957	0.7467	1.0858	-0.2446	-1.6088	-0.3001	-0.0707	1.3287	-0.4789	-0.2396	1.3599	-0.1706	-0.3552	-0.0525	0.7406	1.1175	1.1896	1.6037	-0.0823	0.8298	-0.45	1.4679	0.804	-0.3554	-0.2453	-1.0052	-0.1971	0.9008	0.8087	-0.0639	0.9213	0.141	-0.2084	-0.3626	0.0977	0.0247	-0.5509	-0.5555	-0.5142	-0.1421	-1.0209
FBgn0004959	0.998	0.6939	0.1409	1.3536	-0.413	0.6144	-0.5709	-0.8956	1.0281	0.5408	0.9333	0.1857	0.0327	0.162	1.0194	1.0161	-0.695	-0.818	1.0173	-1.1312	-1.3608	0.49	-1.0265	-0.4288	0.5583	-1.5284	-0.2417	-0.988	0.0629	0.324	-2.6083	0.5269	0.4925	0.5215	-0.1281	0.2689	-0.1223	-1.2768	0.6614	1.3303
FBgn0005198	0.0311	-0.1156	0.0421	-0.3397	0.0107	-0.0919	-0.2828	-0.0151	-0.0207	-0.0581	0.0025	0.0126	0.0782	-0.2602	0.1325	0.1021	0.0741	0.0273	-0.2713	0.0659	-0.0584	-0.0186	0.2119	0.1024	0.0252	0.2583	0.3086	-0.2834	0.1172	-0.2046	0.4705	-0.0094	-0.0778	-0.0643	0.1616	-0.1829	0.1022	0.0844	0.0814	-0.2636
FBgn0005278	-0.2225	-0.2356	-0.0507	0.5994	0.0206	0.3035	-0.2555	0.1579	0.453	-0.4765	0.0021	0.122	0.1404	-0.5512	-0.3606	-0.383	-0.1293	0.2806	-0.3633	0.1675	-0.546	-0.3669	0.2486	0.4318	0.3492	-0.1272	-0.3825	-0.167	0.1113	0.1552	-0.1723	0.0657	0.3761	-0.0155	-0.0843	0.1313	0.3568	0.1549	0.1403	0.4163
FBgn0005322	-0.0312	-0.264	0.1215	0.0904	-0.0737	-0.0254	-0.0844	0.0824	0.1875	-1.0791	0.091	-0.0258	0.2188	-0.1651	0.0338	-0.1268	-0.2849	0.0432	-0.2413	-0.0549	0.146	0.0514	0.2866	0.0064	-0.1471	-0.0117	0.5205	-0.5001	0.2257	0.0127	0.1915	0.0089	0.0149	0.1487	0.2168	0.1044	-0.1086	0.0295	0.0033	0.0366
FBgn0005355	0.0369	-0.1444	-0.0959	0.1625	0.0909	0.2208	-0.0763	0.0264	0.0043	-0.139	0.0128	-0.1104	0.247	-0.2895	0.127	-0.1568	0.0299	-0.1994	-0.5482	-0.0854	0.0596	-0.1151	0.1923	-0.122	-0.2798	0.3098	0.4556	-0.0011	0.3204	-0.0394	0.1891	0.1463	-0.3157	0.0495	0.3117	0.1034	0.0402	-0.5055	-0.0521	-0.3838
FBgn0005386	0.0859	0.1001	-0.1309	-1.0971	0.3275	-0.1885	0.0947	-0.3229	-0.2093	-0.0033	-0.1708	0.3867	-0.028	-0.2116	0.2588	0.062	-0.1925	-0.276	-0.1548	0.2798	0.4913	0.0813	0.0721	0.1966	-0.0174	0.0418	0.3447	0.0014	-0.0404	0.3672	0.9768	-0.0054	-0.2298	0.0325	0.0213	-0.1341	0.0338	-0.2271	0.0341	-0.651
FBgn0005390	0.1227	0.3228	-0.0241	-1.7724	-0.3395	0.2542	0.3508	-0.2457	0.2323	0.0246	0.2034	0.1859	-0.0731	-0.282	0.1739	0.1949	0.061	-0.1588	0.2839	0.0449	0.4357	0.0129	0.3374	0.5401	0.0692	-0.4276	-0.0329	0.1462	0.0046	0.1889	-0.0999	0.185	0.0944	0.2459	-0.2205	-0.2043	0.1546	-0.534	0.1262	-0.6163
FBgn0005391	-0.2403	0.1321	0.138	1.9554	-0.2829	0.4793	-0.0085	0.2831	0.0756	-0.6103	-0.1408	-0.0179	0.0031	-1.1255	-0.1511	-0.0801	-0.0549	-0.0608	-0.345	-0.1716	-0.314	-0.5174	-0.0045	0.0356	0.054	-0.2702	-0.0828	-0.1804	0.2919	-0.451	-0.5622	0.5142	0.0162	0.294	0.125	0.3158	0.2169	0.3657	0.2033	0.3995
FBgn0005411	-0.0269	0.0798	0.0123	-0.1173	-0.1324	-0.0558	0.3361	-0.0731	-0.0042	-0.0804	-0.0219	-0.0429	0.1194	0.0545	0.0633	0.1294	-0.1855	-0.0886	0.1357	-0.0287	0.212	0.3091	0.108	0.0414	-0.2109	-0.0816	-0.0077	0.0406	0.1538	0.295	-0.0097	0.0804	-0.2767	-0.0532	0.1002	-0.0342	-0.1649	-0.189	-0.1541	-0.2486
FBgn0005427	0.2771	0.1406	-0.2596	-1.2255	-0.2393	0.1269	0.1918	-0.3163	0.1244	0.0803	-0.0972	0.1965	-0.1242	0.0828	0.1583	0.1219	0.3097	0.3084	0.2893	0.2929	-0.3096	0.1111	0.338	0.1436	0.1869	-0.1114	0.0943	0.3498	-0.0268	0.06	-0.0383	-0.0069	0.2608	-0.153	-0.1432	-0.4297	0.025	-0.2986	-0.2701	-0.228
FBgn0005533	-0.1672	-0.0196	0.2407	0.9124	-0.2362	0.2557	-0.1875	0.0187	0.1258	-0.4631	0.1639	0.0269	0.1956	-0.2945	-0.5426	-0.285	-0.3224	0.2166	-0.2899	-0.2054	-0.091	-0.068	0.1871	0.0796	-0.1069	0.0522	-0.1095	-0.1261	0.2316	0.4504	-0.4433	0.1341	0.2027	0.1635	0.1352	0.3164	-0.0252	-0.2461	0.1519	0.1503
FBgn0005536	-0.0104	0.1591	-0.1773	-0.7342	-0.0624	-0.0567	0.1257	-0.2975	-0.13	0.168	-0.0912	-0.0799	-0.0885	0.1454	0.3304	0.1985	0.125	0.067	0.4267	0.0514	0.1516	0.1221	0.0135	0.0176	0.0801	0.0226	0.2394	0.1438	-0.0586	-0.085	0.1004	-0.0723	-0.211	-0.1072	-0.0231	-0.1314	-0.1448	0.0591	-0.0818	-0.1859
FBgn0005558	-0.2601	-0.5164	0.5114	-1.6842	0.1207	0.1333	-0.7913	0.2495	0.2726	0.2699	-0.3867	-0.205	-0.3712	0.1152	0.0872	-0.2278	-0.2099	0.3564	-0.0766	0.3699	0.2469	-0.1969	-0.2613	-0.0529	0.5675	-0.1109	0.3773	0.2422	-0.5621	0.2254	-0.0785	-0.3663	0.141	0.5169	-0.2701	0.3278	-0.2974	0.8074	0.1302	0.6724
FBgn0005561	-1.1332	-0.6309	0.1989	-1.3427	0.1408	-0.0675	-0.4407	0.255	0.1954	-0.3471	0.4574	0.69	-0.0505	0.2083	-1.1604	0.2563	0.0554	-0.034	0.3808	0.4797	-0.8603	-0.1538	-0.2421	0.1538	0.3842	-0.0563	-0.2239	0.549	-0.2023	-0.818	0.5951	-0.3151	0.6469	-0.4237	0.0947	-0.0038	0.4232	0.7973	-1.0794	0.6429
FBgn0005564	0.1601	-0.524	0.3026	-1.4014	0.1627	-0.0412	-0.1842	0.1763	-0.0618	-0.2593	0.4005	-0.2123	-0.3212	0.2456	0.3494	0.0665	0.5341	0.6787	0.3789	0.1448	-1.113	-0.2793	-0.0858	-0.1522	0.2815	0.0757	-0.5397	0.1451	-0.2992	-0.236	-0.0141	-0.2978	0.3991	-0.3403	-0.0679	0.2797	0.0641	0.4607	0.1996	0.5441
FBgn0005585	0.1618	0.0646	-0.2117	0.1386	-0.1382	0.0342	0.2605	-0.0394	0.0443	0.0751	-0.235	-0.0223	-0.115	0.3161	-0.0035	0.2291	0.0353	0.1741	0.3578	-0.1888	0.0826	0.4502	-0.0298	-0.3023	0.0673	-0.2174	-0.3561	0.2975	-0.0853	-0.123	-0.4124	-0.1161	-0.0355	0.0341	-0.0895	0.0092	-0.2579	-0.0448	-0.0295	0.0771
FBgn0005586	0.1517	0.0293	0.2059	-2.1884	-0.0411	0.0225	0.3221	0.0423	-0.1601	0.6296	0.0083	-0.3226	-0.3082	0.9361	0.5705	0.7481	1.1895	0.9082	0.6691	-0.1218	-0.041	0.6314	-0.6299	-0.3538	0.177	-0.1755	-1	0.7544	-0.505	0.599	-0.4109	-0.5689	0.3561	-0.9233	-0.4447	0.2155	0.0736	0.3299	-0.4765	0.3774
FBgn0005592	-1.2083	-0.5214	-0.0426	1.325	-0.3876	0.3128	0.7884	0.0825	0.4651	-0.1782	1.0522	-0.005	0.1483	0.2328	-0.2626	0.3986	-0.336	0.0292	0.265	0.3116	-0.3519	-1.272	-0.6044	-0.3803	-0.6906	-0.0193	-1.2497	0.1051	-0.0399	-0.4524	-0.4331	-0.0346	-0.2506	0.5171	0.2454	0.2268	0.1587	0.3895	0.5991	0.8082
FBgn0005593	-0.0407	-0.2402	0.2358	0.9683	-0.1701	0.2243	-0.52	0.0956	0.161	-0.2925	0.1582	-0.1073	0.1831	-0.1578	-0.3228	-0.0914	-0.2809	0.2049	-0.3121	-0.1261	-0.2667	-0.0944	0.1764	0.1012	-0.1908	0.1268	0.0423	-0.1822	0.1707	-0.1526	-0.4926	0.0434	0.2847	0.1686	0.1947	0.1766	0.1693	-0.1504	0.3375	0.1519
FBgn0005596	0.3414	0.6181	-0.2306	-1.59	-0.1026	-0.4539	0.6377	-0.4043	-0.5121	0.4684	-0.3033	-0.1407	-0.0845	0.3728	0.5878	0.5856	0.04	-0.2859	0.2333	0.2341	0.8256	0.6135	0.0608	0.0162	-0.1164	-0.1631	0.1429	0.5517	-0.0805	0.9659	0.3712	0.0057	-0.5949	-0.196	-0.0551	-0.4912	-0.208	-0.4934	0.0932	-1.382
FBgn0005612	0.1685	0.114	0.2113	0.3296	-0.2176	-0.0868	0.279	-0.0514	-0.1117	0.2991	-0.1026	-0.1911	-0.0415	-0.1359	0.2679	0.18	0.5455	-0.3032	0.2698	0.1877	0.1872	0.4335	-0.1227	-0.1724	-0.3162	-0.2567	-0.262	0.2412	0.0208	-0.4916	-0.7476	0.126	0.1118	0.0148	-0.1417	-0.1633	0.162	0.0413	-0.3655	0.3105
FBgn0005613	-0.0101	0.0846	0.7121	0.6198	-0.1828	-0.5707	-1.2676	0.0499	-0.3766	0.665	0.6666	0.0389	0.1483	-0.1801	0.3759	0.3123	0.9003	0.9989	0.2599	0.6411	0.1166	0.3439	0.3464	-0.224	0.319	-0.1375	-1.0663	0.6595	-0.2377	-0.8247	-0.6554	0.1123	-1.6289	-3.034	0.132	0.1775	-0.367	-0.0728	0.7524	0.2309
FBgn0005614	-0.9103	-0.0622	0.2668	-2.6399	1.1572	0.3288	-1.2194	-0.7255	-0.7727	-0.2076	0.4191	0.0486	0.1856	0.2612	0.0097	0.1319	0.5279	0.3234	0.8683	-0.0913	0.522	0.2094	-0.8114	0.3193	0.129	0.6003	0.3243	0.9448	-0.6289	-0.8814	-0.1104	-0.2706	0.628	0.0928	-0.4251	0.4947	0.3728	1.0848	-0.8666	0.6711
FBgn0005616	-0.2004	0.0858	-0.0975	-0.2666	0.0114	0.1354	0.6182	0.0085	0.0985	0.2271	0.253	0.1116	0.0086	0.6987	0.0317	0.2825	0.5711	0.3078	0.0286	0.076	0.2756	0.2009	-0.1744	-0.2012	0.1254	-0.3025	-1.2403	-0.0255	-0.0823	0.6288	-0.4875	-0.1612	0.3621	6e-04	-0.2527	-0.087	-0.1563	-0.0355	-0.2607	0.1102
FBgn0005617	0.151	0.2387	-0.2253	-1.0875	0.0223	-0.428	0.3217	-0.3383	-0.3204	0.1449	-0.2639	0.0707	-0.1996	-0.1143	0.3701	0.2265	-0.1331	-0.1331	0.0807	0.4307	0.3387	0.2194	0.1323	0.1365	0.0655	-0.0521	0.4935	0.2567	-0.0135	0.4166	0.5135	0.0072	-0.3889	-0.0324	0.0551	-0.24	-0.0383	-0.1727	0.1209	-0.7257
FBgn0005619	-0.6313	-0.8837	0.0906	0.4032	0.0964	0.135	-0.3173	-0.0066	0.1636	-0.0679	0.1859	0.4705	0.0047	0.3732	-0.5331	-0.3034	0.2694	-0.0309	0.4392	-0.6427	-0.5885	0.267	-0.3007	-0.0863	0.3284	-0.5739	0.3	-0.2853	0.1117	-0.8248	-0.4097	-0.4961	0.4591	-0.0753	-0.0817	0.5157	-0.2496	0.8883	0.1851	0.5839
FBgn0005624	-0.0102	0.0634	-0.1481	-1.1552	0.0898	0.0814	0.1284	-0.2692	0.0875	0.0123	-0.2267	0.3418	-0.0101	-0.3732	0.0845	0.2741	0.1441	-0.2464	-0.4899	0.4867	0.1083	0.1058	0.1285	0.2123	-0.0915	-0.0818	0.3947	-0.028	-0.0561	0.16	0.5516	0.0193	0.1409	-0.0193	0.1265	-0.0241	0.0804	0.0248	0.1257	-0.7616
FBgn0005626	-0.9195	0.1817	-0.5578	1.7764	0.3028	1.1231	0.5771	1.3764	1.0192	-0.7981	0.4951	0.9781	-0.5943	-0.3369	-1.1537	-0.7056	-0.2921	0.0118	-0.2832	-0.9012	-1.3442	-1.5981	-1.1335	-0.1752	1.3464	-0.6591	-0.5212	0.0575	-0.4189	0.4285	-0.5411	-0.5418	0.4367	-0.3924	-0.7009	1.3201	0.4826	0.7631	0.0759	0.9622
FBgn0005630	0.1451	0.0148	-0.1436	-0.8944	0.0176	-0.0427	-0.0574	-0.2895	-0.0806	-0.0506	-0.2743	0.1165	0.0648	-0.159	0.2373	0.116	-0.1497	-0.1146	-0.1396	0.3383	0.0626	0.175	0.1682	0.1518	0.1864	-0.0595	0.2445	0.2041	0.2359	0.1247	0.5063	0.0549	-0.1586	-0.0861	0.021	-0.0659	0.0212	-0.0911	0.1199	-0.4485
FBgn0005631	-0.1632	-0.0695	0.1267	-1.0439	0.2613	0.5916	-0.1196	0.116	0.339	-0.0258	0.0744	0.0706	0.0207	0.0187	-0.0373	0.1495	0.3853	0.3765	-0.482	-0.063	-1.0251	-0.1068	-0.0668	0.1023	0.2179	-0.0554	-0.3163	0.0341	-0.1666	-0.4838	-0.1515	-0.4112	0.4185	0.4857	-0.1479	0.0476	0.2384	0.1483	-0.541	0.4514
FBgn0005632	0.1936	0.1375	-0.0703	-0.9136	-0.1849	-0.0787	0.1808	-0.3649	-0.1088	0.1805	-0.1548	0.0707	-0.0183	0.0391	0.2813	0.2033	0.0856	-0.1873	0.2885	0.0271	0.3119	0.1783	0.109	0.0693	-0.0204	-0.0324	0.252	0.1062	-0.0542	0.1232	0.3786	0.0285	-0.2672	-0.1801	-0.014	-0.3268	-0.1947	-0.1069	0.1625	-0.2664
FBgn0005633	-0.6451	0.6281	-0.4349	3.0461	-0.2418	0.1022	-0.3053	0.3712	0.5485	0.53	0.859	-0.4656	-0.7172	-0.8348	-0.2915	-0.6055	-0.1775	-0.4384	0.0409	-1.7524	-0.5649	-0.8922	-0.6294	-0.3445	0.1867	0.6276	-0.1442	-0.0173	0.3326	0.494	-1.1053	0.2115	-0.5541	0.0767	-0.4484	1.4827	0.2548	0.2293	0.8947	0.8069
FBgn0005636	0.1036	0.0975	0.3039	-1.3817	0.1608	0.5844	-0.5524	0.4274	-0.1692	0.7961	0.0852	-0.539	-0.2897	0.5549	-0.3175	0.7147	0.6839	-0.1377	0.6929	-0.1306	-0.6571	0.519	-0.4971	-0.5636	-0.0451	0.2795	0.2717	-0.1434	0.0627	0.043	-0.1446	-0.2566	0.1486	0.443	-0.5375	0.2724	-0.4656	0.7842	0.4377	0.0694
FBgn0005638	0.3325	0.0642	-0.7216	-0.1002	-0.7657	0.5766	1.0084	-0.0316	-0.0995	0.4215	0.073	0.1289	-0.1081	0.8787	0.6423	0.9639	1.0064	0.7176	1.0331	-0.3773	0.8066	-0.3001	-0.5059	-1.0069	-0.1946	0.1404	0.0367	-0.059	0.0868	0.2046	-0.2381	-0.287	-0.2436	0.8546	-0.0866	0.2316	-0.7087	0.6459	-1.0158	0.5717
FBgn0005640	-0.0582	0.0296	-0.0556	-0.4709	0.1344	-0.1969	0.0963	-0.072	0.0276	-0.199	-0.0672	0.3065	-0.0742	-0.0066	0.1569	0.1562	-0.1793	-0.2341	0.1143	0.4591	-0.0207	-0.5142	-0.0123	0.2477	0.2305	-0.3674	0.0443	-0.076	0.1075	0.0603	0.2539	0.002	0.0061	-0.175	-0.0602	-0.1494	0.138	0.0537	0.0222	0.1006
FBgn0005642	0.1085	-0.0297	-0.1304	-0.6652	0.0813	-0.2562	-0.319	-0.1942	-0.1913	-0.193	-0.3656	0.0218	0.279	-0.191	0.0334	0.0991	-0.3561	-0.1911	0.0034	0.1458	0.7012	-0.0261	0.2113	0.0437	-0.0283	0.2643	0.2889	0.1605	0.2173	0.2039	0.7913	0.0233	-0.321	0.0418	0.2541	-0.0828	-0.0107	-0.1653	0.2307	-0.5092
FBgn0005648	0.2405	-0.0784	-0.2859	-0.1752	0.4792	0.1701	0.247	0.1235	0.1457	0.3505	-0.1284	0.1293	-0.1859	-0.0694	0.0885	0.2532	0.5668	0.2597	-0.2203	0.3518	-0.3062	-0.0683	-0.2255	0.1102	0.1208	-0.454	-0.3896	0.5545	0.1104	-0.3323	-0.3242	-0.2513	0.3119	-0.1502	-0.2426	-0.0904	-0.1423	-0.0968	-0.4943	0.0871
FBgn0005649	0.1412	0.1477	-0.2208	-0.5318	-0.0338	-0.2456	0.1207	-0.1436	-0.0691	0.2395	-0.3703	0.1064	0.0123	0.1417	0.2024	0.2575	0.1723	-0.1195	0.014	0.1908	-0.0131	0.1098	-0.1008	0.0448	0.0036	-0.1494	0.0275	0.0835	0.0396	0.2132	0.4581	-0.0265	-0.0773	-0.1495	-0.0244	-0.0831	-0.082	-0.0441	0.0936	-0.4336
FBgn0005655	-0.048	-0.0994	0.0962	-0.1862	0.2994	-0.1329	0.0445	0.0124	0.1206	0.1313	0.0244	0.0685	0.2293	-0.1443	0.1561	-0.149	-0.4901	-0.5597	-0.3843	0.2858	0.5198	0.2656	0.1842	0.2451	-0.1768	0.0401	0.3759	0.1523	0.2758	-0.0636	0.2168	0.2009	-0.2164	-0.0864	0.326	-0.9673	0.0235	-0.2166	0.255	-0.6911
FBgn0005658	-0.2552	-0.7537	-0.2995	-0.7604	-0.4259	0.2001	0.5048	-0.0265	0.4083	0.2397	0.0129	-0.4622	-0.2285	1.4504	0.3198	0.5159	1.0136	0.7838	0.4974	-0.2463	0.7121	0.8985	-1.0687	-0.1002	0.9198	0.197	0.5677	0.1476	-0.2972	0.3766	-0.3743	-0.6002	0.2585	-1.6653	-0.1818	0.4023	-0.5857	0.5979	-1.6278	0.8231
FBgn0005659	0.0065	0.1005	-0.1036	0.5681	0.3406	-0.0432	-0.6798	-0.0555	0.1716	-0.2991	-0.1008	-0.1124	-0.2888	-0.5384	-0.1843	-0.0299	-0.0358	0.3634	0.1033	0.5151	-1.1888	-0.1112	-0.1511	0.0795	0.3719	-0.4188	-0.3117	0.1091	-0.1199	-0.5965	0.0481	0.0594	0.7619	-0.6324	-0.2843	0.1014	0.566	0.2093	0.175	0.7036
FBgn0005660	0.837	0.9151	0.5947	0.3323	-0.865	-1.1937	1.3382	-2.1942	-0.1283	1.681	-0.2058	-1.7511	-0.3837	1.5156	0.8239	1.3639	1.7853	1.042	1.5646	-0.3862	1.9874	0.535	-0.7519	-0.5954	-1.2884	0.1835	1.261	0.9171	0.5145	-0.3416	-1.5824	-0.512	0.1027	0.5781	-0.9208	-0.4723	0.2089	-0.5172	1.5377	0.5205
FBgn0005664	0.6586	2.8807	1.4507	-1.8802	0.6565	-0.1525	0.3069	-0.2933	0.784	0.6354	-0.0725	-1.4152	-0.0476	-0.0855	0.1192	0.9945	-1.1574	4.4785	1.9272	-0.2221	1.1581	-0.6521	-1.2546	-0.0055	0.3627	-1.6625	-1.1539	1.9892	-0.8421	-0.7195	-0.3462	-0.6834	-2.2356	0.4428	0.0012	-0.8077	-1.0483	0.4278	-1.4785	-0.1939
FBgn0005666	-0.1345	-0.0575	-0.1901	0.135	-0.0244	0.181	0.0194	0.1931	0.5861	0.0399	0.3385	-0.0371	-0.006	0.0758	-0.1574	-0.3034	-0.1439	0.4613	0.1286	-0.2869	-0.7358	-0.4214	-0.3	-0.3005	0.5982	0.1842	-0.4032	-0.2512	-0.0797	-0.6842	0.8394	-0.194	0.0146	-0.215	-0.0472	0.1737	0.0881	0.5607	0.1472	0.2447
FBgn0005670	0.3274	-0.4753	0.3328	-0.7584	-0.243	0.9028	0.03	-0.3678	-0.4142	-0.2434	-0.0938	0.1848	-0.0244	0.1503	-0.1963	0.8347	0.7994	-0.7848	-0.2299	-0.1989	0.0453	-0.4232	-0.0026	-0.9816	0.004	0.3163	-0.6233	-0.274	-0.393	-0.585	0.1315	-0.084	0.8774	1.442	0.4657	-0.2345	0.4001	0.3523	0.7323	1.0165
FBgn0005671	-0.0846	-0.0416	-0.0962	-0.0064	-0.1169	0.1958	0.0717	0.0541	0.1673	-0.106	0.092	0.1019	-0.0515	0.1267	-0.0778	0.1333	0.2244	0.0842	0.2079	-0.1478	-0.382	0.026	-0.0531	-0.1988	0.0615	0.0602	-0.1324	0.1563	-0.0223	-0.2009	-0.1512	-0.0034	0.0353	0.0617	-0.0542	-0.1023	-0.031	0.0856	0.0688	-0.0309
FBgn0005672	-0.0697	-0.2185	0.0709	-0.5127	-0.5865	0.1228	-0.2405	-0.0044	0.1151	-0.2219	0.1966	0.2581	0.0039	-0.1321	-0.3247	-0.2552	-0.3311	0.4731	-0.3208	0.591	-0.2259	-0.0363	0.2611	-0.6686	0.3992	0.3537	0.3933	0.3273	0.0578	-0.1575	0.0948	0.0894	0.4221	-0.2613	-0.0112	-0.1327	0.2494	0.1341	-0.281	0.2149
FBgn0005674	0.1175	0.1296	0.0843	-0.1493	-0.2465	0.1793	-0.1085	-0.1604	0.1351	-0.0955	0.1467	0.0804	0.0221	-0.2072	-0.0012	-0.0011	-0.0736	0.0649	-0.1928	0.0838	-0.25	0.0568	0.3106	0.0979	-0.0085	-0.0985	0.0234	-0.0417	0.1282	-0.1234	-0.0185	0.1425	-0.0051	0.0887	0.1137	-0.1229	-0.0533	-0.0021	0.049	-0.0699
FBgn0005677	0.159	0.3154	0.0437	-1.4914	-0.0789	-0.1874	0.7208	0.2279	-0.7776	0.591	0.3601	0.0458	-0.3808	1.022	0.3339	0.4941	0.6289	0.8043	0.7958	-0.7955	-0.1351	0.4328	-0.1994	-0.2685	-0.1598	-0.3439	-0.3268	1.0452	-0.3145	-0.1619	-0.1504	-0.2439	0.0923	0.2537	0.1143	0.1471	-0.1186	0.3987	-1.5219	0.3248
FBgn0005683	0.0847	0.5224	-0.0483	-0.548	0.3002	-0.5986	0.2789	0.1122	-0.3187	0.1838	-1.0504	0.1369	0.1322	-0.1163	0.3519	0.1583	-0.5066	-0.3565	-0.6965	0.3306	0.4416	-0.1136	0.2301	0.3177	-0.0077	0.3194	0.6564	0.0187	-0.0148	0.5857	0.3185	0.2525	-0.6888	-0.0772	0.2957	-0.0362	-0.2673	-0.7587	0.1776	-0.7208
FBgn0005694	0.2507	0.2563	-0.3715	-1.0006	-0.2479	-0.2	0.5369	-0.3379	-0.0649	0.4093	-0.3867	0.1048	-0.2512	0.2361	0.6023	0.3814	0.4622	0.0136	0.3032	0.0824	0.4364	0.1093	-0.018	0.159	0.1439	-0.4345	-0.0659	0.5359	-0.165	0.4851	0.221	-0.1178	-0.2932	-0.3703	-0.2801	-0.2411	-0.1316	-0.3615	-0.0419	-0.5491
FBgn0005695	-0.1577	-0.3284	-0.0605	-0.7089	-0.1278	0.1044	-0.0609	-0.0276	-0.0922	-0.2701	-0.224	0.3437	0.0525	-0.2753	0.1358	-0.2563	-0.4477	-0.427	-0.4491	0.3737	0.0663	-0.1281	0.1622	0.3098	0.0096	0.1051	0.3527	0.0624	0.1765	0.4213	0.7205	-0.05	-0.1447	0.2465	0.164	0.1251	0.187	0.0648	0.3937	-0.402
FBgn0005696	0.0083	0.3337	-0.0095	-0.4177	0.2111	-0.2185	0.3286	-0.0484	-0.2412	0.0777	-0.1762	-0.0571	-0.1471	-0.2043	0.171	0.1931	-0.4269	-0.8651	0.1246	0.4265	0.6137	0.7525	0.0252	0.2216	-0.2919	-0.1757	0.5905	0.2524	-0.019	0.427	0.6721	0.0969	-0.2303	-0.0971	0.1825	-0.1032	-0.1763	-0.4942	0.1755	-1.0362
FBgn0005771	0.0299	-0.6287	0.2191	0.5776	0.1755	0.4216	0.046	0.3116	0.4692	0.1566	0.362	0.0947	0.2216	-0.2156	-0.3327	-0.256	-0.0144	0.2856	-0.5263	0.2754	-1.0019	-0.3997	0.0646	0.2253	0.3531	0.2655	-0.5422	-0.3556	-0.053	-0.6608	-0.1312	-0.9778	0.3156	0.0848	-0.1384	-0.9568	0.4659	0.5724	-0.0325	0.8265
FBgn0005775	0.1368	-0.218	0.1545	-1.6347	0.1484	0.4939	-0.2353	0.1911	-0.1383	0.0614	0.3746	0.337	-0.2292	0.3223	0.1193	0.4545	0.5337	0.7995	0.2516	0.2866	-0.6753	-0.2472	-0.4522	-0.0744	0.3996	0.022	-0.9895	0.439	-0.3278	-0.4683	-0.1862	-0.3461	0.6144	0.1404	-0.4193	0.508	-0.324	0.5637	-1.485	0.7107
FBgn0005777	-0.0219	-0.0424	-0.0912	-0.4151	-0.044	-0.1658	0.1892	0.0463	-0.1225	0.0248	-0.1073	0.1519	-0.0485	-0.1271	0.107	-0.095	-0.0834	-0.1899	-0.2484	0.4538	0.1069	-0.1656	0.0417	0.1034	-0.1602	-0.1798	0.2112	0.1231	0.0144	0.2702	0.2595	-0.0334	-0.0858	0.1529	0.087	-0.04	0.0612	0.0343	0.2732	-0.2599
FBgn0008635	-0.0595	-0.1715	-0.0174	0.4273	-0.1448	0.14	0.2054	-0.0173	-0.0632	-0.1134	-0.0416	-0.0665	0.0354	-0.0186	-0.1032	0.023	0.1958	-0.0295	0.2093	-0.0061	0.0212	0.0532	0.0127	-0.0694	-0.1238	0.0447	0.1546	-0.2253	0.147	-0.3226	-0.2747	0.0824	-0.1103	0.2839	0.1294	-0.0241	-0.214	-0.0343	0.0437	0.0826
FBgn0008636	-1.8455	-0.4742	-0.2569	-1.5863	0.9086	0.2088	-0.0359	-0.0572	-0.4558	-0.0928	0.8594	-0.289	0.0283	0.9109	0.2083	0.9914	-0.3427	1.5258	0.4349	0.7649	0.3093	1.0199	-0.3421	0.1868	-0.1879	-1.0872	-0.154	-0.7437	-0.5259	1.2021	-0.5303	-1.0105	0.0379	0.5785	-0.6076	0.1772	1.1209	0.7131	-1.7209	0.2731
FBgn0008646	0.4994	-0.9414	0.5267	0.9686	0.2211	0.5335	0.0332	0.2423	-0.2667	1.4139	0.8918	-0.2407	0.2121	1.3178	-0.6552	0.6372	0.2213	0.2359	1.4638	1.0256	-1.5416	-1.1842	-0.362	-0.4387	-1.8555	1.0192	-1.253	-0.0581	-0.7921	-2.2496	-0.1685	-0.6637	0.4113	0.8324	-0.781	0.3586	-0.2154	-0.3427	0.7847	0.6265
FBgn0008651	-1.4017	1.6983	-0.0793	-1.1499	-0.1142	-0.9507	-0.1045	0.2415	-0.4359	0.5254	0.2826	-0.875	-0.007	0.7641	0.6869	0.7401	-0.277	1.2527	0.1141	0.4818	-0.0864	-0.0393	0.3799	-0.1261	0.2394	0.3236	0.7378	0.2687	0.0536	-1.5946	-2.0889	0.2007	0.4743	-0.2241	-0.476	0.2387	-0.0238	0.8142	-0.4629	0.027
FBgn0010014	0.409	0.337	-0.0221	-1.5046	-0.2696	-0.0327	0.7139	-0.0051	-0.0152	0.4806	0.335	-0.1272	-0.247	1.075	0.4732	0.3246	0.5636	0.8936	1.312	-0.6761	0.0291	0.291	-0.5687	-0.4747	-0.1435	0.1566	-0.088	0.7254	-0.6217	1.1012	-0.6621	-0.2673	0.1373	-0.0735	-0.2609	0.4237	-0.3913	0.3856	-1.1245	0.6115
FBgn0010015	0.0342	-0.3757	0.0023	0.9788	-0.0313	0.0881	-0.0157	0.5449	0.4689	0.0888	0.5104	0.1365	-0.0359	0.4653	-0.3715	-0.3321	0.1167	0.4415	-0.1122	-0.137	-0.3764	-0.7451	-0.2357	-0.6018	0.2624	0.4684	-1.6984	-0.1908	-0.1941	-0.98	-0.3587	-0.1462	0.2671	-0.0417	-0.1184	0.5051	0.0306	0.501	0.0951	0.393
FBgn0010019	0.522	0.298	-0.6624	-0.4383	-0.5635	-0.1123	0.7392	-0.2255	-0.3239	0.6611	-0.418	-0.187	0.1114	0.8192	0.0659	-0.4705	0.5203	0.5269	0.4072	-0.2903	-1.1082	-0.0258	0.6579	-0.057	0.0517	0.4748	0.3687	-0.3923	0.0301	-1.5163	1.1719	-0.203	0.2045	0.5498	-0.4092	-1.2833	-0.0264	-0.0214	0.1395	-0.0525
FBgn0010038	-0.8532	-0.3102	0.1217	2.3218	-0.6215	0.0012	1.0565	-0.3634	0.8277	-1.7628	0.0905	-0.8087	0.3651	-1.4942	0.0792	0.9518	1.5014	-0.1275	0.4878	-0.2498	-0.1313	-1.3325	0.062	0.0765	0.4936	-0.3835	1.2377	-2.5659	-0.0662	0.5715	-0.7072	0.155	-0.1797	0.2354	0.08	0.1603	-0.6195	0.032	1.0959	0.603
FBgn0010039	-0.363	-0.3108	-0.0341	-0.0987	0.041	0.1962	-0.0724	-0.0498	0.2279	-0.0652	0.1758	0.3262	-0.057	-0.63	-0.1346	-0.1317	-0.235	-0.0618	-0.6779	0.2375	0.1833	-0.577	0.033	-0.4337	-0.1285	-0.5061	0.0934	-0.392	-0.0679	-0.1482	-0.2206	0.2078	0.5923	-0.5737	0.4034	0.584	0.0845	0.5013	-0.2782	0.4843
FBgn0010040	-0.1639	1.1756	-1.2736	-0.7229	0.55	1.8571	0.2983	0.5911	0.0722	0.1111	1.1544	-0.9561	-0.6567	-0.8338	0.7065	0.2324	0.5207	0.4998	-0.6698	0.1927	0.5793	-0.5785	-0.6381	-0.4609	-0.5076	-0.2249	-0.6632	0.1195	0.036	1.9358	0.002	0.2815	0.5028	-0.2548	-0.2966	0.2181	-0.544	-0.8767	-0.8565	-0.0512
FBgn0010041	0.1683	-1.1861	1.0052	-0.2625	0.338	1.1292	-0.3918	-0.7493	-0.2861	-0.2464	-7e-04	-0.6171	0.3239	-0.3817	-1.2683	-0.1247	0.1631	1.143	-1.027	0.839	-0.9836	-0.9355	0.3234	0.8754	-0.4814	0.6499	0.3527	-1.0496	-1.2988	-0.8838	0.8389	0.8124	1.3378	0.1978	1.2604	-0.4448	-0.0932	-0.0149	-1.2143	0.8814
FBgn0010043	-1.5846	0.9601	-0.2068	-0.5581	0.9052	0.1541	0.3409	0.1025	0.9435	-1.3078	0.0649	0.5696	0.078	0.9555	0.1192	0.2375	-0.2855	0.4197	-0.4789	-0.8538	-2.0451	-0.0135	-0.1791	-0.3974	-0.3135	0.2937	-2.0824	-1.2994	0.7582	-0.7173	0.524	0.0016	-0.0021	1.9145	-0.1899	0.1565	-1.1202	0.521	1.6302	0.7264
FBgn0010044	-0.4695	-1.6495	0.9974	-0.2645	-0.2803	0.3165	0.7028	0.3284	-0.3387	1.9955	-1.0983	-0.2445	1.0504	0.8785	-0.2632	1.6035	0.0675	2.9234	-0.3603	-0.4805	0.0124	0.2068	-0.5037	-0.1026	-1.3308	0.1876	0.3233	-0.2848	-0.6684	-1.3455	0.0427	0.9011	-0.3172	-0.2642	-0.9924	0.0803	0.2757	-0.8866	-1.6775	0.5217
FBgn0010051	0.2349	0.0705	-0.1707	-0.2594	-0.1516	0.1648	0.2337	-0.1662	0.1437	0.1057	-0.1201	0.0516	-0.0308	0.3096	0.2457	0.0246	0.1588	-0.2105	0.2996	-0.0575	0.0705	0.0296	0.0475	0.1215	-0.0778	-0.1317	-0.1732	0.0812	-0.0227	-0.0339	-0.0418	-0.1276	0.0062	0.0762	-0.242	-0.285	-0.0864	-0.0148	-0.0381	-0.0411
FBgn0010052	0.4249	0.4156	-1.5519	2.649	0.9041	0.7069	-2.6355	1.7941	1.4857	-1.6278	-1.2131	1.0716	-1.8466	0.6849	-1.8617	0.8159	-0.5134	-0.7271	-0.8587	0.3334	-1.5572	-1.4162	-0.8573	-0.0058	0.622	-1.1439	-0.461	1.873	1.0097	-1.963	-0.5617	-0.4688	-0.8327	0.5824	-0.2376	0.4562	0.5607	1.7	-0.0793	1.1116
FBgn0010053	-0.0601	0.0399	0.0585	0.5631	-0.0958	0.3715	-0.2375	0.2395	0.0403	-0.1585	0.2048	-0.2525	0.1653	0.2253	-0.1341	0.0037	-0.4958	-0.2612	0.0622	-0.3534	-0.3266	0.0978	-0.0695	-0.2278	0.0218	0.3689	-0.5646	0.0972	-0.301	0.2315	0.0183	0.0806	-0.1486	0.1653	-0.178	0.4824	-0.1545	0.1732	-0.0792	0.3389
FBgn0010078	-0.0994	-0.2014	0.4028	0.8493	-0.0761	0.2637	-0.6325	0.1931	0.1709	-0.4176	0.2317	0.0211	0.405	-0.4127	-0.4984	-0.1366	-0.4993	0.1028	-0.3314	-0.1764	-0.6664	-0.0676	0.4022	0.1362	-0.0679	0.0867	-0.213	-0.3248	0.335	0.089	-0.3479	0.2747	0.2431	0.208	0.3087	0.5049	0.0096	-0.0677	0.2372	0.1933
FBgn0010097	0.2918	0.4239	-0.1318	-0.7998	-0.9257	-0.0531	0.2459	0.0752	-0.3196	0.5787	-0.2199	-0.0083	-0.0025	-0.0174	0.4788	-0.0425	0.1217	-0.5104	0.2124	0.3025	0.6384	0.3317	0.1236	0.01	0.0376	-0.1487	0.4752	0.2818	0.1352	0.3589	-0.8605	0.0359	-0.1742	0.3231	0.1843	-0.178	-0.0098	-0.0087	0.0822	-0.8706
FBgn0010100	-0.356	-0.3537	0.2822	1.4768	0.2141	0.4099	-0.4061	0.5516	0.3789	-0.0974	0.4327	0.024	-0.0204	-0.4171	-0.5404	-0.4085	-0.4229	-0.3707	-0.3975	-0.2055	-0.8264	-0.4442	0.052	-0.1387	0.1156	0.5398	0.1106	-0.3999	0.2197	-0.2897	-0.2568	0.1258	0.1293	0.1448	0.1349	0.6696	0.2522	0.2602	0.5136	-0.4124
FBgn0010105	-0.1112	-0.5937	-0.2985	0.0764	-0.0877	0.7116	-0.2856	0.1394	-0.2486	0.5587	0.2042	0.2876	-0.2107	0.585	0.6037	0.2103	0.6069	-0.2462	0.9385	-0.4145	-0.0923	0.215	-0.4345	-0.246	0.0708	0.3031	-0.1673	1.2008	-0.381	-0.747	-1.335	-0.2284	0.0619	0.3386	-0.4234	-0.0173	0.0185	0.3646	-0.0664	0.8472
FBgn0010109	0.3523	0.298	-0.9595	-1.8566	1.1023	2.0352	-1.9787	-0.747	-0.5053	-0.6186	-0.7964	-0.4388	-0.0608	0.6566	0.58	-1.2925	0.9961	-0.0055	-1.8032	0.393	1.2861	-0.8979	-0.3717	0.0886	0.1717	0.6378	-0.4242	-0.1395	1.4167	1.9618	0.6666	-0.2089	0.9265	2.0066	-0.434	-0.7586	0.5599	-0.5355	0.4695	-0.8988
FBgn0010113	0.2531	0.1395	-0.1959	-1.1414	-0.0773	-0.1227	0.2709	-0.4922	0.0642	0.131	-0.3074	0.2633	-0.2149	0.192	0.2141	0.2421	0.1665	0.0507	-0.0447	0.3181	0.0633	-0.1857	-0.0128	0.14	0.3012	-0.1334	0.2235	0.4679	-0.1179	0.7429	0.4372	-0.2054	-0.0105	-0.1236	-0.258	-0.3885	-0.1232	-0.132	-0.2062	-0.2967
FBgn0010114	-0.3922	-0.1763	0.2087	-2.0926	0.196	-0.0046	-0.1807	0.2161	0.203	0.4586	-0.0617	-0.3437	-0.1262	0.3914	0.365	0.3715	0.3877	0.578	0.4259	-0.0891	0.0569	0.3502	-0.301	-0.1701	0.265	0.3526	-0.1956	0.3442	-0.28	-0.3211	-1.0027	-0.4515	0.2567	0.0034	-0.1251	0.4097	0.073	0.4318	-0.4644	0.6081
FBgn0010173	-0.0178	0.0088	0.1683	-0.4145	0.2397	-0.3139	-0.2165	0.0772	0.0158	0.0177	-0.056	0.1744	0.1518	-0.3386	0.0414	-0.1164	-0.2993	-0.295	-0.4526	0.5026	0.2636	-0.0904	0.2286	0.3585	0.1438	-0.1637	0.3319	-0.2367	0.1942	0.0244	0.5934	0.1832	-0.2107	0.0558	0.2322	-0.1075	-0.0202	-0.1801	-0.1458	-0.289
FBgn0010194	0.5514	0.1514	-0.1801	-1.1521	0.1975	0.1927	0.0635	-0.1592	-0.1175	0.565	-0.5402	-0.0397	-0.026	-0.0708	0.6224	-0.0301	-0.2024	-0.4921	-0.3711	0.2499	0.0905	-0.1412	0.0849	0.5007	0.3159	0.6051	0.4046	0.4918	0.004	0.0798	0.7539	-0.2696	-0.196	0.0499	-0.0437	-0.0063	0.0281	-0.3614	-1.0448	-0.4301
FBgn0010197	-0.8531	-0.7022	0.4508	-0.5943	0.8697	-0.373	-0.7169	-0.6923	1.3901	0.2381	1.0392	-0.0473	-1.3561	0.4452	-0.7839	-0.0298	-0.1623	-0.1833	1.2957	0.4669	-0.4993	-0.4516	-0.2289	0.3931	1.2356	1.4156	-0.5357	1.7974	-2.3703	-0.3987	0.4622	0.1897	0.9798	0.6824	-0.4171	-1.0953	-0.417	0.7254	-0.729	0.8739
FBgn0010198	-0.3189	-0.1852	0.2427	0.9395	0.0216	0.3379	-0.3484	0.2591	0.2583	-0.5153	0.2423	-0.0467	0.1152	-0.4624	-0.5835	-0.325	-0.2397	0.1369	-0.3409	0.0339	-0.3763	-0.1009	0.0856	0.1547	0.013	-0.0784	-0.2537	-0.1043	0.1496	0.4942	-0.3569	0.0773	0.3976	0.0057	0.1148	0.1871	0.2457	-0.0642	0.1244	0.3126
FBgn0010213	-0.5713	-0.3452	0.2536	1.2813	0.2923	0.26	-0.4051	0.5313	0.2389	-0.3169	0.4877	-0.0079	0.1616	-0.7402	-0.5597	-0.6894	-0.6219	-0.2816	-0.379	-0.1058	-0.3676	-0.4795	0.0826	-0.0777	-0.0217	0.2356	0.0787	-0.4375	0.3153	-0.3798	-0.2264	0.3382	0.1548	0.0743	0.206	0.6918	0.1816	0.4023	0.3288	0.3435
FBgn0010215	-0.1421	0.0153	0.1599	-0.16	0.3681	-0.0956	-0.3739	0.3119	0.0862	-0.3546	0.0242	0.3467	0.2092	-0.2892	-0.1937	-0.2881	-0.5326	0.085	-0.7977	0.4559	-0.3957	-0.3509	0.1249	0.2109	0.1854	-0.3746	-0.02	-0.1725	0.2919	0.1825	0.4936	0.155	0.1585	-0.0265	0.1995	0.0345	0.1761	0.2183	-0.0958	0.2027
FBgn0010217	-0.2806	0.1561	-0.1435	1.4608	-0.0172	0.1686	-0.0107	0.3404	0.0346	0.113	0.1914	-0.1903	-0.2948	-0.2029	-0.1914	-0.1582	-0.0832	-0.1673	0.2107	-0.5734	-0.0971	-0.2605	-0.2562	-0.2948	-0.2888	0.247	-0.1864	-0.1103	-0.1083	0.0635	-0.5018	-0.1343	0.0656	0.0401	-0.2404	0.5441	0.1097	0.4187	0.2005	0.3242
FBgn0010220	0.0842	-0.0281	0.2274	-0.1045	-0.0224	0.124	-0.042	0.0214	0.2472	0.2069	0.1965	-0.0241	0.1057	-0.242	0.0422	-0.0901	-0.3298	0.0144	-0.2189	-0.1228	-0.1401	0.2051	0.3249	0.1944	-0.2178	-0.0979	-0.0921	-0.2815	0.1036	-0.1076	-0.4188	0.0726	0.2027	-0.166	0.074	-0.0527	0.1299	-0.0648	-0.5607	0.0502
FBgn0010222	-0.3179	0.0924	-0.0829	0.6412	-0.0097	0.4994	-0.2516	0.279	0.3328	-0.3875	0.1677	-0.0703	0.2254	-0.0225	-0.5928	-0.4212	-0.4333	0.3692	-0.1985	0.0957	-0.7029	-0.3795	0.0618	0.052	0.2224	-0.0516	-0.5892	-0.5089	0.1332	0.1993	-1.0082	-0.1809	0.3842	0.4006	-0.0648	0.1126	0.2282	0.1861	0.0053	0.4715
FBgn0010223	0.2221	0.3476	-0.0644	0.0519	-0.24	0.3269	0.2357	0.2154	0.1025	0.3496	-0.0984	0.0901	0.0901	0.3243	-0.3354	-0.5187	-0.336	-0.3568	0.4402	0.1958	-0.6699	0.0981	0.2964	-0.2691	0.4555	0.1286	0.4369	0.226	-0.2954	-0.2705	-0.4624	0.0963	0.2967	-0.0894	-0.1813	0.0031	0.0271	-0.6384	-0.4492	0.257
FBgn0010225	-0.0848	0.1715	0.2694	1.1132	0.0717	-0.1884	-0.016	0.2109	-0.0131	0.2517	0.0526	-0.3607	0.3176	0.111	-0.1266	-0.203	-0.1174	-8e-04	0.3317	-0.1005	-0.2663	0.1396	-0.094	-0.1715	-0.3169	-0.0705	-0.1416	-0.6104	0.0079	-0.4672	-0.4909	0.2356	0.022	-0.2359	-0.0607	0.0716	0.1502	0.3606	0.0082	0.3194
FBgn0010226	-0.0645	-0.0318	-0.1015	1.3762	-0.156	-0.0968	0.0278	0.0838	0.0945	0.4534	0.2431	-0.5035	-0.051	0.0257	0.1159	0.1119	-0.1434	-0.1885	0.0046	-0.448	-0.0224	0.0622	-0.3951	-0.2046	-0.1585	-0.0614	-0.1885	0.1626	-0.2112	0.3094	-0.3595	0.1892	-0.4581	-0.0343	-0.3917	0.5773	0.022	0.0225	0.3253	0.0583
FBgn0010228	0.1107	-0.2331	0.0229	0.9487	0.2207	-0.0217	0.3228	0.3123	0.2004	0.2694	0.0946	-0.2553	-0.1842	0.1458	-0.0297	0.4126	0.0176	0.5938	-0.1075	0.081	-0.6498	-0.1794	-0.3457	-0.2567	-0.0753	-0.1441	-1.0357	0.2445	-0.1938	0.1327	-0.6362	-0.2437	0.4423	-0.3235	-0.2611	0.0274	0.1222	0.2953	-0.3188	0.456
FBgn0010235	-0.0091	0.0322	0.1325	0.2533	0.2048	0.1083	-0.1724	0.1584	-0.0081	-0.1921	0.0954	0.0476	0.1265	-0.2529	-0.2026	-0.1579	-0.0853	0.1223	-0.3633	0.1899	-0.0896	-0.19	0.1364	-0.0066	-0.1555	-0.1641	0.0675	-0.4938	0.1797	-0.0768	0.0721	0.1459	-0.0096	0.0602	0.1279	0.2372	0.0629	-0.0447	-0.1284	0.0732
FBgn0010238	0.2333	-0.119	0.0731	0.4094	0.1165	-0.234	-0.2784	0.1009	-0.048	0.0145	-0.0497	-0.147	-0.083	0.0857	0.0942	0.0267	0.1057	-0.325	-0.0888	0.6376	0.1006	0.2937	0.0019	-0.2728	0.11	-0.0804	0.1061	0.0166	0.1912	-0.2149	-0.2153	0.0291	-0.3664	-0.0455	-0.0248	-0.1871	0.0299	0.0075	-0.0668	0.0311
FBgn0010240	0.1698	0.3156	0.1729	-1.5857	0.2403	0.3954	0.5788	0.1553	0.2037	0.035	0.0622	-0.2157	-0.707	0.6931	0.2534	-0.1058	0.3412	0.7799	0.4632	-0.6727	0.3556	-0.0866	-0.5169	-0.2306	0.2173	-0.8722	-0.3172	0.091	-0.404	0.5767	-0.7463	-0.5238	0.4987	0.3464	-0.4478	0.5351	0.0066	0.4369	-0.1742	0.7932
FBgn0010241	0.3197	0.9538	0.5508	-1.0027	-0.353	0.9428	0.3069	-0.2943	-0.4582	-0.144	-0.0609	0.1889	0.2414	0.9369	0.4248	1.1362	0.2342	-1.1894	0.4921	-0.1754	-1.1154	-0.1766	0.1285	-0.4476	-0.0342	0.6593	0.097	0.6274	-0.2034	0.4359	0.3038	-0.3503	-0.01	0.4918	-0.2763	-0.1426	-1.4432	-0.5233	0.6122	0.1086
FBgn0010246	0.2918	-0.0115	0.1035	-0.3027	-0.3819	0.3978	0.1046	-0.1441	-0.2602	-0.02	0.1445	-0.0244	-0.0175	0.7008	-0.2403	0.6437	0.3966	0.4348	0.072	-0.2155	-0.0327	0.1719	-0.3252	-0.5152	0.1617	0.288	-0.3672	0.137	-0.2838	-0.6444	-0.2953	-0.054	0.1059	0.5856	-0.0826	-0.4558	-0.1798	-0.1281	-0.0624	0.1727
FBgn0010247	-0.4414	-0.3523	0.32	-0.0518	0.2501	0.2268	-0.7109	0.4285	0.2182	-0.5958	0.2103	0.4352	0.0652	-0.6673	-0.4641	-0.5882	-0.557	0.289	-1.0178	0.7069	-1.1449	-0.6973	0.38	0.592	0.181	-0.2276	-0.0113	-0.115	0.5612	-0.0492	0.3495	0.1771	0.3198	0.1177	0.3409	0.0711	0.345	0.5291	-0.2523	0.2923
FBgn0010258	1.7915	1.2875	0.6376	-0.6393	-0.6366	-0.2763	-0.734	-0.1128	0.7642	0.5817	-0.6085	-0.204	0.1666	0.0352	-1.6119	0.3333	-0.1796	0.1725	-0.5586	-1.3225	-0.5165	1.0846	-0.6264	0.3437	0.7938	1.0126	0.1858	0.8434	-0.2081	-1.2253	0.1056	-0.1874	0.4546	0.1865	-2.4517	0.3659	-0.051	1.0477	0.2836	0.6887
FBgn0010263	-0.1946	-0.0652	0.0107	0.582	0.1724	-0.0109	-0.0281	-0.007	0.2723	0.0571	0.2484	-0.3499	-0.1929	0.3865	-0.0223	0.1748	0.3206	0.7315	0.4311	-0.9806	-0.5563	-0.1949	-0.4116	-0.1574	0.1561	0.3789	-1.2192	0.1712	-0.3	0.1089	0.0367	-0.3501	0.2661	-0.137	-0.3336	0.3977	0.1075	0.2124	-0.1368	0.4627
FBgn0010265	-0.328	-0.3802	0.5113	1.0903	0.0231	0.4153	-0.6722	0.2629	0.3061	-0.5092	0.3726	0.0902	0.369	-0.5752	-0.5837	-0.3922	-0.5678	0.1742	-0.5863	-0.029	-0.7197	-0.2987	0.439	0.3287	0.1316	0.0645	-0.2373	-0.5134	0.4135	-0.376	-0.3482	0.3496	0.4326	0.1656	0.4114	0.4384	0.2576	0.0671	0.206	0.3901
FBgn0010269	0.092	0.1334	-0.1096	-0.7131	-0.196	0.0383	0.3096	-0.2634	-0.1111	0.3114	-0.1843	-0.0632	0.114	0.3329	0.3664	0.3297	0.043	0.3313	-0.1197	-0.1512	0.0522	0.0542	0.0687	0.0933	-0.0083	0.1536	0.1694	0.3555	-0.014	0.4647	0.059	0.1453	-0.3625	0.0111	0.1407	-0.0779	-0.233	-0.4427	-0.2461	-0.6967
FBgn0010278	0.3944	0.4128	-0.1307	-0.8388	-0.2897	-0.5025	0.591	-0.3504	-0.2596	0.6114	-0.2047	-0.2472	-0.0488	0.3251	0.5686	0.493	-0.0698	-0.0197	0.635	0.039	0.5316	0.5725	-0.0023	-0.031	-0.2455	-0.2918	-0.0343	0.525	-0.1102	0.4827	-0.162	-0.137	-0.1999	-0.1798	-0.0302	-0.3034	-0.2981	-0.5312	-0.2337	-0.5946
FBgn0010280	0.2949	0.2677	-0.2012	-0.8098	-0.1853	-0.2682	0.2612	-0.3764	-0.284	0.3707	-0.289	0.013	-0.2228	0.1996	0.5264	0.3912	0.3795	-0.1011	0.2248	0.0454	0.5182	0.2248	-0.0034	-0.0267	-0.0128	0.0252	0.2572	0.1646	-0.0732	0.2006	0.2128	-0.1467	-0.2406	-0.1714	-0.1298	-0.329	-0.1486	-0.2861	-0.0261	-0.4316
FBgn0010282	0.4183	0.5809	-0.448	-0.3767	-0.2692	-0.6399	0.9065	-0.2105	-0.3985	0.588	-0.422	-0.1221	-0.2177	0.5781	0.6877	0.9399	-0.1511	0.0299	0.5346	0.0925	0.6631	0.7637	-0.2248	-0.1994	-0.1781	-0.6177	-0.3274	0.847	-0.1562	0.749	-0.0041	-0.244	-0.3391	-0.5087	-0.1776	-0.333	-0.3912	-0.4531	-0.4206	-0.5887
FBgn0010287	-0.6189	-0.4101	0.0657	0.1823	0.0329	0.7131	-0.2121	-0.1807	0.3996	-0.6251	0.0246	0.3134	0.6311	0.043	-0.9026	-0.5318	-0.4178	0.0546	-0.3639	-0.3006	-0.6449	0.1322	0.152	-0.2225	-0.2026	-0.2969	0.7677	-0.5925	0.284	0.3087	-0.3808	0.4739	0.4695	-0.1251	-0.0318	-0.0057	-0.0479	-0.1097	-0.2188	0.1994
FBgn0010288	-0.2567	0.1067	0.0847	-0.1082	0.212	-0.0919	0.1341	-0.9649	-0.0625	-0.0374	-0.1447	0.4893	0.128	-0.2715	0.0056	-0.0739	-0.3981	-0.1518	-0.3538	0.3519	0.2467	-0.0617	0.2518	0.0565	0.0442	-0.0453	0.1364	-0.4162	0.185	0.2326	0.2823	0.2349	-0.1021	-0.1617	0.3814	0.1472	0.1919	-0.0358	-0.0735	-0.167
FBgn0010292	0.0233	-0.2249	0.0858	0.1158	0.008	0.0882	-0.2394	0.0704	0.3942	-0.2458	0.2703	-0.0153	0.2013	-0.3416	0.0256	-0.2609	-0.3403	-0.1225	-0.0654	0.1499	-0.2203	0.0715	0.4391	0.1838	-0.1106	-0.2418	0.1145	-0.1471	0.1703	-0.2366	-0.3844	0.0436	0.2705	0.2745	0.1131	0.0036	0.0863	-0.283	-0.2856	0.009
FBgn0010300	0.206	0.3052	-0.3066	-1.1657	-0.994	-0.0484	0.346	-0.3666	-0.1066	0.2304	-0.286	-0.2854	0.0249	-0.0249	0.466	0.3249	0.3295	-0.3058	0.1294	0.2885	0.6376	0.0979	0.0536	0.1595	0.1343	-0.0051	0.4576	0.366	-0.0935	0.4918	-0.436	0.0397	-0.1255	0.1213	-0.0627	-0.0788	-0.0281	-0.1588	0.1262	-0.6919
FBgn0010303	0.3661	0.3641	-0.4013	-1.0509	-0.3031	-0.1955	0.5959	-0.4998	-0.2458	0.488	-0.3198	-0.0986	-0.2336	0.6198	0.6437	0.7333	0.4895	0.0473	0.6977	-0.2028	0.6422	0.5349	-0.1305	-0.1116	-0.1503	-0.1969	-0.1278	0.4803	-0.3087	0.6338	0.0229	-0.3233	-0.2802	-0.2248	-0.304	-0.4456	-0.3212	-0.4321	0.0361	-0.559
FBgn0010309	-0.0557	0.1861	0.0986	-0.6636	-0.8763	0.2446	0.0703	-0.0383	0.2346	-0.7504	-0.0891	0.3882	0.0718	0.0731	0.1973	0.0306	-0.2911	-0.1244	-0.2624	-0.3013	-0.0146	-0.4357	0.413	0.5013	-0.1222	0.1328	0.6531	0.0361	0.0661	0.1957	-1.3432	0.2375	0.1918	0.911	0.1973	-0.0216	0.2059	-0.091	0.2388	-0.4408
FBgn0010313	0.3539	0.3223	-0.3721	-0.4446	-0.1221	-0.2307	0.3804	-0.3022	-0.1487	0.2167	-0.2977	0.1831	-0.1364	-0.0281	0.3365	0.4536	0.3241	-0.0921	-0.1211	0.3291	-0.0126	0.007	-0.0953	-0.0848	0.2854	-0.1421	0.164	0.3909	-0.1018	0.0907	0.1857	-0.0612	-0.2403	-0.3338	-0.1643	-0.1967	-0.1926	-0.0533	0.0727	-0.2875
FBgn0010314	-0.2584	0.4244	-0.0049	-1.1007	0.2651	-0.3556	0.1911	0.0036	-0.4081	0.1563	-0.1314	0.0904	0.1553	0.0613	0.2875	-0.1046	-0.1241	-0.6936	-0.1406	0.4512	0.7733	0.2807	0.0984	0.2746	0.1277	-0.3333	0.0758	-0.4324	0.1814	0.549	0.456	0.1745	0.0191	-0.0657	0.1819	-0.1717	0.0449	-0.2165	-0.0867	-0.8964
FBgn0010315	-0.124	-0.0781	-0.0767	-0.235	0.2429	-0.1868	-0.362	-0.0412	0.0834	-0.1826	-0.1724	0.1594	0.2224	-0.2429	-5e-04	-0.1131	-0.3571	-0.2245	-0.3236	0.4745	0.2834	-0.0325	0.1857	0.299	-0.0895	-0.0675	0.4575	-0.046	0.2271	0.0871	0.5681	0.143	-0.1341	-0.0118	0.1113	-0.0073	0.0814	-0.2584	-0.0922	-0.4673
FBgn0010316	0.0186	-0.0305	-0.0907	-0.5933	0.0471	0.195	-0.3832	-0.0918	-0.0131	-0.5254	-0.2388	0.3757	0.1394	-0.2846	0.0852	-0.4148	-0.3893	0.0324	-0.8021	0.2395	-0.0078	-0.176	0.1481	0.4435	0.2854	-0.1745	0.1683	0.0891	0.2139	0.4267	0.8502	0.1301	0.0717	0.249	0.0862	-0.0157	0.0472	-0.2808	0.2093	-0.4782
FBgn0010317	-0.119	-0.007	0.301	-1.66	-0.29	0.222	-0.696	0.0899	0.3982	-0.4849	0.0687	0.3303	-0.0719	-0.4228	0.0477	-0.2006	-0.0256	-0.0702	-0.3153	0.0376	-0.2309	-0.4808	0.4161	0.6075	0.087	-0.1923	0.0875	0.1437	0.2386	0.7692	0.1086	0.1863	0.4405	0.0714	0.1514	-0.1595	0.2975	-0.1528	-0.0651	-0.6546
FBgn0010328	0.232	0.2981	-0.1915	-0.9617	-0.1246	-0.2744	0.3246	-0.3859	-0.2589	0.2633	-0.2222	0.0091	-0.0401	-0.0142	0.467	0.4823	0.0838	-0.1579	0.2613	0.0582	0.6095	0.4046	0.044	-0.0157	-0.1813	-0.1607	0.2069	0.3923	-0.0762	0.351	0.5349	-0.0851	-0.4523	-0.2121	0.0141	-0.3093	-0.2085	-0.3765	0.0225	-0.5769
FBgn0010329	0.3325	0.1025	-0.0916	-2.0127	-0.4112	-0.154	-1.2545	0.0589	0.1902	0.9106	0.0578	-0.1301	0.1522	1.4238	0.267	0.765	0.7315	0.5441	0.6794	-0.595	0.913	0.6249	-0.0725	-0.2824	-0.4316	0.5483	-0.7048	-0.0492	-0.271	0.2117	-0.1706	-0.4783	0.6866	0.0541	0.2244	-4e-04	0.1378	0.2217	-1.2413	0.346
FBgn0010333	0.1498	-0.0541	-0.0702	-0.1324	-0.0607	0.0617	0.0531	0.0847	0.0659	0.2842	0.0023	0.0733	-0.0342	-0.1997	-0.0752	0.2216	0.0737	0.2707	-0.0136	0.1947	-0.3882	-0.2248	-0.0103	0.1737	0.0703	-0.1287	-0.2552	-0.0072	0.0364	0.145	0.0041	0.0398	-0.0396	-0.054	0.0572	-0.1192	0.0146	-0.1177	-0.1079	-0.0079
FBgn0010339	0.1344	-0.1263	-0.1218	0.1335	-0.1357	-0.0709	0.3758	-0.0688	0.0857	0.1405	0.0163	-0.2187	-0.0287	-0.3887	0.1358	0.0072	-0.0659	0.0305	-0.2453	-0.1039	0.3006	0.0434	0.149	0.0019	-0.0339	0.1282	0.1329	0.1758	0.0955	0.066	-0.303	-0.1947	0.0783	0.1555	0.0644	-0.028	-0.1132	-0.1343	0.2404	-0.1244
FBgn0010340	0.2577	0.0798	0.0168	0.2858	0.2102	0.0904	0.0932	0.0109	-0.054	0.3328	-0.1462	0.0764	-0.015	-0.0128	0.4771	0.1004	0.3441	0.182	0.1146	-0.0256	0.1887	0.1874	-0.0477	-0.3058	-0.3907	-0.1499	-0.4601	0.2511	-0.358	0.428	-0.115	-0.3052	0.2784	0.2454	-0.0624	-0.0771	-0.2687	0.152	-0.1295	0.0176
FBgn0010341	-0.1084	-0.1754	0.0768	0.1044	0.0128	0.1668	-0.2046	0.0487	0.2072	-0.2086	0.1642	0.3137	0.1406	-0.1402	-0.2071	-0.0404	-0.0612	-0.0559	-0.2649	0.2649	-0.4204	-0.4095	0.1014	0.1542	0.1757	-0.246	0.0358	-0.1629	0.0655	-0.2961	-0.0392	0.2157	0.206	0.1243	0.0578	0.1011	0.2055	0.1361	-0.0971	0.1282
FBgn0010342	0.1572	0.5293	-0.2983	-0.9646	-0.0418	-0.5094	0.2736	-0.2207	-0.5467	0.3988	-0.4052	-0.1921	-0.0113	0.2644	0.5307	0.4981	-0.0159	-0.3479	0.0515	0.562	0.7289	0.3752	-0.0643	0.1257	-0.0017	0.0142	0.6077	0.3458	0.0759	0.3591	0.5027	-0.0551	-0.6202	-0.0386	0.0463	-0.2354	-0.2697	-0.1673	0.0454	-1.3654
FBgn0010348	0.1175	0.0443	-0.1929	0.2507	-0.1465	-0.1281	0.1734	0.0873	-0.0662	0.1797	-0.1588	-0.034	-0.1732	0.1206	0.1083	0.1955	0.1766	0.0903	0.1211	0.1321	0.1281	0.1718	-0.2218	-0.0623	0.0978	-0.1621	-0.2739	0.2736	-0.1146	0.0678	-0.2845	-0.133	-0.0554	-0.0737	-0.1919	-0.0116	-0.1685	-0.0419	-0.1245	0.154
FBgn0010350	-0.3157	-0.0524	0.0957	-0.6133	0.4547	-0.0023	-0.127	0.1182	0.0023	-0.1731	0.0526	0.0651	0.0703	0.0205	-0.0897	-0.0629	0.2799	0.0693	-0.0465	0.3439	-0.3665	-0.3971	-0.1836	0.209	0.2239	0.0698	-0.2247	0.0209	-0.0395	-0.1457	0.1831	-0.1305	0.3223	-0.0943	-0.1213	0.082	0.2261	0.4193	-0.5403	0.3204
FBgn0010352	-0.3771	-0.2696	0.1105	1.1499	0.0125	0.159	0.0459	0.2428	-0.0144	0.3028	0.0336	-0.2358	-0.0243	0.0012	-0.3495	0.0019	-0.0765	0.0178	0.0605	-0.046	-0.3658	-0.186	-0.1958	-0.2089	-0.0635	0.3863	-0.1074	-0.1822	0.0346	-0.2542	-0.4326	-0.1468	0.0698	-0.1119	-0.0206	0.2232	0.1248	0.3037	0.0518	0.354
FBgn0010355	0.0488	0.0678	0.016	-0.6396	-0.042	-0.1664	0.067	-0.2771	-0.2037	0.0769	-0.0903	0.1055	0.1275	-0.1647	0.2389	0.1094	-0.1116	-0.3919	0.0963	0.1997	0.1784	0.2169	0.0954	0.0383	-0.0247	0.0258	0.4478	0.0285	0.1599	0.0173	0.4557	0.0015	-0.3569	0.0822	0.02	-0.1681	-0.1531	0.0187	0.1586	-0.3108
FBgn0010356	0.0702	0.0455	-0.1161	-0.1858	0.1406	-0.1015	0.0245	0.0159	-0.1488	0.2932	-0.2201	-0.1677	0.185	-0.1594	0.3165	-0.0913	-0.1442	-0.2113	-0.1916	-0.031	0.3495	0.1165	0.1214	-0.0447	-0.2986	0.2367	0.4876	0.2987	0.1989	0.0228	0.2536	0.0429	-0.3355	-0.3644	0.2508	-0.1324	-0.1661	-0.1503	0.3129	-0.4612
FBgn0010357	0.2787	-0.1196	0.4171	0.2564	-0.3017	0.6936	-0.2589	-0.2584	0.0234	-0.4199	0.604	-0.1854	0.3945	-0.3633	-0.0019	0.5401	-0.3901	-2.137	0.2838	0.0158	-1.3863	0.1519	0.305	-0.5251	0.1955	0.1568	-0.3393	0.5446	0.1863	0.0665	-0.2725	0.4398	0.0722	0.3417	0.2396	0.5467	0.1894	-0.1886	0.2424	0.1611
FBgn0010358	-0.0632	-0.252	0.5884	0.2824	-0.0318	0.6418	-0.4885	0.0049	0.0555	-1.1894	0.5922	0.324	0.6621	-0.7373	-0.6118	-0.1087	-0.5171	-1.3157	-0.206	-0.3031	-0.8727	-0.6497	0.4599	-0.7551	0.1073	0.6032	0.3094	-3e-04	0.258	-0.2156	-0.3725	0.5986	0.4395	0.9562	0.4797	0.7259	0.0056	-0.2158	0.3502	0.3366
FBgn0010359	-0.0447	-0.2362	0.5846	0.2921	-0.1443	0.5313	-0.6026	0.063	0.0838	-0.9745	0.7004	0.2619	0.629	-0.6509	-0.7664	-0.0922	-0.5238	-1.2707	-0.2309	-0.3385	-0.7217	-0.5165	0.4544	-0.7536	0.1101	0.6976	0.3259	-0.0057	0.2891	-0.3484	-0.4622	0.5723	0.4664	0.967	0.4524	0.7233	-0.0915	-0.1454	0.3104	0.3149
FBgn0010379	0.0394	0.1479	-0.1951	-0.371	-0.1172	-0.1156	0.4468	-0.2159	-0.1881	0.2016	-0.2811	0.0708	-0.1944	0.1413	0.226	0.2063	0.1595	0.0162	0.1411	0.1728	0.2485	0.2886	-0.1525	0.0802	0.0796	-0.4309	-0.0911	0.1928	-0.0764	0.6655	0.0963	-0.1138	-0.1094	-0.3324	-0.2064	-0.2733	-0.0743	0.0619	-0.2232	-0.0038
FBgn0010380	-0.1151	-0.032	0.0202	-0.255	-0.0517	-0.0471	0.0431	-0.0013	0.0101	-0.0264	-0.0744	0.1586	0.0578	-0.081	0.0531	-0.1053	-0.0026	-0.111	0.0707	0.0931	0.1681	-0.038	0.2188	0.0965	-0.1582	0.0137	0.1216	0.0184	0.0332	-0.092	-0.1151	0.0552	-0.203	0.1626	0.1127	-0.0681	0.0601	-0.068	0.3516	-0.2798
FBgn0010381	0.1451	-0.4973	0.4747	0.5509	0.3086	-0.2388	-0.9255	0.2327	-0.3234	-0.0808	0.7202	-0.8363	0.5648	-0.646	-0.657	-0.3023	-0.4572	-0.3509	-0.1653	-0.7795	-0.4588	-0.6781	-0.0505	-0.1317	0.5464	0.6452	0.1056	-0.0895	0.1255	-0.1885	-0.0279	0.5261	0.0274	0.3769	0.2618	1.0316	-0.2715	0.4215	0.1892	0.5296
FBgn0010382	0.3012	0.3466	-0.2338	-1.6573	0.229	-0.3602	0.0732	-0.3881	-0.1881	0.2683	-0.4504	0.2905	0.0652	-0.1272	0.4985	0.0183	-0.3617	-0.7979	-0.0805	0.4484	0.809	0.3835	0.0591	0.29	-0.0994	-0.0419	0.6624	0.0669	0.1401	0.5691	1.0746	0.0816	-0.5183	0.1236	0.057	-0.2353	-0.1354	-0.1246	0.2374	-1.3945
FBgn0010383	0.1417	-0.2093	0.1963	0.5928	-0.1846	0.1154	-0.1124	0.0768	0.3838	0.0825	0.1361	0.0559	0.0673	0.0093	-0.0145	0.065	0.2067	-0.3842	0.3477	-0.3027	-0.2743	0.1875	0.07	0.0148	0.1101	-0.4532	-0.3318	-0.3966	0.004	-0.1023	-0.6235	-0.2066	0.4678	-0.2982	0.0513	-0.1861	0.1681	0.5837	-0.3247	0.1271
FBgn0010385	-0.4601	-0.5979	-0.0514	0.4211	-0.6975	-0.3779	-2.8285	1e-04	0.954	-1.1222	1.3849	0.2003	0.2585	-0.4232	-1.423	-0.5823	-1.4205	0.3382	-0.961	0.4612	-1.2153	-1.3481	0.5302	0.2272	0.8809	0.4128	-0.2837	-1.3583	-1.3878	-1.5526	-0.3776	0.2284	0.9994	0.6711	0.7027	1.5703	0.7046	0.6088	0.2057	1.0587
FBgn0010387	-0.8273	-0.0396	-0.0905	0.9589	-0.097	-0.0953	0.0628	0.3858	-0.3319	-0.3179	0.0422	0.2026	-0.2632	0.346	-0.5775	0.0155	-0.2055	0.2531	0.2885	-0.2173	-0.4233	0.1708	-0.0588	-0.5295	0.3511	-0.4631	-1.0108	-0.2062	-0.1201	0.3357	-0.7624	0.3284	0.4485	0.2619	0.2918	0.6562	0.2782	0.2088	0.1431	0.5059
FBgn0010388	-1.0249	-0.1829	0.9815	2.2687	0.8887	-0.5457	0.3511	0.8203	-0.6794	-1.2824	-0.1349	-1.5926	0.9836	-0.6245	-1.6516	0.2295	0.5866	-0.0933	-1.4576	-1.21	0.1724	1.1616	0.232	0.0975	1.0847	-0.7441	-0.731	1.4487	-0.2026	-2.9231	-1.2032	0.3332	0.5861	0.0842	-0.7794	0.7959	0.2317	-0.0061	-2.029	2.2515
FBgn0010389	0.1902	0.1631	-0.3604	0.2807	-0.025	-0.0653	-0.0362	-0.0641	0.351	0.1946	0.1414	-0.0431	0.1054	0.2144	0.1061	-0.1133	0.2301	0.6035	0.206	-0.6111	-0.2526	0.356	-0.1508	-0.0913	0.0338	0.3003	0.0963	0.4584	-0.2095	-0.0955	-0.2488	-0.1166	0.0829	-0.183	-0.131	-0.2113	0.1112	-0.1441	0.1585	0.1328
FBgn0010391	0.0076	-0.0075	-0.062	0.7164	-0.2426	0.2757	-0.0121	0.077	-0.0747	-0.0777	0.0196	0.0195	-0.0163	0.043	0.0588	0.144	-0.1187	-0.0454	-0.0568	-0.254	-0.1164	0.1074	-0.0652	-0.074	0.0096	0.2775	-0.1548	0.0054	0.1063	-0.4116	-0.1772	0.0053	-0.4495	0.2509	0.1296	0.0613	-0.2123	-0.0195	0.1024	0.2345
FBgn0010395	0.6512	0.4889	-0.1336	-0.6807	0.0717	-0.0596	1.4016	-0.0259	-0.1624	-0.0378	-0.0774	-0.2537	-0.2476	1.492	-0.1689	0.588	0.8983	1.2015	1.0403	-0.1553	-0.2052	0.4126	-0.1635	-0.332	-0.0146	0.2176	-0.1931	0.676	-0.3963	1.0691	-0.4871	-0.1554	-0.3289	0.6294	-0.5392	-0.8468	0.0743	0.0955	0.1694	-0.8029
FBgn0010397	0.4637	-0.1561	0.2575	-0.0886	-0.5707	0.2542	-0.3911	0.0857	0.2792	-0.1263	-0.091	-0.1429	0.2484	-0.0635	-0.1255	-0.2988	0.2882	0.3382	0.115	0.0664	-0.064	-0.1807	-0.2603	-0.042	0.076	0.6621	-0.4122	0.0657	0.2146	-0.6866	-0.4164	-0.0283	0.0408	0.249	-0.0354	0.2101	0.0936	-0.0018	-0.2119	0.2869
FBgn0010398	-0.2085	-0.1309	0.0123	-0.4874	0.258	0.0329	-0.0069	0.0334	-0.1661	-0.002	-0.956	-0.0658	0.1549	-0.3616	-0.2982	-0.3203	-0.4815	-0.7856	-0.5513	0.4183	0.9598	-0.8885	0.0399	0.2981	-0.1085	-0.1905	0.479	-0.0662	0.2621	1.0325	0.3583	0.3873	-0.267	0.0671	0.1392	0.1694	-0.0538	-0.3294	0.4532	-0.4865
FBgn0010399	-0.2462	-0.1443	0.0975	-0.9699	0.1486	0.3003	0.1332	0.0902	-0.0582	0.2284	0.0582	-0.7409	-0.2275	0.4094	0.1259	0.4635	0.7358	0.812	0.7067	-0.1498	-0.2786	0.0025	-0.4018	-0.199	0.1927	0.4577	-0.0421	-0.3574	-0.1623	-0.1401	-1.4182	-0.5913	0.3568	0.1119	-0.2928	0.5286	0.0748	0.8951	0.0833	0.4212
FBgn0010401	-0.3128	-0.0349	0.3085	-2.0976	0.2751	-0.4031	0.4225	0.5045	-2.3666	0.698	0.1733	-0.6581	0.4149	0.0999	-0.1231	-0.7803	-0.1221	-0.5496	1.2083	0.1653	0.1677	0.1975	0.1423	0.1489	-0.7284	0.6909	0.2092	-0.4751	-0.217	0.1931	-0.3452	0.4967	0.7958	0.2611	-0.8043	0.3254	0.2524	0.2765	-0.3712	0.7736
FBgn0010403	-0.9349	-0.7849	1.0578	-3.07	0.3725	-0.1117	-1.1076	0.7046	-0.4986	-1.5405	0.4992	-0.0021	0.9975	-1.669	-2.4473	-1.6853	-1.2244	-0.7072	-0.6216	0.3686	-2.157	-1.4482	0.7318	0.0755	-0.2729	0.4606	-0.0629	0.1786	0.7658	-0.4117	0.2984	0.4472	1.2425	-0.7976	-0.2515	1.1615	0.0516	0.3796	0.1456	1.4133
FBgn0010406	-0.0492	-0.2732	0.1198	0.1093	-0.0672	-0.0141	-0.057	0.1375	0.1138	-0.3145	0.1557	0.046	-0.0061	-0.2239	-0.1436	-0.2832	-0.194	0.1474	-0.2602	0.0847	-0.0917	-0.2469	0.0791	0.1772	0.0677	-7e-04	0.0048	-0.1366	-0.0078	-0.2946	0.2306	0.0047	0.1529	0.0913	0.1322	0.0061	0.0537	0.0484	0.0941	0.2026
FBgn0010407	-0.1827	-1.4052	0.7334	-1.2919	-0.45	1.2521	0.8104	0.3093	0.9587	-2.0845	1.4151	1.1337	-0.6508	1.6419	-0.3145	-0.7348	2.325	0.2029	-0.3734	-0.237	0.241	-0.3594	-0.4349	0.2433	0.62	-1.6079	-0.2199	0.1859	-0.4217	-1.9117	-0.717	0.2409	-0.4834	-1.6374	0.892	0.6358	-0.4834	0.3443	-2.2444	1.7075
FBgn0010408	-0.1818	-0.2157	0.4167	0.9692	-0.2761	0.2926	0.08	0.0276	0.1236	-0.286	0.3546	-0.3572	0.3819	-0.1374	-0.333	-0.13	-0.366	0.0273	-0.0254	-0.6102	-0.2824	0.0419	0.3132	-0.2817	-0.6074	0.2932	-0.0959	0.0229	0.1613	0.4775	-0.8047	0.1061	0.036	0.2878	0.3586	0.2541	-0.0072	-0.3437	0.3984	0.0064
FBgn0010409	-0.368	-0.3831	0.3016	1.026	-0.0142	0.3378	-0.5759	0.2211	0.2277	-0.5293	0.2043	0.0952	0.1954	-0.6009	-0.6513	-0.3257	-0.3653	-0.113	-0.454	0.2767	-0.6218	-0.3068	0.2902	0.3697	0.1257	0.2984	0.1394	-0.49	0.2518	-0.258	-0.3674	0.1692	0.4022	0.2626	0.2646	0.3255	0.3347	0.0189	0.332	0.3757
FBgn0010411	-0.2448	-0.2146	0.5087	0.9871	-0.1372	0.2113	-0.4858	0.1528	0.1729	-0.4567	0.4821	-0.1971	0.4695	-0.5012	-0.5637	-0.2166	-0.3157	0.1199	-0.5213	-0.314	-0.3232	-0.4669	0.376	-0.1396	-0.4393	0.5572	0.2954	-0.6062	0.3443	-0.3572	-0.3239	0.2943	0.2114	0.4673	0.4572	0.4442	0.0894	-0.402	0.6514	0.2718
FBgn0010412	-0.029	0.314	-0.1132	0.6292	-0.2943	-0.0543	0.5003	-0.089	-0.0124	-0.3147	-0.1617	-0.1753	-0.1641	0.007	-0.498	0.0888	0.0012	0.4166	0.18	-0.348	0.2466	0.1019	-0.1316	0.0614	-0.1962	-0.1382	-0.3844	0.1522	-0.1034	1.5884	-0.6682	-0.1651	0.0934	-0.132	-0.1323	-0.0225	-0.0356	-0.3043	0.0325	0.037
FBgn0010414	-0.3222	0.2568	0.4516	-1.0016	0.0564	-0.7549	0.5468	-0.2407	-1.0714	0.8613	0.6252	-1.0653	0.0441	0.4707	0.091	0.793	0.2783	-1.07	1.1275	-0.0946	-0.7521	-1.3669	0.0304	0.2583	0.8946	-0.7065	-1.5043	0.7196	-0.1779	0.5299	0.5823	-0.1111	0.6564	-0.0823	-0.5062	0.2164	0.3785	0.7062	0.5279	-0.0098
FBgn0010415	0.1689	0.0181	-0.1538	0.1008	-0.0688	-0.2062	0.0715	0.1005	0.1059	0.3251	-0.0193	0.0409	-0.1091	0.1881	0.1398	0.1069	0.2163	0.352	0.0616	0.2773	-0.4487	-0.0211	-0.1533	0.0468	0.101	-0.3061	-0.2297	0.1815	-0.1938	0.0978	-0.2417	-0.1336	0.3408	-0.3015	-0.273	-0.1339	0.0706	0.0093	-0.5503	0.3656
FBgn0010416	0.0283	-0.0295	-0.1642	-0.053	0.0434	-0.1093	0.07	0.0532	-0.0249	0.116	-0.0902	-0.027	0.0442	-0.1206	0.0731	-0.0237	0.1509	-0.181	0.0171	0.3403	0.1842	-0.1676	0.0576	0.2184	0.1041	-0.1564	0.2065	-0.2752	0.0955	-0.0143	0.128	0.0846	-0.3797	0.0132	0.0723	-0.1692	-0.0888	-0.0731	0.1013	-0.1842
FBgn0010417	0.168	-0.1341	-0.1241	0.0653	-0.0958	-0.1696	0.286	-0.129	-0.3329	-0.0337	-0.2362	-0.1605	-0.1533	0.1719	0.2101	-0.0238	-0.0419	-0.2152	-0.0896	0.2084	0.3696	0.2645	0.1739	0.2516	-0.1823	-0.0597	0.323	0.1375	0.1382	0.5265	-0.0235	0.0027	-0.0947	-0.4039	0.1205	-0.2595	-0.0263	-0.1865	0.2065	-0.218
FBgn0010421	-0.1621	-0.1215	-0.1716	-0.2154	0.1658	-0.2764	-0.1433	0.1086	-0.0963	0.0254	-0.1255	0.0847	-0.0744	-0.0789	0.0343	-0.3535	-0.255	-0.1937	-0.1951	0.4806	0.6406	0.3432	0.0897	0.2482	-0.1692	-0.0229	0.2666	0.1547	0.157	0.3476	0.2547	-0.0819	-0.097	0.0015	0.0758	0.0028	0.0819	-0.1165	0.2408	-0.7911
FBgn0010422	-0.1299	0.1704	0.0409	-0.0617	0.1674	-0.0122	0.1169	0.0642	0.1248	0.0603	-0.1825	0.2008	0.0506	-0.2654	-0.0513	-0.1882	-0.3814	-0.3737	-0.0511	0.2725	-0.0297	0.1612	0.0817	0.2486	0.1335	0.0738	0.3888	-0.109	0.1097	-0.267	0.1505	0.0769	-0.0447	0.1589	0.165	-0.911	0.1148	-0.0749	-0.0159	-0.0525
FBgn0010423	0.2861	0.5586	0.287	1.4263	-0.0858	0.5085	-0.6287	0.2684	0.3997	-0.0166	0.4633	0.2447	-0.0141	-0.6833	-0.6291	-1.2315	-0.4243	0.0801	0.0525	-1.0987	-0.6178	-0.3697	-0.5547	-0.524	0.1185	0.2571	-1.0017	-0.5745	0.0302	-0.9676	-0.2962	0.3945	0.012	0.4966	-0.0425	0.7425	0.0462	0.2982	0.0387	0.8255
FBgn0010424	0.3545	-0.281	-0.2	1.2108	-0.1846	-0.0616	0.1926	0.0602	0.3463	-0.1648	0.1336	0.0314	-0.2462	0.4787	-0.2139	-0.0456	-0.1852	0.5293	-0.3724	-0.8414	-0.8962	-0.082	-0.4898	-0.1828	0.3434	0.3308	-0.8069	0.4851	-0.6035	-0.2296	-0.1303	-0.3619	0.3349	0.0521	-0.3426	0.457	0.0596	0.6074	0.3604	0.9473
FBgn0010425	0.1793	0.6097	0.4838	0.3765	-0.1141	0.7202	-0.4154	0.6312	0.3007	-0.9749	1.0885	0.2128	-0.0678	-1.1535	-0.1612	-0.3386	-1.1281	-1.8585	0.206	-0.6695	-1.4749	0.0138	0.2255	-0.4078	0.7757	0.5927	-0.2885	0.808	0.1368	-0.0126	-0.1842	0.3889	0.2445	0.9766	0.0281	0.1539	0.185	-0.4968	0.3869	0.2532
FBgn0010431	-0.2317	0.066	0.1385	-1.0143	0.1781	-0.2146	-0.2543	0.1017	-0.1691	-0.5118	0.0464	0.2332	0.3733	-0.5251	-0.1535	-0.3962	-0.5292	-0.4699	-0.4942	0.7545	0.179	-0.3101	0.605	0.3422	0.2516	0.0507	0.6707	-0.1471	0.283	0.3945	0.5716	0.4382	-0.3537	0.2318	0.5678	0.1284	0.0879	-0.2723	0.5137	-1.1573
FBgn0010434	0.3099	0.1551	-0.1546	0.4784	0.0203	-0.0782	-0.1298	-0.0819	-0.0672	0.3705	-0.1198	-0.1883	-0.1302	0.4322	0.0801	0.3436	0.3279	0.3119	0.4617	-0.2244	-0.0194	0.3187	-0.34	-0.1991	-0.0885	0.0514	-0.3866	0.1652	-0.3396	-0.3216	-0.4236	-0.3129	-0.1533	-0.1734	-0.3168	-0.1471	0.0583	0.1757	-0.0686	0.2116
FBgn0010435	-0.1868	-0.0095	0.2005	0.9787	0.1945	0.0776	-0.1844	0.2948	0.0451	0.1206	0.3274	-0.1513	-0.1638	-0.0656	-0.085	-0.2803	0.093	-0.0686	-0.059	-0.2173	-0.2966	0.0025	-0.2014	0.1942	-0.0248	0.1079	-0.3068	-0.3745	-0.0984	-0.4156	-0.405	0.0134	0.2476	-0.0742	-0.0422	0.1457	0.0468	0.4146	-0.0687	0.3575
FBgn0010438	-0.4045	-0.0877	0.1412	0.1416	0.133	0.0426	-0.0739	0.0689	0.1445	-0.4527	0.3063	0.0867	0.3771	-0.7914	-0.6338	-0.3513	-0.0924	-0.1208	-0.1443	-0.0931	-0.1056	-0.5337	0.2844	0.1661	-0.0681	0.0694	0.2461	-0.6154	0.2137	0.2428	-0.175	0.2296	-0.0251	0.3151	0.1733	0.1563	0.049	0.1158	0.2145	-0.277
FBgn0010441	0.108	0.0438	0.0225	0.0562	0.1036	-0.2278	-0.0448	-0.0214	-0.2327	-0.3383	-0.3288	0.0492	0.1169	0.188	0.0583	0.2848	0.1106	-0.1922	0.1245	0.1989	0.4549	-0.0098	-0.1222	0.0367	-0.0429	0.1351	0.2207	-0.14	0.1325	0.2337	0.2106	0.0017	-0.0162	-0.3401	0.0235	-0.1329	0.005	-0.14	-0.1292	-0.2535
FBgn0010452	0.3344	0.085	0.1613	-0.375	0.0787	0.8351	-0.2207	-0.0379	0.4183	-0.2264	0.1355	0.2537	0.0759	0.1364	-0.1092	0.1799	0.4768	0.4392	0.119	0.1014	-0.2771	0.5021	-0.0477	-0.212	0.1663	-0.0744	-1.8115	0.473	-0.0189	-0.0362	-1.1328	-0.2934	0.1942	-0.3372	-0.1109	-0.1997	0.2527	-0.0153	-0.3267	0.2104
FBgn0010453	0.0724	-0.536	0.3152	-1.6411	0.2398	0.3687	0.8024	-0.0561	0.8256	0.5269	0.2008	0.7396	-0.6931	0.6283	0.6767	0.454	-0.0364	0.7805	0.3412	-0.6535	0.2223	-0.5055	-0.5168	-0.1787	-0.3272	0.1296	-3.3238	0.5991	-0.2085	0.6725	-0.5156	-0.5896	0.9142	0.4221	-0.0863	-0.2428	-0.0557	0.7137	-0.0274	0.6104
FBgn0010470	-0.0548	0.1065	-0.1656	0.897	-0.2967	0.3945	0.3322	0.0148	-0.0604	-0.0609	-0.1838	-0.1724	-0.1939	-0.0847	-0.0675	-0.007	0.1065	0.2283	0.3607	-0.1734	0.1013	0.0879	-0.177	-0.4069	0.1104	-0.0649	-0.1475	0.0564	-0.1339	0.1474	-0.5901	-0.0586	0.1267	0.1824	-0.3108	-0.1654	-0.1471	0.2605	-0.0937	0.3643
FBgn0010473	0.022	-0.2575	0.0363	-1.8424	-0.0391	0.0585	0.0175	-0.0462	0.1708	0.1804	0.0323	0.0134	-0.2686	0.4504	0.3455	0.4788	0.673	0.7511	0.394	-0.2699	-0.0277	0.4206	-0.1978	-0.2001	0.3568	0.0106	-0.7814	0.3917	-0.5233	-0.0692	-0.5178	-0.4662	0.2982	-0.0732	-0.2105	0.1109	0.1539	0.4605	-0.1447	0.3936
FBgn0010482	0.3019	0.375	-0.6957	0.6716	-0.4644	-0.3701	0.6609	-0.2095	0.1792	0.6188	0.1977	-0.6473	-0.5556	0.7518	0.4873	0.6275	0.2502	0.8237	0.7358	-0.6954	-0.2651	0.517	-0.8523	-0.8001	0.0734	-0.0643	-0.5203	0.8713	-0.3756	0.2467	-0.2939	-0.5161	-0.3982	-0.5417	-0.6449	0.342	-0.2968	0.0439	0.0372	-0.1035
FBgn0010488	0.2389	0.3126	-0.186	-0.8116	-0.2454	-0.1381	0.4636	-0.2637	-0.125	0.2057	-0.2749	-0.0265	-0.168	0.109	0.4039	0.2693	0.2355	-0.2061	0.2618	0.0161	0.5322	0.2808	0.0639	-0.0593	-0.055	-0.208	-0.0122	0.1742	-0.0206	0.3393	0.0316	-0.0782	-0.3372	-0.1	-0.0751	-0.2617	-0.14	-0.3037	0.3197	-0.4106
FBgn0010497	-0.5102	0.1427	-0.8438	-1.0225	-0.4164	0.4161	0.7944	-0.0948	0.1538	0.0801	-0.1631	0.3631	-0.1515	1.0265	0.4498	0.987	0.3325	0.0025	0.2243	-0.4234	0.5065	0.1557	-0.5079	-0.1967	0.0501	0.1094	-0.1881	-0.2377	-0.0041	0.5888	-0.2554	-0.4253	-0.0458	0.7805	-0.1134	-0.2497	-0.5476	-0.2831	0.2698	-0.7665
FBgn0010501	0.2732	0.2322	-0.2763	-0.9394	-0.3389	-0.1521	0.4657	-0.3433	-0.123	0.4793	-0.3358	-0.1416	-0.1403	0.5851	0.5641	0.7834	0.2333	0.3698	0.7142	-0.1077	0.3025	0.7839	-0.1096	0.07	-0.2194	-0.2556	-0.4949	0.5194	-0.157	0.7242	-0.2251	-0.1197	-0.1358	-0.2647	-0.2452	-0.2142	-0.1779	-0.1576	-0.5491	-0.2493
FBgn0010504	0.3174	-0.3271	-0.122	-0.3863	0.0731	0.2954	0.0203	0.155	0.1435	-0.369	-0.0774	0.3523	-0.0898	0.1008	-0.1227	0.1906	-0.0562	0.2935	-0.4615	0.2975	-0.0852	-0.2074	0.0629	-0.087	0.15	0.17	-0.6013	-0.266	-0.057	-0.4346	-0.2643	-0.0919	0.2644	0.5187	-0.01	-0.3612	-0.1353	0.1808	0.6197	0.2805
FBgn0010516	-0.1588	-0.1309	0.3792	1.202	0.0289	0.3165	-0.4938	0.3886	0.2083	-0.4579	0.2413	-0.0565	0.1666	-0.3541	-0.4315	-0.3504	-0.3709	-0.1699	-0.3131	-0.003	-0.5966	0.0312	0.0911	-0.0316	1e-04	-0.1637	-0.0547	-0.4434	0.1761	-0.3542	-0.1775	0.3458	0.1346	0.0707	0.2523	0.3245	0.0133	0.1765	0.3693	0.338
FBgn0010520	0.3088	0.317	-0.0082	-0.0852	-0.0592	-0.1899	0.269	0.0712	0.2744	0.1963	-0.0913	-0.0279	0.2036	-0.112	0.2145	0.5978	0.4555	0.1794	0.4674	-0.354	0.9257	0.5439	0.0476	0.15	-0.1859	-0.4188	-0.9885	-0.1041	-0.0768	-0.305	-0.1816	-0.0739	-0.0104	-0.5101	-0.2715	-0.0684	0.0494	-0.3671	-0.3262	-0.2613
FBgn0010531	0.3308	0.0432	-0.152	0.0915	-0.0192	-0.0827	0.493	0.0812	-0.3809	0.7517	0.1152	-0.1517	-0.1398	0.1452	0.405	0.1618	0.2769	-0.5183	0.6834	-0.381	0.5699	0.3019	-0.0647	-0.3063	-0.3163	0.0179	0.2371	0.4851	-0.1751	-0.3531	-0.2109	-0.1434	0.1698	0.054	-0.0739	0.0578	-0.1067	0.0634	0.1302	-0.0877
FBgn0010548	-0.2294	-0.0545	0.136	0.6525	0.3466	0.1079	-0.1407	0.2802	0.1557	-0.2395	0.0604	0.0998	0.1222	-0.2182	-0.2597	-0.4275	-0.1413	-0.1421	-0.1634	-0.0865	-0.4807	0.0595	-0.0656	0.1061	0.0571	-0.1661	-0.1547	-0.3421	0.1163	-0.2347	-0.0351	0.1422	0.1908	-7e-04	0.0515	0.22	0.1469	0.2975	-0.1192	0.3448
FBgn0010549	0.4952	0.1688	0.0378	-1.7281	-0.3403	0.3899	0.5828	-0.6132	0.4139	0.4599	0.1168	0.0863	-0.0311	0.4687	0.4957	0.5934	0.2748	-0.1009	0.806	0.185	0.5201	0.328	0.7838	0.2306	0.4882	0.0254	-0.0025	0.0426	0.1075	0.4633	0.5838	0.2657	0.2484	0.5538	-2.086	-0.5656	0.1914	-1.3847	0.2377	-0.9746
FBgn0010551	0.0195	0.0126	-0.0497	0.3194	-0.0493	0.1195	-0.0036	-0.0416	0.2081	0.0175	0.1382	0.1441	0.0609	-0.2521	0.0581	-0.1715	0.114	-0.1571	-0.1739	0.0743	0.0788	-0.0903	-0.0022	0.032	-0.0847	0.0406	-0.2526	-0.0394	0.0428	-0.1236	-0.1209	0.0731	-0.2278	-0.0797	0.0123	0.115	0.1367	-0.151	0.3172	-0.0214
FBgn0010575	0.0149	0.0522	-0.266	-1.0878	-0.1058	0.0342	0.1483	-0.442	-0.0977	0.0915	-0.2009	0.2131	-0.0301	0.0496	0.3145	0.1865	0.121	-0.2098	0.0276	0.0774	0.3318	0.0955	0.0633	0.0227	0.0885	-0.0087	0.2825	0.2763	-0.0408	0.3033	0.4806	-0.1164	-0.1721	-0.0129	0.0311	-0.1808	-0.1311	6e-04	0.0988	-0.4323
FBgn0010583	-0.0329	0.0631	-0.104	-0.2164	0.2079	-0.0735	-0.0394	0.0314	-0.0855	0.2308	-0.0028	0.0961	0.0931	-0.0346	0.2535	0.0724	0.0448	0.031	0.0874	0.3132	0.0579	0.1443	-0.8404	0.2142	0.195	0.0802	0.2887	0.0388	-0.8622	0.2413	0.276	0.0809	0.0808	-0.1712	-0.8547	0.0599	0.1586	0.1348	0.2294	-0.0071
FBgn0010590	0.0053	-0.0209	-0.0542	0.3819	-0.2119	-0.0631	0.246	-0.1171	-0.2396	0.5202	-0.0504	0.3619	0.04	-0.1372	0.2894	-0.1561	-0.0138	-0.2671	0.004	-0.2099	0.4242	0.2522	-0.0491	-0.2619	-0.4201	0.0279	0.1546	0.0426	0.1215	0.1547	-0.2606	0.0248	-0.1702	0.1226	0.1479	0.1196	-0.0402	-0.4308	0.1375	-0.2451
FBgn0010591	-0.1628	-0.1406	0.0037	0.9075	0.2301	0.0335	-0.2176	0.2561	0.2311	-0.2795	-0.2923	0.143	-0.0038	-0.2739	-0.2189	-0.2133	-0.0354	-0.2176	-0.3334	0.0423	-0.4484	-0.469	0.0381	0.0987	-0.0349	0.091	0.1622	-0.3353	0.0211	-0.0941	-0.1136	0.006	-0.0586	0.3271	0.074	0.1787	0.1204	0.187	0.4917	0.1988
FBgn0010602	0.1756	0.2114	-0.1716	0.0932	-0.1797	-0.2333	0.1095	-0.1461	-0.0802	0.488	-0.2955	-0.1262	-0.1044	-0.0854	0.2629	0.0924	0.0734	-0.2058	0.171	0.1079	0.5774	0.3177	-0.0905	-0.0516	-0.2769	0.1224	0.0109	0.3778	0.0511	0.0062	-0.1776	-0.082	-0.1165	0.0483	-0.0575	-0.095	-0.2728	-0.2874	0.1904	-0.2933
FBgn0010607	0.1459	0.6214	0.0557	-0.3603	0.1938	-0.2105	0.3058	0.0107	-0.2614	0.1739	-0.1226	-0.1581	-0.0461	0.0202	0.0547	0.5134	-0.1969	-0.2157	-0.031	0.3669	0.4149	0.211	0.16	0.1546	-0.1097	0.24	-0.4245	-0.3279	-0.0285	0.203	-0.0078	0.0551	-0.1133	-0.4042	0.0527	-0.0622	-0.1456	-0.071	-0.1809	-0.4875
FBgn0010611	0.3362	0.3558	-0.196	0.9592	-0.0227	-0.1694	0.6045	-0.057	0.0375	0.8308	-0.1885	-0.2397	-0.3628	0.6261	0.6701	0.2331	0.8126	-0.2779	0.74	-0.6777	0.6432	0.4114	-0.4867	-0.2302	-0.7067	-0.2994	-0.4618	0.0523	-0.462	-0.0378	-0.6893	-0.4392	-0.2412	-0.171	-0.2837	-0.1556	-0.1198	-0.0912	-0.2337	0.0451
FBgn0010612	-0.5124	-0.575	0.5078	2.1907	0.2552	0.6458	-1.2672	0.5833	0.5595	-0.8677	0.964	0.1301	0.7218	-1.305	-1.0083	-0.8821	-1.1112	-0.5518	-1.0375	-0.6882	-0.7844	-0.9585	0.4302	-0.1606	-0.0177	0.8333	0.4253	-1.2547	0.7229	-1.2565	-0.116	0.6926	0.0912	0.8585	0.6397	1.4516	0.0452	0.6303	0.7091	0.5842
FBgn0010620	0.1934	-0.2053	0.2159	0.4948	0.0855	-0.0265	-0.4496	0.3346	0.0203	-0.6241	0.1356	-0.2057	0.3379	-0.158	-0.5858	-0.3229	-0.2295	-0.1545	-0.2271	0.3651	-0.1954	0.2034	0.099	-0.0567	0.1727	0.246	-0.1458	0.2285	0.3522	-0.2163	-0.4377	0.2831	-0.0378	-0.3433	0.1732	0.1774	0.1718	0.0613	-0.0373	0.1183
FBgn0010621	0.1298	0.1252	4e-04	0.0426	-0.249	0	0.0016	-0.1926	0.0587	-0.0041	0.1062	-0.0607	0.1579	-0.1584	0.1087	-0.0782	0.1947	-0.009	0.098	-0.177	0.2398	-0.0397	0.1064	-0.1475	-0.2832	0.047	-0.0401	0.1616	0.2021	0.0229	-0.0765	0.0383	-0.1652	0.1398	0.0807	0.0658	-0.1433	-0.2566	0.1654	-0.2622
FBgn0010622	-0.3144	-0.5682	0.1954	0.5862	0.2706	-0.5276	-0.3049	0.5236	0.3615	-0.7641	-0.1598	-0.31	-0.1753	-0.4349	-0.443	-0.435	-0.0252	0.0186	-0.3906	0.2073	-0.1728	0.0629	-0.0448	0.0637	0.1835	0.0563	0.3303	-0.4472	0.0215	-0.4153	0.1068	-0.0496	0.4426	0.1746	0.2552	0.0755	0.2467	0.2101	0.0013	0.3085
FBgn0010638	-0.2881	-0.0775	-0.1522	1.1502	-0.0619	0.4625	-0.0843	0.3269	0.1842	-0.6547	0.0233	0.2668	0.0513	-0.5159	-0.3464	-0.1885	-0.0023	0.2308	-0.3263	-0.1301	-0.3376	-0.6026	-0.1019	-0.0245	0.147	-0.1281	-0.3419	-0.0637	0.1776	-0.0691	-0.313	0.1488	0.0543	0.1859	0.1795	0.4916	-0.0539	0.3313	0.0317	0.4592
FBgn0010651	-0.8314	-0.6699	0.031	1.4284	0.7106	0.6627	0.1301	0.9343	0.4845	-0.1913	-0.2589	-0.1551	0.3059	0.2251	-0.5026	-0.2284	-0.021	0.5785	0.028	-0.0394	-0.8101	-0.1409	-0.4847	0.126	-0.0395	-0.0872	-0.3727	-0.5263	-0.1097	-0.4213	-0.7048	-0.0521	0.7869	-0.4848	-0.1047	0.1976	-0.2179	0.6699	-0.1769	-0.031
FBgn0010660	0.1201	0.1124	-0.1431	-0.9437	-0.107	-0.1174	0.2603	-0.2391	-0.1365	0.3015	-0.1415	0.0561	-0.1108	-0.0309	0.4403	0.0684	0.0896	-0.2268	-0.0014	0.2619	0.5089	0.4708	0.1288	0.2048	0.0218	-0.0319	0.2966	0.1542	0.0796	0.4661	0.3275	-0.0322	-0.3793	-0.0058	-0.0194	-0.2947	-0.2963	-0.2315	-0.3798	-0.4435
FBgn0010704	0.3586	0.3723	-0.2762	-0.0031	-0.1728	-0.37	0.6356	-0.1043	-0.3179	0.487	-0.3225	-0.2053	-0.2745	0.5264	0.4596	0.4588	0.4235	0.2088	0.582	0.2114	0.3914	0.3439	-0.3092	-0.1105	-0.0432	-0.3646	-0.5419	0.5315	-0.2204	0.3201	-0.3894	-0.2405	-0.3165	-0.375	-0.3543	-0.2905	-0.1811	-0.201	-0.4085	-0.1426
FBgn0010741	0.2017	0.1734	-0.1015	-0.1012	-0.2695	-0.1056	0.3904	-0.122	-0.1454	0.3642	0.0531	-0.1888	-0.0216	0.2749	0.2328	0.2466	0.0423	-0.0166	0.5613	-0.2572	0.647	0.2729	-0.0351	-0.0676	-0.38	-0.1581	-0.0617	0.4254	-0.0374	0.1695	-0.2735	-0.0495	-0.1408	0.1114	-0.0232	-0.0494	-0.3723	-0.4995	-0.1283	-0.2855
FBgn0010747	0.2477	0.1447	-0.2129	0.3183	-0.3713	-0.1751	0.4692	-0.2104	-0.4157	0.1866	-0.0538	-0.1733	-0.0587	0.0565	0.4101	0.2288	0.1425	0.0139	0.3505	-0.3538	0.4209	0.2105	-0.0561	-0.3827	-0.3388	0.208	-0.0904	0.256	0.0963	0.3444	-0.3283	-0.191	-0.3812	0.2385	-0.039	-0.06	-0.4609	-0.1606	0.4565	-0.1058
FBgn0010750	0.1181	0.1715	0.054	-0.1554	0.0983	-0.2987	0.0919	0.1374	-0.0212	0.2005	-0.0866	0.0046	0.03	0.0131	0.0483	-0.0268	-0.112	-0.2288	-0.0696	0.1675	0.1225	-0.099	0.0832	0.1218	-0.206	0.0232	0.1221	0.005	0.0963	0.3624	0.0098	0.0362	-0.1345	-0.1428	0.1897	-0.145	-0.0147	-0.1571	-0.1304	-0.3659
FBgn0010762	0.1243	0.229	-0.1149	-0.7438	0.0594	-0.3941	0.2946	-0.4066	0.0422	0.2212	-0.258	0.1386	-0.0297	-0.1124	-0.0087	0.1207	-0.0646	-0.0906	0.3252	0.4273	0.0645	-0.2199	-0.2866	0.4586	0.4171	-0.2715	-0.184	0.4437	0.068	0.0143	0.2381	-0.0208	-0.128	-0.2402	0.1739	-0.4329	-0.202	0.0566	0.5863	-0.3345
FBgn0010768	0.1011	0.1919	0.011	-0.4019	-0.0634	0.2451	0.025	-0.3032	-0.1115	-0.0523	-0.1938	0.2696	-0.0638	-0.0242	0.2732	0.0168	0.4214	0.166	-0.0866	-0.3512	0.2458	0.0237	0.1615	0.1937	0.1448	-0.3743	0.0482	0.3464	-0.0705	0.2598	0.6321	-0.1123	-0.6057	-0.1876	-0.0446	-0.0977	-0.1976	0.0035	0.1993	-0.2486
FBgn0010770	0.4784	0.4166	-0.3268	-0.38	-0.2449	-0.3706	0.7548	-0.3794	-0.0648	0.5975	-0.1228	-0.3801	-0.1142	0.2259	0.61	0.2932	0.4631	0.113	0.5664	-0.3266	1.0037	0.7059	0.0546	-0.1903	-0.2836	0.0688	-0.0218	0.3508	-0.1482	0.4053	-0.4301	-0.3095	-0.474	-0.049	-0.258	-0.1699	-0.4039	-0.7337	0.3972	-0.4233
FBgn0010772	0.1483	-0.0981	0.0174	-0.6631	-0.0143	-0.0427	0.0861	-0.0947	0.1121	-0.0629	-0.0949	0.124	0.0719	0.0906	-0.0697	0.2014	0.0589	0.1476	0.0048	0.1962	-0.4175	-0.1092	0.1165	0.0507	0.1712	-0.046	-0.1246	0.198	0.0521	-0.1852	0.045	-0.0547	0.1752	-0.0866	-0.0273	-0.0395	-0.0378	0.0677	-0.0342	0.06
FBgn0010774	0.0309	-0.3641	0.0712	-0.006	0.2233	0.1321	-0.177	0.2893	0.1179	-0.3054	0.0707	0.1465	0.34	-0.5695	-0.1711	-0.2885	-0.3429	-0.3013	-0.4789	0.1587	-0.4191	-0.2491	0.1568	0.1803	0.2538	-0.0202	-0.1095	-0.2194	0.3021	0.1409	0.5408	0.2676	0.1019	0.0652	0.2251	0.2639	0.0424	-0.034	0.1145	-0.0533
FBgn0010786	0.1145	0.2001	-0.1522	-0.0521	-0.0853	0.0605	0.1059	-0.1648	-0.048	0.1468	-0.0867	-0.0476	-0.0048	-0.1774	0.0392	-0.1106	0.0943	-0.2895	0.1247	-0.2841	0.2124	0.1328	0.008	0.1514	-0.0564	-0.1727	0.2451	0.2505	-0.0493	-0.0131	0.1622	-0.025	-0.1654	0.092	0.0166	-0.0449	-0.1071	-0.2287	0.3806	-0.164
FBgn0010803	0.122	-0.1068	-0.0515	0.1717	0.0059	0.2266	0.218	0.1587	0.1206	0.0181	-0.0894	0.1075	-0.1355	-0.0836	0.1386	-0.0623	-0.0469	-0.3917	-0.1535	0.1343	0.1417	-0.1023	0.012	0.0781	-0.0154	0.0363	-0.1287	0.07	0.1252	-0.4261	-0.064	-0.0194	-0.0019	0.012	0.1342	-0.0536	-0.0519	-0.1152	-0.0753	-0.0127
FBgn0010808	-0.0054	0.1736	-0.1286	0.8565	-0.3172	-0.1148	0.2824	-0.0711	-0.026	0.4307	0.0674	-0.3728	-0.2483	0.2005	-0.0149	0.168	-0.0225	0.2194	0.4475	-0.4765	0.1178	0.1229	-0.1721	-0.3992	-0.3892	0.3034	-0.1273	-0.0802	-0.0371	0.4261	-0.5472	-0.0952	-0.1723	-0.0717	-0.1144	0.3165	-0.0559	-0.1262	0.1142	0.0526
FBgn0010812	0.0238	-0.1975	0.1007	-0.0062	-0.1413	0.0967	0.1061	-0.049	0.143	0.2102	0.1323	-0.1797	0.0629	0.0642	-0.1816	-0.179	0.1741	0.1767	-0.2184	0.1088	0.0688	0.0893	-0.0815	-0.0295	-0.3381	0.049	0.3811	-0.0807	-0.0889	-0.0918	-0.1118	-0.0715	0.101	-0.0935	0	-0.0213	-0.1176	0.2736	0.0212	0.091
FBgn0010825	0.0591	0.2495	-0.2118	-1.0684	-0.1041	0.0336	0.2334	-0.2828	-0.0748	0.1191	-0.3356	0.2595	-0.0307	-0.0599	0.2992	0.073	0.064	-0.2144	0.0276	0.2515	0.2174	0.0397	0.0877	0.2825	0.2972	-0.1613	0.2685	0.1005	0.0272	0.2218	0.5506	-0.0587	-0.2301	-0.062	0.0387	-0.3137	-0.0214	-0.0737	-0.0673	-0.5125
FBgn0010830	-0.0374	0.0532	-0.017	-0.2757	-0.0674	-0.1286	-0.3851	-0.1267	-0.098	-0.0364	-0.0075	0.0023	0.1373	0.0762	0.2209	0.1859	-0.1327	-0.2358	0.1022	-0.0962	0.4492	0.4002	0.153	0.1138	-0.1012	-0.1691	-0.2633	0.1614	0.0605	0.4587	0.2676	0.0623	-0.2091	0.0898	0.1871	-0.0158	0.1143	-0.4755	0.1886	-0.5636
FBgn0010877	0.005	0.1919	-0.2488	-0.6397	-0.161	-0.3641	0.5225	-0.2994	-0.2911	0.0066	-0.3456	0.162	-0.0893	-4e-04	0.2789	0.1172	0.1298	-0.2286	0.0888	0.3004	0.394	0.1445	-0.0242	-0.0843	-0.0035	0.0073	0.3087	0.3517	-0.0375	0.9099	0.2661	-0.0432	-0.095	-0.1106	0.0057	-0.2425	-0.1867	-0.3127	0.231	-0.6216
FBgn0010894	0.1	0.0242	-0.0969	0.1004	0.0703	-0.1881	0.4579	-0.0719	0.0216	-0.1497	-0.1422	-0.0023	-0.113	0.3275	-0.198	-0.1391	0.0355	0.0789	0.4641	0.5033	-0.6502	0.4142	-0.0074	0.0842	-0.0111	-0.2572	0.006	0.0937	-0.0011	0.4379	-0.0414	-0.2338	-0.0456	-0.18	-0.1313	-0.2405	-0.0634	-0.0449	-0.1122	0.1841
FBgn0010905	0.2697	0.2904	-0.0915	-0.9963	6e-04	-0.0299	-0.0168	-0.2965	-0.1147	0.1285	-0.2191	0.2802	-0.1296	-0.1114	0.3333	0.1791	0.1393	-0.2744	-0.0245	-0.1028	0.212	0.0155	0.1067	0.3584	0.1129	-0.0104	0.3199	0.1386	-0.0925	-0.0098	0.5858	-0.0387	-0.1789	0.0081	0.0014	-0.0812	0.1531	-0.059	-0.2976	-0.5162
FBgn0010909	0.0837	0.0375	-0.1281	-0.3089	-0.1596	-0.0126	0.1044	-0.1866	0.0467	0.0807	-0.0406	0.0846	-0.1101	0.1371	0.1974	0.1071	0.1632	0.1183	0.0353	0.1137	0.2161	-0.1147	-0.0267	0.1222	-0.0282	-0.2145	0.174	0.2188	-0.0139	0.0221	0.0399	-0.0776	0.0057	-0.0626	-0.1443	-0.2601	0.0458	-0.1453	-0.1596	-0.0579
FBgn0010926	0.1827	0.2717	-0.0019	-0.7823	-0.29	-0.0582	0.3925	-0.1946	0.15	0.0358	0.0214	0.0192	0.0642	-0.1514	0.4952	0.1594	0.2944	0.1662	0.2692	-0.1885	0.2276	0.2713	0.147	0.0355	-0.1394	0.0366	-0.1459	0.2618	0.0145	0.0705	-0.1814	0.0178	-0.3947	0.036	0.0107	-0.0919	-0.0497	-0.518	0.0244	-0.4105
FBgn0011016	-0.1765	0.2292	-0.3431	0.8574	-0.1626	0.2394	0.601	0.1458	-0.0415	-0.3747	-0.2301	0.1572	-0.1896	0.0189	-0.2793	-0.1401	0.0996	-0.0115	0.1546	-0.1548	0.3484	-0.2511	-0.3193	-0.1534	0.2327	-0.0053	-0.5033	0.1804	0.0122	0.22	-0.6403	-0.0246	-0.0905	0.0768	-0.0443	0.1196	-0.2099	0.179	0.0907	0.4069
FBgn0011020	0.0371	0.0907	-0.007	-1.0236	0.1374	-0.6024	-0.012	0.1269	-0.2615	0.2458	-0.3148	-0.1536	0.0753	-0.0169	0.5474	-0.0186	-0.349	-0.1986	-0.1692	0.6152	0.3855	0.5972	0.0424	0.1916	0.1194	0.0703	0.7737	0.1163	-0.0047	0.4613	0.6619	0.0522	-0.6224	0.1702	0.0921	-0.113	0.0451	-0.1106	-0.41	-1.0662
FBgn0011202	0.0433	0.1902	0.0799	-0.0248	0.0146	0.0688	-0.1231	-0.0927	-0.117	-0.0272	-0.0213	-0.0746	0.1265	-0.0083	0.197	0.0459	0.0897	-0.1387	-0.1014	0.1187	0.1128	0.1455	0.0265	-0.0473	-0.06	0.0242	-0.1469	0.0014	0.0816	-0.3489	0.2854	0.0982	-0.1334	-0.2646	0.0561	-0.1305	0.0677	7e-04	4e-04	-0.0777
FBgn0011204	-0.0668	-0.2238	-0.2362	-0.1326	0.0672	0.0924	0.0061	-0.2164	0.0177	-0.0775	-0.1688	0.2144	0.072	-0.2875	0.159	-0.1326	-0.1004	-0.2539	-0.1032	0.28	0.2267	-0.0455	0.0715	0.1159	-0.1536	-0.0929	0.3015	-0.1794	0.161	-0.0839	0.3552	0.2089	-0.1189	0.1674	0.1037	0.0059	0.1737	-0.0623	0.231	-0.2747
FBgn0011205	0.1357	-0.149	-0.1311	0.8506	0.0931	0.2667	-0.2037	0.3159	0.3514	-0.2984	0.0601	0.0191	0.0879	-0.2706	-0.4673	-0.2504	-0.2228	0.0768	-0.2151	-0.0212	-0.3805	-0.2039	0.0043	0.1385	0.1144	0.0119	-0.104	-0.532	0.2132	-0.8872	0.0412	0.0265	0.1834	0.1927	0.0665	0.1015	0.2238	0.3516	0.0498	0.2683
FBgn0011206	-0.2543	-0.1457	-0.1327	0.3082	0.1431	0.2046	-0.2713	0.0118	0.352	-0.0598	0.3075	-0.0418	-0.3018	0.2925	0.0128	0.1584	0.2452	0.5515	0.1711	0.0506	-0.6437	-0.7092	-0.4215	0.007	0.6701	-0.0071	-0.5488	0.0747	-0.2898	0.3075	0.036	-0.4609	0.3039	-0.3538	-0.4597	0.18	-0.0791	0.5615	-0.2425	0.4624
FBgn0011207	0.1611	0.1978	-0.064	-0.233	-0.0073	-0.1332	0.4659	-0.0162	0.0503	0.2191	-0.1246	-0.0147	-0.1617	0.0436	0.1242	0.3663	-0.067	0.0947	0.1076	0.1268	0.5084	0.1855	-0.0848	0.0715	-0.164	-0.1218	0.1453	0.1372	-0.0801	0.0658	-0.0458	-0.1219	-0.187	-0.2124	-0.0772	-0.1074	-0.1121	-0.2824	-0.0684	-0.4784
FBgn0011211	-0.4376	-0.1228	-0.0618	1.3183	-0.089	0.2543	-0.5263	0.1303	0.1301	-0.1759	0.4223	-0.1496	-0.0519	-0.5616	-0.2299	-0.4627	-0.4338	-0.3028	-0.2795	-0.3689	-0.7075	-0.4202	0.043	-0.1987	-0.1545	0.7045	0.4743	-0.228	0.179	-0.2847	-0.3408	0.1975	0.032	0.5451	0.0542	0.6702	0.1596	0.3931	0.8575	0.1191
FBgn0011217	0.1014	0.1113	-0.2259	0.1027	-0.0652	-0.1179	0.2328	0.0187	-0.0672	0.1498	-0.1601	5e-04	-0.1696	-0.1151	0.0979	0.1132	0.0466	0.1888	-0.008	0.3215	-0.2473	-0.0253	-0.1816	0.1819	0.1026	-0.1333	7e-04	0.3315	-0.0325	0.1702	-0.1071	-0.1194	-0.0592	-0.1013	-0.192	-0.0027	0.1515	-0.0873	-0.2344	-0.0324
FBgn0011224	-0.0987	-0.0642	0.1049	-0.8339	0.1855	0.195	-0.3161	0.0182	0.1653	-0.209	0.0566	0.2382	0.0618	-0.4148	0.0067	-0.2364	0.0525	0.1029	-0.4553	0.5302	-0.2623	-0.3704	0.0914	0.3605	0.2894	-0.1908	-0.106	-0.0862	0	-6e-04	0.3938	0.0029	0.2558	-0.1262	0.0975	-0.014	0.2242	0.2195	0.0429	0.1381
FBgn0011225	-0.0649	-0.1076	0.0106	0.1764	0.0302	0.1422	0.0096	0.0781	0.0634	-0.1175	-0.101	-0.0412	0.0031	-0.1245	0.0167	-0.107	-0.0288	0.0879	-0.0965	0.0426	-0.1806	-0.2393	0.0517	0.0651	0.0915	-0.0763	-0.1158	-0.0942	7e-04	-0.3933	-0.0978	0.0712	0.1304	0.0686	-0.0106	-0.0525	0.1814	0.2089	0.2412	0.2832
FBgn0011227	0.1645	0.3732	-0.0373	1.7144	0.0115	0.2941	-0.9027	0.4594	0.1936	0.6081	0.2255	-0.3693	-0.1563	-0.6589	0.3442	0.3933	-0.5754	0.0481	0.859	-0.7778	-0.8937	0.951	-0.2517	-0.4013	-0.314	-0.1328	-0.4653	-0.5179	0.1534	-0.8562	-0.4285	0.0887	0.0462	-0.3054	0.0882	0.6902	-0.209	0.294	-0.389	0.5417
FBgn0011230	-0.0306	-0.009	0.0591	-0.3804	-0.0993	0.0948	0.0406	-0.1956	0.0646	0.0699	0.0157	0.2758	0.0766	-0.0827	-0.0308	-0.0375	0.0877	-0.0194	0.0537	0.0285	-0.0088	-0.15	0.2568	0.1337	0.0549	0.1285	0.106	-0.2329	0.0367	-0.1245	0.3469	-0.0091	-0.1051	-0.083	-0.0366	-0.2825	-0.0211	0.0109	0.1702	-0.1717
FBgn0011232	0.117	0.1023	-0.0178	-0.5774	0.0601	-0.0267	0.0667	0.0135	-0.149	-0.0844	-0.2251	0.1175	0.0807	-0.0165	0.0432	0.0681	-0.2183	-0.1402	-0.0152	0.118	0.2612	-0.1092	0.0477	0.1	-0.0559	-0.1145	0.32	-0.3927	0.0864	0.1396	0.3085	0.0609	-0.0836	0.1378	0.1482	-0.0222	-0.0239	-0.2227	0.3495	-0.3679
FBgn0011236	0.2159	0.2311	-0.2586	-1.2391	-0.2642	-0.1982	0.4374	-0.4898	-0.1499	0.3562	-0.0834	-0.0813	-0.0354	0.1709	0.4977	0.3564	0.1344	0.0753	0.517	0.0305	0.3157	0.3087	0.2253	0.2208	-0.1477	-0.2591	0.3335	0.5366	-0.0739	0.4077	-0.1421	0.0109	-0.1053	0.0109	-0.2135	-0.3387	-0.1218	-0.5031	0.151	-0.5561
FBgn0011241	-0.0203	0.2408	0.2967	-0.3567	0.0212	0.0698	0.6857	0.036	0.2775	0.2655	0.016	-0.1506	-0.052	0.1351	-0.1335	0.0929	0.4328	0.2967	-0.049	0.0342	0.1753	-0.2744	-0.2987	0.0244	-0.2141	-0.4935	-0.3117	-0.1173	0.0886	0.9153	-0.521	0.1903	0.1122	-0.3878	-0.0652	-0.0075	-0.0829	-0.3642	-0.2901	-0.2142
FBgn0011244	1.2764	-0.7106	0.4192	0.1045	-1.2085	0.9209	0.6599	-1.9733	-1.3796	0.1817	0.9905	-0.2579	1.3597	0.3252	-1.2013	0.8481	-0.5785	0.0282	-0.543	0.6757	1.2201	-0.8761	0.3841	-0.4937	0.6394	-0.0222	0.21	-0.5647	0.8959	-0.0181	1.0151	-0.1749	-0.597	-0.5438	-0.5887	-0.2044	0.407	0.2839	0.0118	-0.0894
FBgn0011259	-0.1451	-0.0612	-0.2039	-1.9438	0.2676	0.1598	-0.3831	-0.1882	0.2896	0.0651	0.055	0.2929	-3e-04	-0.1645	-0.1633	0.1061	0.1728	0.1645	-0.4491	0.3375	-0.1975	-0.5965	0.0331	0.2354	0.5847	-0.1611	-0.0086	-0.0764	-0.0586	0.287	0.419	0.0937	0.3508	-0.082	-0.0723	-0.0779	0.3123	0.7598	-0.6731	0.1916
FBgn0011260	-0.0065	0.0066	-0.3867	-0.2831	-0.13	0.2287	0.1872	0.0026	0.2055	-0.0979	-0.1312	0.2586	0.04	-0.0657	0.0855	-0.164	-0.0249	-0.0208	0.0932	0.2785	0.0481	0.0049	0.0935	0.0972	0.1325	-0.3028	-0.3514	0.1375	-0.0215	0.5484	0.2557	0.0123	0.0125	-0.1886	-0.2103	-0.1718	0.0425	-0.1799	0.1318	-0.2154
FBgn0011272	-0.2632	-0.1693	0.2882	0.9677	-0.0349	0.2767	-0.5438	0.2368	0.2405	-0.5964	0.1882	0.0143	0.2302	-0.4237	-0.647	-0.331	-0.3556	0.3889	-0.5343	0.0068	-0.5419	-0.1578	0.2874	0.2042	0.0404	-0.0195	-0.2293	-0.2889	0.2574	0.2779	-0.3375	0.1856	0.454	0.0213	0.2155	0.3221	0.2818	0.0108	0.0863	0.3864
FBgn0011274	0.0706	-0.0241	0.0995	0.5678	0.1202	-0.0815	0.1448	0.1529	-0.1196	0.3732	0.0589	-0.1677	-0.0828	0.3297	0.0661	0.0775	0.1613	0.4092	0.0361	0.0016	-0.5305	0.0108	-0.3249	-0.1563	0.0481	-0.0912	-0.118	-0.1262	-0.2929	-0.3277	-0.2312	-0.1985	-0.11	-0.0416	-0.3341	-0.0701	0.0932	0.3794	-0.1979	0.5507
FBgn0011279	-0.7539	-0.0716	0.457	-2.2566	-0.098	-0.6032	0.714	0.53	-1.3889	-0.1866	0.4848	-0.495	0.372	-0.8494	0.1343	-1.0229	-0.0552	0.1961	1.3898	0.4479	-0.682	0.1717	0.2929	-0.1913	-0.6652	1.1474	0.1077	0.0812	-0.1924	-0.1648	-0.711	0.1122	0.4074	0.4054	-0.4072	0.6598	-0.2128	0.3581	0.0663	1.0733
FBgn0011280	-0.7219	-0.0203	0.5633	0.8071	0.5446	-0.0885	-0.26	0.3513	-0.0482	-0.153	0.4429	-0.0146	0.3561	-0.6161	-0.9246	-0.2769	-0.5764	-0.4583	0.1553	-0.2407	-0.659	0.0378	0.11	0.1088	-0.2278	0.2066	-0.3275	-0.1203	0.0547	0.1955	-0.0077	0.0772	0.4129	-0.0819	-0.1477	0.5087	0.162	0.3944	-0.4696	1.012
FBgn0011281	-0.3708	-0.2407	1.0727	-2.341	0.041	-0.3553	0.1104	0.3618	-0.5991	-0.1577	0.3862	-0.4182	0.9815	-1.513	-0.7525	-0.6065	-0.8977	-0.2739	0.1182	-0.1139	-1.0323	-0.3028	0.3483	-0.2915	-0.7213	0.4104	-0.1312	-0.8947	0.4238	0.2947	0.1242	0.4011	0.6142	0.5399	-0.2791	0.9023	-0.1392	0.3248	-0.3705	0.8468
FBgn0011282	0.7255	0.6986	0.335	-1.0677	0.188	0.3025	-0.0662	0.4139	-1.8778	0.929	-0.3129	0.2328	0.0592	0.5394	0.2421	0.4001	0.0444	-0.7667	-0.5859	0.3282	1.0008	-0.5701	0.2444	-0.8283	-0.8608	0.87	-0.5936	0.9687	0.0936	0.5102	-0.3667	0.2899	0.591	-0.8612	-2.2699	0.5444	-0.1058	-0.0431	0.2943	0.9528
FBgn0011283	-0.3209	0.2672	0.4025	-0.0045	0.2963	-0.4125	-0.9075	0.5216	-0.6695	-0.421	0.2106	-1.1792	0.7471	-1.0241	-0.3366	-0.4343	-0.5689	-0.4153	0.4695	0.1021	-0.6559	0.1047	0.2133	-0.2482	-0.4168	0.6752	0.303	-0.2276	0.2008	0.3547	0.516	0.1557	0.6022	0.8316	-0.7733	0.4736	0.0928	0.7027	-2.7081	0.994
FBgn0011284	-0.2883	-0.2569	0.3434	1.0302	0.0206	0.4224	-0.3077	0.1918	0.3015	-0.6571	0.217	0.1744	0.231	-0.4749	-0.7229	-0.4033	-0.4778	0.1149	-0.3159	-9e-04	-0.6476	-0.2138	0.246	0.3392	-0.0176	-0.1424	-0.3869	-0.0511	0.2334	0.251	-0.2147	0.1495	0.4656	-0.0774	0.2756	0.3082	0.3384	0.0501	0.0135	0.3931
FBgn0011286	0.1074	0.0635	-0.3664	0.2955	-0.4646	-0.2502	0.3122	-0.2584	0.0983	0.3725	0.2291	-0.4175	-0.3055	0.4095	0.211	0.2014	0.2705	0.4622	0.7146	-0.6501	-0.0368	-0.0222	-0.5479	-0.7039	-0.1189	0.5574	0.2487	0.2114	-0.2519	-0.2923	0.129	-0.4036	-0.4412	-0.062	-0.1237	0.3326	-0.2233	0.2605	0.4817	-0.0073
FBgn0011288	-0.3489	-0.0578	0.1416	-0.7662	0.1594	0.1259	-0.2103	0.2376	0.2263	0.0188	0.3549	-0.2866	-0.1836	0.06	-0.1003	-0.068	0.1431	0.7964	0.4182	0.0702	-0.1563	0.065	-0.2044	-0.0451	0.3043	0.1052	-0.4489	0.233	-0.4787	-0.2726	0.0219	-0.509	0.5531	-0.1478	-0.2191	0.4217	0.132	0.5922	-1.1222	0.535
FBgn0011289	-0.0495	0.1233	0.0082	0.0493	0.0853	-0.0641	-0.0322	0.008	-0.0109	-0.0827	-0.1301	-0.0457	-0.0423	-0.1381	-0.1674	0.003	-0.3725	-0.1803	0.1563	0.0742	0.2604	0.1062	0.0927	0.1742	0.0147	-0.1527	0.0448	0.0597	0.1124	0.1534	0.0701	0.114	-0.0187	-0.3201	0.083	0.0162	0.1819	-0.1361	-0.1251	-0.0642
FBgn0011290	0.1365	0.1638	-0.1831	-0.2615	-0.0071	-0.2565	0.5197	-0.1279	-0.2156	0.0513	-0.1186	-0.2467	-0.1629	0.2549	-0.1099	0.0529	0.1864	-0.1301	-0.0438	0.1631	0.0612	0.3975	-0.2319	0.0876	-0.2549	0.22	-0.0989	0.6627	0.0903	1.4067	0.1133	-0.1259	-0.1775	0.1726	-0.036	-0.0426	0.004	-0.4019	-0.0152	-0.4932
FBgn0011291	0.4949	0.2403	0.0304	0.0486	-0.1724	-0.0954	0.429	-0.03	-0.331	0.3281	0.0419	-0.2817	0.0217	0.1721	0.1863	0.4775	0.4474	-0.5411	0.3271	-0.1872	0.6246	0.367	0.0669	-0.1466	-0.0073	0.0334	-0.2654	-0.4358	0.038	0.2273	0.0116	-0.0699	-0.0611	0.2246	0.0234	-0.019	-0.02	-0.5676	0.1672	-0.3672
FBgn0011293	-1.1188	-0.5359	0.9951	-2.7916	0.6425	0.0297	-0.2748	0.4841	-0.7834	-1.5842	0.5083	-0.2351	1.4432	-0.9507	-2.477	-0.9535	-2.0467	-0.6384	-0.3407	0.4475	-2.3804	-0.7158	0.3201	0.1291	-0.6007	0.2929	-0.887	-1.6234	0.3534	0.0811	0.5093	0.7855	0.8568	-0.059	-0.8085	1.1489	0.4303	1.0109	0.4182	1.2295
FBgn0011294	0.1017	0.3129	0.9245	-2.9235	0.9321	-0.228	0.7273	1.0001	-1.2851	-1.3239	0.7826	0.0034	0.8183	-3.0312	-1.1244	-2.3553	0.3153	-0.1175	-0.2184	-2.8247	-0.6988	-0.789	0.7604	-0.1104	-0.09	1.0105	0.7834	-1.3569	0.7158	1.0113	1.4768	1.106	0.7915	-1.0682	-1.3065	1.2857	0.1439	1.6468	-1.2622	1.5046
FBgn0011296	-0.7367	-0.0895	0.0848	1.8357	0.3808	0.485	-0.5702	0.6629	0.1842	-0.9192	0.5575	0.4391	-0.02	-0.281	-0.6671	-0.4806	-0.3846	0.0515	-0.3111	-0.437	-1.3067	-0.8762	-0.4969	0.0258	0.4294	0.1126	-0.2868	-0.5033	-0.0782	-0.8615	-0.5092	0.0746	0.3341	-0.2178	-0.2046	0.9624	0.3213	0.5729	0.0598	1.0351
FBgn0011297	0.1609	0.084	0.0337	0.3487	0.1836	0.2436	-0.5633	-0.2007	-0.088	-0.0649	0.1568	-0.1007	0.0322	-0.3272	0.0966	0.0851	-0.6142	-0.3109	-0.3907	0.0011	0.0897	0.2628	0.0763	-0.1192	-0.2676	0.3929	0.4874	0.0454	0.2056	-0.0516	-0.096	0.1684	-0.2475	0.083	0.368	0.1804	-0.0168	-0.2645	-0.5875	-0.1387
FBgn0011300	-0.0828	0.0315	-0.0676	-0.7059	-0.0011	0.1764	0.14	-0.1192	0.162	-0.1369	-0.0037	0.315	-0.0166	-0.0912	0.0914	0.013	0.0103	0.2117	-0.267	0.143	-0.2096	-0.1228	0.1345	0.2683	0.216	-0.0968	0.1052	0.0126	-0.0524	-0.0548	0.1304	0.024	0.0719	0.0233	-0.1331	-0.2008	0.1534	-0.0636	-0.0228	-0.0535
FBgn0011305	0.1937	0.3092	-0.0729	0.1555	-0.0615	0.1202	0.1764	-0.0146	-0.0423	-0.8356	-0.0555	0.0711	-0.002	0.4504	0.5928	0.3762	0.2154	0.342	0.3307	-0.029	0.1459	0.0872	-0.3065	-0.0013	0.0498	-0.1527	-0.0201	0.4003	-0.2036	-0.1329	-0.3868	-0.2654	-0.3236	-0.3744	-0.1428	-0.2016	-0.1221	0.1583	0.2475	-0.1925
FBgn0011327	0.1532	0.3188	-0.1108	-0.2631	0.1541	-0.1588	0.2185	-0.1838	-0.0923	0.37	-0.3382	0.4318	-0.0353	-0.1982	0.1629	0.1439	-0.0583	-0.3813	-0.0373	0.1076	0.4548	0.1288	0.0347	-0.368	-0.2095	-6e-04	0.2071	0.143	0.1661	0.2914	0.0519	0.1828	0.0396	0.0095	-0.0411	-0.0609	-0.1891	-0.3015	-0.2286	-0.3706
FBgn0011335	0.0651	0.0483	0.0454	-0.0705	0.2572	0.1451	0.0824	0.0888	0.0549	-0.0305	-0.105	0.249	0.1923	0.1049	-0.1405	-0.5046	-0.1472	-0.1335	-0.5189	0.0208	0.4133	0.3704	-0.0123	0.1825	-8e-04	-0.1494	-0.3621	-0.1505	0.1797	-0.2121	0.4333	0.1055	-0.0339	-0.7781	0.0779	-0.0477	0.1268	-0.0193	-0.686	-0.2765
FBgn0011336	-0.063	-0.0856	-0.1881	0.341	-0.289	0.3557	0.3188	0.0452	0.0779	-0.2555	-0.0554	0.0858	-0.0157	-0.0253	-0.0262	0.2047	0.2454	0.1503	0.2124	-0.0906	-0.064	-0.2431	-0.1306	-0.1456	0.0519	-0.1486	-0.1958	0.0117	-0.0638	-0.0109	-0.2838	-0.0397	0.0133	0.0694	0.0164	-0.1023	0.0339	0.022	-0.0092	0.2488
FBgn0011361	-0.594	-0.2817	0.1605	1.4608	0.3211	0.5142	-0.7746	0.5855	0.3781	-0.6258	0.6524	0.1279	0.197	-0.7661	-0.7794	-0.7814	-0.7086	-0.3455	-0.8477	-0.1414	-0.9241	-0.4395	0.2702	0.1372	0.2211	0.2056	0.0054	-0.6604	0.4403	-0.2836	-0.2053	0.3689	0.2172	0.0127	0.3769	0.7909	0.2955	0.5584	0.1619	0.5534
FBgn0011455	-0.4937	-0.4156	0.33	1.7769	0.3743	0.4977	-0.7492	0.6205	0.4253	-0.5463	0.5739	0.031	0.0949	-0.6814	-0.8953	-0.5554	-0.7598	-0.3148	-0.7557	0.0541	-0.9202	-0.7967	0.2425	0.1012	0.1722	0.077	-0.3133	-0.6974	0.4064	-0.5758	-0.2384	0.3656	0.59	0.0436	0.4058	0.9397	0.4793	0.5609	0.0735	0.6098
FBgn0011474	0.2163	0.0749	-0.2402	-0.9414	0.0461	5e-04	-0.1099	-0.2542	-0.0985	7e-04	-0.2778	0.348	0.0733	-0.0403	0.168	0.0488	0.0112	-0.1024	-0.1511	0.4883	-0.0657	0.1568	0.1594	0.2968	0.2821	-0.1942	0.3316	0.2156	-0.0015	0.4393	0.8373	-0.0175	-0.2882	-0.1971	-0.0853	-0.2586	-0.0824	-0.231	-0.0722	-0.567
FBgn0011476	-0.2114	-0.1041	0.331	0.3093	0.0072	0.1652	-0.9079	0.2204	0.3742	-0.9348	0.5671	0.0366	0.2975	-0.7496	-0.4932	-0.8964	-1.0761	-0.2048	-0.7832	0.2504	-1.599	-0.652	0.0967	0.0811	-0.1697	0.3077	-0.6683	-0.7223	0.3488	0.5432	-0.3649	0.2912	0.509	-0.0914	0.3342	0.5649	0.0376	0.5223	-0.7016	0.2549
FBgn0011481	0.2552	0.0267	-0.2756	-1.195	-0.0959	-0.145	0.2296	-0.1284	0.0332	0.2286	-0.2103	0.2247	-0.1663	0.0617	0.4302	0.3937	-0.1835	-0.0996	-0.1101	0.4252	-0.0867	-0.0431	0.0132	0.2339	0.376	-0.1839	0.0492	0.4603	-0.0487	0.3464	0.3448	-9e-04	-0.0486	-0.199	-9e-04	-0.2662	0.0328	-0.0426	-0.1904	-0.5285
FBgn0011509	-0.2002	-0.3765	-0.0801	0.3588	0.225	0.3529	-0.6743	0.3257	0.3212	-0.1839	0.258	0.4766	0.0597	-0.441	-0.6482	-0.3764	-0.3037	-0.1256	-0.4765	0.1046	-0.5598	-0.3053	0.0568	0.2892	0.2131	-0.0093	-0.1734	-0.3126	0.2048	-0.2094	0.0931	0.11	0.0532	-0.069	0.1296	0.1812	0.1636	-0.0468	-0.0935	0.2885
FBgn0011554	0.3008	0.0702	-0.1096	-0.4959	-0.1477	0.3355	0.1309	-0.2508	-0.2759	0.3254	0.4175	0.3137	-0.2494	0.5802	-0.0113	0.5025	-0.237	1.3515	-0.077	-0.3605	0.0639	0.2352	-0.2653	-0.6681	0.5582	1.0913	-0.0383	-0.0417	0.0719	-0.5929	-0.2511	-0.4228	0.4021	0.833	0.0202	-0.1104	-0.227	0.064	-0.4764	0.2636
FBgn0011555	0.4717	0.1019	0.2401	-0.9304	-0.7325	-0.015	0.9733	0.3611	-0.8223	0.3383	0.5002	-0.2057	0.2178	0.3166	0.1185	0.584	0.3036	-0.6555	0.3593	-0.4197	-0.3646	0.4115	-0.0071	-0.7935	0.3518	0.6303	0.0741	0.812	-0.2064	-0.3236	-0.5372	-0.0386	0.1704	0.6816	0.125	-0.7666	-0.6447	-0.4847	0.3203	-0.4351
FBgn0011556	0.3464	0.3893	-0.872	0.2821	0.0912	0.9042	-0.0345	0.0843	-0.0098	-0.5769	0.3058	0.1486	-0.0762	-0.1151	-0.2383	0.3974	0.3683	-0.41	-0.4444	-1.3262	0.3505	-0.2852	-0.4107	-0.6533	0.1694	0.9163	0.2127	-0.0163	-0.2757	-1.0847	0.1008	-0.0158	0.8618	0.865	0.1949	0.216	-0.69	0.2485	1.2309	0.6922
FBgn0011559	-0.1995	0.023	1.1348	-0.4594	-3.0856	0.4601	-0.2295	-1.4557	-1.6833	0.2798	0.9009	0.6009	0.6861	-1.2044	-1.057	0.3459	-0.4911	-0.8373	0.377	0.7746	2.0663	-2.2246	0.9698	-0.1551	1.6074	-0.1833	-0.0983	-2.6459	1.9036	0.2484	1.321	-0.2925	1.2527	-0.4214	0.056	0.22	0.9692	0.8425	0.0107	0.8228
FBgn0011566	-0.0599	-0.1922	0.1662	-0.4119	0.2423	0.2004	-0.7086	0.0192	-0.0236	-0.3365	0.0611	0.2255	0.2414	-0.7392	-0.2524	-0.3547	-0.3616	-0.0077	-0.2877	0.2837	-0.2298	-0.277	0.3606	0.2881	-0.1693	0.0375	0.2605	0.0372	0.2748	0.0123	0.0666	0.2195	0.2139	-0.0167	0.1833	0.1715	-0.3288	-0.2098	-0.2857	-0.3354
FBgn0011570	0.044	-0.2067	0.207	0.0451	0.0885	0.0014	-1.2181	0.1556	0.2081	-0.2319	0.0131	0.1836	0.2022	-0.2426	-0.1725	-0.1435	-0.128	-0.0213	-0.4178	0.3815	-0.2168	-0.3784	0.1893	0.2086	0.2359	-0.2073	-0.228	-0.4626	0.1902	-0.278	0.1823	0.2005	0.1706	0.1688	0.1813	0.2222	0.2768	0.188	0.169	-0.0167
FBgn0011571	0.4193	0.2249	-0.2276	-0.2026	-0.1935	-0.2949	0.5872	-0.4472	-0.2859	0.5214	-0.2348	-0.0827	-0.0974	0.4283	0.251	0.9528	0.603	0.2234	0.3519	-0.4709	0.3568	0.6917	-0.2151	-0.111	-0.06	-0.2594	-0.7409	0.456	-0.1104	0.8159	-0.1226	-0.1528	-0.4326	-0.2301	-0.0734	-0.1041	-0.5164	-0.3887	-0.3821	-0.2987
FBgn0011573	0.2066	0.1559	0	-0.3012	-0.1121	-0.1147	0.0782	-0.0717	-0.1281	0.3976	-0.0431	-0.1547	-0.0561	0.2444	0.1809	0.2617	0.0624	0.0563	0.1324	0.0331	0.2503	0.4304	-0.0337	-0.0973	-0.2031	-0.2489	-0.0338	0.187	-0.0198	0.2593	-0.1875	-0.1629	-0.1029	0.0342	0.0874	-0.0755	-0.1975	-0.3789	0.0557	-0.3143
FBgn0011576	-0.0465	-0.0776	0.2073	0.8216	0.0663	0.2174	-0.0527	0.2343	-0.0216	0.0067	0.4979	-0.2661	-2e-04	-0.033	-0.4823	0.1514	-0.1302	-0.3942	0.002	-0.4712	-0.4117	0.0588	-0.1251	-0.5455	-0.4949	0.3974	-0.0904	-0.3925	0.2559	-0.869	-0.5752	0.1571	0.0319	0.0021	0.2288	0.2573	-0.047	0.3302	-0.0632	0.6815
FBgn0011581	-0.1869	-0.7081	0.4511	-0.5543	0.6264	0.3411	-0.9837	0.2015	0.568	-0.0637	0.651	0.0059	-0.1267	-0.5628	-0.6504	-1.0368	-0.1586	0.3782	-1.0473	0.1983	-0.5618	-0.2566	-0.341	0.0319	0.4487	0.1599	-0.5522	-0.1223	-0.2828	-1.2674	-0.1929	-0.0202	0.4031	-0.0276	0.2883	0.1116	0.1923	0.7727	-0.5624	0.8054
FBgn0011582	-0.0172	-0.0184	0.1735	-3.3295	-0.1029	-0.6921	0.0359	0.1999	0.5817	0.0246	0.053	0.1578	-0.5486	0.7119	0.3133	0.1928	1.0623	0.8547	0.1711	0.8573	-0.1444	0.5325	-0.7295	0.0228	0.2786	0.133	-0.3863	0.4079	-0.592	0.0025	-0.0142	-0.2435	0.524	0.5014	-0.5009	0.2339	0.0147	0.8204	-0.5395	0.6666
FBgn0011584	0.2842	0.2712	0.0175	0.6625	-0.009	0.1352	0.3664	-0.0232	0.022	0.3144	-0.0261	-0.081	-0.0519	0.4674	0.3199	-0.1147	0.2956	-0.0128	-0.2579	-0.4293	-0.1241	-0.2387	-0.09	-0.2613	0.1037	-0.2659	-0.4028	0.2802	-0.3703	0.2807	-0.1599	-0.1355	0.1128	-0.0818	-0.3528	0.0195	-0.286	-0.2883	-0.2725	0.3373
FBgn0011586	-0.1244	-0.0179	-0.097	-0.2766	0.0875	-0.1464	0.143	0.1014	0.0131	-0.158	-0.1973	0.2586	-0.098	-0.2699	-0.0263	-0.0476	-0.0574	-0.0277	-0.1502	0.5822	0.1959	-0.0986	0.0063	0.2606	0.2646	-0.3265	0.2038	0.1284	-0.0515	-0.1809	0.4569	0.0322	0.0738	-0.1219	-0.1249	-0.0265	0.0328	0.0291	-0.1505	-0.2058
FBgn0011589	-0.112	0.1548	0.3027	-1.4656	-0.2613	0.4858	-0.2141	0.3025	0.1282	-0.3955	-0.2523	-0.4059	0.23	0.7799	0.3965	0.1472	0.3867	0.4925	-1.588	-0.4675	-0.6236	0.3056	-0.2381	-0.2199	0.1428	0.1931	0.0768	0.1963	-0.0013	0.2924	-0.1218	-0.4415	-0.1641	0.015	0.2425	0.2172	0.1828	0.5376	-0.5689	0.5666
FBgn0011591	-0.3678	0.3398	-0.0729	0.3572	-0.1985	0.0596	-0.1174	0.1574	0.7677	0.0993	-0.1229	0.1145	-0.1188	0.3841	-0.589	0.1773	0.423	-0.0156	-0.0665	-0.0335	-0.6175	0.0352	-0.1605	-0.1907	0.2245	-0.3809	-0.7699	0.5007	-0.0293	0.0981	-0.721	0.0458	0.5993	-0.0121	-0.0695	-0.0257	-0.0708	0.429	-0.3162	0.3663
FBgn0011592	0.4064	0.2993	-0.2589	-1.1833	-0.3027	0.2012	-0.0951	-0.3883	0.1775	0.0208	-0.2908	0.1283	0.3876	0.0464	0.0878	0.1738	0.1093	0.4189	0.1219	0.1881	-0.0543	-0.109	0.1716	0.3173	0.1845	-0.0098	-0.3454	0.104	-0.025	0.3262	0.3515	0.0142	0.2941	0.0068	-0.1742	-0.3805	0.0268	-0.373	-0.5444	0.003
FBgn0011596	-1.28	-0.2078	-0.1466	-1.9416	-0.1809	1.2088	0.1935	-0.5218	1.0686	-0.0933	0.2385	1.0028	0.6041	0.812	-0.5109	-0.1589	-1.4782	1.0455	-1.8594	0.1045	-1.1689	-0.8848	-0.1356	0.2963	0.6858	1.4027	-0.9757	-1.8878	-0.2867	-0.8383	1.3408	0.1752	0.6236	1.1247	0.148	0.2839	0.3361	0.1755	-0.237	0.5691
FBgn0011603	0.148	-0.0124	0.0575	0.3492	-0.117	0.0894	0.143	0.2256	0.4037	0.2524	0.1022	-0.0661	-0.2421	-0.1692	-0.0666	0.1278	0.1836	0.151	0.0239	-0.3057	-0.6073	0.0767	-0.1539	-0.1158	-0.0116	0.3637	0.1179	-0.1658	-0.0849	-1.4451	-0.1016	-0.1168	0.085	-0.2133	-0.1112	0.1848	3e-04	0.3179	0.2759	0.3657
FBgn0011604	0.2986	0.3037	-0.2719	-1.041	-0.1784	-0.2992	0.4458	-0.3299	-0.3806	0.4203	-0.4096	-0.0928	-0.0935	0.3217	0.517	0.4724	0.0741	-0.2432	0.4827	0.17	0.6937	0.7437	-0.1024	-0.0084	-0.0222	-0.0524	0.4559	0.6006	0.0063	0.3887	0.2778	-0.1364	-0.4376	-0.4189	0.0052	-0.4058	-0.3831	-0.4056	-0.1762	-0.7659
FBgn0011606	0.0588	0.2279	0.0569	-0.8244	0.2518	-0.178	0.0159	-0.0142	-0.2079	-0.0178	-0.1368	0.1714	0.1309	-0.2905	0.1866	0.0018	-0.3612	-0.3692	-0.6829	0.5287	0.483	0.1985	0.2031	0.2091	0.2879	-0.2006	0.6356	-0.2367	0.2241	0.0543	0.6406	0.2471	-0.2773	-0.2021	0.3609	-0.15	-0.1287	-0.1956	0.0776	-1.1627
FBgn0011638	-0.0021	0.0316	0.1343	0.148	0.0445	-0.0114	-0.0648	0.0262	0.1483	0.1263	0.1532	0.0123	0.1828	-0.0794	0.0939	-0.0248	-0.1043	-0.2412	-0.2037	0.1278	0.0742	0.0137	0.2043	-0.9739	-0.1782	-0.0278	0.0786	-0.1315	0.1748	0.2356	0.0415	0.0915	0.0197	0.4587	0.1222	0.0901	-0.7688	-0.1955	0.1809	0.011
FBgn0011640	-0.1019	-0.1855	0.0745	-0.0124	-0.0224	0.041	-0.1077	-8e-04	0.1403	-0.2274	-0.021	0.1528	0.1782	-0.0684	-0.0021	-0.0093	-0.1213	-0.0118	-0.314	-0.049	-0.4006	-0.0315	0.083	0.1001	-0.0281	0.0234	0.0987	-0.0282	0.1803	-0.1074	0.1058	0.0291	-0.1097	0.1856	0.2271	0.1134	-0.1198	-0.0013	0.3773	-0.0874
FBgn0011642	-0.3794	-0.3996	0.1899	0.0573	0.5592	0.48	-0.799	0.5126	0.6364	-0.711	0.1738	0.2769	0.2783	-0.7584	-0.6917	-0.6761	-0.4339	0.2687	-1.1662	0.5847	-1.1215	-0.819	0.3797	0.7004	0.4029	0.1374	-0.4328	-0.7193	0.2452	-0.7961	0.4394	0.1555	0.6205	-0.3725	0.2255	0.0557	0.4735	0.6487	-0.6198	0.5565
FBgn0011648	0.3451	0.3448	-0.2689	-0.6355	-0.1608	-0.1708	0.4635	-0.2404	-0.2758	0.4819	-0.363	-0.0747	-0.1079	0.3453	0.511	0.3368	0.1086	-0.0803	0.3731	0.0698	0.6011	0.4534	-0.1146	-0.1077	-0.1404	0.0186	-1.0193	0.3473	-0.1035	0.662	0.2035	-0.1061	-0.2275	0.0339	-0.2105	-0.3563	-0.0889	-0.4303	0.0815	-0.3277
FBgn0011655	0.3619	0.499	-0.2329	-0.6046	-0.4486	-0.4093	0.6675	-0.5379	-0.3624	0.5482	-0.2948	-0.1111	-0.1949	0.5255	0.6461	0.6486	0.4949	-0.1607	0.5987	-0.1058	0.5762	0.8039	-0.1171	-0.2285	-0.3306	-0.0771	0.4047	0.7216	-0.2029	0.7457	-0.0284	-0.2116	-0.6125	-0.4152	-0.0989	-0.3476	-0.2438	-0.4537	0.1582	-0.7501
FBgn0011656	-0.0177	-0.0536	-0.1102	-0.2297	0.0082	0.0661	0.057	-0.2683	0.032	0.033	-0.0063	0.0405	0.0282	0.1276	0.063	0.2173	0.1565	0.3481	0.1399	0.1834	-0.2796	0.1224	-0.2285	-0.1737	0.2025	0.2095	-0.1472	0.252	-0.1428	0.3064	0.0374	-0.0823	0.0353	-0.1568	-0.1311	0.0056	-0.107	-0.0353	-0.4064	-0.0088
FBgn0011659	-0.1594	-0.0312	0.1084	-0.2892	0.0957	-0.5199	-0.3231	-0.1609	-0.1442	-0.0609	0.0993	-0.0357	0.3035	0.0676	0.0282	0.0734	-0.1211	-0.3449	-0.1902	0.2951	-0.3568	0.0064	0.2113	0.2761	0.2365	0.1942	0.3933	-0.603	0.1095	0.31	0.3676	0.33	-0.3389	0.2873	0.2049	-0.0514	0.0158	-0.2428	0.0952	-0.8447
FBgn0011660	0.0337	0.3714	-0.0931	-0.8377	0.4051	-0.4792	0.0044	0.0176	-0.1127	0.1856	-0.4665	-0.1826	-0.0189	-0.2071	0.318	0.2326	0.0221	-0.432	0.0272	0.559	0.6772	0.0512	0.1551	0.2962	0.1935	-0.1819	0.4731	0.0165	0.1838	0.1246	0.7133	0.1583	-0.3917	-0.3822	0.2633	-0.1985	-0.2594	-0.4788	-0.3683	-0.7143
FBgn0011661	-0.0224	0.0602	-0.1092	-0.0335	-0.0189	-0.0456	0.1899	0.0253	-0.0449	0.0787	-0.0815	-0.0096	-0.048	0.101	0.0858	0.1749	0.1638	0.0753	-0.0491	0.1274	-0.0583	0.0671	-0.1291	0.0947	0.1969	-0.2815	-0.3251	0.3207	-0.0738	0.0857	-0.1778	-0.0886	0.188	-0.2117	-0.1985	-0.0759	0.0742	0.0905	-0.222	0.0607
FBgn0011666	-0.0403	-0.2249	-0.0077	-0.7806	0.3021	0.113	-0.4935	-0.0053	0.0911	-0.0156	0.0436	0.4096	0.0719	-0.3548	0.141	-0.0574	-0.0033	-0.0173	-0.6229	0.552	-0.824	-0.4595	0.1122	0.4328	0.404	-0.1296	-0.0279	0.2079	0.0183	0.0339	0.597	0.0992	0.2323	-0.0606	0.0179	0.0355	0.0819	0.1931	-0.1719	-0.0889
FBgn0011668	1.1217	-1.0128	0.672	-1.3052	-1.1007	0.8861	-0.6911	-1.5043	-1.6511	-0.531	1.1841	-0.1989	0.9778	-0.6208	-1.1014	-1.1977	-0.0731	-1.3304	-1.2642	1.1652	1.6918	0.2096	1.0851	-0.6813	1.3463	-0.1564	-1.2559	-1.2819	1.9243	-1.1147	1.413	0.3287	-0.2462	-0.8452	-0.2809	0.2725	0.8265	0.8186	1.4806	0.8329
FBgn0011669	0.4971	-1.1273	1.5359	-0.7429	-0.6921	0.9947	-1.9514	-2.2103	-1.8461	-1.8053	1.0346	1.1862	0.8006	-1.9413	-1.2093	-0.0741	-0.2193	-0.6093	-1.7761	0.3346	0.6755	-0.871	1.7394	-1.6533	0.4453	1.338	0.2331	-0.5719	1.6945	-1.6317	1.89	0.6677	1.6736	-0.1417	0.5301	1.1373	-0.4295	1.5453	0.894	-0.2704
FBgn0011670	1.3222	0.1251	1.1715	-0.9127	-0.8639	-0.6911	1.7825	-0.5812	-1.7065	-0.8891	0.3424	0.6159	0.3689	-0.215	0.111	1.0943	0.3295	-1.3121	-0.0523	-1.6224	2.3838	0.0442	1.2837	-0.8748	-0.6989	1.1778	-0.0437	-0.8825	0.2899	-0.7161	1.0053	-1.6404	-0.4977	0.364	0.7915	0.2208	0.0342	-1.0672	0.18	0.6551
FBgn0011672	-0.0262	0.1473	-0.0998	-0.145	-0.0062	-0.2316	0.3571	-0.2449	-0.0605	0.4263	-0.1486	-0.1773	-0.1049	0.3752	0.451	0.2651	0.4396	-0.4334	0.27	-0.1629	0.5836	0.1819	-0.0211	-0.1306	-0.2119	-0.207	0.0956	-0.0705	-0.2161	0.4101	-0.0066	-0.0409	-0.1424	0.1137	-0.1181	-0.2239	-0.0632	-0.2148	-0.1668	-0.3212
FBgn0011674	0.3049	0.3005	0.0079	-0.6621	-0.3673	0.1272	0.4619	-0.3978	0.3164	0.2666	-0.1294	-0.2364	-0.1164	0.3862	0.0317	0.3779	0.3619	0.4607	0.2203	-0.3631	0.4682	-0.1095	0.3406	0.2452	-0.4599	0.0086	0.6555	0.0914	-0.3732	0.5971	-0.0725	-0.0778	0.0727	-0.0733	-0.3613	-0.3606	0.0328	-0.6034	0.0173	-0.1439
FBgn0011676	0.4407	-0.4794	0.3546	-1.2682	-0.2584	-0.0473	-0.1812	-0.0033	0.1455	0.1353	-0.8253	0.3213	0.23	-0.9995	0.059	0.6476	1.3625	0.1523	0.7503	-0.2549	0.9427	0.1791	0.1061	-0.3197	0.0218	0.1852	-1.0094	0.329	0.4403	-0.6642	-0.7844	-0.1254	-0.0313	0.0106	0.5422	0.4594	0.1817	0.5836	-3.5939	0.4239
FBgn0011692	0.125	0.1436	-0.089	-1.1111	0.1911	-0.1562	-0.3259	-0.1935	-0.2097	0.0256	-0.0136	-0.0024	0.1519	-0.2904	0.2089	-0.1503	-0.4417	-0.1778	0.1052	0.4508	0.481	0.1337	0.0483	0.1668	0.0432	0.2377	0.8445	-0.3218	0.2693	0.191	0.6887	7e-04	-0.3883	0.2516	0.3089	-0.1433	-0.2505	-0.2124	0.083	-0.7156
FBgn0011693	-0.4981	-0.5387	0.3123	-0.2128	0.821	0.6789	-0.5039	0.5917	-0.2172	-0.0566	0.317	-0.0197	-0.1277	-0.5956	-0.1026	-0.3433	0.0012	-1.1281	-0.0058	-0.2685	-0.0984	-0.0848	-0.3537	0.3558	-0.1515	0.098	-0.3008	0.4024	-0.1613	-0.2935	0.1321	-0.396	0.6715	-0.0471	-0.1506	0.6636	0.6257	0.5096	-0.6746	0.8886
FBgn0011694	0.3536	-0.8748	0.592	-1.1015	-1.2318	-0.6668	0.029	-1.4075	-0.7123	-1.3882	1.0204	0.0687	0.6634	-1.4282	-1.6008	-0.0689	0.025	-0.4801	-0.1193	0.1208	2.2848	0.088	1.0762	-0.9543	0.2614	0.0955	-0.3688	0.2857	1.8075	1.2262	1.0497	0.2878	-1.4509	-0.1082	0.071	0.8317	0.9338	0.2811	0.6048	0.1896
FBgn0011695	-0.3751	-0.5255	0.636	1.6662	0.397	0.3613	-0.8238	0.775	0.3894	-0.5536	0.6691	0.0327	0.3421	-0.2746	-0.8019	-0.6531	-1.0503	-0.4133	-0.5758	-0.6783	-1.2833	-0.5853	0.1838	0.0239	0.2286	0.4399	-0.0952	-0.4257	0.2389	-0.8211	-0.0268	0.1666	0.3794	0.2213	0.7135	0.9776	0.2381	0.5246	0.1293	0.8489
FBgn0011701	-0.5208	-0.1799	-0.0886	0.2161	-0.2359	0.4415	0.3892	-0.1091	0.2101	0.2384	0.261	-0.5575	-0.0731	1.1421	0.1732	0.4067	0.85	0.3941	0.6881	-0.9036	0.1001	0.5852	-0.3097	-0.5752	0.5359	0.1489	-0.8017	0.7195	-0.6183	0.4315	-0.8526	-0.1897	-0.6092	0.453	-0.2068	0.3261	0.1038	0.3321	0.5983	0.3528
FBgn0011703	0.1192	0.3123	0.0957	-0.8608	0.1812	-0.5927	-0.0027	-0.0947	-0.0346	0.2106	-0.1228	0.0867	0.0341	-0.2474	0.3214	-0.0446	-0.3693	-0.4568	-0.3394	0.5558	0.5298	0.0948	0.1983	0.3307	-0.1092	-0.0244	0.6783	-0.0838	0.1602	0.2945	0.4339	0.2068	-0.455	-0.097	0.292	-0.255	-0.133	-0.3198	0.266	-0.7565
FBgn0011704	0.1176	0.0304	-0.1758	-0.4639	0.2042	-0.4454	0.2754	-9e-04	-0.0548	-0.087	-0.2154	-0.0527	0.2236	-0.3703	0.0016	-0.243	-0.1178	-0.2369	-0.1851	0.2272	0.3862	0.0407	0.0791	0.1105	0.0933	0.166	0.3394	-0.0269	0.0985	0.9986	0.67	0.0241	-0.2865	-0.2471	0.1572	0.0441	-0.0764	-0.4651	0.1209	-0.6275
FBgn0011705	-0.0942	-0.1061	0.0824	0.2015	0.1314	-0.0065	0.3025	0.0438	0.2641	-0.0041	0.0828	0.0079	-0.0465	-0.3011	0.0938	0.0736	0.2114	-0.106	-0.0685	0.1091	-0.0058	-0.094	-0.21	-0.0983	-0.139	-0.0766	-0.0333	-0.1547	-0.0467	0.3802	-0.2553	0.0933	0.0776	0.0216	0.0035	0.0533	-0.0151	-0.0268	-0.2566	-0.033
FBgn0011706	-0.5748	0.2881	0.1614	0.989	0.5165	1.3313	1.8317	-0.1748	0.3817	-0.1366	0.8678	0.199	0.0415	-0.3637	-1.2002	-1.2573	-0.5776	-0.221	-0.1584	-0.1546	-1.7241	0.3252	0.3855	-1.3081	0.3876	0.6132	-0.1494	-1.7906	-0.1568	-0.0988	0.0969	-0.5901	1.5185	1.2668	-0.1066	0.1359	-0.8381	1.0798	0.5628	-0.4731
FBgn0011708	0.1282	-0.0673	-0.1096	0.1361	-0.0174	-0.1092	-0.0076	0.0375	-0.211	0.0151	-0.1827	0.1458	-0.1645	-0.0451	0.051	0.0568	0.1128	0.0371	0.0765	0.3075	0.2344	0.1402	-0.1045	0.1269	0.0494	-0.2781	-0.2413	-0.0096	-0.0912	-0.0101	0.0593	0.0289	-0.1732	0.1237	-0.0025	0.044	-0.0734	0.002	-0.0357	0.023
FBgn0011710	0.3229	0.5074	-0.4074	-0.3945	-0.4027	-0.3998	1.2081	-0.4668	-0.393	0.4565	-0.6245	-0.1088	-0.4802	0.4869	0.3673	0.6759	0.3463	0.0856	0.8051	-0.2528	0.979	1.0065	-0.3769	-0.281	-0.3047	-0.3299	-0.0941	0.8668	-0.4571	1.6963	-0.3587	-0.2968	-0.5105	-0.261	-0.2271	-0.4852	-0.4318	-0.7066	-0.2346	-0.4804
FBgn0011715	0.0156	0.1614	-0.1221	-0.3404	0.1185	-0.139	0.0606	-0.0486	-0.2808	-0.1686	-0.1633	-0.1037	0.0167	-0.0403	-0.035	0.0012	-0.3274	-0.2911	-0.1377	0.2272	0.646	0.2952	0.1477	0.1441	0.0178	0.0573	0.4105	-0.1237	0.1487	0.3204	0.3519	0.0174	-0.0951	0.1914	0.1193	-0.2179	-0.0138	-0.2604	0.1871	-0.5437
FBgn0011722	-2e-04	0.4188	-0.0532	1.2127	0.3028	0.0857	0.3507	0.3381	0.4311	0.2653	0.0991	0.0423	0.1855	-0.254	-0.2451	-0.6302	-0.0522	-0.3837	0.1893	-0.3991	-0.4163	-0.2705	-0.4164	-0.2944	-0.121	-0.1246	-0.0677	-0.5033	-0.3273	-0.8028	-0.0963	-0.1105	0.195	0.2643	-0.1134	0.4301	-0.0578	0.0661	-0.0274	0.8033
FBgn0011723	0.2228	-1.4327	0.0226	-1.1401	-0.805	0.3147	0.1689	-0.3108	0.9357	0.4407	-0.623	-0.6393	-0.4295	1.343	-0.0226	-0.0909	0.2069	1.5438	0.5087	-0.0985	-0.0205	0.5136	0.1049	0.4559	0.7415	1.178	0.6509	-1.302	-0.2093	-1.2412	-0.2579	-0.7154	0.2569	0.7291	0.5533	-0.0703	-0.5777	0.9773	-0.7184	0.4074
FBgn0011725	0.0726	0.0501	-0.1043	-0.521	-0.0104	-0.2711	0.0088	-0.0958	-0.1271	0.0788	-0.2076	0.1334	0.0594	-0.0158	0.2308	0.0508	-0.2072	-0.2586	-0.0118	0.3266	0.311	0.0451	0.0555	0.1062	0.0798	-0.0334	0.1969	0.1761	0.0315	0.1979	0.3943	0.0761	-0.2408	-0.1945	0.1316	-0.0529	0.0041	-0.0795	0.0118	-0.4189
FBgn0011726	-0.2179	0.0374	0.213	0.1601	-0.0537	-0.085	-0.0238	0.0871	0.0335	0.0597	0.2534	0.0059	0.2661	-0.0128	-0.0027	-0.117	-0.0476	0.0117	-0.2276	-0.2069	0.0483	-0.1151	0.1744	-0.0572	-0.0237	-0.1165	-0.2109	-0.0682	0.214	-0.3667	-0.0279	0.1013	-0.0567	-0.0074	0.2132	0.3172	-0.1231	-0.0226	0.2605	-0.1012
FBgn0011737	-0.1657	0.2129	0.0552	-0.7236	0.1439	-0.1413	0.2915	-0.0599	-0.0506	-0.1967	-0.0874	0.0186	0.0545	-0.3902	-0.2822	0.0316	-0.1111	0.0675	-0.0826	0.3939	0.0908	-0.1758	-0.0101	0.231	0.2392	-0.1117	0.2115	0.0962	0.1329	-0.222	0.4014	0.0117	-0.2444	-0.1276	0.1974	-0.018	0.1229	0.0462	0.0485	-0.4255
FBgn0011739	0.2715	0.3895	-0.2469	-0.8542	-0.127	-0.2752	0.3384	-0.7406	-0.211	0.3419	-0.2189	0.0489	-0.0753	0.3068	0.5068	0.296	0.1129	-0.0321	0.4509	0.0343	0.3383	0.3938	-0.0563	-0.0388	-0.0176	-0.2025	0.2486	0.5416	-0.1336	0.4569	0.1962	-0.3678	-0.2766	-0.2601	0.0042	-0.2711	-0.1912	-0.134	-0.1281	-0.4974
FBgn0011740	0.3709	-0.2777	-0.0296	-0.5133	0.0758	0.1059	0.3078	0.0993	0.3832	-0.0336	0.0255	0.1945	0.0607	0.1903	0.0068	-0.2049	-0.4193	-0.2129	-0.0919	0.0325	-0.1152	0.3625	0.0357	-0.0517	-0.1315	0.184	0.5534	-0.1095	-0.1219	-0.1023	0.4841	-0.2345	-0.0757	-0.6155	-0.2	-0.087	0.2738	0.0067	0.2409	-0.3381
FBgn0011741	-0.1228	-0.0741	0.0215	0.2873	-0.2246	0.1622	-0.0376	0.1282	0.1077	0.2002	-0.1919	-0.0191	-0.0112	-0.3338	0.2	0.0955	0.3175	0.0036	-0.08	-0.1908	0.4552	0.0326	0.0041	0.0271	-0.0652	0.1624	-0.2068	0.299	-0.0134	-0.0198	-0.0769	-0.0132	0.0926	0.3351	0.045	-0.0667	0.0182	-0.2999	-0.1182	-0.2779
FBgn0011742	0.2926	0.2084	-0.2409	-1.1441	-0.4591	-0.0155	0.5256	-0.4551	-0.0815	0.1843	-0.0974	0.006	-0.0732	0.4122	0.4409	0.4629	0.2484	0.1731	0.329	-0.3633	0.4715	0.2251	-0.0422	-0.0588	-0.3016	-0.1522	-0.1004	0.5194	-0.195	0.7715	-0.0122	-0.0288	-0.1719	0.066	-0.1552	-0.2677	-0.2233	-0.3446	-0.0586	-0.512
FBgn0011745	-0.2849	-0.1059	0.1114	0.5853	0.0426	0.055	-0.0654	0.1861	0.101	-0.3625	0.3255	-0.0778	0.1336	-0.1199	-0.1678	-0.0386	-0.2988	-0.2566	-0.2652	-0.2347	-0.2731	-0.0689	-0.0215	-0.0682	-0.2375	-0.1313	0.1838	0.0304	0.0693	0.0231	-0.1172	0.1181	0.1142	0.1094	0.2609	0.2279	-0.0922	0.0034	0.2313	0.1885
FBgn0011746	0.6424	0.0908	-0.1247	0.3418	0.6072	0.406	-0.4579	0.0463	0.5509	-0.0763	-0.2101	0.3078	-0.3492	-0.466	0.0406	-0.4271	0.2025	0.7918	0.6853	0.0714	0.2705	-0.5857	-0.5049	-0.1573	0.6537	-0.0703	-0.7561	0.5487	-0.7095	-1.2002	-0.0943	-0.4374	0.7902	0.2006	-0.6271	-0.1832	0.288	0.8175	-0.8461	0.9278
FBgn0011747	-0.1689	-0.2781	0.1189	-0.0215	0.2742	0.2084	-0.3279	0.151	0.3082	-0.2459	0.08	0.2381	0.2447	-0.2648	-0.3004	-0.2563	-0.0081	0.0469	-0.4373	0.2681	-0.3779	-0.4358	0.207	0.2404	0.2082	-0.1499	-0.089	-0.3242	0.1353	-0.246	0.4867	0.1386	0.1858	-0.0899	0.0176	0.0336	0.3143	0.2563	-0.1172	0.2396
FBgn0011754	0.0564	0.2641	-0.4681	0.033	-0.1384	-0.3048	0.7406	-0.201	-0.0994	0.2711	-0.1882	-0.1269	-0.3343	0.5405	0.3469	0.4164	0.1284	0.3453	0.6326	-0.3647	0.3018	0.7881	-0.4016	-0.2484	-0.1456	-0.1797	-0.3652	0.3174	-0.4689	0.6797	-0.1838	-0.2085	-0.1313	-0.2933	-0.3767	-0.3479	-0.0856	-0.0682	-0.1875	-0.2634
FBgn0011758	-0.7123	-0.7854	-0.8678	0.8485	-0.236	-1.7627	0.4862	0.6351	0.8426	0.8113	0.7284	0.103	0.1591	1.3138	-0.6371	0.4641	1.6848	0.5214	-1.8891	0.8407	0.2589	0.3869	-0.0227	-0.0971	-1.0478	0.0529	-3.0102	-0.6677	-0.1553	-0.6106	0.2317	-0.3776	-0.0338	0.9194	0.0804	0.6743	-0.1238	-0.1291	-0.7474	1.1848
FBgn0011760	0.2725	0.328	-0.3703	-0.2944	-0.1018	-0.3178	0.4345	-0.1474	-0.2976	0.5284	-0.2813	-0.1619	-0.4391	0.5685	0.4668	0.4834	0.1536	0.397	0.381	0.0717	0.2252	0.739	-0.4572	-0.1188	-0.0609	-0.4787	-0.5339	0.6653	-0.3245	0.5382	-0.1141	-0.3418	-0.1154	-0.5174	-0.4107	-0.1165	-0.0826	0.0167	-0.5192	-0.0253
FBgn0011761	0.0412	0.5831	-0.5728	-1.1478	-1.0024	-0.2466	0.7041	-0.2302	-0.1164	-0.0882	-0.6565	-0.1567	0.0699	0.2621	0.0378	0.0064	-0.1005	-0.3296	0.4975	-1.3927	1.119	0.4063	0.0834	-0.4356	-0.0978	0.48	0.1224	0.8466	-0.2192	2.125	0.2003	-0.2861	-0.3486	0.2415	0.1273	-0.2687	-0.0913	-0.3024	0.4578	-1.017
FBgn0011762	0.3051	-0.0671	0.0377	-0.5979	0.4331	-0.4784	0.0078	-0.073	0.0472	-0.2834	-0.1124	0.2961	0.0884	-0.1769	0.2161	-0.3381	-0.2992	-0.5377	-0.6427	0.2027	0.2773	0.1075	-0.1875	0.268	-0.0297	0.1248	0.5928	-0.1059	0.0035	0.5048	0.797	0.2042	-0.5169	0.1372	0.1576	-0.0609	0.0676	0.0052	-0.7237	-0.3706
FBgn0011763	0.0675	0.1819	-0.1756	-0.5778	-0.1087	-0.0118	0.0917	-0.2132	-0.1056	0.218	-0.2027	0.0522	-0.0838	0.0513	0.3028	0.199	0.0034	-0.0843	-0.0211	0.1106	0.346	0.0939	0.0602	0.146	-0.0971	-0.1027	0.2173	0.0997	-0.0394	0.3535	0.1936	0.0073	-0.1789	0.0772	-0.0788	-0.1599	-0.077	-0.1751	0.0033	-0.4662
FBgn0011764	-0.007	0.0439	-0.0058	-0.557	-0.0673	0.0728	0.273	-0.2623	0.0611	0.0312	-0.0571	-0.022	0.1044	0.1183	-4e-04	0.0691	0.1217	-0.0635	0.0916	-0.0734	0.089	-0.193	0.1263	0.0361	0.0806	0.0348	-0.0122	0.0788	0.0301	0.5284	0.1413	-0.0896	0.0646	-0.1451	-0.1763	-0.1933	-0.0286	-0.1254	0.011	-0.1528
FBgn0011766	0.2128	0.2058	-0.3543	-0.309	-0.1058	-0.0437	0.3705	-0.3299	-0.0669	0.3118	-0.2527	0.1135	-0.1979	0.0923	0.4609	0.3277	0.1937	-0.0466	0.2933	0.3073	0.3162	0.3101	-0.143	0.1873	0.1269	-0.344	-0.1438	0.2645	-0.1445	0.2458	0.1247	-0.1833	-0.214	-0.501	-0.2203	-0.2775	-0.077	-0.171	-0.2831	-0.2439
FBgn0011768	0.074	-0.3461	0.5066	0.67	0.1643	0.3143	-0.4873	0.403	0.3196	0.1716	0.3767	0.2286	0.2976	-0.5045	-0.2848	-0.287	-0.2288	-0.4674	-0.29	-0.4282	-0.2023	-0.366	0.0665	-0.3149	-0.1577	0.1444	0.1987	-0.4662	0.4317	-0.4402	0.1791	0.3114	0.2359	0.1188	0.1953	0.1166	-0.1746	-0.1854	0.2799	-0.1988
FBgn0011769	0.0866	-0.1621	0.3926	0.4746	0.1844	0.3685	-0.054	0.2017	0.0247	-0.9564	0.1874	-0.4142	0.3469	-0.7142	-0.6479	-0.9738	-0.6722	-0.3153	-1.0368	0.0887	-1.3616	-0.3581	0.1459	0.1548	0.1671	0.2183	-0.2292	-0.7803	0.2878	-0.2858	-0.1876	0.0549	0.2186	-0.1459	0.352	0.4842	0.0314	0.3968	0.0673	0.0188
FBgn0011770	-0.1313	0.3118	0.3042	0.7762	-0.1577	-0.1681	0.2566	0.0918	-0.0195	0.248	0.2188	-0.3066	0.224	-0.0193	-0.2503	-0.3147	0.0267	-0.2876	0.1954	-0.4516	0.3789	0.2134	0.0147	-0.1264	-0.52	0.0286	-0.0482	-0.0296	-0.0632	0.0403	-0.253	0.2486	-0.4805	0.1031	0.1345	0.1166	0.0431	-0.2855	0.0857	-0.0522
FBgn0011771	0.0184	-0.6458	0.137	-0.0065	0.1027	0.1389	-0.2824	0.1082	0.2671	-0.4959	-0.0152	0.1878	0.2745	-0.7516	0.0134	-0.3939	-0.3793	-0.0178	-0.4699	0.2281	-0.1103	-0.2302	0.1474	0.0324	0.1018	0.0675	0.4195	-0.3159	0.2316	-0.4205	0.3534	0.0797	0.0266	-0.0578	0.2971	0.0645	0.0748	0.0999	0.0454	0.1185
FBgn0011774	-0.1355	0.2894	0.0353	-0.6403	0.2579	-0.5727	0.1666	-0.0652	-0.4527	0.2593	-0.0234	-0.189	0.0973	-0.0791	0.0768	3e-04	-0.4738	-0.3856	-0.2607	0.3408	0.8871	0.195	0.0971	0.2807	-0.0227	-0.1091	0.6267	-0.3234	0.0834	-0.0845	0.7536	0.0529	-0.3976	0.0315	0.3375	-0.0952	-0.0565	-0.1834	0.422	-0.8383
FBgn0011785	0.2481	0.3429	-0.1799	-0.9253	-0.1171	-0.1635	0.5368	-0.3703	-0.2893	0.4618	-0.3906	-0.0232	-0.2878	0.2549	0.4711	0.4419	0.2966	-0.1071	0.4364	0.034	0.6334	0.3169	0.0173	0.0203	-0.1129	-0.108	-0.1242	0.4058	-0.0047	0.4832	0.3114	-0.1543	-0.4822	-0.2263	-0.0876	-0.3466	-0.2048	-0.4559	0.0362	-0.7481
FBgn0011787	-0.0973	-0.5714	0.1215	0.1003	-0.035	0.075	-0.1858	0.1976	0.1373	-0.253	0.1457	0.0599	0.0996	-0.4441	-0.0401	-0.1931	-0.1509	-0.1329	-0.2203	0.1848	-0.4304	-0.1423	0.2373	0.2116	-0.1931	-0.3682	0.0783	-0.2858	0.2959	0.0022	0.0307	0.1465	-0.0181	0.0727	0.342	0.3472	-0.0524	-0.0118	0.1566	0.0568
FBgn0011802	-0.308	-0.13	0.0627	-0.7624	0.3187	-0.2901	0.1329	0.0411	-0.1662	-0.0445	-0.4164	0.1219	-0.1387	-0.1007	0.0751	-0.2261	-0.326	-0.1543	-0.1006	0.5543	0.2668	0.1323	0.0551	0.3056	0.0692	0.0139	0.2118	-0.0189	0.0632	0.7103	0.6684	0.0846	-0.0194	-0.4242	0.2366	-0.134	5e-04	-0.0444	0.0071	-0.5584
FBgn0011817	-0.1899	0.0051	-0.1881	-0.8427	0.0936	0.0511	-0.1453	-0.2203	0.0772	-0.1124	-0.1306	0.4575	-0.0048	-0.1265	0.0788	-0.0369	-0.1515	-0.0182	-0.2878	0.314	-0.3177	-0.2702	0.0318	0.2287	0.1572	-0.1776	0.2836	0.2339	0.1239	0.388	0.5814	0.1311	0.1826	0.0072	0.1376	-0.0292	0.1531	0.0663	-0.4474	-0.1748
FBgn0011818	0.2612	0.4442	-0.2966	-1.4461	-0.1647	-0.2019	0.6187	-0.5177	-0.2316	0.2481	-0.1613	-0.0867	-0.1259	0.1498	0.4646	0.3999	0.1175	0.0208	0.3112	0.2232	0.74	0.5797	-0.0453	0.0954	-0.0242	-0.1452	0.1728	0.6301	0.0248	0.777	0.208	0.0015	-1.1858	-0.2353	-0.0758	-0.1439	-0.1541	-0.3603	-0.2358	-0.6125
FBgn0011822	0.1927	0.2066	-0.1436	-1.2986	0.165	0.6216	0.5362	0.3776	-0.3869	-0.1416	0.3456	0.5356	-0.1336	0.7921	-1.14	0.4385	-0.0142	1.1436	0.0055	-0.545	-0.5614	-0.0666	0.226	-0.112	0.9053	0.0502	-1.8499	0.101	0.2134	-0.2378	0.299	-0.1149	0.4204	0.8229	-0.0325	-1.084	-0.5915	0.5036	0.0178	0.1794
FBgn0011823	0.0259	0.141	-0.0754	-0.765	0.0187	-0.0894	0.2785	-0.1058	-0.0899	0.0168	-0.1505	0.1626	0.0382	-0.3149	0.127	-0.0942	-0.1292	-0.3266	-0.2094	0.3488	0.0834	-0.0836	0.1077	0.1847	0.0816	-0.1778	0.2067	0.3303	0.1676	0.2701	0.4676	0.1973	-0.2546	-0.0151	0.1991	0.0741	0.0054	-0.2382	0.251	-0.5861
FBgn0011824	0.2665	0.1762	0.0424	-0.2369	-0.7364	-0.13	0.6797	-0.6886	-0.1019	0.7547	0.1391	-0.3318	0.1539	0.4407	0.5158	0.8781	0.4779	0.1386	0.6714	-0.69	0.2006	1.1438	0.212	-0.3843	-0.6781	-0.0953	-0.6119	0.9201	0.0436	0.8597	-0.5477	-0.0216	-0.3604	-0.0695	-0.0601	-0.0818	-0.6707	-1.1236	-0.2393	-0.3177
FBgn0011826	0.5078	0.632	-0.398	-0.9383	-0.5642	-0.4646	0.9064	-0.5353	-0.5065	0.8049	-0.388	-0.2144	-0.2042	0.6446	0.8402	0.7927	0.2966	0.0843	0.8043	-0.271	0.7759	0.7726	-0.283	-0.3384	-0.4004	-0.483	-0.2506	0.8145	-0.2557	0.6717	-0.092	-0.1948	-0.5245	-0.2315	-0.2913	-0.2917	-0.4297	-0.4259	-0.2583	-0.5822
FBgn0011828	0.1714	0.2744	0.0772	1.5614	-0.144	0.2627	-0.0951	0.0397	0.0806	-0.2574	0.0366	-0.2263	-0.0877	0.0683	-0.3276	-0.1808	0.232	0.3642	0.3851	-0.4897	0.0705	-0.3363	-0.363	-0.4528	-0.295	0.404	-0.1826	-0.4098	-0.2466	-0.6831	-0.6844	-0.1524	0.3487	0.3234	-0.2269	0.5488	-0.0132	0.4335	0.0596	0.5548
FBgn0011829	0.1069	-0.7801	0.4545	-1.5947	0.4013	0.5842	0.3764	-0.0115	0.0296	0.5264	-0.8083	0.1202	-0.1244	-1.2248	1.6018	0.6072	0.7993	1.0882	-2.6274	-0.3117	-1.7752	0.081	0.4854	-0.5547	0.8567	1.4282	0.1546	0.2059	0.0658	1.1627	-1.2899	0.0592	1.9149	-0.7351	-0.1187	0.3742	-1.3827	-0.2313	1.1614	-0.8716
FBgn0011832	-0.1522	-0.4728	-0.5165	1.7738	0.2957	0.0737	-0.8454	0.7005	-0.07	-0.7703	-0.1202	-0.49	-0.2937	0.0247	-0.6221	-0.4201	-0.2776	0.1143	0.184	0.256	-0.1225	-0.4028	-0.3238	-0.0306	0.4929	0.0948	-0.4986	-0.3519	-0.0247	-0.5068	-1.9954	-0.2156	0.0502	0.608	0.5445	-0.0779	-0.0522	0.3321	0.5889	1.3334
FBgn0011834	0.4959	-0.1654	0.1944	0.0589	-0.6115	1.6103	0.2455	0.0398	-0.0217	-0.574	-0.1837	0.397	-0.3198	0.5147	-0.1013	0.0805	-0.7422	-0.0445	0.0336	-0.9283	0.1404	-0.4741	-0.948	-0.4816	0.5037	0.3973	-0.0849	-0.2651	-0.4312	-0.5799	-0.67	-0.2837	0.6111	0.3194	-0.3515	-0.2755	0.3196	1.036	2.2905	1.6121
FBgn0011836	-0.0113	-0.0779	-0.2251	-0.5355	0.0145	-0.1268	0.2358	-0.1362	-0.1799	0.0174	-0.5305	-0.0154	0.033	-0.0793	0.1027	-0.0683	-0.1498	-0.0496	0.0768	0.2685	0.7299	0.2709	-0.0206	0.1979	0.0098	-0.1699	0.1686	0.1745	0.0706	0.2904	0.2059	0.0172	-0.0432	-0.3039	0.1337	-0.1839	0.0601	0.0222	0.1706	-0.2317
FBgn0011837	0.0975	-0.03	-0.0168	-0.3237	-0.035	0.1243	0.0124	-0.2085	0.0468	-0.0065	0.0018	0.4202	0.08	-0.125	0.0399	0.0831	0.1174	0.1564	-0.2238	0.3274	-0.2868	-0.3058	0.1544	0.2994	0.4092	-0.4335	-0.2799	0.0171	0.0283	0.219	0.3273	-1e-04	0.2194	-0.2751	-0.2137	-0.2813	0.2015	-0.1189	-0.2304	0.0409
FBgn0012034	-0.3155	0.2327	0.0563	0.828	-0.1436	0.1999	0.3584	0.3276	0.3739	-0.0779	-0.1887	-0.2115	0.1186	-0.0584	-0.0046	-0.1934	-0.0034	-0.1907	0.3437	-0.2393	-0.2243	-0.2408	-0.3648	-0.1974	0.0906	-0.2113	0.0854	-0.177	0.1689	-0.2599	-0.4116	0.292	-0.1256	0.0817	-0.0697	0.0029	0.1103	0.2977	0.0948	-0.1507
FBgn0012036	-0.3338	-0.1615	0.2858	1.3269	0.1595	0.3122	-0.1185	0.4446	0.051	-0.2307	0.171	-0.1855	0.2876	-0.124	-0.298	-0.1938	-0.5235	-0.3429	-0.1831	-0.1414	-0.3395	-0.1573	-0.0099	-0.2141	0.1445	0.1495	-0.0825	-0.334	0.072	-0.405	-0.2049	0.1911	-0.0557	0.1159	0.0602	0.4	0.094	0.2212	0.1081	0.2954
FBgn0012037	0.0531	-0.2208	-0.5632	0.2064	0.0971	0.8595	-0.3858	0.1931	-0.0677	-0.0957	0.064	0.0841	0.3933	-0.1569	-0.518	-0.0367	-0.3046	0.1634	-0.0281	-0.194	-0.7358	-0.1901	0.2052	-0.2772	0.2514	0.2722	-0.6392	-0.7679	-0.0238	-0.304	0.2686	0.4105	0.0632	0.298	0.2619	0.1855	0.1454	0.2373	0.2248	0.4426
FBgn0012042	-0.1997	-0.316	-0.5612	2.4482	-0.9839	-0.0017	-1.6085	-0.3588	-0.1277	-0.6573	0.2076	-1.0835	0.1983	0.432	-0.116	-0.551	-1.8597	1.1761	-2.2434	-0.7604	2.609	0.0031	-0.6347	-0.9772	1.3707	-0.2844	-0.6253	0.7413	0.4157	-0.9761	0.7232	0.3581	2.9207	0.431	-0.6268	0.3582	-0.9279	1.2983	-2.4322	3.9107
FBgn0012051	0.1496	-0.0563	0.1262	0.374	0.0366	0.0805	-0.1926	0.0549	0.056	0.4595	0.2157	-0.1193	-0.1082	0.3337	0.227	0.3879	0.2342	0.0837	0.4112	-0.2579	-0.2797	0.1012	-0.0891	-0.1201	-0.0905	-0.064	-0.0738	-0.0526	-0.1944	-0.4441	-0.453	-0.1717	0.0121	0.038	-0.074	-0.1721	-0.0757	0.0042	-0.3383	0.2994
FBgn0012058	0.1892	0.3341	-0.1925	-0.5532	-0.1717	-0.1444	0.4159	-0.1396	-0.205	0.2425	-0.2914	0.0401	-0.2225	0.0876	0.3918	0.2963	0.0118	-0.3638	0.1565	0.2708	0.3388	0.2629	-0.0465	0.1364	0.0686	-0.2997	0.0785	0.1662	-0.0648	0.2602	0.187	-0.0684	-0.2833	0.063	-0.0481	-0.262	-0.2243	-0.0768	0.1388	-0.4124
FBgn0012344	0.1881	0.2027	0.3924	-2.0213	-0.1323	-0.0879	0.81	0.0735	-0.1678	1.1697	-0.9165	-0.3216	-0.8923	0.8946	0.8052	1.2328	1.3152	1.3439	1.6406	0.3512	1.6508	0.8858	-0.641	-0.0089	0.4776	0.3895	-0.852	0.3454	-1.2519	0.3962	-1.1367	-1.3853	0.1458	1.0943	-0.5197	0.2653	0.1677	-0.0795	-0.4688	0.4463
FBgn0013263	-0.1207	-0.6291	-0.2396	0.3716	0.4315	0.2019	-0.3548	0.349	0.593	-0.2969	-0.0209	0.0966	0.0438	-0.0939	-0.3183	-0.4876	-0.0836	0.2834	-0.6571	0.6169	-1.7001	-0.7842	-0.1295	0.4094	0.4936	0.2803	-0.4937	-0.5594	0.1474	-0.2822	0.4683	-0.1147	0.5522	-0.1758	-0.2316	-0.0676	0.3677	0.28	-0.8293	0.615
FBgn0013269	0.5439	0.5573	-0.2694	-0.5759	-0.5473	-0.3657	0.8325	-0.5324	-0.2863	0.8322	-0.1399	-0.4012	-0.1899	0.4361	0.7571	0.9213	0.0932	0.0746	0.8675	-0.4059	0.7887	0.8648	-0.0591	-0.3057	-0.5174	-0.3593	-0.4748	0.9548	-0.1811	0.632	-0.5024	-0.2892	-0.3627	-0.1947	-0.2882	-0.2573	-0.4167	-0.8974	-0.2755	-0.5945
FBgn0013272	0.2561	0.1217	0.063	-0.2831	-0.0432	-0.0782	0.2508	-0.0775	0.0672	0.4041	-0.0746	-0.1731	-0.0283	0.4888	0.0996	0.2534	0.3398	0.2673	0.3776	-0.2312	-0.2213	0.3023	0.0625	-0.0985	0.0033	-0.1306	-0.4062	0.0954	-0.1976	-0.1661	-0.4465	-0.0469	0.1098	-0.1959	-0.1479	-0.4605	0.0816	-0.0515	-0.4075	0.1891
FBgn0013275	1.7024	0.3297	0.8197	-0.2173	1.0147	-0.4062	-2.2708	0.1699	-0.2762	0.418	0.2608	-0.0531	-0.624	1.8851	-1.0904	-0.5733	-0.4919	1.1965	-0.2302	-0.9831	0.4314	-0.5073	-0.2839	-0.9574	-0.3593	0.0923	0.8041	0.2035	0.1977	-0.9804	0.1928	-1.1239	0.4272	1.4097	-0.3528	0.2811	-0.3839	-0.5574	0.7283	1.0165
FBgn0013276	1.3309	0.6323	0.9579	-0.0567	1.0873	-0.1027	-1.308	0.3539	-0.4202	-0.2605	-0.0908	-0.0093	-0.8043	1.0646	-1.3713	-0.6514	-0.7548	1.0229	0.0182	-1.2584	0.3415	-0.1001	-0.2548	-1.0367	-0.6306	0.088	0.6004	-0.6803	0.1683	-0.8961	0.2384	-0.5766	0.5651	1.6565	-0.0887	0.3947	-0.1015	-0.5994	1.0271	0.6583
FBgn0013277	2.3576	0.1253	1.2953	0.5966	0.9226	0.8168	0.0036	-0.761	-0.3004	-0.1411	0.4174	-0.0673	-0.4559	2.2465	-0.2461	-0.6376	0.5547	1.292	-0.5847	-3.1637	0.0418	-0.1535	-0.4963	-1.4495	-0.238	-0.1932	1.3006	-1.4431	0.4006	-0.9722	-1.6736	-0.4643	1.1704	1.9371	-0.2432	0.1907	-1.0288	-1.1537	0.9337	0.7494
FBgn0013278	2.4321	-1.08	1.3179	0.3464	0.5596	0.7631	-2.1431	-0.3634	0.4136	-0.7158	-0.6235	0.9932	-0.6818	1.2739	0.1108	-0.1113	-0.0922	1.1728	-0.4239	-2.6704	-0.4358	0.1118	-0.3709	-0.895	-0.2883	-0.2098	1.2951	-0.0682	-0.0974	-0.1223	-0.6941	-0.4912	1.3536	2.4527	-0.6454	-0.0228	-0.3341	-1.3659	0.2428	1.2146
FBgn0013279	2.4926	-0.1514	1.1231	0.3868	0.9296	0.0735	-0.1514	-0.0424	0.3768	0.54	-0.0793	0.7051	-1.0304	1.1627	-0.3736	-0.7615	0.7891	1.3796	-0.0073	-1.3263	0.4034	-0.2067	-1.1585	-0.8727	0.1552	0.2649	0.2378	-0.568	-0.263	-0.7556	-0.6181	-0.9518	-0.066	2.4262	-0.4324	-0.5607	-0.6908	-0.5443	-0.3229	0.9093
FBgn0013303	-0.3166	-0.2005	0.1423	-0.0634	0.1702	-0.0407	-0.0172	0.2331	0.052	-0.1683	0.211	-0.1503	0.1171	-0.289	-0.4646	-0.192	-0.2492	-0.1887	-0.2272	0.0882	0.1921	-0.2606	0.0956	0.3	-0.0023	-0.007	0.0951	-0.2301	0.0752	-0.5115	-0.1435	0.0185	0.2374	0.2262	0.0762	0.2127	0.2359	0.1648	-0.0561	0.168
FBgn0013305	-0.5604	-0.3519	0.2097	0.7525	0.4437	0.1837	-0.7671	0.5439	0.4282	-0.51	0.2611	0.0834	0.1104	-0.0398	-0.5905	-0.5849	-0.2939	0.2808	-0.2929	0.3081	-0.9694	-0.6455	-0.1566	0.1672	0.2909	-0.0563	0.2711	-0.4942	0.0056	-0.4602	0.1578	0.066	0.4138	-0.2914	0.0204	0.2941	0.4684	0.4616	-0.0749	0.5851
FBgn0013307	-0.5286	0.0102	0.4392	2.1825	0.0013	0.3436	-0.5304	0.3583	-0.0735	-0.4412	0.3633	-0.363	-0.0758	-0.0136	-0.4722	-0.3454	0.0756	0.1309	0.0085	-0.1004	0.0855	-0.3899	0.0615	-0.3901	-0.0911	-0.2655	0.273	-0.6878	0.4989	-1.0375	-0.8971	0.5668	0.0938	-0.228	0.3537	0.509	-0.1059	0.2705	-0.0382	-0.0049
FBgn0013308	-0.154	0.8698	0.4422	1.6915	0.8788	0.3233	0.2601	0.6299	0.7688	0.0386	0.8315	-0.5417	0.3538	1.4097	-0.3281	-0.4384	-0.5783	-0.3481	-0.6875	-1.8276	1.494	0.2446	-0.2496	0.8247	-0.0816	-1.2012	-2.1352	-1.4831	1.3595	-2.8067	0.3559	0.1966	-1.0065	0.7698	-0.075	-0.2448	0.8993	-0.7646	-3.1406	0.0708
FBgn0013323	0.082	0.0641	0.5961	1.1786	0.1184	0.9123	-0.06	0.5324	-0.4692	0.6723	1.0949	-0.3323	0.9153	-0.8895	-0.1816	0.602	0.1888	1.0394	-0.7193	-0.1278	-2.9366	0.312	-0.8104	-0.3703	-0.6847	0.3364	1.5675	-0.7418	-0.5857	-2.0325	0.6501	0.0677	-0.2523	0.2452	-1.7997	0.7989	0.8176	0.4548	-1.1943	0.4584
FBgn0013325	-0.1915	-0.156	0.5254	1.1165	-0.1493	0.2817	-0.5562	0.0608	0.2222	-0.493	0.3812	-0.2523	0.3833	-0.5045	-0.5834	-0.275	-0.4357	0.0015	-0.4208	-0.4524	-0.4652	-0.2657	0.4199	-0.1555	-0.4038	0.4337	0.3332	-0.3074	0.3724	0.0596	-0.6412	0.2833	0.1513	0.4246	0.4535	0.4959	0.0449	-0.1679	0.5951	0.1297
FBgn0013334	0.1994	-0.0861	0.0233	-0.692	0.2079	-0.0116	0.0275	0.0488	0.081	0.0332	0.1156	-0.0304	-0.2137	0.311	0.2687	0.2417	0.5299	0.5088	0.0947	0.0824	-0.2681	-0.1701	-0.2607	-0.0444	0.2892	-0.0863	-0.1893	0.3294	-0.3775	-0.25	-0.1549	-0.3883	0.3497	-0.2853	-0.3291	0.0902	-0.0275	0.2581	-0.6679	0.3754
FBgn0013342	-0.3375	-0.0273	0.1556	-1.9159	0.3324	0.1442	-0.3264	0.0088	-0.1021	0.1461	0.1035	-0.1244	-0.1911	0.3415	0.0152	-0.0733	0.3961	0.7231	0.5527	0.2736	-0.3971	0.2774	-0.433	0.0374	0.345	0.2407	0.1112	0.553	-0.333	-0.3879	-0.2962	-0.515	0.4374	-0.0123	-0.4175	0.2816	0.1426	0.5965	-0.7662	0.5306
FBgn0013343	0.2449	0.0057	-0.3219	-0.8665	0.029	0.0749	0.283	-0.3022	-0.0292	0.2939	-0.1232	0.0802	-0.2491	0.6237	0.3883	0.3394	0.2822	0.4232	0.3015	0.0605	-0.0031	0.1203	-0.3564	-0.1247	0.1906	-0.2564	-0.1097	0.5416	-0.2788	0.1641	0.0618	-0.3802	0.2161	-0.1308	-0.3438	-0.3533	-0.1167	0.0671	-0.1149	-0.0043
FBgn0013347	-0.1119	-0.274	-0.0294	0.2617	0.0853	-0.0149	-0.3019	0.3759	0.0606	-0.442	-0.1649	-0.1888	-0.0647	-0.5463	-0.6417	-0.4772	-0.1295	0.0968	-0.2669	0.3816	-0.3138	-0.1555	-0.1404	0.3127	0.1058	0.691	0.1418	-0.1507	0.115	-0.0747	0.1697	-0.1618	0.5384	0.6418	-0.1158	-0.0253	0.425	0.0252	0.2131	0.1167
FBgn0013348	-0.713	-0.1231	-0.3061	1.4445	0.1049	0.2012	-1.1042	0.4882	0.6871	-0.517	0.6922	-0.2698	-0.0894	0.1782	-0.5014	-0.3244	-0.3781	0.2595	-0.3252	-0.9532	-1.4875	-0.6951	-0.2185	-0.1672	0.3593	0.1821	-0.4061	0.1724	0.0774	-0.1281	0.4362	0.2458	0.3789	-0.5989	-0.311	1.302	0.2079	0.4263	0.0389	0.6548
FBgn0013432	-0.0583	0.0432	-0.0425	0.119	0.0181	0.03	-0.1692	0.2414	0.1318	-0.1686	0.1896	0.2008	-0.1736	-0.1282	-0.0259	-0.0328	-0.4859	0.1457	-0.2342	0.156	-0.3022	0.0068	0.052	0.1753	0.04	0.1179	-0.3789	-0.0663	0.0117	0.0924	-0.3313	-0.0196	0.0643	-0.2933	-0.0447	0.1105	0.2735	0.2838	-0.4142	0.0741
FBgn0013433	0.4239	0.3668	0	-2.8125	-0.4325	-0.2363	1.1571	0.0415	0.4609	0.0062	0.3919	-0.5895	0.0499	0.9541	0.787	0.3708	1.0295	0.739	0.9911	0.2533	0.3361	-0.2183	-0.2112	-0.137	0.2261	-0.7408	-2.7644	1.1614	-0.9059	0.5759	-0.3885	-0.9004	-0.025	0.0351	-0.3569	0.6098	0.469	0.5171	-0.4038	0.4106
FBgn0013435	-0.1214	0.126	-0.1581	0.2077	0.1918	0.0322	0.2476	0.3399	-0.1002	0.1828	-0.1053	-0.202	-0.0965	-0.4005	0.085	0.034	-0.0226	0.0659	-0.0874	0.0708	0.4378	-0.0632	-0.0798	0.0786	-0.1931	-0.6255	-0.3987	-0.0604	0.0353	0.311	-0.2079	-0.3076	0.0357	-0.488	0.2103	-0.03	0.0725	-0.2411	0.5234	0.0707
FBgn0013467	-0.2307	-0.8308	0.3835	-1.1592	0.5078	0.1331	-0.7688	0.4536	0.2393	-0.2172	0.503	-0.0046	0.0274	-0.099	-0.3865	-0.4075	0.2132	0.5096	-0.3084	0.1645	-0.9967	-0.534	-0.1351	0.1849	0.7818	0.5445	-0.4458	-0.4489	-0.2302	-0.4718	-0.65	-0.243	0.6252	-0.2101	-0.0709	0.7312	0.2663	0.7627	-1.0727	0.7351
FBgn0013469	0.2766	-0.0389	-0.2308	0.3896	0.1898	0.4524	-0.1323	-0.1419	0.5331	0.2002	-0.4459	0.5592	-0.0526	0.176	-0.1756	0.4911	-0.1011	0.3481	-0.7454	0.4905	-0.3188	-0.4156	0.0034	0.2195	0.3897	0.1928	-1.0165	-0.2096	0.1563	-1.2908	-0.4104	0.0069	0.8011	-0.3152	-0.4758	-0.1494	0.1241	-0.3122	-1.1414	0.5671
FBgn0013531	-0.757	-0.0545	0.0125	0.3509	0.2655	-0.0261	-0.5056	0.3485	0.0448	-0.47	-0.1137	0.1264	0.2506	-1.4551	-0.2362	-0.5131	-1.3885	0.0567	-1.186	0.858	-1.1156	-0.0628	0.0596	0.4185	0.0883	-0.4705	0.1056	-0.2557	0.5305	-0.1707	0.4535	0.207	0.1014	-0.4383	0.216	0.1376	0.4718	0.1053	-0.1141	-0.4611
FBgn0013548	0.0561	-0.1169	-0.074	-0.4295	0.3014	-0.3222	-0.1212	-0.0317	-0.1358	-0.4155	-0.3693	0.4185	0.3685	-0.3723	0.146	-0.2882	-0.6077	-0.6269	-0.4367	0.4865	0.3788	0.0671	0.2051	0.283	-0.0821	0.2455	0.5294	0.1147	0.2116	-0.0704	1.072	0.2094	-0.2802	-0.2009	0.3265	0.0387	-0.0137	-0.2666	0.2676	-1.1318
FBgn0013563	-0.005	0.2217	0.0899	0.0313	0.0436	0.1161	0.1023	-0.0674	-0.152	0.2014	0.0766	0.052	-0.012	-0.0346	0.0778	-0.1113	-0.2426	-0.0652	-0.1933	-0.054	0.3621	-0.1566	0.0765	0.1412	-0.3441	-0.0818	-0.308	-0.406	0.1316	0.1183	0.1943	0.0501	-0.457	0.1508	0.053	0.1013	0.0044	-0.2451	0.1786	-0.1334
FBgn0013576	0.1978	0.0636	0.1289	-0.2171	0.217	0.0715	0.0337	0.1369	-0.0396	-0.0018	0.0375	0.0822	0.1064	0.1817	-0.0539	0.0971	0.0596	0.0345	-0.2493	0.1393	-0.5444	-0.0915	0.135	-0.1054	0.2673	-0.0757	-0.2276	0.0977	0.1891	-0.2507	0.2508	-0.1385	-0.0538	-0.2714	-0.0978	-0.1386	-0.1086	-0.0109	0.1498	0.0977
FBgn0013672	-0.4762	-0.2423	0.3852	0.5333	0.2989	0.0689	-0.21	0.7889	0.6509	-0.2246	1.2504	-0.1019	0.6459	-0.521	-0.6347	0.1737	0.4436	0.1379	-1.7327	0.2456	-3.0689	-2.1101	0.4847	0.5756	0.324	0.344	0.086	-0.2767	0.6801	-0.4197	0.356	0.6587	0.4156	-0.4408	0.1967	0.5887	0.1987	0.5391	-0.524	0.9579
FBgn0013673	-0.3121	0.8024	0.1424	0.2211	-0.8902	-0.7354	-0.1125	-0.45	-0.3553	0.2665	1.1245	0.022	0.7975	-0.8077	-0.1577	0.5085	1.0321	-0.3924	-1.751	-0.8406	-3.2376	-2.8256	0.3406	-1.508	-0.5197	4.0093	3.9657	-0.0549	0.6258	-1.4546	0.3817	0.6753	-0.1681	3.1938	0.0498	0.6193	-1.3526	0.2877	3.8507	-0.9619
FBgn0013674	-0.4488	-0.1864	0.0309	0.4032	0.3646	0.7047	0.1657	1.0524	0.2552	-0.4375	0.5617	0.0862	0.1122	-0.1648	-0.6975	0.1136	0.0824	0.3324	-1.0714	0.2204	-2.1019	-1.4053	0.0583	0.0642	0.1475	0.2878	-0.0582	0.3149	0.3297	0.4277	0.0423	0.2322	0.2359	-0.1102	-0.0948	0.0228	0.0327	0.1539	-0.2084	0.5286
FBgn0013675	0.2639	0.3369	0.0902	0.1729	0.3072	0.1455	0.0397	0.9337	0.1496	0.0532	0.6685	-0.1905	0.3089	-0.4499	-0.3807	0.4837	0.3968	0.5617	-1.452	-0.1296	-2.4144	-1.6563	0.1996	-0.1325	-0.1999	0.6382	0.214	0.1097	0.4305	-0.1122	-0.0466	0.2801	0.137	0.1018	0.0987	0.1865	-0.2033	-0.0647	0.1302	0.4494
FBgn0013676	-0.3153	0.2923	-0.3149	0.2023	0.567	0.5282	0.4775	1.1198	0.2861	-0.4382	0.0764	0.0962	-0.3584	-0.327	-1.016	0.3522	0.288	0.0651	-0.8425	0.4515	-0.9934	-0.9693	-0.2381	0.0897	0.456	0.1078	-0.286	-0.1672	-0.1136	1.0734	-0.0401	-0.0972	0.4918	-0.3338	-0.4841	-0.2483	0.2061	0.2593	-0.2453	0.4564
FBgn0013678	-0.253	-0.1885	0.1057	0.3815	0.4161	0.0893	-0.1904	0.8463	0.5182	-0.2883	0.5362	0.0983	0.0992	-0.3126	-0.6597	-0.0079	0.2464	0.4338	-1.3459	0.6724	-2.3619	-1.7318	0.1958	0.5641	0.4728	0.0332	-0.2595	0.0472	0.3343	0.1712	0.4347	0.2599	0.5582	-0.3076	-0.008	0.0651	0.3739	0.2292	-0.3924	0.8337
FBgn0013679	0.2006	0.0346	0.0015	0.1098	0.0903	-0.081	-0.1604	0.1553	0.2624	0.6259	0.3554	0.1447	-0.058	-0.324	0.1918	1.3105	1.0385	0.1131	-1.6466	0.5999	-2.3137	-2.3772	0.0553	0.2903	0.3731	0.184	0.2989	0.1407	0.139	-0.1716	0.1912	0.086	0.2778	-0.2467	-0.2398	-0.0772	-0.0341	0.1353	-0.0707	0.695
FBgn0013680	0.3261	-0.3451	1.2054	-1.4991	-0.7515	-1.0847	-1.1338	-1.1198	-0.7363	1.2323	2.1135	-0.1045	1.6724	-0.3141	0.6816	1.7199	1.3923	-0.2589	-3.4046	-1.6547	-4.555	-4.2094	1.7879	-0.9334	-1.2509	1.5661	1.4313	-0.129	2.117	-2.1791	-0.8343	1.6719	-1.499	1.1036	1.8133	1.8134	-1.2231	0.0907	1.0967	0.3996
FBgn0013681	0.5969	0.5064	0.4423	0.0191	-0.046	-0.2979	0.1376	-0.0408	0.124	0.8553	0.945	-0.5041	0.6271	-0.8326	0.0375	1.6237	1.5926	-0.0057	-2.3721	-0.8559	-2.2889	-3.1539	0.2846	-0.4769	-0.8535	0.891	0.5151	-0.0888	0.5206	-0.3942	0.0833	0.7379	-0.3634	0.5543	0.596	0.4523	-0.2052	-0.0568	0.5048	0.2273
FBgn0013683	1.6412	0.7834	-0.6702	-0.3392	0.5008	-0.5322	-0.5594	0.1182	0.3074	2.3277	0.6425	-0.4375	0.0341	0.2263	1.8087	2.3317	2.3596	0.8225	-2.7564	-1.0101	-4.039	-3.5155	-0.0635	-0.6743	-0.2774	0.4566	0.2081	-0.0373	0.5761	-0.8858	-0.1793	4e-04	-0.5125	0.5182	-0.0586	0.0275	-0.1975	0.6514	0.0191	0.3122
FBgn0013684	0.0021	-0.1697	0.0598	0.316	-0.1813	-0.0586	-0.0587	0.0573	0.2414	0.4169	0.7467	-0.0069	0.2041	0.246	0.064	0.4729	0.7474	0.3268	-1.3317	0.189	-2.4471	-2.0753	0.234	0.2699	-0.3908	0.1172	0.1708	0.5537	0.4798	0.4242	0.1898	0.4798	-0.1557	-0.2239	0.0828	0.319	-0.1295	-0.2581	-0.1537	0.6756
FBgn0013685	1.4041	0.4488	-1.2202	-0.1074	0.3312	-1.4271	-0.0012	0.2644	0.1941	2.606	-0.4832	-0.7819	-0.6008	-0.0327	1.8223	2.8796	3.2031	0.804	-2.8848	-0.4839	-2.8263	-4.057	-1.0537	-0.1829	-0.7119	2.9146	3.0423	0.922	-0.878	-0.1747	0.2852	-0.535	-0.6962	1.9373	-0.9242	-0.7716	0.5703	0.231	2.5228	0.6534
FBgn0013717	-0.1115	0.1474	-0.039	-0.1017	0.1948	-0.1088	-0.2521	-0.0818	0.0369	-0.3314	-0.4273	0.2945	0.0932	-0.2415	0.082	0.0755	-0.2252	-0.1543	-0.4793	0.3529	-0.0412	-0.1245	-0.0563	0.0436	0.3209	0.0275	0.0466	-0.2215	0.2083	0.0755	0.7067	0.0871	-0.2945	-0.0409	0.1825	0.0265	0.0176	-0.0819	0.3627	-0.4906
FBgn0013718	0.0865	0.0963	-0.1475	-0.1571	-0.0927	-0.0165	0.3979	-0.0944	0.0229	0.1308	-0.0815	0.0033	-0.1093	0.0983	0.0833	0.0113	-0.0125	0.0265	0.1322	0.2922	0.0906	-0.1279	-0.0883	0.0973	-0.075	-0.2921	-0.2948	0.1703	-0.1147	0.5726	-0.0019	-0.1659	-0.0312	-0.2197	-0.175	-0.0876	0.1639	-0.0434	-0.1364	0.0227
FBgn0013720	-0.2091	-0.2173	0.1591	0.2538	0.0778	0.1834	-0.3242	0.0938	0.0364	-0.4519	0.0046	0.2331	0.0679	0.0845	-0.0239	-0.3906	-0.4713	-0.2291	0.0284	0.0858	-0.3506	-0.2247	0.1131	0.0065	-0.1713	0.3044	0.5774	-0.1852	0.025	0.0414	-0.0194	0.0334	-0.4036	0.1096	0.2457	0.034	0.0517	-0.0904	0.1606	-0.0029
FBgn0013725	0.064	0.1378	-0.0224	-1.3468	-0.1033	0.373	-0.6935	0.0335	0.08	0.4375	-0.0399	-0.0018	-0.574	0.8981	0.1442	0.6808	0.552	0.7404	0.518	-0.4127	-0.1184	0.2254	-0.1767	-0.4051	-0.1033	-0.4262	0.2991	-0.142	0.0446	0.0781	-0.2776	-0.0819	-0.6442	-0.2328	-0.5493	0.6141	0.0059	0.3722	0.2652	0.4774
FBgn0013726	0.3319	0.3149	-0.2678	-0.4004	-0.2918	-0.2623	0.3391	-0.3111	-0.2602	0.4127	-0.2759	-0.1769	-0.1332	0.2352	0.2573	0.5397	0.2415	-0.0646	0.1646	0.2386	0.4507	0.5311	-0.1438	-0.1783	-0.2717	-0.3257	0.1314	0.4716	-2e-04	0.3651	-0.0379	-0.1687	-0.2282	-0.1619	-0.1274	-0.206	-0.2405	-0.2541	-0.0302	-0.3999
FBgn0013732	-0.0124	0.0222	-0.2064	-1.537	0.2253	0.0206	-0.2135	-0.0287	0.0905	-0.3231	-0.1157	0.3792	0.2872	-0.582	-0.0014	-0.2168	-0.4398	-0.2318	-0.4682	0.6038	-0.1734	-0.0674	0.3656	0.4995	0.2141	-0.0928	0.6171	0.0157	0.3272	0.0672	0.5516	0.2436	-0.2106	0.0783	0.2695	0.06	0.2168	-0.0289	0.0739	-0.8703
FBgn0013733	-0.0482	-0.232	-0.1381	0.0323	0.0442	0.436	-0.1578	0.0328	0.3709	-0.1977	0.0886	0.1415	0.0976	-0.0375	-0.3061	-0.1201	-0.0928	0.1478	-0.0308	-0.1178	-0.6795	-0.2354	-0.1727	-0.0577	0.3355	0.2441	0.2284	-0.1917	-0.0831	-0.6841	0.2429	-0.1785	0.1335	0.1896	-0.1764	-0.0373	0.0088	0.4866	0.4129	0.3261
FBgn0013746	-0.2273	-0.2733	0.1313	0.0812	0.1188	0.019	-0.1989	0.2349	0.122	-0.217	0.2623	0.1035	0.1459	-0.4613	-0.3603	-0.4046	-0.3063	-0.0086	-0.3391	0.286	-0.3	-0.1531	0.2432	0.2075	0.2159	0.086	-0.2002	-0.3047	0.302	-0.1694	-0.0854	0.189	0.0809	-0.0743	0.2175	0.0784	0.3601	0.1607	-0.3815	0.2535
FBgn0013749	-0.2186	-0.0376	-0.0208	0.5791	0.0856	0.1036	-0.1762	0.361	0.0565	-0.4544	0.1455	0.0662	0.1375	-0.2852	-0.0532	-0.3569	0.0035	0.248	-0.2946	0.1324	-0.1672	-0.2786	-0.1159	-0.0581	-0.0635	-0.0871	-0.2927	-0.1882	0.2098	-0.0304	-0.1571	-0.015	0.2011	0.1395	0.0783	0.2023	0.0334	0.0382	0.145	0.1629
FBgn0013750	0.2217	0.1484	-0.2052	-0.1037	-0.2618	-0.1335	0.5683	-0.1561	-0.2674	0.4128	-0.1474	-0.1636	-0.2201	0.389	0.4931	0.3768	0.2039	0.1532	0.3813	-0.0032	0.672	0.3627	-0.2606	-0.071	-0.2765	-0.1282	-0.3592	0.2712	-0.1075	0.4453	-0.3592	-0.1236	-0.2865	-0.1571	-0.2322	-0.0478	-0.2127	-0.2411	-0.4944	-0.099
FBgn0013751	-0.1601	0.9906	0.3753	-0.5982	0.0485	0.5907	-1.0353	0.7418	0.2979	-0.1354	0.6441	0.8198	0.0385	-0.406	0.1409	0.4343	1.1006	-0.2164	-2.4732	-0.2524	-0.3977	0.0795	0.2623	-0.6873	0.7486	-0.4355	0.0572	-1.2691	0.2869	-1.5172	-0.9994	0.43	1.0927	1.3105	-0.283	0.2109	-0.3683	-0.0573	-1.3009	0.7092
FBgn0013753	-0.2412	-0.4943	0.0147	0.0197	0.0926	-0.444	-0.3545	-0.1255	-0.0695	-0.1534	0.0681	-0.1735	0.3255	-0.2749	0.0902	-0.1735	-0.2071	-0.2155	-0.0592	0.2138	-0.0836	0.1285	0.037	0.2244	-0.166	-0.0056	0.7643	0.5743	0.271	-0.2355	0.0266	0.0047	0.1746	0.3681	0.3489	0.0742	0.0114	-0.5979	-0.1894	-0.3422
FBgn0013756	0.2307	0.2851	-0.188	-1.2448	7e-04	-0.2943	0.3565	-0.3268	-0.1691	0.0542	-0.2396	0.1729	-0.0575	-0.0695	0.4175	0.1151	-0.0153	-0.3396	0.0758	0.3058	0.5567	0.1691	0.0776	0.1499	-0.0343	-0.1126	0.3466	0.1022	0.0654	0.4711	0.6463	-0.0199	-0.2557	-0.1419	0.0526	-0.2875	-0.2217	-0.1388	0.0278	-0.6326
FBgn0013759	0.3134	0.2372	-0.2707	-1.2195	-0.2451	-0.0868	0.6422	-0.3396	-0.118	0.6541	-0.3598	-0.1841	-0.3403	0.3953	0.5785	0.5568	0.3619	0.0208	0.5425	-0.1404	0.7878	0.4709	-0.2787	-0.0201	-0.0709	-0.0534	-0.1762	0.4186	-0.299	0.2733	-0.0779	-0.267	-0.2312	-0.0955	-0.2313	-0.3883	-0.0864	-0.0816	-0.2459	-0.4162
FBgn0013762	-0.0019	-0.7063	0.0451	0.5726	0.2707	0.2935	-0.9449	0.3355	0.3286	-0.397	-0.127	0.084	-0.0288	0.0048	-0.1989	-0.1889	-0.2812	0.0613	-0.2757	0.1718	-0.5162	-0.2667	-0.0273	0.2166	-0.0925	-0.4192	-0.164	-0.5292	0.0554	-0.2141	0.4801	0.0721	0.3553	-0.1258	0.1835	0.025	0.3134	-0.0828	-0.149	0.11
FBgn0013763	-0.053	0.2085	0.3564	1.1783	0.1254	-0.2483	-0.0575	0.1786	0.0389	0.0029	0.2302	-0.3921	0.3232	0.0842	-0.2954	-0.2012	-0.3256	-0.2104	0.2196	-0.3119	-0.0695	0.3244	0.0394	-0.4581	-0.3959	-0.0275	-0.1604	-0.3377	0.2079	-0.2197	-0.356	0.3015	-0.1903	-0.0238	0.1753	0.3229	-0.1685	0.0528	0.1697	0.0734
FBgn0013764	-0.0692	-0.0396	0.0056	-0.1548	0.0253	-0.1046	0.1376	-0.1919	-0.2254	-0.0104	-0.3143	-0.0913	-0.0613	0.0971	0.1464	-0.0115	-0.154	-0.3917	-0.1593	0.0375	0.57	0.3112	0.0877	0.1644	0.0913	0.0189	0.1004	0.4626	0.0962	0.0975	0.2032	-0.0257	-0.2765	-0.0424	0.1631	-0.0403	-0.0763	-0.0248	0.2842	-0.4801
FBgn0013765	-0.0516	0.1186	0.122	-0.6851	0.0549	-0.0697	-0.2906	-0.1447	0.1232	-0.02	0.0822	0.0172	0.0465	-0.0091	0.1335	-0.0292	-0.0313	-0.0367	-0.1441	0.3154	0.02	-0.112	0.1552	0.2243	0.0575	-0.1328	0.1114	-0.0835	0.1359	0.058	0.3973	0.185	-0.1222	0.0105	0.1242	-0.1402	-0.0254	-0.0961	-0.0467	-0.3018
FBgn0013767	-0.0264	-0.4318	0.8892	-1.0657	0.1188	0.3188	-1.33	0.6044	0.9013	0.2524	0.7079	0.236	-0.7544	0.0331	-0.3719	-1.3817	0.2814	1.5509	-1.1712	-0.3396	0.8202	0.1464	0.1139	-0.1128	-0.2232	-0.4944	1.1146	-0.7709	0.0164	-1.0383	0.956	0.0661	-2.1662	-0.8963	0.092	1.4797	0.2463	0.3631	-2.7224	1.2761
FBgn0013770	-0.231	0.017	0.4392	0.8149	0.2581	-0.0156	-0.4418	0.2131	0.2021	-0.0973	0.1962	-0.0441	0.169	-0.304	-0.1336	-0.313	-0.2975	-0.2923	-0.2942	-0.114	-0.1853	-0.1092	0.1991	0.145	-0.2177	0.0463	0.0241	-0.593	0.0931	-0.3292	-0.215	0.3265	0.2679	-0.0527	0.1695	0.2706	0.4479	-0.046	0.1839	0.1517
FBgn0013771	0.138	0.0964	0.3279	0.221	0.0165	0.13	-0.2383	0.1584	0.0149	-0.037	0.4389	-0.22	0.1874	0.0109	-0.145	-0.1658	-0.3198	0.073	0.1644	-0.1598	-0.2286	-0.346	0.2192	-0.138	0.0543	0.6092	-0.409	-0.6416	0.0418	0.2742	0.0421	0.0029	0.0837	-0.4862	-0.057	-0.3139	0.0043	0.0789	-0.6786	0.6401
FBgn0013772	-0.3326	-1.3702	-0.3854	1.7631	-0.2054	0.9818	-0.4312	0.278	-0.5868	-1.3699	-0.211	-0.021	-0.0429	-0.6967	-2.3411	0.5063	0.6365	0.1838	0.0664	-0.5575	-1.0728	-0.3095	0.2366	-0.3191	0.1681	-0.1972	-0.6274	-0.0907	-0.25	-1.1698	-0.5493	0.6537	0.7698	0.5521	0.1339	0.7275	0.8912	0.4915	-0.1601	1.3267
FBgn0013773	0.1514	0.5097	-0.3322	-0.0298	-0.3591	-0.1249	0.5929	-0.4368	-0.3126	0.6164	-0.3266	-0.313	-0.1345	0.6601	0.9094	0.2733	0.4312	-0.3594	0.5053	-0.0048	1.4246	0.6229	-0.3748	-0.1149	-0.3536	-0.0781	0.0723	0.1824	-0.2354	0.1901	-0.0293	-0.1098	-0.2828	-0.1757	-0.1541	-0.269	-0.0098	-0.3389	0.1575	-0.5203
FBgn0013799	0.2736	0.0881	-0.2072	-0.6271	0.0873	0.1402	0.2941	-0.2709	-0.065	0.165	-0.1516	0.2213	-0.215	-0.0016	0.3161	0.2472	0.1714	-0.0429	0.1006	0.2413	0.3746	0.155	-0.0876	0.1285	0.1031	-7e-04	-0.1346	-0.0915	-0.1271	-0.0115	0.1689	-0.1409	-0.0501	-0.2727	-0.1805	-0.0955	0.0068	-0.2331	0.0718	-0.2648
FBgn0013809	1.5213	0.2705	0.6094	-0.8402	-1.9351	-0.202	1.6422	-0.7886	0.1015	-0.8175	0.2372	0.9301	0.4397	-0.1425	-0.2194	-1.086	0.4015	-0.4299	0.8933	1.6601	0.0648	0.9085	-1.0198	-0.3382	1.189	-0.3439	-0.7812	-0.8109	-1.3703	-0.6442	0.8907	-0.1161	0.975	0.436	0.3084	-0.4909	0.145	1.6111	-0.1635	-0.6266
FBgn0013810	0.4929	0.2977	0.0271	-2.0167	-0.6329	0.4516	0.441	-0.8957	0.136	0.0034	0.252	0.5173	0.0462	0.0775	0.4186	0.0278	0.3924	0.0911	0.9815	-0.2156	0.8905	-0.3842	0.7477	0.1533	0.4296	-0.0993	0.8917	0.2853	0.1393	-0.2445	0.294	0.0317	0.3853	0.238	-0.6629	-0.9426	0.1125	-0.0646	0.7751	-0.3972
FBgn0013811	0.3825	-0.6594	0.8117	0.6795	-0.987	0.7665	-0.9327	-0.2907	-0.1077	0.4171	-0.4862	-0.1035	-0.0569	0.3927	0.5287	0.272	0.6681	-0.1604	1.72	-1.5276	-0.1227	-0.9732	1.0069	0.4864	-0.5956	1.2969	-2.7513	-0.1887	0.2945	-1.8098	0.4369	0.5976	-0.1421	-1.2013	-0.5481	-0.7836	0.9097	1.0759	0.9569	0.906
FBgn0013812	-0.1934	-0.3484	0.472	-0.8757	-0.1076	0.0352	-0.4091	0.0667	0.2974	-0.8212	-0.3748	-0.3367	0.4607	0.0698	-0.3773	0.0701	-0.2946	0.1349	0.5973	-0.3417	-0.5961	0.1087	-0.0216	-0.1037	-0.4912	-0.2373	0.0894	-0.4705	-0.1254	0.6663	0.5826	0.2858	0.8355	0.4971	0.137	0.3804	-0.211	-0.0251	0.1437	-0.1871
FBgn0013813	-0.0363	-0.1318	-0.0382	-1.1522	-0.8757	-0.7081	0.2005	0.0192	0.0656	0.0139	0.9751	0.2042	-0.5096	0.4489	0.0069	0.7983	2.321	0.7961	2.0154	-0.3238	-1.3326	-0.2096	0.3511	-0.3837	0.9463	0.6553	1.9022	2.0955	-0.6142	0.9187	-0.0255	0.5349	-0.5168	0.4534	-0.6115	-0.4564	-0.2131	0.0815	-0.6265	-1.3908
FBgn0013949	-0.1522	0.0066	0.1442	2.245	-0.2342	0.7863	-0.5652	0.2805	0.2203	-0.3162	0.1596	-0.3518	0.0128	-0.1226	-0.553	0.084	0.0332	0.3282	-0.4605	-0.1832	-0.6412	-0.7932	-0.5335	-0.1068	-0.2204	-0.0571	-0.5561	0.1046	0.3127	-0.513	-0.6664	0.039	0.408	-0.1002	-0.0426	0.4759	-0.1533	0.1801	6e-04	0.8003
FBgn0013953	0.3651	0.0314	0.4317	0.4649	-0.0657	-0.0059	0.2053	0.2305	0.3226	-0.0558	0.1573	-0.342	-0.0515	-0.09	0.0802	-0.1346	0.54	-0.8052	-0.226	-0.1964	-0.3314	0.0584	0.0451	0.3116	-0.2546	-0.023	-0.2568	-0.4836	0.0137	-0.5768	-0.3489	0.4024	0.5249	-0.7884	-0.134	0.2153	0.1878	0.2372	0.193	-0.4085
FBgn0013954	-0.2768	-0.1617	0.1905	0.6876	-0.0598	0.3203	-0.3088	0.262	0.2384	-0.563	0.3526	0.2023	0.3121	-0.4534	-0.3756	-0.3602	-0.316	-0.0741	-0.5155	0.0804	-0.4434	-0.3109	0.2258	0.1205	0.0325	-0.0566	-0.2957	-0.1446	0.3976	-0.2459	-0.162	0.3359	0.2328	0.1123	0.3326	0.4757	0.131	0.1423	0.1334	0.1541
FBgn0013972	-0.2102	-0.6349	0.0434	-0.6668	-0.1111	0.3133	-0.6079	0.3134	0.054	-0.0289	0.3011	-0.1318	0.0186	-0.0581	0.0477	-0.1027	0.206	0.2717	0.3963	-0.7328	0.0763	-0.4338	-0.2434	-0.4752	-0.3666	0.5706	0.0358	-0.3191	-0.0438	3e-04	-0.2297	-0.2102	0.2449	0.5846	0.1153	0.5318	-0.0301	0.6473	0.1117	0.6428
FBgn0013973	-0.0441	0.4328	0.2038	-1.7348	-0.2694	-0.0764	0.2487	0.208	-0.1742	0.4531	-0.0613	-0.325	0.0704	0.4165	0.3235	0.6247	0.5257	0.8071	0.9353	-0.7122	-0.057	0.1787	-0.1985	-0.4479	0.1838	0.1972	0.3309	-0.0123	-0.0046	-0.4796	-0.6589	-0.255	0.133	-0.4442	-0.3947	0.6041	-0.2222	0.3359	-0.6747	0.5679
FBgn0013981	0.0485	0.0367	-0.0025	0.5257	-0.2916	-0.2278	0.2389	-0.1052	-0.288	0.3171	0.0298	-0.4664	0.046	0.1424	0.1158	0.2356	0.2002	0.3342	0.3877	-0.4358	0.1463	0.2717	-0.1035	-0.3985	-0.4807	0.5076	-0.0783	0.3563	-0.0441	0.3935	-0.7796	-0.1218	-0.3517	0.1027	-0.0753	0.0844	-0.3186	-0.2635	0.3043	-0.1665
FBgn0013983	-0.3414	-0.2977	-0.0038	0.599	0.2164	0.2142	-0.9093	0.386	0.0349	-0.344	-0.1573	-0.1753	-0.0836	-0.2821	-0.2973	0.1705	-0.2583	0.4666	-0.1965	-0.0654	-0.1005	-0.2619	-0.0244	0.162	-0.0075	0.264	0.0973	-0.2666	-0.0409	-0.3136	-0.0243	0.0223	0.001	-0.2683	-0.2259	0.0235	0.0267	0.5884	0.2343	0.3351
FBgn0013984	0.4796	0.1399	-0.2559	-1.3478	-0.2424	0.181	0.1508	-0.6375	-0.2215	0.0874	-0.0316	0.1469	-0.1825	0.34	0.2892	0.3165	0.1723	0.6862	0.1391	0.0688	-0.1686	-0.2433	0.0634	0.2073	0.1727	-0.1669	0.1046	0.2797	-0.2439	0.3642	0.503	-0.1393	0.092	-0.0896	-0.3616	-0.3498	-0.0506	-0.0218	-0.2513	0.063
FBgn0013987	0.1714	0.2773	-0.1794	0.0164	-0.1107	-0.1147	0.5291	-0.1832	-0.0826	0.3003	-0.2733	-0.1909	-0.1293	0.2978	0.2352	0.235	0.2826	-0.1286	0.5524	0.009	0.3891	0.1744	-0.2618	-0.1142	-0.1478	-0.1309	-0.1268	0.2277	-0.1012	0.0086	-0.0338	-0.2057	-0.1317	-0.1145	-0.197	-0.2623	-0.1161	-0.0864	-0.0281	-0.2075
FBgn0013995	-0.0869	-0.1167	-0.0421	-0.929	0.0696	-0.0198	-0.0185	-0.0473	0.1259	-0.1094	0.1683	0.2249	0.1524	-0.1396	0.173	-0.1405	0.009	-0.0032	-0.2872	0.167	-0.0249	-0.2124	0.0695	0.2224	0.0171	-0.1055	0.1134	-0.1423	0.0361	-0.1897	0.4974	0.1311	-0.1369	0.3058	0.0416	0.106	-0.0238	0.0376	0.2603	-0.2283
FBgn0013997	0.2765	0.1927	-0.0881	-0.652	-0.1406	0.1174	0.1296	-0.1737	0.1505	-4e-04	-0.0902	0.1279	-0.0171	0.3467	0.076	-0.0285	0.2073	0.1728	-0.0291	0.0362	0.2077	0.1585	-0.0207	-0.0112	-0.0832	0.0753	0.1273	0.1046	-0.0128	0.0834	-0.3473	-0.107	0.0799	0.0818	-0.1606	-0.3611	-0.1835	-0.1261	0.0775	0.0326
FBgn0014000	0.352	0.2114	0.4551	1.4771	-0.06	-0.2546	0.1179	0.0434	-0.1703	0.7899	0.1554	-0.6247	0.1844	0.1465	0.0097	0.3108	0.2724	-0.4146	0.5286	-0.326	0.6061	0.0385	-0.101	-1.5807	-0.6159	-0.2541	0.0259	-0.6151	-0.2594	0.2499	-1.0032	0.1983	0.0899	-0.0139	-0.0862	0.536	-0.0227	0.1752	-0.1373	0.4179
FBgn0014001	0.087	0.0925	-0.1984	-0.5656	-0.2453	-0.0829	0.2239	-0.2741	-0.2103	0.2426	-0.2229	-0.0854	-0.154	0.3396	0.4023	0.3557	0.4109	0.2058	0.203	0.107	0.2438	0.3801	-0.1208	0.0584	-0.073	-0.1095	0.076	0.1132	-0.0423	0.4853	0.0977	-0.1488	-0.1598	-0.2212	-0.2046	-0.3066	-0.0642	-0.2172	-0.0264	-0.3392
FBgn0014002	-0.1327	-0.0712	-0.2005	0.7354	-0.0173	0.3852	0.0701	0.1889	0.058	-0.3012	-0.1799	0.062	-0.0415	-0.1628	-0.308	0.0506	0.0237	-0.0036	-0.2625	-0.0057	-0.2224	-0.2028	-0.1878	-0.1728	0.1762	-0.0823	-0.2329	0.022	0.0416	0.0706	-0.1863	-0.045	0.0934	0.2331	-0.0065	0.0212	-0.0816	0.2312	0.2417	0.4162
FBgn0014006	-0.0599	0.0261	0.1221	-0.2533	-0.0429	-0.154	-0.0096	-0.1095	-0.1662	0.1465	-0.0233	-0.0689	0.0927	-0.1165	0.2221	-0.1648	-0.2653	-0.1496	-0.1071	-0.108	0.1933	0.044	0.082	-0.0825	0.0194	0.4371	0.3604	-0.0942	0.177	0.0213	0.0853	0.0492	-0.1558	0.1696	0.1631	-0.1088	0.0084	0.0092	0.2266	-0.3437
FBgn0014007	-0.172	0.1969	-0.1734	-0.8772	0.3751	-0.1019	0.0549	0.0838	-0.0104	-5e-04	-0.3148	0.3944	-0.0424	-0.4147	0.1832	-0.0802	-0.2412	-0.257	-0.3619	0.6871	0.2599	-0.2243	0.125	0.456	0.2038	-0.252	0.1999	-0.195	0.0996	0.1802	0.8029	0.1148	-0.1602	-0.2126	0.1386	-0.1598	0.1533	0.0569	-0.1289	-0.5741
FBgn0014009	0.1119	-0.0093	0	0.5689	-0.0239	-0.0702	-0.1111	0.0473	0.0061	0.2348	-0.0657	-0.1026	-0.1271	0.1347	0.0629	0.2427	0.1742	-0.0063	0.1783	0.0844	0.2077	0.1814	-0.1564	-0.0112	-0.1787	0.2315	-0.05	-0.0909	-0.1552	-0.4313	-0.3274	-0.0473	0.075	-0.111	-0.0757	-0.0831	0.0663	-0.0693	-0.3302	0.0989
FBgn0014010	0.0658	-0.0573	0.0202	0.3363	0.1698	-0.0561	-0.1647	0.104	0.0709	0.1183	0.067	-0.0086	-0.0854	0.0946	-0.0248	0.151	0.19	0.2611	-0.1929	0.1849	-0.4341	-0.3044	-0.0806	0.1244	0.0934	-0.0336	-0.0952	-0.1044	-0.0778	-0.1253	-0.2012	-0.0838	0.168	0.0144	-0.1822	-0.0687	0.1218	0.0515	-0.2131	0.2139
FBgn0014011	0.144	0.0459	-0.0412	0.302	-0.1933	0.1365	0.2378	0.0938	0.2493	0.0341	0.0075	0.0482	-0.1431	0.2413	0.0824	0.2378	0.3839	0.329	0.1601	0.2415	-0.5839	0.1374	-0.1725	0.0889	0.0697	-0.7824	-0.2891	0.0338	-0.1568	0.069	-0.1202	-0.093	0.2269	-0.3426	-0.3372	-0.2386	0.0765	0.0772	-0.3312	0.0732
FBgn0014018	0.2013	-0.0572	0.0419	0.4916	-0.2079	0.2131	-0.1409	-0.102	0.0512	-0.1429	0.1442	-0.1352	0.095	0.0392	-0.2718	-0.0444	-0.1722	0.3705	0.2406	0.0268	-0.2901	-0.2254	0.049	-0.0211	-0.1075	-0.0988	-0.0363	-0.0969	-0.1076	-0.2163	-0.1085	0.1127	0.1017	0.0911	-0.0146	-0.1202	0.2305	-0.0296	-0.1941	0.3558
FBgn0014019	-0.542	0.3551	0.3795	-3.7416	0.7465	-0.191	-0.2411	0.242	-0.32	-0.017	0.6756	-0.1078	0.2557	0.9735	0.3247	0.4432	1.1007	0.6527	0.7352	0.1935	0.0214	0.3228	-0.2598	0.22	0.0621	0.1579	-0.4154	0.1729	0.0357	-3.5571	-0.5521	-0.2906	0.6462	-0.6189	-0.7919	0.7618	0.6279	0.7515	-1.3708	0.1536
FBgn0014020	0.4306	0.4175	-0.0949	0.1536	-0.2051	-0.5431	0.76	-0.1432	-0.1854	0.55	-0.0879	-0.3741	-0.2796	0.6503	0.4723	0.5619	0.5813	0.4162	0.7828	-0.1028	0.2859	0.4818	-0.2538	-0.2733	-0.2186	-0.3685	-0.5544	0.3697	-0.2229	0.2717	-0.6802	-0.3618	-0.2302	-0.3704	-0.3511	-0.1874	-0.245	-0.2938	-0.8226	-0.1026
FBgn0014022	0.0712	-0.1411	-0.0912	-0.583	0.3015	0.281	-0.0236	0.3175	0.0846	-0.0232	0.2442	0.1366	-0.0453	-0.2342	-0.2707	-0.315	-0.5951	-0.0131	-0.2304	0.1621	0.02	-0.2392	0.2297	0.2735	0.1506	-0.6602	-0.2894	-0.1779	0.2447	-0.5627	0.3557	0.1458	0.341	-0.1122	-0.005	0.021	0.1999	-0.3094	-0.3399	0.1062
FBgn0014023	-0.4161	-0.1825	0.1207	0.4439	0.1215	0.0242	0.0709	0.1148	0.1673	-0.0186	0.1411	0.1159	-0.0252	-0.1903	0.1933	-0.0837	-0.017	0.1659	0.0135	-0.2795	-0.2171	-0.0729	-0.0782	0.0829	-0.266	-0.0117	-0.0268	0.0801	0.1883	-0.403	-0.0012	-0.0331	0.3576	0.1134	-0.0789	0.1837	0.0011	-0.2265	-0.4745	0.1109
FBgn0014024	0.3568	0.3768	-0.3332	-0.4791	-0.3643	-0.0414	0.7859	-0.4404	-0.275	0.548	-0.3462	-0.2603	-0.191	0.3135	0.5047	0.6023	0.2913	0.0232	0.6119	-0.3618	0.5494	0.4005	-0.2902	-0.2324	-0.3352	-0.1231	-0.0172	0.7821	-0.1364	0.5983	-0.1032	-0.275	-0.0868	-0.0376	-0.1893	-0.2577	-0.3446	-0.0729	-0.0387	-0.4209
FBgn0014026	-0.1804	-0.1752	0.3037	0.9244	-0.0972	0.2527	-0.3676	0.0986	0.1748	-0.6326	0.1734	-0.0511	0.2571	-0.4542	-0.6462	-0.3745	-0.4885	0.2963	-0.3687	0.1365	-0.6663	-0.2519	0.2817	0.1501	-0.0744	0.1456	0.0067	-0.2812	0.2231	0.3782	-0.3623	0.1866	0.3218	0.2581	0.2275	0.331	0.219	-0.0794	0.2502	0.2857
FBgn0014028	-0.3021	-0.2722	0.129	1.6295	0.1314	0.1898	-0.3708	0.5307	0.1666	0.0544	0.1966	-0.202	-0.1894	-0.0407	-0.5237	0.0815	-0.3063	-0.1377	-0.0983	-0.2152	-0.4753	-0.1488	-0.1216	-0.2786	-0.0783	0.4753	-0.1933	-0.1946	0.0639	-0.1573	-0.545	-0.0501	0.1404	-0.165	0.0086	0.5622	0.2261	0.1338	0.0603	0.4242
FBgn0014029	0.2134	0.0228	-0.0063	0.1477	-0.1242	-0.0632	0.2918	-0.2532	-0.0712	0.2869	-0.1623	0.0088	-0.086	0.1937	0.0488	0.1888	0.0643	-0.1323	0.3367	-0.2539	0.3927	0.0644	-0.0663	-0.143	-0.422	0.2192	0.2666	0.2257	0.0619	0.0164	-0.0378	-0.0822	-0.2301	0.1057	-0.0427	-0.0541	-0.1843	-0.3095	0.375	-0.3055
FBgn0014031	-0.5608	0.1187	0.6583	1.6901	0.2118	0.1552	-0.0416	0.375	-0.0183	0.0721	0.3882	-0.3534	0.4211	-0.1313	-0.379	-0.3057	-0.0042	-0.4317	-0.0529	-0.4819	-0.2671	0.2086	0.0786	-0.2634	-0.4277	-0.1746	-0.3153	-0.7538	0.2186	-0.6338	-0.4932	0.5002	-0.1488	-0.3478	0.2	0.2587	0.0504	0.1416	-0.2331	0.4664
FBgn0014032	-0.2639	0.126	0.1812	0.2797	0.0666	-0.1868	-0.1637	0.0891	-0.0286	-0.0871	0.2595	-0.2442	0.2498	0.0299	-0.0156	-0.4357	-0.6937	-0.1682	-0.3359	-0.1296	0.0547	0.2196	0.0381	-0.097	-0.1613	0.3049	0.4738	-0.2082	0.2074	-0.6317	0.0801	0.2494	-0.0956	0.1798	0.3114	0.1381	-0.497	0.0771	0.3527	-0.1463
FBgn0014033	0.2863	0.3009	0.0296	1.6523	0.1651	0.4921	0.2244	0.3793	-0.0791	-0.2263	0.0976	-0.396	-0.1006	0.0866	-0.0702	0.3724	0.2055	0.6189	0.9648	-0.3158	-0.7713	0.511	-0.6348	-0.39	-0.2341	-0.4534	-0.7576	0.3403	-0.2053	0.0336	-0.2112	-0.5284	0.1145	-0.1338	-0.5749	0.1628	-0.1576	0.0353	-0.5591	0.8113
FBgn0014037	0.1647	0.1516	-0.2206	-0.5509	0.0458	-0.1112	0.2847	-0.1633	-0.0679	0.2785	-0.2439	0.1759	-0.1068	0.1983	0.2727	0.2387	0.1249	-0.0595	-0.021	0.2033	0.2447	0.1539	-0.1584	-0.1329	0.1793	-0.2296	0.1262	0.3114	-0.078	-0.0089	0.2767	-0.3662	-0.166	-0.0938	-0.3925	-0.1737	0.0022	-0.0021	-0.0444	-0.2437
FBgn0014073	0.2203	-0.0234	-0.0585	-0.0119	0.0684	-0.223	0.2395	0.2379	-0.0096	-0.1614	-0.0827	-0.6489	0.0785	0.8565	0.0855	-0.0302	0.5474	0.2403	0.754	0.0893	0.3242	0.3663	-0.3567	-0.5103	0.2048	0.1419	-0.4218	0.8089	0.0122	-0.2969	-0.592	-0.104	-0.2192	-0.7814	-0.0258	-0.1784	0.2003	0.2361	-0.4542	0.2511
FBgn0014075	-0.1098	-0.1597	0.0286	-0.4859	0.2359	0.2431	-0.1858	0.0694	0.1325	-0.5297	-0.0415	0.3015	0.1471	-0.5091	-0.2187	-0.2056	-0.1656	-0.1784	-0.3305	0.4581	-0.3093	-0.3492	0.282	0.217	0.2948	-0.0792	0.5091	-0.4038	0.2052	-0.1602	0.3349	0.2489	0.0992	0.3282	0.2414	-0.0596	-0.0334	-0.0034	0.1714	-0.1055
FBgn0014076	-0.3585	0.0697	0.7108	2.2074	-0.5977	1.3152	-1.6581	-0.1059	1.291	-0.8355	-0.6031	1.2116	-0.7835	-3.2377	1.1729	-0.5951	-0.5453	0.1342	-4.7337	-1.4766	0.0574	-2.4496	1.6108	-0.957	1.844	-1.2983	0.4916	1.2545	-0.5194	-0.8627	-0.7526	0.2039	0.7692	1.5578	1.7672	-0.0447	1.1237	1.1208	0.8602	0.8508
FBgn0014092	-0.1857	-0.2971	-0.0416	0.3285	0.1597	-0.0558	-0.2739	0.2922	0.0497	-0.1685	0.1281	-0.0302	0.2285	-0.5527	-0.4705	-0.4765	-0.2703	0.0098	-0.4665	0.2787	-0.469	-0.167	0.087	0.3473	0.4578	-0.0815	-0.5162	0.0733	0.1154	-0.0717	-0.1763	0.1024	0.4078	-0.0554	-0.0259	0.0934	0.1132	0.1149	-0.3709	0.2947
FBgn0014127	0.1231	0.3667	0.027	-0.7881	0.1288	-0.1141	-0.1102	7e-04	-0.3712	-0.2515	-0.2395	0.1707	0.2974	-0.0654	0.2989	0.055	-0.0256	-0.0871	-0.4979	0.4949	0.6022	0.2605	0.2026	-0.8339	-0.0084	0.0366	0.7353	-0.2137	0.248	0.2196	0.6488	0.2908	-0.4589	0.1115	0.3143	-0.1338	-0.0575	-0.0071	-0.0301	-1.2091
FBgn0014133	0.1356	0.2553	-0.2158	-1.074	-0.0465	-0.1264	0.2051	-0.3433	-0.1939	0.2095	-0.2747	0.1147	-0.0414	0.0403	0.3881	0.3257	0.0638	-0.1941	-0.0629	0.0911	0.3809	0.0561	0.0258	0.1424	-0.0278	-0.136	0.2456	0.225	-0.1207	0.1796	0.4418	0.012	-0.0821	0.0226	0.0621	-0.1479	0.0099	-0.1069	-0.0566	-0.5107
FBgn0014135	0.4008	-0.2923	-0.2942	0.5832	0.6131	0.2632	-0.6744	0.3851	0.799	-0.1673	-0.59	0.2581	-0.4766	0.473	-0.5417	-0.0647	0.0954	0.5892	0.2998	0.5711	-1.1032	-0.2577	-0.2015	0.0351	0.748	-0.668	-1.1842	-0.7569	-0.5879	-0.8164	0.7279	-0.165	1.1905	-0.4625	-0.2096	-0.1586	0.0594	0.4075	-1.145	0.9471
FBgn0014141	0.0189	0.0718	-0.1024	0.2359	-0.154	0.0989	0.0703	-0.0668	0.0933	0.0646	0.1157	-0.0684	0.0325	0.0981	0.177	-0.1419	0.2247	-0.2194	0.1244	-0.2987	0.0419	-0.1073	-0.2469	-0.0712	-0.1754	0.2256	0.2256	0.0935	-0.0025	-0.1502	-0.1818	-0.0787	-0.0569	0.047	-0.1853	-0.1626	-0.0677	0.1407	0.2344	-0.0076
[truncated: 9,359 more rows]
