# Supplementary material for: Effects of Gene Dose, Chromatin, and Network Topology on Expression in Drosophila melanogaster
Source: PLoS Genet. 2016 Sep 6;12(9):e1006295. doi: 10.1371/journal.pgen.1006295 (PMC5012587; doi:10.1371/journal.pgen.1006295)
Supplement: S1 File — Tab-limited text files contain log2 gene-level expression relative to the global reference. Genes are by Flybase IDs. Genotypes are abbreviated by removing the suffix Df(2L). (ZIP) [file pgen.1006295.s001.zip › Supplemental File 1/Hybrid_Male_log2FoldChange.txt]

ED761_M	ED8185_M	ED1161_M	ED1272_M	ED105_M	ED7762_M	ED125_M	ED7853_M	ED690_M	ED729_M	ED8142_M	ED1202_M	ED8186_M	ED632_M	ED773_M	ED774_M	ED776_M	ED777_M	ED784_M	ED206_M	ED695_M	ED700_M	ED746_M	ED1303_M	ED134_M	ED19_M	ED775_M	ED94_M	ED793_M	ED1200_M	ED1317_M	ED136_M	ED354_M	ED80_M	ED800_M	ED929_M	ED1473_M	ED1315_M	ED1226_M	ED1466_M
FBgn0000008	0.0586	0.1741	0.0379	-0.035	0.0816	-0.1659	0.2006	-0.1601	0.3029	0.0692	0.036	9e-04	0.2035	-0.2583	-0.4601	-0.1722	-0.0888	-0.2365	0.0606	0.1403	-0.5371	0.0598	-0.0699	0.4235	0.292	-0.0182	-0.1828	-0.136	0.0228	-0.0718	0.0687	-0.0695	-0.2268	-0.1147	-0.46	0.3428	0.0102	0.4298	-0.2187	-0.1819
FBgn0000014	0.0856	-0.0867	-0.1571	-0.2198	-0.1945	0.0689	-0.361	-0.1035	0.2164	0.0162	0.0361	0.0972	-0.0561	0.2632	-0.2085	0.308	-0.1802	-0.1054	0.4077	0.181	0.1219	-0.188	-0.0206	-0.0394	0.0292	-0.1258	0.1061	0.0649	-0.056	0.2453	0.2025	0.0129	-0.8104	-0.0711	-0.1954	0.0224	0.1106	-0.1084	0.2497	0.2159
FBgn0000015	0.2906	-0.0291	0.1085	-0.4023	-0.0296	-0.05	-0.0203	-0.4457	0.2801	0.2778	0.0731	0.052	-0.0665	-1.0204	0.1012	-0.4259	0.2587	0.3125	0.1464	0.2462	0.2828	0.0912	0.3805	0.0549	-0.1751	-0.0087	0.1638	-0.5581	-0.3605	-0.198	0.5237	0.1462	-0.057	-0.178	-0.1775	0.0248	0.4419	-0.076	0.3979	-0.0539
FBgn0000017	0.3906	-0.1656	-0.3292	-0.2394	-0.3208	0.0835	-0.5271	-0.3211	0.5889	0.7458	-0.3031	-0.0294	-0.5421	-0.7215	0.3575	0.5225	0.999	0.423	0.4619	-0.2405	1.0332	0.8901	0.8041	-0.1289	-0.3161	-0.1429	0.8202	-0.3255	-0.3116	-0.2631	-0.2896	-0.3025	-0.1107	-0.3484	-0.4867	-0.2459	-0.2573	-0.1652	0.0049	-0.2101
FBgn0000018	-0.0064	0.1053	0.1843	-0.1641	0.3122	0.0349	0.0983	0.0042	-0.4878	-0.7636	-0.0713	0.0682	-0.2064	0.5241	0.0179	-0.8543	-0.1105	-0.2979	0.2233	-0.1326	-0.267	-0.5637	-0.7724	0.2621	0.23	-0.1877	-0.1814	-0.1003	-0.1856	0.2502	0.2125	0.1704	-0.2335	-0.0403	0.2473	0.1915	-0.0457	0.3775	0.106	-0.129
FBgn0000024	0.1677	-0.2107	0.1767	0.0442	-0.2209	0.3164	-0.1611	0.1571	-0.4268	-0.1317	0.1501	0.3032	-0.3333	-2.23	-0.0496	-0.4477	0.1404	0.0696	-0.2664	0.3629	-0.0073	-0.0231	0.1474	0.4524	0.1333	0.4552	0.011	-0.0243	0.2651	0.1222	0.032	0.0781	-0.122	0.0519	-0.3921	0.1087	0.3249	0.0613	0.4336	0.3489
FBgn0000028	0.4147	-0.0798	-0.2871	-0.2539	-0.1083	0.124	-0.0768	0.0499	0.3657	1.1242	-0.4952	0.0258	-0.2957	-1.2874	0.4088	1.1601	0.7466	0.6234	0.6077	0.0185	0.9148	0.2449	0.6485	-0.1522	0.091	0.0733	1.0314	-0.2727	-0.029	-0.217	-0.0218	-0.0123	-0.1768	-0.2288	-0.1771	-0.8146	0.0781	-0.2078	0.0107	-0.5696
FBgn0000032	0.0884	0.0525	0.1456	-0.0077	0.1765	-0.428	0.1519	-0.3035	-0.1822	-0.1878	0.0988	0.146	-0.0537	0.2053	-0.2599	-0.0256	-0.1426	-0.0289	-0.1675	0.0163	-0.6096	-0.0445	0.0591	0.1048	0.1955	0.2695	-0.4721	-0.079	-0.1658	0.0285	0.2657	0.3417	-0.0413	-0.1144	0.108	-0.0265	0.0841	0.1378	-0.0825	0.0638
FBgn0000036	0.1878	-0.0937	0.1811	0.1654	-0.3344	0.2584	0.1607	0.0969	-0.1487	-0.5478	-0.009	0.3796	-0.4378	-3.366	-0.063	-0.1921	0.2643	0.0841	-0.1198	0.5821	0.4987	-0.3322	-0.1258	0.2712	0.0774	0.5076	-0.3181	0.2136	0.2575	0.3976	0.1194	0.1975	-0.8127	-0.1473	-0.218	0.084	0.3984	0.2195	0.7006	0.179
FBgn0000037	0.847	-0.0619	-0.513	0.185	-0.7323	0.6055	-0.3768	0.0684	0.8154	0.339	0.0623	0.342	-0.5087	-3.8167	0.2659	0.5361	0.8392	0.7431	0.3093	0.1788	0.7201	0.3219	0.7116	0.1467	-0.0092	0.0963	1.1335	-0.1502	0.412	-0.1419	-0.1632	-0.343	-0.2514	-0.2075	-0.6729	0.0462	0.0941	-0.0584	0.1594	-0.1589
FBgn0000038	0.4997	0.0836	-0.2146	0.0036	-0.6051	0.3415	-0.2393	0.1206	0.0939	0.1407	0.0636	0.1895	-0.356	-2.7334	0.2312	0.0293	0.5294	0.185	-0.0087	0.3419	0.3821	0.1344	0.1861	0.064	-0.1101	0.2461	0.5465	0.1684	0.3418	0.0927	0.0421	-0.0402	-0.5573	-0.0607	-0.2775	0.2654	0.1176	-0.0982	-0.2499	0.025
FBgn0000039	0.1304	0.2827	-0.3254	-0.0513	-0.5436	-0.2825	-0.0561	0.3623	-0.4607	0.258	0.3809	0.1305	-0.2711	-2.6207	0.029	0.2146	0.1282	0.2291	-0.135	-0.237	0.3282	0.1933	0.6391	-0.0146	-0.1915	0.3071	0.8456	0.2267	0.5328	0.1627	0.1797	-0.0545	-0.03	0.061	-0.2574	0.3925	0.1402	-0.0062	-0.3776	0.1311
FBgn0000042	0.2356	-0.1097	-0.3131	-0.2656	-0.0405	0.339	-0.3145	0.137	0.1624	0.0732	0.1126	-0.3395	-0.3202	0.2723	0.2538	0.7602	0.6326	0.088	0.1275	-0.3021	0.3454	0.62	0.4073	-0.3033	-0.3674	-0.2201	0.3374	-0.2233	-0.2383	0.0216	-0.5278	-0.145	-0.1896	-0.1753	-5e-04	0.084	-0.2981	-0.2359	-0.1527	-0.3213
FBgn0000043	-0.3795	0.23	0.2327	0.0386	0.154	-0.0948	0.1596	0.0408	-0.2147	-0.18	0.001	0.1333	0.0541	0.781	-0.1927	-0.0034	-0.0072	-0.2067	0.0051	0.0984	-0.4513	-0.1025	-0.099	-0.3008	0.1172	0.0367	-0.2498	-0.0843	-0.1075	0.1909	0.1682	0.2442	-0.1642	-0.0058	0.0164	-0.0602	0.094	0.1372	0.0352	-0.0172
FBgn0000044	0.1057	-0.4289	0.069	-0.3939	-0.2683	0.7893	-0.2004	0.1691	-0.1051	0.0811	-0.2723	-0.0959	-0.1361	0.0967	-0.4333	-0.4895	0.2044	0.1936	0.3557	-0.0822	0.4299	-0.135	0.0858	0.3561	-0.3154	0.3234	-0.0849	-0.1845	-0.198	-0.1411	-0.1219	0.1172	0.0106	-0.3462	-0.1591	0.3553	-0.0721	0.2297	0.5323	0.0609
FBgn0000045	-0.4815	-0.7962	0.5292	-0.4256	-0.1813	0.9385	-0.5909	0.1938	-0.6997	0.1432	-0.2445	0.2627	0.2658	-0.338	-0.6582	-0.1921	0.1948	-0.1211	-0.1432	0.3385	-0.1509	-0.3367	0.0429	0.2916	-0.8134	0.74	-0.5488	0.5235	0.4236	-0.2436	-0.0735	-0.0551	0.8697	-0.1104	0.2296	0.2375	0.0656	0.4715	0.7222	-0.1701
FBgn0000046	0.1613	-0.1999	0.0531	-0.0797	-0.2153	0.4195	-0.2725	0.1502	-0.0123	0.0993	-0.2259	-0.0183	-0.174	0.1071	-0.2613	-0.0225	0.1059	-0.0687	0.1713	0.0953	0.1579	0.014	0.0761	0.1767	-0.1124	0.2214	0.0471	-0.1098	-0.0878	-0.1182	-0.0524	-0.0066	0.1688	-0.1474	-0.0982	-0.0707	-0.1098	-0.0926	0.3404	-0.1154
FBgn0000047	-0.9574	-0.9803	-0.3614	-0.5219	-0.4102	1.9141	-0.1379	1.1355	-0.3434	-0.537	-0.1684	-0.06	-0.0148	1.9928	-0.6154	0.2912	0.0532	-1.0702	-0.064	-0.6138	-0.8179	-0.895	-0.4565	0.9854	-1.2144	0.3768	-1.0225	1.082	0.6623	0.2208	0.747	0.0685	1.1731	-1.1055	1.0772	0.2315	-0.9528	0.7232	0.0855	0.3969
FBgn0000052	-0.0137	0.4359	0.0711	-0.085	0.0603	0.1913	-0.2731	-0.0798	1.1519	0.5904	-0.1572	-0.508	-0.0595	0.473	0.137	0.3844	0.3758	-0.0487	0.2684	-0.2256	0.4804	0.3577	0.3887	-0.0757	-0.1506	-0.5826	0.5774	0.4189	-0.0219	-0.2575	-0.3597	-0.8578	-0.4165	-0.0032	-0.1658	0.3675	-0.1556	-0.6825	-0.7863	-0.2263
FBgn0000053	0.1687	0.3038	0.3776	-0.4403	-0.0336	0.2191	-0.4999	0.2492	0.3645	0.4434	-0.0086	-0.4552	0.339	0.4295	-0.3402	0.2415	0.095	-0.2901	0.1799	-0.4487	0.3919	0.2174	0.32	0.0456	-0.2039	-0.3286	0.7985	0.2807	0.0737	-0.4752	-0.1623	-0.6403	0.8887	-0.0894	-0.0233	0.4702	-0.1035	-0.705	-1.1186	0.1001
FBgn0000054	-0.2656	0.2154	0.1558	0.0919	0.1971	0.1166	0.0327	0.0081	-0.0898	-0.5241	0.2154	0.1771	0.0541	0.2709	-0.1281	-0.5362	-0.6205	-0.3382	-0.0415	-0.0873	-0.4642	-0.2741	-0.5982	0.3142	0.142	0.1632	-0.3203	0.1218	-0.0545	-0.0814	0.2041	0.0207	-0.5002	-0.0647	0.0874	0.1664	0.1245	0.1623	0.1375	0.2275
FBgn0000055	-1.6035	-1.0475	0.7798	-0.8336	0.4283	-0.6281	-0.1129	0.5241	-0.0719	-0.0509	0.877	0.4011	0.3299	0.3471	-0.5921	0.7228	-1.5265	-1.9224	-0.6067	1.7564	-1.147	0.0526	-0.0726	0.7169	-0.3657	1.5675	0.0727	-0.0621	0.8269	0.2281	-0.1531	0.681	1.5353	-0.6719	-0.7759	-0.775	1.3963	-0.0248	-1.0997	0.1297
FBgn0000057	0.1255	-0.11	-0.0961	-0.2898	-0.0225	-0.1146	-0.194	-0.0069	0.3465	0.819	-0.1243	0.0548	-0.0243	0.0375	0.1097	0.6276	0.4091	0.1294	0.0999	-0.2608	0.6309	0.4153	0.4778	-0.2094	-0.065	-0.2852	0.617	-0.1728	-0.0911	-0.2723	-0.2113	-0.2717	-0.2731	-0.0496	0.0237	-0.1698	-0.2644	-0.1438	-0.1851	-0.4115
FBgn0000061	0.2836	-0.5568	-0.7598	-0.4555	0.1971	-1.393	0.8407	0.4156	0.2443	0.8475	0.0081	0.2047	0.6307	-0.9297	-0.1393	0.0135	1.2187	1.0762	0.3887	0.655	1.233	0.5592	-0.6844	-0.8639	-0.2379	-0.2291	0.5577	0.0409	0.752	1.2955	-1.8516	0.2504	-0.7549	0.0395	-0.7573	0.4766	-0.2131	-1.7902	0.2908	1.0439
FBgn0000063	-0.0061	0.0315	0.4706	-0.1889	-0.3162	0.3529	-0.0973	0.068	0.5832	-0.2083	-0.2675	0.2639	0.0297	-0.267	0.1923	0.4311	0.074	0.2484	0.1043	-0.0778	0.4333	-0.2878	-0.0602	-0.3532	0.3188	0.2032	-0.0435	-0.2986	-0.2562	0.1657	0.279	0.3972	-0.5931	-0.3145	0.1512	-0.3015	-0.2027	0.3079	0.1922	-0.5143
FBgn0000064	-0.0986	-0.1145	0.0226	0.2059	0.315	0.0484	-0.0445	-0.0699	0.0225	-0.6834	-0.2278	-0.1361	0.0437	1.1758	-0.2234	-0.1627	-0.2757	-0.0806	-0.0426	0.3201	-0.3769	0.0473	-0.5641	0.2658	-0.1066	0.2319	-0.4566	0.2326	0.1841	-0.0452	-0.0269	-0.0677	-0.1666	0.0293	0.0221	0.4528	0.1584	0.1461	0.1327	0.1898
FBgn0000075	-0.0982	0.5151	0.0178	0.5201	-0.3335	0.811	0.2345	0.1339	0.4318	0.6196	0.5498	-1.2892	0.0193	-1.1015	-1.9977	-0.3048	0.5378	0.3442	0.5682	0.0271	0.5285	0.4404	-0.8938	0.5126	0.0029	-0.8272	1.0399	-0.2535	0.0139	-1.0268	-0.0782	0.9819	-0.2507	0.8955	-0.0151	0.7054	0.0751	-0.22	-1.6057	-0.0629
FBgn0000077	-0.0063	-0.3318	0.1576	0.4568	0.1607	0.0862	0.2679	-0.0334	-0.6771	-0.2058	0.0284	-0.1915	0.1484	0.4458	-0.6282	-0.6219	-0.0777	0.114	-0.2725	0.2614	-0.7174	0.4853	0.1646	0.2317	0.0263	0.0775	0.0271	-0.1426	-0.0227	0.0909	0.0619	-0.3525	0.0664	-0.1031	-0.1048	0.1511	0.0802	-0.1633	0.2438	0.2699
FBgn0000078	-0.6386	-0.0968	0.2775	-0.0457	0.9109	-0.0526	0.0948	-0.0741	-0.8286	0.5812	0.4811	-0.3556	0.485	-1.0886	-0.4726	-0.2389	0.4869	0.4353	-1.5715	-0.5104	0.075	-0.736	-0.4187	0.5603	0.2944	0.2861	-0.1547	0.62	0.7287	0.1041	-0.205	0.0932	-0.5403	0.6991	0.5638	-0.1151	0.8483	0.1459	-0.1834	0.0395
FBgn0000079	-0.576	-0.1917	0.1203	-0.049	0.8321	0.0696	0.0236	-0.1235	-0.8962	0.6316	0.3711	-0.2973	0.42	-1.1234	-0.3912	-0.2134	0.5638	0.5582	-1.3765	-0.6165	0.162	-0.6339	-0.372	0.6416	0.1725	0.4452	-0.0209	0.5203	0.4462	0.2058	-0.2568	0.1566	-0.5136	0.5731	0.4828	-0.1426	0.7816	0.2466	-0.3034	0.0453
FBgn0000083	-0.358	0.2621	-0.0988	0.0237	0.2228	-0.1369	0.0725	0.1155	0.0291	-0.3216	0.0278	-0.1387	0.0934	0.6346	-0.2669	-0.4068	-0.1376	0.0294	-0.2462	-0.0392	-0.1146	0.1392	-0.1307	0.2817	-0.1286	-0.0616	-0.245	0.12	0.0967	0.1166	-0.031	-0.1589	0.2057	0.2052	0.0345	0.4022	0.1104	-0.17	0.0013	0.0181
FBgn0000084	-0.357	0.4145	-0.036	0.0189	-0.0414	-0.3416	-0.0712	0.1824	-0.0645	-0.1082	0.2731	-0.1783	0.1692	0.722	-0.2051	-0.1363	-0.398	-0.1422	-0.183	-0.2214	-0.0806	0.0549	-0.3459	0.2292	-0.221	-0.2773	-0.317	0.3508	0.2197	-0.1125	-0.1147	-0.1684	0.3712	0.3546	0.2521	0.4121	0.0967	-0.0883	-0.1504	-0.1325
FBgn0000092	0.3165	0.8039	0.8629	0.5619	-1.5204	-1.1225	-0.042	2.2172	-2.8582	0.652	0.1319	1.7708	0.3218	2.6836	0.206	-1.001	-0.6201	0.796	1.647	-1.0676	-0.8462	-0.7532	-0.2511	2.2573	-2.43	-0.8598	1.3448	-0.7265	2.1588	-1.0769	-1.4064	1.1404	-1.4216	0.4482	-0.1226	1.3604	-0.7768	-1.1221	1.3297	-1.9245
FBgn0000094	-0.3202	1.0515	0.1234	0.0078	0.811	-0.5418	0.1706	0.8271	-0.6689	-1.8353	1.1209	0.6896	1.3424	1.2696	-0.6942	-1.3591	-1.4846	-0.5228	-0.8829	-0.1805	-1.6779	-1.3084	-1.2979	-0.9838	0.0391	-0.4525	-1.896	0.885	0.6204	0.4335	0.1698	0.8892	0.7145	1.2958	0.9678	1.007	-0.0797	-0.014	-0.0334	-0.0984
FBgn0000097	0.1933	-0.1746	0.1115	0.199	0.1263	-0.7372	-0.8278	-0.3722	0.0556	0.3714	-0.1135	0.034	-0.1101	-0.6787	0.1706	0.1444	0.1204	0.1864	0.063	0.1929	0.1123	0.1206	0.232	0.3413	0.0117	0.3684	0.1098	-0.0626	-0.0952	0.0384	-0.0523	-0.0843	-0.0287	-0.3087	-0.1764	0.1464	0.0287	0.02	0.3904	0.1812
FBgn0000099	-0.1259	0.2372	0.0941	-0.0174	0.0788	-0.2628	0.0417	0.1875	0.2664	-0.5373	0.0788	0.0543	0.0708	0.0161	-0.2848	-0.268	-0.2797	0.187	-0.1021	0.202	-0.0212	-0.1857	-0.2903	0.0624	-0.1055	0.1993	-0.4936	0.1087	0.062	0.1288	0.1179	0.0138	-0.0122	5e-04	0.0603	0.1545	0.1561	-0.1655	-0.0489	0.1664
FBgn0000100	0.0775	0.0644	-0.0798	0.0632	0.2988	0.0097	-0.0402	0.1172	-0.0136	-0.3524	0.225	-0.0798	0.1084	0.8025	-0.2302	-0.4273	-0.3576	-0.0996	-0.1291	-0.0333	-0.2344	0.0113	-0.2486	0.4077	-0.0354	-0.1797	-0.4809	0.1933	0.1076	0.1242	-0.0201	-0.1009	0.0247	0.2552	0.1151	0.4872	-0.0789	1e-04	0.0612	-0.0787
FBgn0000108	0.4818	-0.1512	-0.1889	-0.0503	-0.5948	0.2586	-0.2596	0.1875	0.1148	-0.1299	0.1335	0.0541	-0.3233	-3.0443	0.0462	-0.0919	0.6494	0.3219	0.041	0.1962	0.1962	0.1229	0.2953	0.2432	0.0588	0.4649	0.4007	0.0838	0.3788	0.0304	-0.0398	-0.0126	-0.3696	0.0338	-0.4309	-0.0202	0.3394	-0.0228	0.2192	0.3012
FBgn0000109	0.057	0.2671	-0.122	-0.1543	0.1964	-0.222	0.0202	-0.1213	0.0926	-0.2918	0.1904	-0.1358	0.294	0.7162	-0.2111	-0.2876	0.0737	-0.1853	0.0592	-0.147	0.497	0.5093	0.103	-0.4863	-0.1412	-0.5972	-0.3739	0.4973	0.2502	-0.1771	-0.2099	-0.4577	0.9788	0.3968	0.1336	0.1625	-0.2602	-0.3678	-0.4164	-0.1229
FBgn0000114	-0.7472	0.0377	0.1372	0.1219	-0.0324	-0.1689	0.0504	0.0014	0.0221	0.2868	-0.1536	0.1158	0.0247	0.0806	0.2281	0.3904	0.1519	0.0533	0.3768	0.1341	-0.0077	0.0083	0.0387	-0.2619	0.1067	0.0656	-0.7655	-0.1082	0.0809	0.1305	0.2198	0.2025	-0.2737	0.0409	0.0463	-0.8758	0.0238	0.1487	-0.1148	0.1286
FBgn0000115	0.1051	-0.0724	-0.343	-0.2797	-0.0166	0.2589	-0.2227	0.0053	0.441	0.4833	0.0745	-0.1823	-0.1507	0.3955	-0.0857	0.1136	0.1574	0.2936	0.2038	-0.0802	0.343	0.559	0.3401	-0.0503	-0.2584	-0.0672	-0.1048	-0.0771	0.0549	0.075	-0.1386	0.1253	-0.2657	-0.1682	-0.0566	0.1783	-0.1043	-0.2526	-0.2578	-0.185
FBgn0000116	-0.5398	-0.4804	0.2011	-0.0735	0.0994	0.2809	-0.2463	0.1932	-0.2897	-0.1112	0.0482	-0.1651	0.2122	0.6674	-0.5256	-0.1207	-0.1535	-0.2264	-0.3717	0.126	-0.2433	-0.2684	-0.3025	0.3826	-0.3354	0.6416	-0.4657	0.3813	0.3111	-0.008	-0.0921	0.0813	0.3606	0.1273	0.1562	0.2489	0.3216	-0.0854	0.4889	0.0164
FBgn0000117	-0.0036	0.1419	-0.2258	-0.0704	-0.0744	0.0194	-0.1999	-0.0111	0.1723	0.0409	0.0815	-0.0529	-0.0533	0.0215	-0.1074	0.0355	0.1778	-0.0066	-0.1656	-0.084	0.2235	0.3036	0.2055	0.1191	-0.1518	-0.1089	-0.0072	-0.0412	0.0763	-0.0953	-0.1273	-0.065	0.0478	0.104	-0.0509	0.0678	0.0551	-0.1122	-0.0694	-0.0185
FBgn0000119	0.1166	-0.0772	0.0794	-0.1092	-0.0436	0.3449	-0.0181	-0.2369	0.1077	0.4	0.1314	-0.0323	-0.2351	-0.8727	0.0706	0.1465	0.3965	-0.0022	0.0456	-0.2539	0.3613	0.2445	0.2845	0.0317	0.1115	-0.0123	0.2664	0.002	-0.2046	-0.084	-0.0295	-0.1397	0.1787	-0.0793	-0.063	0.0322	-0.0968	0.0761	0.055	-0.2583
FBgn0000120	0.3771	0.2819	0.1687	0.3214	-1.0392	0.1992	-0.5125	0.7513	-0.2072	-0.8993	0.5738	0.3452	-0.2654	-0.8433	-0.5831	-1.5618	-0.095	-0.3421	-0.728	-0.1038	0.1238	-0.5675	0.1972	0.9281	0.4285	0.4968	-0.3075	0.5137	0.8296	0.3064	0.1669	0.2366	-0.4683	0.6069	0.0894	-0.0209	0.3676	0.0474	0.1035	0.5335
FBgn0000121	0.3816	0.2479	0.3437	0.4185	-0.9109	0.3052	-0.4061	0.8976	-0.3124	-1.0862	0.5052	0.6399	-0.4072	-0.4509	-0.8307	-1.7475	-0.1795	-0.4776	-1.0077	0.0011	-0.0054	-0.6844	0.0903	0.827	0.5834	0.5537	-0.4898	0.4115	0.7487	0.3728	0.2549	0.2821	-0.4753	0.6684	-0.2196	-0.0559	0.5646	0.194	0.4589	0.6106
FBgn0000139	0.1158	0.4212	-0.3082	0.1573	-0.0894	-0.0732	-0.0849	-0.1907	0.1	0.3377	-0.0148	-0.1841	0.015	0.3135	0.2249	0.3645	0.1883	-0.0257	0.2561	-0.273	0.5624	0.2925	-0.1162	0.0329	-0.0341	-0.0643	0.3181	0.0092	0.0692	-0.4271	-0.2156	-0.1644	0.1923	-0.0324	-0.0772	0.1324	-0.3153	-0.2256	-0.2278	-0.197
FBgn0000140	-0.0663	-0.015	0.3417	-0.2433	0.3261	-0.2078	0.1604	-0.0895	-0.2813	-0.2069	0.2061	0.2083	0.1816	-0.6225	0.1039	0.3293	-0.1978	-0.0909	0.0814	-0.1779	-0.5873	-0.0379	-0.0836	-0.1739	0.4088	0.0856	0.0575	-0.0933	-0.3326	0.0553	0.2879	0.1305	-0.0085	-0.1704	0.0907	-0.3557	0.0523	0.1619	0.224	0.1119
FBgn0000146	-0.4866	-0.6313	0.2828	0.2125	-0.2263	-0.6698	0.1642	-0.5217	-0.0623	-0.1534	0.1567	0.289	0.3265	-0.1708	-0.2572	-0.2925	-0.1859	0.0676	-0.2705	-0.575	-0.8297	-1.0428	-0.649	0.1829	0.0628	0.2296	-0.7504	0.3659	-0.8521	0.2879	0.4812	0.3029	-0.8145	0.3723	0.2598	0.9971	-0.0451	0.4938	0.0684	0.2612
FBgn0000147	0.355	-0.0602	0.2906	-0.2133	0.1505	-1.0745	0.1261	0.1998	0.2415	0.1929	0.1413	0.1199	0.104	-0.5453	0.1671	-0.3734	-0.1632	-0.2529	0.5379	-0.551	-0.3951	-0.2871	0.2403	-0.6465	0.5818	0.0306	0.2071	-0.1841	-0.2651	-0.0108	0.3233	0.3876	0.3277	-0.0657	0.391	-0.3896	0.0615	0.4385	0.0041	-0.4009
FBgn0000150	-0.3745	0.0502	-0.1667	0.0775	0.2849	-0.2742	0.0663	0.2008	-0.0722	-0.3484	0.2461	-0.0484	0.2247	1.2273	-0.5897	0.0929	-0.3795	-0.2077	-0.2925	0.0015	-0.2299	0.1629	-0.2725	0.1125	-0.1898	-0.3989	-0.5279	0.2952	0.3886	0.2854	-0.0084	-0.0482	0.1494	0.3738	0.1966	0.4989	-0.0544	-0.0228	-0.1363	-0.1125
FBgn0000152	-0.3621	0.1178	-0.5706	-0.1606	-0.0153	0.3209	-0.0768	0.2007	-0.1992	0.6225	0.027	-0.2412	-0.0392	-0.1704	0.077	0.0464	-0.7899	0.065	0.3483	0.1124	0.0583	0.4249	0.0582	0.2485	-0.045	0.2918	-0.2053	0.0292	0.0018	-0.1463	-0.1116	-0.0663	-0.3834	-0.0412	0.27	0.1504	0.0605	0.0153	0.1317	-0.6226
FBgn0000153	-0.3662	-0.1162	0.0538	0.0888	0.064	0.1739	-0.2086	0.183	-0.0473	-0.3287	0.0576	-0.2103	0.3783	0.9838	-0.2026	0.0463	0.0593	0.1797	-0.2712	-0.1971	0.1733	-0.0968	-0.1746	0.2752	-0.3934	-0.1888	-0.8062	0.725	0.3397	-0.5077	-0.4739	-0.1401	0.5561	0.2233	0.0869	0.284	-0.367	-0.0906	0.2506	-0.1278
FBgn0000157	0.1295	-0.1506	-0.3876	0.142	-0.331	-0.0509	-0.1146	0.0874	0.0146	0.1659	0.0342	-0.1722	-0.0266	-0.606	-0.0073	-0.196	0.26	-0.2824	0.1899	0.4032	0.3022	0.0515	-0.1541	0.1632	-0.0777	0.4871	0.0581	-0.0252	0.317	-0.0467	-0.2814	-0.0747	-0.5101	0.1248	0.0661	0.1458	0.0637	-0.2908	0.2002	0.2672
FBgn0000158	-1.7773	-0.5024	0.4934	-1.2348	-0.4837	-0.9067	1.069	-0.3028	0.4704	-0.0837	-0.1595	0.3582	0.075	0.5877	0.4364	-2.5205	0.2384	-0.9719	-0.6242	0.2923	-1.2494	1.057	0.4955	-0.2804	0.402	0.1117	0.7743	-0.0958	-0.3524	0.4784	0.7348	0.9126	0.5949	-0.6267	-0.9227	1.0831	0.7231	0.2507	0.2648	-0.4648
FBgn0000163	0.0162	-0.0286	-0.0697	-0.1369	-0.0853	-0.1108	-0.7333	-0.313	0.5058	0.1323	-0.2702	-0.2058	-0.2246	-0.1997	0.2956	0.2625	0.3716	0.3355	0.0649	-0.1302	0.5181	0.6306	0.154	0.4095	-0.2564	-0.162	0.8443	-0.2019	-0.1422	-0.2861	-0.1276	-0.23	0.0828	-0.0552	-0.1442	-0.0233	-0.0273	-0.2103	0.1817	-0.1912
FBgn0000166	-0.1746	-0.4417	0.2512	0.0439	-0.6057	-1.1608	-0.6521	0.8829	0.271	0.279	0.1564	-1.5211	0.5542	0.3736	1.7188	0.2982	2.4337	1.0886	0.3481	1.4989	0.7633	0.9942	0.2728	-0.9716	-1.083	-0.44	0.42	0.2303	0.0113	1.2471	0.0877	2.1773	2.995	-0.6487	-0.8103	-2.9096	-1.3825	-0.6645	-0.7465	0.4684
FBgn0000173	0.2985	-0.0945	-0.0469	-0.0607	-0.1607	-0.2664	0.0806	0.1087	0.0766	-0.0199	-0.3538	-0.2925	0.0651	0.112	-0.0651	0.3679	0.394	0.4393	-0.1428	0.0711	0.3411	0.4333	-0.0484	0.106	-0.1813	-0.0151	-0.1888	0.1546	-0.0206	-0.1937	-0.169	-0.1914	-0.4217	0.0237	0.0308	0.0363	-0.009	-0.2689	0.1096	-0.0686
FBgn0000179	0.254	-0.1035	0.3219	0.0826	-0.488	0.1068	-0.4176	0.0707	-0.1063	0.1029	-0.1897	0.0504	-0.3229	-1.4592	0.2374	0.1052	0.5996	0.297	-0.1072	0.1972	0.2804	-0.0392	0.2008	0.1547	-0.1689	0.4618	0.395	-0.1113	0.0922	0.1685	-0.0952	0.1087	-0.2687	0.2438	-0.2749	-0.1203	0.0443	-0.1152	0.4649	0.2429
FBgn0000180	-0.7045	0.1989	-0.7365	-0.0164	0.3051	0.6296	0.6064	0.0607	0.3899	-0.397	0.1849	0.3006	0.0467	-3.3069	-0.2481	-0.2259	0.528	0.0059	-0.1625	-0.1866	-0.1709	-0.3825	0.3347	0.8311	0.0294	-0.6378	-0.674	-0.3691	-0.3715	0.7432	-0.2193	-0.1978	0.2252	0.304	0.0549	0.0853	0.1786	0.3855	0.4094	0.4645
FBgn0000181	0.0879	-0.0407	-0.2259	-0.1561	-0.0628	0.0478	-0.1258	0.1386	0.0067	0.0285	0.0066	-0.2833	0.053	0.5197	0.0794	0.1373	0.0347	0.0868	0.1535	-0.0427	-0.0637	0.0677	0.044	0.1819	-0.1777	-0.152	0.0804	0.0055	-6e-04	-0.189	-0.126	-0.0797	-0.1403	0.1169	0.0318	0.2402	-0.038	-0.0059	-0.1688	-0.0926
FBgn0000182	-0.7227	1.3431	0.8921	-0.5366	0.746	-1.7293	0.6968	1.1736	0.0282	-2.2268	0.7935	0.844	1.5885	0.5529	-2.6137	-0.2449	-1.6865	-1.4376	-0.5797	-0.5298	-2.1357	-1.6824	-1.0975	-2.8755	0.6999	-1.4719	-2.0876	1.2491	1.2606	1.4336	0.6835	0.2125	-0.003	1.579	1.6228	-0.8342	-0.115	0.0394	0.597	-0.2395
FBgn0000183	0.2465	-0.1431	-0.8528	-0.0633	-0.2102	0.0995	-0.2894	-0.1105	0.214	-0.0084	-0.0273	0.0485	-0.5082	-0.4683	0.2203	-0.0296	0.2844	0.2605	0.2142	0.1863	0.103	0.1343	0.3464	0.0074	0.0103	-0.0523	0.3816	-0.1385	0.0078	0.108	-0.1212	-0.0064	0.0101	-0.0721	-0.1163	0.1008	0.093	-0.0445	0.1941	0.1372
FBgn0000206	0.5345	-0.1127	-0.1895	-0.0311	-0.8744	0.2023	-0.7045	0.3937	0.1137	-0.2454	0.079	0.4802	-0.4366	-0.8071	-0.3023	-0.6587	0.5631	-0.0604	-0.6842	-0.3448	0.6032	-0.0268	0.561	0.5848	0.2145	0.2741	0.3269	0.3971	0.3253	0.0694	-0.1626	0.1147	-0.1922	0.3106	-0.886	-0.2474	0.1965	-0.0374	0.1919	0.4809
FBgn0000210	0.2849	-0.3404	0.371	-0.1264	-0.1134	0.5627	-0.3057	-0.4079	0.4028	0.4591	-0.124	0.1994	-0.4932	-1.785	0.4033	0.4432	0.8109	0.3156	-0.3462	0.2581	0.4163	0.4068	0.3295	-0.1706	-0.1488	0.198	0.7937	-0.2841	-0.0692	0.084	0.1671	0.1607	-0.3554	-0.1643	-0.5783	-0.0684	0.2868	-0.0463	0.3992	0.0114
FBgn0000212	0.2582	-0.1414	-0.3314	-0.0575	-0.2754	0.2707	-0.1607	-0.3259	0.0895	0.3256	-0.1005	-0.0615	-0.2019	-0.7264	0.0515	0.31	0.6925	0.3762	0.1917	-0.0056	0.4516	0.3189	0.5292	0.1176	-0.2249	-0.0298	0.5242	-0.2573	-0.1903	-0.0107	-0.0495	-0.3368	-0.0948	-0.1429	-0.2588	0.104	0.1312	-0.1973	-1e-04	-0.0076
FBgn0000221	0.1182	0.1023	-0.7662	-0.362	0.4502	-1.3032	0.2256	0.6058	0.01	0.0563	0.1542	-0.1023	0.0447	-0.0013	0.0853	0.2957	-0.0686	0.1884	0.1797	-0.3992	0.4647	0.0061	0.3229	-0.1032	0.1872	-0.4322	0.0099	0.2452	-0.062	0.1798	0.0788	0.1217	-2.7073	0.359	0.4397	-0.1041	-0.1009	0.0729	-0.4518	-0.0602
FBgn0000228	-0.0719	0.0295	-0.044	0.0527	-0.0314	0.079	-0.0762	-0.2748	-0.1813	-0.1043	0.0073	-0.0069	-0.1813	-0.2	-0.2312	-0.305	0.0892	0.1363	-0.0753	0.1618	0.2232	-0.0591	0.1572	0.2581	-0.0153	0.2416	0.1002	-0.0223	-0.0339	-0.1069	-0.1054	0.0374	-0.3097	0.0729	-0.1145	0.1072	0.0755	0.0788	0.2222	0.2937
FBgn0000229	-0.2161	-0.1248	-0.0731	0.3294	-0.0921	0.0189	0.0267	0.1692	-0.0685	-1.2826	0.1374	0.1254	-0.0219	-0.0294	-0.1537	-0.4291	-0.162	-0.526	-0.3681	0.3504	0.3262	0.0456	0.0167	-0.1999	0.2629	0.0844	-0.3792	0.0352	0.1111	0.1415	0.2352	0.1585	-0.1084	0.0013	-0.0754	0.1688	0.33	0.2431	0.1065	0.3205
FBgn0000233	-1.1253	0.1364	-0.6248	0.8309	0.1868	-1.7728	-0.7823	-0.0559	0.1225	0.5704	0.3735	-0.094	-0.3635	0.5393	-0.2454	0.8666	0.8753	-0.6222	0.6068	0.3646	0.248	1.1822	0.2171	0.4035	-0.207	-0.6167	1.1552	-0.001	0.1542	-0.8472	0.1318	-0.0999	0.5091	0.1459	0.0784	-0.0785	0.3972	-0.6641	-0.362	-0.844
FBgn0000239	-0.0252	0.0339	0.0039	0.063	0.0479	-0.1405	0.1296	-0.0867	0.0637	-0.0177	8e-04	0.0366	0.0083	0.2572	0.0425	-0.2312	-0.2461	0.0803	0.0196	0.1339	0.0072	0.1134	-0.1112	0.1834	0.0757	-0.0077	-0.4522	0.0043	-0.0073	0.1242	-0.0014	-0.111	-0.1337	0.0314	0.0302	-0.0017	-0.02	-0.0647	0.1049	0.0308
FBgn0000241	-0.6925	-0.1554	-0.1693	-0.276	-0.345	0.2731	0.0628	0.3443	0.005	-0.3782	0.25	0.2355	-0.366	0.7572	-0.369	-0.0478	-0.9171	-0.2351	0.2269	-0.6203	0.2807	-0.1768	0.2057	0.4524	0.0264	0.1344	0.1752	0.238	0.4792	-0.2038	0.0591	-0.1139	-0.0929	0.5053	-0.6563	0.3559	0.2738	-0.1535	-0.5748	0.1281
FBgn0000244	0.1527	0.0333	0.1094	-0.2468	-0.1707	0.2096	-0.232	-0.2904	0.1555	0.1498	-0.1053	-0.1105	-0.1098	0.2126	0.1702	-0.143	0.2873	0.3349	0.0012	-0.2546	0.2424	0.1762	0.2156	0.1502	-0.1817	-0.0186	0.2756	-0.1044	-0.064	-0.1523	-0.2746	-0.1484	0.0243	-0.095	-0.2594	0.1694	0.0498	-0.2177	0.2622	-0.1151
FBgn0000246	0.1055	-0.2897	0.3806	-0.0121	0.0096	0.2015	0.1151	0.0762	-0.3117	0.0942	0.1233	-0.0657	0.0018	0.0591	-0.1805	-0.1023	-1.5788	0.0656	-0.539	-0.0104	-0.9589	-0.548	-0.4727	0.1653	0.16	3e-04	0.3041	0.0077	0.2154	-1.5282	0.342	0.1497	0.6154	-0.1389	0.1775	0.3817	0.2474	0.2447	0.0307	-0.2807
FBgn0000247	0.0308	0.0393	0.0216	-0.2758	-0.0401	0.1865	-0.1775	-0.0535	0.0868	-0.1345	-0.0198	0.0866	-0.0758	-0.2256	-0.0249	-0.1042	0.1662	-0.0858	-0.2777	-0.1917	0.3196	0.109	0.2068	0.1412	0.0701	-0.0072	0.0099	0.0969	-0.0056	-0.2224	-0.1611	-0.0825	0.2175	0.0372	-0.0485	0.1238	0.2435	-0.0302	0.0883	-0.0479
FBgn0000250	-0.0209	0.3906	-0.2024	0.0534	0.0281	0.1896	-0.1806	-0.0605	-0.0149	0.0995	0.0115	-0.1628	-0.0881	0.0194	-0.0639	-0.1772	0.0749	0.0689	-0.1015	-0.0283	0.0043	-0.0076	-0.033	0.2311	-0.0356	0.0513	-0.0919	0.0141	0.1135	-0.1074	-0.0284	-0.1675	-0.0194	0.0032	-0.0968	0.2192	0.1155	-0.2256	0.2688	-0.0454
FBgn0000251	0.1614	-0.4823	0.3081	-0.0201	0.0204	-0.1524	0.0307	-0.2041	-0.0846	0.457	0.1335	0.3012	-0.0371	-0.9409	0.2503	0.0206	0.5662	0.604	0.1115	-0.3621	-0.1117	0.1554	0.1424	-0.0052	0.1339	0.1424	0.4404	-0.1158	-0.6155	-0.0111	-0.462	0.4202	0.257	-0.2565	-0.1028	0.0178	0.3123	-0.5506	0.3679	-0.2402
FBgn0000253	0.5616	-0.3649	-0.0432	0.085	-0.3715	0.0835	0.0016	0.0625	0.0778	-0.1143	-0.5759	-0.1321	-0.333	-0.832	0.0741	0.0775	0.5524	0.2432	-0.0508	0.3766	0.1169	0.046	-0.1002	0.3041	0.1587	0.4792	0.0375	-0.1851	-0.0946	0.1796	-0.0046	0.1865	-0.613	-0.2217	-0.2969	-0.2965	0.1489	0.0664	0.2535	0.2954
FBgn0000256	-0.0247	0.1261	0.1405	0.1091	-0.0157	-0.1472	0.055	0.0153	-0.0026	-0.0154	-0.0364	0.1996	0.0505	0.041	0.0562	0.3391	0.0048	-0.136	0.0793	-0.0241	-0.1187	-0.0512	-0.0162	-0.3035	0.0796	-0.0339	0.1496	-0.1163	0.1395	0.0824	0.0682	0.0889	-0.151	0.0266	-0.0083	-0.8521	0.0618	0.0908	-0.0953	0.0838
FBgn0000257	-0.089	0.2921	0.0229	0.2311	-0.2158	-0.1679	-0.0846	0.2009	-0.4964	-0.0804	0.1907	-0.0349	0.0376	-0.2328	0.2159	0.1807	0.07	-0.2175	0.0807	0.0611	-0.0362	-0.3865	-0.2543	-0.0187	-0.1083	-0.1809	0.0701	0.0893	0.1105	-0.2501	0.0686	0.0222	0.0072	0.1583	0.2192	0.2931	-0.0154	-0.0029	-0.1632	-0.2509
FBgn0000259	0.2936	-0.2344	-0.111	-0.1109	-0.1185	0.1487	-0.1028	-0.0682	0.0979	0.1223	-0.263	-0.1234	-0.3039	-0.4724	0.2379	0.0758	0.3691	0.2571	0.2022	0.2971	0.1692	0.1302	0.2009	-0.0026	0.0251	0.2433	0.316	-0.2133	-0.2479	-0.0449	-0.0855	-0.0176	-0.1651	-0.3438	-0.261	-0.1023	0.0405	0.0047	0.0783	0.042
FBgn0000261	0.246	0.0781	0.3999	0.5061	-0.134	0.2539	-0.0928	-0.0745	-0.0804	-0.0287	0.1563	0.2561	0.4225	-0.1061	-0.407	-0.5798	-0.1816	0.0429	-0.1983	-0.2351	-0.2068	-0.417	-0.2759	0.4724	-0.1284	-0.0113	-0.4558	0.2761	-0.1055	-0.1716	0.0254	0.0737	0.0051	0.1301	-0.0584	0.5275	0.0891	-0.0569	0.2608	0.0232
FBgn0000273	0.2701	-0.2247	0.1855	0.0309	-0.2653	-0.0635	-0.2939	-0.0343	-0.8034	0.0814	-0.1309	-0.0941	-0.1541	-0.7039	-0.1355	0.0314	0.5278	0.2375	-0.0399	0.3304	0.0759	0.289	0.0129	0.2232	-0.1242	0.2797	-0.2486	0.0095	0.044	0.101	-0.1214	0.0909	-0.0875	-0.0388	-0.1826	0.0379	0.25	-6e-04	0.5168	0.105
FBgn0000274	-0.0283	0.1312	0.0252	0.0697	0.0538	-0.1747	-0.0501	0.3349	-0.1429	-0.2389	0.019	0.3363	0.2009	-0.0108	0.2696	0.0212	-0.1937	-0.0689	0.1912	0.0998	-0.1572	-0.2214	-0.156	-0.491	0.2673	-0.1069	-0.007	-0.0228	0.2042	-0.0802	0.2654	0.1461	0.1011	0.0856	0.1871	-1.0108	0.0243	0.1561	-0.2716	0.0647
FBgn0000276	-0.1926	2.9057	0.0221	-0.391	0.6175	-0.8813	0.175	0.015	-0.8404	-0.9636	0.6825	0.147	0.414	0.3758	-0.9196	-1.8112	-0.7292	-0.1755	-0.6023	0.3615	-2.5349	-0.7897	-1.2295	-0.2009	0.4612	0.3027	-3.209	-0.6605	0.0181	0.4133	0.5159	0.7721	0.3047	-0.1829	0.3151	0.2689	0.3188	0.5199	-0.098	0.6462
FBgn0000277	-0.657	4.7688	-2.0291	-0.3446	1.5898	-2.3388	-1.8239	-1.3355	-1.7069	-1.7004	1.7294	0.8559	0.8864	1.2378	-2.0863	-1.6803	-0.186	0.7963	-0.8233	-2.8791	-1.6094	-0.5518	0.8828	-1.1005	-0.4813	-0.2127	-1.5611	0.1648	0.2196	-0.1054	0.3527	1.7471	2.7154	0.3867	1.4814	0.5646	-0.2014	0.0343	-1.4265	1.3405
FBgn0000283	0.1869	-0.1437	-0.1049	-0.0562	-0.209	0.2681	-0.082	-0.0735	0.0803	0.0949	-0.0108	-2e-04	-0.2554	-0.7687	0.0636	0.1662	0.3109	0.0623	0.0202	0.0063	0.5408	0.3481	0.328	0.3207	-0.0037	0.1259	0.1968	-0.1236	-0.1596	-0.1254	-0.0678	-0.1206	-0.1116	-0.1295	-0.2171	0.0312	-0.1097	-0.0721	0.1142	-0.0926
FBgn0000286	0.1633	-0.087	0.1547	-0.0722	-0.0594	0.055	0.0045	-1.4041	0.014	0.0572	-0.2152	0.1261	0.0297	-0.4343	0.0504	0.0899	0.2617	0.3861	-0.1274	0.1558	-0.0867	0.021	-0.0326	0.128	0.0969	0.2351	-0.0638	-0.1482	-0.0109	0.0496	0.072	0.104	-0.0634	-0.135	-0.1489	0.1803	0.1761	-0.021	0.3346	0.2258
FBgn0000287	0.3478	-0.147	-0.0838	0.2215	0.2467	0.2538	-0.2027	-0.3837	0.2689	0.1839	-0.6763	0.0013	-0.0718	0.0504	0.2133	0.7421	-0.0875	0.0811	0.1677	0.1087	0.4032	0.415	0.3191	-0.4946	-0.1396	-0.1279	0.4258	0.1904	0.3087	0.192	0.067	-0.049	-0.1835	-0.0154	-0.3199	-0.9675	-0.3751	0.2857	-0.4251	-0.2122
FBgn0000289	0.2809	-0.0714	0.0016	0.003	-0.1047	0.2061	-0.2773	-0.0865	0.1677	0.1552	-0.0689	-0.0972	-0.2524	-0.6268	-0.1403	0.0311	0.2387	0.035	-0.1259	0.1032	0.3748	0.18	0.2001	0.1728	-0.0124	0.2741	0.3	-0.1419	-0.0736	-0.0839	-0.0059	-0.0587	-0.1806	-0.1924	-0.2127	-0.0191	0.0113	-0.007	0.1685	-0.01
FBgn0000299	0.2105	-0.1322	-0.6338	-0.439	-0.2924	0.1696	-0.4417	-0.1121	0.3802	0.2051	-0.1876	-0.0815	-0.1212	0.9839	-0.121	0.4268	0.7031	0.0725	0.375	-0.4121	0.1572	0.5255	0.6709	-0.259	-0.7059	-0.0626	0.594	-0.0852	0.13	-0.3104	-0.3988	-0.4396	0.2552	-0.2964	0.0292	0.346	-0.2076	-0.2845	-0.2047	-0.2871
FBgn0000303	0.0572	0.1413	-0.3805	0.0124	-0.3597	0.4897	-0.474	0.2537	0.1279	-0.2039	0.2698	0.1495	-0.3156	-2.1561	0.1132	-0.2045	0.4444	0.106	-0.1545	0.0171	0.4902	0.1466	0.3259	0.1448	0.1124	0.3036	-0.2501	0.133	0.3526	0.0808	-0.174	-0.1561	-0.5282	0.1172	-0.0545	0.1435	0.2307	-0.1973	0.216	0.1292
FBgn0000307	0.2924	-0.2796	-0.0725	-0.1138	-0.3511	0.2685	-0.2779	-0.1071	0.2442	0.6588	-0.1735	-0.2052	-0.3507	-0.7393	0.2207	0.2359	0.6616	0.3456	0.1835	-0.0153	0.5485	0.3181	0.3034	0.1851	-0.0941	0.0493	0.5534	-0.0986	-0.136	0.0561	-0.1766	-0.1947	-0.565	-0.2049	-0.3303	-0.1789	0.0466	-0.155	0.1495	0.1378
FBgn0000308	0.2097	-0.0163	-0.0203	-0.1232	-0.0946	-0.3021	-0.174	1e-04	0.0428	2e-04	-0.3829	-0.1863	-0.1657	0.0295	0.0979	0.3717	0.4589	0.3484	0.0487	0.2745	0.1356	0.3406	0.0126	0.0975	-0.0719	0.1441	0.1234	-0.0966	-0.1248	-0.0585	-0.1549	0.1036	-0.8094	-0.0999	-0.18	0.0345	0.0514	-0.1882	0.3206	-0.083
FBgn0000313	0.5843	-0.1866	0.1649	0.4282	-0.9227	0.668	-0.6513	0.6618	-0.265	-0.3755	0.4549	0.6888	-0.3475	-1.5565	-0.5974	-1.3468	0.3811	-0.4321	-1.012	-0.2423	0.4249	-0.376	0.5479	0.6136	0.5209	0.5629	-0.0705	0.3751	0.842	-0.0552	-0.1658	0.5478	-0.4174	0.5289	-0.7911	-0.3932	0.3826	0.1873	0.1811	0.5714
FBgn0000316	0.6042	-0.5763	-0.7741	0.5442	0.5669	-0.1059	-0.6108	-0.6296	0.0421	0.7403	0.5557	0.4575	-0.7602	0.4039	0.7015	-0.4998	0.774	0.3885	-0.7755	0.7872	-0.28	-0.4146	0.6658	-0.3633	0.2863	-0.6546	0.3068	-0.5745	-0.5442	0.2845	0.3808	-0.5939	0.4932	-0.5986	-0.6185	0.7422	0.0064	-0.6895	0.4339	0.4973
FBgn0000317	0.0798	-0.0501	0.1376	-0.1831	0.048	0.095	-0.0196	-0.0021	0.203	-0.3161	0.05	0.0695	-0.0243	-0.1698	-0.1066	-0.304	0.0125	0.0988	-0.1287	0.1228	-0.2118	-0.0296	0.0977	0.1728	0.0526	0.232	-0.0485	0.0827	-0.0466	0.1274	-0.0818	-0.0383	0.2308	-0.1069	-0.7421	0.085	0.113	0.0582	0.1907	0.2443
FBgn0000318	-0.2222	0.254	0.0087	-0.0172	0.0829	0.2097	0.1155	0.2277	-0.0867	-0.5935	0.091	-0.0551	0.0578	0.3408	0.0285	-0.4753	-0.197	-0.2679	-0.1848	-0.0185	-0.3278	-0.6078	-0.379	-0.0093	0.2647	0.0544	-0.2937	0.1924	0.0556	0.133	0.2471	0.0393	-0.1161	0.0795	0.0879	0.1126	0.2255	0.1535	-0.0132	0.3324
FBgn0000319	-0.0572	-0.0445	-0.0111	0.0777	-0.0328	0.028	-0.0632	-0.0702	0.0121	-0.1346	0.1223	-0.0162	-0.004	-0.0426	0.0167	-0.4038	-0.0284	0.0774	-0.1647	-0.0355	-0.0487	-0.0867	0.0771	0.1126	-0.0711	-0.0537	-0.0629	0.1152	-0.0582	-8e-04	-0.0222	-0.2418	0.2201	0.0589	0.0142	0.3099	0.1808	0.0426	0.208	0.1441
FBgn0000320	0.0387	-0.0441	-0.0998	-0.3185	-0.2804	-0.1229	-0.2733	-0.1337	0.0047	0.227	-0.1292	0.3416	-0.2225	0.3349	-0.1868	0.2608	0.2647	-0.0702	0.3481	-0.0146	0.0388	0.2566	0.2402	-0.1409	0.0672	-0.383	-0.1493	-0.2139	0.2137	0.198	-0.0455	0.2655	0.3462	0.1497	-0.1271	-0.2368	0.0917	0.1041	-0.0271	-0.0323
FBgn0000326	-0.063	0.031	0.2473	0.1536	-0.0287	-0.2928	-0.1559	-0.0668	0.261	-0.0327	0.0572	-0.1396	0.1395	0.1736	0.1676	-0.2279	0.0302	-0.3115	-0.4699	0.2668	-0.1682	0.4578	-0.3805	-0.0938	-0.291	-0.0964	-0.174	0.0439	0.1029	0.3971	0.0366	-0.2369	0.6061	0.031	0.0359	0.3265	-0.1424	-0.0077	0.0028	-0.0305
FBgn0000330	-0.6633	0.2664	-0.0617	0.2021	0.312	-0.0683	0.3124	0.0789	-0.4441	-1.1476	0.0899	0.3067	-0.1571	0.3321	-0.6448	-0.0602	-0.877	-0.0219	0.0557	0.0448	-0.5073	-0.3897	-1.2903	0.1957	0.0222	0.6545	-1.0638	0.1299	0.0121	0.2969	0.1511	0.2109	-0.4134	0.1433	-0.1124	0.1969	0.3276	-0.1784	0.1421	0.225
FBgn0000337	0.716	-0.1669	1.8468	-0.6598	0.0433	-1.0688	0.585	0.736	-0.4436	0.3715	-1.1589	-1.0366	0.3885	-0.0341	-0.8192	-0.4167	0.4707	0.7084	-0.7815	0.3904	1.5055	0.1098	2.1852	-1.6681	0.1559	1.4647	2.7434	-0.5599	0.4921	0.9074	-1.6462	-0.3565	-0.1043	0.6962	0.1136	0.2657	-0.1059	-1.3528	-0.538	-1.0384
FBgn0000339	-0.3264	-0.086	0.5035	0.298	0.3994	0.1587	0.3138	0.1222	-0.4049	-0.9961	0.0409	0.3226	0.0748	0.4295	-0.1281	-0.8447	-1.0283	-0.3422	-0.4231	0.2721	-1.0293	-0.6495	-0.9627	0.3165	0.2852	-0.0292	-0.8198	0.1665	-0.0918	0.2141	0.2363	0.2944	-0.6407	0.0989	0.206	0.239	0.308	0.1959	0.4259	0.4911
FBgn0000346	0.1327	-0.1745	-0.144	0.0838	-0.3145	-0.1172	-0.0658	0.0844	0.3642	-0.0176	0.0844	0.104	-0.2178	-1.3279	0.0039	0.0589	0.0719	0.3604	-0.3852	-0.0727	0.4558	0.1109	0.2494	0.1378	0.0714	0.1862	0.2032	0.1828	0.1336	-0.0274	-0.0353	-0.1451	-0.0577	-0.0309	-0.0806	-0.0089	0.15	-0.1518	0.0387	0.2088
FBgn0000351	-0.9659	0.451	0.3906	-1.1554	0.9035	-0.4416	0.0714	0.521	-0.5674	-1.0355	-0.3449	0.1226	0.0384	-0.875	-1.319	1.7987	0.7661	0.7219	0.3345	-0.1293	-0.0927	0.9352	0.8529	-0.0468	-0.3382	-0.0732	-0.3087	-0.346	0.2215	0.3623	0.091	0.1779	0.0906	0.1345	0.4776	-0.5556	-0.6285	-0.5136	0.5328	0.0359
FBgn0000352	0.2806	-0.3388	0.0834	0.0417	0.0199	0.0856	0.2202	-0.2147	0.2107	0.68	7e-04	-0.1486	-0.338	-0.4371	-0.4093	-0.0971	-0.032	0.2782	-0.2837	-0.0341	0.3152	0.3954	0.2667	0.2783	-0.0753	-0.081	0.3676	0.0571	-0.2536	0.1849	-0.1981	-0.0369	-0.2207	-0.0206	-0.2851	0.1353	0.1433	0.2513	0.1523	0.0847
FBgn0000355	-0.5591	0.2326	-0.0671	0.3101	-0.784	-0.2096	0.6714	0.9684	0.2551	0.0752	1.2678	-1.5342	1.0112	1.4194	-0.5187	0.3591	-2.0798	-1.3171	-0.0782	0.0702	-0.5322	0.375	-0.4877	-0.2332	-0.1169	0.7653	-1.1754	-0.533	0.8652	-0.8445	0.5451	1.9492	0.121	0.5217	0.2777	-1.122	0.0347	0.6552	-1.5886	0.3803
FBgn0000356	-1.4577	-0.2033	-2.1393	2.3121	-1.9132	0.1465	2.1582	1.5234	1.4888	-1.8092	0.8046	-2.4317	0.6357	4.7661	-2.1963	0.1001	0.7835	0.6034	-0.8292	0.5346	-0.5182	-2.0731	0.0232	0.4614	0.1591	0.3252	-0.4624	-1.5998	1.08	-1.6457	0.8286	2.0479	0.0482	0.5928	0.805	0.6945	-0.4237	-0.2015	-1.9374	-0.8781
FBgn0000357	-0.6879	0.2069	-1.6584	0.9842	-0.9681	-0.2099	0.7142	0.4718	-0.2427	0.2987	0.9988	-0.9284	0.6531	4.7128	-2.0607	1.2945	-0.5175	0.0928	0.9051	-0.2394	0.8772	0.9621	0.9709	-1.2079	-0.527	0.0843	0.6928	-0.1308	0.4915	-0.4287	0.0507	0.5745	-0.6039	-0.0451	-0.097	0.0766	-0.324	-0.7038	-0.5821	-0.8002
FBgn0000358	-1.1472	-1.0105	-1.4311	2.6261	-0.5783	-0.1244	2.0284	0.9056	1.3552	-0.1101	1.0582	-2.1394	1.1374	4.1752	-0.5169	1.1654	-0.594	-0.199	-1.4391	-0.2108	1.2742	0.5468	1.2673	0.782	0.6798	-1.4168	-1.0896	-1.3421	1.1179	-1.7198	1.0096	2.2568	-0.7743	0.4316	-0.0857	-0.1453	-0.1226	-0.8343	-3.1952	-2.4831
FBgn0000359	-1.2865	-0.2626	-0.1343	1.761	-0.6518	-0.2476	1.9048	1.3502	1.8674	-0.8335	0.2552	-1.347	0.3285	0.2985	-1.4644	0.3309	-0.746	0.0101	-0.7944	-0.1527	0.3541	0.8426	0.3723	0.6056	-1.2076	0.0164	-0.9142	-0.5016	0.8301	-0.5618	1.4196	2.9164	0.5212	0.5098	0.4408	-0.7694	-0.2254	0.3116	-1.6263	-0.2259
FBgn0000360	0.0693	-0.073	-1.3384	1.9049	-1.3676	0.5977	1.5654	1.0791	1.654	-0.1174	0.0054	-2.6419	0.6895	0.6935	-0.2089	0.6661	0.6204	0.6198	0.0122	0.2609	1.2062	1.407	1.1319	0.5479	-1.0984	-0.3174	0.6317	-1.1734	0.9327	-0.7112	1.425	2.7275	0.2035	0.5908	0.4623	-0.4642	-0.9296	-0.4428	-2.1988	-0.5202
FBgn0000370	0.1337	-0.1742	-0.0495	0.0034	0.0763	0.0968	0.0368	0.1137	0.0635	-0.3663	-0.0293	-0.0327	0.047	0.3692	-0.1204	-0.191	-0.0369	0.0794	-0.0308	0.3516	0.007	-0.0507	-0.2642	0.4163	0.0663	0.2167	-0.1276	0.1735	0.0863	0.1485	-0.1355	0.0913	-0.1259	-0.0163	0.0529	0.1031	-1.0144	-0.0743	0.0484	0.0737
FBgn0000376	0.2828	-0.0022	-0.1937	0.32	-1.0318	1.15	0.3213	-0.1196	0.1875	0.7036	0.0077	-0.3567	0.01	-1.1644	0.5635	1.0289	0.9543	0.4602	0.4436	-0.3234	0.4092	0.1149	0.6226	0.0874	-0.5063	-0.0956	1.3047	-0.5355	-0.0581	-0.0931	-0.1229	-0.317	-0.4008	-0.074	-0.024	-0.3018	-0.2081	-0.2708	-0.4344	0.1309
FBgn0000377	0.2269	0.2296	-0.373	0.037	0.044	-0.252	-0.116	0.0747	0.0851	0.1909	0.154	-0.1098	-0.0211	0.6698	-0.2776	0.3939	-0.2748	-0.2813	-0.1973	-0.2117	-0.2982	0.3488	0.4787	0.0196	-0.1849	-0.4001	0.4934	0.0123	-0.1576	-0.0213	-0.2473	-0.1761	-0.1248	0.3459	0.0731	0.3173	-0.0534	-0.0105	-0.1163	-0.1768
FBgn0000382	0.6176	0.1145	-0.0429	0.0113	-0.6554	0.1523	-0.3397	-0.0924	-0.0097	0.1811	-0.2043	0.0163	-0.0631	-0.5906	0.293	0.1759	0.5612	0.3576	0.2782	0.4587	0.4356	-0.2021	0.2281	0.1763	-0.37	0.0411	0.6498	-0.3256	0.1855	-0.3879	-0.3652	0.0792	-0.2925	-0.0455	-0.4615	0.0222	-0.2015	-0.4125	0.2296	-0.345
FBgn0000384	0.0545	-0.1915	-0.0731	-0.0064	-0.1828	0.058	0.1445	-0.2573	0.2383	0.24	-0.0192	-0.2551	-0.3142	-0.5978	-0.0319	-0.2131	-0.1164	0.1163	0.2781	0.3335	0.5466	0.0283	0.0149	0.2522	0.1932	0.109	-0.2046	-0.1538	-0.2743	0.3242	0.0343	0.08	-0.0342	-0.2001	0.0742	0.0978	0.1353	0.2315	-0.1084	0.2161
FBgn0000394	-0.059	0.2962	-0.0303	-0.0215	-0.177	-0.0126	-0.069	-0.0725	0.2753	-0.3488	-0.0545	-0.1837	0.1193	0.2479	-0.2369	0.1696	-0.0012	0.0849	-0.2628	0.2177	-0.1225	0.5311	-0.2952	0.3174	-0.3251	0.2389	-0.424	-0.1311	0.2944	-0.1145	-0.1961	0.0587	-0.2319	0.1329	-0.0074	0.1843	-0.0119	0.062	-0.1257	0.0514
FBgn0000395	0.1333	0.1739	0.4549	0.0573	0.0667	0.2079	-0.2631	-0.1258	0.2705	-0.2372	0.0066	-0.0961	-0.1374	-0.1911	0.0124	-0.3566	0.1291	0.1108	-0.1381	0.109	-0.2765	0.2744	-0.125	0.2081	-0.3762	-0.0113	0.2049	-0.1487	0.0843	0.0228	0.2278	-0.158	0.1408	-0.0238	-0.0531	0.307	-0.0268	-0.2883	0.1354	-0.2113
FBgn0000404	0.3691	-0.0335	-0.0917	0.0645	-0.1253	-0.1973	0.2981	0.0148	0.4065	0.6769	0.05	-0.1835	0.0925	-0.6194	0.4909	0.5809	0.3316	0.1886	0.4273	-0.3172	0.0353	-0.0975	0.4979	-0.2844	0.3991	-0.1077	0.8116	-0.4168	-0.4487	-0.726	0.01	0.2963	0.0684	-0.2942	0.0322	-0.4394	-0.0904	-0.0135	-0.276	-0.3092
FBgn0000405	0.0273	0.0453	0.4266	0.4859	0.3571	-0.381	0.5696	0.1629	-0.1151	-0.3269	0.3111	0.2062	0.1281	-0.26	0.0544	0.0939	-0.3055	0.1956	-0.2564	-0.2769	-0.5439	-0.4588	-0.174	-0.0394	0.4866	-0.0385	-0.4603	-0.3086	-0.217	0.0927	0.4255	0.6702	-0.1495	-0.2243	0.3135	-0.544	-0.3231	0.5001	-0.1647	-0.327
FBgn0000406	0.0589	0.4484	-1.3314	0.5532	0.3074	-0.2336	0.3389	0.0855	-0.1911	-0.2988	0.4034	0.1842	0.3514	1.2683	-0.7388	-0.5559	-0.7716	-0.3375	-0.4894	-0.0019	-0.3744	-0.3373	-0.5662	0.6954	0.45	-0.2979	-0.7382	0.4337	0.4344	0.2997	0.1237	-0.0691	-0.1507	0.3099	0.2062	0.8705	-0.0853	0.0226	-0.1043	0.3457
FBgn0000409	-0.2224	-0.5527	-1.3245	-0.0796	0.332	0.3326	-0.0035	0.3173	-0.4999	-0.5593	-0.0312	-0.1174	0.2187	1.2622	-0.4576	-0.398	-0.0958	-0.2806	-0.294	0.3281	0.0784	-0.0701	-0.1625	0.9115	-0.3063	0.363	-0.5073	0.4202	0.4203	0.2027	-0.1934	0.0641	0.0223	-0.0507	0.3195	0.372	-0.0149	0.1264	0.3018	0.0937
FBgn0000411	-0.3	0.105	0.5156	-0.0035	0.1708	-0.4539	-0.561	-0.1366	0.0521	0.0757	-0.3488	-0.2057	-0.4447	-0.8312	-0.129	1.0258	-0.1723	0.3403	0.5839	0.048	0.0901	0.2239	0.08	0.1036	-0.3347	0.3331	0.3052	-0.0361	0.0873	0.3303	0.2671	0.3299	-0.2249	-0.0198	0.1695	-0.3519	0.146	0.252	0.072	0.0216
FBgn0000412	0.2597	-0.2239	-0.1399	-0.3349	-0.2594	-0.2059	-0.1455	0.0566	0.2416	0.746	-0.3217	-0.308	-0.1559	-0.1448	0.3557	0.7134	0.7045	0.4479	0.5193	-0.2824	0.2989	0.2794	0.4124	-0.1695	-0.233	-0.2035	0.5058	-0.1664	-0.3439	-0.1897	-0.0354	-0.1188	-0.2282	-0.0766	-0.0289	-0.1871	-0.1763	-0.0813	-0.2207	-0.4086
FBgn0000413	0.3447	-0.2033	0.004	0.0185	-0.1031	-0.0721	-0.2733	-0.3037	0.2555	0.4795	-0.1224	-0.1342	-0.245	-0.3502	0.233	0.6337	0.5908	0.3584	0.0335	-0.1728	0.443	0.3083	0.4124	-0.1592	-0.112	-0.1518	0.5254	-0.1471	-0.2933	-0.1888	-0.0964	-0.1039	-0.1256	-0.1134	-0.0743	-0.032	-0.2581	0.012	0.0046	-0.2873
FBgn0000414	0.0837	0.0462	0.2178	0.0025	-0.3074	0.2107	-0.2468	-0.2218	0.0127	-0.0407	0.0579	0.0525	-0.2893	-0.7541	-0.2884	9e-04	0.3718	0.3461	-0.1128	0.1143	0.26	0.1138	0.259	0.2356	-0.1489	0.2885	0.2496	-0.1174	0.0906	-0.0898	-0.1695	-0.109	-0.0764	0.0187	-0.3793	0.0311	0.1324	0.0562	0.1523	0.0638
FBgn0000416	0.0293	0.2234	-0.0237	0.0868	-0.0167	0.0275	-0.086	-0.2027	-0.1102	-0.0198	0.0786	-0.0931	0.0558	0.1478	-0.062	-0.4743	0.0828	-0.0125	-0.2492	0.0209	-0.1804	-0.171	-0.0036	0.2808	0.1276	-0.0616	-0.1713	0.0051	0.014	-0.098	0.0256	-0.033	0.0966	0.0675	0.0256	0.2756	0.2523	-0.1077	0.1647	0.2511
FBgn0000422	-0.027	0.2848	-0.053	0.2606	-0.0465	0.1663	0.1776	0.2223	0.2125	-0.149	0.1284	-1.1413	-0.0528	0.037	-0.3511	-0.3255	0.0246	-0.1093	-0.041	0.1404	0.2408	0.2715	-0.0276	0.2595	-0.0489	0.203	-0.0621	0.274	0.3964	-0.9943	-0.0278	0.1234	0.1465	0.2635	0.1394	0.4057	0.2298	0.2207	-1.6682	0.188
FBgn0000426	-0.3728	-0.0128	-0.6124	0.0548	0.375	-0.1585	-0.0023	0.1168	-0.4182	0.6287	-0.1263	-0.3322	0.2254	0.348	0.1648	-0.5946	0.1003	0.354	0.3666	-0.0408	0.0784	-0.7665	0.0408	0.096	0.0584	0.2954	0.0884	0.0452	0.1262	-0.2404	-0.0502	0.0661	0.2118	-0.005	0.2129	0.0866	-0.1205	0.0072	-0.4011	-0.2963
FBgn0000427	-0.1872	-0.406	0.3305	1.2989	-0.3787	0.3703	1.1787	0.5296	0.5471	-0.0031	-0.3555	-1.7803	0.0136	0.1421	0.1871	1.1694	0.6621	-0.1453	0.1999	0.4866	-0.2618	-0.5648	0.7661	0.3931	0.0865	0.0121	0.604	-1.0393	0.4143	0.2648	0.7577	1.5784	-0.6256	0.5806	-0.1345	-1.3228	0.2711	0.1458	-1.5978	0.1889
FBgn0000439	0.4847	0.2721	0.2766	0.4126	-0.986	0.9157	-0.2398	-0.2528	0.2609	-0.5376	0.6367	-0.2304	-0.5386	-3.918	-1.2698	0.1495	0.4918	-0.3694	0.516	-0.0756	0.6586	0.3377	1.327	0.599	0.0637	0.8539	0.1682	-0.1838	0.3523	0.1964	-0.3187	0.0822	0.416	0.1133	0.1414	0.0052	-0.1497	0.2265	0.0759	0.4435
FBgn0000442	0.3001	-0.2051	-0.2249	0.2349	0.3628	-0.0375	-0.4462	0.2613	0.9664	1.1126	0.1424	-0.1918	-0.2152	-0.2143	0.3063	0.2827	1.1155	0.6963	0.1029	-0.4822	1.1684	0.6974	0.7237	0.0623	-0.2452	-0.3914	0.8738	-1.2488	-0.1858	-0.152	-0.0073	-0.6667	0.7632	-1.2365	-0.0947	0.2541	0.157	-0.0388	-0.1484	-0.1078
FBgn0000447	-0.0709	0.1485	0.0403	-0.0137	0.0056	-0.1375	0.029	0.0633	0.2724	0.3176	-0.0392	-0.1775	0.0746	0.3105	0.1665	0.2928	-0.17	-0.2143	0.1805	-0.168	0.029	0.2262	0.1754	-0.4426	0.1189	-0.3327	0.249	-0.0839	0.0651	-0.2086	0.1278	-0.1896	0.414	0.1172	0.1753	-0.6604	-0.1521	0.0641	-0.3624	-0.0924
FBgn0000448	0.1879	0.0625	0.2704	0.2878	-0.6886	-0.0443	-0.1944	0.1398	-0.3599	-0.7569	-0.1037	0.3319	-0.1743	-2.7592	-0.2448	-0.3838	0.1549	-0.0495	-0.2913	0.4978	0.1113	0.1378	-0.3181	0.2934	0.1162	0.4563	-0.4807	0.0389	0.3876	0.4992	0.2419	0.4323	-0.6703	-0.0622	-0.0555	0.2901	0.1794	0.2185	0.4224	0.1629
FBgn0000449	1.8675	-1.2012	0.1873	-0.5142	-1.6002	-0.9216	0.3907	-0.6789	2.7166	1.8002	0.0395	-0.4495	-1.4516	-0.9348	1.2535	2.082	0.6361	2.1988	2.5708	-0.6464	3.1189	2.2213	3.4511	-0.9145	-1.0483	-1.0091	3.6042	-0.7882	-1.1977	1.0531	-2.2715	0.0373	0.843	0.2195	-0.247	-1.8434	-2.2466	-0.6012	-0.8211	0.642
FBgn0000451	0.6528	0.1673	0.3385	-0.0226	-0.0994	0.6112	0.0401	-0.4382	-0.2698	0.8145	0.008	-0.5265	0.0766	-1.3895	0.1335	-0.1503	1.0634	0.5183	0.6449	-0.364	0.9799	-0.1536	-0.2477	0.4614	0.1382	0.019	0.6526	-0.1546	-0.008	-0.5153	-0.1268	0.1128	0.0459	-0.6744	7e-04	-0.0298	0.3105	-0.4413	-0.4388	0.4555
FBgn0000454	-0.147	0.0218	-0.104	0.1049	0.3176	-0.1355	0.0306	-0.0389	-0.0172	0.0668	0.0658	-0.054	0.1088	0.6726	-0.1304	0.0145	-0.0502	-0.1724	-0.2677	-0.1699	-0.2205	-0.0614	-0.0175	0.0414	-0.0308	-0.1738	-0.0591	0.0854	-0.1562	-0.0083	-0.0272	-0.087	0.0553	0.1356	0.0751	0.1501	0.0375	-0.0621	0.184	0.0079
FBgn0000455	-0.1519	-0.1377	-0.2135	0.1511	0.0639	0.1232	-0.2078	-0.1787	0.1354	0.5986	-0.0683	-0.3376	0.0387	0.4041	-0.0569	0.436	0.4384	0.1487	-0.0422	-0.2424	0.4681	0.1458	0.2091	-0.1483	-0.0084	-0.3936	0.3546	0.0825	-0.2336	-0.0368	-0.0695	-0.3448	-0.0036	0.1915	-0.0233	0.1982	-0.2817	-0.3211	-0.1161	0.0641
FBgn0000459	0.8279	-0.3217	-0.2267	0.1524	-0.4287	0.5463	-0.4123	-0.6162	0.8243	1.4143	-0.1862	-0.3643	-0.324	-0.4574	0.5349	0.5675	0.9016	0.9109	0.5812	-0.303	1.4541	0.2771	1.0457	-0.0448	-0.3946	-0.112	-0.0209	-0.4309	-0.3785	0.0538	-0.268	-0.2572	0.2451	-0.0846	-0.0853	0.0752	-0.1847	0.0247	0.0802	-0.2612
FBgn0000463	0.0619	-0.2916	0.0716	-0.2238	0.0387	-0.2988	0.2008	0.1023	-0.3764	-0.4817	0.0917	0.0423	-0.1312	-0.1079	-0.0513	-0.2733	0.3128	-0.0814	-0.4361	0.3288	0.0846	0.3301	0.0075	0.1106	-0.1658	0.2159	0.0471	-0.0758	-0.0285	0.5079	-0.0809	0.1945	0.1282	-0.1254	-0.047	-0.0433	0.0155	0.1703	0.236	0.1872
FBgn0000464	0.131	-0.0197	0.1406	-0.4308	-0.3401	0.427	-0.188	0.0928	0.0712	-0.0259	0.1761	0.3111	-0.3265	-1.4657	0.0707	-0.3217	0.1314	0.2381	-0.0879	0.1862	0.2607	0.1032	0.3098	-0.5674	0.0905	0.1287	0.1821	-0.0042	0.2302	0.1784	-0.0184	0.0375	-0.0321	-0.0064	-0.3906	0.0488	0.257	-0.0264	0.3165	0.1402
FBgn0000473	-1.1833	-1.8453	-0.0403	0.6601	0.2072	-2.807	0.5075	-2.314	-0.3115	2.0146	0.0078	-1.9114	-0.3522	1.283	-1.5674	-0.0864	2.0157	0.6269	-2.453	-1.0868	1.6668	0.0806	-0.4181	1.9658	-1.8426	1.6574	-1.8545	1.7788	-0.485	-1.4557	1.7364	-0.9868	1.8737	0.6615	0.51	-1.2007	0.4502	1.2912	1.6912	2.6624
FBgn0000477	-0.0748	1.71	-0.4571	-0.233	0.3051	-0.0601	-0.1522	-0.0248	-0.0934	0.4767	-0.0541	-0.5572	0.0802	1.2145	-0.5341	-0.4494	-0.5139	-0.1526	-0.3128	0.2085	0.1968	0.2575	0.3185	0.408	-0.2087	0.0336	-0.6651	0.4424	0.3873	0.0809	-0.7226	-0.3015	-0.131	0.1015	0.0067	0.1582	-0.0695	-0.5321	-0.4423	-0.0807
FBgn0000479	0.4097	0.0445	0.2096	-0.0874	-0.2702	-0.1752	-0.2005	0.04	-0.1641	-0.1306	-0.3284	0.0133	-0.1007	-1.169	-0.1253	0.1477	0.418	0.3854	-0.4138	0.2547	-0.1935	0.1673	-0.4814	0.2274	-0.0894	0.315	-0.4222	0.182	0.0276	-0.0125	-0.0467	0.1537	-0.022	0.028	-0.0259	0.2202	0.3449	-0.0098	0.8695	0.0874
FBgn0000482	-0.3626	-0.067	0.2532	0.0591	0.0587	0.0501	0.0508	0.0406	-0.2562	-0.0297	0.1707	0.2086	-0.0104	-0.1293	-0.1063	-0.4852	-0.2271	-0.3052	-0.1466	-0.1318	0.1509	-0.0241	0.1167	0.2007	-0.0521	0.0023	-0.2068	0.1646	-0.0979	0.0452	0.0619	-0.1478	-0.8068	0.1384	-0.2116	0.2851	0.0935	-0.0273	0.045	0.5589
FBgn0000489	0.4385	-0.0291	0.0936	-0.1308	-0.2509	-0.0742	-0.2451	-0.2759	-1e-04	0.2942	-0.4707	-0.1896	-0.2089	-0.882	0.2931	0.2386	0.4422	0.1633	0.3759	-0.1429	0.3604	0.4157	0.3648	-0.1641	-0.076	0.0396	0.6245	-0.2921	-0.2567	-0.2277	-0.1269	0.0681	0.1203	-0.1997	-0.1092	-0.2378	-0.009	-0.1846	0.3213	0.0298
FBgn0000490	0.1894	-0.0399	-0.0034	0.0685	0.0357	-0.0864	0.0792	-0.3255	-0.1566	-0.3085	-0.189	0.0926	-0.2295	0.1097	0.0056	-0.1974	0.041	-0.3979	-0.1054	0.0952	-0.2373	-0.0506	0.149	0.5882	0.1524	0.3021	-0.6231	-0.1642	0.0628	0.1293	0.1816	0.2719	-0.14	-0.1743	-0.2333	-0.1816	0.0347	0.1978	0.3249	0.4468
FBgn0000492	0.0926	0.406	0.1531	-0.3713	0.3918	0.3153	-0.5913	-0.3563	-0.3489	-0.3944	-0.0314	-0.0778	0.0376	-0.0643	-0.1833	-0.1108	-0.0167	-0.2329	-0.7133	-0.0775	-0.4507	0.0892	-0.0953	0.3424	0.0565	0.111	0.1618	0.0493	-0.1475	-0.2643	0.3472	0.0075	-0.1	0.0574	-0.2957	0.0794	0.0214	-0.04	0.136	0.4741
FBgn0000497	0.3085	-0.3629	0.0738	0.0717	-0.2893	0.6872	-0.1803	0.2374	0.2153	-0.0633	-0.2135	0.3872	-0.204	-0.1853	0.1128	0.1127	0.0177	0.1717	-0.0573	0.0843	0.0511	0.5582	0.586	0.2296	-0.1396	0.4273	-0.2043	-0.8683	0.1525	0.0906	0.0134	-0.1455	-0.4613	-0.7522	-0.1772	0.1111	0.0053	0.031	0.5398	0.2645
FBgn0000499	0.2183	-0.1175	-0.116	-0.1033	-0.2774	0.0391	-0.3517	-0.103	0.2854	0.7082	-0.2187	-0.151	-0.1226	0.0395	0.326	0.7661	0.5582	0.4239	0.4073	-0.3266	0.4427	0.3612	0.483	-0.179	-0.0173	-0.1966	0.9122	-0.247	-0.132	-0.2714	-0.1476	-0.148	-0.0057	-0.1131	-0.2702	-0.5077	-0.2411	-0.1308	-0.4046	-0.3639
FBgn0000500	0.2552	-0.0387	-0.2192	0.6356	-0.4443	0.1379	-0.1365	0.4615	0.2154	0.1583	0.582	0.3699	-0.1031	-2.3161	-0.8034	-0.8567	-0.0158	0.0739	0.3448	0.1766	0.538	-0.7713	0.5897	0.2418	0.0125	0.3491	-0.7577	0.4868	0.1094	-0.2601	-0.015	-0.3556	-1.222	0.2416	0.0527	0.5787	-0.2536	0.023	-0.4207	0.4772
FBgn0000504	-0.3366	0.0473	-0.0443	0.1402	0.0305	-0.0409	-0.4559	-0.1106	0.1752	-0.0187	0.1662	-0.1953	-0.2911	-0.7457	0.3143	-0.1656	0.1191	0.1367	0.0868	0.4063	0.1758	0.4345	0.1467	-0.0197	-0.5497	-0.2145	-0.286	-0.0624	0.1614	0.0092	-0.0459	-0.2228	-0.0818	0.3635	0.0202	0.0148	0.7205	-0.0288	-0.0165	0.2326
FBgn0000520	-0.4977	0.3275	-0.5032	0.1062	-0.4092	0.3535	-0.1328	-0.5186	-0.1507	-0.1415	-0.1099	0.027	-0.2171	0.134	0.4751	-0.4048	0.2213	0.2495	0.0985	-0.1333	0.7537	0.5352	0.3802	0.1027	-0.1457	0.266	0.8441	0.0274	0.0811	-0.0079	-0.0367	0.0853	-0.2175	-0.1342	0.1879	0.182	0.1333	-6e-04	-0.1932	-0.4927
FBgn0000524	0.1438	-0.1017	0.2996	0.2515	-0.2361	0.2402	-0.0592	-0.1205	0.3279	0.347	-0.1158	-0.0478	-0.0671	-0.3121	-0.064	-0.0596	0.268	0.2972	0.2908	-0.0559	0.6421	0.4864	0.416	-0.0707	-0.0194	-0.0146	0.7868	-0.2538	-0.1711	-0.391	-0.0604	0.1273	-0.6592	-0.1178	-0.6471	-0.0869	-0.013	0.2559	0.1081	0.0493
FBgn0000527	-0.563	-0.2375	0.6093	-0.1956	0.2852	0.1534	0.0431	0.323	-0.6676	-1.6286	0.105	0.7625	0.0153	0.5644	-0.9654	-0.5132	-0.6508	-0.849	-1.0119	-0.4105	-0.071	-1.9436	0.2373	0.5778	0.1416	0.5732	-0.41	0.2131	0.8106	0.8561	0.0068	0.1606	0.1917	0.5181	-0.493	-0.3449	-0.0203	0.229	0.984	-0.1486
FBgn0000529	0.4889	0.4822	1.0519	1.368	-1.3183	0.5767	-0.866	0.288	-0.4467	1.0858	0.48	-0.8134	0.1638	-2.6179	-0.8155	1.2629	-1.415	-0.7493	-0.351	-0.0396	-0.2529	-2.2194	-0.4345	-1.4453	0.7941	0.5509	-1.0098	-0.3881	0.7921	0.899	0.6532	0.8028	-0.0976	0.1862	-0.943	0.2511	0.2381	0.466	0.9588	0.7641
FBgn0000533	-0.3095	0.0462	-0.1306	-0.1127	-0.3642	0.0266	0.1083	0.6104	-0.7317	-0.2578	0.3563	-0.2216	0.1231	0.8459	-0.0265	-0.9298	-0.5965	0.0632	-0.1751	-0.2357	0.1505	0.0081	-0.835	0.6905	-0.2499	0.0524	0.4968	0.0769	0.0534	0.3215	-0.2347	0.1273	0.0811	0.4012	-0.2129	0.2187	0.2031	-0.2492	-0.4029	0.435
FBgn0000535	0.4493	-0.2243	0.2722	0.1783	-0.5433	0.4484	-0.374	0.1936	-0.0316	0.136	-0.1372	0.4338	-0.5674	-2.0201	-0.1225	-0.2019	0.5281	0.0998	-0.3848	0.5203	0.2248	-0.1495	0.3818	0.2731	-0.004	0.4722	0.2687	-0.0284	0.3624	0.1991	0.0228	0.1787	-0.4494	0.0793	-0.6863	-0.2111	0.0736	0.0067	0.4216	0.0577
FBgn0000536	0.1518	-0.1033	-0.3269	-0.1071	-0.162	0.0459	-0.2967	-0.1454	0.372	0.3677	0.0618	-0.2833	0.0359	-0.0656	0.126	-0.2079	0.1275	0.0424	0.3038	-0.033	0.1953	0.4324	0.3214	0.0254	-0.1034	-0.3384	0.0569	0.0243	0.1358	-0.2235	0.0322	-0.2614	-0.1139	0.0547	-3e-04	0.1955	0.1242	-0.3351	-0.3243	0.1868
FBgn0000541	0.2731	-0.2004	0.0722	-0.0882	-0.0616	0.2419	-0.0472	-0.2441	0.149	0.0822	-0.1278	0.0399	-0.1192	-0.9752	0.2489	-0.0785	0.2126	0.1606	0.1545	0.0877	0.202	0.0511	0.1609	0.0176	0.0894	0.1841	0.1507	-0.1753	-0.2775	0.0374	0.0487	-0.0153	-0.2273	-0.2748	-0.19	-0.1168	0.0201	0.1159	0.2653	0.1027
FBgn0000542	0.0175	0.0253	0.1704	0.0556	-0.158	0.4033	-0.0205	0.146	0.2628	0.1022	-0.2773	-0.0674	0.0218	-0.4425	0.0183	-0.183	0.1972	-0.0652	0.3949	0.0243	0.2253	0.4612	0.7314	-6e-04	-0.3074	0.1708	0.2614	-0.052	0.0182	0.0756	-0.0383	0.0902	0.0937	-0.1591	0.0337	-0.0615	-0.0852	-0.1436	0.1432	-0.5546
FBgn0000543	-0.1818	0.2369	-0.1905	0.0786	0.1531	0.2464	-0.2799	0.0413	-0.0541	-0.0823	-0.0401	0.1116	0.0775	0.2451	-0.0051	0.3629	-0.0374	0.0371	-0.2006	-0.2292	-0.5278	-0.0741	-0.1831	0.1697	-0.3331	-0.0319	0.3666	0.1883	0.0373	-0.8864	-0.1658	-0.0527	0.2394	0.0299	-0.0742	0.3693	0.0875	-0.1116	0.0914	-0.0255
FBgn0000546	0.2443	-0.0256	-0.1141	0.145	-0.1573	-0.2179	-0.2739	-0.1213	0.1402	0.0877	-0.0074	0.0366	-0.3118	-0.7401	-0.0855	-0.0767	1e-04	0.3422	-0.0746	0.2122	0.3889	0.1627	0.0138	0.3366	-0.0412	0.0734	-0.166	-0.0124	0.0666	0.2142	0.0762	-0.0802	-0.2257	0.0011	-0.3629	0.1306	0.2066	-0.1488	0.3101	0.158
FBgn0000547	0.0452	0.1194	0.0278	0.0792	-0.0693	-0.079	-0.0234	-0.1514	-0.1704	-0.2976	-0.0893	0.0624	-0.0605	-0.3717	-0.2196	-0.4316	-0.0753	-0.0194	-0.1407	0.3057	-0.1405	-0.1442	-0.1251	0.4611	-0.0706	0.3396	-0.2519	0.0598	0.0997	0.0651	0.0987	-0.0492	-0.0961	-0.0614	-0.1676	0.3702	0.2952	0.125	0.405	0.1804
FBgn0000551	0.7232	-1.3	0.4792	-0.195	0.1619	-1.4187	0.7032	0.886	-0.7913	-0.7842	-0.1279	0.2457	0.23	-0.6184	-1.1681	-0.7646	0.5506	0.6262	0.5739	-0.3309	1.5561	0.1522	1.0505	-0.8035	-0.1818	0.0466	-0.6447	-0.0265	0.615	0.9946	0.5748	1.3747	-0.4526	0.0633	0.3955	-1.6842	0.4809	-0.5579	0.25	-0.1476
FBgn0000556	0.1148	-0.102	-0.1142	0.0763	0.0504	0.0138	-0.0443	-0.1482	0.0601	-0.0648	-0.0395	-0.3337	0.0226	0.7769	-0.1343	-0.2028	-0.075	0.087	0.0864	0.0427	-2e-04	0.0888	-0.0329	0.3179	-0.1849	-0.0577	-0.0332	0.0044	-0.0761	-0.1384	-0.0971	-0.1768	0.2041	-0.024	-0.0572	0.4141	-0.1113	-0.033	0.0481	-0.1571
FBgn0000557	0.2661	-0.3677	0.0066	-0.1797	0.3039	0.2044	-0.3037	0.1067	-0.1803	-0.0765	-0.159	-0.0743	-0.3154	-0.5627	-0.2544	-0.2518	0.3625	0.0185	-0.1853	0.1771	0.4321	0.1406	0.1989	0.4594	-0.0588	0.4422	0.0451	-0.0247	0.0839	-0.1867	-0.0909	-0.1271	-0.1901	0.0348	-0.428	-0.0303	0.2146	0.0912	0.2745	0.1877
FBgn0000559	-0.0353	-0.0525	0.0833	0.1061	0.211	-0.0208	0.0768	0.033	0.0217	-0.153	0.0949	-0.0349	0.0877	0.7977	-0.2554	-0.2394	-0.1487	-0.0555	-0.1126	0.1104	-0.1189	0.0827	-0.124	0.4186	0.0523	-0.0246	-0.0194	0.2095	0.0435	0.0888	0.0034	-0.0602	0.0342	0.1236	-0.0136	0.4489	-0.8967	0.0628	0.2728	-0.9672
FBgn0000560	0.0069	-0.5268	1.0417	-0.5966	0.069	0.3376	1.0143	-0.2947	-0.7409	0.6075	-0.4696	0.2304	-0.0575	-0.008	0.5988	-0.3106	-0.7456	-0.4594	-0.5335	-0.0096	0.469	0.0374	0.4287	-0.0478	0.66	-0.93	0.834	-0.0766	-0.2694	0.0754	0.3137	0.5764	-0.531	0.3977	0.1022	-0.917	-0.3327	0.5027	-0.3279	0.0521
FBgn0000562	0.1987	-0.082	-0.0884	0.0065	-0.1307	0.1434	-0.2292	-0.173	0.0875	0.1631	0.003	-0.1981	-0.1221	-0.2505	0.1419	-0.1687	0.2001	0.1428	0.0187	0.0075	0.1482	0.2642	0.1159	0.2471	-0.0261	-0.0572	0.1471	-0.0202	-0.1068	-0.1523	-0.1097	-0.3637	-0.0134	-0.0258	-0.0975	0.2237	0.012	-0.0646	0.2023	0.0863
FBgn0000565	-0.4498	-0.8859	-0.6003	-0.1574	-0.1747	-0.4171	-0.4513	0.3957	0.2093	0.0157	-0.343	-0.6181	-0.0537	-0.05	0.0498	0.0802	0.159	-0.0205	-0.6064	-0.5879	0.2503	0.4781	0.2566	-0.0648	-0.3648	-0.2484	1.5648	0.1639	-0.038	-0.027	-0.368	0.1811	-0.2628	0.2865	0.2459	-0.2684	2.0395	-0.6114	-0.3348	2.0955
FBgn0000566	-0.2729	0.1505	-0.2354	0.0058	0.1858	-0.372	0.033	0.0782	0.1041	-0.3395	0.2854	0.0077	0.1352	0.4115	-0.4604	-0.1384	-0.2664	-0.2244	0.0934	-0.0669	-0.5566	-0.2585	-0.4455	0.4079	-0.1015	-0.2649	0.1024	0.1196	0.149	-0.2422	0.116	0.2425	-0.2451	0.3134	0.1912	0.3018	0.2004	-0.2016	-0.0982	0.0042
FBgn0000567	-0.0815	0.3656	-0.0773	0.2991	-0.0432	0.0236	-0.1066	-0.0151	0.26	-0.4465	0.1136	-0.1778	-0.1857	-0.6043	-0.0977	-0.2066	0.1925	0.0807	-0.0583	-0.0759	-0.1997	-0.0751	0.0027	0.2223	-0.0372	0.2895	0.0068	-0.0976	0.0874	0.2239	0.1285	-0.2802	0.3734	-0.0851	-0.1812	0.1171	0.1	-0.2315	0.3828	0.0921
FBgn0000568	0.1416	-0.104	0.152	0.0392	-0.0045	-0.466	-0.4	-0.3593	0.1771	0.1768	-0.1774	-0.098	-0.3628	-0.5876	-0.0506	0.1698	0.6317	0.3111	-0.3608	0.3823	0.0025	0.2663	0.033	0.131	-0.1438	0.0228	0.2944	-0.2172	-0.0922	0.1016	0.1611	-0.0052	-0.1011	-0.1448	-0.4958	0.1749	0.4799	-0.1403	0.3635	0.0976
FBgn0000575	0.249	-0.0135	0.1423	0.1637	0.1066	-0.2357	0.0478	0.1073	-0.1634	-0.8519	0.1409	0.1334	-0.1571	-0.2161	-0.0397	-0.6481	-0.1397	0.0345	-0.3172	0.3714	-0.15	-0.429	-0.3598	0.3766	0.121	0.3606	-0.7244	0.1511	-0.0669	0.1327	0.1125	0.2221	-0.368	0.0282	-0.1162	0.4618	0.1616	0.1105	0.6949	0.3508
FBgn0000576	0.55	-0.0585	0.5953	0.0723	-0.2656	-0.1686	-0.0076	0.06	-0.2766	-1.6202	-0.1987	-0.1912	-0.2621	-0.1439	-0.4101	0.3011	-0.0048	-0.4518	0.0596	0.4328	0.347	0.4689	-0.6576	0.3412	-0.0852	-0.0122	-0.4735	-0.2571	0.8276	0.2982	-0.2498	-0.7452	-0.928	0.8827	0.3291	-0.085	0.6637	-0.49	0.3447	0.3034
FBgn0000577	0.5406	-0.1966	-0.0869	0.4899	0.2726	0.2281	-1.0776	-0.3363	-0.3157	1.1215	0.0878	-0.0827	-0.1926	0.1267	-0.0609	-0.1412	0.5408	0.029	-0.5413	-0.4252	-0.1537	0.4501	0.2681	0.4632	0.3125	-0.3321	-0.2855	-0.3256	-0.11	-0.2109	0.3606	0.3453	0.015	-0.4435	-0.2741	-0.203	-0.2667	-0.1217	0.4175	0.3234
FBgn0000578	0.1117	-0.0766	-0.4714	0.0158	-0.188	-0.058	-0.1016	-0.2495	0.1275	-0.1923	-0.1493	-0.0704	-0.3258	-0.2209	0.0569	0.3442	0.3473	0.231	-0.2116	0.2046	-0.2992	0.3071	0.2833	0.0565	-0.0942	0.3857	-0.1235	-0.0317	-0.2384	0.0783	-0.0853	0.8024	-0.1965	-0.1725	-0.1776	0.1602	-0.1055	0.0507	0.241	0.1897
FBgn0000579	-0.3106	0.0527	-0.2775	0.1036	0.2783	-0.9899	-0.0888	0.3184	-0.2655	-0.5779	0.0876	-0.0102	0.2624	1.5368	-0.3969	-0.1873	-0.4037	-0.4725	-0.3676	-9e-04	-0.3099	-0.0328	-0.4047	0.5675	-0.1614	0.1423	-0.5276	0.4168	0.3628	0.1085	-0.0311	-0.033	0.3955	0.198	0.3083	0.5374	0.043	0.1596	0.0979	0.2463
FBgn0000581	0.2156	-0.129	0.1066	-0.1728	-0.1866	-0.1671	-0.2288	-0.239	0.0651	0.3569	-0.0094	-0.0791	-0.084	-1.0239	0.2281	0.267	0.5215	0.2242	0.1892	-0.0894	0.2031	0.1058	0.2827	0.08	0.0046	0.0139	0.3743	-0.1222	-0.1496	-0.1708	0.0396	-0.1841	-0.0559	-0.1854	-0.0555	-0.0457	0.0221	0.0271	0.1971	-0.0126
FBgn0000588	-0.4883	-0.0945	-0.1316	0.5403	0.1066	0.7095	0.0949	0.0184	-0.2693	0.1217	0.0979	0.0701	-0.6225	-0.8339	0.093	-0.3191	0.4729	-0.3389	-0.3648	-0.5564	-0.5862	-0.0813	0.3301	-0.0206	-0.1747	0.4913	-0.9745	0.6353	0.1357	-0.0219	0.0372	0.0419	0.0393	0.133	-0.0292	0.2149	-0.0281	0.3576	0.1133	-0.0953
FBgn0000592	-0.8496	-0.3057	-0.0021	-0.665	0.3067	-0.5113	-0.3284	-0.0831	0.564	0.0774	0.1101	-0.0443	0.4093	0.1576	-0.5707	-0.4795	0.2843	0.4851	0.0732	0.4749	-0.3253	0.3392	0.3195	-0.2352	-0.0535	-0.0095	0.2288	-0.4282	0.0548	0.1971	0.0252	0.6154	-0.0117	0.1113	-0.0121	-0.0061	0.4536	-0.4718	-0.1952	0.3339
FBgn0000594	-0.7601	0.4067	-1.5177	-0.9901	0.2042	-0.2635	-1.3148	-0.0145	1.0916	0.8464	-0.8976	-1.3068	0.2881	-0.5652	0.7258	-0.8398	-1.4574	0.1704	1.1596	0.8153	0.0727	1.2341	1.4981	0.2906	0.35	0.0147	-0.0566	-0.954	-0.18	1.1045	-0.0099	-0.328	0.9348	0.8914	0.6464	0.2624	0.9431	-1.1752	-0.9567	0.401
FBgn0000606	0.0712	-2.3627	-0.9515	-0.1261	0.1363	0.8385	-0.7506	-0.6553	1.5692	2.5307	-0.2561	-0.8647	0.1329	-2.087	0.1134	1.6118	1.4652	1.4949	1.4049	0.2097	0.7762	1.9538	0.9299	0.5816	-0.4076	0.704	-1.2898	0.5985	-0.6887	0.1609	0.7233	1.2522	-0.0015	-0.0209	1.0209	-1.3528	-0.608	-1.2265	-1.2427	-0.7992
FBgn0000611	0.1967	-0.2534	-0.2005	0.2535	-0.0027	0.1053	-0.1182	-0.1414	0.1564	-0.3855	-0.0401	-0.0409	-0.0623	0.1044	0.0529	-0.3633	-0.1245	-0.0769	-0.1177	0.2883	-0.0142	-0.1791	-0.248	0.2522	-0.013	0.3015	-0.374	-0.0291	-0.0238	-0.0086	0.0428	0.0491	0.2212	0.0332	-0.1837	0.1978	0.2118	0.0263	0.1627	0.2659
FBgn0000615	0.1035	0.1833	0.2622	0.0777	0.0708	0.0952	0.2292	0.1881	-0.0102	-0.263	0.1262	0.0464	0.1437	0.244	0.1255	-0.0234	-0.2215	-0.2169	0.2638	0.1247	-0.2651	-0.3875	-0.1354	-0.422	0.1632	0.0516	0.1698	0.0011	0.0087	-0.051	0.1287	0.1387	-0.2439	0.0994	0.3125	-0.7906	-0.3028	0.1762	-0.3181	0.1307
FBgn0000617	-0.176	-0.0739	-0.4133	0.1197	-0.5119	0.2162	0.0245	-0.064	-0.1263	0.7685	0.0505	-0.1821	-0.2228	0.3389	0.1803	0.2364	0.3769	-0.1762	0.1452	0.3555	0.6436	0.1013	0.0135	0.2879	-0.1015	-0.3409	0.2519	0.0424	0.0853	-0.1871	-0.3445	-0.1901	0.3253	0.2164	-0.2781	0.2195	-0.1732	0.0212	-0.1682	0.2759
FBgn0000618	0.0026	0.5334	0.0083	0.4362	0.1088	0.4027	0.2731	0.4354	0.0953	-1.6167	0.3791	-0.365	0.427	0.7801	-0.3474	-2.6197	-1.3317	0.0562	-0.9776	0.4956	-1.1598	-0.7731	-2.0653	0.2209	0.1069	-0.2876	-1.48	0.312	-0.0583	0.4853	-0.0926	0.4488	0.4829	0.5444	0.5868	0.1438	0.0784	0.1799	-0.3167	0.3043
FBgn0000625	-0.1165	0.1744	0.0754	-0.086	0.2515	0.1578	-0.4149	-0.2807	0.3502	0.0674	-0.3539	0.2636	0.2955	-1.158	0.1283	0.4217	0.4593	-0.5539	-0.3914	-0.3882	0.4778	0.8477	0.3595	0.5121	-0.4995	-0.2689	-0.2624	0.3038	0.0314	-1.051	-0.2798	0.1794	-0.5987	0.0763	-0.1881	-0.0376	0.3233	-0.1642	0.3658	0.434
FBgn0000629	0.077	0.0731	-0.2488	-0.1823	0.1207	0.0709	-0.1757	-0.4109	0.2908	0.3722	0.1434	-0.2204	-0.1918	-0.2834	0.2695	-0.0218	0.5313	0.3648	0.0659	0.0726	0.0122	0.1658	0.4434	0.0574	-0.1614	-0.0907	-0.1445	0.0442	-0.2628	0.357	0.0851	0.1	0.1617	-0.1414	-0.0489	0.0995	0.0648	-0.2552	-0.1507	-0.2277
FBgn0000633	0.2341	-0.2291	-0.0511	0.0252	-0.4402	0.529	-0.3006	0.0745	0.1059	0.0224	0.1942	0.2501	-0.4062	-3.0174	-0.0092	-0.5518	0.5343	0.5562	-0.0667	0.1471	0.1589	0.0639	0.6392	0.3707	0.0542	0.3976	0.0391	-0.1156	0.489	0.4967	-0.1193	-0.0552	-0.4592	-0.1031	-0.5063	-0.0364	0.1966	0.2616	0.5127	0.2718
FBgn0000635	0.3702	-0.1629	0.057	0.0517	-0.1989	0.208	-0.1796	-0.0808	-0.0756	-0.152	-0.0049	-0.0982	-0.1382	-0.9729	0.0872	-0.5362	0.1782	0.2	-0.0145	0.1338	0.2624	-6e-04	0.0594	0.2387	-0.08	0.2858	-0.4609	-0.0935	-0.2202	0.1714	0.0813	0.0834	0.1663	-0.19	-0.1718	0.1595	0.2702	0.2189	0.3395	0.1926
FBgn0000636	0.2077	0.1521	0.0892	0.0338	-0.0075	-0.0828	-0.0338	-0.0851	0.0898	0.237	-0.1215	0.0551	-0.1985	-0.2656	0.0616	0.1092	0.242	0.035	-0.1667	0.2004	-0.0273	0.0239	0.156	0.0505	0.0263	0.1263	0.0882	-0.2238	-0.1463	0.1493	-0.1573	0.0108	-0.2	-0.0428	-0.2859	-0.0935	0.0502	-0.1024	0.2265	-0.0328
FBgn0000644	-2.2555	-0.0177	-0.5365	1.1978	0.4068	-1.2154	0.9904	-1.0234	0.1935	1.2188	0.2413	0.225	0.0036	0.6562	0.6495	1.2433	0.5457	0.5165	1.228	-0.1005	-1.7062	0.3041	-0.5869	-0.2347	-0.053	-0.0681	-0.0467	-0.2579	-0.2961	-0.8282	-0.1248	0.9601	1.6353	0.0846	-0.2646	-1.0704	0.491	-0.8938	0.0194	0.2406
FBgn0000658	0.3211	-0.0456	0.0198	-0.754	-0.2022	-0.1908	-0.2827	0.2031	-0.0367	-0.6161	-0.4461	0.4537	-0.4196	-0.6117	-0.5147	0.7466	0.9288	-0.0748	-0.0779	0.2076	-0.0074	0.2626	0.2035	0.5297	-0.5224	0.545	0.349	-0.1704	0.4064	0.7265	-0.0649	-0.3095	0.788	-0.0868	-0.4059	0.12	-0.1003	0.6548	-0.0285	0.2877
FBgn0000659	0.3196	-0.3792	-0.091	-0.3083	-0.0587	0.2153	0.0789	-0.4378	0.4789	0.5965	-0.3169	-0.0564	-0.3475	-1.7046	0.4731	0.1197	0.9851	0.5518	0.1865	-0.0169	0.276	0.4952	0.4748	0.1207	-0.2109	0.2215	0.4144	-0.4958	-0.4982	0.1241	0.1464	0.0678	-0.4876	-0.2115	-0.3493	-0.0396	0.2341	-0.0216	0.3355	-0.1324
FBgn0000662	0.4163	-0.3229	-0.191	-0.3319	-0.3651	0.3869	-0.6175	-0.2115	0.4076	0.6158	-0.2158	-0.3455	-0.3313	-0.686	0.2815	0.3634	1.0218	0.6571	0.4943	0.0093	0.6817	0.483	0.8523	-0.1021	-0.2918	-0.0927	0.7875	-0.1828	-0.1557	-0.1327	-0.1895	-0.328	-0.009	-0.2128	-0.3523	-0.0417	-0.1664	-0.3803	-0.1069	-0.1339
FBgn0000667	-0.0551	-0.215	0.3336	-0.3832	-0.2501	0.4972	-0.451	0.0099	-0.354	0.075	-0.1778	-0.0808	0.0381	0.2416	-0.256	-0.2244	0.2753	-0.0777	-0.0354	-0.1336	-0.0586	-0.1618	0.084	0.2969	-0.6048	0.5243	0.02	0.2197	0.056	-0.3175	-0.1987	-0.0598	0.6876	-0.1539	0.06	0.2647	0.0442	-0.0175	0.5453	-0.0447
FBgn0000709	0.0801	-0.0712	-0.5324	-0.0586	0.2723	0.0747	0.0727	-0.0377	-0.0654	0.3333	0.0718	-0.0577	-0.1199	-0.1691	-0.0588	0.054	0.0904	-0.0117	-0.2645	0.0807	0.0309	0.4296	0.1248	0.0673	-0.0482	-0.0774	0.0601	-0.0039	-0.158	-0.181	-0.2113	0.0087	0.2376	0.04	-0.1608	0.177	-0.101	-0.029	0.1849	0.0859
FBgn0000711	-0.0059	-0.1241	0.2075	0.0269	-0.475	0.0771	-0.1171	-0.0033	-0.1445	-0.3019	-0.0744	0.3402	-0.3751	-0.4914	-0.4075	-0.2497	0.1058	0.207	-0.1634	0.2542	-0.0775	-0.2277	-0.0693	0.3667	0.2008	0.3442	-0.2269	0.1505	0.1628	0.4045	-0.1862	0.0398	0.0186	-0.011	-0.2757	0.0329	0.1333	0.0288	0.4476	0.4135
FBgn0000715	-0.5671	0.1553	-0.0408	0.5742	0.5956	-0.588	-0.8577	-0.7635	0.6065	0.5541	0.2554	0.1629	-0.3422	0.2324	-0.2555	-0.834	-0.4445	-0.1876	0.1796	0.0294	-0.7376	-0.5098	-0.7674	0.1421	-0.3647	0.0492	0.5261	0.8868	0.1107	0.0042	-0.2226	-0.5059	0.4421	0.1688	0.4979	1.0176	-0.2967	-0.3914	-0.1188	-0.4684
FBgn0000719	0.3882	-0.2545	-0.0772	-0.2115	-0.3378	0.3147	-0.2608	-0.4849	0.3016	0.6008	-0.271	-0.2439	-0.4244	-0.2816	0.2769	0.1612	0.7993	0.3278	0.5669	-0.1371	0.9762	0.5777	0.7774	0.0998	-0.4253	0.0774	0.5351	-0.3919	-0.2101	-0.455	-0.0669	-0.3866	0.1994	-0.3022	-0.4105	-0.0129	0.1513	-0.1526	0.2779	-0.1595
FBgn0000721	0.2697	-0.0184	-0.1613	0.0177	-0.0384	-0.0859	-0.1072	-0.3661	0.1977	0.0968	-0.0792	-0.0672	-0.1436	0.4168	0.113	-0.0035	0.0154	0.2854	-0.2155	-0.1839	0.4358	0.3022	0.0864	0.3184	0.0479	-0.178	0.0098	-0.035	-0.097	-0.0384	-0.6079	-0.1965	0.018	-0.1318	-0.0275	0.3629	-0.0513	-0.1596	0.0759	-0.1087
FBgn0000723	-0.0259	0.1157	0.0998	-0.1546	-0.2063	0.2412	-0.1564	-0.1117	0.0755	0.103	0.0481	-0.1002	0.0756	-0.6182	0.4146	-0.1333	0.0181	0.0302	-0.081	-0.2642	0.0637	-0.0902	0.0168	-0.0288	-0.0533	0.1039	-0.177	0.1771	0.0393	0.0446	-0.0796	-0.1689	0.254	0.2106	-0.088	0.2999	-0.03	-0.1068	0.2978	-0.0383
FBgn0000808	1.0998	-0.0119	-0.4255	0.1011	0.757	-0.7328	-0.224	-1.3011	-0.1077	0.312	0.3676	-0.6414	-0.6617	1.406	1.0482	1.6278	0.8209	1.387	0.6985	-0.4561	-0.8171	-1.1696	1.4422	0.2254	-0.4384	-1.631	1.8234	-0.3355	-0.3366	-0.7452	-1.1095	0.0673	0.9494	-0.2142	-1.5381	0.9703	-1.3299	-0.3164	1.381	0.0275
FBgn0000810	0.3474	-0.0776	0.152	0.1466	-0.0791	0.248	-0.2867	-0.0024	-0.0078	0.2173	-0.0801	-0.2981	-0.2304	-0.3339	0.3041	-0.1893	0.2556	0.1626	0.3866	0.0588	-0.1049	-0.0507	0.3113	0.2661	0.0888	0.5074	-0.1759	-0.085	-0.1362	-0.0691	0.0131	0.0584	-0.3905	-0.4221	-0.1911	0.0473	0.1927	0.0972	-0.0732	-0.1764
FBgn0000826	1.0361	1.1219	0.2923	0.0379	-1.1251	-1.6058	0.4531	0.6471	1.7798	0.1584	1.0802	1.1316	0.9521	-0.8039	-1.3546	0.1884	1.1289	1.1829	-0.0933	-0.6895	2.1646	-0.0655	-0.976	0.6683	-1.5399	1.6112	0.6296	-0.6525	-1.4634	-0.8077	-0.0246	1.1718	1.8278	0.5398	-1.1939	0.376	-0.6478	0.2226	-2.3024	-1.575
FBgn0000927	-0.3903	0.0545	0.8287	1.4724	0.3025	-0.9516	0.2023	0.1055	0.7215	0.9782	0.8214	-0.7065	-0.2163	0.8501	-0.4076	-0.2714	-1.1127	0.2747	-1.1384	-1.8487	1.6335	-0.3072	-0.612	0.8081	-0.5471	0.6173	-0.1544	-0.3283	0.5197	1.0431	0.6254	1.737	0.3055	0.3866	-0.6744	-0.3242	0.5366	-1.4345	-0.4927	-1.6586
FBgn0000928	-0.0768	-0.2013	0.511	-0.7887	0.1627	-0.1825	0.2698	-0.2508	-0.6605	-0.6529	0.0706	0.6003	0.2043	0.8264	-0.8065	0.4656	0.2355	-1.4373	0.5594	-0.2728	-0.7303	-0.3271	-1.1409	0.1538	0.4276	0.0921	0.2158	-0.2128	-0.5676	-0.0929	0.4173	-0.3647	0.7029	-0.1505	0.1644	0.3091	-0.218	0.2697	0.2806	-0.1159
FBgn0000964	0.1478	-0.5322	-0.1967	-0.4964	-0.5562	1.0206	-0.5854	0.3157	-0.3021	-0.0017	0.0167	0.2665	-0.1464	-1.3628	-1.1141	0.4653	-0.7663	0.6192	-0.2667	0.3446	0.111	0.206	-0.1136	0.2572	0.198	-0.2346	0.1376	0.1263	0.3136	-0.4999	0.4254	1.2048	0	0.1577	-0.8282	0.283	-0.0101	-0.1002	-0.1185	0.3469
FBgn0000996	-0.0225	-0.2254	0.554	0.0101	0.0458	-0.2793	0.0271	0.3071	-0.0574	-0.2399	-0.0455	0.005	0.5422	-1.1087	0.4359	0.1091	-0.2457	-0.1674	-0.1538	-0.2373	-0.2487	0.0483	-0.2703	-0.181	-0.0466	0.2438	-0.0624	-0.1318	-0.4043	0.031	-0.0886	0.467	0.6509	-0.1417	0.0939	0.0879	-0.0384	0.5363	0.0683	-0.0562
FBgn0001075	-0.7157	-0.2627	0.2647	-0.0786	0.5256	0.0866	0.3572	0.1149	-0.0158	0.3276	-0.1808	-0.4065	0.0169	-0.118	0.4003	-0.0811	-0.2133	-0.4206	0.2424	0.5106	-0.3169	-0.3615	-0.2586	0.739	0.5395	-0.4823	0.0732	0.0787	0.2775	0.2321	-0.453	0.4039	-0.5224	-0.2762	-0.2769	-0.5534	-0.337	0.5113	0.0721	0.0069
FBgn0001077	-0.0052	0.5667	-0.4612	0.4141	-0.1143	0.7293	0.5061	0.736	-1.5993	-1.2727	0.5641	0.5876	0.7463	-2.2453	1.2351	0.4355	-2.6683	-0.5793	-0.4824	-0.0651	-2.3091	-1.0277	-1.5988	0.4658	0.9514	-1.1236	-2.2608	0.591	0.2875	1.2725	1.3221	1.3465	-2.0668	0.5437	0.4574	-2.1858	0.8611	0.5768	0.4653	0.1044
FBgn0001078	0.2781	-0.2852	0.1753	0.0939	-0.0368	-0.1555	-0.2868	-0.3412	0.1858	0.1589	-0.302	0.032	-0.3703	-0.6816	-0.0386	0.0597	0.6177	0.3733	-0.1942	0.2121	0.1402	0.2444	0.1968	0.3783	0.0649	0.0536	0.3501	-0.226	-0.1302	0.1931	-0.026	0.009	-0.1887	-0.227	-0.5101	-0.2125	0.1807	-0.0923	0.3811	0.2362
FBgn0001079	-0.0834	0.0939	0.2534	0.2536	0.3217	-0.172	-0.0082	-0.1821	-0.0211	0.1379	0.2504	-0.5475	-0.0846	-0.2143	-0.5895	0.2239	0.0427	0.0342	-0.332	0.351	-0.1328	0.0726	0.08	0.032	-0.2295	-0.1436	-0.0278	0.0857	-0.0798	-0.1892	0.1977	-0.1767	0.0426	0.0475	0.0682	0.2823	-0.1501	-0.168	0.1392	0.324
FBgn0001083	-0.1495	0.1492	0.2626	-0.4697	-0.6024	0.2751	0.0668	0.1944	0.4974	-0.7036	-0.162	-0.1164	0.9579	-0.5635	-0.2886	-0.6193	-0.3349	-0.0466	0.1042	-0.8636	0.3038	0.3994	0.0864	0.1182	-0.6932	0.4267	-0.5427	0.3427	0.4418	-0.1239	-0.2341	-0.1814	0.6956	0.9811	-0.3624	0.5591	-0.2459	0.4119	-0.3003	-0.2277
FBgn0001084	0.2371	0.0125	0.1026	-0.6225	0.0196	0.3151	0.2527	0.1824	0.512	0.013	0.2057	-0.5081	-0.3148	0.6265	-0.1304	-0.3487	0.5698	0.0665	0.0098	-0.2951	-0.6138	0.4316	0.3863	-0.0203	-0.0594	0.402	-0.6784	0.0439	-0.4534	0.1784	0.2663	0.6555	0.3216	0.0119	-0.33	0.0278	0.0713	0.2661	-0.5474	-0.3844
FBgn0001085	0.4136	-0.005	-0.251	0.1148	-0.2348	0.3201	0.0706	0.163	-0.4131	-0.1707	0.0157	0.2756	0.0123	-0.4453	-0.2248	0.1797	0.2962	-0.1704	-0.282	0.1674	0.6187	0.3239	-0.4917	-0.1772	-0.1541	0.1229	0.7246	-0.0576	-0.1312	-0.1251	0.4203	0.0259	0.1776	0.0674	-0.1974	0.1743	-0.6728	-0.0325	0.074	0.1559
FBgn0001086	0.1893	-0.0695	0.5276	-0.3622	0.2443	-0.2393	0.3867	-0.0796	-0.3522	0.0576	-0.1571	0.5885	0.1389	-0.4736	0.1936	0.1054	0.1412	-0.0694	0.2055	-0.5217	-0.1984	-0.3044	0.0362	-0.1801	0.3955	0.1502	-0.1663	-0.1885	-0.6012	0.357	0.4141	0.3509	0.2926	-0.3023	0.1781	-0.2481	0.0257	0.2257	0.0903	-0.9147
FBgn0001087	0.129	0.021	-0.1224	0.0252	-0.2232	0.173	-0.064	-0.0117	0.0369	0.2109	-0.0548	-0.0157	-0.219	-0.4384	0.0545	0.1583	0.4505	0.2358	-0.339	0.0694	0.1662	0.0596	0.1134	0.241	-0.0073	0.1054	0.18	-0.0369	0.1304	-0.1232	-0.0328	-0.0264	-0.286	-0.0962	-0.167	-0.0792	-0.0831	-0.1533	0.3364	-0.1317
FBgn0001089	0.1334	-1.0447	0.0188	0.0479	0.2719	-0.1564	0.2529	-0.1748	-0.1594	0.3103	0.126	-0.3902	0.171	-0.8721	0.1219	0.3504	-0.5438	0.2812	0.0551	-0.0293	0.4192	-0.1488	0.1192	-0.4712	0.3842	-0.5761	-0.3885	0.1568	-0.1499	0.5286	0.3561	-0.3789	-0.2523	0.4829	0.3327	0.2458	0.2129	-0.4669	0.4977	0.3287
FBgn0001090	0.1507	-0.0726	-0.0843	-0.4502	-0.6746	0.3445	-0.4966	0.0754	0.049	0.1243	0.1584	-0.2155	0.066	-0.8701	-0.1065	0.1054	0.4843	0.2838	0.1805	-0.1261	0.5555	0.2148	0.4393	0.195	-0.3107	0.5509	0.3683	0.0194	0.4989	-0.1246	-0.4061	-0.1052	-0.2473	0.2592	-0.4078	-0.0882	-0.0397	-0.2247	-0.0638	-0.0906
FBgn0001091	-0.2141	-0.1311	-0.3938	-0.2098	0.1937	0.5477	-0.261	0.53	-0.5523	-0.7744	0.1557	-0.034	0.2796	1.633	-0.3636	-0.0687	-0.4226	-0.5274	-0.2601	0.1312	-0.5081	-0.3011	-0.2762	0.512	-0.4586	0.0821	-0.528	0.5196	0.4044	0.2948	-0.0964	-0.1469	0.4725	-0.0588	0.4297	0.6411	-0.0389	-0.1524	0.1606	0.1205
FBgn0001092	-0.3421	-0.3054	0.0426	0.2271	0.1955	0.2323	0.0911	0.2128	-0.257	-0.6918	0.3434	-0.0923	0.2259	1.3972	-0.5361	-0.5674	-0.304	-0.282	-0.4408	0.1606	-0.6714	-0.5685	-0.5704	0.2751	-0.3064	0.3433	-0.6223	0.6006	0.5694	0.1372	0.1454	0.011	0.0611	0.0254	0.135	0.5899	0.2161	0.2115	0.2233	0.2806
FBgn0001098	-0.2309	-0.48	0.0844	-0.1096	-0.1522	0.4007	-0.4067	0.2373	0.0049	0.2117	-0.0762	-0.0246	0.0284	-0.1729	-0.2781	-0.1424	0.1849	-0.1134	-0.2528	0.028	0.0293	-0.008	0.1655	0.3066	-0.3752	0.2232	0.0235	0.0213	0.2108	0.1707	-0.1228	0.0647	0.1798	-0.0577	-0.1538	0.0335	0.3485	-0.0406	0.3453	-0.1362
FBgn0001099	-0.2487	0.1651	-0.009	0.5639	0.2677	-0.7473	0.2003	-0.3657	0.4489	0.3849	-0.7088	-0.1798	-0.0798	-0.3484	0.376	0.1901	-0.2435	0.5601	0.3264	0.133	0.5485	-0.0958	-0.1414	0.009	0.3056	0.1168	-0.2703	-0.2062	-0.0879	-0.0544	0.2744	0.428	0.35	-0.1527	0.0037	-0.9287	0.4029	0.1689	-0.1232	0.1294
FBgn0001104	0.4817	0.0467	-0.0456	-0.5095	-0.2118	0.3492	-0.4123	-0.1148	0.399	0.5079	-0.2959	-0.2713	-0.236	0.015	0.2589	0.3427	0.6809	0.2842	0.3046	-0.0357	0.4987	0.4912	0.332	0.0817	-0.3724	-0.1239	0.336	-0.1345	-0.2678	-0.0085	-0.4038	-0.2627	-0.1316	-0.0579	0.0513	0.0845	0.0331	-0.245	-0.1501	-0.2125
FBgn0001105	0.5157	-0.0595	-0.2143	-0.1079	-0.2622	0.0439	-0.1015	-0.093	0.1507	0.1378	-0.3996	-0.2173	-0.191	-0.3946	0.2406	0.4392	0.6478	0.4008	0.1147	0.1548	0.0186	0.3282	-0.0992	0.0375	-0.1772	-0.0271	0.0568	-0.0669	-0.1742	-0.1257	-0.1753	-0.1628	-0.3523	-0.1186	-0.0694	0.0344	-0.0203	-0.094	0.278	-0.0451
FBgn0001108	0.0677	0.002	0.1112	0.0844	-0.0501	0.0874	-0.0803	-0.0494	0.0332	-0.0012	-0.0047	0.0916	0.0759	0.0121	-0.0128	-0.22	0.0706	-0.0442	-0.0234	-0.1353	0.3245	-0.1785	-0.045	-0.0454	0.0361	-7e-04	0.1218	0.0255	0.0021	-0.1197	-0.068	-0.2113	-0.0852	0.0708	-0.007	0.0481	-0.021	-0.0305	0.2791	-0.1242
FBgn0001112	-1.1306	0.0675	-0.4015	-0.5629	-0.2727	-0.3343	-0.1419	-0.2539	0.3161	-0.0919	-0.1243	0.5086	0.1917	-0.4418	-0.553	-0.5916	0.2401	0.8146	0.1749	0.4017	0.1457	0.4604	0.0115	-0.1848	-0.2004	-0.2996	0.3033	-0.2765	0.1784	0.3599	0.1586	1.635	0.0678	0.3172	0.2091	-0.5346	0.3233	-0.2513	-0.369	0.1503
FBgn0001114	-0.1168	1.1663	-0.3609	-0.2535	-0.1893	0.2962	-0.1888	-0.2692	0.4599	0.7398	0.0024	-0.4559	-0.1368	-0.4276	-0.1742	0.1993	0.1137	0.1902	0.4387	-0.0248	0.4871	0.4608	0.5305	0.0494	-0.6559	0.1443	0.3543	0.1237	0.3812	-0.2418	-0.6929	-0.5052	0.1931	-0.1782	-0.2033	0.0428	-0.0161	-0.6685	-0.914	0.0588
FBgn0001120	-1.3807	0.5696	0.8861	1.1474	1.9366	0.4045	0.9442	-0.5108	1.1565	-0.1192	1.3934	-1.2812	0.4918	0.1966	0.2804	0.6318	0.4233	-0.4364	-1.2726	0.7207	-0.8355	0.5981	1.2644	-0.4058	-1.3626	-0.8406	-0.7863	0.0135	-0.7083	0.8535	0.4478	1.7749	-0.5946	-0.4271	-0.097	-0.4915	-1.3488	0.4081	-1.6946	-0.2905
FBgn0001122	0.3986	-0.3056	-0.0405	-0.0107	-0.3233	0.2563	-0.067	0.1522	0.0721	-0.3656	-0.1353	0.0847	-0.3356	-1.0334	0.0213	-0.2723	0.2696	0.1149	-0.0346	0.5037	0.1869	-0.0924	0.0096	0.2374	0.0567	0.3874	0.0915	-0.0093	0.1711	-0.0387	0.0794	0.0739	-0.5411	-0.1867	-0.3169	0.064	0.2597	0.0247	0.3569	0.1928
FBgn0001123	-0.0308	-0.0802	-0.1954	-0.0389	0.0339	0.3227	0.1892	-6e-04	0.1948	-0.2754	-0.0133	-0.0723	-0.0965	-0.1342	-0.1734	-0.7027	-0.1725	0.0999	0.0588	0.3115	-0.2739	0.2039	-0.2592	0.2402	-0.0403	-0.0077	-0.1677	0.0092	-0.0574	0.0198	0.0969	-0.0032	0.0392	0.0347	0.0748	0.2276	0.1586	0.1335	0.046	0.0677
FBgn0001124	-0.0883	0.1428	0.137	0.2632	0.338	0.42	0.1304	0.1321	-0.1175	-0.3762	0.0992	-0.0332	0.1042	0.5547	-0.2458	-0.4776	-0.384	-0.2077	-0.0549	-0.0303	-0.181	-0.2924	-0.4382	0.2234	0.118	-0.0457	-0.3143	0.2343	0.0984	0.0796	0.0913	-0.0577	0.0628	0.2579	0.0082	0.0853	-0.0434	2e-04	-0.1553	0.1024
FBgn0001125	-0.0259	-0.1331	-0.181	0.4404	0.4758	-1.3217	-0.478	-0.0277	0.1604	0.2027	0.1099	-0.0173	0.3163	1.0969	-0.6049	-0.0442	-0.2609	-0.1361	-0.194	-0.0574	0.0952	0.1197	-0.3492	0.5611	0.2571	-0.2884	0.017	0.3492	0.0355	0.2258	-0.3064	-0.3282	0.1931	0.1922	0.2782	0.6232	-0.1045	-0.2278	-0.5125	-0.0159
FBgn0001128	-0.2855	-0.7409	-0.3912	-0.0988	0.1193	0.1537	-0.3282	0.444	-0.1565	0.1604	-0.0425	-0.1488	0.1179	0.8654	-0.5751	0.5331	-0.0133	-0.0815	-0.0825	0.1356	0.3526	0.0643	0.3687	0.1717	-0.6447	0.0529	-0.1322	0.3678	0.1479	0.1442	-0.3644	-0.3082	0.2316	-0.1736	0.2348	0.3763	-0.4386	0.1152	-0.1421	-0.1591
FBgn0001133	0.2162	0.068	0.0822	-0.4489	-0.1135	0.3561	-0.0596	-0.1538	0.2647	0.8477	-0.1842	-0.2379	-0.3202	0.3248	0.6415	0.5809	0.5365	0.416	0.5255	-0.1751	0.19	0.5747	0.4692	-0.0523	-0.2056	-0.5461	0.5531	-0.2128	-0.1248	0.0385	-0.2165	-0.2106	-0.0376	-0.0699	-0.0857	0.1365	-0.2539	-0.0653	-0.2998	-0.3332
FBgn0001134	0.772	0.0275	0.3708	0.1701	-0.7003	0.374	-1.1497	0.6021	0.6461	0.4252	0.1696	0.5823	-0.56	-2.211	-0.195	-0.4245	0.964	0.3265	-0.2381	-0.2073	1.0441	1.1674	0.4782	-0.3861	-0.1052	0.3257	-0.3068	0.0742	0.7376	0.1749	0.018	-0.0799	-0.428	0.4929	-1.1953	-0.2202	-0.1975	0.0086	-0.3609	0.6277
FBgn0001137	-0.17	0.5688	0.2804	0.4859	0.2222	0.15	0.0052	-0.4854	0.1482	-0.3296	0.139	-0.3751	-0.1172	0.2892	-0.1334	-0.0721	-0.5668	0.0436	-0.2945	-0.2028	-0.3991	0.4457	-0.354	0.0432	0.0416	-0.1272	-0.8165	-0.1254	-0.062	-0.3872	-0.2333	0.232	-0.0344	0.4412	0.0494	0.2946	0.3725	-0.1204	0.0912	-0.0856
FBgn0001138	0.592	-0.3709	0.4048	0.0915	-0.189	0.4254	-0.1131	0.0176	-0.3817	-0.665	-0.0455	0.0953	-0.1577	-0.8378	-0.2778	-0.9357	0.1514	-0.0157	-0.1238	0.3834	0.0238	-0.0402	-0.2432	-0.2679	-0.1877	-0.0097	0.5667	0.1037	0.281	0.1542	0.1787	0.2076	0.4041	-0.0169	-0.3443	-0.0082	0.5229	0.1683	0.3163	-0.2758
FBgn0001139	0.1838	-0.179	0.1607	-0.0363	-0.0775	-0.0807	-0.0995	-0.1916	0.2296	0.0799	-0.1699	-0.0655	-0.1376	-0.2144	0.0423	0.1003	0.4278	0.1084	-0.0271	-0.0594	0.3203	0.3163	0.3035	0.146	-0.0747	-0.0588	0.0902	-0.1936	-0.1273	-0.1128	-0.0946	-0.0546	-0.1336	-0.2223	-0.2271	0.0013	0.0302	0.0106	0.2117	-0.0233
FBgn0001142	0.542	-0.1329	-0.4253	0.0238	-0.4683	0.2787	-0.331	-0.2194	0.0532	-0.0519	-0.1433	0.0317	-0.2483	-0.1157	0.1477	0.089	0.378	0.3363	0.3406	-0.0286	0.2148	0.0909	0.1089	0.2368	-0.4684	0.0944	0.2792	-0.021	-0.051	-0.2309	-0.0872	0.0564	-0.3372	-0.2133	-0.0752	0.3288	-0.0807	-0.2171	0.0459	0.1968
FBgn0001145	-0.171	-0.2345	-0.2121	-0.0435	-0.0253	0.124	-0.3721	0.2322	-0.0758	-0.3964	-0.0543	-0.1421	0.0943	0.3414	-0.174	0.0501	0.0201	0.0475	-0.1841	-0.0265	-0.0071	-0.0651	-0.105	0.2958	-0.3287	0.2665	-0.2786	0.2048	0.3283	-0.0682	-0.0209	0.1382	0.0331	0.1661	-8e-04	0.1337	0.3423	-0.0762	0.14	0.217
FBgn0001147	-0.7849	0.2142	0.1394	-0.7221	0.2139	-0.5974	-0.1434	0.0184	0.1205	-0.2426	0.1469	-0.5028	0.3992	-0.3958	0.5989	0.4606	-0.1803	-0.0238	0.299	0.1951	0.1311	0.5432	-0.0907	0.3652	0.1725	0.0396	-0.4456	-0.2874	0.2642	-0.2707	0.6134	0.5074	-0.2922	-0.1916	0.2291	-0.6531	-0.1592	-0.204	-0.1758	0.1877
FBgn0001148	0.085	0.0746	-1.6054	-0.4218	-0.351	-0.0935	-0.7446	-0.8338	0.4575	0.3926	-0.4963	-0.0621	0.8748	-0.2299	-0.4155	-0.5312	0.3754	-0.5091	-1.2437	0.3882	0.0403	0.5751	0.4934	0.613	-0.291	0.427	-0.5031	0.2026	0.2026	-0.6046	0.3002	0.6543	-0.2034	0.0304	0.6092	0.2838	0.6601	-0.7182	0.334	0.3278
FBgn0001149	-0.2241	0.0167	0.0703	0.1878	0.2488	-0.0865	0.1467	0.075	-0.1674	-0.2149	-0.0813	0.0164	0.3236	0.9065	-0.2471	-0.2444	-0.3832	-0.2821	-0.1516	-0.0143	-0.3567	-0.2776	-0.8271	0.2675	-0.0063	0.0754	-0.3064	0.1958	0.0118	0.1189	0.0366	-0.0564	-0.1379	0.1008	0.2543	0.4791	0.3053	0.1546	0.225	0.049
FBgn0001150	0.2728	0.0573	-0.7257	0.2525	-1.3868	0.7561	-0.0531	-0.4505	0.4879	0.1408	0.3914	0.3521	-0.2932	-1.5525	1.5411	-0.0639	0.5685	1.0628	-0.161	0.5686	0.7266	0.4836	0.4927	-1.1033	-0.1582	-0.2026	1.3794	-0.5498	0.7561	0.3466	0.1428	0.6099	0.798	0.3168	-0.3248	0.1424	-0.3828	-0.9845	-0.583	0.4386
FBgn0001168	0.2607	-0.2076	0.269	-0.2165	0.4854	-0.3497	-0.2337	-0.3554	0.7839	-0.2966	0.0448	-0.2511	0.0804	-0.3423	0.1443	-0.4495	-0.0648	0.0261	-0.6465	0.2519	-0.2049	0.3093	0.0392	0.3157	0.1415	0.1026	-0.2864	0.0467	-0.3138	-0.2111	0.2107	-0.2852	0.025	0.0034	0.0282	0.2921	0.5005	0.0431	0.285	-0.0069
FBgn0001169	-0.0139	-0.154	0.3549	-0.1179	0.0846	-0.4233	0.1401	0.0126	-0.1761	0.1087	-0.064	0.2471	0.0166	-0.4581	-0.1282	-0.3355	0.1748	0.0016	-0.1897	0.2411	-0.3385	0.0277	-0.0699	0.1556	0.0471	0.2389	-0.1074	-0.223	-0.2789	0.2547	0.0658	0.1073	-0.1531	-0.1422	-0.113	0.1781	0.1194	0.2727	0.2845	0.0274
FBgn0001170	0.2658	-0.6512	0.5412	0.0275	0.6637	-0.5311	0.1049	-0.1272	-0.6173	1.9311	0.272	0.4466	-0.2147	0.6062	-1.0218	1.3014	-0.0376	0.4129	0.5287	-0.7996	-0.0667	-0.8063	-0.3936	-0.2657	0.1514	1.1913	-1.6009	0.0042	0.421	-0.7707	-0.6968	0.1199	-1.4081	0.0286	0.1636	0.362	-1.5475	0.1633	1.6912	-1.108
FBgn0001179	-0.3013	0.0193	-0.5139	0.1177	-0.0086	0.1562	-0.5713	-0.228	0.1767	0.3216	0.2047	0.0636	0.1935	-0.1011	0.1378	0.2846	0.2932	-0.4051	0.4023	0.1651	-0.0612	0.0013	-0.6706	0.1491	-0.1191	0.0738	0.1455	0.1079	-0.0443	0.0654	-0.0677	0.2524	-0.2438	-0.1823	-0.1774	0.0959	0.1501	-0.1594	0.0589	-0.0922
FBgn0001180	0.2146	-0.0032	0.448	0.1563	-0.2136	0.6301	0.0214	-0.8117	-0.4972	-0.0162	0.062	-0.4998	0.0713	-0.9287	-0.0319	-0.2792	0.4218	0.6933	-0.25	-0.2269	-0.4388	-0.0871	-0.5705	0.2372	-0.1168	0.9201	-0.0245	-0.1253	-0.1495	-0.1061	-0.1113	0.3513	-0.6055	-0.1859	-0.0408	0.0511	0.3124	-0.0316	1.0119	0.3216
FBgn0001185	0.1609	-0.0918	-0.0582	-0.0112	-0.0663	0.1058	-0.0686	-0.0102	-0.2981	0.3074	-0.1708	0.0481	-0.0904	-0.0344	-0.2827	-0.7681	0.0542	0.0779	0.0466	0.1856	0.0888	-0.2198	0.0452	0.0826	0.0638	0.3496	-0.2068	0.09	-0.163	-0.1175	-0.0638	-0.1357	-0.0772	0.1415	0.0607	0.2065	-0.0017	-0.0679	0.0126	0.4548
FBgn0001186	-0.0154	-0.5161	-0.267	-0.3367	-0.2653	0.0918	-0.4805	-0.3404	0.2155	0.4977	-0.2047	-0.2919	-0.3835	0.0335	0.2115	0.6124	0.5803	0.172	0.1066	-0.0052	0.4573	0.2954	0.3383	0.0266	-0.0494	-0.0123	0.3707	-0.0936	-0.0773	-0.1787	-0.3034	-0.1532	0.0089	-0.2663	-0.1599	-0.0724	0.0317	-0.151	0.2272	0.0658
FBgn0001187	0.2965	-0.2004	-0.686	0.0091	0.1287	0.0827	0.0444	-0.364	0.5702	1.0909	-0.048	-0.4496	-0.2344	0.8645	-0.1466	0.6769	0.1164	0.0388	0.1715	-0.6053	0.7732	0.5167	0.4562	-0.0729	-0.3805	-0.5207	0.3262	0.226	-0.1713	-0.1242	-0.6363	-0.608	0.3127	-0.0243	-0.0216	0.3517	-0.5357	-0.255	-0.6915	-0.341
FBgn0001189	0.0411	0.4577	-0.2989	0.0295	-0.1806	0.1761	-0.248	-0.3127	-0.2247	0.036	0.0177	-0.1926	-0.0174	0.3257	-0.1382	-0.1217	0.1822	-0.0566	0.2679	0.1418	-0.0494	0.1618	0.0285	0.2226	-0.1753	-0.084	0.0335	-0.2236	-0.115	-0.1372	0.0412	-0.0149	0.2606	-0.0747	-0.0984	0.2408	0.0508	-0.1247	0.0972	0.1114
FBgn0001197	0.1909	-0.0185	-0.2549	-0.0139	-0.0151	0.1598	-0.1435	-0.0693	-0.0753	0.3964	-0.1711	-0.1279	-0.0928	-0.0655	0.1602	0.256	-0.0114	0.2242	0.1955	0.04	0.0777	0.2542	0.1501	0.0194	0.052	-0.0354	0.3162	-0.0901	-0.1198	-0.0051	-0.0647	0.113	-0.1177	-0.138	-0.0598	-0.0988	-0.2469	0.0929	-0.0942	-0.2307
FBgn0001202	0.4491	-0.017	-0.2458	-0.0134	-0.2493	0.4794	-0.2438	-0.0395	0.2941	0.684	0.0366	-1.0156	-0.1243	-0.4627	0.3756	0.4746	0.777	0.1257	0.6408	-0.0204	0.5506	0.3154	0.4926	-0.0492	-0.045	-0.4704	0.9284	-0.0732	0.0572	-1.029	-0.2012	-0.2012	-0.0265	0.1917	-0.0499	0.2348	0.0112	-0.1663	-1.118	-0.1553
FBgn0001206	-0.4112	-0.0083	0.4303	0.4079	-0.1527	0.1919	0.0629	0.1412	-0.3667	-0.2057	-0.1984	0.2161	0.0111	0.1364	-0.3187	-0.2039	-0.3139	-0.2664	0.0334	0.5622	-0.4232	-0.348	-0.2938	-0.0817	0.0529	0.3348	-0.2314	0.0864	0.0797	0.1789	-0.1904	0.1683	-0.007	0.0185	-0.077	-0.0936	0.0662	0.167	0.2697	-0.3052
FBgn0001208	-0.4083	0.3312	-0.1604	0.3616	-0.0328	-0.1057	0.0719	-0.2393	0.0583	0.0566	0.1931	-0.0291	0.0519	0.903	-0.5294	-0.2105	-0.6106	-0.0957	-0.2669	-0.3372	0.0763	0.1496	-0.0082	0.5186	0.0453	-0.1761	-0.1938	0.3223	0.3115	0.2096	-0.2669	-0.2273	-0.0935	0.1619	0.1495	0.5151	0.2416	-0.3133	-0.6273	0.2459
FBgn0001215	0.1549	-0.2058	-0.276	-0.1988	-0.3767	0.006	-0.0948	0.0681	0.3875	0.67	-0.2414	-0.2335	-0.1551	-0.866	0.3945	0.6997	0.3956	0.3387	0.6155	-0.0931	0.4384	0.4245	0.6929	-0.2988	0.0516	-0.1384	0.6537	-0.2129	-0.1432	-0.4108	-0.0603	-0.1153	-0.2748	-0.1602	-0.1717	-0.5526	-0.4735	-0.1415	-0.2183	-0.2434
FBgn0001216	-0.0356	-0.1999	-0.3471	-0.1555	-0.0915	-0.0715	-0.3337	0.0845	0.133	0.391	-0.2198	-0.1818	0.0395	0.5922	0.1079	0.4223	0.2332	0.0752	0.1591	-0.2086	0.3579	0.4038	0.2164	-0.2922	-0.3535	-0.0815	0.336	0.0386	0.0849	-0.2448	-0.2723	-0.2778	0.4323	0.0295	0.0622	-0.2116	-0.3222	-0.1031	-0.1945	-0.1629
FBgn0001217	0.0458	0.1757	-0.0233	0.0041	-0.0909	-0.2505	0.0978	0.0963	0.166	0.2594	0.0958	-0.0211	0.1173	-0.086	0.1755	0.4156	-0.0649	-0.0893	0.1834	-0.2206	0.0707	0.1175	-0.0221	-0.6264	0.0879	-0.2764	0.2892	0.0378	0.1706	-0.1383	0.1007	-0.1241	0.3203	0.1248	0.1516	-0.8532	-0.1623	0.0736	-0.4103	-0.0023
FBgn0001218	0.0643	0.3006	-0.3026	-0.5155	-0.109	0.0051	-0.4906	0.0134	0.6435	0.2489	-0.309	-0.1144	-0.2491	-0.007	0.2944	0.2865	0.5368	0.2423	0.4067	0.2472	0.2388	0.5123	0.3417	-0.3934	-0.6335	0.1671	0.3027	-0.482	-0.0766	-0.2041	-0.3095	0.4485	-0.1723	-0.2478	-0.3911	-0.199	-0.0631	-0.1611	-0.0308	-0.2015
FBgn0001220	0.1366	0.009	-0.1809	-0.0657	-0.0524	0.0501	-0.2026	0.0618	0.3533	0.2033	-0.0397	-0.1124	0.0455	0.2329	0.0798	0.2286	0.0261	0.0192	0.2237	-0.1366	0.1326	0.2312	0.1825	-0.2052	-0.1254	-0.2262	0.1397	0.0855	-0.0338	-0.1988	-0.1278	-0.2302	0.0357	0.0669	0.0683	0.0118	-0.2239	-0.1856	-0.0908	-0.2878
FBgn0001222	0.0948	-0.0553	0.0186	0.213	-0.0137	0.0565	0.0534	-0.077	0.0713	0.1218	0.0876	0.1509	-0.1184	-0.5536	0.2051	-0.349	0.0424	0.2028	-0.2102	-0.0248	-0.0889	-0.1505	-0.1926	0.1986	0.1336	-0.0165	-0.2829	0.1605	-0.0622	-0.138	0.0752	0.0201	-0.0783	-0.1188	-0.0084	0.1835	0.065	-0.0619	0.1501	0.0302
FBgn0001224	0.076	0.4581	-0.5314	0.0019	-0.0564	-0.2584	-0.1066	0.1614	0.542	-0.0415	-0.0267	-0.1937	0.3893	1.4109	0.2131	-0.0708	-0.3779	-0.3328	-0.2247	-0.2731	-0.3754	-0.2146	-0.1386	-0.3856	0.2016	0.0999	-0.3529	0.25	0.5746	0.2682	0.0945	0.0474	-0.6869	0.3332	0.1099	-0.0912	-0.2461	-0.0184	-0.6854	-0.184
FBgn0001225	-0.0345	0.1134	0.2208	0.0585	0.126	-0.4917	0.0467	-0.1517	1.6208	-0.1822	-0.0563	0.0255	0.2273	0.4478	0.2587	-0.5252	-0.2586	-0.0443	0.1003	-0.2473	-0.5534	-0.8273	-0.3038	-0.0428	0.1056	0.1143	-0.3108	0.1589	-0.423	-0.2172	0.1431	0.2369	-0.0913	-0.0022	0.3646	0.2197	-0.0681	0.3894	-0.1182	-0.2729
FBgn0001226	0.1979	-0.3431	0.2061	-0.1567	0.0346	-0.2865	0.0594	-0.4053	0.9743	1.1109	-0.7935	0.103	0.0606	0.0455	0.3643	0.7738	0.3184	0.3733	0.3571	-0.4114	0.2113	-0.1793	0.3278	-0.3733	0.0483	-0.0038	0.4211	-0.0284	-0.4781	-0.0042	0.0085	0.3065	-0.4654	-0.4044	-0.2002	-0.3443	-0.3043	0.1216	-0.2064	-0.3169
FBgn0001227	0.6125	-0.1349	-0.5666	-0.2486	-0.3353	0.2933	-0.0897	0.0901	0.8214	0.3254	-0.1225	0.23	-0.1914	0.076	0.2265	0.4776	0.4434	-0.2292	0.2302	0.1128	0.1443	0.4885	0.0629	-0.0905	-0.2103	0.346	0.1534	0.0579	-0.0087	0.0095	-0.4833	-0.1281	0.1243	0.0518	-0.1976	0.1002	-0.1689	-0.151	-0.2587	0.0467
FBgn0001228	-0.1897	1.1139	0.8131	-0.2766	0.8529	-2.4939	0.4487	0.5976	-0.7708	-0.0128	0.3905	0.6987	1.6707	0.1498	0.461	-1.2869	-2.4536	-2.4078	-0.5255	0.1302	-2.4808	-3.6439	-1.1257	-1.3924	0.8922	-0.6186	-1.6684	1.452	1.4286	0.0115	0.5294	0.5386	-0.0584	0.3972	0.7223	-0.6101	0.4353	-0.3359	0.1219	-0.6451
FBgn0001229	1.2257	0.2123	0.2948	-0.158	0.1881	0.844	0.9791	0.1452	0.2153	0.8107	-0.0079	0.9829	0.5994	-2.6642	0.3138	-1.8524	-1.7146	-1.9365	-0.1806	-0.4721	-0.6584	-0.206	-0.7949	0.0209	-0.0494	0.8166	0.0167	0.4394	1.0302	-1.9586	-0.1768	0.4017	-0.0281	-0.1061	0.2812	0.4964	0.338	0.2141	-1.1469	0.2952
FBgn0001230	-0.4625	-0.1745	0.0787	-0.3067	-0.07	-0.7037	0.117	-0.0999	2.4426	0.0157	-0.171	0.1037	0.0065	0.545	0.4669	0.089	-0.1725	-0.069	0.1676	-0.0074	-0.468	-0.2624	0.0211	-0.0516	0.2325	0.0199	0.0611	0.0202	-0.8578	0.069	0.0178	0.0729	0.052	0.0848	0.141	0.1301	-0.2132	-0.0069	0.0661	-0.3608
FBgn0001233	-0.0551	0.0328	-0.1473	-0.1277	-0.0466	-0.1385	-0.1248	0.1909	1.2307	0.3102	-0.0814	-0.1032	0.0577	-0.1709	-0.0071	0.1754	-0.058	-0.0045	0.3539	-0.1879	-0.001	0.319	0.2843	-0.3001	0.1468	-0.0231	-0.0339	-0.0506	-0.1752	-0.3551	-0.032	-0.1876	-0.1375	-0.0097	0.1089	-0.0995	-0.1415	-0.0786	-0.1962	-0.2589
FBgn0001235	0.3577	-0.1681	0.0918	0.1206	-0.1707	-0.1784	-0.1253	-0.1499	0.06	-0.419	-0.2739	-0.0319	-0.2743	-0.6317	0.1484	-0.0898	0.2596	0.351	-0.2337	0.5284	-0.2723	0.1552	-0.2795	0.3723	-0.0396	0.4452	-0.1596	-0.0931	-0.1464	0.1229	-0.0242	0.1357	-0.317	-0.1645	-0.2218	0.0985	0.43	0.1477	0.3773	0.2604
FBgn0001247	0.0812	-0.0018	0.1234	0.1436	-0.0083	0.2682	0.0296	0.0639	-0.0913	-0.1747	0.1828	-0.024	0.0488	-0.1287	-0.1959	-0.5993	-0.0876	0.1341	-0.0601	0.1613	0.0547	-0.166	-0.1163	0.133	0.0894	-0.0053	-0.2643	0.168	-0.0422	-0.0602	0.0255	-0.0304	-0.1158	0.0551	-0.0397	0.0919	0.1355	-0.0227	-2e-04	0.1058
FBgn0001248	-0.1602	-0.302	-0.0346	0.0183	-0.0358	-0.2475	-0.1498	-0.0433	0.3787	0.4905	-0.0731	-0.1568	0.0101	0.1816	-0.2487	0.0146	-0.0206	0.0427	-0.1407	-0.0935	0.1708	0.289	-0.0462	0.0397	-0.0136	-0.2575	0.0966	0.0659	0.1575	-0.1769	0.0722	-0.226	-0.0597	0.1943	0.0789	0.2085	0.2701	-0.4254	-0.0027	0.1221
FBgn0001250	0.3709	-0.0079	-0.0486	-0.2358	-0.0346	0.2585	-0.1306	-0.3001	-0.0605	-0.0126	-0.1167	-0.0908	-0.012	-0.3231	-0.1186	-0.3487	0.1344	0.3701	-0.0465	0.1208	0.3123	0.1265	-0.0758	0.3647	-0.1244	0.1017	-0.148	-0.0247	0.0041	-0.2102	-0.1288	-0.2518	0.192	-0.0605	-0.0993	0.3548	-0.0416	-0.1771	0.4766	0.0473
FBgn0001253	0.8407	0.6153	1.5968	0.0945	-0.2058	0.916	0.3509	0.4779	0.1948	0.3386	-0.9849	-0.4915	0.5952	-3.8266	0.292	0.0157	-0.1611	-0.8553	1.1491	-0.2738	1.5808	0.1485	-0.1316	0.242	-0.9994	-1.6865	-2.2169	0.3578	0.9859	0.4119	0.0828	-0.0463	1.4061	0.1653	0.9331	-0.4917	0.5224	0.6852	-0.5922	-0.2285
FBgn0001255	0.3182	0.1672	-0.4158	0.8253	0.3167	-0.339	0.2596	0.3539	-0.2918	0.1195	0.8208	-0.0854	0.378	-0.6862	0.5004	-1.1482	-0.2481	1.04	0.8793	0.47	-0.6839	-0.6461	0.6068	-0.2497	0.1224	-0.172	-0.6828	-0.0084	0.6294	0.1762	-0.0683	-0.072	-0.8335	-0.0084	-0.3146	-0.9575	-0.5016	-1.655	0.7693	0.889
FBgn0001256	-0.0248	-0.4364	0.4936	-0.1144	-1.359	0.3295	-0.8264	0.1023	1.2441	1.7951	0.5744	-0.0581	1.4624	0.6261	-1.0864	0.1243	2.4106	0.5045	1.5674	0.1317	1.0299	-0.9639	-0.7082	-1.1184	-0.5303	-0.0499	0.6456	-0.1989	1.8113	0.8919	-2.6972	0.8774	-0.3703	-1.2241	0.1278	-0.6071	-1.8489	-0.1699	1.2987	-0.0667
FBgn0001257	0.217	0.2362	0.2249	0.0708	0.0422	0.1436	-0.385	-0.691	0.2351	0.006	-0.0166	0.2342	-0.2805	0.0775	0.4617	-0.4642	0.4011	0.1647	-0.005	-0.1284	0.1205	0.0481	0.1394	-0.1914	-0.3999	-0.0029	0.1963	0.0791	-0.1591	-0.1205	-0.1082	0.2832	-0.3582	-0.2808	0.0519	0.61	-0.4391	-0.2383	0.5853	-0.3743
FBgn0001258	-0.5678	0.019	-0.4943	0.1752	-0.057	0.4365	0.0072	-0.091	0.589	0.1417	0.302	-0.5772	0.1592	0.1571	0.2497	0.2096	0.1344	-0.1959	-0.1343	-0.1337	-0.2908	0.5538	0.4388	0.2532	-0.0791	-0.3302	0.0803	-0.1314	0.0229	-0.2954	0.3284	-0.4192	0.3413	0.2475	-0.0131	-0.1051	0.1471	-0.4321	-0.588	0.3393
FBgn0001259	0.2791	-0.0955	-0.7977	0.2189	0.3898	-0.0317	0.0777	-0.0671	0.7225	0.3757	-0.1512	0.1405	-0.3516	0.4002	-0.2892	0.3051	0.2426	-0.2359	-0.2332	-0.4251	0.6367	-1.2485	0.7944	0.857	0.0752	-1.0107	-0.7984	0.7266	0.1436	-0.2278	-0.3168	-0.19	-0.1089	-0.313	0.1096	-0.2113	-0.0559	-0.2057	0.2829	0.0729
FBgn0001263	0.6323	-0.3021	0.0407	0.1571	-0.7142	0.2601	-0.3144	0.2599	-0.0416	0.0566	-0.124	0.3506	-0.8094	-0.578	-0.2118	-0.878	0.7764	0.142	-0.2437	-0.1259	0.8622	0.1014	0.8677	0.5979	0.2432	0.0358	0.4953	-0.2185	0.0283	0.3829	-0.1897	0.0111	-0.4163	-0.007	-0.8351	-0.796	0.7907	-0.0705	0.0404	0.1745
FBgn0001269	-0.3554	0.0434	0.1476	-1.2109	-0.2618	0.2224	0.2547	0.3105	0.5396	0.7789	-0.2303	-0.2621	0.406	-0.9832	0.1477	1.0993	0.4111	0.3103	0.3229	0.039	0.5351	0.1306	0.9026	-0.2863	0.3674	-0.2326	1.022	-0.3825	0.2784	-0.4343	0.1124	0.0155	-0.291	-0.0524	0.042	-0.7609	-0.1369	-0.2652	-0.217	-0.2787
FBgn0001276	0.023	0.0678	-0.2869	0.1537	0.345	0.5903	0.1647	-0.2121	-0.0088	-0.3849	0.4399	-0.1687	0.2078	0.986	0.0147	-0.251	-1.3476	0.1235	-0.6187	-0.136	-0.6245	-0.2704	0.2392	-0.226	-0.0285	-0.4771	-0.8605	-0.1152	0.5173	-0.7259	-0.5007	0.0312	0.6145	0.2242	0.0881	0.1114	0.3522	0.0995	0.2988	-0.7403
FBgn0001280	0.0351	-0.0596	-0.1527	0.1408	0.0441	-0.1917	0.0108	-0.0125	-0.0117	-0.2561	-0.058	-0.0059	-0.071	0.4012	-0.1999	0.51	-0.037	-0.003	0.2571	-0.0116	0.161	-0.019	0.0764	0.009	0.1082	-0.1455	0.0846	-0.0872	-0.105	-0.0676	0.1415	0.0585	0.1869	-0.0673	0.1007	-0.4067	0.0966	0.003	-0.4067	0.2365
FBgn0001281	0.0996	0.2361	-0.0245	0.0446	0.0256	-0.3302	0.1418	0.2322	-0.0042	-0.1794	-0.1186	0.0343	0.1612	0.563	0.0725	0.1013	-0.2942	-0.2204	0.2373	0.1756	-0.05	-0.1262	-0.124	-0.4883	0.1438	-0.0744	0.1305	0.0219	0.1682	0.145	0.1436	0.2545	0.181	0.1695	0.1161	-1.2428	-0.1976	0.0912	-0.3807	0.1632
FBgn0001285	-0.4734	-2.8348	0.7642	0.1127	-0.7779	0.125	0.4054	-0.0372	1.0826	0.9134	-0.2334	-0.7368	0.4066	0.658	0.1876	0.2565	0.9684	-1.1446	-0.8314	0.1779	1.3645	0.1533	0.8495	0.2815	-1.5026	0.5105	-0.7496	0.9477	0.2077	-0.4661	0.5712	-0.268	-0.495	0.0927	1.2159	-0.0253	-0.8624	0.1959	0.5509	0.6019
FBgn0001291	-0.1281	0.0337	-0.1347	-0.1902	-0.0049	-0.0388	-0.0738	-0.1664	0.1519	0.2258	-0.1606	-0.0812	0.0495	-0.017	0.1095	0.0122	0.1878	0.1361	0.1723	-0.0585	0.2419	0.3419	0.3537	0.0786	-0.142	-0.1072	0.1477	-0.0983	-0.0721	-0.1504	-0.0838	-0.093	-0.0068	-0.0947	-0.0642	-0.0137	0.1235	-0.0702	-0.0378	0.0574
FBgn0001296	0.1304	0.0363	-0.2842	-0.0649	-0.0791	0.2747	-0.0614	0.0072	-0.2584	-0.2637	0.177	0.1075	0.1089	-0.1722	0.1221	-0.5018	0.243	0.0533	0.1457	-0.1605	-0.0279	-0.1107	-0.1258	-0.1393	-0.3192	-0.1644	0.3972	0.3462	-0.0028	0.0118	-0.029	-0.0729	0.0487	0.0993	-0.1352	0.349	-0.2137	0.2548	0.1927	-0.279
FBgn0001297	0.1101	-0.177	0.0452	-0.2384	-0.1179	-0.0042	-0.2402	-0.1838	-0.0109	0.1404	-0.1184	-0.3173	-0.1071	1e-04	0.0041	0.2589	0.4916	0.3555	-0.0135	0.1864	-0.0163	0.1046	0.1304	0.2132	-0.2098	0.11	0.3517	-0.1009	0.0152	-0.3087	-0.2911	-0.1783	-0.0287	0.0451	-0.2344	0.15	0.2013	-0.2963	0.2112	-0.028
FBgn0001301	0.1889	-0.0615	0.337	-0.2773	-0.0894	0.2154	-0.2183	-0.2746	-0.1645	0.3195	-0.1134	0.2698	0.0033	-0.7037	-0.0837	-0.4249	0.3956	0.2271	0.1371	-0.4	0.0158	-0.3374	-0.0875	0.0115	0.1146	-0.0515	0.2258	-0.0178	-0.2619	0.2198	0.0066	-0.1109	0.3569	-0.2659	0.3096	0.427	-0.0885	0.0106	0.5562	-0.2432
FBgn0001308	0.1674	-0.0041	-0.1066	-0.2224	-0.1631	0.1117	-0.1566	-0.225	0.198	0.2028	-0.0676	-0.1437	-0.0626	-0.0956	0.058	-0.0377	0.333	0.3366	0.0842	-0.1116	0.0877	0.2989	0.3461	0.1502	-0.2561	-0.1611	0.2145	0.0624	-0.0623	-0.0061	-0.1714	-0.2087	0.0291	-0.1168	-0.1289	0.211	0.0871	-0.1111	-0.0523	-0.2152
FBgn0001311	0.246	0.1064	-0.3514	0.2823	0.1185	0.063	0.1372	0.3694	0.3805	-0.3387	0.039	-0.3151	0.2133	-0.2635	-0.4025	0.4672	0.0766	3e-04	-0.2947	-0.0725	0.5483	0.4639	0.6616	0.0737	0.0316	-0.3622	0.2208	0.4201	-0.0468	-0.1477	0.0784	0.1871	-1.2797	0.1371	0.0894	-0.8691	-0.2211	0.4711	-0.0904	-0.6544
FBgn0001313	0.4296	0.058	0.2674	-0.0485	0.3721	-0.0814	0.3798	0.1319	0.7214	0.1384	-0.0288	0.6722	0.3996	-1.1223	0.4634	-0.1466	-0.2209	0.2805	0.5879	0.3038	-0.2218	-0.2382	0.5242	-0.25	0.8416	0.1948	0.3373	-0.3178	-0.9257	0.3298	0.6035	0.3738	0.0961	-0.3153	-0.2545	-1.3563	-3.1974	0.3618	1.2727	0.4716
FBgn0001314	0.1086	0.4983	1.2423	-0.0601	-0.8922	0.6297	0.8266	0.317	1.1594	-0.5641	-0.2813	0.5251	0.6009	-0.4329	0.2334	0.0441	-0.1878	-0.1709	0.0047	0.1661	-0.4492	-0.0349	-0.1393	0.4271	0.6077	0.4066	0.5597	0.3	-0.2099	0.3637	0.4175	0.3746	0.3358	0.6937	-0.44	-2.37	-3.4455	0.396	0.8655	-0.0048
FBgn0001315	0.4054	0.0194	0.6042	-0.0612	-0.0843	-0.1299	0.6599	-0.0786	0.0166	0.5414	-0.1959	0.6897	0.4489	-0.6172	0.1964	-0.6032	0.4073	0.3202	0.5694	-0.0733	-0.4978	-0.7672	-0.2133	-0.2416	0.8946	0.3928	0.4166	0.1186	-0.6059	0.4882	0.4927	0.5631	0.192	0.367	0.091	-1.7447	-3.0918	0.2857	0.9048	0.4457
FBgn0001316	0.0671	-0.0538	0.2075	-0.1218	0.023	-0.0621	-0.3268	-0.0593	0.0057	0.0098	0.1041	0.0448	-0.1371	-0.5631	0.1773	0.0263	0.2589	0.18	-0.2136	-0.0818	-0.1237	0.114	-0.009	0.0399	-0.0263	0.0146	0.0864	0.0881	-0.0572	0.0331	-0.067	-0.0789	0.1478	-0.0197	-0.0397	0.0528	0.0129	-0.1747	0.4252	0.1097
FBgn0001319	0.1833	-0.0472	0.0457	0.4925	-0.0214	0.8232	-0.034	-0.4013	-0.2773	-0.6319	0.0318	-0.4781	-0.0205	-0.7405	-0.9468	-0.3382	0.122	0.3702	-0.2519	0.5864	0.1414	-0.6787	0.2726	0.4879	-0.0097	0.4243	-1.1679	0.1811	0.3352	-0.2729	0.4372	0.3737	-0.7675	0.0175	-0.4795	0.2003	-0.1306	0.5999	-0.2368	-0.1237
FBgn0001320	0.3721	-0.1918	0.0108	-0.093	0.0276	-0.0921	0.0137	0.0704	0.0845	0.4436	-0.0516	0.044	-0.2698	0.1513	-0.1782	0.6012	0.1596	0.0093	0.0455	0.0566	0.0177	0.3521	0.3616	0.1759	-0.4218	0.4524	0.5603	-0.3216	-0.0323	0.4532	0.1748	0.0838	-0.3788	-0.2907	-0.4688	-0.1735	0.061	-0.2013	0.1556	0.1136
FBgn0001321	0.1202	0.0799	0.0168	-0.9742	-0.1581	0.8649	0.4227	-0.179	0.6955	0.4361	-0.2118	-0.5939	-0.3352	-0.7142	0.4563	0.3386	0.4119	0.4111	0.4259	-0.2291	0.2038	0.5119	-0.1184	0.1768	-0.0584	0.0697	0.737	0.123	-0.1113	-1.1147	-0.0531	-0.5131	-0.1702	0.1911	0.2867	-0.0301	0.5401	-0.5308	0.1224	-0.2268
FBgn0001323	0.2366	-9e-04	-0.1601	-0.1011	0.1222	-0.0953	-0.0323	-0.0282	-0.1017	0.1102	-0.1435	-0.3231	-0.1717	-0.697	0.139	-0.0658	0.2086	-0.16	0.5287	0.34	-0.1145	0.4199	-0.453	0.1354	-0.3976	0.3868	0.3938	-0.0989	0.0431	0.0623	0.0893	0.1616	-0.2641	-0.156	-0.0423	0.1986	0.155	-0.2516	0.3772	0.0042
FBgn0001324	0.2102	0.096	-0.1306	-0.0745	-0.0625	-0.0374	-0.1787	-0.1024	0.103	0.6618	-0.0947	-0.2134	0.0124	-0.284	0.3643	0.5166	0.4136	0.2597	0.4442	-0.1994	0.4931	0.2862	0.2042	-0.2098	-0.0479	-0.1403	0.2904	-0.143	-0.1288	-0.3017	0.0543	-0.1069	-0.0526	-0.0631	-0.2468	-0.2625	-0.3539	-0.0535	-0.1446	-0.2867
FBgn0001325	-0.5743	0.4218	0.3847	0.394	0.1971	1.0836	0.1879	0.7238	0.1152	-0.2761	0.0871	0.3093	-0.097	-2.5779	0.9341	0.3108	-0.7572	-0.0783	-0.9749	-0.1934	0.4341	-1.3615	-0.7786	-0.0577	0.7482	0.9479	-1.3868	-0.1319	0.3518	0.2864	0.2617	0.9453	-2.3985	-0.3024	-0.3102	0.3483	-0.6761	-0.2157	0.4962	-0.005
FBgn0001330	0.2927	0.0891	-0.3656	0.1151	-0.3991	0.3356	0.2502	-0.3439	0.1202	0.0297	0.278	-0.4269	0.0929	-0.8538	0.1069	0.2379	0.4352	0.0456	0.3551	0.0747	0.174	0.25	0.2178	0.0662	-0.0355	-0.1274	-0.347	-0.0486	-0.0984	-0.3527	0.0634	-0.1168	-0.7558	-0.0311	-0.1154	0.2174	0.1508	0.1107	0.0605	0.3467
FBgn0001332	0.2491	-0.1571	0.0663	-0.1282	0.035	0.2616	-0.3301	-0.1007	0.4457	0.3186	-0.0015	-0.4021	-0.2721	0.0402	0.2971	0.2489	0.5113	0.0891	0.0406	-0.4955	0.7163	0.4388	0.5097	-0.0409	-0.5106	-0.0675	0.7721	-0.1644	-0.2757	-0.4106	-0.034	-0.2494	0.1636	-0.0636	-0.391	-0.1051	0.256	-0.2582	0.0997	-0.0128
FBgn0001341	0.0568	0.0654	-0.0742	-0.0938	-0.0371	-0.4415	0.3051	-0.2871	0.3545	-0.2041	0.0118	0.0867	-0.0699	-0.3822	0.1556	0.0413	0.0037	-0.1282	-0.0729	-0.0191	0.2559	0.119	-0.2623	0.0065	0.1927	-0.0653	-0.2798	-0.0243	-0.2353	-0.1083	0.132	-0.0996	0.2446	0.0805	0.0334	0.0442	0.0283	0.2775	-0.175	0.443
FBgn0001404	0.3759	-0.279	-0.1988	-0.1021	-0.1205	0.162	-0.402	-0.2645	0.1223	0.7733	-0.2757	-0.3871	-0.3055	-0.9782	0.6322	0.6432	0.839	0.6475	0.175	-0.0157	0.618	0.3669	0.706	-0.0124	-0.4997	-0.0985	0.6278	-0.23	-0.3842	-0.1891	-0.2081	-0.3894	-0.406	-0.3051	-0.2066	-0.075	-0.0248	-0.3276	0.1489	-0.3269
FBgn0001491	-0.1771	-0.0067	0.3379	0.3228	0.1505	0.2062	0.1697	0.2602	0.0023	-0.7755	0.1119	-0.0206	0.0282	0.3732	0.0168	-1.5723	-0.7582	-0.1169	-0.0955	0.2824	-0.6931	-0.6652	-0.2916	-0.0097	0.3744	0.193	-1.5592	0.0074	0.0113	0.2063	0.3275	0.3667	-0.785	0.0583	0.0513	0.1468	0.2713	0.3497	-0.2375	0.3585
FBgn0001565	0.0763	0.2425	-0.3464	0.085	-0.1121	0.0386	-0.1719	-0.1064	-0.117	0.0852	0.1458	-0.2189	0.0895	0.643	0.1004	-0.3484	0.0958	-0.1403	-0.1737	-0.3466	0.0043	0.0398	-0.2136	0.2589	0.0112	-0.3392	0.1547	0.2254	-0.073	-0.3343	0.0197	-0.3348	0.4483	0.2606	0.0177	0.5976	-0.382	0.0471	-0.0884	0.1103
FBgn0001612	0.1508	-0.0835	0.0389	0.2584	-0.194	0.0728	0.3134	0.0372	-0.4327	0.2164	0.0689	0.2954	0.0432	-0.3949	-0.2318	-0.4705	-0.4729	-0.0588	-0.3614	0.1131	-0.2253	-0.5608	-0.7671	0.0248	0.2225	0.1916	-0.0228	0.0951	-0.1638	0.1373	0.2586	-0.0156	0.3438	-0.0965	0.2127	0.096	-0.0798	0.2276	0.1787	-0.0939
FBgn0001624	0.368	-0.2516	-0.0318	-0.2558	-0.3939	0.2521	-0.4304	-0.1672	-0.0099	0.2639	-0.239	-0.1264	-0.3359	-0.6838	-0.0348	0.12	0.6141	0.3486	0.1481	0.0437	0.4075	0.3218	0.4656	0.1368	-0.3042	0.2843	0.3692	-0.1388	4e-04	-0.2393	-0.2121	-0.155	-0.0359	-0.1704	-0.3482	-0.0031	0.0583	-0.1567	0.4561	-0.071
FBgn0001941	-0.2079	-0.1035	0.2269	0.1421	0.1503	-0.0374	0.2268	0.0307	-0.1633	0.2669	0.1132	-0.0458	-0.1942	-0.4745	0.2784	0.0033	0.2293	-0.1258	0.0278	0.0678	0.1307	0.169	-0.1776	0.2132	0.2374	-0.0883	0.1146	-0.208	-0.3697	0.2534	0.1403	-0.0224	-1.2612	-0.2075	-0.0195	-0.1353	0.3205	0.0159	0.1174	0.2957
FBgn0001942	0.0426	0.0633	0.061	0.1606	0.2173	-0.1808	0.091	0.2086	-0.1417	-0.3828	0.135	0.0959	0.1383	0.7212	-0.1909	-0.4116	-0.2037	-0.0932	-0.2505	0.1051	-0.3029	-0.0458	-0.3836	0.429	9e-04	0.0456	-0.4187	0.1823	0.0989	0.1006	0.1032	0.0826	-0.9741	0.2194	0.0605	0.4531	0.162	0.0763	0.2578	0.0674
FBgn0001961	0.0408	0.1013	-0.0193	0.0035	0.0849	-0.0467	0.0465	0.0257	-0.1403	0.0106	0.0374	0.0225	-0.0241	0.2615	0.0414	0.2125	0.1245	-0.1217	-0.0157	-0.1318	-0.0563	0.1429	-0.0469	0.0886	0.0441	-0.4147	-0.1861	-0.03	-0.0937	0.0447	-0.0891	0.0637	-0.0877	0.0982	0.0449	0.1712	0.035	0.0206	-0.0736	-0.2118
FBgn0001965	0.0299	-0.1628	-0.0322	-0.2063	-0.2547	0.0359	-0.2594	-0.19	0.146	0.1843	0.018	-0.0666	-0.0968	-0.2664	0.1076	0.3254	0.5225	0.2183	0.1073	-0.07	0.1284	0.2247	0.2937	0.0553	-0.1006	0.0632	0.3835	0.027	-0.0489	0.1327	-0.0263	-0.1497	0.2822	0.0153	-0.2978	0.1123	-0.1807	-0.1252	-0.0149	-0.2756
FBgn0001967	0.1506	-1.9267	-0.5308	0.3693	-1.6364	-0.0285	1.2823	0.5801	0.596	2.8417	0.3257	-0.8255	-0.3385	0.3598	0.5195	2.0756	0.3383	0.7736	-0.5498	-1.3685	1.8053	0.9827	1.3972	0.0828	-0.5803	-0.9236	-0.0641	1.0612	-1.1107	1.3864	-0.9321	0.1267	0.1275	0.8882	-0.4831	-0.6145	-1.3399	-0.5142	-0.4173	-0.8055
FBgn0001970	-0.1553	0.3898	-0.1772	0.0967	-0.1257	-0.5227	-0.094	-0.1199	0.2552	0.4555	0.2523	0.0694	0.0968	0.5201	0.1269	0.6795	0.2208	0.3449	0.1839	-0.287	0.0771	0.6279	0.5436	0.109	-0.3195	0.122	-0.2385	0.0451	-1.0529	-0.7204	0.0155	-0.0756	0.7276	-0.0129	0.1353	0.2978	-0.727	-0.2335	0.1626	-0.0138
FBgn0001974	0.0855	0.1752	0.0368	0.2078	0.0223	-0.255	0.3663	0.2715	-0.1591	0.5097	-0.1354	0.1197	-0.1305	-0.1436	0.1148	-0.3165	0.0199	0.1641	-0.0215	-0.0161	0.074	-0.4081	0.0528	-0.1953	0.329	0.128	-0.0515	-0.1382	-0.2238	0.0532	-0.0145	0.1497	0.6566	-0.0472	-1.087	0.1657	0.294	-0.1461	0.1233	-0.3289
FBgn0001977	-0.1943	0.1839	0.1062	-0.1667	-0.046	0.0284	-0.1875	-0.0894	0.4175	0.4129	0.0056	-0.1912	0.0397	0.1477	0.2274	0.2951	0.2952	0.2244	0.0415	-0.1781	0.5275	0.8141	0.3836	-0.311	0.0537	-0.8672	0.6494	-0.0229	-0.1339	-0.1544	0.0504	-0.0497	0.0486	0.0273	-0.938	0.2531	-0.2558	-0.0443	-0.0674	-0.3989
FBgn0001978	0.1155	0.2308	0.1729	0.0763	-0.0723	-0.0062	0.0917	-0.0066	0.1611	0.0322	-0.1618	0.1168	0.0718	-0.3326	0.1658	0.0678	0.0257	0.027	-0.0116	-0.1266	0.1075	0.011	0.0462	-0.0087	0.2093	0.0223	0.2005	-0.011	-0.3255	-0.1651	0.0083	0.1043	-0.0888	-0.1108	-0.8693	-0.0495	0.0581	0.1717	0.268	-0.0932
FBgn0001981	-0.3929	-0.3438	0.2069	-0.3447	0.3101	0.5109	0.3986	0.2084	-0.1628	-0.2772	0.3095	-0.1414	0.2086	0.0759	0.1978	0.266	-0.3902	-0.8711	-0.4495	0.0257	-0.273	0.689	-0.7647	-0.2281	0.4908	-0.1544	-0.3492	-0.2032	-0.0249	0.176	-0.0291	0.5725	-1.1222	0.0268	0.2462	-0.7041	0.1848	0.6126	-0.1828	-0.0107
FBgn0001986	0.1767	-0.1331	0.0948	-0.2335	-0.0186	-0.1484	0.0283	-0.2492	0.1304	-0.3013	0.1877	1e-04	0.0627	-0.0999	0.2751	-0.2417	0.2878	-0.0705	0.0173	-0.0422	0.0431	0.3291	0.1782	-0.035	0.1627	-0.2776	0.427	0.1519	-0.4429	-0.4281	0.1668	-0.0501	0.3187	0.0602	-0.0155	0.2656	-0.4913	0.2584	0.0049	-0.2655
FBgn0001987	-0.182	-0.0333	0.1288	-0.0759	0.3144	0.0713	0.0978	0.4258	0.1222	-0.2472	0.244	-0.0809	-0.1196	-0.1776	-0.0323	-0.1933	0.3294	-0.1657	-0.2834	-0.1857	-0.0329	0.1534	0.1388	0.1203	0.0017	0.0391	-0.0532	0.0023	-0.1356	-0.2266	-0.2352	-0.1326	0.0355	0.0842	1e-04	-0.0111	0.2778	-0.0589	0.0634	-0.1812
FBgn0001989	-0.2666	0.0574	-0.3471	-0.1151	0.2134	0.1081	-0.193	0.2061	-0.364	-0.1612	0.2019	-0.1025	0.4225	1.2557	-0.4242	0.0683	-0.4158	-0.3911	-0.3503	-0.1629	-0.3581	0.1881	-0.0963	0.1474	-0.4137	-0.3359	-0.1799	0.5479	0.3162	0.1174	-0.1714	-0.2678	0.3487	0.4315	0.3129	0.5781	-0.0507	-0.2018	-0.1767	-0.1299
FBgn0001990	0.1676	0.1286	-0.6163	0.1109	0.1739	0.3093	-0.0706	-0.1924	-0.6126	-1.189	0.0609	0.0271	0.3935	0.0264	-0.322	-0.7444	-0.3397	0.1015	-0.1801	-0.0062	0.4593	-0.3639	-0.5734	0.3202	-0.0729	0.3104	-0.6571	-0.0819	-0.5256	-0.1533	0.1261	0.0736	0.3511	0.2294	0.0338	0.3371	0.2269	0.2269	-0.0191	0.194
FBgn0001991	0.1588	-0.1532	0.0359	-0.2341	-0.1624	0.3135	-0.1464	-0.0064	0.0987	0.2397	0.0089	-0.0391	-0.1392	-1.5979	0.1058	-0.0247	0.342	0.2954	-0.0817	0.1912	0.2932	0.0583	0.3025	-0.0057	-0.0294	0.2691	-0.069	-0.0365	-0.0109	-0.3124	-0.0221	-0.0501	0.0982	0.0163	-0.4245	0.0647	0.2391	0.0113	0.2846	0.1401
FBgn0001992	1.4063	-0.6367	-1.6878	-0.7891	-0.2917	-0.5011	-0.6769	-0.5592	1.8422	2.5781	-0.6855	-0.7902	0.518	-2.0126	0.985	1.8689	2.6062	2.5591	1.9179	-0.5387	1.4416	3.0345	2.6002	0.0126	-0.3281	-0.1092	1.321	-0.191	-1.3207	-0.3895	-1.7986	-0.0777	0.0724	0.0318	-0.5777	-0.0588	-0.8367	-0.7739	-0.3071	-1.9658
FBgn0001994	0.1233	0.096	0.0593	0.1517	-0.3009	0.0631	-0.1239	-0.352	0.2215	0.1565	-0.0237	-0.0753	-0.235	-0.4354	0.0325	-0.1693	0.274	0.105	-0.0877	-0.1389	0.1454	0.4166	-0.0168	0.3598	0.0502	-0.1898	-0.0592	-0.0851	-0.0747	0.1021	-0.0807	-0.0522	-0.2417	-0.0204	-0.0662	0.0738	0.0819	-0.1746	0.5893	-0.025
FBgn0001995	-0.0972	-0.1267	-0.1845	-0.1066	0.3047	0.3387	-0.1373	-0.0161	0.1958	0.2374	0.0663	0.0255	-0.1961	0.4985	0.1638	-0.2947	0.1398	0.0497	-0.0537	-0.0467	0.1066	0.289	0.0726	0.0519	-0.1423	-0.0937	-0.2183	0.1459	0.0416	-0.1089	-0.0546	-0.421	-0.096	0.0654	-0.05	0.3688	-0.158	-0.2668	-0.0787	-0.2294
FBgn0002021	-0.0643	0.3078	0.2491	0.3768	0.0243	0.0099	-0.0856	0.2669	-0.0552	-0.0555	0.0611	-0.7688	0.1699	0.4352	0.0136	-0.1486	0.0708	-0.2384	0.2283	-0.0195	-0.4113	0.5226	0.0335	0.0808	0.0472	-0.2038	-0.07	-0.0249	0.0476	-0.878	0.0599	-0.1743	0.3439	0.2816	0.146	0.2628	0.1325	0.1222	-0.8784	-0.4147
FBgn0002022	0.3015	-0.0743	0.1274	-0.1015	-0.0187	0.143	0.1416	0.1133	0.1325	0.1524	0.0945	-1.0742	-0.0803	0.2346	-0.0467	0.415	0.0774	0.0958	0.2975	0.1539	0.2406	0.0855	0.3605	0.1776	-0.0636	0.0084	0.4384	-0.1533	-0.0237	-0.9237	-0.0398	0.2137	-0.2503	0.016	0.024	0.0309	-0.0102	-0.1094	-0.8908	0.0113
FBgn0002023	0.0311	-0.4763	0.2011	-0.0878	0.3558	0.0318	0.2784	-0.1927	-0.1168	-0.0854	0.0247	-0.5274	-0.0458	-0.9681	0.0178	0.7355	0.3561	0.0202	-0.0398	-0.0292	0.2244	-0.3018	0.3789	-0.0423	0.4689	0.0865	0.7648	0.0121	0.015	-0.3277	0.1724	0.5416	-0.3255	-0.5114	0.0304	-0.2252	0.1711	0.4374	-0.6132	0.281
FBgn0002031	0.1099	0.137	0.0531	-0.1121	0.006	0.0699	-0.0441	0.1841	0.1999	0.4842	0.1114	-1.0377	0.1102	0.2009	0.2061	0.6839	0.2078	0.0185	0.1874	-0.2212	0.5238	0.3602	0.6041	-0.1338	-0.215	-0.2934	0.0839	0.0916	0.0427	-0.9592	-0.041	-0.0512	0.3288	0.1112	0.037	0.0243	-0.2466	-0.1434	-1.0188	-0.3662
FBgn0002036	-0.066	0.1605	0.1359	0.4217	0.3621	-0.1058	0.3536	0.2083	-0.1121	-0.2493	0.0919	-0.8262	0.175	0.8988	-0.1049	0.0275	-0.1905	-0.2361	-0.1871	0.2349	-0.08	-0.2109	-0.2748	-0.0092	0.092	-0.0159	-0.035	0.3416	0.2664	-0.8106	0.2611	0.1147	0.2083	0.317	0.1427	-0.365	0.0046	0.2397	-1.3619	0.0996
FBgn0002044	0.2106	-0.0957	-0.0116	-1.0468	-0.1267	0.296	-0.4008	-0.056	0.1963	0.1744	-0.0111	-0.0035	-0.1282	-0.1831	-0.0103	0.1838	0.3128	0.4019	0.0201	-0.1161	0.3947	0.2138	0.2676	0.1536	-0.1505	-0.0393	0.2178	-0.0787	-0.0202	-0.1135	-0.0521	-0.0671	-0.4094	-0.0101	-0.1662	0.0818	0.0592	-0.0228	0.2513	-0.066
FBgn0002069	-0.1317	0.6132	0.08	-0.0604	0.1377	-0.0259	0.1242	0.1242	-0.2485	-0.1949	0.3009	-0.1901	0.02	0.416	0.0769	-0.2355	0.1839	-0.2988	-0.1967	-0.2377	-0.2765	-0.0517	-0.2126	-0.1134	0.1015	-0.0244	-0.495	0.1946	-0.0036	0.0669	-0.0549	-0.2181	-0.0065	0.1506	0.0147	0.4262	-0.0319	-0.0167	0.0227	-0.1734
FBgn0002121	0.2491	-0.0765	0.0696	0.1915	0.0799	0.0643	0.2754	0.027	0.1115	-0.6668	0.0968	-0.1484	-0.1508	-0.2978	0.1369	-0.3797	0.137	0.0668	-0.1192	-0.0664	-0.0151	0.1673	-0.2251	0.1795	0.3612	0.1616	-0.1821	0.0216	-0.3002	0.2272	-0.9619	-0.0576	-0.0977	-0.0976	0.1942	0.2265	0.0758	0.0704	0.354	0.2827
FBgn0002174	-0.2203	0.2125	-0.0827	0.1415	0.1227	-0.3311	-0.0058	0.2567	-0.0917	0.0222	0.0787	0.1043	0.2114	0.4925	-0.0562	0.2706	-0.1671	-0.3199	0.0039	-0.1355	-0.2205	0.0281	-0.1754	-0.1491	-0.0671	0.0564	0.0594	0.1406	0.2507	-0.0017	0.0066	-0.1215	0.0588	0.2154	0.1525	-0.2752	-0.106	-0.0591	-0.2613	-0.0812
FBgn0002183	-0.0944	0.168	-0.16	-0.0188	0.0387	-0.2805	0.0222	-0.3633	-0.2162	0.159	0.047	0.0723	0.0267	-0.0107	0.1083	-0.0239	-2e-04	0.0208	0.1777	-0.2465	-0.3581	-0.0066	0.1265	0.332	0.1661	-0.0017	-0.6042	-0.0822	-0.2034	0.1301	0.1377	0.0445	0.1606	-0.0014	0.0228	0.4046	-0.0255	0.1873	0.0619	-0.1462
FBgn0002283	0.1946	-0.0563	0.1912	-0.3879	-0.1339	-0.0601	-0.077	-0.138	0.3642	0.6099	-0.0042	-0.2377	-0.1346	-0.4326	0.1463	0.5001	0.3412	0.2522	0.2341	-0.0598	0.5422	0.2232	0.4526	-0.1047	-0.0792	0.059	0.6716	-0.1937	-0.2049	-0.4129	-0.0116	0.0554	0.6464	-0.1623	0.1333	-0.1568	-0.5313	-0.121	0.0018	-0.0804
FBgn0002284	-0.3224	-0.0126	0.6273	0.1063	0.0778	-0.118	-0.0042	-0.043	-0.307	0.1031	0.0876	0.269	0.2293	0.4863	-0.4933	0.033	-0.3445	-0.2793	-0.1822	0.0323	-0.4438	-0.5666	-0.2525	0.1649	-0.0928	-0.1017	-0.4323	0.1383	0.0742	0.076	0.2298	0.1335	-0.2247	0.0736	0.1385	0.3085	0.0642	0.461	0.3371	-0.2564
FBgn0002306	-0.0937	0.0852	0.2033	-0.1658	-0.1567	0.2465	-0.1113	-0.1462	0.2261	-0.0883	-0.1054	0.002	0.0137	-0.5834	-0.142	0.0885	0.0896	-0.0583	0.1874	0.2247	0.0741	0.0531	0.1883	0.1161	-0.0932	0.2851	-0.0198	-0.1832	0.0589	0.1834	-0.0848	0.0037	0.2436	-0.1554	-0.179	0.0142	0.0858	-0.2114	0.2537	-0.0809
FBgn0002354	-0.594	0.3077	-0.8826	0.2779	0.4252	-0.2206	-0.0898	0.0844	-0.1928	-0.3041	0.2324	-0.3725	0.3453	0.9968	-0.3254	0.0522	-0.2493	-0.0847	-0.0223	0.1877	0.1629	0.1437	-0.2429	-0.3781	-0.4529	-0.6303	-0.2372	0.4969	0.2665	0.0626	-0.0286	-0.0165	0.1197	0.5008	0.2596	0.334	-0.2503	-0.2532	-0.3056	-0.485
FBgn0002413	0.3074	-0.1019	0.0573	-0.066	-0.1882	0.0806	-0.2253	-0.0514	-0.061	0.1106	-0.0693	-0.0123	-0.1374	-0.4681	-0.0555	0.0017	0.1195	0.1972	-0.0799	0.1025	-0.0692	0.0416	0.0041	0.1191	0.0438	0.0918	-0.0175	-0.0404	-0.0549	0.1394	-0.0346	-0.0268	0.088	-0.088	-0.1582	0.0652	0.1351	0.0506	0.2127	0.0752
FBgn0002431	0.121	-0.0782	0.1638	-0.0321	-0.0517	0.0764	0.0248	-0.1465	-0.0621	0.0888	-0.0148	0.1124	-0.0144	-0.4057	0.0485	-0.2238	0.0098	0.1032	0.0812	0.1376	-0.1791	-0.24	-0.0052	0.0199	0.1886	0.1406	-0.016	-0.0568	-0.287	0.0318	0.0515	-0.0607	-0.1942	-0.111	0.0033	0.0909	0.1628	0.1719	0.3209	0.0662
FBgn0002440	1.7951	-2.0951	-0.6956	0.9872	-1.4179	1.1952	1.4778	0.0493	0.8428	-0.3692	-1.5063	0.9288	-0.3558	-1.0191	-0.752	0.4579	2.4426	0.1225	2.0987	-0.3356	0.5292	1.5981	-0.3752	-0.3854	0.3747	1.5312	-0.2287	0.4068	-0.552	-0.207	0.2493	-1.5318	-0.0372	0.47	-0.6494	-0.4608	-1.0837	1.0915	-0.6537	-0.9711
FBgn0002441	-0.2356	0.429	-0.0844	0.0491	-0.1306	-0.1421	-0.202	-0.0428	0.0497	0.4406	-0.1938	-0.0222	-0.2051	-0.3757	0.005	0.256	0.1449	0.0595	0.3986	-0.0564	0.0982	0.3108	0.0838	-0.082	-0.2642	0.1186	0.2945	0.019	-0.0332	-0.0484	0.0624	-0.0892	0.2257	-0.0067	-0.288	0.0375	-0.2239	-0.1763	0.314	-0.1222
FBgn0002466	-0.5811	-0.1501	0.5224	0.0253	0.2932	0.1596	0.2792	0.029	-0.0262	0.3758	0.0047	0.2424	0.0436	-0.1836	-0.2323	-0.7127	0.2383	0.2202	-0.3094	0.4697	-0.5126	-0.8263	-1.2332	-0.3938	0.4999	0.2048	-0.5771	0.2429	-0.6411	-0.4899	0.3122	0.1491	-0.1559	-0.8876	0.6665	0.3566	-0.0137	0.4761	0.0835	-0.4797
FBgn0002521	0.1498	-0.2521	0.4651	0.172	0.0339	-0.139	0.2179	0.0166	0.0173	-0.1961	-0.0786	0.1365	-0.0949	-0.8839	-0.1202	-0.6266	0.103	-0.0087	0.0496	0.2526	-0.2318	-0.084	-0.2838	0.1061	0.2658	0.4742	0.0184	-0.2213	-0.1644	0.1558	0.2049	0.155	-0.1749	-0.2709	-0.0544	-0.0776	0.2135	0.3818	0.1421	0.1117
FBgn0002522	0.2425	-0.7312	-0.2336	-0.5761	0.2685	-0.1074	0.1301	-0.2629	-0.0288	0.4957	0.097	-0.0197	-0.472	-0.1363	0.0925	1.0218	0.2471	0.597	0.6207	0.0305	-0.5684	-0.1668	0.6137	0.0237	0.4839	-0.369	-0.1927	-0.0905	-0.0857	0.5757	0.444	0.4596	-0.0936	-0.4637	0.158	-0.7051	0.1535	-0.4164	0.3733	-0.5436
FBgn0002524	-0.3886	0.3182	0.1922	0.2265	0.1405	-0.1653	0.036	0.265	-0.1594	-0.6044	0.2265	0.0377	0.0947	0.1075	0.1013	-0.2808	-0.4492	-0.2757	-0.4395	0.1548	-0.2404	0.0181	-0.2959	0.1764	0.0572	-0.0071	-0.9042	0.0693	0.0222	0.2047	0.1204	-0.2192	0.0426	0.0334	0.0455	0.3327	0.1247	-0.1632	0.2925	-0.056
FBgn0002525	0.0557	-0.433	0.0323	-0.0067	0.0824	-0.2294	-0.028	-0.0485	-0.0162	0.1692	0.0433	0.1573	0.0529	-0.7434	0.0506	-0.0465	0.1737	0.2354	0.1241	-0.0355	-0.1548	-0.3537	0.1618	-0.0268	0.2675	0.2062	-0.3077	0.0275	-0.3517	0.1128	0.2596	0.1023	-0.1483	-0.1949	0.1937	0.0029	0.1328	0.3719	0.1168	-0.0913
FBgn0002526	0.6791	-0.2654	-0.2856	-0.1637	0.0414	0.437	-0.5451	0.0289	0.0592	-0.082	0.0645	0.2327	-0.4564	0.4877	-0.2083	-0.0903	0.3749	0.3985	0.0258	-0.0531	0.1343	-0.0378	0.1345	0.1116	0.0302	-0.0315	-0.2289	-0.1683	-0.0491	0.4191	-0.2404	-0.3478	0.3489	-0.3171	-0.3892	-0.0025	-0.0871	0.1833	0.0329	-0.009
FBgn0002542	0.3297	-0.3922	0.1436	-0.4558	-0.0852	-0.0238	0.3302	-0.3357	0.2757	0.7602	0.0304	-0.0126	-0.0523	-0.2385	0.2395	0.6368	0.3857	0.2284	0.6432	-0.1918	0.1609	-0.0418	0.2714	-0.3272	0.4102	-0.171	0.8441	-0.2751	-0.8575	0.0302	0.1133	0.0089	-0.0428	-0.4466	0.1905	-0.1325	-0.0939	0.3616	-0.0901	-0.4546
FBgn0002543	-0.0581	-0.1035	-0.1936	-0.1866	-0.7902	-0.5015	-0.4242	0.0558	0.3109	0.5138	0.297	0.233	-0.1736	-0.519	0.3807	-0.0338	0.4857	0.4879	-0.1085	-0.044	0.5179	0.32	0.4211	0.167	-0.2275	-0.3592	-0.0365	0.0235	-0.0348	-0.0904	-0.0575	-0.3284	0.2195	0.1692	-0.192	0.2847	0.2064	0.1912	0.0604	0.0142
FBgn0002552	-0.2877	0.3533	-0.0159	-0.1661	-0.0434	-0.0501	0.1168	-0.2666	0.1864	0.1683	-0.0213	0.1264	-0.1323	0.029	0.107	0.1141	0.0716	-0.1035	0.0572	0.0704	0.1817	0.3438	-0.1611	-0.0084	0.1224	-0.1609	0.267	-0.179	-0.1587	0.024	-0.0939	0.0196	-0.0255	-0.0566	-0.2496	0.1236	0.0076	-0.0812	0.1681	-0.1261
FBgn0002562	-0.7228	-0.0538	0.2095	-0.4937	-2.4034	-0.0947	1.0835	-0.3137	2.087	2.0841	0.2592	-1.259	-2.246	0.3226	0.156	-0.2503	0.2727	1.2993	1.0855	0.801	1.8038	1.2067	0.5317	1.0187	-1.3903	0.3835	-0.1285	0.2388	1.2478	1.0771	-0.6902	0.4899	0.0625	-0.1341	-0.8933	-1.4177	1.4057	-1.1839	-1.0261	1.1139
FBgn0002563	-0.9519	-1.023	-0.0088	0.625	-1.4854	0.0522	0.3377	1.6052	1.1919	2.5064	0.6928	-0.3883	0.5466	0.8821	-2.1723	0.966	-0.0046	0.9371	4.3711	-0.5593	0.8794	-4e-04	1.6056	0.6409	-1.819	0.2762	-4.4113	0.0722	1.6452	0.2752	-1.5422	0.3787	0.0171	1.0724	0.9168	-0.1233	-0.0853	-2.3258	-2.6971	0.0908
FBgn0002564	0.0893	-3.3581	-0.2436	-0.6618	-0.3841	0.8028	-0.0938	0.0448	-1.2242	-1.2125	0.8782	1.8756	0.4825	-2.2009	-1.8629	-0.0142	0.6226	-1.1087	-0.8888	1.3356	0.0032	-1.1399	1.6632	-1.1558	0.6614	0.1087	-1.2298	0.6355	2.0525	1.2566	0.5416	0.0685	1.2873	0.0147	-0.6497	0.5398	-0.3953	0.7812	-0.9648	-0.3606
FBgn0002565	-4.8421	-2.9354	0.0061	0.2124	1.2604	0.3379	0.6322	-1.1413	-0.0925	1.7295	1.0254	-1.8599	0.3073	0.0436	-2.2282	0.8521	-0.6417	1.7488	2.6442	0.7039	1.8801	-2.8992	1.4811	0.1136	-2.2655	1.1811	-1.7763	0.7307	3.1166	2.2078	-0.2918	-1.9036	-0.2899	1.4853	-1.4923	0.553	4.5644	-1.7392	-4.1025	2.5034
FBgn0002566	0.083	-0.0136	-0.0956	0.3885	0.0663	0.0732	-0.0837	-0.0044	-0.0217	-0.4322	-0.0104	-0.007	-0.0611	0.0987	-0.0667	-0.3944	-0.2158	-0.0044	-0.0213	0.3809	-0.3168	-0.0837	-0.3821	0.1409	0.0789	0.1919	-0.3412	0.0891	0.0346	0.0278	-0.0603	-0.0825	-0.0784	0.0907	-0.0551	0.2283	0.1352	0.1675	0.1258	0.1259
FBgn0002567	0.0252	-0.3002	-0.0546	-0.1996	-0.1265	-0.1103	-0.2997	0.2461	0.211	0.1256	0.0309	-0.1214	-0.0971	0.2603	-0.054	-0.0166	0.2935	0.1209	-0.0228	-0.2278	0.3441	0.1652	0.3586	0.0749	-0.1653	0.164	0.2476	0.2331	0.0677	-0.0517	-0.078	-0.2421	-0.0326	0.0682	-0.2709	-0.2581	0.0048	-0.1391	-0.092	0.0622
FBgn0002569	-0.0359	-0.2674	0.0082	0.3174	0.3537	0.3032	0.1277	0.2981	-0.3345	0.3834	0.1399	-1.0074	0.1621	-0.3439	0.1638	0.2486	0.046	-0.0786	0.1545	-0.3176	-0.0293	0.0979	0.18	-0.2588	0.1081	0.1895	-0.1058	0.256	-0.6101	0.3228	0.053	-0.3825	0.2455	0.2751	0.1035	0.1265	-0.3978	-0.4038	0.1888	0.0279
FBgn0002570	0.0122	-0.6043	-0.261	0.0944	0.1656	0.3132	0.3882	0.1914	-0.3851	1.2955	-0.1141	-0.8914	0.1222	-0.9078	0.0619	0.9569	0.3948	0.683	0.3596	-0.9582	0.6204	0.3312	0.3507	-0.2871	0.3096	-0.2923	0.2411	0.3783	-0.6031	-0.2211	0.0145	-1.0774	-0.1694	0.1214	0.0936	0.1006	-0.5181	-0.4868	-0.155	-0.0096
FBgn0002571	-0.4877	-0.9526	0.3017	0.3458	0.4109	-0.033	0.1863	0.3493	0.2556	0.6062	0.2571	-0.2487	0.2298	0.7529	0.253	0.6696	-0.0575	-0.6599	-0.2186	-0.3492	-0.2098	-0.5602	0.0369	-0.5177	-0.3739	0.398	0.0853	-0.0413	-1.1172	0.4054	0.1369	0.1576	0.5069	0.3815	0.3489	0.4864	-0.1197	-0.6019	-0.0207	-0.4723
FBgn0002573	1.2076	-0.1757	-0.2071	0.0847	0.9148	-0.3806	0.3243	0.3601	0.7674	-0.1842	-0.5987	0.7395	-0.5295	-2.2594	0.443	-0.839	0.3233	0.0234	-0.8762	-0.4644	0.8259	-0.2631	-0.5302	0.2738	0.6883	0.2974	-2.0768	0.7165	0.5261	0.2042	-0.2097	0.1619	0.2799	-0.4918	-0.1366	-0.3422	-0.4119	-0.003	0.4978	-1.0117
FBgn0002576	0.7354	0.6477	0.0102	-0.251	0.5557	-0.7239	-0.3002	0.28	-0.4787	0.8074	-0.257	-0.1151	-0.3937	-0.9648	-0.0482	-0.895	-0.385	-0.2141	-0.5351	-0.3598	0.4477	-0.0147	0.0394	-0.0108	0.1214	0.5106	-0.2605	0.5203	0.1032	0.3471	-0.1241	0.0876	-0.293	0.0517	-0.5201	0.3153	0.2372	-0.1178	-0.4188	0.4066
FBgn0002577	0.7005	-1.0887	1.1844	0.8625	-0.5829	-0.1088	1.4071	0.599	0.82	-0.0204	-1.2549	-0.6265	-0.0078	-0.659	0.3784	0.799	-1.0923	0.4463	1.2891	-1.1871	0.904	2.2707	1.4254	-0.5445	0.1047	1.2663	-0.6861	0.6011	-1.514	0.1415	-1.2571	1.1202	-0.4951	-0.3783	0.3486	-1.251	-0.5172	0.6246	-0.2057	0.4606
FBgn0002578	-0.1453	-0.0103	-0.1662	-0.7814	0.1494	0.082	-0.7334	0.5964	-0.1887	-1.0234	0.662	-0.4025	-0.1115	-0.8913	-0.331	-0.7804	-1.3189	-0.0703	-0.3754	0.1861	-0.8633	0.0696	-0.1537	-0.27	-0.0502	-0.119	-0.8412	0.3185	0.3366	0.3513	-0.0483	0.5699	0.7677	0.3758	0.5965	0.4157	0.4486	0.2487	0.0451	0.034
FBgn0002579	-0.1394	0.4895	-0.0144	0.0486	0.3707	-0.0083	-0.0507	0.3049	-0.3503	-0.6218	0.5142	-0.0621	0.4121	0.8673	-0.2073	-0.7787	-0.4807	-0.2512	-0.087	-0.1019	-0.4382	-0.309	-0.3911	0.3863	-0.1298	-0.1543	-0.7229	0.4361	0.435	0.0702	-0.0523	0.0077	0.1052	0.5442	0.3212	0.6068	-0.1013	-0.1326	0.193	-0.156
FBgn0002590	-0.2304	0.2195	-0.0235	0.0667	0.3187	-0.0373	0.0198	0.1455	-0.116	-0.3616	0.3298	0.0045	0.1271	1.069	-0.3585	-0.5304	-0.3639	-0.085	-0.0998	-0.0895	-0.0889	-0.0016	-0.2868	0.2594	-0.1767	-0.1756	-0.4651	0.2048	0.2113	0.0365	0.0124	-0.0809	0.1198	0.3269	0.1047	0.4414	0.0017	-0.0737	0.02	-0.1524
FBgn0002592	0.0827	-0.5936	-0.2952	0.6811	-0.2383	-0.0536	0.6601	0.1935	-0.2098	0.0757	0.3665	-0.2732	0.5043	0.1547	-1.8078	-1.4021	-0.0895	-1.7393	1.5838	0.7309	-0.5242	-0.4871	-0.2107	0.2355	-1.7016	1.3821	-1.2815	1.1545	0.822	0.3539	0.8947	1.0091	-0.2813	0.3938	-0.2315	-0.0039	-0.3716	1.1211	-0.5841	-0.7882
FBgn0002593	0.4225	0.5808	-0.1146	-0.1187	0.2255	0.2149	-0.1385	0.2814	-0.0186	-0.703	0.4861	-0.279	0.4346	1.0086	-0.1777	-0.5733	-0.6027	0.0653	-0.1382	-0.0834	-0.3984	-0.1227	-0.316	0.0287	-0.2678	-0.2547	-0.7716	0.3853	0.4512	-0.0506	-0.2027	-0.0698	0.3345	0.5493	0.3434	0.6564	-0.1187	-0.3249	0.0199	-0.285
FBgn0002607	-0.3281	0.2211	0.3044	0.4256	0.5797	-0.0502	0.3112	0.3048	-0.518	-1.0924	0.4589	0.2356	0.3369	1.2391	-0.5086	-1.1988	-0.9978	-0.4716	-0.5202	0.1674	-0.9263	-0.6508	-0.9224	0.7229	0.1688	0.2292	-1.0699	0.3997	0.3799	0.478	0.2619	0.1571	0.0402	0.4807	0.2261	0.669	0.2793	0.2611	0.4102	0.2214
FBgn0002609	-1.1469	0.084	0.601	-0.374	-0.9334	0.7157	0.5007	-0.5391	-0.1156	-0.4959	0.2793	-0.1099	0.1513	-0.3561	-0.3062	-1.2555	1.1294	0.6858	0.2012	0.2868	0.846	0.5287	0.9742	-0.8124	0.2544	0.5022	-0.5642	-0.0194	0.4387	-0.2223	0.1372	-0.4829	-0.4773	0.2171	0.1539	0.3029	-0.6075	0.1145	-0.1006	0.0799
FBgn0002622	-0.0514	0.1043	-0.0195	0.0707	0.3023	0.1048	0.0411	0.1624	-0.1096	-0.5124	0.2442	-0.1059	0.1557	0.9637	-0.1983	-0.4919	-0.4478	-0.1251	-0.2754	-0.0989	-0.3149	-0.0952	-0.3543	0.5285	-0.1164	0.0088	-0.5401	0.2226	0.1355	0.0385	-0.0633	0.0141	0.2086	0.2877	0.0884	0.4165	-0.0368	0.0391	0.0526	0.0215
FBgn0002626	0.068	0.2712	0.2707	0.124	0.3974	0.3533	-0.0073	0.196	-0.4175	-0.951	0.3412	0.1531	0.2743	0.9609	-0.2079	-0.8788	-0.8212	-0.2484	-0.3188	0.2306	-0.8087	-0.6442	-0.702	0.6287	-0.079	0.0616	-0.9444	0.1726	0.2347	0.3725	0.1461	0.1265	0.2972	0.3067	0.107	0.6255	0.1548	0.0868	0.4185	0.0586
FBgn0002638	0.3405	0.2115	0.2998	0.3322	0.1688	-0.3141	0.1515	0.0074	0.3028	0.1816	-0.1327	-0.036	0.1943	-0.3926	0.1263	0.3477	-0.0506	0.0099	0.0346	-0.4963	0.1427	-0.022	-0.0377	-0.2221	0.1167	0.0017	0.1091	-0.1807	-0.2582	-0.2903	0.1515	0.2629	-0.1521	-0.1742	0.0243	-0.1133	-0.1003	0.1215	-0.0998	-0.3042
FBgn0002641	-0.122	-0.1365	0.5689	-0.1113	0.063	0.126	-0.2265	-0.4414	0.4034	0.0186	-0.0167	-0.4542	-0.323	0.2147	0.5301	0.7237	0.3046	0.0827	-0.0409	-0.2838	0.5089	0.5688	0.0315	-0.2186	0.6277	-0.2563	-0.4357	-4e-04	-0.0794	0.0184	0.0558	-0.3818	0.2203	0.0234	0.3209	0.0968	-0.0825	-0.395	-0.2102	-0.3104
FBgn0002643	0.2949	-0.1387	0.0884	-0.098	-0.2181	0.1065	-0.356	-0.2674	0.1226	0.1517	-0.1977	0.0285	-0.358	-0.7396	-0.0617	0.1727	0.4244	0.2834	-4e-04	0.2186	0.2027	0.1447	0.4011	0.2465	-0.0618	0.2024	0.317	-0.1566	-0.0281	-0.0111	-0.1296	-0.0847	-0.0284	-0.0631	-0.3136	-0.0686	0.1981	-0.1193	0.3574	-0.1246
FBgn0002645	0.4815	-0.0605	0.1902	-0.0767	-1.108	-0.0441	0.0041	-0.139	0.1833	-0.0384	-0.1863	0.1211	0.0235	-0.1333	0.3125	-0.1125	0.0805	0.3273	0.0739	0.1196	-0.0945	-0.1579	-0.1426	0.1454	0.067	0.0134	-0.0751	0.0372	-0.3969	0.0311	-0.004	0.0548	-0.0868	-0.2072	-0.2219	0.3649	-0.0282	-0.0277	0.6128	0.078
FBgn0002673	0.4284	-0.0743	0.2562	-0.2052	-0.0957	-0.0424	0.0364	0.1161	0.3668	0.4075	-0.0967	0.3099	0.1499	-0.9905	0.4822	0.6744	0.3592	0.2631	0.4427	-0.0913	-0.0328	-0.1238	0.4232	-0.5607	0.5431	-0.2328	0.8264	-0.3014	-0.4602	-0.3337	0.207	0.3525	-0.4827	-0.7084	0.1121	-0.7832	-0.1163	0.243	-0.0985	-0.3736
FBgn0002707	0.1766	0.0925	0.2693	0.1163	0.3786	0.5525	-0.2506	-0.6664	0.0275	0.3345	0.2918	0.2598	-0.1143	-1.1157	0.6222	-0.084	0.6825	0.0661	-0.0313	-0.2242	0.342	0.1349	-0.4167	-0.0904	-0.0622	0.0827	0.4322	-0.2668	-0.0141	-0.2227	-0.189	-0.1038	-1.0753	0.0746	-0.4299	0.2597	-0.2525	0.2481	0.2084	-0.2948
FBgn0002709	0.6357	0.0738	-0.6991	0.5154	-0.5234	-0.1211	-0.4921	0.2502	-1.1839	-0.3693	-0.1392	0.6501	0.1709	-0.2895	-0.7505	-1.1572	0.9903	1.0736	0.7443	1.0046	-0.2793	-0.0273	-1.1829	-1.6276	0.6954	-0.6832	-1.0379	0.245	0.2777	0.9769	0.9606	-0.3663	-0.0428	-0.676	-0.9982	0.3209	0.3935	0.0835	0.4994	0.4119
FBgn0002715	0.0495	0.1369	0.2045	-0.0896	0.0587	-0.3039	0.2176	0.01	-0.1558	0.0979	0.0091	0.2094	0.1306	-0.3989	0.2406	0.3965	-0.0267	-0.0027	0.1101	-0.2721	-0.012	-0.0383	0.2816	-0.4274	0.3279	-0.0536	0.3573	-0.2431	0.0962	-0.2267	0.2065	0.3115	-0.0359	0.0174	0.1393	-0.8219	-0.0083	0.1006	-0.2934	0.0178
FBgn0002716	-0.435	1.1185	0.951	0.4112	0.586	-1.0089	-0.2531	-0.3049	-0.6883	-1.5266	0.4625	0.3712	-1.071	0.9355	0.9116	-2.3139	0.9016	-1.1289	-0.9795	-0.1762	-0.2498	-0.6873	-1.1231	1.2762	0.2236	1.1932	0.1655	-0.3847	-0.6288	0.8697	-0.0466	0.2444	1.4363	-0.1982	0.305	0.3938	-0.2471	-0.3674	-0.4398	0.2901
FBgn0002719	-0.4937	-0.1463	0.1427	0.056	0.323	-0.3768	-4e-04	0.1718	-0.3099	-0.109	-0.1855	0.1114	0.1463	0.6279	-0.457	-0.4491	-0.3673	0.0542	-0.0794	0.0224	-0.1077	-0.3563	-0.2449	0.0766	-0.204	0.371	-0.5182	0.2614	0.3221	0.2723	0.1588	0.2747	0.2652	0.1493	-0.0993	0.1484	0.3477	-0.1747	0.2669	0.3185
FBgn0002723	0.3081	-0.32	0.036	-0.0544	-0.1955	0.1445	-0.1171	-0.2734	0.0882	0.319	-0.3537	-0.0271	-0.4083	-0.4267	0.2912	0.4473	0.9211	0.5276	-0.0075	0.0323	0.481	0.3604	0.0673	0.3306	-0.0449	-0.1278	0.5581	-0.2556	-0.1497	0.1338	-0.2138	-0.0152	-0.5	-0.2266	-0.3349	-0.0813	0.1294	-0.2059	0.2982	-0.1742
FBgn0002732	-1.0361	0.2048	-0.1269	-0.3808	-0.7601	0.3275	0.0957	0.6473	1.4497	-0.0516	-0.0118	-0.3192	0.0964	-0.4943	1.0386	1.2363	0.0888	1.2953	-0.9301	-1.1437	-1.2984	1.3022	-0.588	-1.1122	0.4406	-1.3064	-0.0431	0.0035	1.0829	-0.0431	0.2886	1.0952	0.2177	-0.3109	0.5575	-0.5382	0.2235	-0.3061	-0.4982	-0.1025
FBgn0002733	-0.8977	0.6034	-1.4098	-0.6438	0.3004	0.3747	-0.405	0.2378	0.7372	-0.7981	0.4085	-0.1696	-0.2764	0.9361	0.4455	-0.4047	-0.6016	-0.6375	-0.4881	0.1701	0.0912	-0.303	-0.178	-0.5146	-0.3579	-0.31	-2.2926	0.5804	0.6054	-0.065	0.2265	-0.0119	0.1807	0.7863	0.329	0.3366	0.4682	-0.0565	-0.2396	-0.0593
FBgn0002736	0.1716	-0.053	-0.1649	0.1049	-0.0066	0.428	0.3733	0.2401	0.4398	-0.151	-0.1879	-0.39	0.0742	0.3729	-0.0778	-0.3171	-0.2816	-0.4413	0.0131	0.1449	0.1166	0.1093	-0.5049	0.0982	-0.0406	-5e-04	-0.7767	0.1383	-0.0334	0.3686	-0.0131	-0.0374	-0.1048	0.0067	0.0151	0.2786	0.0212	-0.1132	0.0788	-0.2557
FBgn0002772	-0.0437	-0.2884	0.1136	-0.4352	0.1604	0.5563	-0.1698	0.311	-0.4096	-0.4681	-0.341	0.0492	0.1723	1.0685	-0.2325	-0.2277	-0.1438	-0.2077	-0.2397	0.118	-0.4237	-0.4808	-0.3885	0.3575	-0.4281	0.4345	-0.412	0.3706	0.2268	-0.0015	-0.0696	-0.1622	0.5421	-0.1453	0.3308	0.3882	0.001	0.3411	0.2701	0.0707
FBgn0002773	0.0179	-0.5927	0.2953	-0.347	-0.0702	0.9254	-0.2467	0.24	-0.2898	-0.4037	-0.2322	-0.0598	0.1333	0.5538	-0.3416	-0.7364	-0.0868	-0.0945	0.0433	0.1515	-0.1913	-0.2818	-0.1552	0.3447	-0.3965	0.5144	-0.7464	0.4594	0.1191	-0.1946	-0.0297	-0.2046	0.5884	-0.2529	0.4586	0.3688	-0.0676	0.5667	0.3867	0.028
FBgn0002774	0.0428	-0.1068	-0.0633	-0.4955	-0.3174	0.2883	-0.0807	-0.2831	0.1437	0.5599	-0.1052	-0.0498	-0.1961	-0.4377	0.3007	0.93	0.6392	0.1603	0.2142	-0.1101	0.4386	0.2375	0.3592	-0.0428	-0.0874	-0.0636	0.7048	-0.0162	-0.2986	-0.1804	-0.0047	-0.2663	-0.2327	-0.1887	-0.224	0.0655	-0.1346	-0.0492	-0.0568	-0.293
FBgn0002775	0.0671	-0.2621	-0.3686	-0.0325	0.1864	-0.2803	0.0771	-0.1767	0.3944	0.7046	-0.1674	-0.0105	-0.1443	-0.2877	0.3991	-0.0769	0.4606	0.6248	0.3039	0.0684	0.4994	0.2818	0.3597	0.0836	0.1126	-0.3375	0.5861	-0.2999	-0.5989	-0.1502	-0.0724	-0.1682	-0.3976	-0.1281	0.1428	0.0437	-0.0233	0.1676	-0.0831	-0.1295
FBgn0002778	-0.2508	-0.6008	-0.3099	0.0907	0.0371	-0.3069	-0.3064	0.0898	0.3003	0.0037	-8e-04	-0.4642	0.2189	-0.5152	0.0683	-0.0526	0.4141	-0.2601	-0.2845	0.6266	-0.3799	0.3341	0.5602	0.061	-0.0858	-0.4761	-0.0857	-0.1063	0.3803	-0.6214	0.1182	0.0861	0.1395	0.3001	0.0398	0.2487	0.4656	-0.3875	0.1845	0.34
FBgn0002780	0.5485	-0.1435	-0.2985	-0.038	-0.0641	0.085	0.0602	0.0017	0.2522	0.0487	0.0071	-0.3671	-0.0572	-0.1894	0.2526	-0.0761	0.1628	-0.0261	0.1003	0.2911	0.024	0.2398	0.0135	0.0562	-0.1491	-0.0355	0.1986	-0.211	-0.3869	-0.3752	-0.0231	-0.1339	0.0411	-0.0499	-0.1106	0.3436	0.0118	0.0626	-0.0934	0.1095
FBgn0002781	0.0585	0.0372	0.0298	-0.0279	-0.0029	0.0562	-0.1848	-0.0358	0.061	-0.0046	0.0888	0.0901	-0.0936	-0.2568	-0.1692	0.1648	0.133	-0.0845	-0.2371	0.1332	-0.0209	0.0754	-0.0346	0.2467	0.0135	0.1317	0.1224	-0.0242	0.0617	-0.0415	0.0328	0.0141	-0.0499	-0.0163	-0.1263	0.1283	0.0065	-0.0354	-0.0402	-0.2163
FBgn0002783	0.0901	-0.109	-0.1211	-0.1088	-0.1264	0.1709	0.0208	-0.1317	0.053	0.3145	6e-04	-0.1715	-0.0843	-0.3789	0.2028	0.2434	0.4727	0.2763	0.1921	-0.3467	0.079	0.2746	0.129	0.1282	-0.1399	0.055	0.373	-0.0545	0.0476	-0.1903	-0.2126	-0.0687	-0.1467	-0.0145	-0.1939	0.1629	-0.0314	-0.1242	-0.0307	-0.0532
FBgn0002787	0.128	-0.038	-0.1443	-0.1206	-0.3163	0.0707	-0.1805	-0.34	0.1672	0.8671	-0.2285	-0.1358	-0.0474	-0.0618	0.2523	0.575	0.6015	0.309	0.3119	-0.401	0.5852	0.3756	0.5162	-0.2405	-0.2539	-0.2795	0.5335	-0.1338	-0.1753	-0.2742	-0.2573	-0.2915	-0.0383	-0.1561	-0.1316	-0.1103	-0.2044	0.1456	-0.2901	-0.3923
FBgn0002789	0.0037	-0.0669	0.1312	0.0195	-0.2175	0.4775	0.0439	0.1822	-0.1164	-0.2945	-0.0616	-0.0294	-0.0424	0.1322	-0.3944	-0.9242	-0.356	-0.1742	-0.1734	0.2773	-0.1071	-0.4393	-0.465	0.5008	-0.1343	0.4638	-0.7789	-0.0434	0.2505	0.043	0.2055	0.177	-0.1135	0.1091	0.0685	0.4191	0.5704	-0.0285	0.6185	0.393
FBgn0002791	0.1462	-8e-04	0.0192	0.0045	0.0483	-0.41	0.1369	0.0819	-0.195	0.1344	-0.0698	0.1576	0.2089	0.1068	0.0872	-0.3214	-0.5923	-0.2634	0.2056	-0.0527	-0.1775	-0.5252	-0.6134	-0.0187	0.2944	0.0035	-0.1758	0.0555	-0.081	0.1416	0.2382	-0.062	-0.0012	-0.0145	0.26	0.1727	0.0344	0.0762	0.0904	-0.0111
FBgn0002838	-0.2765	-0.2789	0.6884	-0.3928	-0.5938	0.1448	0.1936	0.3347	0.1692	-2.2181	0.3635	0.6265	0.2331	-0.5845	0.1297	-0.4575	-0.0068	0.4666	0.8836	0.0495	0.543	-0.8887	-0.2479	0.1113	0.1747	0.2018	-0.5476	-5e-04	0.1684	0.7231	-0.0739	-0.2299	0.0659	0.223	0.2389	-0.5635	-0.6161	0.4472	0.2568	-0.1389
FBgn0002842	-0.0924	-0.1262	-0.4557	0.127	0.3596	-1.0617	-0.1502	0.2562	-0.5853	0.3002	0.0407	0.6189	0.2472	0.1283	-0.0712	-0.5263	-0.3342	-0.0848	0.058	0.0494	-0.1641	-1.1608	-0.8303	-0.034	0.4746	0.0711	-0.7568	-0.076	-0.4151	-0.5879	0.5992	-0.08	-0.274	-0.2534	0.2083	0.1208	-0.3246	1.0015	0.0322	0.1072
FBgn0002855	-0.4779	-0.6995	-0.5878	-0.1263	0.4308	0.3726	0.2534	0.2792	-0.2311	-0.6765	-0.3228	0.6091	0.4538	0.4725	-0.245	-0.6309	-0.3426	0.4807	-0.3509	0.6039	-0.6162	-0.1837	-0.5959	-0.2392	0.131	0.2446	-0.2238	-0.0419	0.5134	0.3793	0.0878	0.794	-0.1715	0.018	-0.1814	0.0766	-3e-04	0.2778	-0.0273	0.7894
FBgn0002856	-0.102	0.2365	-0.3456	0.0443	0.7333	-0.1154	0.1319	0.6712	-0.7418	-1.5982	0.4461	0.1003	0.8046	0.7392	-0.7517	-1.2455	-1.2776	-0.0495	-0.5746	0.8157	-1.183	-0.9732	-0.9795	0.103	0.5193	0.1729	-0.6736	0.4421	0.554	0.2261	0.4383	0.6112	-0.137	0.4989	0.5624	0.4606	0.1876	0.3147	-0.3485	0.4884
FBgn0002862	-0.4116	0.5965	0.2509	0.365	0.4555	-0.4819	0.2635	0.4833	-0.1621	-0.4891	0.4188	0.2766	0.4462	1.428	-0.3801	-0.2479	-0.7873	-0.6354	-0.1269	-0.0769	-0.7347	-0.3305	-0.5539	-0.4433	0.2301	-0.2462	-0.4595	0.4282	0.4054	0.1506	0.3346	0.2289	0.3178	0.6235	0.4705	-0.7846	-0.1216	0.3175	-0.9796	0.1889
FBgn0002863	-1.7294	0.571	-0.1626	0.034	1.245	-0.895	0.3545	1.3589	-1.136	-1.4494	0.8331	0.9499	1.6353	1.4068	-1.3134	-1.0446	-1.5573	-0.7961	-1.0242	0.7155	-1.6133	-1.4786	-1.2751	-0.4435	0.697	-0.1542	-1.4926	1.1829	1.6661	0.625	0.5496	1.0704	-0.0912	1.3518	0.996	0.9123	-0.1216	0.3613	-0.0387	0.678
FBgn0002865	-0.2351	0.3513	0.137	0.3691	0.0981	-0.4097	0.1663	0.1989	-0.2657	-0.3675	0.0652	0.362	0.3382	0.5481	-0.0387	0.0266	-0.4416	-0.279	-0.0651	0.0454	-0.4089	-0.1903	-0.4225	-0.3324	0.2547	0.0761	-0.2034	-0.4013	0.2341	0.3264	0.3585	0.4556	0.1158	0.2894	0.2286	-1.022	0.0849	0.1778	-0.2965	0.1945
FBgn0002868	-0.2217	0.3195	-0.8901	1.2794	0.2263	0.7414	0.6557	1.1164	-0.5886	-1.1574	0.5694	0.1503	0.987	0.7125	-0.6358	-1.932	-1.4155	-0.6307	-0.3137	-0.4298	-0.9672	-0.9316	-0.5129	0.9851	0.6637	0.9988	-0.8218	0.5999	0.3102	-0.1458	0.5322	-0.1534	0.2397	0.7628	0.3894	0.6127	-0.087	-0.3197	0.2078	-0.3713
FBgn0002869	-1.8222	0.6149	0.9392	1.231	0.5741	-0.3119	-0.6833	-0.6275	0.3178	-1.3665	0.5641	-3.1897	0.2677	1.5263	1.453	-1.3466	-1.633	-0.4527	-0.5885	0.7079	-1.2756	-1.6294	-0.2372	0.7402	-1.1735	0.5213	-1.2269	0.1335	0.9815	0.228	1.0881	2.4131	0.4062	-0.2946	0.0184	1.8894	-0.5097	0.0816	-0.3122	0.0165
FBgn0002872	0.0182	-0.4081	-0.1475	-0.0326	0.1907	-0.5588	0.1789	-0.1411	-0.042	0.3505	-0.1894	0.1292	0.1354	0.2748	0.5429	0.4345	0.291	0.1261	0.5431	-0.1083	-0.3885	-0.6401	0.1874	-0.2445	0.2488	0.1332	0.2922	0.0629	-0.8133	0.0575	0.2913	0.0768	-1.2103	-0.1708	-0.0147	0.2122	-0.1458	0.4203	0.0538	-0.1289
FBgn0002873	-0.0614	0.1475	0.4818	-0.3368	-0.1158	-0.1216	0.4551	0.2642	0.2152	0.1664	-0.4103	-0.0198	0.1018	-0.9559	-0.017	0.3421	-0.0182	0.0296	0.1247	-0.3727	0.1259	-0.1526	-0.0112	-0.2838	0.565	0.2056	0.4774	0.0996	-0.118	0.0026	-0.1208	0.2469	-0.201	0.0487	0.2029	-0.6258	-0.0072	-0.0234	0.0325	-0.3238
FBgn0002878	-0.1663	0.0219	-0.1731	0.4082	0.1012	0.4226	0.0543	0.0048	0.0358	0.3479	0.0254	0.4861	0.0194	-1.53	0.0252	0.5824	0.3905	-0.4892	0.0987	-0.1338	0.3953	0.0421	0.3696	-0.2296	0.3852	-0.0666	-0.6742	-0.034	-0.3962	0.32	-0.1222	-0.0052	0.0406	-0.1933	0.0642	-0.2485	-0.0842	0.4834	0.1234	-0.6333
FBgn0002887	-0.249	-0.1735	0.0743	-0.2163	-0.158	0.0131	0.1604	-0.2275	0.2469	0.1054	-0.331	0.0936	0.0561	-0.5634	-0.0608	0.4289	0.0462	-0.0677	0.244	0.3435	-0.1361	-0.3644	-0.2503	0.1477	0.3919	0.0982	-0.1514	-0.0529	-0.3721	-0.0862	0.1479	-0.1982	-0.0116	-0.0938	0.287	0.0417	-0.138	0.1593	0.4153	0.1371
FBgn0002891	-0.3968	0.0717	0.2958	-0.0082	0.0349	0.0772	-0.1423	-0.2543	0.1581	-0.0773	-0.2972	-0.1312	-0.196	-0.1448	0.3035	-0.1	-0.0461	-0.1227	0.0296	0.1164	0.5087	0.1751	0.0395	0.0742	-0.0502	0.1831	0.3568	0.0532	-0.2771	-0.1635	0.1226	0.0689	0.0385	-0.058	-0.2046	0.1708	0.0943	0.2114	0.1569	-0.2981
FBgn0002899	-0.06	-0.0271	-0.314	0.4128	-0.3729	-0.5025	0.2204	0.1573	1.002	-0.6692	-0.1326	0.3797	0.2766	0.4458	0.4113	-0.0657	0.0846	-0.5646	0.9314	0.0839	0.2596	0.0387	-0.1118	-0.2895	0.2797	-0.1473	-1.3213	0.2337	0.1516	-0.2428	0.0912	0.3061	0.4928	-0.4771	-0.0414	-0.3282	-0.4113	-0.2229	0.2832	-0.0844
FBgn0002901	0.1395	0.0342	0.2329	0.0123	-0.4785	-0.0827	0.2842	-0.1257	0.0491	-0.5361	-0.1001	0.3663	0.1588	-0.4858	0.3563	-0.308	0.0423	-0.0431	0.5184	-0.0391	-0.9192	-0.7487	-0.3663	0.0408	0.643	-0.2014	-0.0997	0.0563	-0.4918	-0.3556	0.3662	0.3114	0.4427	-0.1539	-0.0528	0.1036	-0.0445	0.2384	0.2366	-0.6685
FBgn0002905	-0.1243	-0.2098	-0.0082	-0.259	0.1094	-0.3882	-0.4695	-0.0804	0.0675	0.1756	-0.2288	0.5909	0.5572	-0.3964	0.1402	-0.4546	0.0436	0.4566	-0.2338	-0.2691	-0.6534	0.1649	0.2195	-0.0755	0.2598	0.2869	0.2797	-0.1671	-0.583	-0.067	0.1716	0.054	-0.015	-0.3457	0.0083	0.4109	-0.2527	0.1514	0.2947	-0.1172
FBgn0002906	-0.0932	-0.5384	0.4125	0.1866	0.3299	-0.3734	-0.386	-0.0426	1.2362	-0.7215	-0.6764	0.0458	0.6011	-0.7059	0.4739	-1.0603	-0.5546	-1.1146	0.9233	-0.1192	-0.4042	0.4187	0.0465	-0.4354	-0.2597	0.421	1.2984	-0.1613	-0.1628	0.0831	0.2366	0.2862	-0.6493	-0.499	0.5832	0.3899	0.619	-0.1561	0.7658	-0.764
FBgn0002914	0.1356	0.0663	0.1514	0.1009	-0.0485	0.0991	0.1869	-0.0644	0.1025	-0.2764	0.0333	-0.0554	0.0131	-0.0726	0.146	-0.3298	-0.0627	0.077	0.07	0.0012	-0.1655	-0.0385	0.034	-0.0541	0.0694	-0.0888	0.0701	-0.0573	0.0392	0.0424	0.0475	-0.0502	-0.2429	-0.0521	-0.0802	-0.0891	-0.0391	0.0696	0.0033	0.2787
FBgn0002917	0.2498	0.0021	-0.0727	-0.0936	-0.3396	0.2962	-0.2625	0.2034	0.2768	0.2032	0.1904	0.2068	-0.2842	-2.6328	-0.0728	0.2857	0.5425	0.0613	0.009	0.0977	0.6899	0.266	0.3846	0.1251	-0.1321	0.0534	0.5197	0.038	0.377	0.0375	-0.1096	-0.1278	0.1786	0.0115	-0.3572	0.0345	-0.1479	-0.1958	0.0435	0.1111
FBgn0002921	0.1872	-0.3636	0.0375	-0.0137	-0.2548	0.0429	-0.2935	-0.0066	-0.0939	0.0069	-0.1255	0.0332	-0.2194	-1.078	-0.1617	-0.1277	0.388	0.1834	-0.1524	0.2411	0.0977	0.0109	0.1453	0.344	-0.0613	0.4609	0.1816	-0.0247	0.0571	0.0203	0.0062	0.0537	-0.1708	-0.1363	-0.2454	0.0905	0.3538	0.0033	0.3788	0.1876
FBgn0002922	0.0706	0.0624	0.7969	-0.5721	-0.1763	0.1208	0.3839	-0.0426	-0.6769	0.4308	-0.6126	0.4692	0.3941	-0.266	-0.5385	0.284	-0.0789	0.7436	0.6585	-0.2005	-0.1989	0.9409	-0.3245	0.1057	-0.6344	0.3806	-0.0299	0.0694	-0.108	-0.036	-0.5479	-0.4385	0.3286	-0.3706	-0.3964	0.6512	0.0711	0.2263	0.9204	-1.0637
FBgn0002924	-0.2786	-0.1413	0.2942	-0.2235	0.046	-0.2005	0.2505	-0.0464	0.2432	-0.3231	-0.0923	0.0473	0.1579	-0.0617	0.1501	0.0768	0.5416	0.2511	0.0703	-0.2297	-0.1296	-0.2814	0.52	-0.0344	0.0571	0.1761	0.2469	0.0606	-0.2538	-0.3092	0.1417	0.012	-0.5982	-0.2372	-0.0435	-0.1758	0.0127	0.3739	0.0549	-0.0108
FBgn0002926	1.3001	0.6375	-1.6561	0.7582	0.7876	0.4515	-0.5725	0.1581	0.6138	-0.6387	0.7408	-2.7867	-0.385	-1.9771	0.9234	1.3581	1.3	-0.4556	-0.8829	0.546	0.9654	-1.5923	-0.7892	0.3136	0.8677	0.1088	0.9262	0.2057	-0.2236	-1.1659	0.2921	1.2254	-1.0027	-0.3173	-0.0772	-0.5931	-0.3152	0.23	-0.6865	0.7412
FBgn0002930	-0.3589	1.7164	-0.6898	0.2384	0.1291	-0.4454	-0.0081	-0.063	-0.1315	-0.3041	0.1299	-0.1743	0.0151	1.0582	-0.4579	-0.2975	-0.4401	-0.1424	-0.1086	0.1768	-0.19	0.0219	-0.4315	0.4318	-0.0058	0.0184	-0.3624	0.0897	0.3026	0.119	-0.099	-0.0707	0.0277	0.0153	-0.0685	0.4663	0.2031	-0.2704	-0.2028	0.1302
FBgn0002931	-0.0766	-0.0842	0.5504	0.2637	0.031	0.4991	0.0995	0.2556	0.2187	-0.6738	-0.2978	0.2685	-0.098	0.263	-0.3231	-0.7624	-0.3241	-0.5683	-0.5072	0.263	-0.6053	-0.0573	-0.8347	-0.0116	0.1888	0.4292	-0.7057	-0.0282	0.2681	-0.0328	0.1613	0.6168	-0.7179	-0.051	0.0985	-0.1207	-0.6171	0.4629	0.4027	0.1875
FBgn0002932	0.0598	-0.0993	-0.0117	0.174	0.087	-0.128	-0.0152	0.1319	0.2284	0.3642	-0.0795	7e-04	-0.0551	-0.5722	0.3129	0.0235	0.2535	0.0526	-0.0523	-0.1925	-0.0133	0.1883	-0.0256	-0.2389	-0.1011	0.0357	-0.0444	-0.2256	-0.2885	0.1127	-0.1363	0.2451	0.414	4e-04	0.0363	0.0574	0.1012	0.2909	0.0043	-0.1637
FBgn0002936	0.0447	0.361	-0.0701	0.0586	-1.098	0.5406	-0.3339	0.4007	0.0951	-0.2824	-0.1208	0.2864	0.5227	-0.2828	-0.777	-0.8384	-0.2782	-0.3709	-0.4828	-0.0013	0.6647	0.0267	-0.5369	0.5885	0.2782	0.0627	-0.0454	-0.8465	0.3881	0.0356	0.0574	-0.0929	-0.4626	0.4782	0.1415	0.0971	-0.3453	0.4149	-0.0308	0.378
FBgn0002937	-0.0602	-0.1999	0.1489	-0.579	-0.4242	0.0305	-0.6328	0.3976	-0.1178	-0.8407	0.2289	0.0067	-0.0443	-0.3604	-0.901	-0.7286	-0.2432	0.2918	-0.4545	-0.0177	0.0266	0.0229	0.3236	0.1118	0.0357	0.4178	-0.6835	0.8285	0.4599	0.5097	-0.1211	-0.2492	-0.4696	0.5794	-0.1331	0.3488	0.4283	0.0019	-0.0513	-0.2269
FBgn0002938	0.603	-0.2124	0.1837	0.4133	-1.0269	0.7038	-0.6228	0.8284	-0.4656	-0.4765	0.3925	0.6176	-0.225	-1.0163	-0.7101	-1.5873	0.4482	-0.388	-0.7029	-0.1527	0.3223	-0.7033	0.3598	0.8323	0.5218	0.7465	-0.3102	0.4719	0.6536	0.1662	-0.0577	0.3387	-0.5228	0.561	-0.6044	-0.3791	0.268	0.1844	0.2326	0.5807
FBgn0002939	-0.0266	-2.0243	-0.4314	0.2762	0.3567	-1.5578	0.5537	-0.0429	0.5151	-0.3323	-0.1548	0.5487	0.5206	0.3677	0.0363	0.0128	-0.6883	0.3824	-1.4767	0.4184	0.6182	-1.0257	-1.1412	0.3134	-0.558	0.9854	-1.4622	0.8831	-0.3589	0.1089	0.4502	0.6327	0.5278	0.54	-0.2357	-0.2433	-0.2325	0.4785	1.2415	0.5926
FBgn0002940	0.4291	0.0046	0.2424	0.2689	-0.9787	0.3248	-0.6578	0.636	-0.1454	-0.2579	0.3395	0.3157	-1.0228	-0.8627	-0.3317	-1.183	0.314	-0.1016	-0.6437	-0.1906	0.5433	-0.2806	0.5254	0.8457	0.3157	0.488	0.0246	0.2121	0.6565	0.213	-0.1323	0.387	-0.7107	0.3459	-0.3714	-0.2382	0.3041	0.1287	0.0972	0.3106
FBgn0002941	0.1159	0.1403	-0.0125	0.3048	-0.1208	-0.4925	0.8416	-0.042	0.4018	-0.2013	0.3972	-1.3489	0.3268	-0.1862	-0.6211	1.2019	0.3281	-0.0398	-0.7928	-0.6122	-1.1623	0.6214	0.2245	-0.0988	-0.3306	0.3899	0.7009	0.2774	-0.0923	-2.0725	-0.1355	0.0273	1.4033	0.3418	-0.0027	0.6244	0.2392	-0.2095	0.5763	-1.129
FBgn0002945	0.2522	0.1487	0.3717	-0.0477	-0.2368	0.2986	-0.4605	0.1541	0.2498	0.4158	0.1672	-0.0869	-0.3173	-0.6209	0.0956	0.3055	-0.0478	0.2601	-0.1266	-0.2715	0.3758	-0.2815	0.181	0.3407	-0.1428	0.107	0.5395	-0.0268	0.1527	-0.2388	-0.1461	0.149	-0.4579	-0.0059	-0.3837	-0.1075	-0.222	-0.1243	0.2399	0.215
FBgn0002948	-0.2925	-0.0646	-0.621	0.5863	0.6863	-0.6556	-0.0384	0.0113	1.0313	0.2854	0.1593	0.5009	0.3939	-0.9325	0.4547	-0.8889	-0.2712	0.1873	0.0896	-0.8935	0.4775	0.5524	0.5614	-0.3405	0.0234	-0.2856	-0.5041	0.353	-0.3447	-0.0099	-0.3771	0.6402	-0.5514	0.04	-0.1255	0.4609	-0.1972	-0.7693	0.0556	-0.5687
FBgn0002962	0.1031	-0.2044	-1.0793	0.0763	0.3265	-0.9509	0.7206	0.0674	1.5492	1.4019	0.5909	-0.0949	0.2426	-1.6976	0.0137	1.2908	1.1096	1.1035	0.4036	-0.0214	1.3521	1.1102	-0.3209	-0.2832	-0.6316	0.0929	0.679	-0.6416	-0.527	-0.7417	-0.0141	0.7703	0.1689	-0.1752	0.5099	0.4322	-0.585	0.5292	-1.4277	-1.4418
FBgn0002973	0.2207	-0.1267	0.0946	-0.0656	-0.1035	-0.1005	0.0841	0.0468	-0.7687	0.3687	0.0084	0.1043	-0.0831	-0.5384	0.1199	0.2717	0.3467	0.2404	-0.0358	0.0226	0.1332	0.0723	0.1151	0.0465	-0.0519	0.1373	0.0174	0.0363	-0.0491	-0.0057	-0.0392	0.0542	-0.42	-0.0894	-0.1364	0.0255	0.0476	0.0217	-0.0804	0.0616
FBgn0002985	0.001	-0.5359	0.2674	-0.4845	0.5264	-0.2451	0.0996	0.5518	-0.1585	-0.0594	0.4813	-0.6048	0.0652	-0.4058	-0.18	-0.0727	0.2883	0.2287	-0.5197	-0.2737	0.0728	0.5805	-0.3333	-0.1195	0.1886	-0.309	-0.1496	-0.0371	-0.0459	-0.0569	0.0926	0.2239	0.2266	-0.1025	0.0719	-0.043	-0.3686	-0.2538	0.7633	0.0331
FBgn0002989	-0.1213	-0.1844	-0.5177	-0.0571	-0.1296	-0.01	-0.6456	-0.0513	0.0779	0.5171	0.0468	0.176	-0.0205	0.1734	-0.2286	-0.2061	-0.255	-0.055	0.3771	-0.6931	-0.01	0.1879	0.0937	-0.278	0.0545	-0.5255	0.3174	-0.0998	-0.1469	0.271	0.2182	-0.2562	0.0093	0.2593	0.0842	0.348	-0.0202	0.3149	0.355	-0.1125
FBgn0003002	-0.2255	0.176	-0.8425	-0.6075	-1.143	0.8138	0.1147	-0.0171	0.7609	-0.6314	0.1987	0.3352	0.2847	-0.0969	0.2616	-0.7051	-0.0544	0.1448	-0.117	-0.392	1.1555	0.1319	-0.2266	0.2099	-0.5883	0.5744	0.44	0.3955	0.4933	-0.9319	-0.081	0.0913	-1.55	0.5865	-0.1658	0.6186	0.4751	-1.3004	0.7723	-0.1472
FBgn0003008	-0.0965	-0.1886	-0.103	0.1028	-0.0778	0.2557	0.2625	-0.379	0.2731	-0.1236	-0.052	-0.0853	-0.0619	0.4678	-0.0158	0.0617	-0.2387	0.3089	0.5385	-0.0787	0.6401	0.3301	0.2968	-0.328	-0.2223	-0.6225	0.3236	0.0767	0.0494	0.1321	-0.1875	-0.0623	0.2493	0.0238	0.1218	0.1747	0.0854	0.0584	-0.2101	-0.2312
FBgn0003009	-0.0725	0.0082	0.3612	0.4626	0.1639	-0.087	0.3486	-0.1344	0.0528	0.0119	-0.5072	0.4865	0.2496	-0.6891	0.0538	0.2208	-0.0999	-0.1494	0.3517	-0.0034	-0.3219	0.2245	-0.5296	-0.3525	0.3458	0.0642	0.6571	-0.1072	-0.4433	-0.2896	0.3063	0.5634	-0.703	-0.1216	0.4086	-0.6421	-0.5583	1.0783	-0.2777	-0.3007
FBgn0003011	0.109	-0.0227	-0.5717	0.7309	-0.2654	-0.4974	0.0083	0.549	-0.5334	0.496	0.8522	0.1319	0.2513	-3.7237	-1.9268	-0.6948	0.2345	-0.5747	-0.5126	-0.2579	-1.4242	-0.092	-0.2629	0.1477	0.3042	0.7781	0.1244	0.2928	0.3219	0.7817	0.4171	0.1029	-1.0503	0.2393	-0.645	-0.0126	0.3722	0.2297	0.6196	0.7783
FBgn0003015	-0.0516	-0.5374	0.1621	1.3483	0.1746	-1.431	0.5529	-0.3176	2.1527	-0.2114	1.7755	-0.2345	1.0524	0.9269	-0.3342	0.7153	-1.0791	-0.0396	-0.4332	0.2573	0.962	0.6149	-0.3656	0.0802	-0.7148	-1.4203	-0.0918	-0.4881	0.4176	-1.7064	0.6817	3.1482	0.0993	0.0718	-0.0051	-0.383	-0.4074	-1.1706	-1.9973	-0.4341
FBgn0003016	0.3351	-0.0014	0.2191	0.0377	-0.1685	0.1983	-0.1459	-0.0134	0.2834	0.2656	-0.2502	0.0259	-0.0951	-0.6353	0.0244	0.061	0.253	0.2872	0.0491	0.1993	0.4883	0.4932	0.2626	0.092	-0.1868	0.1482	0.1162	-0.1114	-0.8052	-0.0503	-0.1988	-0.0379	-0.0059	-0.1547	-1.0854	0.091	0.0759	-0.1401	0.3946	0.1721
FBgn0003023	0.3251	-0.2977	-0.5497	0.3041	0.2717	-0.0183	0.644	0.0014	-0.1693	0.1419	0.2496	0.3936	-0.1408	-0.5171	0.3195	0.1628	-0.0311	-0.5103	-0.0173	-0.3155	-1.1349	-0.1982	0.4394	0.2595	-0.0517	-0.594	-1.2561	-0.8475	-0.1068	0.095	0.6267	1.3612	0.4671	-0.1372	-0.11	-0.1537	0.3346	-0.0122	0.0109	0.0421
FBgn0003028	0.1147	-0.2226	-0.0528	-0.1117	0.3184	0.3574	0.1018	-0.151	-0.115	-0.309	-0.1792	-0.1832	-0.1476	-0.6545	0.1991	-0.0949	0.4338	0.1761	0.1863	-0.0081	0.6094	0.1228	0.1411	0.4519	-0.0894	0.2918	0.1355	-0.3599	-0.196	-0.1913	-0.2562	0.1108	-0.1093	-0.2314	-0.2413	-0.0567	0.0914	-0.0317	0.5419	0.3694
FBgn0003034	-0.8123	0.4824	-0.7364	-0.1833	0.6556	-0.3141	-0.198	1.1133	-1.1386	-0.6314	0.7102	-0.0422	1.087	1.4185	-0.7256	0.162	-1.121	-0.3785	-0.3248	0.3033	-1.4165	-1.4128	-0.4749	-0.5491	0.0394	-0.3949	-0.5361	1.0102	1.2489	-0.5046	-0.4646	0.1251	0.8151	1.0877	1.2194	0.846	-0.6998	-0.2467	-0.4156	0.0734
FBgn0003041	-0.1033	-0.1799	0.1667	-0.0375	-0.0741	0.2952	0.0646	-0.1106	-0.2545	0.2413	0.0844	-0.2231	-0.047	-0.3778	-0.0393	-0.163	0.1753	0.1035	0.204	0.0411	-0.0082	-0.13	0.0933	-0.0564	-0.1876	0.1777	0.0545	0.1516	-0.0574	-0.1214	0.008	-0.0555	0.1754	-0.036	0.156	-0.2185	-0.1039	0.3247	0.2292	0.1191
FBgn0003042	0.1358	0.0019	0.013	0.0955	-0.2379	0.1256	0.0793	-0.0647	-0.2394	-0.2719	-0.0218	0.1776	-0.489	-0.826	0.2251	-0.2719	0.5667	-0.0442	0.0351	0.2371	0.3057	-0.3676	-0.141	0.296	0.1654	0.3753	0.3388	-0.1755	0.3299	0.5131	-0.0168	0.3595	-0.8682	0.0238	-0.3643	0.1258	0.0314	-0.1365	0.016	-0.1306
FBgn0003044	0.0818	-0.0717	0.12	0.1671	-0.0357	0.1201	-0.1682	-0.2821	0.3199	0.0356	-0.0865	0.3525	-0.0064	-0.6295	0.1948	0.0114	0.3769	-0.0212	0.1107	-0.0086	0.3107	-0.0196	0.0516	0.1054	0.1419	0.1218	-0.0011	-0.1152	-0.1635	0.0384	0.1503	0.2161	-0.0921	-0.2935	-0.2407	-0.1204	-0.0294	-0.1585	0.2077	-0.3881
FBgn0003046	-0.1164	0.1852	-0.7978	1.2212	-1.9107	0.116	0.2127	-0.2773	0.6545	2.1154	1.0527	0.1097	0.5177	0.7494	0.2523	-0.4516	0.0716	0.4423	0.7852	-0.0355	0.4274	-0.7328	0.7405	-0.3176	0.271	-0.3835	1.8899	-1.4204	0.3909	-0.3089	-1.6297	0.2887	0.6642	-1.7906	0.5537	-0.1944	-0.6801	-0.2421	0.5653	-0.2564
FBgn0003048	0.0686	0.0299	0.202	-0.4203	-0.0912	0.0385	-0.1217	-0.2695	0.3133	0.4915	-0.0964	-0.0982	-0.154	-0.7263	0.166	0.3418	0.4738	0.2427	0.1589	-0.1416	0.3511	0.31	0.4124	0.0861	0.0041	-0.072	0.4412	-0.154	-0.353	-0.0246	-0.1286	-0.0242	-0.0884	-0.2146	-0.2629	-0.0664	0.0579	-0.0919	0.1059	-0.0834
FBgn0003053	0.3741	-0.4257	0.0421	0.1835	-0.2286	0.2243	-0.0902	-0.2885	0.0238	0.3385	-0.0919	-0.2586	-0.1196	-0.7933	0.4159	0.3487	0.6357	0.3365	0.3746	-0.3043	0.3592	-0.0071	0.6862	-0.2162	-0.1207	-0.206	0.1314	-0.1393	-0.3612	0.0344	-0.0072	0.1088	0.2273	0.0695	-0.1349	-0.2642	-0.38	-0.2174	0.2866	-0.1258
FBgn0003060	-0.861	0.4925	0.7883	0.1808	-0.0316	-0.2324	0.2763	-0.7979	-0.4153	1.9553	-0.7411	2.3395	0.0239	0.1827	0.0151	1.2908	0.943	0.0843	-0.7534	-0.1226	1.6379	1.698	0.3943	-1.6398	-0.8274	-1.1282	-0.2679	-0.2698	0.3277	-0.2455	-1.5653	-0.0267	-0.076	0.5367	-1.8442	0.3065	-1.1229	-0.7198	1.0156	1.0971
FBgn0003062	0.286	-0.1757	-0.0835	-0.1129	-0.0641	-0.005	-0.0875	-0.1356	0.2444	0.7885	0.0305	-0.2991	0.1828	-0.4774	0.581	1.2131	0.68	0.3105	0.404	-0.1943	0.3306	0.4172	0.6547	-0.324	-0.2506	-0.205	0.3641	0.0406	-0.304	-0.7701	-0.0476	-0.2166	0.1455	-0.0846	0.0509	-0.0725	-0.126	-0.1174	-0.2539	-0.5343
FBgn0003068	0.702	0.3203	-0.7184	-0.2851	-1.5308	0.792	-0.7041	0.4188	0.1841	0.4895	0.0502	-0.4715	0.1028	-1.4669	0.4077	0.3265	0.7796	0.4923	0.2242	-0.2993	1.4021	0.4363	0.7149	0.1656	-0.742	0.0963	0.917	0.2716	0.4243	-0.945	-0.3813	0.186	-0.1488	0.4883	-0.2706	0.0916	0.0743	-0.3423	-0.7685	0.0972
FBgn0003071	-0.1029	-0.1072	-0.0708	0.0885	0.1008	2e-04	-0.1752	0.1422	-0.1831	0.0454	0.0194	-0.0556	0.0571	0.7475	-0.1366	0.193	-0.0943	-0.2605	-0.1142	-0.1561	0.0269	-0.1279	-0.1913	0.1358	-0.183	-0.0338	-0.1846	0.2512	0.1687	0.0163	-0.0455	-0.2664	0.2737	0.0919	0.092	0.1601	-0.1293	2e-04	0.1105	-0.0563
FBgn0003074	-0.4452	-0.1003	-0.2556	0.1905	0.2538	-0.0113	0.0354	0.2753	0.0892	-0.128	-0.0444	-0.0551	0.1721	1.0556	-0.3398	0.0694	-0.4135	-0.3624	-0.1838	-0.0328	-0.111	0.0035	-0.3276	0.3743	-0.1047	0.0087	-0.2922	0.1993	0.274	0.041	-0.0814	-0.0225	0.1823	0.0858	0.106	0.2592	-0.0676	-0.1226	-0.0738	0.0278
FBgn0003076	-0.3253	0.1664	-0.2414	0.2669	0.2147	-0.1721	0.2724	0.1401	0.0533	-0.4794	0.1448	-0.0856	0.155	1.1811	-0.6158	-0.2611	-0.4755	-0.3645	-0.2055	0.1769	-0.1413	0.0596	-0.2755	0.3941	0.1575	-0.2966	-0.3616	0.3682	0.3449	0.109	-0.1084	-0.1354	0.1959	0.2039	0.1825	0.4816	-0.2003	-0.2637	-0.0888	0.0395
FBgn0003079	0.1374	0.0859	-0.0068	0.1081	-0.1078	0.077	-0.1734	-0.084	0.0957	0.3241	0.046	0.1279	-0.0728	0.0709	0.1858	-0.1369	0.246	0.1457	-0.0644	0.1746	0.3472	0.3943	0.0944	0.0895	-0.2553	-0.1762	0.3271	-0.0642	0.0157	-0.8784	-0.1264	-0.118	-0.2109	-0.0768	-0.2231	0.1123	0.0117	-0.138	0.108	-0.1307
FBgn0003082	-0.4248	-0.091	0.3331	0.2157	-0.4265	-0.8011	0.1236	-0.2632	0.3109	0.6773	0.2107	-0.7346	0.1219	0.7368	-0.738	-0.4236	0.4354	-0.1735	-0.7082	-0.2113	0.5607	0.3767	0.1645	0.5963	-0.6581	0.3813	-1.1444	0.5724	-0.0259	-0.458	0.291	-0.5548	0.4944	0.2612	-0.0216	0.5087	-0.626	0.4276	0.4576	0.2975
FBgn0003087	0.4072	0.2232	0.5726	-0.203	0.1141	-0.1527	-0.1431	0.2236	-0.125	-0.2198	5e-04	0.4249	0.1636	-0.9967	0.218	-0.3417	-0.4481	-0.0114	0.2068	-0.2691	-1.8806	-0.8721	0.0297	-0.2762	0.7986	0.2638	-0.1227	-0.2225	-0.0302	0.2318	0.293	0.5908	-0.5121	-0.4843	0.3249	-0.8249	-0.0295	0.6448	0.2604	-0.1441
FBgn0003089	0.3927	-0.5383	0.3317	0.4328	-0.1435	0.7848	1.3584	0.809	-0.3413	-0.71	0.9053	-0.3337	-0.952	-0.31	-1.173	0.3221	1.112	-0.6973	0.8227	-0.2885	-0.5802	0.0075	0.2963	0.0563	0.1483	0.346	-2.1694	-0.1729	0.2472	1.8109	0.2083	0.3778	0.4386	-0.2899	0.3357	-1.0575	-0.2254	0.3723	-0.7372	0.1852
FBgn0003090	-0.093	-0.0271	-0.2574	-0.1705	-0.082	0.0691	0.1475	-0.1397	0.0229	0.7197	-0.2425	0.117	-0.2976	-0.1784	-0.3025	0.5561	0.3225	0.1328	0.2733	0.1589	0.6321	0.7179	0.4029	0.0923	-0.2963	-0.3215	0.4726	-0.2976	0.1704	0.1469	-0.1354	0.1179	0.1072	-0.1831	-0.1143	-0.0506	0.02	-0.308	0.3491	-0.132
FBgn0003091	0.4002	-0.0632	0.265	0.104	-0.3621	0.3777	-0.0373	0.1157	-0.0939	-0.4706	0.2593	0.1941	-0.0912	-1.3869	-0.0232	-0.6624	-0.09	-9e-04	-0.4325	0.3362	0.1466	-0.4784	-0.0093	0.317	0.2536	0.1651	-0.2956	0.1263	0.256	-0.1249	0.0987	0.1386	-0.2681	0.1858	-0.2755	0.0712	0.3258	-0.0223	0.2553	0.2558
FBgn0003093	0.2499	-0.017	-0.1651	-0.0065	-0.1511	0.2069	-0.002	-0.0157	-0.1101	-0.2132	-0.1497	-0.1237	-0.1456	-0.8356	-0.0103	-0.3665	0.2543	0.2221	-0.1493	0.2736	0.0575	0.0516	0.0432	0.3742	-0.0095	0.2732	-0.0964	-0.0094	-0.0339	0.0221	-0.054	0.189	-0.214	-0.02	-0.2394	0.1806	0.2687	-0.0616	0.3351	0.1765
FBgn0003116	-0.2281	0.0658	-0.415	0.2242	0.1913	-0.4804	0.2844	-0.1161	-0.0628	-0.4004	0.0566	-0.1437	0.0093	0.9287	-0.1382	-0.2901	-0.5889	-0.1998	-0.1476	0.4547	-0.1167	-0.0189	-0.3381	0.1708	-0.0102	0.0975	-0.562	0.3002	0.17	-0.0069	-0.0066	-0.4261	0.2415	0.123	-0.0022	0.4153	0.0332	0.0176	-0.137	0.0273
FBgn0003117	0.1193	0.0098	-0.6333	0.0843	0.0772	-0.8979	0.5648	-0.3089	0.1233	0.7735	0.1042	0.2648	-0.0962	1.3399	-1.0588	0.2668	-0.3755	-0.003	0.6586	0.4988	-1.7212	-0.2085	0.1519	-0.0556	-0.2132	0.0092	-0.4791	0.5395	0.3146	-1.0564	-0.2997	-0.2094	-0.3615	-0.1697	0.0778	0.7102	0.2144	0.0443	-0.4967	0.2719
FBgn0003118	0.0579	-0.0275	0.1024	-0.2143	-0.0837	0.0674	-0.5581	-0.3508	0.2926	0.1563	-0.3042	-0.2218	-0.3366	-0.2415	0.3947	0.111	0.6456	0.2751	0.1939	0.0767	0.237	0.4802	0.4374	0.0541	-0.3011	0.2764	0.3049	-0.089	-0.0737	0.061	-0.2397	-0.2021	0.3081	-0.1822	-0.4506	0.0951	0.0711	-0.1661	0.4245	0.1237
FBgn0003124	-0.0301	-0.0549	0.4195	-0.3152	0.0324	-0.1932	0.5075	0.0464	-0.0883	0.265	-0.0356	0.2981	0.0977	-0.8748	0.2857	0.2172	-0.1924	0.2635	0.3111	-0.3168	0.0704	-0.1991	0.323	-0.17	0.39	0.0699	-0.0398	-0.2432	-0.3738	-0.2783	0.3061	0.3404	-7e-04	-0.453	0.1659	-0.5644	0.0304	0.3524	0.072	-0.265
FBgn0003129	0.3779	0.0905	-0.124	0.1404	0.0539	0.5206	-0.2186	-0.1532	-0.4676	0.1299	-0.0176	0.12	-0.157	-0.8977	-0.2757	0.4509	0.6894	-0.4737	-0.3347	-0.8237	-0.7348	0.6251	-0.02	-0.0054	-0.0993	0	0.9808	0.0325	-0.0948	0.0995	-0.25	-0.425	1.3447	0.1216	0.2847	0.3665	-0.0445	-0.1711	0.3025	-0.2323
FBgn0003130	0.6102	0.1387	-0.4609	-1.1633	1.0094	0.0932	0.4153	0.4884	-0.9459	1.0612	0.4935	-0.4852	0.4919	-1.5935	1.1491	0.221	-1.2041	1.9704	0.317	-0.1932	0.765	-1.2007	-0.9446	0.6842	-0.9949	-0.8518	0.5953	0.6703	-1.129	0.4042	-0.9367	0.6381	0.1955	-0.4349	0.9721	-0.6708	-0.7394	0.8156	-0.3175	1.2651
FBgn0003132	-0.1881	0.207	0.1422	0.2598	-0.0813	-0.2018	0.4126	0.2451	-0.0815	-0.3285	-0.0226	0.1045	0.1925	0.4965	0.0564	0.2671	-0.5274	0.0066	0.1351	0.3142	-0.5081	-0.4975	-0.4313	-0.2168	0.3853	-0.0593	-0.3228	0.0671	0.1799	0.0318	0.1923	0.2719	-0.1348	0.1521	0.0295	-0.8983	0.3093	0.1167	-0.3402	0.0097
FBgn0003134	0.4384	-0.5241	-0.1886	-0.0218	-0.1271	0.2163	-0.0373	-0.4539	0.0267	0.2391	-0.3953	-0.029	-0.2723	0.007	0.1079	0.2145	0.3546	0.6008	0.1297	-0.0664	0.5108	0.0585	0.0735	0.226	0.1264	-0.2586	0.3355	-0.066	-0.2476	-0.0432	-0.2342	-0.1351	-0.25	-0.3206	-0.1244	0.1573	0.0663	-0.1893	-0.0309	-0.0268
FBgn0003137	-0.0064	0.1887	-0.4979	0.0813	0.2598	0.1823	-0.1725	-0.2357	0.3658	-0.079	-0.0984	0.0017	-0.135	1.2818	-0.2478	-0.1622	0.0771	-0.0074	0.2222	-0.1167	-0.2899	0.1065	0.4396	-0.0652	-0.2333	-0.148	0.3938	-0.2495	0.0606	0.0815	-0.2914	-0.4396	0.1586	-0.2504	-0.2199	0.5108	0.1009	-0.2841	-0.3165	-0.0544
FBgn0003138	0.1201	0.0921	0.0598	-0.0546	-0.086	-0.0096	0.0381	-0.0338	-0.0696	0.1591	0.0014	0.0929	-0.1214	-0.3813	0.1935	0.1555	0.1488	0.1243	0.1432	-0.054	-0.1746	-0.0414	-0.1061	-0.0468	0.1044	-0.1056	0.1041	-0.154	-0.0132	-0.1306	5e-04	0.125	-0.0338	0.0215	0.0204	-0.0485	0.0123	0.0045	-0.0463	0.0116
FBgn0003139	0.3565	-0.0317	-0.3348	-0.0113	-0.1528	0.0999	-0.4868	0.0963	0.2556	0.2598	0.0218	-0.3361	-0.2393	-0.1153	-0.1295	0.171	0.4561	-0.0248	0.1716	0.0436	0.4784	0.55	0.3001	0.0429	-0.1587	0.0565	0.443	0.0612	-0.0252	0.0787	-0.2516	-0.2073	0.2601	-0.1498	-0.099	0.0275	-0.1953	-0.2054	0.016	0.1121
FBgn0003140	-0.1613	0.342	0.4654	0.1619	0.2062	-0.0168	0.0282	0.5552	-0.1685	-0.653	-0.177	0.2329	0.1424	-0.1404	-0.2181	-0.1905	-0.4984	-0.1417	0.1711	0.1759	-0.3283	-0.2187	-0.0455	-0.3214	0.3095	0.1131	-0.1689	0.1384	0.1782	-0.0474	0.2757	0.1939	0.0445	0.1013	0.2064	-1.1745	-0.1993	0.1647	-0.2624	0.282
FBgn0003141	-0.4304	-0.0476	-0.1198	0.1575	0.1353	-0.1169	0.1008	0.1787	-0.3226	-0.7203	-0.0155	0.1053	0.0495	0.6015	-0.203	-1.0147	-0.3385	-0.3933	-0.6687	0.4947	-0.4626	-0.1232	-0.3491	-0.2653	0.2138	0.5192	-0.9927	0.1278	0.2756	0.3172	0.0483	0.2637	-0.0469	0.074	-0.0079	0.3038	0.4064	0.1613	0.1832	0.5035
FBgn0003145	-0.7443	-0.1045	-0.3825	0.1615	0.2367	-0.2891	-0.0854	0.0557	-0.3864	-0.0458	0.2203	0.3125	0.0935	-0.0162	0.222	-0.0192	0.509	-0.032	0.1277	-0.1279	-0.3262	-0.306	0.2287	0.4326	-0.1125	-0.1994	-0.1147	-0.2733	-0.3575	-0.1448	-0.0064	0.4492	-0.5598	0.0081	0.0548	0.4244	0.139	0.2294	-0.0479	-0.053
FBgn0003149	0.0064	-0.3033	0.2019	-0.1917	0.055	0.4167	-0.2196	0.0389	-0.4593	-0.2419	-0.076	-0.2377	0.137	0.6578	-0.2068	-0.2721	0.1379	-0.0816	-0.2034	0.1465	-0.2891	-0.2533	-0.3121	0.5152	-0.3016	0.5052	-0.4751	0.2947	0.1691	-0.1732	-0.1812	-0.1437	0.3924	-0.1029	0.1203	0.4115	0.1038	0.0898	0.3621	0.113
FBgn0003159	-0.0054	-0.1303	0.0161	0.1003	-0.0051	0.0685	0.0631	-0.0585	0.0586	-0.0476	-0.1004	0.0604	-0.036	-0.1861	0.2241	0.0126	-0.0222	0.1199	0.1142	0.0561	-0.0584	-0.1779	0.0947	-0.1116	0.155	-0.0628	0.0745	-0.1459	0.006	0.0871	0.0951	0.0983	-0.2736	0.0107	0.0269	-0.5037	0.0975	0.0807	0.0998	0.0798
FBgn0003162	-0.125	0.4697	-0.4341	-0.3686	-0.0809	-0.0157	-0.3425	0.4146	0.1624	-0.176	-0.0964	-0.0915	0.1141	0.5714	-0.0846	-0.1455	-0.137	-0.1944	-0.083	0.1111	-0.1718	0.3363	0.0781	0.1663	-0.405	0.1771	0.108	0.2713	0.5483	0.0521	-0.2761	0.0724	-0.0628	-0.0864	0.133	0.0795	-0.1568	-0.1029	-0.4582	0.0864
FBgn0003165	0.1761	-0.2089	0.2248	0.0782	-0.1432	-0.0541	-0.093	-0.1863	-0.2398	-0.1158	-0.2115	0.2375	-0.473	-0.3704	-0.0724	-0.1871	0.2588	0.1043	-0.3504	0.3084	0.1767	-0.2073	0.1912	0.3348	0.026	0.4626	-0.1252	-0.1226	-0.0406	0.188	0.0125	0.0968	-0.4219	-0.2607	-0.3698	0.0595	0.3653	0.105	0.635	0.1901
FBgn0003169	-0.0188	0.1406	0.0102	0	0.0323	0.1151	0.0393	-0.1528	-0.1747	-0.0035	0.1457	-0.0741	-0.0247	-0.0397	-0.1961	-0.2855	-0.0886	0.0195	-0.1204	0.0583	-0.3178	0.0794	-0.1999	0.2972	0.1369	0.1111	-0.3078	0.1047	0.0643	-0.0221	-0.1706	0.0084	-0.3231	0.0945	-0.0501	0.264	0.2437	0.0311	0.0365	0.0465
FBgn0003174	-0.2948	0.2842	-0.2002	-0.3335	-0.6756	0.9587	0.0103	-0.2564	0.6183	-1.7795	-0.3738	0.0455	0.1765	-0.001	0.1087	1.4469	0.4041	-0.2412	0.6947	0.0532	0.9002	0.5591	0.8605	0.0233	0.0273	-0.931	-0.0855	-0.3221	0.4897	0.306	-0.1581	0.2198	0.5445	0.1024	-0.6266	-0.1171	-0.3239	0.0887	0.1455	-0.5334
FBgn0003175	-0.0456	-0.2501	0.0336	0.0593	-0.0449	0.2755	-0.2954	-0.4385	0.0569	0.3116	0.0059	0.0205	-0.1826	-0.4799	-0.142	0.0202	0.4667	0.1122	0.0453	-0.0462	0.0981	0.0253	0.2537	0.1999	-0.0482	-0.3918	0.3619	-0.0037	0.0879	-0.0233	0.0267	-0.1221	0.0504	-0.068	-0.2108	-0.0232	0.1046	-0.0327	0.2118	0.1808
FBgn0003178	-0.2988	-0.3773	-0.2891	-0.1344	0.1748	0.2211	-0.2662	0.147	0.0371	0.101	0.106	-0.2661	0.0523	0.9997	-0.391	0.3435	0.1223	-0.2266	-0.1663	-0.1755	0.377	0.26	0.2866	0.2592	-0.4623	-0.2257	-0.0907	0.3067	0.2681	-0.0633	-0.312	-0.3638	0.2673	0.0926	0.0425	0.336	-0.3565	-0.1315	-0.0453	-0.2512
FBgn0003187	0.1265	0.1083	0.2062	0.0142	-0.041	0.084	0.1087	0.0087	0.3036	0.3534	-0.1322	-0.0316	0.0199	-0.2357	0.3161	0.6064	0.0232	-0.0791	0.5361	-0.1688	0.2082	0.0798	-0.0482	-0.4999	0.0615	-0.1569	0.5946	-0.2368	-0.0208	-0.1555	0.074	-0.0293	0.0277	-0.0763	-0.0223	-1.233	-0.1808	-0.092	-0.1491	-0.2075
FBgn0003189	-0.0875	0.2974	-0.3836	-0.0234	-0.0267	-0.0449	-0.1189	0.3413	0.0765	0.2008	0.0564	-0.0893	0.2317	-0.1477	-0.2615	0.2163	-0.1562	-0.2811	-0.1846	-0.1849	0.5262	0.4482	-0.0914	-0.0445	0.0193	-0.3916	-0.2127	0.2345	-0.4145	-0.1946	-0.1323	0.0088	0.4468	0.0282	0.234	0.2586	-0.1482	-0.0441	0.0558	-0.0722
FBgn0003204	0.1606	0.2556	-0.1214	-0.2188	0.2178	0.1567	0.029	-0.1233	0.1217	-0.0461	0.2017	-0.127	-0.0187	0.5259	-0.2208	-0.2617	-0.0852	-0.2799	-0.1228	-0.2107	-0.1275	0.2016	-0.3514	0.127	-0.1011	-0.2295	-0.1136	0.1365	0.1562	-0.2717	-0.0305	-0.2685	0.1137	0.2304	-0.0172	0.3812	0.1915	-0.0926	-0.0884	5e-04
FBgn0003205	0.1364	-0.1503	0.152	0.0218	-0.0012	0.0572	0.0253	-0.1945	0.0142	-0.2666	-0.1422	-0.0078	-0.116	0.0223	-0.039	-0.2038	0.0067	0.0833	0.0682	0.2557	-0.2681	-0.0879	-0.0699	0.1796	0.0317	0.1337	0.1019	0.072	-0.1664	0.1517	0.051	0.0227	-0.2716	-0.1219	-0.0811	0.1045	0.0596	0.0746	0.0334	0.2695
FBgn0003206	0.169	-0.1071	0.2301	-0.2128	-0.0148	-0.062	0.0114	-0.0914	-0.3802	-0.6802	-0.0873	-0.1477	-0.1213	0.01	-0.0526	-0.2641	-0.0975	0.1074	0.1531	0.39	0.0805	-0.2358	-0.1474	0.1764	0.0106	0.3639	-0.2279	-0.0755	0.0665	-0.0559	0.0804	0.0467	0.0393	-0.1233	-0.0424	0.1667	0.1706	0.0954	0.3306	0.2519
FBgn0003209	0.1653	0.2063	0.3269	0.1648	0.0769	0.0653	-0.102	-0.0981	-0.2402	-0.391	0.0442	-0.0322	-0.1801	-0.1021	0.3639	-0.5005	0.0801	0.0816	-0.2403	-0.0215	-0.3033	0.2545	-0.1371	0.3013	-0.1424	0.0178	-0.0301	-0.0784	-0.1119	-0.0574	0.082	0.0271	-0.1788	-0.0546	-0.065	0.3628	0.0056	-0.0607	0.3503	-0.0572
FBgn0003210	0.4393	-0.0034	-0.0329	-0.0249	-0.1012	-0.1022	-0.0617	-0.1115	0.0352	0.3172	-0.0403	-0.156	-0.1907	-0.0043	0.0465	-0.0887	-0.0489	0.1252	-0.0671	-0.0432	0.1069	0.1191	0.3826	0.1089	0.0045	-0.0518	0.4806	0.112	-0.0772	0.0636	-0.1696	-0.2789	0.042	0.1948	0.0237	-0.1155	-0.1411	-0.2425	-0.1363	0.01
FBgn0003218	0.0924	-0.1716	0.3006	0.2042	-0.2394	-0.2911	-0.0023	-0.0901	-0.2813	0.0428	-0.2073	0.1819	-0.4198	-0.2586	0.0501	0.526	0.2909	0.1372	0.0824	0.0412	0.1268	-0.2639	0.0897	0.1117	0.2512	0.2687	0.0443	-0.1177	0.1004	0.1025	0.0448	0.1543	-0.2612	-0.1002	-0.4416	-0.4985	0.2222	-0.0016	0.1942	-0.0422
FBgn0003227	0.9789	-0.3917	0.673	0.3842	-0.2343	0.8054	-2.8373	0.5151	2.1789	1.4127	-0.0552	0.4956	-0.8098	-1.8278	0.9316	0.8046	1.9174	0.6307	0.8757	-2.7236	1.8422	2.5749	2.4384	-0.454	-1.194	-0.2364	1.3887	-0.0355	-0.631	-1.1247	0.0173	-0.1486	0.8445	-0.1644	0.0732	0.5354	-0.1643	-0.495	0.1796	-3.3239
FBgn0003231	0.1984	0.3252	0.9192	-0.88	-0.0358	0.2094	-0.0342	-0.1736	-0.0929	-0.2124	0.1294	0.3841	0.2221	0.111	-0.2544	-0.7889	-0.1658	0.1028	-0.0396	-0.1762	-0.585	-0.1907	-0.4256	-0.9253	0.2727	-0.0792	-0.3142	0.1712	-0.2019	0.2061	0.1083	0.1184	0.1137	0.0797	0.2762	0.4722	0.4216	0.2095	0.5708	0.2232
FBgn0003248	0.652	0.2617	0.9522	0.3002	-0.5442	1.0217	-0.3031	0.8244	-0.1125	-0.3114	0.6932	-0.246	1.1254	-3.8034	-2.1285	-0.1147	-0.9864	-0.9783	-1.1397	-0.6086	0.1373	-1.3892	0.3591	0.3765	0.5259	1.0649	1.1447	-1.1449	1.3881	-0.3929	0.0629	0.7799	-0.4695	-0.8259	-1.5133	1.0002	0.1014	0.0564	0.8471	0.6902
FBgn0003249	0.6504	-0.1501	0.0224	0.4914	-1.2895	0.4148	-0.4483	0.5951	-0.4345	-0.4124	0.1949	0.34	0.3026	-0.8385	-0.3799	-0.9838	0.4833	0.2498	-0.9798	-0.4299	0.3974	-0.1669	0.4908	0.7894	0.4669	-0.0662	0.0157	0.1254	0.5391	0.2953	-0.2288	0.3848	-0.4231	0.1362	-0.3728	-0.3378	-0.0305	0.051	0.0828	0.3622
FBgn0003250	0.0326	0.1748	0.2301	0.1281	-0.6776	0.0312	-0.2083	0.7713	0.1973	-0.42	0.082	0.0295	0.2894	-0.6838	-0.5239	-0.8724	-0.0448	-0.7446	-0.8649	-0.5309	0.5251	-0.1726	0.4234	0.7379	0.2264	0.6454	-0.215	-0.0889	0.5152	0.0344	0.4105	0.0744	-0.2627	0.229	-0.4894	-0.5065	0.018	0.6835	0.2415	0.2428
FBgn0003254	-0.1966	0.2852	0.1656	-0.3821	0.0709	-0.1064	0.1201	-0.0225	-0.0228	0.2987	-0.2408	0.249	0.0525	-0.6115	0.2656	0.8131	0.3693	-0.1221	0.3814	-0.2152	0.0263	0.3679	-0.1036	-0.356	0.2825	-0.1502	0.3634	-0.1761	-0.1002	0.1481	0.2732	0.4062	-0.1922	-0.2264	0.1333	-0.8329	-0.2182	0.1639	-0.0751	-0.0373
FBgn0003255	0.6338	-0.4589	0.5317	0.2842	0.003	-0.4292	0.8592	0.2891	0.2052	0.2267	0.5121	-0.0916	-0.1596	-3.2528	0.0586	0.5424	0.3934	-0.5063	-0.794	0.1507	-0.7055	0.0795	0.7903	-0.2912	0.0478	-0.9315	0.4151	0.1992	-0.844	0.524	-0.109	0.2842	-1.5484	0.1616	0.186	0.5433	0.1514	0.3617	0.342	0.3397
FBgn0003256	0.2084	0.1014	0.0429	0.2558	0.1887	0.1586	0.407	0.0681	0.034	-1.0632	0.1393	0.1098	0.0027	-0.4502	-0.1229	-0.8636	-0.3045	-0.0935	-0.3777	0.3635	-0.815	-0.2694	-0.9036	0.3713	0.4315	0.3428	-0.7893	0.145	0.0966	0.0711	0.3576	0.179	-0.1775	0.0357	0.0437	0.4222	0.2602	0.2878	0.2462	0.5935
FBgn0003257	0.2035	-0.0906	-0.5454	-0.0668	-0.1453	-0.2586	0.388	0.5664	0.6073	-0.5052	0.3013	-0.0423	-0.1783	0.5118	0.1972	0.0164	0.0138	0.7208	-0.6118	0.2671	0.3949	0.3154	-0.0707	0.0461	-0.7862	0.3412	-0.0385	-0.0874	-0.599	0.1427	0.2387	-0.0048	-0.2216	-0.0188	-0.4298	0.5313	-0.2592	0.1594	0.4672	-0.7154
FBgn0003261	0.4169	-0.091	-0.225	-0.2063	-0.1864	0.1116	-0.2054	-0.1957	0.1829	0.4206	-0.0628	-0.1747	-0.1275	-0.3809	0.4271	-0.0043	0.3622	0.263	0.2493	-0.2519	0.3662	0.1176	0.3938	0.2155	-0.0378	-0.052	0.4096	-0.2307	-0.15	-0.343	-0.1479	-0.2974	-0.0341	-0.1421	-0.3696	0.1763	-0.1328	-0.1922	-0.0553	-0.0272
FBgn0003267	-0.4169	1.181	-1.0984	1.6091	0.431	2.1168	1.9369	-0.7589	0.568	1.6894	-1.3716	-1.3761	0.4837	-1.4264	-1.1551	0.4642	0.8305	-0.2773	-1.1172	0.3161	-0.6811	0.6036	0.0305	-0.4873	0.276	1.0376	0.1755	-2.0951	0.9543	-0.6087	0.5009	-0.1543	-0.4399	-0.2639	0.0602	0.2709	-0.0725	-0.1736	0.5687	-1.375
FBgn0003268	0.0373	0.039	0.0894	-0.1891	0.2457	-0.5886	-0.5281	-0.1249	0.1167	-0.0213	0.1442	0.3907	0.0424	-0.6294	-0.1121	-0.0791	-0.0511	0.0897	-0.2549	-0.2945	-0.9424	-0.3868	-0.5327	-0.0167	0.2874	0.1495	0.2909	0.1545	-0.3238	0.2134	0	0.525	0.6592	-0.1031	0.1216	0.0523	-0.1803	0.6331	-0.1174	-0.2605
FBgn0003274	-0.097	0.2503	-0.2343	0.07	0.2051	-0.4272	0.0875	0.1554	-0.1395	0.0955	0.4281	-0.1537	0.2199	0.834	-0.2338	0.4421	-0.2473	-0.0881	-0.2767	-0.2727	0.0391	0.2472	-0.3228	0.1294	-0.1614	-0.3838	-0.2738	0.2679	0.2176	-0.0362	-0.2566	-0.2149	0.1324	0.3534	0.256	0.4823	-0.3071	-0.2013	-0.1875	-0.2857
FBgn0003275	0.3383	-0.1612	-0.1655	-0.2044	-0.0093	-0.1648	-0.2543	-0.1183	0.3658	0.4595	-0.4081	-0.2093	-0.0856	0.0105	0.3732	0.6188	0.4445	0.3242	0.3453	0.0819	0.4647	0.3615	0.2911	-0.2301	-0.159	-0.0473	0.8006	0.0149	-0.0098	-0.2206	-0.121	-0.0717	0.055	-0.1679	-0.0822	-0.6411	-0.0318	-0.1119	-0.6294	-0.2177
FBgn0003277	0.2246	0.1796	-0.1683	0.1617	-0.1334	0.0706	-0.3586	-0.1946	0.0278	-0.0577	0.0339	0.0042	-0.1101	-0.2061	-0.0219	0.0031	0.0638	0.1755	0.0047	-0.1792	-0.0028	0.0818	0.1492	0.2628	-0.0248	-0.175	0.1956	-0.0952	-0.2247	-0.1658	-0.0757	-0.0737	0.3014	-0.0315	-0.0755	0.2005	0.0434	-0.1175	0.3577	0.0714
FBgn0003278	0.2426	0.0233	-0.2867	-0.1575	-0.2731	-0.0485	-0.5227	-0.0543	-0.4485	0.0801	-0.1988	-0.0102	0.0665	-0.5327	0.1154	-0.021	0.5927	0.2436	0.3864	0.0813	0.5995	-0.0645	0.6825	0.1122	-0.059	0.4455	0.33	-0.0181	-0.7283	-0.3981	0.379	-0.0609	-0.1055	0.0169	-0.3959	0.0789	0.1332	0.099	0.1194	0.2301
FBgn0003279	-0.1637	0.2156	0.0559	0.1539	0.2567	-0.0601	0.0925	0.131	-0.247	-0.4175	0.3024	-0.0067	0.179	1.0098	-0.4585	-0.3643	-0.5187	-0.2973	-0.4179	-0.0222	-0.4104	-0.1961	-0.5584	0.4707	-0.0849	0.068	-0.4957	0.1849	0.2683	0.183	0.0478	0.1549	0.063	0.3546	0.0726	0.5399	0.1396	-0.0106	0.1271	0.0354
FBgn0003285	0.6031	0.0655	0.3629	-0.0591	-0.6079	0.8729	-0.7081	-0.1751	0.6529	0.813	-0.1654	0.1385	-0.2154	-2.3057	0.6541	0.3716	0.7997	0.7206	-0.0062	-0.0595	0.8684	0.4935	0.1636	0.0018	-0.2483	0.2985	0.3313	0.041	0.1412	0.0407	-0.1487	-0.1283	-0.3849	0.133	-0.4719	0.4572	-0.1196	0.1969	0.0822	-1.6115
FBgn0003292	-0.3289	0.0213	0.6995	-0.6348	0.2488	0.3875	0.3707	0.0479	0.4131	0.3338	-0.5041	0.3081	-0.473	-1.6571	-0.4313	-1.4179	-0.191	0.057	-1.8864	0.8404	-1.2788	-0.0824	0.0687	-0.2229	-0.1466	-0.0066	-0.1079	0.0131	0.1696	1.1108	-0.3314	0.3088	0.3184	1.0698	-0.299	-0.0227	0.1621	0.7534	0.3949	0.1339
FBgn0003295	-1.6062	0.3319	-0.3209	-0.003	-0.6117	-0.2354	-0.0144	0.2849	-0.2255	0.3948	0.5496	-0.3488	0.3767	-0.4438	-1.6639	0.0666	0.4494	-1.1228	-1.55	0.5135	0.0722	-1.0822	0.8319	1.1071	-0.1103	0.098	0.1162	0.8262	0.8393	1.0021	0.4919	-0.5582	-0.578	0.7435	-0.1962	0.1619	0.3232	-1.0677	0.1852	-0.2219
FBgn0003300	0.0937	1.0679	0.4163	-0.5527	-0.7106	1.0297	-0.584	0.5337	-2.0754	1.1292	0.522	-1.5438	-0.2301	-1.4848	-0.1344	-1.2426	1.0916	-0.4533	0.8508	-0.5554	-0.3371	0.4587	1.4958	0.8602	0.4612	-0.1925	0.4315	-0.8106	0.6233	-1.0984	0.3105	0.6321	-0.1527	0.0331	-0.1003	0.4631	-0.9101	-0.0804	0.5504	-0.5713
FBgn0003301	0.3604	0.8073	1.1456	-0.8629	-0.6585	-0.4015	0.7225	-0.4726	1.028	-0.2025	1.0132	0.24	-0.0905	0.0071	0.0093	-0.394	0.1852	-0.74	-0.8959	-0.6171	-0.0934	-0.4499	0.4917	-0.3945	-0.7142	0.7256	-0.3504	1.1336	1.3108	0.1002	-0.0189	-0.3323	-0.0822	-0.6101	-1.0855	0.1386	-0.6321	0.0272	0.4834	0.1313
FBgn0003302	-0.0899	0.0092	0.3284	-0.1508	-0.2603	-0.0886	0.2041	0.1522	-0.0875	0.1996	-0.0726	0.1153	0.1228	-0.04	-0.1205	0.2074	0.0353	0.1133	0.2108	-0.2088	-0.1145	-0.0349	0.1963	-0.2936	0.2512	-0.0696	0.1861	-0.278	0.0401	0.4908	0.1873	0.1426	-0.0011	-0.0857	0.0538	-0.7693	0.3388	0.058	-0.3471	0.0111
FBgn0003308	0.0621	0.0122	0.3061	0.3551	-0.0896	-0.0217	-0.2655	-0.3068	0.4326	0.6797	0.1756	-0.6369	-0.2918	-0.1322	0.1352	0.3057	0.4123	-0.2388	0.0549	-0.4756	0.4887	0.5171	0.5174	0.3285	-0.1389	-0.6256	0.1857	0.1007	-0.0275	-0.4023	-0.0919	-0.4832	0.472	-0.0128	0.0289	0.1479	0.3299	-0.6199	-0.3286	0.2815
FBgn0003310	0.4185	-0.1464	-0.2055	-0.0792	-1.0628	0.0561	-0.3475	-0.3149	0.2482	0.6227	-0.2812	-2e-04	-0.0297	-1.2003	0.4802	0.2995	0.7617	0.4283	0.3219	-0.0624	0.51	0.2575	0.5356	0.0046	-0.0768	0.0828	0.7267	-0.047	-0.1318	-0.2092	-0.1715	-0.0355	0.2025	-0.0872	-0.1383	0.0351	0.0515	-0.2794	0.212	-0.2071
FBgn0003312	-1.3077	-0.3243	0.8469	-0.6501	0.0895	-1.0752	0.9493	0.0045	-0.0625	-0.5308	0.2845	0.4008	0.3455	0.9171	0.9312	-0.5004	1.014	0.8589	-0.7824	-0.8304	0.0153	-1.9222	-1.6646	-1.1456	-0.6511	0.2406	0.0916	0.3221	0.089	-0.6888	0.3935	0.0874	1.2743	0.3979	-0.5567	0.4553	0.1429	-0.1046	0.9786	0.7477
FBgn0003317	-0.2214	0.1573	0.102	0.1365	-0.1001	0.1269	-0.0407	-0.0908	-0.1455	-0.2166	0.0119	0.0022	0.0777	-0.2738	-0.2082	-0.4227	-0.1385	-0.0061	-0.0021	0.0633	-0.2039	-0.1792	-0.4635	0.3066	0.2044	0.1606	-0.2158	0.1723	-0.1	0.02	-0.0586	0.0817	-0.3562	0.0477	-0.0025	0.212	0.1938	0.012	0.3232	0.072
FBgn0003319	-0.5116	0.3338	0.0081	0.8544	-0.826	0.1809	-0.0988	0.6702	-0.3881	1.4265	0.516	-0.1155	-0.532	-1.0246	-1.5742	0.0465	2.1936	0.429	-0.7287	-2.3646	0.5432	1.3543	0.4114	1.1805	0.1682	0.0629	0.4117	-0.6925	-0.1185	-0.2189	-1.1913	0.2779	-0.8568	0.686	-0.0133	-0.299	-0.3196	1.2664	0.6399	-0.9761
FBgn0003321	0.1504	0.1561	0.123	0.0209	0.0267	-0.199	0.1042	0.0142	-0.0101	-0.2132	0.1155	0.0653	-0.0263	-0.5651	0.1399	0.0143	-0.1757	0.0799	-0.227	0.1409	-0.2733	-0.1292	-0.2503	0.0275	0.1498	0.2207	-0.0571	-0.0474	-0.0277	-0.103	0.1227	0.1778	-0.1415	0.0106	0.1393	0.1629	0.2143	0.09	-0.0442	-0.1014
FBgn0003326	0.1905	-0.0779	-0.2156	0.5516	-0.6644	0.3336	0.0431	-0.1087	-0.2138	0.2316	0.1637	0.2599	0.0256	-2.308	0.0745	-0.4755	-0.1605	0.2608	-0.2868	0.8568	0.1579	-0.5225	-0.9448	0.2208	-0.2279	0.3718	0.0784	0.0423	0.5918	-0.0211	-0.1802	-0.3994	0.0344	0.0911	-0.1035	0.1627	0.2153	0.2724	0.2432	0.6673
FBgn0003328	-0.1133	0.3495	0.0946	-0.1187	0.1533	0.1321	-0.0033	0.0123	-0.0151	0.0442	0.03	-0.1523	-0.1373	0.0449	0.3818	-0.0187	0.4212	0.1116	-0.289	-0.0201	-0.0838	0.1631	0.2453	-0.2803	0.0961	-0.2007	0.0732	-0.1311	-0.4754	-0.007	-0.1709	-0.1331	0.099	0.065	0.0815	0.1483	-0.0698	-0.0906	-0.0944	0.0278
FBgn0003330	0.0188	0.2597	0.1292	-0.1706	-0.1356	-0.3568	-0.5391	-0.0396	-0.6045	0.2853	0.2496	-0.2888	0.2481	0.1006	-0.299	0.0192	0.1365	0.0558	0.44	-0.2092	-1.0003	-0.049	-0.6176	6e-04	0.2685	-0.1641	-0.0497	-0.0027	0.127	0.2073	-0.1079	0.472	-0.5876	0.03	-0.0213	0.3357	0.1487	0.0627	-0.2307	-0.0331
FBgn0003334	0.0825	-0.1411	0.0523	0.0323	0.0372	-0.0099	-0.1362	0.0486	-0.0997	-0.0638	-0.0088	0.047	-0.1564	-0.2602	0.016	-0.1147	-0.135	0.1744	0.1458	0.1116	-0.0116	0.0106	-0.3073	0.2572	-0.0408	0.0717	-0.2103	0.0773	0.0352	0.096	0.0054	-0.2313	-0.1064	0.0451	-0.2377	0.0969	0.1053	0.1843	0.1602	0.2434
FBgn0003339	0.3762	-0.278	-0.0203	0.1412	-0.0696	0.5934	-0.0917	-0.0769	0.1844	0.4626	-0.0279	-0.329	-0.0572	-0.5925	0.3414	-0.1438	0.4561	0.0059	0.4799	-0.5734	0.0173	0.4454	-0.2785	-0.1131	-0.2239	0.2191	0.5788	-0.1351	-0.0359	-0.2831	-0.3899	0.0834	-0.3731	-0.0602	0.0022	0.2538	0.3542	-0.1759	0.4971	-0.0722
FBgn0003345	0.0597	0.0058	0.1344	-2e-04	-0.1337	-0.0103	0.0713	-0.1766	-0.0635	-0.1639	-0.0263	0.0542	-0.0208	-0.3476	0.1279	-0.0136	-0.0437	0.0471	0.0521	0.1151	-0.1446	0.083	-0.4172	0.19	-0.1117	0.3472	0.2266	0.0153	-0.0191	-0.0155	-0.1705	2e-04	-0.1304	-0.124	-0.117	0.153	0.0701	0.0834	0.4645	-0.0947
FBgn0003346	0.1762	-0.0601	-0.1378	-0.6085	0.1258	-0.1039	-0.4549	-0.2342	0.1695	0.8417	-0.196	0.0293	-0.1531	0.0207	0.0203	0.7277	0.6049	0.2467	0.3285	0.067	0.2044	0.7878	0.6119	-0.516	-0.2381	-0.5918	0.8936	-0.2587	-0.3211	0.1783	-0.1186	-0.1988	0.1384	0.1875	-0.0255	0.2617	0.3672	0.3124	-1.1472	-0.2151
FBgn0003353	0.0626	0.1654	-0.1253	0.1002	-0.2472	0.4305	0.0622	-0.1129	-0.0375	-0.3041	0.1372	0.1906	-0.299	-1.1304	-0.0969	-0.622	0.1929	0.3635	-0.0732	0.0269	0.1987	0.108	0.1091	0.1343	-0.104	0.0054	0.3046	0.0964	-0.0566	-0.1898	0.0508	0.2724	-0.0761	0.0185	-0.1315	0.1826	0.2992	-0.0078	-0.3321	0.3626
FBgn0003356	-1.3172	-2.9418	0.1536	-0.0189	0.0554	0.5853	0.4463	0.5626	0.1889	-1.2653	0.2519	0.0833	0.1901	0.2082	0.404	0.4979	-0.2301	-0.03	-0.161	0.252	-0.5347	-0.4001	-0.1268	-0.8536	-0.6131	0.0495	-0.989	0.551	0.6394	1.1219	0.0754	0.6502	0.7814	0.4548	0.4994	-0.3796	0.6595	0.2324	-0.1398	0.3875
FBgn0003357	-1.2472	-2.9897	0.2024	0.0065	-0.1678	0.872	0.5024	0.538	0.3454	-1.454	0.2264	0.1834	0.0873	0.2114	0.5933	0.3693	-0.2733	0.1839	-0.0133	0.3284	-0.5733	-0.3985	-0.0998	-0.8215	-0.6129	-0.0196	-1.128	0.5297	0.6666	1.0682	0.0172	0.7407	0.5811	0.4252	0.3132	-0.3589	0.67	0.205	-0.1364	0.3809
FBgn0003358	0.0355	-2.932	-0.0911	-0.1727	-0.444	-0.2061	-0.4364	0.3541	0.7899	0.7596	-0.0446	-0.8786	-0.2521	0.0208	0.6568	1.237	0.6344	0.6338	0.4479	-0.0937	0.7724	0.5991	0.5176	-0.8793	-1.2792	-0.4278	0.9537	0.3558	0.091	0.2402	-0.8088	-0.4928	1.1358	0.1914	0.2228	0.2515	-0.2438	-0.4008	-0.2074	-0.8871
FBgn0003360	-0.3528	-0.8302	-0.1851	0.0174	0.0044	0.1553	-0.0634	0.1192	-0.3246	-0.6828	-0.1037	0.1302	-0.0765	1.3013	-0.5914	-0.1537	-0.2609	-0.3113	-0.3513	0.3009	-0.3011	-0.171	-0.3525	0.8023	-0.1602	0.5658	-0.7552	0.2876	0.2934	0.299	-0.0207	0.0648	0.5047	-0.1301	0.0829	0.2852	-0.0307	0.4687	0.3458	0.4051
FBgn0003366	0.0515	0.4106	0.4121	0.1348	-0.1556	0.0422	-0.3885	-0.4886	0.0997	0.4067	0.1697	-0.3916	0.052	-0.3124	0.1252	-0.1587	0.3117	0.1863	0.1419	-0.2549	0.3209	0.1583	0.3927	0.1326	-0.3065	-0.2348	0.2386	0.0119	-0.1553	-0.417	-0.2384	-0.303	0.5611	0.1888	-0.0948	0.2817	0.1054	-0.633	0.2775	-0.3363
FBgn0003371	0.2834	-0.1048	-0.1961	-0.1367	-0.1858	0.0218	-0.2925	-0.2806	0.1945	0.2159	-0.1471	-0.2444	-0.2849	-0.4998	0.0368	0.0025	0.5407	0.3432	-0.1512	0.12	0.3736	0.174	0.2089	0.0597	-0.0665	-0.0184	0.3196	-0.0081	-0.1683	0.1492	-0.075	-0.2542	-0.1691	-0.1434	-0.2074	0.0218	0.3257	-0.0566	0.0167	0.138
FBgn0003372	1.2482	0.8017	-1.55	0.4486	-0.5403	0.1872	-0.35	0.2822	-0.5429	0.9363	0.173	0.4969	-1.7531	-2.6907	0.1459	-1.2044	1.2229	-1.058	-0.4266	0.0045	-0.1486	-0.2416	0.7728	1.9916	0.1222	1.3437	-0.0891	0.5423	-0.24	1.5047	-1.2257	0.8481	-0.4686	0.6853	-2.2652	1.1415	-0.6175	1.5882	-0.3376	-1.1436
FBgn0003380	0.5854	-0.0859	-0.0059	0.0413	-0.665	0.391	-0.0769	-0.0416	-0.039	0.1082	-0.5674	0.1769	-0.5216	-2.6199	0.3221	0.2139	0.714	0.2702	0.0525	0.4637	0.4142	0.0479	0.237	0.0693	-0.1989	0.5508	0.6944	0.0286	-0.018	0.0556	-0.0446	0.0412	-0.5888	-0.2609	-0.4835	-0.076	0.1288	0.0603	0.2702	0.1518
FBgn0003382	0.2979	-0.4358	0.9456	1.1063	-0.0751	-0.0181	0.8496	0.2026	-0.1536	0.6061	-0.0448	1.1247	-0.5928	0.1794	0.5549	0.8041	-0.2345	0.1244	0.8023	0.6221	-1.8599	0.2053	-0.5004	0.4895	0.4984	0.0256	-1.225	0.344	0.3329	0.8174	0.2767	-0.4276	1.0634	0.5904	-0.1228	-2.722	-2.226	-0.1238	0.386	-0.7238
FBgn0003386	0.0513	0.0277	0.0215	0.1596	-0.161	-0.1742	0.166	0.0651	0.1043	-0.2401	0.1371	0.1017	-0.312	-1.7251	-0.0941	0.0802	0.1011	0.2249	-0.1476	0.4531	0.0816	0.082	-0.1443	0.2221	0.1754	0.1764	-0.2482	0.0112	0.2383	0.0127	0.0593	0.2091	-0.2665	-0.1266	-0.2715	5e-04	0.2048	0.1263	0.1338	0.1863
FBgn0003388	-0.58	-0.3052	0.6141	-0.0198	-0.181	0.1811	0.1591	0.1341	0.6852	0.0815	0.189	0.1943	-0.0392	0.3606	-0.2124	-1.3115	0.3843	0.1572	-0.6696	-0.3402	-0.4647	-0.5159	-0.5049	0.0615	0.3349	-0.1915	-0.9032	0.1565	0.3147	0.4001	-0.136	0.1931	-0.0291	-0.252	1.1846	-0.3855	-0.457	0.2763	0.2259	-0.1318
FBgn0003390	0.0156	0.9289	-0.3909	-0.5404	-0.2477	0.3632	0.0745	0.0022	0.2384	-0.097	-0.253	-0.115	0.2382	0.4489	0.31	0.1824	0.2447	0.0475	0.431	-0.0145	0.9279	0.2805	-0.0562	0.1298	-0.8927	-0.2168	0.0802	-0.2481	-0.0163	-0.1927	-0.455	-0.2099	-0.1492	-0.0081	-0.0557	0.7139	-0.2587	-0.4167	0.0044	-0.2251
FBgn0003391	0.1015	-0.2363	0.1839	-0.1293	-0.1954	0.0528	-0.2042	-0.2208	-0.284	0.2814	-0.2304	0.0783	-0.1121	-0.3719	-0.1582	0.2807	0.4118	0.1544	0.2411	0.0289	0.2697	0.205	0.1459	0.1748	-0.0166	0.4173	0.249	-0.1191	-0.0565	0.1036	0.0287	-0.0355	-0.3151	-0.0281	-0.2154	-0.1499	-0.0451	-0.0477	0.1602	-0.1546
FBgn0003392	0.1527	-0.1468	0.0191	-0.1775	-0.2749	0.1611	-0.0843	0.0606	0.0302	0.1051	-0.0543	0.0373	-0.154	-0.9243	-0.0431	0.1074	0.2867	0.0648	0.0131	0.1038	0.3007	0.1348	0.084	-0.0879	0.0424	0.0981	0.1404	-0.0541	0.0518	0.1184	0.0041	-0.0368	-0.1011	-0.0497	-0.191	-0.1569	0.1473	-0.0628	0.0768	0.1902
FBgn0003396	0.219	0.046	0.2365	0.0739	0.0267	0.2099	-0.2609	0.0019	0.0478	0.2629	-0.0244	0.0077	-0.1679	-0.7157	0.2369	-0.2366	-0.0828	0.1102	-0.184	0.1495	-0.008	0.0379	0.0459	0.0932	0.0085	0.1689	0.0905	-0.0533	-0.1653	0.0559	0.0844	-0.0064	-0.3493	-0.0802	-0.3777	-0.1578	0.0667	-0.0114	0.4104	0.1689
FBgn0003401	-0.4515	0.1776	-0.522	0.3779	-0.198	-0.4048	-0.5842	-0.3167	-0.9371	-1.6806	0.6193	0.2068	0.4018	-0.2118	-0.2151	0.3409	-0.3835	-0.2818	0.18	0.4352	0.9663	0.3309	0.2414	-0.7536	0.2054	-0.6781	-0.097	0.16	-0.1398	0.0135	0.4824	0.6821	-1.2731	-0.2901	-0.1882	0.8884	-0.453	0.4736	-0.124	0.6119
FBgn0003410	0.1398	-0.1122	0.2467	0.0945	0.0103	-0.1174	-0.1315	-0.0461	-0.0563	-0.1671	-0.1283	0.1283	1e-04	-0.154	0.5012	0.3888	0.0524	0.3794	0.1568	-0.1205	-0.0273	-0.0218	-0.0322	-0.0414	0.0081	-0.0535	0.0992	-0.1446	0.027	0.0319	0.0187	0.0692	-0.3593	-0.1135	0.0181	-0.4002	-0.144	0.1523	-0.0483	-0.0418
FBgn0003415	0.2583	-0.2503	-0.0757	-0.0629	-0.1021	0.0963	-0.2649	-0.2935	-0.0217	0.3883	-0.2079	0.0688	-0.292	-1.0406	0.177	4e-04	0.4726	0.3208	0.1423	-0.0424	0.2472	0.3519	0.4258	0.0353	0.0355	0.0601	0.4424	-0.0779	-0.178	-0.03	-0.0321	-0.0579	-0.0779	-0.2074	-0.38	-0.1444	0.0612	0.0046	0.3398	0.0319
FBgn0003416	-0.1628	-0.1755	0.3399	0.363	-0.1786	0.0606	0.2352	-0.0543	0.1014	0.1361	0.2913	0.0114	-0.1991	0.0057	-0.2541	-0.1398	0.1746	-0.2765	-0.2686	0.1552	0.0651	-0.2314	-0.1473	-0.1579	0.0544	-0.1664	-0.2457	-0.0315	-0.1367	0.5064	0.0966	0.1561	-0.0754	0.0357	-0.2374	0.0678	-0.2122	0.1407	0.3116	0.1657
FBgn0003423	-0.04	-0.1318	0.1191	0.0742	0.0375	0.1107	-0.0586	0.1401	-0.0745	-0.2243	0.0023	0.0791	-0.0174	-0.3559	-0.3491	-0.2857	-0.1469	-0.0446	-0.184	0.2952	-0.0392	-0.1955	-0.3074	0.3132	-0.0034	0.2339	-0.2837	0.1046	0.1695	0.2101	-0.0517	0.0585	-0.0575	0.0719	-0.0863	0.078	0.2932	0.0475	0.3586	0.2412
FBgn0003429	0.2769	-0.1163	0.0758	0.1021	-0.5375	0.377	-0.2753	0.0341	0.0902	0.1912	0.0085	-0.0403	-0.2376	-1.4676	0.0639	-0.1883	0.1976	0.0752	-0.0519	0.3345	0.2758	-0.0323	0.2045	0.1163	-0.0844	0.4757	0.1442	0.1064	0.3284	-0.0872	-0.1098	-0.0131	-0.1426	-0.0068	-0.3391	0.0197	0.104	-0.1356	0.2327	-0.002
FBgn0003430	-0.8132	0.0016	0.7281	-0.8019	0.0769	0.1462	-0.2925	0.1099	-0.0868	-0.4352	-0.2278	0.4919	-0.1896	-0.6444	-0.017	-0.0185	-0.6909	-0.4057	-1.1782	0.3288	0.0982	-0.655	0.0871	0.4699	-0.2628	0.4506	1.3771	-0.3588	0.4768	-0.0503	-0.1471	0.0574	-0.6189	0.0847	-0.22	0.5126	0.0608	0.1475	0.7467	6e-04
FBgn0003435	0.1145	-0.1533	0.231	-0.0647	-0.0705	-0.0586	0.12	-0.048	-0.0366	0.0989	-0.2748	0.1968	-0.077	-0.5218	0.1085	0.2256	0.0724	0.165	0.221	-0.0022	0.0263	-0.2051	0.1063	-0.2344	0.2997	0.1372	0.2285	-0.3055	-0.1628	0.0265	0.1117	0.2023	-0.1756	-0.2402	-0.1003	-0.6286	0.0318	0.2204	0.2093	0.0883
FBgn0003444	0.0123	0.3283	-0.057	-0.0481	-0.1858	0.0548	0.0033	-0.2737	0.0759	-0.4114	0.1869	-0.4968	0.1613	0.1772	0.2212	-0.247	-0.3513	-0.0893	0.2462	-0.2036	-0.1451	0.1983	0.141	0.4974	-0.0579	-0.6536	0.1643	0.139	-0.1747	-0.0806	0.3828	-0.0402	-0.0108	-0.0536	0.159	0.1097	-0.1479	-0.0132	0.1354	-0.0288
FBgn0003447	0.1167	-0.0387	-0.0976	-0.0036	-0.1878	-0.4059	-0.2265	0.0978	-0.2768	-0.4827	0.0211	-0.1454	0.1714	0.4102	-0.0979	-0.0301	0.122	-0.1604	0.1186	0.2321	-0.3248	0.1321	-0.1219	0.4771	0.0026	0.4	-0.5949	0.2814	0.2731	-0.137	-0.1838	0.1038	-0.4446	0.2273	-0.1504	-0.0959	0.193	-0.2239	0.1341	0.1448
FBgn0003449	0.2159	-0.2598	-0.4081	-0.2783	-0.4208	0.3358	-0.3104	-0.1218	0.2955	0.8066	-0.1603	-0.2972	-0.124	0.2796	0.4001	0.5489	0.8487	0.4538	0.9263	-0.1371	0.6736	0.6414	1.0283	-0.0295	-0.2838	-0.3442	0.586	-0.1056	-0.0418	-0.5378	-0.2938	-0.4434	0.3392	-0.2146	0.0915	0.1198	-0.2563	-0.1918	-0.3775	-0.6343
FBgn0003450	0.7783	-0.3649	0.5164	1.506	-1.7009	-0.8994	-0.3906	0.7601	-0.274	1.2498	0.4224	-0.4235	0.5966	-0.9183	-0.6497	0.5619	0.2769	0.5287	1.8545	0.4827	-0.1761	-0.5287	-0.2727	0.0208	0.0869	0.2291	0.6823	0.4285	0.8127	0.7051	-0.6858	0.5479	0.0655	-2.3997	-0.4826	-0.0016	-0.9795	-0.0359	0.7196	-0.8685
FBgn0003459	-0.116	-0.3457	-0.049	-0.0792	0.0884	-0.1166	0.0034	-0.2581	0.1585	-0.1839	-0.1002	0.0929	0.0626	-0.2438	0.1701	-0.0094	0.0623	0.2085	-0.0771	0.1763	-0.0187	0.0919	-0.0935	0.1075	0.3044	0.4362	0.269	-0.125	-0.6756	0.0843	0.2027	0.0606	-0.2665	-0.2605	-0.0364	0.1478	-0.3096	0.5232	0.3285	-0.2265
FBgn0003460	0.0118	-0.1126	0.2692	0.0127	-0.1526	0.0112	-0.2183	-0.3337	-0.178	0.3752	-0.0107	-0.1767	0.0942	0.3412	-0.4192	0.0915	0.1916	0.2588	0.1437	0.3935	-0.3515	0.1839	0.3678	0.0042	-0.0596	0.1604	-0.5334	0.0639	0.3124	0.1481	-0.022	0.27	0.6313	0.0244	-0.3136	-0.5212	-0.0719	-0.1734	-0.0034	0.0963
FBgn0003462	-0.0912	-0.1647	-0.0092	-0.0474	0.174	0.0689	-0.1264	-0.0053	0.0786	0.1856	0.0926	-0.1797	0.1088	0.6107	-0.2697	0.2365	-0.0872	0.071	-0.0135	-0.1544	0.1216	0.0902	0.0414	0.1027	-0.3391	-0.2796	0.0542	0.2032	0.0311	-0.0503	-0.112	-0.2108	-0.0115	0.1068	0.0618	0.3028	-0.1752	-0.2225	-0.0449	-0.1751
FBgn0003463	0.1045	-0.1265	0.2372	-0.0147	0.0134	-0.0431	-0.1406	-0.2452	-0.1584	0.0073	-0.0969	-0.1405	-0.2425	-0.1624	-0.1618	0.0518	0.1533	0.3597	-0.3828	0.2562	-0.0728	0.0424	-0.2166	0.3658	-0.0736	0.1003	-0.0404	-0.1323	0.067	-0.0683	-0.146	0.0161	-0.0781	0.0104	-0.127	0.165	0.2338	-0.0511	0.6243	0.0909
FBgn0003464	0.1797	0.1364	-0.0578	-0.0505	-0.3306	0.1714	-0.602	-0.1564	0.1645	0.4547	0.0388	-0.0353	-0.2094	-0.6667	0.4767	0.2822	0.6274	0.0987	-0.0772	-0.2143	0.391	0.4322	0.5556	-0.078	-0.2096	-0.0492	0.4519	-9e-04	-0.0102	-0.2021	-0.186	-0.3897	0.3348	-0.0022	-0.2576	0.0719	-0.0717	-0.0899	-0.0884	-0.0836
FBgn0003475	0.1991	-0.0055	0.0691	-0.1082	-0.1879	-0.1334	-0.0666	0.0181	0.1546	0.3905	-0.0896	0.0701	-0.092	-0.4228	0.3195	0.4085	0.3505	0.1226	0.3368	0.0193	0.194	0.0495	0.3969	-1.1205	0.178	0.1511	0.3986	-0.1814	0.0835	0.0693	0.1209	0.1483	-0.3041	-0.1094	-0.0906	-0.6209	0.0338	-0.9454	-0.0048	0.0297
FBgn0003479	-0.4294	0.2841	-0.6301	-0.2523	-0.0876	-0.5421	0.2428	8e-04	0.2388	0.3811	0.0293	-0.1857	-0.1641	0.1789	-0.1617	-0.0374	0.0554	0.3024	0.4797	-0.1075	0.2096	0.1831	0.0225	-0.145	-0.0471	-0.2221	-0.2415	0.1696	0.0053	0.3295	0.1157	-0.2248	0.6393	0.1825	0.1628	0.5214	-0.2987	-0.1672	-0.3878	0.1468
FBgn0003480	0.2132	0.2738	-0.1611	1.0116	0.3492	-1.1306	0.5737	-0.2211	0.3469	0.8631	-0.2059	-0.2086	0.5183	-2.0809	-0.1666	0.205	0.4434	0.2147	1.1392	0.2006	1.0709	1.3184	-0.8303	-0.2991	-0.1195	0.3801	-1.0622	-0.5477	-0.4368	-0.7432	3e-04	-0.4359	0.2696	0.2217	0.3056	0.1257	-0.5832	-0.1379	-0.025	0.3025
FBgn0003482	0.2275	0.7735	-0.4545	1.6432	0.3832	0.0483	-0.252	0.6791	1.8681	0.6809	0.563	-0.5024	0.5207	-0.777	0.2954	-0.1083	-0.3931	0.3661	0.335	0.3457	-0.0369	0.7793	1.085	-0.5677	-2.3885	-0.0391	0.0129	-0.2475	-0.6095	1.6519	-1.2806	0.6614	0.2046	-1.0519	-0.7499	-0.4737	-0.7989	0.0974	1.0157	-0.7292
FBgn0003483	0.0418	-0.3894	0.3717	0.1422	0.4281	-0.0308	-0.0093	-0.1806	-0.3749	0.1057	-0.0798	-0.1124	0.2937	0.1886	0.4213	-0.1202	0.2906	-0.0837	-0.282	-0.1331	0.0683	-0.1852	-0.3096	0.0332	0.3704	0.1205	0.1247	-0.0221	-0.8351	0.3441	0.1747	0.4109	0.755	-0.6535	0.0825	0.3572	-0.2336	0.172	-0.06	-0.9747
FBgn0003495	-0.4441	0.1684	-0.0911	-0.0901	0.0329	-0.1029	-0.1629	0.2026	-0.0055	-0.2975	-0.0646	-0.1778	-0.0859	0.2997	-0.4698	-0.2888	-0.2924	0.1002	-0.1165	0.4595	0.3661	0.3456	-0.4395	0.2734	-0.2067	0.0324	-0.0221	0.021	0.2572	0.2586	-0.1772	-0.1551	0.2096	-0.1844	0.0102	0.1632	0.4	-0.2161	0.2113	0.0737
FBgn0003499	0.3293	-0.0606	-0.2296	0.1043	-0.1493	0.3134	-0.3003	-0.1959	0.5561	0.4233	-0.3711	0.2063	-0.2468	-0.6205	-0.0944	-0.0218	0.3788	0.3343	-0.2172	0.5802	0.3159	0.2381	0.2686	-0.1267	-0.4412	0.4562	0.6859	-0.1027	0.4736	0.5705	-0.2201	-0.4076	-0.5761	-0.3017	-0.5362	0.2002	-0.248	-0.0408	0.4929	0.1369
FBgn0003502	0.3024	-0.0219	-0.0847	-0.1286	-0.1622	-0.0828	-0.2302	-0.0449	0.5082	0.3142	-0.1488	-0.2234	-0.1329	0.2565	0.0421	0.4052	0.4756	0.0486	-0.1036	0.1322	0.2977	0.4081	0.2073	-0.1058	-0.3709	-0.1528	0.4906	0.0937	0.0384	-0.3826	-0.1961	-0.0833	0.0414	-0.2325	-0.2728	-0.0454	0.1226	-0.1763	-0.1264	-0.0122
FBgn0003507	0.1746	0.1405	-0.3058	-0.0512	0.1016	-0.2853	-0.2071	-0.4323	0.1527	0.6344	-0.0429	-0.1943	-0.1271	0.6379	0.0092	0.2721	0.2162	0.36	0.0062	-0.0628	0.352	0.1693	0.3914	0.0065	-0.2687	-0.1317	0.4702	0.0064	0.0621	-0.1302	0.0154	-0.2319	-0.0621	-0.2256	-0.3393	0.2679	0.0829	-0.5143	-0.2927	-0.062
FBgn0003510	0.6517	0.4025	-0.7938	-1.4677	1.6547	0.5235	0.561	-0.6578	-0.8433	-0.8359	0.1698	0.1509	0.9233	-0.4189	-0.1206	-2.0361	-0.7242	0.8724	-0.8981	-0.6387	-1.9652	1.1839	-0.2225	0.5831	0.2956	-1.6369	-0.5247	0.3903	-0.1874	-0.466	0.9516	0.3715	-0.9231	0.5048	-0.3072	0.6277	-0.1769	0.4087	0.1727	-0.7707
FBgn0003511	-0.4006	0.1397	-0.2554	0.2348	-0.0018	-0.1272	0.0559	0.0522	0.0112	0.1208	-0.0109	0.1244	0.1653	0.088	0.1851	-0.1573	0.0377	-0.1848	0.2253	-0.3464	-0.0475	0.5029	0.1357	0.3377	0.0348	-0.4182	-0.698	-0.0107	0.067	-0.326	-0.0086	-0.3564	-0.0044	0.2786	0.0349	0.3189	-0.3477	0.0335	-0.1866	-0.0584
FBgn0003512	0.0085	-0.0285	-0.2733	-0.0116	-0.3904	0.058	0.0317	-0.2544	-0.0953	0.5948	0.1005	-0.2926	-0.0269	0.4822	0.2413	0.8305	0.1055	0.2509	-0.2251	-0.1429	0.0584	0.1492	0.3433	-0.0256	-0.0355	0.2174	0.8065	-0.0427	-0.1921	-0.382	0.0118	-0.2448	-0.3166	0.0184	-0.0887	0.1027	0.1957	-0.2698	-0.003	-0.0738
FBgn0003513	0.2132	0.0045	0.2523	0.1323	0.097	-0.0514	-0.0083	-0.2139	0.0823	-0.117	0.0347	0.0367	-0.2662	-1.0878	0.3995	0.5396	0.2666	0.0635	0.2116	0.4407	0.2046	0.2795	-0.5472	0.3915	-0.1297	0.2804	0.2552	-0.1792	0.2681	-0.2114	-0.2849	0.1865	-0.3006	0.0901	-0.2563	-0.2811	-0.0586	-0.8176	0.7063	0.1857
FBgn0003514	-0.2564	0.1065	0.0345	-0.1527	-0.133	-0.0015	-0.4161	0.0191	-0.2236	0.0819	-0.0135	-0.1513	-0.243	0.2934	-0.1299	0.4053	0.1369	0.0843	-0.0066	-0.005	0.0743	0.1545	0.1105	0.1225	-0.1123	0.0536	0.2124	-0.0663	-0.0695	0.1767	-0.0275	0.0879	0.0738	0.0206	-0.0599	-0.0139	-0.0672	-0.1237	0.0666	0.0231
FBgn0003515	-0.0265	-0.5786	0.1667	0.0409	0.1524	0.0567	-0.1522	0.1362	-0.1931	0.1999	0.2461	0.2396	-0.3583	-0.7414	0.2175	0.1168	0.488	0.0893	-0.1542	-0.4138	-0.1684	-0.1013	0.6375	0.441	-0.4412	-0.1409	0.4596	0.0677	-0.3013	-0.345	-0.0744	-0.1309	-0.1049	0.1317	-0.1363	0.2642	0.244	0.3692	0.2066	-0.1206
FBgn0003517	-0.1041	-0.0348	-0.3803	-0.2238	0.2317	-0.1858	-0.1642	-0.1199	0.0087	0.1078	0.1906	-0.3085	-0.0783	0.9187	-0.2145	0.1039	0.0864	-0.0082	-0.1059	-0.2733	0.1601	0.3395	0.0537	0.2468	-0.0767	-0.3624	0.0257	0.042	-0.0531	-0.0031	-0.0762	-0.2802	0.3213	0.2031	0.0497	0.3123	0.0048	-0.0283	-0.1696	-0.1615
FBgn0003520	0.3329	-0.2511	0.2074	0.056	-0.1341	0.3576	-0.1031	4e-04	-0.2281	-0.0954	-0.2055	-0.0425	-0.219	-0.6233	-0.0385	-0.1826	0.0576	0.1092	-0.0437	0.2154	0.1172	-0.2166	0.0919	0.217	0.084	0.3083	0.1356	0.0363	0.1537	-0.0081	-0.1472	0.1375	-0.3176	-0.0074	-0.2783	-0.064	0.2168	0.0432	0.2441	0.0548
FBgn0003525	0.1779	-0.6322	-0.2684	0.2951	0.1822	0.7186	0.4828	-0.4067	0.9334	-0.4154	0.0271	-0.6057	-0.5607	-0.138	-0.1217	-0.207	0.1942	0.8327	0.7004	0.107	0.4596	0.5972	-0.0766	0.0961	-0.6728	0.7015	0.5929	-0.2865	0.3165	0.0728	0.2789	1.3116	-1.2185	-0.2199	-0.2689	0.2863	0.6086	-0.9927	-0.379	0.3193
FBgn0003527	-0.3088	0.2573	-0.5521	0.1555	0.1145	-0.5664	-0.6041	0.4742	-0.1237	0.2456	-0.2477	0.5919	0.0804	0.06	-0.1303	0.3869	-0.3045	0.2182	0.0618	-0.2736	0.1404	0.2286	-0.1232	-0.2824	0.1982	-0.4146	-0.2917	0.0409	0.0727	0.2854	0.0188	-0.0614	0.2189	0.2257	0.3242	-0.0736	-0.4517	0.2014	-0.1432	-0.3504
FBgn0003545	0.2861	0.0323	0.5107	-0.103	0.1468	-0.3097	0.3346	-0.0097	0.016	0.2702	-0.29	0.2584	-0.1002	-0.6006	0.356	0.2795	0.1251	0.1185	0.177	-0.0085	-0.4315	-0.3598	0.1735	-0.336	0.4018	0.1049	0.4014	-0.2992	-0.3817	-0.1826	0.3501	0.0942	-0.2699	-0.4683	0.1973	-0.455	0.0379	0.4052	0.0752	-0.1427
FBgn0003557	0.1555	-0.0338	-0.0115	0.0777	-0.013	-0.8201	-1.1467	-0.0962	0.0654	0.2517	-0.0523	-0.172	-0.1671	-0.0918	0.1955	0.2274	0.5402	0.2655	-0.0406	-0.0687	0.3232	0.232	0.3744	0.1174	-0.2008	-0.0603	0.3811	-0.0379	-0.1056	-0.0201	-0.0581	-0.1419	0.0881	-0.081	-0.3185	0.1353	0.2184	-0.0263	0.2484	0.0353
FBgn0003559	0.0433	0.2086	-0.0385	0.2962	-0.0341	0.0714	0.0418	-0.1133	-0.0861	-0.0258	0.2267	-0.1219	0.0315	0.315	-0.1209	-0.2831	-0.1798	-0.259	-0.3146	0.0942	-0.0121	-0.0734	-0.312	0.0412	0.0689	-0.0899	-0.6575	0.2642	0.0841	-0.426	-0.0143	-0.0945	0.1807	0.1957	0.007	0.39	0.0663	-0.1085	-0.2078	-0.0494
FBgn0003567	0.0509	-0.1062	0.0473	-0.0013	-0.1258	0.1925	-0.2093	-0.3725	0.2806	0.2168	-0.1677	-0.0287	-0.2541	-0.6188	0.3692	0.5317	0.349	0.0491	0.2016	0.0855	0.1905	0.3515	0.0792	0.0399	0.243	-0.0015	0.4857	0.0094	-0.2124	-0.0077	-0.07	0.2013	-0.5094	-0.2872	0.0759	-0.3199	-0.1752	0.0447	0.1647	-0.1308
FBgn0003575	0.056	-0.0551	-0.0177	-0.0227	0.1332	-0.0699	-0.2043	-0.0277	0.071	0.2345	-0.0804	-0.0885	0.0717	-0.2484	0.3495	0.0208	0.2609	0.2984	0.2932	0.0499	0.1181	0.2815	0.1179	0.1972	-0.082	-0.1961	-0.0148	0.0406	-0.0534	-0.3025	-0.2281	-0.1641	0.1757	-0.1036	-0.2218	-0.0239	-0.0505	-0.2271	0.2799	-0.3051
FBgn0003598	0.1792	-0.1249	0.1429	0.1152	-0.1398	-0.053	-0.0432	-0.2787	0.1283	0.6595	0.0316	-0.2115	-0.0785	-0.4155	0.1792	0.0982	0.2015	0.279	0.2339	-0.2872	0.2607	0.3192	0.5292	0.0273	-0.0982	-0.0996	-0.0216	-0.1526	-0.2978	0.0891	-0.1293	-0.1599	0.1318	-0.0522	-0.0402	0.1003	0.08	-0.0229	0.1896	-0.301
FBgn0003607	0.2646	-0.1901	-0.3057	-0.1941	-0.324	-0.0686	-0.2054	-0.1049	0.4727	0.6218	-0.1958	-0.2808	-0.189	-0.0384	0.3988	0.5028	0.6808	0.3266	0.3594	-0.1294	0.3945	0.6111	0.6049	-0.1059	-0.166	-0.2057	0.5377	-0.1791	-0.3761	-0.2592	-0.1891	-0.2431	-0.1406	-0.2511	-0.0472	0.0831	-0.1378	-0.2254	-0.2358	-0.1909
FBgn0003612	0.1152	0.007	0.1436	-0.065	-0.0429	0.1364	0.0503	0.0224	-0.421	-0.0538	-0.0874	0.1914	-0.0182	-0.1485	-0.0526	0.0662	-0.0443	0.053	0.0866	0.1617	-0.1696	-0.215	-0.1784	0.0093	-0.0664	0.1077	0.0562	-0.1045	0.0771	-0.005	0.201	0.0884	0.0721	0.0451	-0.1653	-0.2164	-0.0961	0.2217	0.0505	0.1249
FBgn0003638	0.1198	0.0891	-0.3174	-0.361	-0.0586	0.1947	-0.3103	-0.1335	0.0706	0.3115	-0.0393	0.0051	-0.1561	-0.4921	0.1878	0.1644	0.2444	0.4047	0.0429	-0.1317	0.326	0.3426	0.1993	0.0014	-0.3285	-0.0718	0.3737	-0.1041	0.1526	0.0506	-0.1614	0.2478	0.0123	-0.1392	-0.2474	0.0796	-0.1969	-0.046	-0.3902	-0.0508
FBgn0003651	0.5118	0.2252	0.1488	0.1801	-0.1783	0.0953	-0.3041	-0.4463	0.2388	0.3747	-0.3091	-0.2129	-0.2212	-0.2004	0.2807	0.1441	0.2193	0.1444	0.0207	0.0935	0.4338	0.3563	0.1943	0.469	-0.0799	0.161	-0.1886	-0.3619	-0.1663	-0.2512	0.1534	0.1577	-0.8937	-0.2839	-0.4719	0.0362	0.1968	-0.1545	0.0836	-0.0063
FBgn0003654	-0.1337	0.0337	0.0808	-0.0752	-0.0873	0.0586	0.0235	-0.072	0.1182	0.1266	-0.0826	0.0646	-0.0138	-0.3095	0.0676	0.1305	0.0788	-0.079	0.0328	-0.0409	-0.0459	-0.0261	0.0456	-0.0908	0.1954	-0.0406	0.0348	-0.1613	0.0189	-0.0547	0.0666	0.1192	0.0924	-0.0685	0.0567	-0.2412	0.2193	0.0114	0.0611	-0.075
FBgn0003655	0.0929	0.1618	-0.6341	0.074	0.2565	-0.6091	0.6611	-0.1938	-0.2356	0.1492	0.0509	0.3625	0.9291	-0.6017	0.2839	0.0479	-0.3491	-0.4211	0.3203	0.3613	-0.315	0.5307	0.0156	0.0218	-0.2634	-0.6767	1.0029	-1.2878	-0.2355	-0.1254	-0.4375	0.8055	0.5767	0.5312	-0.4287	0.1905	1.0784	0.1389	-0.6914	-1.363
FBgn0003656	0.1857	0.1118	0.0267	-0.2203	-0.3017	0.0718	-0.2277	-0.1129	0.3529	0.5544	-0.1841	-0.1053	-0.0088	-0.4701	0.2463	0.4676	0.4599	-0.8871	0.3864	-0.1493	0.5185	0.3615	0.5992	-0.2916	-0.1274	-0.3221	0.7507	-0.1716	-0.0191	-0.2058	-0.0804	-0.0877	-0.0821	-0.0437	-0.2209	-0.4263	0.0084	-0.2273	-0.0895	-0.2476
FBgn0003660	6e-04	0.1969	-0.2094	-0.0466	-0.0046	-0.0069	-0.1847	0.1272	0.1403	-0.1349	0.038	-0.293	0.0999	0.32	-0.0683	-0.2724	-0.0018	-0.0695	-0.0268	0.2115	0.1647	0.0831	-0.0926	0.0659	0.1004	-0.1689	0.0048	0.041	0.1568	0.0744	-0.0756	-0.0643	-0.1569	0.0409	0.1196	0.1219	0.0074	-0.1559	-0.2336	0.1261
FBgn0003676	0.0935	-0.0154	-0.451	-0.1069	-0.2342	-0.1008	-0.2869	-0.1343	0.2532	0.559	0.1072	-0.3485	-0.071	0.0946	0.4069	0.352	0.6423	0.366	0.2315	-0.1214	0.4411	0.3752	0.4667	-0.0984	-0.2482	-0.0931	0.4168	-0.0585	-0.3674	-0.2457	-0.1104	-0.198	-0.0058	0.0354	-0.0939	0.3465	-0.3073	-0.1146	-0.1707	-0.5575
FBgn0003687	-0.0149	0.3229	-0.0428	-0.0409	-0.1389	-0.018	-0.3301	0.0493	-0.0282	-0.0237	-0.0683	0.0159	0.1207	-0.0618	-0.4692	-0.5306	0.0575	0.1095	-0.309	-0.0699	0.2256	-0.0821	-0.1069	0.1207	-0.2668	0.1268	0.1044	0.0759	9e-04	0.3472	0.0034	0.1205	0.5537	-0.1028	0.0451	0.2074	0.0532	-0.0778	0.1663	-0.1267
FBgn0003701	-0.4991	-0.0503	0.6259	0.1059	0.2554	-0.3256	0.1093	0.1619	0.0257	-0.0852	0.3492	-0.1918	0.2167	-0.4371	-0.0728	-0.37	-0.8531	-0.4675	0.3162	-0.4281	-1.4883	-0.8658	-0.6744	0.0711	0.9362	0.188	-1.0686	-0.121	-0.3093	0.2287	-0.094	0.4184	0.044	-0.1176	0.3347	0.1526	0.0647	0.5911	-0.0245	-0.386
FBgn0003710	0.3208	-0.1758	0.3634	-0.357	-0.3817	0.3376	-0.447	0.1752	-0.1831	0.0749	0.0385	0.3071	-0.2364	-2.3586	0.1104	0.086	0.4195	0.1676	-0.0583	0.2462	0.1694	0.0416	0.2837	0.1735	0.0142	0.437	0.6166	0.036	0.2289	0.2187	0.1309	-0.0766	-0.6107	0.004	-0.3934	0.0758	0.1416	-0.1264	0.2075	0.0043
FBgn0003714	-0.5065	0.4391	0.0954	0.2991	0.2988	-0.6426	0.3209	0.3373	-0.3149	-0.1475	0.467	-0.1249	0.4661	1.0074	-0.6657	-1.4449	-0.919	-0.2444	-0.7243	0.0637	-1.2717	-0.6456	-0.9499	0.4033	-0.2095	-0.2316	-2.6758	0.4465	0.565	-0.7823	-0.0591	-0.1923	0.0276	0.3582	0.2326	0.5461	-0.0689	-0.1034	0.5834	-0.0798
FBgn0003716	0.1724	0.1135	0.0794	-0.0291	-0.0259	-0.0801	0.0255	-0.1876	0.008	0.162	0.193	0.1755	0.1304	-0.4048	-0.06	-0.0562	-0.1593	-0.1267	-0.1851	-0.1454	-0.0195	-0.3856	0.0216	0.2701	-0.1334	-0.0112	-0.2009	-0.0771	-0.1202	0.1708	0.0747	0.1591	-0.0442	-0.1032	-0.0771	0.2867	0.1859	-0.0864	0.552	-0.1814
FBgn0003719	-0.6378	1.1334	0.444	-0.5722	-0.7699	-0.3077	-0.1266	0.273	0.7914	0.3745	0.3114	0.3413	-0.027	-1.7602	0.2135	-0.4231	1.0077	-0.9373	-0.918	0.0529	0.4847	0.2795	-1.4302	-0.0328	1.0134	-1.5412	1.5206	0.0902	0.5992	-0.2447	-0.2231	-0.6866	-0.7826	0.6092	0.5289	0.11	0.3829	-1.0721	0.1475	-0.442
FBgn0003721	0.0774	-0.1599	-0.0963	-0.3223	-0.0754	0.4198	-0.33	0.2603	-0.11	-0.1817	-0.1165	-0.1097	0.0683	0.4311	-0.031	-0.204	0.1725	-0.0666	-0.0956	-0.0018	-0.1599	-0.1159	-0.0436	0.2396	-0.3739	0.2476	-0.2207	0.3129	0.1558	0.009	-0.0659	-0.268	0.4787	-0.1185	0.1526	0.3524	-0.1358	0.1391	0.0012	-0.0946
FBgn0003731	0.0889	0.2897	-0.105	0.1843	0.0687	0.1151	0.2227	-0.1191	0.0521	-0.461	0.1483	0.0419	0.0793	0.0065	-0.4093	-0.6042	-0.1042	-0.1095	-0.3062	0.0905	-0.0653	0.0909	-0.1077	0.2927	0.0396	-0.2974	-0.1977	0.2097	0.0394	-0.0144	-0.2509	-0.2066	0.2453	-0.0421	0.0044	0.4837	0.2189	-0.12	0.1082	0.2444
FBgn0003732	-0.0714	-0.2292	-0.1727	-0.9117	0.017	-0.0203	0.0789	-0.093	0.1949	0.1923	0.0981	0.0863	0.0172	-0.2784	0.2165	0.2089	0.3827	0.1047	0.0101	-0.077	0.2157	0.241	0.268	0.1724	0.0933	0.0925	0.0828	0.0477	-0.3307	-0.0695	0.139	0.0956	-0.2931	0.0099	-0.1031	0.4273	0.0328	0.3102	-0.8792	-0.2347
FBgn0003733	0.2214	1.0722	0.2941	0.3527	0.0179	0.6242	-0.4732	-0.8575	-0.0762	0.1336	0.1542	0.1878	0.1744	-0.6496	0.4141	-1.1825	-0.3236	0.2366	-0.0548	-0.1546	1.1121	-1.5749	-0.5199	0.5936	-0.4202	0.236	0.2266	-0.3686	-0.5672	0.1354	0.24	0.5127	-0.3484	-0.0345	-0.3526	0.4066	0.3147	-0.4143	0.4175	-0.789
FBgn0003741	0.2143	0.3504	-0.0196	0.1384	-0.0156	0.4804	-0.1356	-0.0508	0.5425	-0.1122	-0.2412	0.1213	0.115	0.0718	0.2354	-0.5733	0.2188	0.2509	0.5257	-0.1099	-0.0512	-0.5238	-0.5651	0.1235	-0.1538	0.1864	-0.7159	0.0129	0.0294	-0.1704	-0.1108	0.0167	-0.4939	0.0504	0.0276	0.4967	-0.1216	-0.2738	-0.1924	-0.2988
FBgn0003742	-0.0184	-0.1821	0.061	0.0217	0.1699	-0.1105	0.1177	-0.1616	-0.2729	0.2949	-0.1522	0.1043	-0.0611	0.1546	0.2443	-0.0161	0.0265	0.1446	0.3589	-0.3204	-0.2281	-0.0195	-0.1808	0.0145	0.1746	0.1661	-0.1934	-0.1026	-0.3064	-0.0057	0.1564	0.0081	-0.0512	-0.0132	0.1562	0.12	-0.0949	0.2051	-0.041	-0.2126
FBgn0003744	0.0965	-0.0312	-0.0328	-0.0743	0.0465	0.0858	-0.1705	0.0465	-0.1846	-0.2971	-0.0354	0.0205	-0.1125	-0.0532	-0.1166	-0.2509	-0.0738	0.0542	-0.3979	0.2202	-0.2032	-0.0525	-0.0558	0.3328	0.038	0.187	-0.0754	0.0272	0.0838	0.0177	-0.0999	0.0475	0.0372	0.01	-0.0389	0.1875	0.1554	0.0294	0.2452	0.1159
FBgn0003748	-0.1235	0.1413	0.029	-0.0277	0.0479	0.0735	-0.0896	-0.013	-0.0487	0.1711	0.0665	-0.1783	-0.0102	-0.1599	-0.006	0.1602	-0.0226	-0.0399	0.0174	-0.1922	0.189	0.027	0.0998	-0.0534	0.0163	-0.0365	0.0782	0.0253	0.1471	0.1914	-0.2246	-0.1091	-0.0824	0.0057	0.034	0.0423	0.0485	-0.167	0.0544	-0.1023
FBgn0003861	0.5619	0.0022	0.1339	0.2081	-1.1042	0.4103	-0.6213	0.678	-0.2281	-0.1909	0.375	0.2689	-0.117	-1.0007	-0.3632	-1.1488	0.7753	0.0652	-0.6577	-0.3316	0.4937	-0.2908	0.5207	0.5852	0.4675	0.4925	0.1803	0.3681	0.7918	-0.1988	-0.2219	0.2722	-0.6805	0.3228	-0.7579	-0.3964	0.2754	0.1438	-0.1999	0.234
FBgn0003862	0.1632	-0.1146	0.0804	0.0801	-0.0691	0.1466	-0.1376	-0.3363	0.0432	-0.116	0.0561	0.2634	-0.2686	-0.8253	0.2639	-0.2786	0.2311	0.1164	-0.1526	0.0117	0.0591	0.0705	0.0234	0.2769	0.0527	0.1456	0.0615	-0.0858	-0.1155	-0.0512	-0.0885	-0.0459	-0.1925	-0.1814	-0.2162	0.0711	0.0195	0.0282	0.6698	0.3459
FBgn0003863	-0.7991	-1.32	-0.1247	-0.3364	0.4541	-0.2685	-0.0458	0.11	-0.3826	-0.1117	0.4543	-0.2333	0.1636	-0.092	-0.3749	0.7634	-0.4689	-0.2166	-0.2587	0.0064	-0.469	0.4127	-0.1793	-0.1951	0.1101	-0.0335	-0.4044	0.271	0.416	0.3036	0.2991	0.1379	0.1554	0.5368	0.5499	0.3388	0.2807	0.085	0.2369	0.548
FBgn0003866	0.3449	-0.2261	0.0056	-0.0049	-0.1606	0.0791	-0.4806	-0.3444	0.195	0.3672	-0.1802	-0.2868	-0.3194	-0.4867	0.274	-0.357	-0.2161	0.3268	0.0151	0.0765	-0.142	0.2189	0.3121	0.1036	-0.2011	0.1677	0.3299	-0.106	-0.0346	-0.0384	-0.1593	-0.2478	0.0357	-0.1525	-0.0814	0.0445	1.0764	-0.3352	0.1458	1.1306
FBgn0003867	0.2184	0.0511	-0.2196	0.1089	-0.1939	-0.0928	0.4177	0.251	-0.1574	-0.3315	0.0073	0.0076	0.0521	0.7601	-0.4191	-0.3623	-0.3287	-0.2057	0.1361	0.2113	-0.2223	-0.0498	-0.5296	0.3358	0.142	0.0231	-0.5506	-0.0765	-7e-04	0.119	-0.3341	-0.2589	0.2222	0.0536	-0.1245	0.6781	0.192	-0.2409	-0.2124	0.3572
FBgn0003870	0.3198	-0.0877	-0.0062	0.0873	-0.1297	-0.0106	-0.1865	-0.2947	0.0817	0.1629	-0.3225	0.0169	-0.2082	-0.1901	0.3098	0.1833	0.171	0.1394	-0.0235	0.141	0.0648	0.164	0.1757	0.2531	-0.1143	-0.08	-0.0606	-0.2254	-0.2378	0.3272	0.0233	-0.0708	-0.0577	-0.2037	-0.2251	-0.1164	0.0561	-0.0536	0.3473	0.0151
FBgn0003882	-0.0111	-0.0221	0.0131	0.2412	-0.0825	0.0497	-0.0901	0.0658	-0.0526	-0.3709	-0.0329	0.072	0.0059	0.3186	-0.038	0.0718	-0.2309	-0.208	0.0757	0.187	-0.2603	-0.2829	0.0482	0.3287	-0.0034	-0.0171	0.0893	-0.0054	-0.0481	-0.027	-0.0373	-0.0228	-0.4334	-0.1664	0.0062	0.174	0.0305	0.1752	0.0525	0.0161
FBgn0003884	-0.2997	0.0102	-0.0398	-0.0231	0.0127	-0.1666	0.0899	0.1811	-0.1115	0.0448	0.1323	0.1075	0.0344	0.5817	-0.2957	0.4064	-0.135	-0.2427	-0.2012	-0.2406	-0.0916	-0.0196	-0.048	-0.0225	-0.0232	0.0335	0.0168	-6e-04	0.1057	0.0451	0.0171	0.1495	0.0429	0.1162	0.0785	-0.1309	-0.0858	0.1607	-0.0437	-0.1067
FBgn0003885	-0.2396	0.2275	0.246	0.1404	0.15	-0.3166	0.1978	0.2742	-0.431	-0.4219	0.2775	0.2933	0.2283	0.5552	-0.1548	-0.1033	-0.3602	-0.3526	-0.2047	-0.0707	-0.4108	-0.2558	-0.3852	-0.1892	0.0879	-0.0425	-0.3204	0.1391	0.3574	0.2204	0.184	0.2107	0.1898	0.312	0.2229	-0.3265	-0.1762	0.2205	0.1184	0.0427
FBgn0003886	-0.1654	0.1786	-0.0883	0.1582	-0.2441	-0.1139	0.3689	0.2255	-0.1361	-0.1406	-0.0563	-0.3369	0.2097	2.0305	0.0434	0.3633	-0.204	-0.4259	-0.0358	-0.0833	-0.1777	0.1546	-0.6391	-0.1222	-0.0645	-0.0579	-0.0301	0.0958	0.5121	0.0764	-0.0633	-0.0269	-0.0141	0.1574	-0.0229	-0.815	-0.3645	0.1658	-0.3099	0.404
FBgn0003887	0.0569	0.0454	-0.1109	0.0204	-0.0551	0.2736	-0.0238	0.3039	-0.0869	-0.5084	0.1808	0.108	-0.0263	0.4676	-0.2342	-0.1462	-0.2358	-0.1637	-0.2893	-0.1404	-0.1646	-0.0587	-0.2847	0.3145	-0.2763	-0.024	-0.3208	0.1692	0.2069	0.177	-0.0685	0.143	0.0713	0.1494	0.1667	0.4102	0.0763	0.0189	0.071	-0.0878
FBgn0003888	-0.0684	0.1751	-0.2897	-0.1742	-0.337	-0.0807	-0.3187	-0.2675	0.2399	0.6418	-0.3455	-0.3633	-0.0729	0.4962	0.0686	0.6923	0.907	0.3274	0.553	-0.1337	0.5742	0.6115	0.7148	-0.4206	-0.4056	-0.2327	0.5132	-0.247	-0.227	-0.3934	-0.215	-0.2374	-0.0633	0.0023	-0.186	0.0164	-0.1868	-0.3063	-0.4605	-0.3162
FBgn0003889	0.0052	0.0178	0.1246	-0.0532	-0.1367	-0.0362	0.0579	0.0942	0.2503	0.3391	-0.1035	0.0465	0.0408	0.1499	0.2322	0.3985	0.0715	-0.0145	0.3373	-0.288	0.2895	0.0768	0.2831	-0.5752	0.1207	-0.2601	0.4546	-0.2467	-0.081	-0.135	0.0248	0.0134	0.0104	-0.0815	-0.0027	-1.2441	-0.317	0.049	-0.1507	-0.0907
FBgn0003890	-0.0066	0.2864	-0.0838	-0.0721	0.0861	0.1599	-0.184	0.0904	-0.0933	0.052	0.2869	-0.0841	-0.0461	0.5516	-0.34	0.105	0.1702	-0.1666	-0.7182	-0.2583	0.0459	-0.0179	-0.1854	0.5072	-0.293	-0.3192	-0.0754	0.0244	0.0257	-0.0442	-0.0118	-0.239	0.1815	0.045	0.0749	0.2739	-0.0671	0.2283	0.1264	-0.0885
FBgn0003891	0.2473	-0.2057	-0.015	0.0766	-0.0735	0.2739	-0.0448	-0.2047	0.0836	-0.1842	0.0227	-0.1006	-0.1422	-0.1647	-0.0428	-0.3045	0.045	0.1384	0.0239	0.0672	-0.1054	-0.043	-0.1688	0.1935	-0.0252	0.0703	-0.0589	0.0496	-0.0305	-0.1751	-0.0778	-0.0946	0.0078	-0.0066	-0.0352	0.2159	0.2055	0.0404	0.343	0.2415
FBgn0003892	-0.3253	0.0271	0.1821	-0.2065	0.0638	-0.4243	0.0245	-0.2791	-0.2771	0.5656	0.1209	-0.2273	0.0194	-0.7396	0.1879	0.6598	0.4385	0.316	0.3417	-0.0121	0.084	0.2671	0.0463	0.0729	-0.2327	-0.2187	-0.1902	-0.0142	-0.0495	-0.4139	-0.2115	-0.1651	0.3937	-0.0102	-0.0269	0.1074	0.3497	-0.2116	0.308	0.2078
FBgn0003896	-0.0782	0.0232	0.2454	0.087	-0.1579	-0.0859	0.0055	0.1773	0.0198	-0.3409	0.2915	-0.9233	-0.27	-0.5656	-0.2667	-0.3296	0.1637	0.3069	-0.3022	0.4759	-0.7326	-0.0853	0.177	0.3068	0.0876	0.1558	-0.7855	0.1899	0.2977	-0.1183	0.0913	0.4602	-0.4429	-0.1779	-0.2135	0.5192	0.165	-0.3578	0.2088	0.2631
FBgn0003900	-0.5194	-0.0205	0.1888	0.1178	-0.1522	0.405	0.3584	0.0876	-0.3988	0.7513	-0.0255	-0.2839	0.5958	0.1407	0.3397	0.824	0.4207	0.2029	0.2783	-0.2543	0.035	-0.1188	0.5686	-0.2063	0.0826	0.0277	-0.1304	0.1462	0.3152	0.5001	0.154	0.2768	-0.5185	0.1042	-0.1962	-1.0103	0.1088	-1.065	-0.2536	-0.4789
FBgn0003941	-0.1341	0.1475	-0.0395	0.1569	0.3053	0.0846	0.0739	0.1006	-0.1919	-0.2594	0.2297	0.0323	0.1043	0.9279	-0.1815	-0.0137	-0.525	-0.2355	-0.2437	0.0633	-0.2123	-0.3843	-0.3134	0.281	-0.17	-0.125	-0.4224	0.1171	0.0633	0.0327	0.086	0.0268	0.0786	0.2849	-0.029	0.3773	0.037	-0.0096	0.2022	-0.1107
FBgn0003942	0.2213	0.3896	-0.1067	0.1247	0.3744	0.1493	0.0453	0.5201	-0.218	-0.9536	0.5537	-0.1168	0.4702	0.9212	-0.2968	-0.9438	-0.7747	-0.2398	-0.191	0.1505	-0.7552	-0.439	-0.6682	0.3406	0.0349	-0.0364	-0.823	0.5302	0.409	0.0261	0.0189	-0.0534	0.158	0.5492	0.4309	0.78	0.0226	0.0135	-0.0337	5e-04
FBgn0003943	-0.0198	0.0714	0.245	0.3374	0.1333	-0.2707	0.2711	0.0468	0.0779	-0.3083	-0.0034	0.2776	0.0726	0.1224	-0.0602	-0.1787	-0.385	-0.06	-0.0073	0.0572	-0.3613	-0.1693	-0.2557	-0.2856	0.3072	-0.0838	-0.0487	-0.0089	0.038	0.162	0.2059	0.044	0.0738	0.0155	0.0682	-0.4724	-0.0326	0.2265	0.0913	0.1814
FBgn0003944	0.152	0.0423	-0.0311	0.2842	0.1975	-0.3441	0.2832	-0.599	-0.2885	-0.1939	-0.2214	0.1924	-0.2024	0.6642	-0.1068	-0.5289	-0.5211	0.0708	-0.0478	0.4468	-0.3481	-0.4153	-0.448	0.4807	0.0822	0.2936	-0.7341	-0.1052	-0.2131	0.2374	0.185	0.0678	-0.0534	-0.1973	-0.258	0.2535	0.3249	0.0478	0.5157	0.2281
FBgn0003950	-0.2515	0.1743	-0.4672	0.0015	0.2501	-0.5366	0.3024	0.0884	-0.1978	0.4735	0.0514	-0.0602	-0.079	-0.9817	0.6992	-0.1345	0.6118	0.1754	0.4643	-0.3112	-0.0079	-0.009	0.3846	-0.0851	0.1377	-0.5634	0.7624	-0.2728	-0.6411	-0.5256	0.1884	0.5143	0.7732	-0.3171	0.328	-0.109	0.2056	0.0529	0.081	-0.54
FBgn0003961	0.3661	1.1504	-0.6144	0.0068	-0.2403	-0.7018	-1.3756	-0.8358	1.0646	-0.8666	-0.1079	-1.1286	0.7489	-1.1689	1.222	-0.7561	0.9211	-0.917	-0.7851	-0.4564	-1.52	0.2085	1.1205	-0.3924	0.6558	1.5124	1.4761	-1.5049	0.4797	0.1078	0.2158	-1.6155	0.6386	0.3627	-0.2356	0.96	1.5296	-0.5209	0.054	0.3197
FBgn0003963	0.1771	0.2958	0.0767	-0.0315	-0.0605	0.2768	-0.1989	0.0178	0.5208	0.2581	-0.1188	-0.0673	-0.1332	0.3317	0.2813	-0.3981	0.4986	-0.167	-0.5734	-0.0404	-0.8175	-0.17	0.2756	-0.0848	-0.3004	-0.01	0.3422	0.1719	0.14	-0.3673	0.037	0.0143	-0.6659	0.1596	-0.0015	0.3153	0.1562	-0.151	-0.3934	0.0765
FBgn0003964	0.3283	0.0634	-0.3016	-0.019	0.0082	0.0971	-0.1991	-0.0336	0.1803	0.1161	0.113	-0.1284	-0.1324	-0.0069	0.0739	-0.0817	0.2802	0.3007	-0.3112	-0.1296	0.0136	0.6832	0.2308	-0.1248	-0.2584	-0.1153	0.0241	-0.0853	-0.0588	-0.3247	-0.1372	-0.2575	0.6128	-0.0275	0.0274	0.2708	-0.0612	-0.1987	0.0573	-0.1397
FBgn0003965	0.0687	0.3531	0.0888	0.217	0.2442	0.4122	-0.0203	-0.1005	0.6561	0.1767	0.0093	0.1894	0.1899	1.1571	-0.2578	-0.0868	-0.3319	-0.4999	-0.3028	-0.1082	-0.1164	0.0722	0.0033	0.4921	-0.0677	-0.2708	-0.3175	0.2622	0.0909	-0.1066	-0.3648	-0.4895	-0.2102	-0.0218	0.0544	0.0995	-0.387	-0.5377	-0.2272	-0.147
FBgn0003969	-0.1842	0.067	0.0656	-0.0225	-0.1916	0.4815	0.2687	0.0543	0.0224	-0.089	0.0679	0.0976	-0.1365	-0.2543	-0.3194	-0.0018	-0.1489	-0.1927	0.0474	0.0703	0.5522	0.1438	-0.0469	-0.0694	-0.1784	-0.084	0.0697	0.2231	0.1831	-0.33	0.0126	-0.2316	0.0178	0.2275	-0.1606	0.0985	-0.0405	-0.0409	-0.0616	0.0021
FBgn0003975	0.4267	-0.4044	-0.3036	-0.186	-0.1855	0.1432	-0.627	-0.1257	0.4926	0.1324	-0.6372	-0.3211	-0.228	0.4245	0.5332	0.8806	0.6671	0.1188	0.2827	0.1258	0.5935	0.6422	-0.0094	-0.1734	-0.3983	0.3577	0.6427	0.0962	-0.1456	-0.1665	-0.3796	0.1533	-0.1595	-0.2581	-0.4409	0.2983	0.1428	0.2927	-0.0763	-0.32
FBgn0003977	0.0538	0.0817	0.2738	0.0764	0.045	-0.0059	-0.1185	-0.2741	0.2195	0.052	0.0839	0.1049	-0.1299	-0.1193	0.0914	-0.1035	0.2078	-0.3339	-0.0329	-0.1834	-0.2286	0.0528	0.2902	-0.0356	-0.1165	-0.299	0.2692	-0.2125	0.0476	-0.1551	-0.0817	-0.0106	0.4384	-0.0494	-0.1355	0.2273	0.1477	0.0586	0.0531	0.1194
FBgn0003978	-1.3651	-0.111	-0.0192	-0.0367	0.3528	-0.2632	-0.3113	-0.4582	-0.3788	0.4429	0.0806	0.0845	0.1986	0.8749	-0.4997	0.0822	0.2764	-0.8357	0.0195	0.1459	0.5508	0.4077	-0.8525	-0.5721	-0.0699	-0.1498	-0.6767	0.2778	-0.3623	0.457	0.2203	0.2557	0.5409	0.2286	0.1286	0.4575	0.1627	-0.0077	-0.2441	-0.5016
FBgn0003979	-0.2497	-0.5048	1.3279	1.2733	-0.4833	0.1446	1.3632	0.8793	0.364	-1.1641	-0.7233	-1.5457	0.409	0.2608	-0.1899	1.3619	0.5591	0.5068	-0.3136	0.7955	-0.7015	0.428	-0.1372	0.5082	-0.0278	0.3454	0.2701	-0.6752	0.5302	-1.8143	0.5784	4.0546	0.9512	0.6114	-0.5423	-0.5981	0.452	-3.2155	-1.6977	0.2367
FBgn0003980	-0.1635	-0.8173	0.7629	1.9761	-0.5277	0.0657	1.5178	1.0202	0.3283	-0.7223	-2.6017	-1.8718	0.2934	0.8444	-1.9008	1.51	1.0535	0.4903	-1.0717	1.2511	-2.231	-0.0052	0.7116	-0.1335	0.1063	1.1064	0.2539	-0.7966	1.0298	0.6323	-0.0456	4.2484	-0.2215	0.2811	0.2264	-0.9408	0.6105	-0.2469	-1.5769	-1.6937
FBgn0003983	-0.7491	-0.9997	1.2358	1.6852	-2.5305	-2.1515	1.3253	0.6202	1.4109	-0.6485	0.386	-2.2168	0.5321	-0.5161	-1.4444	1.2288	0.5111	-0.626	0.7576	1.7559	-1.7478	-0.6655	-1.8446	0.1862	0.4702	0.214	0.1064	-0.3122	0.5611	0.7033	1.0195	4.4327	0.3131	0.7547	-0.1389	-0.8453	0.5228	-0.4912	-1.9037	0.5461
FBgn0003984	0.1038	0.0648	0.2734	-0.338	-0.1532	0.0778	-0.388	0.0217	-0.254	-0.2249	-0.1286	0.2092	-0.0231	-0.9223	-0.0141	0.0814	0.0533	0.0848	-0.2852	0.1275	-0.125	0.1045	0.2181	0.0879	-0.0542	0.3549	0.0949	-0.2605	0.1026	-0.2108	-0.2557	-0.0925	0.5317	-0.0366	-0.1584	0.0566	0.4126	-0.0866	0.66	0.059
FBgn0003996	0.5704	0.0741	-0.3649	-0.2553	-0.1184	-0.4767	1.6575	-0.5393	1.5236	0.3617	-0.0246	-0.6393	-0.1994	1.1903	1.6536	-0.2433	-0.062	0.575	-0.9344	0.6099	0.1204	-0.5611	0.7871	-0.4261	-0.7919	-0.0419	-0.3913	-0.4544	-0.2285	-0.6712	-0.6137	-0.5182	0.608	-0.6884	0.0848	0.7548	0.1183	0.3995	-0.7462	-0.2772
FBgn0003997	-0.1931	0.1463	0.41	0.3547	0.2401	-0.0569	0.0438	-0.0306	-0.4063	-0.4687	-0.3511	0.2701	-0.2322	0.1609	-0.1321	-0.3885	-0.4535	-0.6888	-0.1075	0.4337	-0.6019	-0.1161	-0.9487	0.5354	-0.0069	0.6336	-0.6929	-0.1209	-0.1258	0.3176	0.106	0.4164	-0.2814	-0.3252	-0.2205	0.0039	0.3423	0.3957	0.5498	0.3172
FBgn0004003	-0.7739	-0.2278	-0.0659	-0.1413	0.4664	-0.286	-0.0374	0.315	-0.0429	-0.6302	-0.2376	0.3847	0.1753	1.0301	-1.2224	-0.1181	-0.6826	-0.1199	0.176	0.251	-1.1787	-0.0112	-0.5864	0.0513	-0.39	0.2455	-1.005	-0.0705	0.9138	0.7521	-0.2571	1.2977	0.2172	0.2637	0.0874	0.0866	-0.0517	-0.1201	-0.5346	0.7673
FBgn0004009	1.1167	0.2499	-0.0296	0.2359	0.1947	0.889	-0.0852	-0.9276	-0.0566	-0.6389	-0.0526	0.2943	0.4026	-1.6777	-0.1871	-0.378	-0.1577	-0.0258	-0.2634	-0.1125	-0.0054	0.7761	0.0491	0.744	-0.0093	0.5007	0.535	-0.4659	0.0474	-0.2906	-0.4648	-0.1639	-0.7701	0.0921	-0.072	0.4221	0.081	-0.1359	0.0553	-0.5331
FBgn0004028	0.1201	-0.2525	-0.0871	-0.2596	-0.162	0.0984	-0.1798	0.2802	-0.1839	-0.2906	-0.2488	-0.1849	0.0605	0.4561	-0.1444	-0.1898	0.3036	0.0756	-0.2638	0.0394	-0.2236	0.3016	-0.1834	0.2942	-0.3461	0.3819	-0.5301	0.3805	0.073	-0.1352	-0.0353	-0.2838	0.4143	-0.1221	0.2731	0.3594	-0.0472	0.2226	0.2289	0.0516
FBgn0004034	0.2815	-0.6539	0.0836	0.19	0.8711	-1.032	-0.5231	-0.7888	0.402	1.9576	0.5255	0.8833	-2.3781	1.9372	-0.7821	-0.3799	0.9363	-0.7142	0.0638	-0.7547	-0.3089	-0.6612	1.598	-0.8413	0.8867	-1.1194	1.2037	-1.3236	-1.3598	-0.2368	2.3277	-0.7432	2.5686	-1.7173	-1.8351	1.035	1.1773	-1.1379	0.5115	0.2373
FBgn0004045	-0.9467	-0.5653	-0.2547	1.8228	-0.4944	-0.9265	1.3172	0.3658	1.2021	-0.9062	-0.0655	-1.7384	0.0262	3.6571	-1.4667	-0.1833	-0.5387	-0.188	-0.5285	1.0777	-0.1775	-0.258	0.3005	0.0336	-0.3534	0.4057	0.4291	-0.8806	0.27	-1.2864	0.9961	3.0608	-0.1222	0.2777	-0.2937	-0.4552	0.5699	-0.9584	-2.1509	0.8002
FBgn0004047	-1.079	-0.4469	-0.2418	1.4837	-0.233	-0.7564	1.0203	0.263	0.8958	-1.351	0.1253	-1.1351	0.2099	3.4725	-1.7071	-0.248	-0.4226	-0.4961	-0.9461	0.5962	0.0389	-0.2983	-0.5007	0.4036	-0.4122	0.4878	-0.1646	-0.5174	0.1758	-0.7449	0.825	2.3675	0.1742	0.257	-0.1255	-0.3112	0.2412	-0.2523	-1.2687	0.3334
FBgn0004049	0.089	-0.0545	0.1313	-0.1206	0.0507	0.1571	-0.0295	0.0065	-0.2314	0.0531	-0.0368	0.1167	-0.0806	-0.5439	-0.0294	-0.0393	0.0378	-0.0114	0.1867	0.1012	-0.026	0.0015	-0.0597	0.1466	0.1016	-0.0287	-0.0079	-0.0715	0.0052	-0.1174	0.0128	0.1394	-0.1999	-0.0407	0.0965	-0.0013	-0.0365	0.0275	0.0717	0.1032
FBgn0004050	0.1879	0.1109	0.1455	-0.3208	-0.3607	-0.2275	-0.2834	-0.2809	0.3822	0.617	-0.1445	0.0466	0.026	-0.2797	0.3903	0.6402	0.5131	0.3545	0.0963	-0.0644	0.3204	0.2277	0.3785	-0.1433	-0.1406	-0.0808	0.5579	-0.1261	-0.0999	0.0019	-0.0179	0.0366	-0.3404	-0.1874	-0.1475	-0.1972	0.0838	0.0325	-0.2117	-0.4421
FBgn0004055	0.2667	-0.1942	-0.3461	-0.0398	-0.3287	0.1095	-0.3926	-0.1215	0.5402	0.2599	-0.0401	-0.2159	-0.2605	-0.5205	-0.0448	0.0935	0.5092	0.301	0.1528	0.042	0.2487	0.5584	0.3835	0.0014	-0.226	-0.0331	-0.0411	0.0656	0.1563	-0.1929	-0.157	-0.2938	0.0296	0.0176	-0.1228	0.0982	0.0698	-0.2035	0.0324	0.0587
FBgn0004057	-0.6821	-0.2832	-0.0091	0.3508	0.1672	-0.2149	0.1715	0.1333	0.0716	-0.3346	0.1507	0.1149	0.2199	0.4972	-0.5281	-0.5068	-0.2881	-0.4777	-0.0494	0.0827	-0.2257	-0.1341	-0.5001	0.3586	0.1	0.0538	-0.3261	0.3586	0.0501	-0.0777	0.2019	0.106	0.2955	0.1084	0.1249	0.2986	0.1591	-0.0709	0.1359	0.194
FBgn0004066	0.0666	-0.4412	0.1316	0.0095	-0.1706	0.1222	-0.0382	-0.2019	0.152	0.6022	-0.042	-0.0466	-0.0414	0.2819	-0.5212	-0.0428	0.2689	0.3487	0.1481	-0.2848	0.2807	0.2012	0.2416	-0.0398	-0.3188	-0.2687	0.323	0.0864	-0.3207	-0.1169	-0.0203	-0.1873	0.1413	-0.0628	0.09	0.1822	-0.2133	0.1944	0.1022	-0.2395
FBgn0004087	-0.5183	-0.0287	-0.3754	0.3513	0.6422	0.0317	-0.3199	0.7304	0.3276	-0.0451	0.6296	-0.4723	0.0697	0.5903	0.2935	-0.5293	-1.1817	-2.0047	0.0087	0.3278	0.0435	0.3887	-0.6171	-0.3587	-0.4293	-0.7192	-1.3218	0.3811	0.0189	-0.2955	0.1732	-0.578	0.2837	0.3555	0.1589	0.673	0.0188	-0.5324	0.4736	0.0267
FBgn0004101	-0.4817	-0.1781	-0.1708	-0.0197	0.0569	0.1568	-0.046	-0.1536	-0.368	-0.0273	0.0146	0.0384	-0.18	-0.2283	-0.2178	-0.4428	-0.1959	0.014	-0.1858	0.3945	-0.2517	-0.5306	0.0012	0.2056	-0.0728	0.2508	0.3083	0.0853	0.1075	-0.2731	-0.1005	-0.0166	0.5661	-0.0135	-0.328	0.2146	0.2294	0.2275	0.4577	0.3717
FBgn0004102	0.3913	-0.5648	0.3425	0.234	-0.7962	0.0947	-0.1952	-0.0377	-0.1264	0.108	-0.2812	0.5563	-0.1861	-1.3675	-0.7624	0.0775	0.3456	-0.025	-0.2505	-0.0493	0.8266	-0.297	0.2512	-0.0038	0.5089	0.4884	0.546	0.0813	0.2641	0.3741	-0.0056	0.4919	-0.5288	-0.0186	-0.6763	-0.2954	0.107	0.338	0.4388	0.2661
FBgn0004103	0.1534	-0.24	-0.2157	-0.1906	-0.1989	0.138	-0.2189	-0.0935	0.1285	0.2414	-0.1736	-0.2596	-0.2688	0.0177	0.0736	0.3855	0.5029	0.2521	0.1232	0.1987	0.2764	0.2777	0.1522	0.1439	-0.1601	0.0725	0.2376	-0.1182	-0.1779	-0.1933	-0.1858	-0.1297	-0.1444	-0.1814	-0.2499	0.0719	-0.0248	-0.208	0.0722	-0.0232
FBgn0004106	0.0802	-0.3014	0.2949	-0.3396	-0.3514	0.0738	0.3876	0.277	-0.6333	-0.4346	0.1858	0.3119	0.3976	0.1017	-0.0424	-0.1701	0.1286	-0.2365	0.7639	-0.707	-0.9054	0.0313	0.0126	-0.4656	0.1465	0.1897	-0.2057	-0.0833	-0.8398	0.1812	0.1002	0.5038	0.3708	0.0084	0.3278	0.7969	-0.694	0.1565	0.1004	-0.1908
FBgn0004107	-0.229	0.3014	0.551	0.1416	-0.0024	0.6497	0.5969	-0.1619	-1.1202	0.2932	0.238	0.5861	-0.1145	-1.0158	-1.2588	-0.2911	-0.2117	-0.1859	-0.3686	0.0823	0.0893	-0.0373	0.3057	0.4028	0.0229	-0.12	-0.4635	0.0399	0.1696	0.2738	0.2031	0.5121	-1.8788	-0.0111	0.3901	-0.0354	0.0721	0.2546	-0.3108	-0.5825
FBgn0004108	0.3213	0.4388	-0.0204	-0.0093	-0.0469	-0.0923	-0.4628	-0.1009	-0.0437	-0.1698	0.1453	0.1208	-0.1396	-0.3468	-0.3149	-1.0087	0.0372	-0.0432	0.0175	0.1486	-0.1681	-0.784	-0.1083	0.3313	0.0894	0.1601	-0.547	-0.104	0.2755	-0.0139	-0.0415	0.1678	-0.1175	0.2064	-0.4274	0.257	-0.0285	0.0631	0.4165	0.3126
FBgn0004117	0.0248	-0.2471	0.0799	-0.5146	-0.2619	0.3585	-0.4086	0.2592	-0.1542	-0.0679	-0.1925	-0.112	0.1284	0.3892	-0.1811	-0.3369	0.1918	-0.0973	-0.1624	-0.0206	-0.2569	0.0618	0.001	0.2816	-0.442	0.4331	-0.2865	0.3293	0.2333	-0.2127	-0.1263	-0.1598	0.6087	-0.1036	0.2293	0.364	-0.0214	0.1705	0.3343	-0.0595
FBgn0004118	0.4453	-0.1484	-0.0805	0.3606	-0.1623	0.4278	0.2228	0.2186	-0.2919	-0.2813	0.3141	0.2426	-0.1375	-1.7391	-0.2221	-0.4602	-0.4245	-0.1588	0.0325	0.3744	-0.0136	-0.4893	0.0612	0.2197	8e-04	-0.3395	0.6556	0.2183	0.1907	-0.4118	0.0636	0.1494	-0.157	0.0902	-0.1014	0.3018	0.2335	-0.0052	-0.4879	0.1418
FBgn0004132	0.2371	0.1225	-0.4305	-0.2067	-0.1905	-0.3115	-0.0425	0.1245	0.1397	0.4998	0.1241	-0.3598	0.0923	0.5886	0.2213	-0.0738	0.3816	0.4455	0.1081	0.3225	0.3448	0.5916	0.4381	-0.1371	-0.4236	-0.1082	0.2892	-0.0507	-0.1227	-0.3351	-0.0931	-0.1405	-0.6834	0.0237	0.1787	0.1473	-0.1319	-0.2244	-0.1465	-0.1496
FBgn0004133	-0.121	0.4729	0.0564	-0.2575	0.2628	0.1794	-0.2256	-0.1033	0.007	0.3459	-0.0061	0.078	0.0831	0.0303	0.2243	-0.4144	-0.354	0.177	-0.0059	-0.1656	0.3692	-0.0825	0.2041	0.1068	-0.1159	-0.3841	0.2747	-0.263	-0.0684	0.5446	-0.0192	0.1437	0.1486	-0.0877	0.0034	0.0615	-0.1642	-0.3039	-0.035	-0.3064
FBgn0004167	0.2608	-0.4492	0.0477	-0.0329	-0.1106	0.2313	0.0398	-0.0664	-0.0172	0.1006	0.1187	-0.0688	-0.2001	-0.6987	0.2106	-0.2801	0.2645	0.0601	0.0067	-0.0176	0.2295	0.1765	0.2013	0.0778	0.1429	-0.1845	0.1839	-0.0617	-0.3098	0.1776	-0.2328	-0.3299	0.1142	-0.1514	0.0147	0.0456	0.0436	-0.0369	0.336	0.0818
FBgn0004168	0.5485	-0.2801	0.3768	-0.0069	-0.6099	0.5065	-0.6645	-0.0765	-0.0678	-0.0112	0.2376	0.0444	-0.3738	-3.1224	0.1623	0.1467	0.7428	0.5505	0.4954	0.2329	0.5441	0.0752	0.6274	0.1202	-0.0339	0.2549	0.4514	-0.3045	0.2364	0.4632	0.0328	0.2181	-0.6907	-0.1616	-0.1054	-0.0358	0.1848	0.2383	0.0498	0.4466
FBgn0004169	0.0997	-0.2994	-0.107	-0.5813	-0.3832	0.481	-0.4998	0.2137	-0.1492	0.3994	-0.279	-0.3521	0.0601	0.1369	-0.005	-0.0392	0.3906	-0.0591	0.1734	-0.1514	0.2101	-0.0205	0.1414	0.1246	-0.5674	0.2902	0.1881	0.3341	0.1154	-0.256	-0.2019	-0.3656	0.4821	-0.1437	0.1675	0.2607	-0.1409	0.1345	0.1222	-0.0979
FBgn0004171	-0.085	0.1614	0.3912	0.1256	0.1536	0.2332	0.0985	0.2056	-0.1164	-0.4778	0.0532	0.1167	0.1636	0.7269	0.0177	-0.1199	-0.5158	-0.2019	0.2064	0.1942	-0.1232	-0.5637	-0.1596	-0.3798	0.1228	0.0144	0.0531	-0.2466	0.4531	0.1709	0.1285	0.1699	0.1943	0.175	-0.0367	-1.1487	-0.2118	0.4342	-0.3596	-0.0299
FBgn0004172	-0.1334	0.5284	-0.141	0.0428	0.2731	0.0154	0.0666	0.3905	-0.0967	-0.1147	0.3959	-0.0875	0.469	1.2394	-0.0224	0.3667	-0.1219	-0.522	0.0452	-0.412	-0.3996	-0.264	-0.3011	-0.7688	-0.0188	-0.4925	0.1998	0.3011	0.3692	-0.2285	0.0738	-0.0962	0.5939	0.6991	0.5626	-0.7239	-0.49	0.0755	-0.9596	-0.2805
FBgn0004173	-0.029	0.54	-0.0646	0.212	0.1479	-0.2392	-0.0173	0.3498	-0.175	-0.2243	0.443	-0.1207	0.5155	1.3768	-0.065	0.8418	-0.5112	-0.5123	-0.0611	-0.4239	-0.5378	-0.0788	-0.3749	-0.7143	-0.1024	-0.4054	-0.0919	0.433	0.3167	-0.0642	-0.0235	-0.023	0.7974	0.7395	0.592	-0.6281	-0.5187	-0.0731	-1.0631	-0.1436
FBgn0004174	0.9585	-0.608	-0.9266	-0.8593	-0.7113	2.1525	-0.8731	-0.5694	0.9748	2.1946	-0.5579	-0.8574	-0.5509	0.3025	1.5968	3.2703	1.2215	0.8197	2.0309	-0.9473	1.8678	0.5969	1.7048	-1.6641	-0.9166	-1.2913	2.3093	-0.7324	-0.5286	-1.1074	-0.8585	-0.7432	0.296	-0.5573	-0.6539	-1.8823	-1.314	-0.779	-1.9515	-1.2061
FBgn0004175	-0.0012	0.6219	0.1069	0.352	0.2055	0.0408	0.153	0.5519	-0.3279	-0.4462	0.4153	0.1933	0.5187	1.2058	-0.1011	0.2298	-0.5662	-0.3779	-0.0205	-0.1649	-0.6429	-0.4877	-0.4798	-0.6513	0.0449	-0.0842	-0.4977	0.4409	0.4736	0.0859	0.0082	0.2525	-0.0333	0.4588	0.4112	-0.6172	-0.5593	0.3358	-0.9749	-0.1411
FBgn0004177	0.2501	-0.194	-0.2458	-0.2124	-0.2797	0.0211	-0.2114	-0.0789	0.2819	0.4407	-0.374	-0.2658	-0.2204	-0.1757	0.2965	0.4406	0.5988	0.2769	0.1394	0.2026	0.4381	0.3541	0.2672	0.064	-0.2598	-0.0514	0.1777	-0.1101	-0.2625	-0.132	-0.2256	-0.2069	-0.3225	-0.154	-0.1737	0.0114	-0.0552	-0.19	0.0223	-0.1181
FBgn0004179	0.0202	-0.1222	-0.123	-0.0499	-0.1759	0.1131	-0.1475	0.0463	0.0965	0.132	-0.014	0.0161	-0.2161	-0.5499	0.0429	-0.119	0.293	0.1881	0.0596	0.1141	0.1473	0.1908	0.1459	0.0319	0.0053	0.1381	0.1043	-0.0109	0.004	0.0405	-0.0978	0.0529	-0.4298	-0.0565	-0.1705	0.0322	0.0143	0.0122	0.057	0.1583
FBgn0004181	-1.0682	-0.6226	0.4383	0.1294	0.6518	-0.0987	-0.1873	-0.6195	0.1409	-0.7248	-0.3773	0.459	0.2619	-1.0975	-0.3569	-0.0398	-0.4551	0.0745	-0.1673	0.7523	-0.2241	0.4975	-0.2684	0.0533	0.2397	0.5989	-0.173	-0.2276	0.4482	0.6134	0.5864	0.0868	-0.0826	0.1013	0.1805	-0.1917	0.0444	0.1549	0.1958	0.5169
FBgn0004197	-0.7598	0.0071	0.7977	-0.2694	0.1321	0.1103	-0.2527	0.3886	0.3328	0.0157	0.2235	0.4532	0.0887	-0.7373	0.1898	0.2553	-0.8536	-0.1636	0.0827	0.0103	0.3092	-0.4114	0.3071	0.1053	0.5574	-0.7515	-0.7019	0.017	0.4115	0.1873	0.1978	0.4798	-1.1509	0.3247	0.1466	-1.0635	0.0267	0.1359	-0.6001	-0.1228
FBgn0004198	0.2986	-0.4086	0.3279	-0.0777	-0.2614	-0.0788	-0.2816	-0.1086	-0.1872	0.0854	-0.1358	0.2222	-0.3114	-1.5454	0.3439	-0.0279	0.6227	0.3513	0.1118	0.2309	0.1467	-0.1241	0.1614	0.0709	-0.074	0.4005	0.458	-0.1524	-0.1178	0.0967	0.0243	0.0252	-0.5657	-0.1273	-0.4459	-0.0342	0.2224	0.1546	0.623	0.1712
FBgn0004227	0.5092	-0.0929	-0.066	-0.1729	-0.446	0.2674	-0.2439	-0.2072	0.3575	0.4666	0.0108	-0.2101	-0.2584	-0.8199	0.3158	0.4973	0.6401	0.4281	0.245	-0.1958	0.4019	0.3659	0.428	-0.0712	-0.2852	-0.0629	0.4035	-0.0757	0.0143	-0.2234	-0.2425	-0.4448	-0.0425	-0.0696	-0.1365	0.0369	-0.1227	-0.3135	-0.1419	-0.0691
FBgn0004228	-0.2586	-0.3222	0.2189	-0.1657	0.4944	-0.2232	0.4421	0.8179	-0.071	-0.4295	0.234	-0.4026	-0.0329	-0.5174	0.4373	0.1225	0.3377	-0.2179	0.1871	-0.1954	-0.3849	-0.128	-0.1232	-0.8396	0.1614	0.603	-0.1915	0.3094	-0.0259	0.2865	0.0332	0.072	0.3303	0.1775	-0.0518	-0.0669	-0.6286	0.0858	-0.0689	0.1507
FBgn0004237	0.143	-0.3725	-0.2876	-0.1243	-0.2237	-0.1872	-0.1901	-0.1943	0.46	0.7796	-0.3161	-0.3639	-0.1224	-0.3693	0.3844	0.6558	0.5011	0.3455	0.6519	-0.2057	0.3547	0.5131	0.5491	-0.0235	-0.1356	-0.2234	0.6588	-0.2592	-0.429	-0.2064	-0.2232	-0.124	-0.2533	-0.2401	0.0174	-0.0163	-0.2603	-0.0335	-0.1382	-0.3662
FBgn0004240	-1.6039	8.5434	0.169	0.6382	-0.1235	-1.1001	-0.2759	-0.1042	-1.1571	-0.4585	1.4613	-1.1412	1.2588	-1.0698	1.5779	-1.9354	-0.4788	0.56	-1.4976	-1.3439	-0.1378	0.214	0.8448	-1.2484	-1.6842	-0.2268	1.9211	-0.069	0.3246	1.0623	-0.1309	-0.9063	-0.5256	0.1168	1.2544	-0.6284	-1.6627	0.314	-1.1962	0.6124
FBgn0004242	0.4026	-0.0441	0.0788	0.1697	-0.5096	0.4743	-0.1293	0.2623	0.0368	-0.3183	0.1497	0.3339	-0.3868	-3.0502	0.0823	-0.5054	0.2226	0.1523	-0.2508	0.3558	-0.0325	-0.1382	0.147	0.2925	0.2137	0.7032	-0.1462	-2e-04	0.4849	0.2859	0.1179	0.1147	-0.4014	-0.0346	-0.5133	0.043	0.4398	0.089	0.35	0.4293
FBgn0004244	0.4913	0.0099	0.0016	0.1047	-0.6729	0.1844	0.0647	0.1538	0.0234	-0.0657	-0.2886	0.0862	-0.3476	-3.2114	0.1624	-0.2113	0.4575	0.3519	-0.0772	0.5226	0.4029	0.1443	0.0664	0.1209	-0.138	0.5382	0.3223	-0.0379	0.2009	0.1868	0.065	0.142	-0.3852	-0.1673	-0.2043	0.2062	0.2407	-0.0059	0.1431	0.192
FBgn0004359	0.2013	-0.1709	0.1337	-0.0178	0.093	0.1319	-0.4048	-0.198	0.488	0.0374	-0.1895	0.023	-0.095	0.1934	-0.0188	0.0734	0.3492	0.0513	-0.0713	0.2279	0.3127	-0.1209	-0.2338	-0.1751	-0.2529	0.0746	-0.4645	0.0176	-0.2188	-0.0387	-0.0086	0.0749	0.1421	-0.039	-0.1383	0.2941	0.0431	-0.1802	0.4899	-0.2043
FBgn0004360	0.4981	0.1573	-0.3527	0.4048	-0.0713	-0.1373	0.484	0.1599	0.1145	0.6902	-0.1601	-0.371	0.2667	0.4225	0.0128	0.4018	-0.2152	-0.2904	0.1269	-0.4959	-0.5175	0.4545	0.2525	-0.4165	0.2193	-0.4068	0.3747	0.3046	0.0187	0.2544	0.065	-0.2792	-0.3788	0.4902	0.026	-0.2408	-0.307	-0.272	-0.1044	-0.5498
FBgn0004362	0.1996	-0.1901	-0.3063	-0.0135	-0.188	0.2024	0.2273	-0.4436	0.3736	0.7878	-0.3023	-0.3298	-0.452	-0.8073	0.0476	0.7411	0.7965	0.3179	0.6001	-0.2823	0.8672	0.6959	0.7444	0.191	0.0519	-0.0362	0.8255	-0.3687	-0.45	-0.4427	-0.1933	0.0649	-0.5025	-0.385	-0.1017	-0.1125	-0.0595	-0.1584	-0.5089	0.0363
FBgn0004363	-0.1749	-0.333	-0.183	-0.1396	0.1653	0.349	-0.2482	0.1054	-0.2508	-0.1386	-0.0011	-0.1751	0.0376	0.7601	-0.2163	-0.0292	0.048	-0.2562	-0.0712	0.0827	0.1971	0.0465	0.039	0.2428	-0.3052	0.1246	-0.073	0.2031	0.205	0.0054	-0.171	-0.0955	0.06	-0.042	-0.0096	0.325	-0.0926	0.021	-0.0109	0.0219
FBgn0004364	-0.2505	-0.0762	-0.0694	0.0592	0.1589	0.0731	-0.0271	-0.162	-0.2897	-0.486	-0.0644	0.1933	0.0455	-0.2272	-0.5923	-0.3742	-0.35	-0.24	-0.2837	0.3022	-0.2251	-0.3886	-0.0817	0.5288	-0.1176	0.6548	-0.1104	0.0387	0.1752	0.121	-0.1404	0.0697	0.2424	-0.1626	-0.0091	0.231	0.3272	0.2613	0.2872	0.4518
FBgn0004367	-0.2033	0.0782	0.2429	-0.1756	0.0841	-0.1401	0.4401	-0.4307	0.0366	0.2443	0.1226	0.3815	-0.1755	-0.0205	0.3409	-0.2516	0.1409	-0.1242	-0.3865	-0.0632	0.249	-0.4396	-0.1729	0.1702	0.0746	0.2606	-1.2945	-0.0263	-0.5099	0.1868	0.015	0.0381	0.1709	-0.1329	-0.0049	0.354	0.0067	0.0464	0.3583	-0.5425
FBgn0004368	0.4797	0.3922	0.0806	-0.2222	-0.1503	0.2248	-0.3412	-0.0871	0.1996	0.0622	-0.0026	0.0465	-0.0259	-0.7088	0.0122	-0.1809	-0.0083	0.1338	0.0536	-0.1617	0.1287	0.0283	-0.0721	0.2031	-0.1176	0.1683	0.0278	0.0087	0.0714	0.0311	0.0305	-0.1325	0.1221	-0.0476	-0.3227	0.224	-0.0373	0.0182	0.0763	-0.171
FBgn0004369	0.1871	-0.1509	0.0987	-0.1676	-0.0956	0.2314	-0.0875	-0.0962	-0.098	-0.1622	-0.0439	0.0587	-0.3065	-0.9308	-0.0829	-0.1043	0.2418	0.0983	0.053	0.3598	0.0627	-0.1909	0.0509	0.397	-0.045	0.3684	-0.0855	-0.0741	0.0281	-0.006	-0.0688	0.0696	-0.2894	-0.0461	-0.1691	0.091	0.1424	0.117	0.2904	0.2933
FBgn0004370	0.0054	-0.2038	-0.0419	-0.3331	-0.477	0.4639	-0.5409	-0.5713	0.5267	0.1897	-0.3081	-0.1826	-0.5315	-0.9435	-0.0719	0.3822	0.4942	0.706	0.6425	0.1417	0.2241	0.2725	0.7259	0.3594	0.4207	0.2378	0.0944	-0.3297	0.1663	0.2863	-0.5272	-0.0359	-0.4237	-0.1427	-0.0972	-0.1005	0.3879	-0.3915	0.0092	-0.1284
FBgn0004372	-0.4707	-0.4652	0.3022	-0.8726	0.3276	-0.0739	0.2815	-0.1749	-0.5923	-1.0808	-0.2612	0.3004	0.1247	0.435	-0.0303	0.0393	0.0417	0.1562	0.204	-0.3077	-0.5928	-0.0995	-0.8896	-0.1766	0.3378	0.2443	-0.7963	0.1266	-0.1667	0.3382	0.148	0.4706	-1.7318	0.0557	0.3139	0.3647	0.0349	0.4839	-0.105	0.1254
FBgn0004373	-0.0117	-0.0758	0.2668	0.0414	0.0061	-0.0957	0.0839	-0.0687	-0.1565	-0.1721	0.0144	0.1447	0.0065	-0.5907	0.0222	-0.1024	-0.0646	0.1048	-0.0909	0.0352	-0.0989	-0.1856	-0.0376	0.0422	0.3184	0.168	-0.0291	-0.1505	-0.06	0.1664	0.1475	0.0757	-0.2371	-0.0882	-0.0937	-0.1073	0.1706	0.2576	0.2758	0.2066
FBgn0004374	0.0905	-0.0866	0.3828	-0.0588	0.2162	0.2548	0.2464	-0.1471	0.2622	0.856	-0.1486	0.1893	0.0159	-0.7036	0.1932	0.6983	0.5416	0.396	0.2362	-0.7637	0.1385	0.1674	0.2905	-1.3007	0.458	0.094	0.1401	-0.0065	-0.2842	-0.3199	0.2604	0.1553	0.3778	-0.394	0.3047	-0.2993	-0.2512	-0.6838	0.1716	-0.3537
FBgn0004378	0.1366	-0.3639	0.2834	-0.6117	-0.0304	0.056	0.1873	-0.3831	0.3705	1.0329	-0.265	0.1168	-0.0023	-0.9362	0.3637	0.9768	0.8042	0.213	0.5643	-0.5202	0.6462	0.415	0.3027	-0.2183	0.2644	-0.3402	0.1778	0.0105	-0.3947	0.0176	0.084	-0.4799	0.0378	-0.6842	0.3124	0.1232	0.0832	0.2804	0.0192	-0.3534
FBgn0004379	0.1104	0.0689	0.3964	0.0201	0.0402	-0.0115	0.2911	-0.0889	-0.146	0.2167	0.0138	0.3777	0.2844	-0.6869	0.3682	0.0925	-0.3548	0.1248	0.0231	-0.0749	0.0223	-0.4033	-0.1706	-0.1658	0.3408	-0.0108	0.1551	-0.1748	-0.2984	-0.0102	0.1646	0.0217	-0.0766	-0.2501	0.218	-0.4505	0.064	0.3074	0.0238	-0.382
FBgn0004380	0.2683	0.0663	-0.0418	-0.2789	-0.0834	-0.0288	-0.1067	0.0618	0.1682	0.1244	0.0326	-0.1907	-0.0027	-0.5222	0.0893	-0.1702	0.2175	0.019	-0.183	-0.0731	0.3773	0.2847	-0.1386	-0.0269	-0.0838	-0.2172	0.2055	0.2187	0.0735	-0.2457	-0.1158	-0.3416	0.2035	0.1818	0.1458	0.223	-0.1038	-0.1015	0.0566	0.1161
FBgn0004381	0.0674	0.1131	0.411	0.0967	-0.2024	0.3279	-0.3329	-0.0935	0.1997	-0.4067	0.042	-0.0673	-0.1288	0.1181	0.1138	-0.0632	0.2448	0.0558	-0.244	-0.1813	0.318	-0.0205	0.3714	0.0998	-0.2955	0.0333	-0.3915	0.1135	0.122	-0.0584	-0.0149	-0.1184	-1e-04	-0.0489	-0.0061	0.0215	0.0509	-0.0193	0.1157	-0.0782
FBgn0004387	0.1855	-0.0989	0.0965	-0.1511	-0.0313	0.0135	-0.1085	-0.3615	0.0617	-0.0354	-0.0217	0.233	-0.226	-0.4626	0.0154	-0.2396	0.2313	0.0742	-0.1278	-0.1722	0.2875	-0.0454	0.1557	0.171	0.0672	0.122	0.0789	-0.1295	-0.144	0.0092	0.0936	0.0569	0.2691	-0.1663	-0.0964	-0.0471	0.1145	-0.0204	0.3464	0.1509
FBgn0004390	0.1903	-0.1482	0.0693	0.0566	-0.0473	0.0887	-0.3337	-0.0999	-0.0838	0.0037	0.068	0.2556	-0.218	-0.7642	0.3109	-0.3749	0.3203	0.1227	0.0118	-0.0054	0.1084	0.1173	0.3661	0.1485	-0.1447	0.2462	0.1064	-0.0462	0.0571	0.2393	-0.158	-0.0447	-0.2178	-0.1194	-0.3221	0.2019	-0.0387	-0.027	0.2002	0.1147
FBgn0004391	-0.3	0.1547	0.3153	0.2293	0.1535	-0.1931	-0.0306	0.026	-0.0472	-0.2398	-0.1754	0.4018	0.1099	0.3203	-0.0477	-0.0392	0.1601	0.0981	-0.1918	-0.3029	0.1722	-0.0703	-0.1597	-0.0805	0.0116	-0.1177	0.4068	-0.1214	-0.305	-0.036	-0.0297	0.0079	-0.4436	0.0616	-0.0367	-0.1621	0.1873	0.2	0.0923	-0.1371
FBgn0004394	0.7448	-0.3581	0.813	0.0374	0.1798	0.1534	-0.1964	-0.1613	-0.2399	0.4403	0.4374	0.4188	-1.0387	-2.6883	-0.3424	0.4415	-0.197	-0.0289	-0.6338	-0.3918	1.0581	0.803	0.6539	0.2066	0.047	0.6228	0.451	-0.0087	0.0703	0.5254	-0.0623	-0.4984	-0.1504	-0.6047	-0.0076	0.2113	0.2994	-0.2442	0.3228	0.1259
FBgn0004395	0.014	0.0635	0.2489	0.3911	-0.0416	-0.2578	0.1951	-0.0611	-0.362	-0.7045	0.1625	0.3413	-0.2801	-0.3875	-0.0485	-0.6298	-0.1591	0.2043	-0.5441	0.3547	-0.7182	-0.48	-0.622	0.2183	0.3685	0.3001	-0.221	0.0167	-0.1874	0.3073	-0.0762	0.2494	-0.2018	0.3294	-0.1787	0.0982	0.2273	0.0483	0.5583	0.4392
FBgn0004396	0.0035	-0.0139	-0.1939	0.0306	0.157	-0.2133	-0.1129	-0.2868	0.0423	0.2222	-0.325	0.1375	-0.4545	-0.5785	0.0255	0.5019	0.3459	0.0751	-0.0686	0.4379	0.0895	0.3322	0.5218	0.2043	-0.1725	-0.0648	0.2573	-0.4196	-0.1403	0.0876	0.2516	0.2724	-0.4889	-0.3793	-0.5195	-0.3224	0.3586	0.0864	0.2675	0.2343
FBgn0004397	0.19	0.0963	-0.0274	-0.1575	-0.4061	0.2923	-0.4176	-0.1539	-0.0789	0.282	0.0425	-0.152	0.0654	-0.1212	-0.2107	-0.2924	0.1939	0.1049	-0.1149	-0.0651	0.1826	0.1437	0.1679	0.261	-0.1988	0.1593	-0.0953	0.0315	0.036	-0.0475	-0.1767	-0.1509	0.3622	0.1129	-0.1446	0.218	0.0782	0.0103	0.2483	-0.1907
FBgn0004400	0.7081	-0.2576	0.4055	0.5853	-0.0346	-1.5657	0.3962	-0.2768	-0.5248	0.2454	0.6392	0.4479	0.075	-0.8528	-0.2314	-0.1106	-0.5877	1.1448	-0.4827	-1.4937	-0.0059	-0.5515	0.612	-1.767	0.6794	-1.2466	1.0159	0.0825	0.4051	-0.767	0.0139	0.9586	-1.4049	0.125	0.6966	0.2538	-0.074	0.4735	0.4529	-0.0452
FBgn0004401	0.2497	0.0681	-0.2681	-0.0099	-0.1365	-0.0276	-0.2797	-0.3285	0.258	1.3497	0.1761	-0.4169	-0.3537	-0.487	0.3201	0.6833	0.6972	0.2918	0.4175	-0.4616	0.8279	0.7064	0.7681	-0.0344	-0.3553	-0.3639	0.6308	-0.3212	-0.365	-0.4136	-0.4267	-0.4568	-0.1481	-0.2548	-0.3284	0.0399	-0.3464	-0.2965	-0.2285	-0.5443
FBgn0004403	0.1547	0.1862	-0.265	-0.0789	0.1515	0.0763	-0.0769	0.0755	0.1135	0.3638	0.3086	-0.2933	0.0684	0.9493	0.0858	0.4117	-0.1317	0.1196	0.048	-0.5263	0.1152	0.1282	0.0478	-0.156	-0.428	-0.6595	0.1926	0.2169	0.0067	-0.2101	-0.2682	-0.4407	0.1993	0.3428	0.0849	0.5149	-0.5071	-0.3264	-0.1936	-0.4574
FBgn0004404	-0.1819	0.1236	-0.1098	0.0013	0.1046	-0.0498	-0.1266	0.181	-0.1571	0.0147	0.2374	-0.0309	0.1601	0.7252	-0.1484	0.0214	-0.2673	-0.1347	-0.0569	0.0082	-0.0804	-0.085	-0.1378	0.2391	-0.3211	-0.0668	-0.0088	0.1831	0.2082	0.0951	-0.3002	-0.1182	0.0275	0.2546	0.0171	0.4258	-0.1333	-0.2395	0.1427	-0.3663
FBgn0004406	-0.0163	0.3738	0.0595	0.1463	0.0485	-0.6162	0.0366	0.0668	-0.1475	0.1433	-0.0222	0.2466	0.1796	0.3211	0.4008	0.4344	-0.3639	-0.0233	-0.2281	-0.2792	0.1999	-0.3287	-0.1078	-0.356	0.1403	-0.1265	0.0669	-0.2229	-0.201	-0.2568	-0.056	0.0987	0.9306	0.0022	0.142	0.0943	-0.0822	-0.0709	-0.0272	-0.4695
FBgn0004414	-1.978	-0.0462	-0.7066	-0.6295	0.5045	0.0321	-0.5126	0.1065	-0.9218	-0.7394	-0.6238	0.9012	0.723	0.8526	-0.7359	0.079	-0.4375	-0.1066	-0.8726	0.4456	-1.5705	-0.7417	-0.1471	-0.4819	0.3292	0.8297	0.2674	-0.2648	1.2432	0.9232	0.5748	1.9302	-0.2982	-0.1171	-0.2017	0.424	0.4538	0.2713	-0.2894	1.5891
FBgn0004419	-0.0531	0.0392	0.1282	0.1591	0.1902	-0.0132	0.2284	0.1337	0.0511	-1.1237	0.1584	0.1315	0.1234	0.1588	-0.1031	-0.7275	-0.435	-0.3153	-0.1013	0.2247	-0.7075	-0.1492	-0.4696	0.2994	0.2234	0.2481	-0.3648	0.1269	0.0562	0.2129	0.2508	0.31	-0.2058	-0.0122	0.1727	0.2075	0.1417	0.2218	0.0997	0.1376
FBgn0004425	0.6651	-1.3318	0.921	0.9292	0.97	1.5758	1.3372	2.0605	2.0598	0.886	2.6771	-1.0434	-0.7251	-0.3352	-1.6149	-1.046	-2.5045	-2.5482	-2.3441	-2.2452	-2.2177	-2.2875	-2.1798	0.2137	-2.3977	2.2423	-0.2806	-1.1378	-0.4573	-1.3826	0.9577	1.8182	1.4081	2.7915	-1.8338	3.3049	-1.3303	2.2921	1.2141	-1.3627
FBgn0004426	1.2069	-2.5538	1.9282	1.8374	1.7286	1.574	1.9095	3.2386	2.3543	1.5906	3.3934	-2.6074	-1.6956	-0.5672	-3.9269	-1.4822	-2.692	-3.1028	-3.9158	-3.2033	-2.5282	-2.1399	-5.3323	0.7216	-3.106	3.6718	0.8596	-1.7118	-1.5355	-5.1554	2.0133	2.0164	2.5766	3.2093	-2.9633	4.4784	-1.0995	3.1074	2.6359	-1.9035
FBgn0004427	0.6491	-1.4499	1.1833	1.1398	1.0772	2.0055	1.4906	1.9907	1.9739	0.8307	2.4334	-0.9227	-0.806	-0.6127	-1.6968	-1.0437	-2.4895	-2.7352	-2.4675	-1.95	-2.2833	-2.3472	-2.3179	0.6852	-2.3847	2.6025	-0.1186	-1.2331	-0.649	-1.299	1.1262	2.183	1.3473	2.5884	-1.9929	3.1252	-1.4476	2.7043	1.6676	-1.328
FBgn0004428	-0.1982	-0.5206	0.6926	0.2452	-0.0068	0.4825	0.4421	1.439	0.8172	0.0615	0.936	-0.5058	-0.1222	0.3457	-1.1466	-0.1299	-1.1674	-1.4317	-1.3786	-0.8323	-1.3837	-1.1332	-1.6278	-0.7328	-0.8519	2.3091	-0.7301	-0.476	0.067	-1.0629	0.2874	1.0356	-0.1851	0.6416	-0.8849	2.3616	-0.1702	1.1278	1.1811	-0.1593
FBgn0004429	-0.1519	-0.6036	0.6079	0.5605	0.6212	0.3855	0.0377	1.6033	0.592	1.0031	0.2098	-1.9218	-0.8615	-1.2523	-2.5641	-0.3704	-0.687	-1.426	0.0248	-0.2629	0.0281	0.1791	-2.1848	0.8918	0.1994	2.2795	-0.5376	0.0102	-0.853	-2.5664	0.2126	0.6277	0.2417	0.5039	0.0352	1.3049	0.6752	0.7081	0.7621	-0.617
FBgn0004430	1.2224	-2.3006	1.2318	1.4908	0.5282	2.0748	1.8295	2.1542	1.9814	1.3293	2.9292	-1.3968	-0.9477	-1.1228	-0.6843	-1.6466	-3.1976	-1.4275	-1.6258	-1.9622	-2.8381	-2.4104	-2.9363	0.6928	-2.9907	2.9126	-0.1011	-1.3524	-1.111	-1.9605	1.4066	2.3006	1.1211	2.3837	-1.6773	3.4513	-1.7265	2.8782	1.4457	-3.1152
FBgn0004431	-1.7167	0.6591	-1.5893	1.1514	-2.2383	1.4867	0.8721	-2.4715	-1.2676	-0.4523	-1.2308	2.1611	1.5988	1.2049	2.0577	0.737	1.3592	1.2875	0.0961	1.6382	-1.1684	0.0917	1.188	-0.5462	-0.9732	-1.9864	-1.1181	1.3182	2.4309	2.5575	-0.7612	-1.4676	-0.9275	0.9007	1.5588	-0.0095	-1.6902	-1.8516	-1.2463	1.4338
FBgn0004432	0.1482	-0.2053	-0.2729	-0.0195	0.054	0.0328	-0.2675	0.1121	0.1363	0.0352	0.0177	-0.3849	0.0145	0.5786	-0.1284	0.1015	0.0711	0.053	0.0682	0.0856	0.1247	0.1064	-0.0584	0.1174	-0.2374	-0.0727	-0.0068	0.2051	0.0708	-0.0529	-0.2324	-0.137	0.0154	0.16	0.0297	0.3008	-0.1025	-0.24	-0.123	-0.138
FBgn0004435	0.3661	-0.0425	0.1136	0.3803	-0.295	-0.1299	0.18	0.2371	-0.1648	-0.8864	0.0289	0.1565	-0.1546	-0.656	-0.558	-0.6392	-0.2124	0.0075	-0.3536	0.6035	-0.3171	-0.4313	-0.8219	0.336	0.277	0.5743	-0.3457	0.0793	0.2079	0.4612	0.0623	0.0874	-0.0892	0.0813	-0.0553	0.163	0.413	0.1636	0.2855	0.348
FBgn0004436	0.0822	0.168	0.0654	-0.0957	-0.0589	-0.0919	-0.1694	0.0283	0.0102	-0.7076	-0.0449	-0.0291	-0.0935	0.3929	0.1326	-0.2908	0.0163	0.1521	-0.0138	0.0177	-0.2457	0.0906	-0.4042	0.3073	-0.0325	0.2351	-0.1849	0.0745	0.0166	-0.1914	0.0303	0.085	0.027	-0.0302	-0.1835	0.2643	0.3073	0.0034	0.1999	0.1577
FBgn0004449	0.3677	0.0092	-0.2897	-0.0562	-0.0085	0.1891	-0.2115	-0.1408	0.2287	-0.0925	0.0075	0.0919	-0.3959	0.1324	-0.0876	-0.3709	0.2729	0.1974	0.0296	0.2117	0.1232	-0.0181	0.2829	0.0337	-0.2148	0.1881	0.1223	-0.013	0.117	0.0959	-0.1934	-0.3397	-0.027	-0.2652	-0.2999	0.2529	0.0483	-0.106	0.0384	0.0602
FBgn0004456	0.0571	-0.1049	0.2269	-0.0279	0.0283	0.308	0.0592	-0.2888	0.0829	-0.4032	0.0124	0.1363	-0.1052	-0.1151	-0.173	-0.3816	0.0736	-0.0958	-0.337	-0.019	-0.0012	0.1167	-0.134	0.3039	-0.0199	0.2343	-0.4581	-0.0892	-0.1108	-0.113	0.0651	-0.0343	0.1717	-0.0563	-0.1303	0.1752	0.1577	0.0752	0.3989	0.346
FBgn0004462	0.2345	-0.0636	-0.1741	-0.0796	-0.3249	0.1638	-0.1419	-0.44	0.0255	0.4241	0.029	-0.0465	-0.0392	-0.3379	0.2689	0.4014	0.6405	0.2334	0.1251	-0.2626	0.1804	-0.0863	0.3131	0.1474	0.1133	-0.0397	0.7212	-0.1195	-0.1555	-0.0296	-0.0328	-0.1604	-0.0355	-0.2379	-0.1259	-0.0513	-0.0825	-0.2419	0.0635	0.0712
FBgn0004463	0.3654	-0.1599	-0.1132	0.1576	-0.0166	0.3197	-0.2995	-0.1131	-0.2139	0.1963	-0.1051	0.0573	0.0126	0.2645	-0.1682	-0.5101	-0.0292	-0.3175	0.4704	-0.2879	-0.2059	0.3108	-0.3459	0.3802	0.1089	-0.2144	-0.1874	-0.0265	-0.1367	0.0192	0.1643	-0.214	-0.547	0.0038	0.0248	0.3577	-0.0663	0.148	0.2264	-0.3591
FBgn0004465	-0.0385	0.0426	-0.089	0.1479	0.1201	0.0584	0.5293	0.0771	-0.2399	-0.2117	0.0459	-0.2283	-0.138	0.7342	-0.1875	-0.06	-0.6773	-0.2018	-0.1103	-0.0557	0.212	-0.0063	-0.7463	0.2593	-0.1922	-0.1101	0.014	0.357	0.104	0.0155	0.0529	-0.1199	-0.0224	0.2316	-0.0676	0.2216	0.0613	0.1501	-0.267	-0.1295
FBgn0004507	-0.1339	-0.3665	-0.2972	-0.2085	0.1389	-0.1735	-1.1376	0.4559	-0.0047	-0.133	-0.012	-0.2417	0.1182	0.7628	-0.2916	0.1562	0.1125	-0.0553	-0.0812	0.0875	0.2158	0.0479	-0.0725	0.4429	-0.2868	0.1569	-0.3624	0.3237	0.5131	-0.0255	-0.2596	-0.2159	0.2667	-0.101	0.4358	0.45	-0.3299	0.0981	0.3366	-0.2014
FBgn0004509	0.1811	0.0131	0.0963	-0.0983	-0.1198	0.1382	-0.2027	-0.2435	0.1021	-0.0841	-0.2155	-0.0786	-0.2741	-0.7451	0.1567	0.0788	0.2863	0.0664	-0.0193	0.2224	0.2949	0.2591	0.1465	0.1973	-0.0088	0.213	0.3151	-0.1031	-0.15	-0.1895	-0.078	-0.1581	-0.2531	-0.0442	-0.3051	0.1443	0.1774	-0.1509	0.2689	0.1778
FBgn0004510	0.2659	-0.0151	-0.1245	-0.0417	0.2547	0.3449	-0.0899	-0.0864	0.5966	0.4798	-0.2974	-0.0561	-0.4169	-0.3417	0.4115	0.5226	0.6662	0.4648	0.4202	-0.2006	0.5153	0.3944	0.6539	0.0544	0.0345	-0.1919	0.3712	-0.2966	-0.3331	-0.3242	0.001	-0.0245	-0.1571	-0.2819	-0.246	-0.1968	-0.019	0.1044	-0.1359	-0.2776
FBgn0004512	-0.0719	0.3108	0.2367	0.0344	0.0881	-0.1768	-0.2024	-0.0759	-0.0688	0.2788	-0.158	-0.0565	-0.0272	-0.0694	0.1161	0.1435	0.1777	0.3576	0.1312	-0.367	0.2974	0.0823	0.2361	-0.0668	-0.2556	-0.4996	0.2924	-0.0085	-0.1998	-0.1847	-0.2683	-0.2442	0.1289	0.0069	0.0411	0.3839	-0.2105	-0.0867	0.2391	-0.0674
FBgn0004513	0.324	0.1082	-0.4359	0.1445	0.1422	0.3018	-0.3368	0.0347	-0.1878	-0.3694	0.1951	-0.0612	-0.1512	-0.789	-0.3349	-0.276	-0.3418	-0.7301	-0.234	0.0195	-0.0171	-0.1953	-0.478	0.4568	0.0287	0.3888	0.0778	0.4481	0.1722	0.0034	0.0539	-0.3733	-0.6244	-0.0593	-0.1732	0.5287	-0.0115	0.1657	0.3328	0.3766
FBgn0004514	0.3008	0.0353	0.5502	-0.4248	-0.2805	-0.0694	0.5548	0.1111	0.4095	0.2968	0.4016	-0.3823	-0.2459	-2.3383	0.3286	-0.3433	0.2485	0.5917	0.6761	-0.0727	1.114	-0.1023	0.5558	-0.0753	-0.3532	0.6255	0.3785	0.0522	0.0423	0.4214	-0.1637	-0.1243	0.1394	-0.0584	-0.4327	-0.1467	0.0334	0.5719	0.1898	-0.5723
FBgn0004516	0.1669	-0.1917	-0.1219	0.1072	-0.5487	0.4209	-0.2549	0.22	0.0543	-0.2275	0.1122	0.0352	-0.2445	-2.0692	-0.1644	-0.2655	0.3957	0.04	-0.0712	0.2248	0.2632	0.1685	0.1414	0.0692	-0.1706	0.5119	0.0997	0.1695	0.2533	0.0849	0.1798	-0.1881	-0.2339	-0.0924	-0.004	0.2923	0.392	-0.023	-0.0459	0.3917
FBgn0004552	-0.6802	-0.314	-0.3709	0.2515	0.033	-0.2315	-0.9289	-1.8007	0.1394	0.7177	0.2806	-0.4506	-0.1532	1.3901	-0.5868	0.6636	0.3334	0.4501	0.1325	-0.1212	-0.179	-0.2181	0.0776	0.1293	-0.2709	0.5115	0.7648	0.0547	0.6271	-0.2579	0.1862	0.1361	0.5577	-0.2407	-0.0767	0.3124	0.4008	-0.0302	-0.401	0.2874
FBgn0004554	1.0146	0.5206	-0.463	1.1686	-0.2776	1.8212	0.5465	-1.334	2.9004	1.361	-1.2725	-1.9364	-0.4852	0.4557	-0.5192	0.6903	0.4059	-0.4514	1.2185	-1.3004	-0.0454	1.0127	-0.1424	-1.3638	-3.2054	1.1146	2.8117	1.1489	1.112	1.7909	-2.1158	0.6761	1.4742	0.1241	-0.7586	-0.5043	-0.5476	-1.0479	-0.3493	1.2466
FBgn0004556	-0.0283	0.0525	-0.3594	-0.0196	0.1858	-0.1653	-0.0193	-0.2248	-0.5189	-0.1729	-0.0552	0.3657	-0.3503	0.0161	0.2679	-0.4096	-0.0917	-0.7032	-0.1457	-0.0017	0.0402	-0.3454	-0.0824	0.1744	0.4364	-0.1529	0.0073	-0.1664	-0.4407	0.4409	-0.0119	0.2628	0.1686	0.0206	-0.1442	0.1065	0.2767	0.1336	0.3318	-0.1959
FBgn0004567	-0.737	-0.323	0.4532	0.2516	-0.3817	0.9756	-0.487	-0.2764	-0.8852	-0.7575	-0.2323	0.7195	-0.5196	-1.2188	-0.6686	-0.507	0.0766	0.5373	-0.2073	0.757	0.413	-0.5612	1.0269	-0.0265	0.5167	0.3892	-0.3616	-0.1635	0.4983	0.0801	-0.1103	-0.6293	-0.3653	0.0829	-0.9602	0.3316	0.1011	-0.1086	0.8023	0.7932
FBgn0004569	0.223	-0.0446	0.1939	-0.1703	0.0259	0.2188	-0.2205	-0.3975	0.2395	-0.1412	0.1142	-0.1263	-0.2415	-0.4139	-0.2325	-0.2938	0.4529	0.2581	0.4929	0.0031	0.2253	0.0491	0.3473	0.0136	-0.1686	-0.143	0.5729	-0.0361	0.0839	0.0927	-0.1299	-0.4955	-0.2126	-0.0185	0.1073	0.2156	-0.0437	-0.0865	0.298	0.0056
FBgn0004573	-0.413	-0.0262	-0.2633	0.1193	-0.0287	0.2108	-7e-04	0.0477	0.517	-0.1571	-0.0542	0.0345	-0.1872	-0.9384	-0.4156	0.0662	-0.3716	0.6262	0.0496	0.1674	-0.1182	-0.4291	-0.1019	0.233	0.0484	0.3557	-1.1754	0.193	0.2821	0.1699	0.1332	0.1865	-0.5321	0.0035	-0.2565	0.0578	0.2376	-0.0143	0.2238	-0.0356
FBgn0004574	0.1957	0.1172	0.0343	0.0577	-0.2215	0.0532	-0.1869	0.1748	0.0361	-0.0249	0.1861	-0.0514	-0.0584	-0.3705	-0.1557	-0.1051	0.2827	-0.0545	-0.1053	-0.127	-0.2151	0.055	0.1418	0.0639	-0.0491	-0.2273	-0.1548	0.1579	0.0995	-0.064	-0.0913	-0.1888	0.2251	0.1093	-0.0439	0.2382	0.1177	-0.0143	0.0648	0.0852
FBgn0004575	-0.0394	-0.0674	-0.0974	0.0671	-0.4684	0.3277	-0.3786	0.0761	0.0377	-0.296	0.1364	0.0633	0.4213	-3.6372	-0.3117	-0.3444	0.2815	0.1948	-0.0514	0.4421	0.4716	0.5366	0.0599	0.4331	0.1344	0.6584	0.2217	0.0413	0.2186	0.1494	0.2174	-0.2147	-0.3646	-0.0023	-0.3007	0.3864	0.4333	-0.2218	0.2447	0.3131
FBgn0004580	0.2124	-0.0784	0.2331	0.0214	-0.3551	0.3462	0.0151	0.3421	-0.1056	-0.2029	0.1389	0.1392	-0.027	-1.2703	-0.2858	-0.9411	-0.0989	-0.2012	-0.1059	0.3687	-0.5443	-0.3832	-0.3448	0.2369	0.0853	0.49	-0.5883	0.2314	0.2514	-0.0357	0.1664	-0.0173	0.2274	0.0064	-0.1102	0.3683	0.4403	0.1072	0.3972	0.4149
FBgn0004581	-0.3234	-0.0357	0.2944	-0.1527	0.289	-0.0716	-0.0892	-0.0383	-0.0099	0.2621	-0.3261	0.478	0.202	-0.5777	0.4302	0.5778	-0.3571	-0.2046	0.3524	-0.0628	0.0059	-0.2331	0.0315	-0.2913	0.228	-0.4497	0.6507	-0.1917	-0.2057	0.0416	0.2328	-0.077	-0.681	-0.0564	0.1915	-0.3828	0.1841	0.2555	0.0255	0.0463
FBgn0004583	0.0451	0.0243	-0.0402	-0.2013	-0.0386	0.1913	-0.0015	-0.116	-0.0554	0.019	-0.2912	-0.0673	-0.3001	-0.3581	0.1894	0.0361	0.2269	0.1252	0.0919	0.1466	0.3673	0.3011	0.1477	0.2244	-0.099	0.0674	-0.3108	-0.0578	-0.1282	-0.1036	0.1243	-0.0594	0.0345	-0.1012	-0.13	-0.1434	0.0179	-0.0821	0.3121	0.2153
FBgn0004584	0.3164	0.0312	0.3921	-0.5439	0.1185	-0.4767	0.1892	0.1349	-0.2362	0.0445	0.1229	-0.0345	0.1414	-0.2233	0.0803	-0.1505	0.0105	-0.1796	0.3752	-1.2059	0.1707	-0.1808	0.0856	-0.2471	0.1665	-0.0031	0.5722	-0.0899	-0.207	-0.0323	-0.1023	0.1976	-0.1183	-0.0562	0.0357	0.4878	-0.0504	0.2913	0.1394	-0.2875
FBgn0004587	0.1796	-0.026	-0.0225	-0.0035	-0.2634	0.1996	-0.1734	-0.0856	0.0961	0.3191	0.0311	-0.223	-0.2528	-0.6642	0.2021	0.0909	0.2406	0.2108	-0.0506	0.1664	0.29	0.247	0.3363	0.1084	-0.2128	0.0703	0.2897	-0.163	-0.0093	-0.0961	-0.0094	0.0015	-0.136	-0.1986	-0.2516	0.2206	0.0105	-0.1426	-0.1879	-0.2084
FBgn0004589	-1.0161	-0.5386	-0.1083	0.8805	-0.9034	0.6244	-0.6852	0.2979	-0.2443	-0.1476	0.3345	-0.92	1.2294	0.0664	-0.0239	0.3294	0.7325	-0.1607	-0.4909	0.8906	-0.0766	0.1078	-1.3741	-0.5621	0.7376	0.1714	-0.4222	0.6961	1.6507	-0.398	-0.8399	0.5413	-1.0364	-0.1649	0.7196	-1.7402	0.5529	0.5407	-0.1301	-0.2108
FBgn0004595	0.3044	-0.2418	0.1945	0.2061	-0.3454	0.3387	-0.0053	0.0863	0.009	-0.169	-0.1984	0.3273	-0.5454	-2.7402	-0.2797	-0.2808	0.2203	0.238	-0.0305	0.6695	0.2234	0.0533	-0.0548	0.3493	0.0677	0.7547	0.0953	-0.0204	0.0155	0.3981	0.1201	0.1461	-0.6612	-0.3344	-0.2986	0.0655	0.3231	0.1523	0.423	0.3157
FBgn0004597	-0.6977	0.0211	-0.0069	-0.3154	-0.0186	0.2769	0.031	0.0405	-0.0933	-0.7415	0.1673	-0.0345	-0.1063	0.3885	0.3101	0.283	-0.5042	-0.1983	0.4621	0.3004	0.3561	-0.7728	-0.0407	-0.1119	-0.099	0.1249	0.057	-0.1587	-0.2232	-0.4091	-0.0235	0.221	0.9278	0.3969	0.4067	0.4218	-0.329	-0.2686	-0.1108	-0.2025
FBgn0004598	0.0778	0.3145	-0.2495	0.2446	-0.2142	0.1811	0.1135	-0.1248	0.1437	-0.1002	0.107	0.0061	-0.0432	-0.0401	-0.1736	-0.2104	-0.1601	-0.1845	-0.1261	0.0794	-0.1205	-0.0541	0.3184	0.3333	-0.1044	0.2044	-0.2753	0.0019	0.2402	0.0524	0.0146	-0.022	-0.2233	0.075	-0.3185	0.153	-0.0067	-0.1235	0.0081	0.1036
FBgn0004606	0.2728	0.2897	-0.1181	0	0.1845	-0.2239	-0.6417	-0.0554	0.2082	-0.2658	-0.1733	-0.04	-0.1649	0.0597	-0.1066	0.004	0.1838	0.0964	-0.3324	0.2194	-0.334	-0.0511	0.1032	0.0772	-0.2239	0.1506	0.044	-0.0844	0.2616	0.2245	0.0199	0.1113	-0.4206	-0.1424	-0.1959	0.2177	0.2646	0.0484	0.3987	-0.2316
FBgn0004607	0.1666	-0.1583	0.0209	0.2155	-0.0567	0.262	-0.201	-0.1704	0.0348	-0.4461	0.1817	0.1098	-0.1942	-1.2342	-0.0285	-0.5512	0.1481	-0.0922	-0.3056	0.3438	-0.3571	0.0497	-0.248	0.332	0.2051	0.6672	-0.3769	0.1622	0.1059	0.223	0.0872	-0.2282	-0.3621	0.1508	-0.4311	0.0642	0.3706	0.068	0.3232	0.4004
FBgn0004611	0.2785	-0.0054	0.0016	0.0967	-0.2114	0.3655	-0.0251	-0.0792	0.0759	-0.1682	0.1398	-0.1031	-0.2317	-1.2071	-0.1014	-0.3837	0.1344	0.1952	-0.1119	0.1037	0.066	-0.017	0.017	0.2176	0.0821	0.2307	0.1602	-0.0713	0.1974	-0.0165	-0.0648	-0.0078	-0.0535	0.0176	-0.2179	0.1734	0.1522	-0.1278	0.091	0.3968
FBgn0004618	0.2876	-1.0993	0.2824	0.4185	-1.115	0.5383	-0.9164	0.0478	-0.6885	-0.0856	-0.0497	0.6769	6e-04	-0.3576	-1.2442	-1.8644	0.6694	-0.7314	-0.0765	0.3019	-0.5551	-0.8202	-0.1985	0.5238	0.5418	1.0584	-0.4795	-0.0455	0.6336	0.5294	-0.0087	0.765	-0.9106	0.4126	-1.444	-0.4532	0.7449	0.4908	0.5582	0.8346
FBgn0004619	-0.4476	0.0331	-0.6114	0.2115	-0.4795	0.402	0.4123	0.2578	0.2401	-0.0387	0.4419	-0.1806	0.1162	-1.5678	-0.0726	-0.428	0.5695	0.2599	-1.2163	0.4866	-0.0795	-0.0057	0.451	0.1325	0.0789	0.4648	-0.2942	-0.1181	0.4595	-9e-04	0.1066	-0.2585	0.5014	-0.3312	-0.2073	0.0589	0.2211	0.1692	-0.1112	0.1646
FBgn0004620	0.0271	0.2108	-0.1642	-0.1724	0.0927	0.3813	0.3078	-0.3487	-0.1028	-0.1028	0.0662	0.2559	-0.2619	0.561	-0.2349	-0.1338	-0.1463	-0.3224	0.0759	-0.0644	-0.5518	-0.8826	0.2164	0.2696	-0.3233	0.3295	0.4502	0.0629	-0.0369	-0.3407	0.1973	-0.0347	0.4114	0.0065	-0.286	0.1752	-4e-04	-0.1256	0.3061	-0.1558
FBgn0004622	0.2717	-0.249	-0.0735	0.236	0.0276	0.5143	-0.448	-0.0545	0.5566	1.0382	0.0902	-0.3278	-0.2986	-1.0313	-0.2334	-0.0581	0.4925	-0.1559	0.455	-0.4478	0.9939	0.8941	0.9263	-0.3766	-0.0487	0.2106	0.9308	-0.207	0.1139	0.4096	-0.2324	-0.3551	0.1658	-0.1781	-0.4098	0.024	0.23	-0.2655	-0.007	0.4903
FBgn0004623	0.2503	0.0632	0.2743	0.4035	-0.4206	0.2689	-0.5031	0.681	-0.4957	-0.7256	0.2552	0.4317	-0.282	-0.3788	-0.4475	-1.5388	-0.0529	-0.3562	-1.0288	0.0025	0.2051	-0.369	0.2233	0.6912	0.285	0.328	-0.2144	0.329	0.5886	0.4554	0.023	0.268	-0.3124	0.2425	-0.1819	-0.0592	0.255	-7e-04	0.0778	0.368
FBgn0004629	0.1506	0.0693	-0.5158	-0.0331	-0.5102	-0.6131	-0.1015	-0.8334	0.1805	0.5578	0.0889	-0.355	0.2552	0.9739	-0.1903	0.5591	0.3631	0.388	0.4271	-0.0223	0.4867	0.2371	0.3384	-0.6572	-0.3881	-0.4273	0.6444	0.4872	-0.1645	-0.0355	-1.1204	-0.67	-0.2324	0.3344	0.2	0.5879	0.2797	-0.3377	-0.3787	-0.0656
FBgn0004635	0.1696	-0.1649	0.661	-0.0027	-0.0713	0.0986	-0.1335	-0.3802	0.4034	0.2615	-0.3496	-0.0324	-0.7022	-0.1383	0.1263	-0.3266	0.5526	0.29	0.0853	0.3055	-0.0049	0.3644	-0.2545	0.1873	-0.1323	0.446	0.9706	-0.1903	-0.0435	0.3924	-0.2896	-0.0638	-0.3081	-0.1537	-0.427	-0.163	0.0659	0.1502	0.4383	-0.298
FBgn0004636	0.4231	-0.2527	-0.1411	-0.0994	-0.1748	-0.113	-0.0421	-0.1008	0.0904	0.1275	-0.29	-0.2269	-0.2422	-0.0678	0.1503	0.3189	0.4907	0.2957	0.119	0.3752	0.0616	0.2849	0.1065	0.0656	-0.0932	0.1618	-0.0926	-0.1435	-0.2424	-0.0615	-0.1902	-0.1346	-0.2735	-0.2297	-0.1669	0.0475	0.0828	-0.0134	0.1421	-0.0432
FBgn0004638	0.1956	0.1439	-0.0242	-0.0632	-0.0155	-0.0786	0.1022	-0.0462	-0.0419	-0.1639	0.0123	-0.1089	-0.092	-0.1367	0.1179	-0.3704	0.1084	0.04	-0.1933	0.2146	-0.178	0.0996	0.1123	0.1753	0.1708	0.1392	-0.1435	-0.0238	-0.1018	0.0804	0.0478	0.0217	-0.3132	0.0102	-0.1219	0.1132	-0.0362	0.0589	0.1597	0.0141
FBgn0004643	-0.5758	0.2456	-0.3733	0.1394	-0.1566	0.118	0.0293	-0.0193	0.1171	0.4701	0.1147	0.1573	0.0323	0.044	-0.2458	-0.1074	0.2427	-0.5068	0.1667	0.0739	-0.4695	-0.1027	0.1207	0.0731	-0.0944	-0.2539	-0.3132	0.0556	0.0674	-0.1671	0.2939	-0.1446	0.1356	0.032	-0.0807	0.3333	-0.2343	0.1319	-0.1591	0.2251
FBgn0004644	0.1803	-0.1921	-0.4005	-0.1999	0.2756	-0.3477	0.633	0.1691	-0.3234	0.0747	0.0026	-0.2713	0.1723	-0.8223	0.0956	0.1512	0.8376	0.3659	-0.4555	0.0717	-0.445	-0.3709	0.2297	0.0562	0.1968	-0.0539	0.27	0.0251	-0.115	0.066	0.3802	0.2344	0.5621	0.2632	-0.2192	-0.4268	-0.6042	-0.1239	0.2451	0.0027
FBgn0004646	0.1733	-0.1858	-0.3	-0.0093	-0.1456	0.1185	-0.2341	0.0044	-0.0178	-0.0466	-0.1298	0.0058	-0.1547	0.1381	-0.1881	-0.026	0.2434	0.2456	0.3312	0.1689	-0.0071	-0.0735	0.3664	0.2866	0.0212	0.2964	0.1395	0.0118	0.0521	0.0916	0.0144	-0.1428	-0.1216	-0.2002	-0.0806	-0.03	-0.1378	-0.2229	-0.0974	-0.1371
FBgn0004647	0.0159	0.1903	-0.1653	-0.1318	-0.1092	0.2269	-0.7458	-0.0975	0.0435	-0.1256	-0.0946	0.0602	-0.1097	-0.4174	-0.1294	-0.1147	0.3183	0.0606	0.5269	-0.0773	-0.2948	0.3064	0.2016	0.3084	-0.2373	0.2292	0.3106	0.0213	0.1494	0.0285	-0.3051	-0.0378	0.0074	0.0683	-0.0229	0.0595	-0.0731	-0.0301	0.2938	-0.0329
FBgn0004648	0.0736	0.0842	-0.0185	-0.0879	-0.2387	0.2092	-0.1598	-0.1437	0.2426	0.0553	-0.0394	-0.086	-0.207	-0.3139	-0.0316	-0.0827	0.2267	0.1182	0.0499	0.1487	0.2665	0.1633	0.1702	0.1571	-0.163	0.0518	0.2507	-0.0651	-0.1066	-0.0914	-0.0692	-0.1468	-0.0103	-0.0976	-0.2276	0.0833	0.1036	-0.1741	-0.0271	0.0783
FBgn0004649	-0.0807	-0.5926	0.834	1.2274	0.5511	0.0167	0.9997	0.1689	0.6774	0.291	0.8809	-0.5516	0.649	-0.3001	-0.1672	1.0585	-1.0427	0.4102	-0.0621	0.0985	-0.0932	-0.0456	0.7127	0.192	-0.6399	-1.1739	0.0541	-0.3972	-0.0655	0.4443	0.5691	1.8556	0.5931	-0.0729	0.1137	-0.3488	-0.8799	-0.1792	-1.3743	-0.9165
FBgn0004650	0.402	0.0432	0.3887	-0.2623	0.2377	-0.4058	0.2715	-0.1079	0.1573	0.8757	0.042	0.0883	-0.0359	-0.642	0.4875	1.063	0.8715	0.2642	0.6231	-0.1811	0.5145	0.1893	0.2231	-0.2566	0.3141	-0.1348	0.2666	-0.046	-0.2254	0.2846	0.1623	-0.166	0.3315	-0.1419	-0.0683	-1.2388	-0.5779	-0.0657	-0.264	-0.757
FBgn0004652	-0.0283	-0.0196	0.0807	-0.0905	-0.1028	-0.1178	-0.3733	-0.1122	-0.1558	0.0694	-0.2965	0.259	-0.3444	-0.4285	-0.0213	0.4188	0.3481	0.0889	0.0112	0.0448	0.5611	0.1298	0.2312	-0.2075	-0.034	0.0302	0.1931	-0.1615	0.0432	0.1111	-0.0612	0.1014	-0.0156	0.0514	-0.2771	-0.2854	0.0952	4e-04	0.4291	0.1703
FBgn0004654	-0.2953	-0.1915	-0.1693	0.0268	0.1125	-0.2228	-0.1121	0.1294	0.4886	0.4948	0.0252	-0.2602	0.1521	0.7686	-0.4539	0.003	0.2862	0.1439	0.2882	-0.3393	0.1999	0.5596	0.1885	-0.1148	-0.4706	-0.3942	0.2247	0.2872	0.105	-0.1278	-0.2483	-0.3855	0.4391	0.024	0.2112	0.1583	-0.2343	-0.533	-0.2804	-0.4654
FBgn0004655	0.339	-0.0994	-0.0085	0.0074	-0.1394	0.0729	-0.3796	-0.2448	0.1319	0.6561	-0.0799	-0.1167	-0.1721	-0.6328	0.1303	0.2264	0.6213	0.3536	0.0599	-0.1824	0.5396	0.4421	0.4788	-0.0313	-0.1307	-0.1547	0.6596	-0.1097	-0.1026	-0.238	-0.2008	-0.0981	-0.4874	-0.0622	-0.3037	-8e-04	-0.036	-0.1193	0.064	0.0531
FBgn0004656	0.3137	-0.1311	-0.0638	-0.0123	-0.137	0.1738	-0.2902	-0.3904	0.1607	0.2795	-0.2836	-0.0144	-0.4096	-0.8264	0.1835	0.2721	0.4957	0.1736	0.0267	0.0985	0.465	0.2883	0.2239	0.0736	-0.2015	0.182	0.1406	-0.2505	-0.2968	-0.0381	-0.0937	-0.1007	0.0185	-0.2955	-0.3475	0.0401	0.106	-0.0497	0.4207	-0.0243
FBgn0004657	0.1441	0.0451	-0.1785	-0.3718	-0.1956	0.4134	-0.3291	0.008	-0.0066	0.2344	-0.1699	-0.3178	-0.1207	-0.3807	0.1648	0.3087	0.5279	0.3595	0.2753	-0.0278	0.26	0.3932	0.3571	-0.0412	-0.4141	-0.0342	0.1222	-0.0367	-0.0818	0.0318	-0.3935	-0.2482	0.062	0.0197	-0.1903	0.1684	-0.066	-0.231	0.0081	-0.1029
FBgn0004666	-0.0499	0.3815	-0.5034	-0.1084	0.5952	-0.2632	-0.2028	-0.4643	-0.5399	-0.3449	0.3832	0.497	0.1889	-0.1124	-0.2492	-0.3198	0.0266	0.1872	-0.5887	-0.0589	-0.1489	0.0558	0.2651	-0.0804	-0.1486	-0.0178	0.212	-0.0304	-0.3137	0.1683	0.1798	0.3707	-1.1477	0.3708	0.1498	0.2418	0.238	-0.9309	-0.267	0.2532
FBgn0004687	-0.1751	0.0746	0.0753	0.0954	0.2728	-0.0043	0.2522	0.3642	-0.4275	-0.8995	0.2867	-0.0551	0.169	0.1472	-0.1846	-0.6271	-0.3949	-0.1849	-0.4887	0.2375	-0.4496	-0.1496	-0.625	0.1043	0.2745	0.2615	-0.9325	0.236	0.1642	0.079	0.2202	0.1063	0.1108	0.2611	0.2697	0.2791	0.2562	0.215	0.1422	0.4408
FBgn0004698	0.3777	0.0971	-0.2918	0.0288	-0.0433	0.1432	-0.0876	-0.1926	0.0413	0.1015	-0.0064	0.137	0.0205	-0.1927	0.1683	-0.4541	0.1024	0.065	0.2397	-0.2046	-0.1609	-0.033	-0.1495	-0.0287	0.1951	-0.074	0.1101	-0.0566	-0.2474	-0.2471	0.1485	0.0077	0.152	0.001	-0.1393	0.2326	-0.0719	0.043	0.1395	0.0414
FBgn0004777	-0.5161	0.7234	-0.3805	0.0249	0.0895	-0.4241	0.4185	0.4873	0.2051	-0.4766	-1.5439	-1.0957	-1.5896	1.0305	-0.8573	2.1187	0.4382	-0.4925	0.007	-0.4518	-1.1915	1.0646	1.3003	1.5115	-0.3988	0.1593	-1.1422	1.5239	0.6412	-1.1192	0.0684	1.1642	-0.9508	-0.161	-0.9001	0.5503	-0.673	1.1709	-0.573	0.3046
FBgn0004784	0.4054	-0.0151	0.2012	0.394	-0.5271	0.1476	-0.4164	0.585	-0.057	-0.6129	0.2085	0.4982	-0.2859	-0.5894	-0.7573	-1.449	-0.0175	-0.2262	-1.116	-0.3137	0.5385	-0.0505	0.2457	0.6728	0.3872	0.2832	-0.1895	0.7582	0.1974	0.2818	-0.0732	0.2009	-0.3814	0.6223	-0.4535	-0.3778	0.2406	0.1052	0.1764	0.3961
FBgn0004795	0.3271	0.0162	-0.3303	-0.5993	-0.0279	0.2392	-0.4808	-0.2499	0.3134	0.7164	0.0515	-0.0823	-0.2839	-0.8286	0.1286	0.0018	0.7833	0.2176	0.1399	-0.1654	0.5987	0.4499	0.8901	0.2174	-0.0513	0.0553	0.5884	-0.5038	-0.2042	-0.1083	-0.1512	0.0958	0.1913	-0.3041	-0.3251	-0.2286	0.0462	-0.2536	0.2082	-0.2017
FBgn0004797	0.2786	0.157	-0.8083	0.6267	0.422	-0.1717	0.4204	-0.0958	-0.1397	-0.7331	0.1845	0.3388	-0.0351	0.9808	-0.4796	-1.3703	-1.7071	-0.4458	-0.7364	0.3191	-0.7736	-0.7533	-0.8295	0.8245	0.3126	-0.0772	-0.5779	-0.0166	-0.1561	0.3831	-0.0342	-0.1427	0.372	0.2438	0.0827	0.6866	0.4078	0.1252	0.1249	0.4039
FBgn0004811	0.2774	-0.2623	-0.0953	-0.1892	0.0014	-0.0536	-0.0051	-0.048	0.4752	0.682	-0.2384	-0.0207	-0.0935	-0.2861	0.4318	0.6152	0.609	0.682	0.1826	-0.0279	0.5156	0.5228	0.461	-0.8868	0.0931	-0.4517	0.8941	-0.3627	-0.2124	0.1721	-0.3458	-0.1971	-0.1106	-0.1034	0.0091	-0.0764	-0.1867	0.0443	-0.1312	-0.4102
FBgn0004828	0.0279	-0.0815	0.0207	0.0303	-0.1265	-0.3909	0.0426	-0.091	0.02	-8e-04	-0.1549	-0.1066	-0.2191	-0.0275	-0.187	0.0632	0.2305	0.1428	-0.1322	0.2622	0.1267	0.2487	-0.0995	0.2632	0.0255	0.2862	-0.1173	-0.1147	-0.0571	0.0376	0.0273	0.0494	-0.4027	-0.1192	-0.1638	0.0925	0.1512	0.0154	0.2858	0.1327
FBgn0004832	0.371	-0.0824	-0.383	-0.1486	-0.1491	-0.0645	0.3106	-0.1711	0.1073	0.3975	-0.2598	-0.1967	0.1656	0.1971	0.3705	0.8564	0.4591	0.1092	0.135	-0.2071	-0.0657	0.5199	-0.1186	0.0947	0.12	-0.0652	0.5524	-0.0709	-0.1823	0.1273	-0.0143	-0.0292	-0.0752	0.1044	3e-04	-0.4566	-0.2306	0.0636	0.0879	-0.5795
FBgn0004837	0.0173	0.0147	-0.0682	0.0924	-0.0876	0.1594	-0.1747	0.0182	-0.0315	0.4171	-0.0965	0.2968	-0.2843	0.0071	0.0242	0.1472	0.2817	0.0119	-0.0897	0.0176	-0.1865	0.317	0.1215	0.1856	0.0048	0.218	-0.1281	-0.1731	-0.1163	-0.0327	-0.0252	0.1073	-0.1213	-0.0323	-1.0452	0.1373	0.1694	-0.018	0.2058	0.0966
FBgn0004838	0.3572	-0.4047	-0.2496	-0.2886	-0.3037	-0.0357	-0.23	-0.304	0.2938	0.5234	-0.3765	-0.2752	-0.4349	-0.5502	0.2309	0.4772	0.7318	0.3574	0.2468	0.1574	0.5101	0.3679	0.3741	0.1213	-0.1037	0.0774	0.6081	-0.2435	-0.3681	-0.1622	-0.2502	-0.1777	-0.3128	-0.3193	-0.3546	-0.0924	0.0657	-0.1819	0.1151	-0.0106
FBgn0004839	0.581	0.4672	0.1291	0.6587	-0.4971	0.349	0.156	-0.6188	-0.3973	0.2841	0.1117	-0.1156	-0.1282	-0.6225	0.3133	-0.3347	0.4699	-0.2695	-0.2228	-0.2187	-0.0061	-0.0842	0.2293	0.5539	0.0642	-0.8937	0.7666	0.0806	-0.7309	-0.1259	0.2458	0.1767	0.3028	-0.0679	-0.3199	0.4572	-0.2808	0.088	0.0776	0.0955
FBgn0004841	-0.6951	0.7033	0.3129	-0.4807	0.4388	-1.4077	-0.1273	-0.6867	1.1006	-0.2743	0.1787	0.1456	0.4874	-3.5213	-0.3822	0.4441	-1.2195	0.2719	-0.3593	0.3014	0.0361	0.0665	-0.7815	0.338	-0.1213	1.0753	0.4716	0.0865	0.5398	0.1023	0.7096	-0.1496	-0.3803	-0.2011	0.3886	0.3361	1.1286	-0.1873	0.3727	-1.9272
FBgn0004842	0.5006	-0.3357	0.9303	-0.337	-0.0675	0.2969	-0.549	-0.3794	-0.1244	-1.1573	0.5825	0.0813	-0.8095	0.4837	0.0686	-0.9968	0.1476	0.8034	-1.9177	-0.3584	0.3262	-0.9039	0.5809	1.1307	-0.6637	-1.1017	0.8422	0.1015	-0.283	-0.2274	0.482	0.5416	-2.0431	0.5261	-0.6336	0.5902	0.7038	0.0911	0.6006	0.8508
FBgn0004852	-0.1483	-0.0709	0.0291	-0.2112	-0.0341	0.0713	-0.2954	-0.2976	0.1426	0.1896	0.0567	-0.0868	-0.0922	-0.5861	0.0823	0.1209	0.2955	0.1437	-0.1836	-0.0792	0.2981	0.1095	0.1829	0.2646	-0.0684	0.0266	0.0683	-0.1652	-0.1006	0.0712	-0.014	-0.185	0.2114	0.1028	-0.1738	0.2961	0.2632	-0.2336	0.1758	0.0119
FBgn0004854	0.5195	-0.2277	-0.1504	-0.006	-0.3303	-0.603	-0.4988	0.2392	0.095	0.4109	0.1987	-0.3852	0.0383	-0.2352	0.3487	0.4674	0.4576	0.0645	-0.5913	0.0227	0.645	0.6712	0.7066	0.0769	0.1508	0.2212	0.1833	0.1029	0.009	0.5854	-0.3405	-0.0811	-0.0682	-0.1726	0.2324	-0.3419	0.1365	-0.2034	-0.1791	-0.0728
FBgn0004855	-0.0977	-0.0159	-0.0611	-0.0115	0.1673	0.247	-0.2408	-0.425	-0.0881	-1.0106	-0.2396	-0.0486	0.001	0.6189	-0.0654	-0.0806	-0.4827	-0.171	-0.2522	-0.1337	0.3446	0.0547	-0.0082	0.5911	0.2148	-0.2775	-0.6495	-0.1257	-0.2117	0.1475	0.2594	0.2508	-0.1998	-0.1589	-0.0258	0.1639	-0.0997	0.3251	0.2216	0.416
FBgn0004856	0.3872	-0.0221	-0.4435	-0.2621	-0.1139	0.3958	-0.2411	-0.258	0.4533	0.5255	-0.0816	-0.3907	-0.2218	0.2259	0.211	0.6209	0.6873	0.3955	0.6249	-0.2384	0.6225	0.5789	0.7039	0.0116	-0.2811	-0.3254	0.5449	-0.0982	-0.3442	-0.1019	-0.3958	-0.6003	0.4235	-0.2511	-0.2594	0.1353	-0.2628	-0.189	-0.1793	-0.1879
FBgn0004858	0.233	-0.0625	0.1137	-0.3053	-0.1025	-0.0742	0.0538	-0.2453	0.1269	0.0069	-0.2068	0.0855	-0.0976	-0.1412	-0.0266	0.0895	0.4753	0.1997	-0.2952	0.3733	0.0403	0.3036	-0.1265	0.3494	-0.0101	0.302	0.0924	-0.2139	-0.8167	0.017	0.0941	-0.0708	-0.4958	-0.1951	-0.1587	0.0649	0.1756	0.1113	0.4632	0.0645
FBgn0004859	0.053	-0.0065	0.4035	-0.1431	0.1857	0.1945	0.3656	-0.0636	0.0155	-0.7866	0.0138	0.076	0.0931	0.1235	-0.0021	-1.3874	-0.8961	-0.2843	-0.0598	0.4626	-0.3916	-0.4198	-0.6216	0.4576	0.1973	0.4567	-0.5872	0.0793	-0.0142	0.0921	-0.0126	0.0146	-0.2492	-0.0016	-0.2213	0.2549	0.2554	0.2347	0.4608	0.3469
FBgn0004860	0.1032	0.0412	-0.0783	0.2438	-0.2142	0.3354	-0.0417	0.0918	-0.109	0.1371	0.2067	0.2098	-0.4037	-0.6875	-0.0953	0.0594	0.0528	0.1929	0.2056	-0.2749	0.1098	-0.1769	-0.0493	0.1978	-0.2063	0.3919	0.0561	-0.183	-0.0151	0.221	-0.0021	0.2148	-0.3081	0.0336	-0.1342	-0.1695	0.0799	0.0717	0.1463	0.1149
FBgn0004861	0.212	-0.0825	0.0733	0.0797	-0.2482	0.2629	-0.3125	-0.316	0.2354	0.4193	0.0343	-0.0603	-0.479	-0.7345	0.0549	-0.0528	0.5335	0.0207	0.2698	-0.1824	0.5067	0.3878	0.1295	0.2148	-0.1763	0.2678	0.3803	-0.2263	0.1867	-0.182	-0.1715	-0.0412	-0.3108	-0.1268	-0.3855	-0.0513	0.1333	0.028	0.2644	0.2642
FBgn0004862	-1.4242	-0.2886	0.4863	-0.181	-0.0967	0.5956	-0.1973	-0.1864	0.5682	-0.5745	-0.6779	-0.1641	0.2539	0.4187	-0.2037	-0.9412	1.0511	0.3636	0.5297	-0.7175	0.9255	-1.7407	-0.1225	0.8552	-0.108	0.5107	-1.1347	-0.101	-0.3333	-0.3444	0.3531	0.5393	-0.5998	0.2381	0.0885	0.3941	0.6402	-0.7055	0.4631	0.4996
FBgn0004863	-0.5585	0.0456	0.7479	-0.325	0.4066	-1.675	-0.027	0.4793	0.0772	0.089	-0.3848	0.3162	-0.2937	-0.0634	1.1448	1.1234	0.8464	-0.111	0.4758	0.4998	1.2862	1.3982	1.4205	-0.6855	-0.0373	-2.3711	-1.1476	0.4094	0.3956	0.6802	-0.0684	0.07	-1.0593	-0.7834	0.0177	-0.4792	0.0441	0.2732	-0.6408	-0.0036
FBgn0004864	0.0245	0.1322	-0.0916	0.2027	0.0275	0.2946	0.1476	-0.0936	-0.0578	-0.1886	0.0209	0.0874	-0.225	-0.5839	0.0318	-0.3073	-0.0615	-0.2358	-0.5059	0.1	-0.0549	-0.3031	-0.2706	0.2925	-0.0212	0.3365	-0.0398	0.0112	-0.0488	-0.3193	0.0805	0.036	0.0655	-0.068	0.033	0.3005	0.056	0.1504	0.4596	-0.0746
FBgn0004865	0.2057	-0.0085	0.0883	0.5455	-0.2427	-0.0818	-0.1096	0.1377	-0.2337	-0.8429	0.2026	0.5729	-0.2886	-1.8906	-0.2047	-0.3728	-0.221	0.2187	-0.3891	0.4392	-0.6938	-0.2641	-0.3919	0.2729	-0.0909	0.4902	-0.7348	0.0151	0.4429	-0.1157	-0.0138	0.0482	-0.1189	0.0019	0.0138	0.1419	0.2549	0.2648	0.2512	0.4916
FBgn0004867	-0.2635	0.3662	-0.003	0.1185	0.4185	-0.3159	0.031	0.3181	-1.0123	-0.0479	0.5188	-0.0361	0.3256	1.2378	-0.4149	0.077	-0.2887	-0.2881	-0.3903	-0.1734	-0.9101	-0.4062	-0.2135	0.25	-0.122	-0.3219	-0.1453	0.3046	0.2857	0.0113	0.0066	-0.085	0.4168	0.4603	0.274	0.5069	-0.0089	-0.0532	0.0727	-0.1502
FBgn0004868	0.0522	0.0956	-0.0552	0.0996	0.0019	-0.4332	-0.1374	0.1224	-0.8763	0.0707	-0.0134	-0.1429	0.1563	0.4221	0.0144	0.1488	0.1879	0.0912	-0.1103	0.0514	0.0612	0.2703	0.0579	0.0878	-0.0861	-0.255	-0.1305	0.3375	0.0605	-0.0022	-0.0394	0.1137	0.0782	0.2304	0.195	0.342	-0.0297	-0.1464	0.0605	-0.8847
FBgn0004870	-0.1776	-0.0966	-0.6073	0.0297	-0.0176	0.3492	-0.1157	0.1487	0.4744	-0.7086	-0.2807	0.2841	-0.4899	-2.2402	0.1039	-0.4794	0.73	0.7698	0.2503	-0.0378	-2.0484	0.0878	-0.4784	0.7582	0.2755	0.3809	0.8812	-0.3739	0.2071	0.715	0.1389	0.2794	0.0872	0.2182	-0.8894	-0.1587	0.3574	0.0068	0.3692	0.3357
FBgn0004872	-0.4942	-0.0843	0.143	0.9616	0.1879	-0.0418	0.3818	0.3888	0.4249	-0.7783	0.4415	-0.1734	0.2074	-1.12	-0.7355	-0.5571	0.225	-0.2575	-0.4293	-0.1034	0.5198	-0.5366	0.2102	-0.2167	0.061	0.0632	-0.2811	-0.1013	-0.2618	0.0583	-0.0973	0.5305	-1.4662	-0.7975	-0.005	0.5356	0.055	0.7179	0.2743	0.4808
FBgn0004875	0.2571	-0.2547	0.0679	-0.1361	-0.224	0.1542	-0.3329	-0.2427	-0.0429	0.5382	-0.1763	-0.0387	-0.2475	-1.0181	0.1173	0.3004	0.4997	0.3042	0.1635	-0.0792	0.5035	0.2877	0.4152	0.1375	-0.1269	0.1603	0.5708	-0.2539	-0.1698	-0.0969	-0.1842	-0.115	-0.2571	-0.2829	-0.2392	-0.2113	0.0404	0.0732	0.1177	-0.0357
FBgn0004876	0.0793	-0.2258	0.1393	-0.2138	-0.0216	-0.0974	-0.1823	-0.171	0.2308	0.3618	-0.1378	-0.0209	-0.139	-0.3903	0.2122	0.3373	0.1999	0.2125	0.1391	-0.1635	0.2824	0.1601	0.3495	-0.2377	0.0659	-0.0485	0.3476	-0.3	-0.1275	-0.0806	0.0432	-0.089	-0.0777	-0.0553	-0.1698	-0.2425	0.0171	-0.0869	0.1979	-0.1493
FBgn0004880	0.3557	-0.1142	0.1613	0.1552	-0.5134	0.1929	-0.2232	-0.0233	0.0987	-0.0356	-0.1344	0.2593	-0.5503	-3.3881	-0.0213	-0.2606	0.5758	0.2506	-0.0057	0.5817	0.2951	0.1079	0.1818	0.279	0.0418	0.5325	0.4684	-0.0912	0.2178	0.3326	-0.03	0.1454	-0.4583	-0.2071	-0.4952	0.0166	0.2376	0.1137	0.5805	0.1621
FBgn0004882	0.0443	-0.173	0.3165	0.1811	0.0335	-0.1122	0.1769	0.0096	0.0071	0.0376	-0.1648	0.3705	0.0516	-1.3325	0.2487	0.4274	-0.0193	0.0902	0.2402	0.1128	-0.037	-0.3859	-0.0043	-0.4408	0.3147	0.0719	0.4095	-0.3553	-0.0074	0.142	0.3539	0.1703	-0.0251	-0.1401	-0.0178	-1.2439	-0.0031	0.3245	0.0163	0.2149
FBgn0004885	-0.0396	0.634	0.1681	-0.0352	-0.1452	0.155	0.1295	-0.2113	0.2768	-0.165	0.2652	-0.198	-0.0971	-0.4115	-0.2525	-0.5661	0.0112	4e-04	-0.1531	0.2336	-0.2821	0.1227	0.0258	0.1353	0.2959	0.0292	-0.2007	0.0077	0.0436	-0.0095	-0.2033	-0.0566	0.1421	0.0159	0.0313	-0.0963	0.447	-0.3392	-0.2148	0.3611
FBgn0004888	-0.0406	-0.0427	-0.1833	0.1704	0.2683	0.047	0.2131	0.2817	-0.2928	-0.6618	0.1543	-0.0772	0.1793	1.1027	-0.347	-0.6327	-0.3901	-0.4017	-0.4538	0.2634	-0.2863	-0.0994	-0.5168	0.3144	-0.0413	0.0596	-0.6545	0.5184	0.3789	0.1656	-0.0456	-0.029	0.3898	0.1795	0.2175	0.5175	-0.0723	-0.077	0.0383	0.1129
FBgn0004889	0.0684	-0.1139	-0.035	0.0199	-0.0724	0.0192	-0.0235	-0.1682	-0.0443	0.009	-0.0021	0.0196	-0.1631	-0.5521	0.0271	-0.2434	0.046	0.1964	0.0209	0.1557	-0.1054	-0.0577	-0.1199	0.2458	0.2081	0.3356	0.0033	-0.1283	-0.2236	0.1627	0.0429	0.182	-0.1633	-0.0609	-0.1099	0.055	0.2993	0.0051	0.1085	0.1597
FBgn0004892	-0.1459	0.0867	0.2244	0.0528	0.272	-1.696	-0.1359	-0.1959	0.5906	-0.1859	0.3685	-0.2549	0.2568	-0.2656	-0.1385	0.1126	0.7344	-0.5043	-0.6137	-0.6963	0.1605	0.5972	-0.2317	-0.0061	-0.1777	0.3408	0.5179	-0.3291	0.026	0.2904	0.1969	0.111	-0.2501	0.0994	0.367	0.0103	0.0826	-0.0244	0.3179	-0.4776
FBgn0004893	-0.0652	-0.0916	-0.2216	-0.2335	-0.1928	-0.071	-0.1136	-0.1861	-7e-04	0.4287	0.0763	0.0065	-0.0987	-0.6602	0.1057	-0.195	0.4544	0.3407	-0.2157	0.0352	0.2897	-0.2009	0.1899	-0.0621	0.1138	0.1794	0.471	-0.0701	-0.2925	-0.2164	0.1079	0.0708	0.2448	-0.0271	-0.0439	-0.0759	0.2739	-0.0572	0.1611	0.1296
FBgn0004895	1.104	0.8231	0.076	0.6051	-0.0275	0.183	1.4454	1.01	0.3968	-0.4048	0.2834	0.2256	-0.3619	1.1793	-0.7877	0.4236	0.1387	0.088	-0.7503	-0.7599	-0.3142	-0.6666	-0.4108	0.1198	0.0788	-1.125	-0.2651	-0.2661	0.3822	-0.2421	-1.562	0.3839	0.7379	-0.9195	0.3865	0.3053	-1.5442	0.4386	0.2085	-0.2216
FBgn0004896	-0.7988	0.6926	0.4187	-0.5959	0.0976	-0.3146	-0.2052	-0.0237	-0.7481	-0.8468	0.9994	0.6815	0.6424	-3.3646	-1.1941	-0.6796	0.3446	1.004	-0.0437	1.2815	-1.1548	-0.9668	0.339	-0.6537	0.2078	-2.62	-0.4557	0.5891	0.8029	0.5071	0.4567	0.0618	0.616	0.4903	-0.0689	0.3851	0.2262	0.4814	-0.7831	0.4991
FBgn0004897	0.5586	0.005	0.758	0.5016	-1.0895	-0.3314	0.1768	0.5183	1.0917	0.3005	0.3269	-1.5	-0.4664	-0.3412	-0.8911	-0.4885	-0.7732	0.4712	-0.8534	-0.4742	-0.4175	-0.7697	0.2945	1.1193	-0.1858	0.2533	-0.3684	-1.4577	-0.2527	1.2719	0.3209	-0.1778	0.6281	0.6704	0.0426	0.3388	0.1137	0.0878	1.0994	0.1291
FBgn0004898	-1.2282	-1.6612	0.7005	1.3026	-0.0041	0.4044	0.5006	0.314	0.9962	-0.3608	0.2495	0.0402	0.6143	-0.461	-0.4406	-0.7539	0.7121	1.3275	0.6881	-0.186	-0.6831	1.1983	0.0965	-0.4196	-0.6709	-1.4974	0.9192	-0.3111	-0.1996	0.8176	0.2753	0.173	-0.4479	0.7921	-0.2306	-0.4223	0.9418	-1.3659	-0.1735	0.127
FBgn0004901	-0.1219	0.2617	-0.1006	-0.1504	-0.1733	0.3229	0.1585	-0.042	0.1732	-0.4032	0.1714	-0.0426	0.172	0.2809	0.0569	0.2293	-0.2698	-0.6687	0.135	-0.1571	-0.8645	0.7939	0.443	0.2506	-0.1236	0.3687	0.1043	-0.0726	-0.2741	-0.3168	-0.0532	0.1868	-0.5518	-0.1333	0.1867	0.1298	0.0284	-0.1872	-0.134	0.1782
FBgn0004903	-0.1623	-0.2433	0.4522	-0.1714	0.0479	-0.1375	-0.0071	0.0174	-0.1327	-0.0756	-0.1129	0.2105	-0.0627	-0.2609	0.0462	0.0883	-0.154	0.1274	0.2865	0.194	-0.457	-0.3754	-0.261	-0.0403	0.4446	0.4023	-0.2544	0.0038	-0.4125	-0.0454	0.1872	0.3202	-0.2333	-0.0937	0.1823	0.0662	-0.1598	0.3727	0.119	0.0608
FBgn0004907	0.3248	-0.1019	-0.1622	-0.07	-0.1586	0.1177	-0.1878	0.0849	0.1334	0.0012	-0.0087	-0.1848	-0.2958	-0.1185	0.0578	-0.1545	0.145	0.072	0.0262	0.1545	0.1767	0.1145	0.0222	0.105	-0.1406	0.0235	-0.012	0.077	-0.015	0.0169	-0.0885	-0.1726	-0.0984	0.0105	-0.0936	0.1795	0.1091	-0.066	-0.0113	0.1255
FBgn0004908	-0.3283	0.261	0.0927	-0.0531	0.2906	-0.0944	0.0251	0.0146	-1.0814	0.1544	-0.1907	0.0063	0.1823	0.0879	-0.4201	-0.0854	0.1699	-0.9142	0.1544	0.1353	0.0256	0.2028	-0.0955	-0.1156	0.3106	0.2227	0.0492	0.0242	-0.0258	0.0125	0.0761	0.0097	0.0156	-0.0783	0.1386	0.0602	0.0725	0.1931	-0.5916	0.0487
FBgn0004910	0.2999	0.1676	-0.2125	-0.1272	-0.1571	0.102	-0.2866	-0.0924	0.0659	-0.1129	-0.1087	-0.1877	-0.2707	-0.3314	0.1576	0.0176	0.0092	0.0045	-0.3209	-0.023	0.0185	0.2457	0.0166	0.278	0.0788	-0.0206	0.0643	0.031	-0.1266	-0.0787	0.0221	0.0939	0.1671	-0.0507	-0.0462	0.3251	0.0839	-0.1424	0.2037	0.2615
FBgn0004913	-0.1211	0.0381	0.0336	0.0318	-0.0319	0.151	-0.0493	-0.0548	-0.0353	0.0298	-0.2609	-0.1524	0.015	-0.2418	0.3565	0.2662	0.3469	0.0732	0.0552	-0.098	-0.1107	0.1348	-0.3201	-0.0152	0.235	0.0817	-0.3891	-0.0927	-0.0843	-0.1921	0.1124	0.1327	-0.0827	-0.0694	-0.0233	-0.0758	-0.042	0.2602	0.1236	0.0339
FBgn0004914	0.1112	-0.0289	0.2599	0.2372	-0.0625	0.1691	-0.1552	-0.3573	0.1369	0.1859	-0.1514	-0.0871	0.0657	-0.9365	0.046	-0.1249	0.3554	0.122	-0.1706	0.0273	0.0777	0.1109	0.0572	0.3212	0.0024	-0.0389	0.0823	-0.0583	-0.2977	-0.0555	0.0345	-0.1093	-0.0793	-0.2502	-0.1648	0.179	0.1021	-0.0845	0.4167	0.1738
FBgn0004915	-0.0696	-0.0175	-0.0179	-0.2097	0.084	0.0207	-0.125	-0.0989	0.3147	0.0735	-0.9801	-0.0601	0.108	0.1597	0.093	0.0515	0.088	0.3454	0.1281	-0.3101	0.1211	0.0971	0.3944	-0.0459	0.1892	0.0761	-0.0574	0.2047	-0.1881	-0.539	0.0416	0.0828	-0.2749	0.0053	0.2013	0.2418	-0.0058	0.1382	0.0321	-0.2538
FBgn0004919	0.8855	0.2438	-0.4145	0.0025	-0.9906	0.6746	-0.5476	0.7727	-0.0562	-0.4425	0.6158	-0.1388	-0.1839	-1.8286	-0.1817	-0.7631	0.4025	-0.1558	-0.2376	-0.0426	0.3525	-0.5704	0.4935	0.1505	0.2651	0.378	0.1491	0.4126	0.7119	-0.6016	-0.029	0.0976	-0.6342	0.4465	-0.1976	0.1329	0.0387	0.038	-0.5231	0.5678
FBgn0004921	0.0928	0.0959	0.1235	0.1858	-0.1188	0.0596	0.0418	0.3069	-0.1245	-0.8311	0.1501	0.1326	-0.0609	-0.189	-0.275	-0.6447	-0.231	-0.1898	-0.2888	0.5654	-0.3622	-0.246	-0.4138	0.426	0.1248	0.5149	-0.7318	0.1329	0.2765	0.2104	0.1116	0.1748	-0.2483	0.1175	-0.0145	0.2189	0.3785	0.1759	0.3078	0.3526
FBgn0004924	0.1694	-0.232	-0.0623	-0.0368	-0.1528	0.0715	-0.0827	-0.0792	0.0927	0.199	-0.1356	-0.0159	-0.1196	-0.409	0.023	0.2719	0.3314	0.0554	0.1282	0.1205	0.1422	0.076	0.1613	0.1262	-0.0491	0.1044	3e-04	-0.1199	-0.0816	-0.0805	-0.1249	0.0154	-0.167	-0.1877	-0.1866	0.0693	0.1087	0.053	0.1747	-0.1829
FBgn0004926	0.3171	-0.0334	-0.064	-0.2091	-0.1552	0.0904	-0.1386	-0.2075	0.4623	0.4534	-0.2433	-0.3508	-0.2365	0.0658	0.4785	0.2887	0.5365	0.4427	0.4254	-0.3919	0.4316	0.649	0.5143	-0.3151	-0.2205	-0.3706	0.7247	-0.1669	-0.2511	-0.1317	-0.1861	-0.276	-0.0276	-0.2334	-0.1595	-0.207	-0.3744	-0.103	-0.4039	-0.2926
FBgn0004956	-0.1119	-0.2089	-0.0608	0.0792	0.2166	-0.0328	0.3038	-0.0185	0.8214	1.1889	-0.5629	0.3254	0.3418	-0.6153	0.7982	1.4105	0.471	0.3231	0.9852	-0.096	0.8391	-0.06	0.5781	-0.2658	0.3962	-0.8271	0.0727	-0.4321	-0.0612	-0.0202	0.3583	0.3653	-1.8106	0.0276	0.0764	-1.589	-0.7017	0.0593	0.1393	0.2148
FBgn0004957	0.8636	0.2905	-0.7234	0.2079	-0.135	0.012	0.228	-0.2985	0.6668	1.3065	0.1243	-0.3053	-0.065	-0.0106	0.6446	1.4246	0.8393	0.8187	-0.1009	-0.4146	0.8685	1.6493	1.2002	-0.4574	-0.4609	-1.8199	1.1489	0.1034	-0.1171	-0.0144	-0.2408	-0.4307	0.2348	-0.0349	0.1718	0.0065	-0.6665	-0.3797	-0.2313	-0.3415
FBgn0004959	0.2464	0.9045	0.3778	-0.2105	0.6456	-0.3004	-1.4262	-0.1286	0.4852	1.1049	-0.5161	1.1127	-0.3832	2.754	0.9026	0.4666	1.0607	0.4901	-0.0512	-0.3599	-0.9713	-1.1431	1.2334	-0.3737	-1.3085	-0.6418	-1.566	0.7156	0.3622	-0.3656	0.0343	0.1719	0.4173	-0.7589	0.6658	-0.0395	-0.9216	0.1228	-0.8076	0.1071
FBgn0005198	-0.1078	0.0486	0.258	0.2126	-0.0696	0.1922	-0.1452	-0.1552	0.0288	-0.3421	0.1438	0.2485	0.1397	-0.2829	-0.1765	-0.299	-0.1258	0.1775	-0.0915	0.105	-0.2465	-0.202	-0.1467	0.2624	0.0629	-0.0473	-0.3224	0.0158	-0.1175	0.0536	-0.1592	-0.0477	0.2487	0.0847	-0.1192	0.2312	0.1071	0.0022	0.1563	0.0315
FBgn0005278	-0.1471	-0.2125	-0.0374	0.0287	0.1073	-0.2658	0.0113	-0.1626	0.1811	-0.5933	0.1758	0.1166	0.1619	0.3718	-0.3429	-0.678	-0.5091	-0.1865	-0.205	0.3228	-0.3982	-0.0542	-0.3239	0.2785	0.0577	-0.0049	-0.155	0.0387	0.2057	0.0877	0.059	0.2839	-0.0827	0.1003	0.1774	0.1836	0.9547	-0.0345	0.0026	0.6821
FBgn0005322	0.1093	0.4063	0.0907	0.2567	0.0689	-0.1245	0.1929	0.0871	-0.0662	-1.3444	0.1111	-0.1622	0.085	0.2977	-0.102	-0.3218	-0.2297	-0.1121	-0.2192	-0.1497	0.1154	-0.0698	-0.0966	0.1533	0.0187	0.0537	-0.6068	0.1655	-0.178	-0.0311	0.1352	-0.0241	-0.1371	0.1014	0.1879	0.3346	0.0599	0.0025	0.1514	-0.1333
FBgn0005355	0.1964	0.1031	0.1113	0.2314	0.1753	-0.2929	-0.1066	0.1563	-0.2222	-0.3292	0.2977	0.0114	0.0804	0.4921	-0.5136	-0.1949	-0.0723	-0.1257	-0.0962	0.0441	-0.4715	-0.4009	-0.2973	-0.0956	-0.1538	-0.0939	-0.6194	0.3107	0.0505	-0.253	-0.1828	-0.2086	0.1925	0.2748	0.16	0.4789	-0.0923	-0.1466	-0.157	0.1613
FBgn0005386	0.1346	0.037	0.3069	-0.125	0.1554	-0.0062	-0.0195	-0.2714	0.205	0.03	0.0019	0.3125	-0.0276	-1.1688	0.3532	0.021	0.1076	0.2151	0.1571	0.0053	0.0417	-0.2069	0.0225	-0.1564	0.3135	0.1451	-0.0691	-0.1953	-0.3072	0.1234	0.0573	0.134	0.1089	-0.2431	0.0129	-0.2352	-0.1227	0.1922	0.3433	-0.2545
FBgn0005390	-0.1924	0.1568	0.3023	1.293	0.5297	0.4125	1.3914	0.5167	1.5347	-0.0461	0.5899	-2.1827	0.8478	0.8175	-0.6583	0.2181	-0.0232	-0.7272	0.2327	0.6814	-0.5061	-1.0663	1.7454	-0.6924	0.143	-0.4649	1.7761	-1.0625	-0.4149	0.5246	-0.6443	2.3152	0.3243	-0.2707	-0.8343	-1.2186	-1.066	0.0806	-0.825	0.1989
FBgn0005391	-0.7531	-0.5295	0.0843	1.5341	-0.5777	-0.3176	1.0853	0.4374	0.9952	-0.8338	-0.2532	-1.5978	-0.0196	3.4087	-0.7006	0.029	-0.3801	0.0242	-0.4012	0.9408	-0.1017	-0.429	0.1211	-0.0324	-0.2947	0.3686	0.2696	-0.9925	0.3561	-1.1223	0.9382	2.9422	-0.6472	0.1586	-0.3328	-0.6513	0.3675	-0.5143	-1.7137	0.2621
FBgn0005411	0.0799	0.0622	0.1142	0.2541	-0.045	-0.0286	0.0941	-0.0332	0.1687	-0.0218	0.0706	0.1467	-0.065	0.0133	0.0928	-0.0092	0.0287	0.102	-0.0548	-0.1821	0.0844	0.1044	0.0635	-0.0336	0.0731	-0.0135	0.0762	0.0506	-0.1281	-0.098	-0.2001	-0.1153	-0.361	-0.107	7e-04	0.022	-0.0991	0.0228	-0.0859	0.0479
FBgn0005427	0.4121	-0.3354	-0.1537	0.2812	0.1605	0.2902	-0.301	-0.4534	-0.4965	0.1749	0.3008	0.1935	-0.5536	-0.4542	0.3851	-0.4322	0.3751	0.3842	-0.6333	0.157	0.0676	-0.2668	0.3503	0.236	0.3787	-0.1702	0.2575	-0.3339	-0.1668	0.2285	0.2688	-0.3119	0.2771	-0.425	-0.4688	0.37	0.1523	-0.177	0.3562	0.2713
FBgn0005533	0.1913	0.2397	0.0677	-0.1049	0.2514	0.4438	-0.1852	0.1553	-0.1791	-0.3497	0.2316	0.0513	0.2125	0.7045	-0.0938	-0.4913	-0.439	-0.0113	-0.0173	-0.1649	-0.1785	-0.1848	-0.2242	0.0541	-0.3445	-0.061	-0.4403	0.1546	0.2321	0.126	-0.1317	-4e-04	0.2508	0.2397	0.0651	0.4655	-0.1893	-0.1152	0.1706	-0.2332
FBgn0005536	0.0926	-0.0799	0.0803	-0.1078	-0.1704	0.1284	-0.2838	-0.0622	-0.1549	0.2207	-0.1485	-0.0664	0.0179	-0.6273	-0.0492	-0.0553	0.211	0.1082	0.0298	-0.0694	0.1831	-0.0388	0.3022	0.0397	-0.0452	0.1196	0.1458	0.029	0.0389	-0.2373	-0.0484	-0.0227	0.0837	-0.0892	-0.106	0.1726	0.1263	-0.1173	0.424	0.0261
FBgn0005558	-0.5853	0.0394	0.2047	0.0983	-0.4151	0.1606	0.194	-0.0218	-0.2472	-0.8299	0.3023	0.2637	0.2392	-1.5082	-0.425	-0.2758	0.3513	-0.4441	-0.4931	0.3213	0.5759	-0.2358	0.4486	0.0712	0.0623	0.2994	0.2207	-0.022	0.5338	0.1882	-0.1793	0.0117	0.0045	0.1919	-0.4938	0.0594	0.2262	-0.1322	0.1792	0.0842
FBgn0005561	-0.0228	-0.1818	0.3893	0.1988	-0.3067	0.7644	-0.5769	0.1816	-0.2832	-0.3188	-0.0841	0.1842	-0.0269	-1.2813	-0.6448	-0.4162	-0.6156	-0.0539	-0.4111	-0.0046	-0.2036	-0.1138	0.0866	0.404	0.5029	0.4441	0.2311	-0.2654	0.2237	0.4289	0.044	0.3913	-0.9215	-0.0429	-0.4443	-0.0308	0.1952	0.2234	0.3665	0.4635
FBgn0005564	0.3223	-0.0558	-0.1946	-0.0927	-0.5101	0.0279	-0.344	0.1418	-0.0446	-0.0667	0.1917	0.1779	-0.1448	-1.8882	0.0286	-0.1945	0.4004	0.1405	-0.1764	0.1887	0.1883	-0.088	-0.0608	0.2046	0.037	0.5835	-0.1382	0.1297	0.3362	0.2185	0.1772	-0.0179	-0.1897	-0.027	-0.477	0.1923	0.0395	0.0093	0.3444	0.257
FBgn0005585	-0.0956	0.4543	-0.3669	-0.3404	0.044	-0.1358	-0.3111	0.0391	0.3047	0.3531	-0.0986	-0.0892	-0.1864	0.434	-0.1367	0.2706	0.2608	0.1424	0.1495	5e-04	0.2202	0.3402	0.3473	-0.1735	-0.5349	-0.1638	0.3622	-0.0685	0.1723	-0.1745	-0.4605	0.4001	-0.2024	-0.101	-0.1063	0.0533	-0.2358	-0.1761	-0.2822	-0.1105
FBgn0005586	0.5633	-0.3421	-0.1897	0.0096	-0.7634	0.7986	-0.3062	0.0632	0.286	0.4116	-0.076	-0.0182	-0.4526	-2.3143	0.3787	-0.0082	0.8149	0.4316	0.5028	0.3931	0.6415	0.2065	0.539	-0.0569	-0.2108	0.152	0.7911	-0.1107	0.1328	-0.1348	-0.0719	-0.1599	-0.7633	-0.2596	-0.5351	-0.141	-0.0735	-0.0884	0.1074	0.0647
FBgn0005592	-0.1692	0.417	0.0983	-0.1845	-0.2004	0.2577	-0.1412	-0.1105	0.4207	0.0148	0.2616	0.1036	0.209	-0.9298	-1.0871	0.2128	0.2236	-0.346	0.0813	0.2954	0.386	-1.245	0.0865	0.2262	-0.1448	-0.0472	-0.1228	0.2377	0.3957	-1.0061	-0.4583	-0.1527	0.0557	0.0212	-0.1417	0.2576	0.2454	0.2687	-0.1896	0.3382
FBgn0005593	0.0577	0.0416	-0.0777	0.0608	0.2604	0.0632	0.0295	0.0385	-0.1276	-0.2932	0.2639	-0.1388	0.0607	0.9826	-0.1646	-0.3896	-0.296	0.0328	-0.1448	-0.0823	-0.3018	-0.0231	-0.2781	0.451	-0.1689	-0.0713	-0.5069	0.1372	0.0608	0.0448	-0.0411	-0.1256	0.2581	0.2514	0.0216	0.444	-0.0194	-0.0422	0.026	-0.1138
FBgn0005596	0.3332	-0.1381	-0.2172	-0.0109	-0.0024	0.0642	-0.1554	-0.2668	0.4424	0.8836	-0.313	0.1206	-0.0409	-0.7247	0.5297	0.8797	0.496	0.5246	0.3871	-0.459	0.4472	0.2938	0.5802	-0.1248	0.1614	-0.1183	0.3607	-0.4514	-0.3625	-0.1477	0.0684	0.1874	-0.5902	-0.3549	-0.0892	-0.1666	-0.0754	0.2287	-0.0596	-0.5989
FBgn0005612	0.1074	-0.0758	-0.2258	-0.1548	-0.0652	0.4257	-0.4016	-0.5298	-0.1574	0.3528	-0.0826	-0.0892	-0.0826	0.0225	0.156	-0.1407	0.4771	0.5448	0.177	0.2604	0.106	0.0421	-0.0817	0.2752	-0.0981	0.0227	0.3347	-0.1603	-0.1593	0.2086	-0.4713	-0.1478	-0.173	-0.1465	-0.096	0.1811	0.1097	-0.1104	0.1181	0.1203
FBgn0005613	-0.2668	0.5635	-0.1966	-0.2236	-0.1238	-0.238	-0.8595	-0.0841	-0.1143	0.0834	0.5093	-0.0249	-0.1253	-0.5198	0.7433	0.4223	0.0451	0.0076	-0.4452	-0.211	-0.0074	0.9288	0.3232	0.1631	-0.2493	0.1588	0.9782	0.0982	0.1308	-0.4776	-0.3191	0.2348	-0.4232	-6e-04	-0.1055	0.1296	-0.3285	0.2284	-0.0338	-0.3005
FBgn0005614	0.5823	-0.162	0.0854	0.1798	-1.3968	-0.369	-0.8701	0.1714	-0.5883	-0.0063	0.3629	0.303	-0.2898	-0.5782	-0.885	-1.5133	0.8061	-0.2253	-0.7832	-0.2525	0.7693	-0.1078	1.0386	1.0878	0.3161	0.6348	-0.2295	-0.0934	0.758	0.3254	0.2638	0.3409	-0.4986	0.5506	-0.4996	-0.3747	0.4974	-0.2013	0.2462	0.6845
FBgn0005616	-0.0025	-0.0029	-0.1285	0.1454	-0.1415	0.3346	-0.1824	-0.0238	0.0482	-0.1289	0.0976	-0.0429	-0.2243	0.0437	0.1058	-0.2632	0.4249	-0.0696	-0.152	0.1274	0.4477	0.2268	-0.2751	0.238	-0.0364	-0.0683	-0.2065	-0.1678	-0.1613	-0.0508	-0.252	-0.0736	0.3209	-0.0208	-0.1549	0.1812	0.0842	0.0512	0.1314	0.0249
FBgn0005617	0.4024	-0.2147	-0.115	-0.2064	-0.1394	0.0271	-0.2829	-0.1476	0.1196	0.4381	0.0198	0.0155	-0.1548	-0.5604	0.3093	-0.0084	0.3988	0.3112	-0.0129	-0.0842	0.4054	0.3242	0.2403	0.1237	0.0094	-0.2756	0.0029	-0.0437	-0.1218	-0.4052	-0.1101	-0.0713	0.1487	-0.1949	0.0073	0.0517	0.1597	-0.0906	0.1756	0.0279
FBgn0005619	0.081	-0.3283	0.1645	0.2835	-0.1121	0.2315	-0.3391	0.6617	-0.0089	-0.4363	-0.0179	0.3329	-0.2987	-0.2488	-0.3516	-0.7933	0.0769	-0.8501	-1.5202	-0.184	0.1723	-0.3885	0.1612	0.334	0.1504	0.3645	-0.358	0.4196	0.5716	0.1555	-0.0304	0.1208	-0.2145	0.5574	-0.3386	-0.048	0.142	-0.061	0.0307	0.2455
FBgn0005624	-0.2404	-0.4196	0.1826	0.2344	0.0145	0.002	0.3197	0.2274	-0.3913	-0.6525	0.1006	0.0588	-0.3998	-1.2796	0.2508	-0.4681	0.3617	-0.4051	-0.4993	0.0814	-0.5706	0.4357	0.5429	0.436	-0.0506	0.0613	0.0992	-0.3577	-0.0362	0.1592	0.0672	0.9013	0.3242	0.0653	-0.0187	-0.2286	0.3615	-0.2676	0.3032	0.7303
FBgn0005626	-0.7831	-0.4543	0.2341	0.0709	0.5609	-0.005	-0.2577	-0.3688	0.4044	-0.6787	-0.381	-0.1409	0.289	0.1857	-0.3076	-0.0092	0.4254	0.5406	-0.515	0.4333	-0.4196	0.329	-0.1594	-0.0749	0.1284	-0.0462	-0.103	-0.4456	0.368	0.9753	0.0977	-0.0289	-0.9033	-0.0032	-0.1804	-0.3381	1.202	-0.3349	0.101	0.4415
FBgn0005630	0.1544	0.0016	-0.0312	0.0575	-0.1334	0.0565	-0.1905	-0.1419	0.0391	-0.1143	0.0397	0.0508	-0.2059	-0.5604	0.0465	-0.1687	0.1589	0.0584	0.0402	0.1345	-0.0455	-0.0334	0.108	0.2028	0.0259	0.0917	-0.1585	0.01	0.0163	0.1528	0.032	0.0183	-0.0064	-0.0141	-0.1762	0.0838	0.1826	-0.1271	0.2967	0.0715
FBgn0005631	0.0449	-0.1876	0.2066	0.179	0.0551	0.1004	-0.1414	0.0089	-0.1451	-0.1163	0.097	0.1211	0.001	-0.6612	-0.2898	-0.3476	0.1178	-0.1988	-0.1174	0.1126	0.0712	-0.0048	0.0603	0.0671	0.278	0.1541	-0.2486	0.0211	-0.0077	-0.0433	0.1133	0.2821	-0.5483	0.0511	-0.0947	0.0183	4e-04	0.2227	0.0998	0.0748
FBgn0005632	0.2083	-0.1379	-0.0079	0.1109	-0.2062	0.2423	-0.1616	-0.2144	0.18	0.2046	0.0614	-0.0438	-0.1237	-0.7514	0.0677	-0.0624	0.3141	0.0789	0.0654	-0.0778	0.1705	0.0681	0.1793	0.1842	0.0737	0.0312	0.0905	-0.0276	-0.1031	-0.1138	-0.056	-0.24	-0.1039	-0.0604	-0.197	0.1251	0.105	-0.1488	0.2438	0.0166
FBgn0005633	-0.4619	-0.5957	-0.4227	-0.4569	0.0959	0.9824	-0.2049	0.468	0.1413	-0.0944	-0.0515	-0.4956	0.0848	1.2886	-0.6794	0.0836	0.0641	-0.6706	0.0055	-0.1669	0.0794	0.0542	0.2593	0.1949	-1.0722	0.2276	-0.1487	0.662	0.6125	0.2162	-0.1933	-0.2402	0.728	-0.4654	0.6576	0.3968	-0.769	0.4337	-0.1364	-0.4315
FBgn0005636	-0.0824	0.2323	-0.6442	0.0137	-0.0213	-0.3088	0.0467	0.0081	0.0714	0.4492	0.1233	-0.1101	0.2854	-0.5546	0.0885	0.8589	0.702	0.609	-0.102	-0.2424	0.3317	-0.3156	-8e-04	0.2162	0.1321	0.1069	0.6974	-0.1058	0.117	-0.4849	0.1005	-0.3167	-0.3855	-0.0167	-0.1141	-0.4749	-0.0993	-0.1458	-0.0189	-0.1016
FBgn0005638	-0.1599	-0.4299	-0.0712	-0.1609	-0.1899	0.8628	-0.6458	-0.7532	0.4637	0.576	-0.4416	-0.4395	0.0285	0.1789	0.8104	1.1121	0.7661	0.4736	0.4311	-0.044	0.8778	0.7378	0.6971	-0.1819	-0.3205	0.6598	0.9662	-0.1793	-0.4021	-1.2251	-0.4668	-0.1345	0.4462	-0.2128	-0.2939	0.1183	0.0868	-0.1662	0.7157	0.0794
FBgn0005640	0.2651	-0.1322	0.2922	-0.0759	-0.1113	-0.0174	-0.0633	0.0014	-0.0781	-0.1204	-0.051	0.048	0.0681	-0.7507	0.1737	-0.1833	0.1695	0.0232	-0.2255	0.2066	-0.0173	-0.2976	-0.1562	0.2225	0.0407	0.2511	0.2489	-0.0243	0.1028	-0.0943	0.0321	-0.0336	-0.2441	-0.0361	-0.2497	0.1878	0.1966	0.0217	0.2431	0.0365
FBgn0005642	-0.2928	0.0161	-0.1482	-0.0078	0.161	-0.1814	-0.1441	-0.3322	0.1214	-0.0695	0.0886	0.1084	0.1004	-0.0554	0.1233	0.0105	0.0699	-0.088	-0.0399	-0.0707	-0.0733	-0.0123	-0.0421	0.1722	0.1826	0.0067	0.0427	-0.2056	-0.2269	0.1105	0.029	0.1853	-0.2476	-0.0302	0.2024	0.2304	-0.0197	0.1939	-0.0024	-0.2868
FBgn0005648	-0.0511	0.0487	0.2371	0.1384	0.0169	-0.3492	-0.1567	-0.0418	0.4607	0.0434	-0.2635	0.2268	-0.142	-0.0102	0.0155	0.4691	0.2591	0.1063	-0.275	0.1393	-0.0886	0.3645	-0.5206	0.1513	-0.1204	0.1518	-0.191	-0.2469	-0.5035	-0.0202	0.047	0.2552	-0.2684	-0.2634	0.168	-0.0144	0.1151	0.2776	0.0241	-0.041
FBgn0005649	0.3405	-0.2577	0.2153	-0.1654	-0.2085	0.2804	-0.2506	-0.2253	0.3887	0.1847	-0.2176	-0.1765	-0.1061	-0.4259	0.0789	-0.149	0.4001	0.4393	0.145	0.085	0.1004	0.3497	0.1627	0.1292	-0.0263	-0.0978	0.2773	-0.1973	-0.3216	-0.0798	-0.0866	-0.0828	-0.1409	-0.236	-0.3583	-0.0422	0.0989	-0.047	0.2322	-0.0195
FBgn0005655	0.3677	-0.3654	-0.0554	0.3642	0.1887	0.185	0.2289	0.3523	-0.3343	0.1117	0.1354	0.0729	-0.14	0.658	-0.1716	0.5271	-0.3125	-0.1018	-0.0141	-0.0423	-0.2987	0.0339	-0.061	-0.5963	0.3647	-0.1662	0.2372	-0.1955	-0.398	-0.3624	0.3301	0.4762	1.1203	-0.4853	-0.5057	0.3826	-0.418	-0.1964	0.0553	-0.2855
FBgn0005658	0.2213	0.0391	0.3839	0.4404	-0.2828	0.2804	-0.0834	0.1615	0.3636	-0.0825	0.0928	0.1828	-0.5793	-3.0415	-0.4487	0.1939	0.5326	0.6334	0.2365	0.1356	0.3449	0.2526	-0.4017	-0.5223	-0.0972	0.2339	0.4717	0.2237	0.4457	0.1495	0.0423	-0.2402	-0.417	0.3763	-0.292	0.1803	0.1426	-0.0521	0.0914	0.1186
FBgn0005659	-0.192	0.2	-0.0099	2e-04	0.1835	0.1662	0.0111	-0.152	-0.2882	0.0035	-0.0177	0.228	-0.1006	0.1287	-0.1863	-0.3109	-0.0241	0.0049	-0.1164	0.206	0.1516	-0.1275	-0.6676	0.283	0.1213	0.3195	-0.642	-0.0241	0.1436	0.366	-0.2315	-0.0226	-1.1493	-0.0455	-0.046	0.2992	0.1167	-0.1165	0.0625	0.3688
FBgn0005660	0.4747	0.8665	0.0918	0.0486	0.3402	0.2816	0.1349	-0.3762	0.6568	1.0248	-0.735	-0.5571	0.0538	-0.803	0.5582	0.9171	1.0321	-0.1166	0.3921	-0.679	0.6753	0.5282	1.1081	-0.4268	-0.2815	-0.2562	1.1879	0.9918	-0.381	-0.2605	0.053	-0.6372	0.7084	-0.0969	0.0097	-0.6802	-0.3459	-0.2322	-0.1579	-0.6456
FBgn0005664	-0.8571	-0.9207	0.7553	0.28	0.6554	0.239	1.0879	-0.039	-0.4438	-0.442	-0.844	-0.0553	-0.9084	0.1279	0.6601	0.1292	1.638	-0.2642	0.6599	0.6177	1.2812	0.6236	0.4549	0.5934	-0.1457	0.2385	0.7484	-0.3218	-1.1672	0.0829	-0.1361	-0.1116	0.8427	0.4104	-0.4292	-0.4139	0.0053	0.1121	-0.1414	0.3734
FBgn0005666	0.1685	-0.2666	0.5048	-0.2477	-0.0343	0.5316	-0.3326	-0.2791	-0.106	-0.1512	-0.2732	0.2002	0.0321	-0.8427	0.0148	-0.678	-0.0548	0.099	0.0761	0.1228	0.1593	0.0907	0.0041	0.2391	-0.2178	0.3689	-0.0549	0.1368	-0.0602	-0.0533	-0.3523	-0.2478	0.2146	-0.0629	-0.1807	0.1997	0.2109	-0.0965	1.3874	-0.0886
FBgn0005670	0.3665	0.0806	-0.1628	0.3424	-0.2251	0.0685	-0.4511	0.2531	0.2234	-0.2735	0.6932	-0.2289	0.5162	1.0378	0.1442	0.3228	-0.6551	-0.5277	-0.7846	-0.0582	0.3214	-0.2073	0.4791	-0.2114	-0.4242	-0.8211	0.0352	-0.1433	0.7166	-0.0266	-0.7153	0.6168	1.1208	0.4861	0.7239	-0.2674	-0.5375	-0.8586	-0.0548	0.2216
FBgn0005671	-0.0768	-0.2173	-0.0198	-0.0473	0.1144	0.1234	-0.1574	0.0468	-0.2588	0.0055	0.075	0.0058	-0.0958	0.0331	-0.044	0.3196	0.36	0.0746	-0.1694	-0.1066	-0.0382	-0.1273	0.0412	0.0892	-0.1792	-0.0786	-0.0123	0.0625	-0.0806	0.1092	-0.0547	0.0145	0.0638	-0.0765	-0.0753	0.075	0.0759	-0.047	0.3281	-0.0684
FBgn0005672	0.156	0.2202	0.1776	-0.6673	0.0412	0.3205	0.0674	0.0581	-0.4477	-0.2016	0.1431	0.0596	-0.0426	-0.2941	0.0959	-0.6549	-0.1777	-0.0408	0.0506	0.5609	-0.2544	-0.4496	-0.5753	-0.4101	0.1384	0.2833	-0.343	0.0016	0.1596	0.2031	0.0438	0.1394	-0.337	0.0649	-0.1433	0.256	0.1496	0.2126	0.3298	0.3161
FBgn0005674	0.1681	0.1732	-0.0962	0.0469	0.0974	0.2873	-0.261	-0.0695	0.1636	-0.2601	0.1208	-0.0267	-0.0192	-0.0321	-0.117	-0.1822	-0.2528	0.1389	-0.3823	0.1376	-0.1666	-0.0028	-0.0458	0.2195	0.0076	-0.0139	-0.3285	0.061	-0.1005	0.1347	-0.1086	0.0358	-0.195	-0.0309	0.0173	0.3102	0.0215	0.0874	0.2229	0.0072
FBgn0005677	0.2535	-0.0821	0.0133	-0.2367	-0.295	-0.314	-0.2936	-0.0585	0.3368	0.9278	-0.1996	-0.1217	-0.014	-0.5845	0.6478	1.0351	0.527	0.247	0.6476	-0.2281	0.3832	-0.121	0.5041	-0.3083	-0.0682	-0.1104	0.6744	-0.175	0.1511	-0.1343	-0.0557	0.1196	-0.3008	-0.1607	-0.2162	-0.4803	-0.164	0.0073	-0.0682	-0.1885
FBgn0005683	-0.1969	0.0273	0.2089	-0.5141	0.4725	0.0125	0.244	-0.2443	-0.0433	0.0823	-1.3159	0.2947	0.0217	-0.1345	0.316	0.2797	-0.1866	0.2016	0.201	0.1595	-0.5067	0.0602	-0.2595	-0.1466	0.4793	-0.0857	-0.2783	-0.229	-0.9412	-0.0922	0.7522	0.428	-0.1524	-0.3218	0.3645	0.2154	-0.4206	0.4675	0.3017	-0.5393
FBgn0005694	0.3626	-0.3472	-0.0467	-0.1397	-0.3416	-0.2278	-0.1049	-0.3487	0.3471	0.5035	-0.2169	-0.1432	-0.2127	-0.5786	-0.0321	0.463	0.4703	0.2427	0.3172	0.1435	0.3788	0.5031	0.4226	0.1535	-0.0497	0.1404	0.4634	-0.2443	-0.2098	-0.3417	-0.1287	0.0465	-0.0228	-0.3612	-0.4219	-0.0198	0.0907	-0.0622	0.2678	-0.0921
FBgn0005695	-0.0303	0.0018	-0.0877	-0.4092	0.1481	-0.0173	-0.035	-0.1858	-0.0418	-0.401	0.1818	0.1751	-0.145	0.0553	-0.1723	0.1405	-0.3009	0.2357	-0.2163	0.0321	-0.4206	0.2232	-0.9087	0.1296	-0.0328	0.255	0.0618	-0.1184	0.0983	0.3197	-0.0113	0.1824	0.0438	-0.0215	-0.0959	0.1597	0.1645	-0.0079	0.1231	0.1699
FBgn0005696	-1.1668	-0.5637	0.1041	-0.3066	-0.1429	-0.947	-1.0256	0.2889	-0.2943	-0.3182	0.334	0.3964	0.0864	0.7485	0.4137	1.1018	0.6015	0.227	0.1544	-0.2158	0.8683	0.7645	-0.7115	0.5598	-0.2706	0.5122	-1.298	-0.2229	-0.1306	0.4498	-0.0492	0.6662	0.4194	-0.7288	-0.6853	0.1816	0.0748	0.3479	0.1759	-0.0399
FBgn0005771	0.0876	-0.0245	0.0979	0.2027	0.1863	0.0721	-0.1367	-0.1966	-0.2529	-0.3728	0.0471	-0.1214	-0.049	0.1881	-0.1395	-0.4868	-0.3199	0.076	-0.4199	0.1483	-0.4662	-0.3804	-0.2223	0.7425	0.0551	0.3743	-0.2994	0.1823	-0.7443	-0.0037	0.0998	0.3213	0.0857	0.0318	-0.5702	0.243	0.4691	0.1254	0.5563	0.3917
FBgn0005775	0.253	0.0487	0.1941	0.0693	-0.5209	0.0132	0.2782	0.235	-0.085	-0.3507	0.0389	0.075	-0.2844	-2.214	-0.12	-0.298	0.4719	0.0336	-0.1259	0.5788	-0.1034	-0.1039	0.032	0.4037	0.0492	0.3106	0.1352	0.0417	0.362	0.1343	-0.059	0.0731	-0.8475	-0.0237	-0.3072	0.1682	0.1561	0.1875	0.4141	0.1309
FBgn0005777	0.047	-0.1198	0.0666	-0.1216	0.1412	0.0943	0.1805	0.0584	-0.0894	0.0618	0.0719	0.0983	0.0917	-0.3295	-0.0443	-0.0069	-0.1653	-0.0316	0.1647	-0.079	-0.126	0.0597	0.1731	-0.2323	0.2567	-0.0884	0.0531	-0.0897	-0.2049	-0.1475	0.1457	0.134	-0.0972	-0.0916	-0.0015	-0.2158	0.0643	0.1557	0.0574	0.0719
FBgn0005778	0.1189	0.2733	0.2868	-0.0751	0.478	-0.4302	0.1976	0.5025	-0.3884	-0.3835	0.0778	0.325	0.4532	-0.1419	0.0203	0.2117	-0.0027	0.2044	-0.5661	-0.3989	0.5249	-0.7126	-0.6356	-0.5183	0.609	0.0647	-0.4105	0.0807	-0.1279	0.0711	0.3829	0.157	-0.5383	-0.3218	-0.0568	-1.0818	-0.0704	0.4436	0.3028	-0.5765
FBgn0005779	0.118	-0.0389	0.5725	-0.1886	0.1837	-0.4279	-0.2606	-0.0697	0.4616	0.4664	-0.3657	0.1455	0.1478	-0.9871	0.2058	0.5083	0.461	0.8212	0.4049	-0.0963	0.1077	0.3107	0.4926	-0.5326	0.4366	-0.0554	0.6395	-0.2229	0.1542	0.2382	0.3249	0.0969	0.4042	-0.0186	0.0199	-1.2738	-0.3304	0.3144	-0.5001	0.0663
FBgn0008635	-0.0597	0.3314	-0.214	-0.1222	-0.0551	0.1488	-0.2258	0.0033	0.1545	-0.0145	0.103	-0.027	0.0549	0.2864	-0.1536	-0.1126	-0.0033	-0.0271	0.0653	-0.0448	-0.0033	0.0977	0.0801	0.0763	-0.3172	-0.1382	-0.0747	-0.0507	0.0506	0.0572	-0.2175	0.1177	0.1478	0.0469	-0.0212	0.2815	-0.1	-0.0408	-0.028	-0.0602
FBgn0008636	0.0387	0.2356	0.7565	0.1413	-0.8418	1.4206	0.1196	0.2326	0.3154	1.0787	0.3397	0.6386	-0.4148	-2.171	0.258	0.8132	-1.372	0.5772	-0.4459	0.0399	-1.1753	0.0642	1.0266	-0.0702	-0.0175	1.1022	-0.929	0.0077	0.5787	-0.7916	0.6291	-1.2318	-2.3835	0.4414	0.1201	-0.2005	-0.2239	0.1631	0.2044	-0.096
FBgn0008646	0.1257	-0.0767	0.0795	-0.317	-1.2158	0.533	-1.1249	-0.4422	0.1197	-0.0912	0.3147	0.0795	-0.27	-1.8159	0.0256	0.9744	1.0273	0.4513	0.3563	0.3733	-1.2829	0.4648	0.643	0.5362	0.3587	-0.1664	1.2002	-0.1417	0.2297	-0.1515	-0.1506	0.2384	0.6753	0.3266	0.1001	-0.1301	0.2296	-1.1765	0.0095	0.2621
FBgn0008651	0.013	-0.054	0.084	-0.0212	-0.7843	0.2228	-0.7903	-0.1806	-0.1518	0.392	0.1669	-0.3497	-0.2283	-0.7061	0.4842	0.8616	0.6102	-0.0308	0.5896	0.3504	0.9027	1.0327	0.558	-0.1447	-0.2213	0.3494	0.1999	-0.037	0.3841	-0.524	-0.1376	0.17	0.5107	0.134	-0.2581	0.0968	-0.4318	-0.3698	0.1759	-0.0704
FBgn0010014	0.3777	-0.0522	-0.015	-0.1217	-0.7472	0.3673	-0.4297	0.1894	0.7389	0.2754	0.066	-0.3188	-0.345	-1.953	0.2713	0.2431	0.8433	0.4172	0.3211	0.1425	1.0432	0.3565	0.7975	-0.1777	-0.3377	-0.1609	1.0637	0.1397	0.2377	-0.1015	-0.2481	-0.0968	-0.4212	0.119	-0.1926	-0.0273	0.1013	-0.3546	-0.2374	0.1907
FBgn0010015	0.2205	0.254	-0.1115	-0.0802	0.2213	0.306	-0.2887	-0.0493	0.2121	-0.0597	0.1468	-0.2201	-0.2928	-0.3685	-0.0075	0.0085	-0.3596	0.1985	-0.1142	-0.1332	0.1812	0.4219	-0.1076	0.2559	-0.3673	0.1463	0.1182	-0.1009	0.1306	-0.5747	0.0639	-0.1788	0.1979	-0.0689	-0.0409	0.1337	0.1376	0.3073	0.0573	-0.2225
FBgn0010019	1.0631	-0.5836	0.7292	0.1687	-0.3508	0.6554	-0.4188	-1.0379	0.2042	0.4629	0.1625	0.3908	0.3786	-1.1271	-0.4296	-1.4494	0.8327	0.8125	0.2731	-0.551	0.3939	-0.7231	0.4688	0.7541	-0.1786	0.1492	-0.0032	-0.4235	-1.2029	-0.8833	0.2699	0.2417	0.2924	-0.5165	-0.7581	0.5537	0.1236	-0.0615	1.467	-0.2553
FBgn0010038	0.2899	0.5122	0.0592	0.1209	-0.1444	-0.3447	-0.0024	-0.5282	0.1324	0.5316	-0.1683	-0.3334	-0.0807	-0.4127	-0.5253	-1.6461	0.6727	-1.5019	0.5513	0.3934	0.6603	1.0184	-1.6719	-0.1455	-0.6392	1.1304	-1.127	0.365	0.1484	0.2985	-0.0319	-0.1278	-2.1391	0.045	1.0957	1.3646	0.3714	-0.314	0.2642	0.0299
FBgn0010039	-0.4014	0.1043	0.013	0.3486	0.1045	0.0571	-0.1153	0.0335	-0.193	-0.5835	-0.0979	-0.1634	0.4033	1.1305	-0.2985	-0.3433	-0.3596	-0.1355	-0.2516	-0.0323	0.0486	0.1252	-0.8153	-0.3199	-0.0671	0.7436	-0.1113	0.3502	0.3534	0.1667	-0.0698	0.1243	-0.8199	0.1615	0.1445	-0.1154	-0.4408	0.1858	0.0389	0.0343
FBgn0010041	-0.6267	-1.4851	0.676	0.299	-0.2532	-1.2575	0.1216	0.0465	-0.418	-1.6538	0.0335	0.2536	0.6857	1.6827	-1.0421	-0.131	-0.6989	0.6585	-0.3745	1.3645	-1.3251	-0.6849	-0.3217	0.2126	0.7127	-0.5117	-0.2257	0.7145	0.5273	0.6707	-0.2389	-0.4612	-2.7013	0.5288	-0.0565	-0.0797	0.2936	-0.0446	0.0923	-0.0871
FBgn0010043	-0.8584	-1.7334	-0.6941	0.9665	0.9376	0.6209	0.7528	0.0741	-2.2602	0.0975	0.3509	-0.1975	-0.1253	1.245	-1.1141	-0.5582	-0.4165	0.6533	-0.6497	0.8219	-2.162	-1.7096	-0.576	-0.9786	0.2229	-0.9766	2.0263	0.9161	0.4691	-0.1015	0.8638	-0.0611	0.3415	0.4121	0.4714	0.2559	0.0768	0.0589	-0.4551	0.4265
FBgn0010044	-1.447	0.4925	-0.2871	1.3663	0.6709	0.9643	-0.809	0.4705	-1.7275	0.387	-0.7046	-0.543	-0.1817	-0.5979	0.0056	0.405	0.8359	-0.2865	1.0423	0.0467	-0.4159	0.4979	-0.0968	0.1094	0.0946	0.2908	0.9492	0.6342	0.4057	-0.1677	-0.1247	-0.3093	0.5228	0.1236	0.472	0.5256	-2.4104	-0.9782	-0.2537	0.7151
FBgn0010051	0.0751	0.0111	0.0948	-0.0082	-0.0487	0.0685	-0.2077	-0.1236	0.2869	0.1922	0.0722	-0.043	3e-04	-0.4549	-0.0925	-0.2497	0.2131	0.1308	-0.1409	-0.0341	0.0677	0.1721	0.1578	0.2103	-0.1091	-0.1707	0.0779	-0.0159	0.0575	-0.0078	-0.0779	-0.16	-0.0057	-0.0573	-0.1458	0.2121	0.1605	-0.1777	0.0926	0.0258
FBgn0010052	-2.2333	-0.2479	0.2785	1.0041	0.7994	-2.0153	0.0304	0.1805	-1.2271	-1.0277	0.2364	0.4073	-0.5245	0.2316	-0.2393	-1.508	-0.9555	-3.5764	-1.4914	0.5392	-1.0255	0.2797	0.4773	0.9935	0.6931	0.8399	-1.6332	-1.4965	0.069	1.1421	0.3771	0.9425	-2.0535	0.3148	-0.4389	0.1865	1.5476	0.4555	0.7485	1.2055
FBgn0010053	-0.3722	-0.6296	-0.0754	0.15	0.1056	-0.0593	0.0975	-0.2236	-0.1516	0.2842	0.0057	-0.1941	-0.2813	0.4356	0.197	0.2503	-0.0037	0.1346	-0.1785	0.1978	-0.1927	-0.1603	-0.1608	0.1106	-0.0345	-0.1602	0.5327	-0.0383	-0.1399	-0.0108	-0.1604	-0.2193	-0.0841	-0.0328	0.4331	-0.0363	0.5421	-0.3924	-0.0453	0.6227
FBgn0010078	-0.0298	0.3517	-0.1476	-0.0153	0.2737	0.032	-0.0568	0.2721	-0.1364	-0.4577	0.3732	-0.1178	0.3078	0.7934	-0.2402	-0.5379	-0.3236	-0.028	-0.0539	0.0129	-0.3944	-0.1065	-0.3599	0.264	-0.1485	-0.2116	-0.6363	0.3339	0.2872	0.0713	-0.1547	-0.1472	0.2764	0.4385	0.2477	0.5082	-0.0759	-0.1603	0.1685	-0.1527
FBgn0010097	0.1034	-1.1629	0.2283	-0.4756	-1.4379	0.7239	0.4324	-0.6409	1.2371	1.2473	0.6812	-1.2399	-1.4132	-0.9023	-0.6348	-0.2325	0.6778	0.6621	-0.5975	0.0338	-0.1612	0.936	0.9606	-0.6928	0.2418	0.5081	1.0441	-0.3729	0.2909	1.0969	-0.4437	2.2899	1.6084	-0.1266	-0.0657	0.5622	0.0805	-0.3834	-1.0073	-0.8536
FBgn0010100	-0.2729	-0.2538	0.0543	0.0707	0.433	0.3352	-0.0249	0.192	-0.4314	-0.4645	0.164	-0.0135	0.2654	1.1131	-0.5871	-0.1738	-0.8447	-0.3853	-0.5235	0.1767	-0.1917	-0.0125	-0.4231	0.6072	-0.1396	0.0717	-0.6897	0.3766	0.3343	0.0986	-0.0491	-0.0302	0.4416	0.1346	0.1153	0.533	-0.0811	0.2252	0.1994	0.0309
FBgn0010105	0.4545	0.3246	-0.0528	0.3083	-0.6396	-0.1223	-0.5833	0.0323	0.4078	0.4754	0.0198	0.0823	0.0776	0.0134	-0.4222	0.2521	0.3326	0.3845	0.4105	-0.0441	0.415	-0.1991	0.0985	0.2757	-0.3518	-0.1674	0.308	-0.2091	0.0253	0.2883	-0.12	-0.3054	0.1316	-0.1556	-0.1492	0.0227	-0.0422	0.0057	0.0271	0.1392
FBgn0010109	1.2604	0.0031	-0.6091	-0.5068	-0.4268	-0.1076	0.7343	-0.6726	2.6001	1.9748	-1.418	-2.0841	-1.4422	-0.9266	1.596	2.4625	1.0634	2.3669	3.6587	-1.4473	2.8412	2.9508	3.2421	0.003	-3.3568	-0.1949	1.0111	-0.6503	-1.1902	-0.1213	-2.264	0.4739	3.5322	-0.1487	-0.9063	-0.6313	-1.4202	-1.1974	-0.4981	1.0973
FBgn0010113	0.1947	-0.1186	0.1467	0.0984	0.0322	-0.0461	0.0438	-0.22	0.07	0.2774	-0.2229	0.1275	-0.4693	-0.8519	0.2061	-0.027	0.2272	0.0938	-0.0658	0.2476	0.0609	0.2158	0.0659	0.1854	-0.0592	0.2447	0.1275	-0.2036	-0.2133	0.2378	-0.0268	-0.024	-0.3959	-0.2373	-0.1585	-0.1156	0.2712	-0.0143	0.4477	-0.0831
FBgn0010114	0.2768	-0.0517	-0.1595	0.1127	-0.4641	0.1317	-0.3126	0.0406	0.2112	0.0221	0.3143	0.204	-0.3124	-2.7137	-0.2836	0.1171	0.5044	0.1606	-0.257	0.1406	0.558	0.0594	0.2963	0.1244	0.01	0.1708	0.4948	0.0423	0.4318	0.1388	-0.0024	-0.0235	-5e-04	0.1965	-0.4196	0.1011	0.243	-0.1154	-0.0055	0.0735
FBgn0010173	-0.2293	0.0957	-0.0632	-0.0265	-0.0639	-0.4019	-0.2482	-0.2973	-0.0835	-0.008	-0.1178	-0.2027	-0.3043	0.122	0.2194	-0.1255	0.0019	0.002	0.2398	0.3166	-0.1475	-0.0342	-0.0729	0.1302	0.3586	0.0948	-0.1198	-0.0321	-0.3009	0.2356	0.2309	-0.106	-0.5381	0.1535	0.0528	0.0706	0.3039	0.1008	0.2341	0.2827
FBgn0010194	-0.3918	-0.1309	0.2046	0.1927	-0.0054	0.2728	-0.1385	-0.0689	0.049	-0.3149	-0.1151	0.1392	0.0713	-1.2843	-0.167	0.3492	-0.0089	0.167	-0.2313	0.1053	-0.1766	-0.0055	0.2694	0.1004	0.0053	0.4574	0.4212	0.0304	-0.0212	0.3244	-0.1086	0.0392	-0.0015	-0.1416	-0.1168	-0.0921	0.1069	0.0878	0.2234	0.184
FBgn0010197	-0.0341	0.551	-0.2126	0.2074	0.0034	0.7727	0.8661	-0.4287	-0.0684	-0.8192	-0.2153	-0.4728	0.2109	-0.7195	-0.4942	0.7888	-0.3201	-0.768	0.502	0.7847	-0.7479	-0.5651	-0.8282	0.6104	0.0111	0.2727	-1.8985	0.465	0.5647	-0.1192	-0.4192	0.493	0.8396	0.7044	-0.0704	0.3552	0.9944	-1.3135	-0.6775	-0.3488
FBgn0010198	-0.0319	0.0324	-0.1402	0.2463	0.2562	0.3371	0.0552	0.1299	-0.2116	-0.5585	0.2447	-0.0852	0.0507	0.8824	-0.2668	-0.4456	-0.5955	-0.2037	-0.0423	0.1365	-0.189	-0.1807	-0.2554	0.3761	-0.0935	0.0387	-0.39	0.1274	0.0967	0.0251	0.0439	-0.0171	0.0774	0.2473	0.039	0.435	-0.0274	-0.0148	0.051	0.0161
FBgn0010213	-0.2668	-0.1492	-0.1641	0.0843	0.2477	0.0996	-0.0349	0.3922	-0.5945	-0.4458	0.0843	0.102	0.2725	1.1229	-0.4774	-0.3296	-0.5822	-0.4907	-0.4866	0.1115	-0.1752	-0.2819	-0.3725	0.4876	-0.1527	0.1406	-0.725	0.412	0.3749	0.1939	0.0826	0.083	0.3355	0.2423	0.1245	0.5381	-0.0279	0.2577	0.0929	-0.0968
FBgn0010215	0.3878	0.0486	0.2138	0.1746	0.0228	0.293	0.2034	0.0377	0.2299	-0.4924	0.0469	0.0693	-0.0037	-0.2609	-0.1044	-0.9022	-0.2933	-0.1003	-0.1263	0.2731	-0.3196	-0.5104	-0.4799	0.1962	0.0707	0.3302	-0.7461	0.1578	0.0067	-0.0285	0.0298	0.1545	-0.0675	0.0297	0.0363	0.2305	0.2782	0.208	0.1804	0.252
FBgn0010217	-0.2211	-0.5318	-0.0162	-0.1258	0.16	0.548	-0.2007	0.1122	-0.0584	-0.2782	-0.1948	-0.0537	-0.0522	1.2135	-0.4577	0.063	-0.0814	-0.4371	-0.1327	-0.0982	-0.0199	0.0996	-0.0586	0.3419	-0.3304	-0.1111	-0.2318	0.1928	0.0131	0.0463	-0.0048	-0.2736	0.3601	-0.2922	0.1397	0.4026	-0.146	0.4685	0.0384	0.2075
FBgn0010220	0.021	0.0915	0.0722	-0.0022	-0.0605	-0.4353	0.0295	0.0201	-0.0063	-0.171	-0.0604	0.1955	-0.1274	0.1387	0.1931	-0.3756	0.167	0.0148	0.1354	-0.0593	-0.1111	-0.1044	-0.8461	0.101	0.1257	-0.4352	-0.0558	-0.0364	-0.0963	0.0966	0.1422	-0.1749	-0.0795	-0.0249	0.1193	0.1552	0.2603	0.1002	0.1403	0.0813
FBgn0010222	0.0366	-0.3385	0.2425	-0.1013	0.4685	0.4578	-0.0246	0.543	0.5799	-0.715	-0.4906	-0.2702	-0.2044	0.5855	0.0384	-0.8721	-0.4487	-0.0121	-0.1067	0.5274	-0.3054	-0.4095	-0.505	0.0371	-0.6351	0.3476	0.1058	0.1551	0.0732	0.3341	0.4726	-0.1826	-1.0113	-0.4223	-0.2591	0.9052	0.4937	0.307	-0.0694	-0.4514
FBgn0010223	0.1863	-0.4486	-0.3901	0.1778	0.3386	-0.5726	0.1526	-0.1587	-0.4198	0.5107	-0.0728	0.1462	0.1172	-0.7873	0.5651	0.5961	-0.1932	0.3048	0.158	0.0623	0.3166	-0.2252	-0.5558	-0.2839	-0.1197	-0.1693	-0.3601	0.1164	-0.6499	0.3692	0.4975	0.1562	0.403	0.1103	-0.1331	0.1641	0.0173	-0.5504	0.684	-0.0107
FBgn0010225	-0.0456	0.2318	-0.2095	-0.0895	-0.094	-0.2271	-0.0401	-0.0597	0.3769	0.0936	0.1188	-0.172	0.1257	0.5717	-0.2987	-0.2676	-0.1117	-0.0088	0.086	-0.1061	0.0273	0.2087	0.0232	0.0917	-0.1307	-0.3161	0.1807	0.1977	0.263	-0.0676	-0.3062	-0.3297	-0.07	0.0106	0.1603	0.2446	0.3558	-0.465	-0.2562	0.3116
FBgn0010226	0.0684	-0.1966	-0.2927	-0.0304	-0.2343	-0.1789	-0.1007	0.0177	-0.0723	0.3515	-0.1487	-0.3494	-0.0078	1.3026	0.1068	0.5016	0.2695	-0.1073	0.0563	0.0627	0.0855	0.3881	0.1482	-0.3479	-0.1978	-0.063	0.014	0.0557	0.1343	-0.0404	-0.0839	-0.2842	0.1164	-0.0092	-0.0107	-0.4457	-0.3533	0.0653	-0.3564	-0.0988
FBgn0010228	0.014	-0.1925	-0.2463	0.1575	-0.1845	-0.1097	-0.1238	-0.0518	0.1093	0.1066	-0.2899	-0.3291	-0.1908	0.3187	0.0394	0.3877	0.2476	0.1928	-0.0989	0.1455	0.271	0.3173	-0.0873	0.1526	-0.2528	0.0108	0.0878	0.019	-0.0744	-0.2244	-0.0527	-0.084	-0.2069	-0.1115	-0.0406	0.1235	0.0461	0.0368	0.0788	0.0162
FBgn0010235	0.0489	0.0341	-0.2052	0.0803	-0.0355	0.0162	-0.0628	0.0807	0.1187	-0.3916	0.1354	-0.1397	0.051	0.1521	-0.126	-0.6205	-0.0771	0.041	-0.1498	0.1647	-0.1414	-0.0163	-0.1582	0.1417	-0.0366	-0.0413	-0.131	0.1097	0.1546	0.0059	-0.1005	0.0115	0.0508	-0.0418	0.181	0.3829	0.1191	0.0676	-0.0404	0.1378
FBgn0010238	0.0512	0.2171	-0.2352	0.1151	-0.0355	-0.435	-0.4134	0.0581	0.0434	0.0338	0.0555	-0.221	8e-04	0.3311	-0.1582	-0.0268	-0.0802	0.0868	-0.1598	0.2849	-0.0796	0.1728	-0.0564	0.3153	-0.2441	0.1298	-0.0299	-0.079	0.0955	0.0158	-0.2501	0.0475	0.1521	0.065	-0.0364	0.1868	0.068	0.0454	0.0443	-0.0993
FBgn0010240	0.2602	0.1565	0.3002	-0.0314	-0.5144	0.1836	-0.0604	0.2765	0.0832	-0.3844	0.0435	0.2283	-0.215	-2.022	-0.3221	-0.2031	0.0091	0.0265	0.0168	0.2618	0.5589	-0.225	0.1423	0.347	-0.0337	0.175	0.3515	0.0963	0.4301	-0.5008	0.15	0.0498	0.0921	-0.1957	-0.1047	0.1788	-0.0623	0.0329	0.1031	0.0703
FBgn0010241	0.1655	-0.9143	0.4105	0.2354	0.6243	-0.3668	-0.2414	0.3914	0.1338	0.952	0.5642	-0.0768	-0.0219	-1.4344	1.4812	0.306	0.2569	0.484	0.1615	-0.753	0.2215	-0.2918	0.2924	-1.4529	0.4295	-0.7799	0.3824	-0.0355	-0.7683	-0.2226	0.2643	0.2765	0.0868	-0.1833	0.3454	-0.3005	-0.0877	-0.3009	0.5681	-0.2342
FBgn0010246	-0.0257	-0.3905	-0.2105	-0.1363	0.02	0.3451	0.1039	0.2218	-0.128	0.1882	0.2394	-0.2517	-0.0697	-0.4694	0.4839	0.619	0.294	0.1817	0.0513	-0.5003	0.232	0.6053	0.4947	-0.6194	0.1111	-0.3529	-0.0576	-0.0093	-0.6196	0.2542	-0.2093	-0.2654	0.1638	0.0649	0.1657	-0.1541	-0.3569	-0.1031	0.1702	-0.1121
FBgn0010247	-0.1741	0.2402	-0.2452	-0.0349	0.2343	-0.217	0.474	0.2513	-0.5146	-0.6612	0.1059	0.1978	0.2629	-0.3101	-0.1223	-0.7942	-0.9756	-0.466	-0.3063	0.1554	-0.7705	-0.7076	-0.5757	0.1481	0.4647	0.2462	-0.1813	0.3597	-0.2383	0.1707	0.1583	0.3111	0.1479	0.0437	0.218	0.2261	0.2324	0.4527	0.1231	0.4925
FBgn0010258	-0.927	-0.8314	0.3044	-0.4619	0.0718	-1.2127	-0.1553	-0.1834	0.0696	0.0366	0.0962	0.3814	0.1311	0.4691	-0.0813	0.1943	0.0328	0.0436	0.1402	-0.4232	-0.1146	-0.2787	-0.2913	0.0514	0.4358	0.4035	0.4338	0.1728	-0.83	0.0131	0.3552	-0.0266	0.157	-0.1649	0.4495	0.6931	-0.2074	0.5502	0.0846	-0.5932
FBgn0010263	0.3516	-0.1818	0.2186	0.0046	-0.2632	0.3506	-0.2011	0.1104	-0.1173	-0.06	-0.1759	-0.0665	-0.2119	-0.175	0.0385	0.05	0.3314	0.0871	-0.0145	-0.9345	0.2452	0.0962	-0.1153	0.4481	-0.0238	0.4641	0.0301	-0.0494	0.0841	-0.1876	-0.1742	0.0397	0.0087	-0.2394	-0.2608	-0.0698	0.0955	0.0872	0.2109	0.0719
FBgn0010265	-0.0382	0.3276	-0.0809	0.16	0.2932	0.0045	0.1435	0.347	-0.2883	-0.7307	0.4063	-0.0186	0.3107	0.9511	-0.3266	-0.9139	-0.6551	-0.2	-0.2903	0.0846	-0.6175	-0.3814	-0.439	0.3986	-0.0125	0.0077	-0.7779	0.3051	0.3625	0.0463	0.0913	0.1684	0.1098	0.4475	0.3065	0.6347	0.1434	0.061	0.1367	-0.0176
FBgn0010269	-0.0449	0.0955	-0.1273	0.0822	-0.0704	0.2303	-0.2438	-0.252	-0.0054	-0.1946	0.0865	0.0321	0.0262	0.3032	-0.0735	0.8108	0.1667	0.4082	0.1106	0.0171	-0.2522	0.6701	0.4738	0.1519	-0.1817	-0.8094	0.27	-0.0079	0.1986	-0.1605	-0.1315	-0.1248	-0.2355	-0.1905	-0.1498	0.33	-0.0777	-0.4428	-0.0205	-0.1168
FBgn0010278	-0.04	-0.1379	-0.0131	-0.2791	-0.2547	-0.3179	0.2393	-0.145	0.1245	0.8042	-0.1237	-0.3187	-0.1136	0.1712	0.2712	0.7017	0.7361	0.1023	0.3824	-0.0721	0.4409	0.4894	0.511	-0.0024	-0.1348	-0.0336	0.8266	-0.0254	-0.5593	-0.5938	-0.1173	-0.0344	-0.3624	-0.2043	-0.0368	0.3379	-0.4015	0.1849	-0.2308	-0.4696
FBgn0010280	0.2295	-0.1561	0.0786	-0.0414	-0.1563	0.1699	-0.1446	-0.1441	0.0831	0.3209	-0.0703	0.041	-0.2217	-0.6654	0.2695	0.3074	0.4682	0.2807	0.0316	-0.1193	0.3407	0.2211	0.2508	0.0033	-0.182	-0.0292	0.2651	-0.2079	-0.1545	-0.0471	-0.0305	-0.0186	-0.2411	-0.2154	-0.1864	-0.1209	-0.0084	-0.0839	0.0512	-0.168
FBgn0010282	0.3702	-0.2913	-0.3656	-0.2753	-0.292	0.0276	0.0309	-0.2904	0.4176	1.0734	-0.7029	-0.0261	-0.2966	-0.2308	0.4912	1.0764	0.7625	0.4541	0.4219	-0.1856	0.8065	0.561	0.5844	-0.0576	-0.275	-0.0536	0.9751	-0.4484	-0.6168	-0.2397	-0.2107	0.018	-0.3144	-0.3555	-0.2472	-0.3798	-0.0934	0.0016	-0.0376	-0.3638
FBgn0010287	0.0635	0.2404	0.1308	-0.1585	0.2843	-0.404	0.5275	0.4731	0.0443	-0.3717	-0.0405	0.2917	0.0711	-0.1436	0.5579	-0.0358	-0.1766	-0.3724	0.4224	-0.0597	-0.4407	-0.9372	-0.9728	-0.0869	0.3815	-0.6143	0.0721	0.0011	-0.3285	-1.0557	0.2216	-0.1326	-0.5063	-0.2161	0.2388	-0.1359	0.1527	0.4548	-0.0996	0.1287
FBgn0010288	-0.0542	0.1172	0.1624	0.1318	0.0947	-0.0408	-1.1214	0.1905	-0.2349	-0.118	-0.0818	0.1187	0.2025	0.4882	0.055	0.1345	-0.0329	0.0284	0.2391	0.0339	-0.2062	-0.169	-0.003	-0.2817	0.0967	-0.1213	-0.0879	0.0835	0.2119	0.0585	0.2156	0.1878	-0.3601	0.1057	0.146	-0.3711	0.0185	0.2209	-0.1611	0.0746
FBgn0010292	0.1849	0.0029	0.0554	0.3304	-0.0903	-0.3024	0.0365	-0.1847	0.0112	0.0121	0.1885	-0.1959	0.0227	-0.0651	-0.1602	0.287	0.0429	0.1652	0.0146	0.3042	-0.8308	0.2186	0.0838	-0.044	-0.2256	-0.0347	-0.1814	0.0391	-0.1478	-0.159	0.1783	-0.2371	-0.0308	0.0362	-0.0301	0.2818	0.3813	-0.0214	-0.1226	-0.0722
FBgn0010300	0.2034	0.0394	0.0729	-0.4427	-0.2766	-0.0087	0.1629	0.0181	-0.0635	0.0066	0.0302	0.3662	-0.2436	-1.4001	0.2274	-0.1512	0.2242	0.2083	-0.1176	0.1893	-0.5103	-0.1273	-0.1269	0.2044	0.0831	0.4596	0.0151	0.0611	0.0822	0.4895	0.1052	0.2129	-0.0941	-0.0785	-0.125	0.125	0.0875	0.076	-0.4696	0.3864
FBgn0010303	0.4013	-0.047	-0.1844	-0.4761	-0.2401	0.3315	-0.4144	-0.2909	0.1984	0.811	-0.3319	-0.4088	-0.2638	-0.5266	0.2997	0.3632	0.743	0.5444	0.2279	-0.064	0.7932	0.5359	0.6782	0.0233	-0.3203	-0.1754	0.7956	-0.2871	-0.2428	-0.1764	-0.2381	-0.116	0.0055	-0.1737	-0.2459	0.0181	-0.3057	-0.2882	0.1484	-0.2186
FBgn0010309	0.1076	0.1342	0.3137	-0.8055	0.1079	-0.023	0.2371	0.2007	-0.2156	0.1406	0.1558	0.5911	0.1474	-0.1098	-0.1982	0.4536	-0.1377	-0.1243	0.0047	-0.2715	-0.7705	-0.6467	-0.5779	-0.1033	0.3366	-0.0629	-0.2873	0.015	0.0967	0.3547	0.172	0.2746	-0.5042	0.1709	0.3114	-0.141	0.1653	0.1596	-0.8373	-0.1319
FBgn0010313	0.3802	-0.433	-0.0678	-0.0694	0.0476	4e-04	-0.4625	-0.1531	0.0018	0.1032	-0.1083	0.1119	-0.4096	-0.66	0.0839	0.0537	0.6376	0.345	-0.0624	0.3296	0.3381	0.3543	0.1279	0.2035	-0.2258	0.3253	0.1945	-0.2197	-0.0268	0.0764	-0.1928	0.055	-0.1629	-0.1347	-0.4929	-0.0124	0.0908	-0.1533	0.341	-0.0514
FBgn0010314	0.3437	-0.0511	0.6544	-0.5461	0.2861	0.6239	0.1008	0.3128	0.3726	0.0084	0.4124	-0.0474	0.135	-1.0883	-0.5995	-0.3605	-0.2917	0.0908	0.1898	-0.4115	-0.6739	-0.2186	-0.2411	-0.848	0.6233	0.3481	-1.8201	-0.0757	0.1125	0.3081	0.3138	0.3754	-0.453	-0.2242	0.4479	-0.6612	-0.2081	0.7926	-0.0487	-0.3019
FBgn0010315	-0.0779	-0.0254	0.3264	0.2238	0.0441	0.473	0.1963	-0.0104	0.3124	0.0427	0.0063	-0.4164	0.0368	0.5112	-0.0467	-0.258	-0.1488	-0.2472	-0.4588	-0.054	-0.2833	0.0995	-0.2919	0.089	-0.1651	-0.0507	-0.329	-0.0344	0.0809	-0.2621	0.1982	0.0047	0.039	0.0876	0.0275	0.4065	-0.4715	-0.2422	0.3041	0.0739
FBgn0010316	0.2683	-0.0184	0.2731	0.2861	-0.1543	0.6077	-0.1105	-0.1319	-0.0087	-0.6484	0.0253	0.1118	-0.001	0.1614	-0.2771	-0.1427	-0.2981	-0.017	0.2533	-0.1475	-0.1375	-0.6113	-0.7859	0.33	0.2653	-0.1263	0.0818	0.0116	0.0222	-0.1976	-0.0686	0.3668	-0.3371	-0.149	0.1856	0.1442	0.1286	-0.0597	-0.1404	0.0109
FBgn0010317	1.1069	0.4994	1.0608	0.6667	0.5556	-0.1702	0.3778	0.1793	0.3125	0.2676	-0.4371	-0.9735	-0.1881	-1.2705	-0.615	-0.4221	-1.0624	0.1802	0.7072	-0.2136	-1.205	-1.3705	-1.4876	-0.1178	0.7288	0.1122	-0.7576	0.4633	0.1054	1.1059	0.4936	0.9337	0.5996	-0.2483	-0.9332	0.7168	-1.4198	-0.0619	0.2078	-0.0759
FBgn0010323	-0.6527	0.1438	-0.5251	-1.2324	0.9463	0.5458	0.8691	-0.9979	0.1175	-1.0077	0.5126	0.9093	0.4229	0.3185	0.1348	-0.1804	-0.4654	-0.5178	1.2294	0.0627	-0.9168	-0.4616	-0.2059	-0.1272	0.1201	1.4988	2.3595	-0.6896	0.7158	-0.8448	-0.4736	0.5697	-0.6759	-0.256	-0.0707	-0.741	-0.3127	0.0236	-0.5267	-0.0451
FBgn0010328	0.1113	-0.1041	-0.3036	0.0764	-0.2117	0.2614	-0.2663	-0.1653	0.2644	0.4229	-0.0803	-0.143	-0.1884	-0.5332	0.1088	0.183	0.4787	0.0508	0.1335	-0.1927	0.5148	0.3073	0.4116	0.0664	-0.2049	0.0171	0.3522	-0.1447	-0.1387	-0.3352	-0.1391	-0.3572	0.0738	-0.0867	-0.2107	0.1512	0.0871	-0.0508	0.0561	0.1011
FBgn0010329	0.335	-0.0528	-0.0213	0.1962	-0.756	0.2583	-0.4312	-0.0227	0.3214	0.5891	-0.0703	-0.1207	-0.1056	-1.9021	-0.2442	0.3319	0.632	0.1086	0.3071	0.3152	1.2706	0.4601	0.1436	0.09	-0.0542	0.2216	0.981	0.0155	-0.0447	-0.6219	-0.1773	-0.0934	-0.2461	-0.038	-0.3894	-0.0835	0.4837	0.3613	-0.0447	-0.1571
FBgn0010333	0.0649	-0.0316	-0.059	-0.0636	-0.0168	0.0434	-0.0121	-0.0638	0.2836	-0.1575	-0.1321	-0.0613	-0.0872	0.121	0.1384	-0.2454	0.3692	0.0735	-0.0252	0.2118	-0.1058	0.2053	0.313	0.0526	-0.391	-0.006	-0.2704	0.0273	-0.1312	-0.1515	-0.0244	0.1328	-0.0803	-0.0013	-0.0669	0.0947	-0.1614	0.1035	0.1625	-0.0479
FBgn0010339	0.0794	-0.0811	-0.2962	-0.0644	-0.2342	0.2775	-0.1887	0.0424	-0.1886	0.0287	0.0034	-0.0083	0.1341	0.165	-0.0116	0.2299	0.0488	-0.1811	0.1688	-0.1493	0.0831	-0.3105	0.1078	0.102	0.056	-0.0239	-0.2771	0.0898	-0.1557	-0.2788	0.1849	0.0851	0.3057	0.144	0.0237	0.0979	-0.0708	0.1175	-0.0652	-0.1842
FBgn0010340	0.0554	-0.2037	-0.3029	-0.2809	0.1074	0.03	-0.6671	-0.1101	-7e-04	0.0039	-0.3064	-0.1532	-0.078	0.3735	0.0091	0.4641	0.387	0.131	0.2616	0.4224	0.2632	0.3735	0.3	0.0855	-0.2669	-0.0723	-0.3328	0.0743	-0.0073	0.0025	-0.2198	0.0729	0.2282	-0.1024	-0.0386	0.1145	0.1329	-0.0028	-0.0662	0.1849
FBgn0010341	-0.3053	0.1549	-0.0777	0.0282	0.1163	-0.3807	-0.1066	0.07	-0.1627	-0.3556	0.0673	-0.211	-0.0648	0.3407	-0.2726	0.2214	0.1292	0.1164	-0.2172	0.286	-0.3382	0.1491	-0.2583	0.1253	0.0126	0.2626	-0.4626	0.1039	0.1099	0.0922	-0.0238	0.0192	-0.1691	0.1302	0.058	0.2825	0.152	-0.0641	0.0822	0.2323
FBgn0010342	0.4602	-0.29	0.0215	0.1812	-0.3619	-0.2052	-0.1044	-0.3339	0.326	0.2804	0.0843	0.1288	0.0613	-0.2177	-0.2045	0.5212	0.6411	-0.0431	0.421	-0.0626	0.0514	0.005	0.7051	0.0783	-0.1786	-0.13	0.0797	-0.0725	-0.4081	-0.4636	0.121	-0.1261	0.3674	-0.1126	-0.0395	0.0955	0.0621	0.2231	-0.1474	0.1929
FBgn0010348	0.1078	-0.1681	-0.22	-0.1772	-0.1942	-0.1294	-0.2583	-0.0387	0.3798	0.1424	-0.1424	-0.2559	-0.1649	-0.0069	0.0739	0.1979	0.2046	0.167	0.1913	0.2996	0.1655	0.3685	0.2463	-0.0551	-0.2514	0.0365	0.2138	-0.2029	-0.0541	0.0114	-0.1909	0.1279	-0.215	-0.1853	-0.1151	0.0609	0.0073	-0.1422	-0.0459	0.0283
FBgn0010350	0.1906	-0.0869	0.2336	0.1421	-0.2453	0.0179	-0.045	0.1789	-0.1328	-0.1754	0.0859	0.2954	-0.1165	-0.5404	-0.3026	-0.5042	0.0963	-0.2123	-0.3532	0.1623	-0.0079	-0.1271	-0.1314	0.1887	0.2765	0.2948	-0.1411	-0.0241	0.1645	0.1823	0.1416	0.1414	-0.1511	-0.0173	-0.2102	-0.1544	0.1939	0.0878	0.2811	0.3332
FBgn0010352	-0.1361	-0.3297	-0.0866	0.1123	0.2218	0.0652	-0.218	-0.0495	0.0564	-0.0482	-0.0672	-0.2164	-0.0848	0.6874	-0.1626	0.0926	-0.0234	0.0215	-0.1517	0.2562	0.1611	0.2253	-0.187	0.3774	-0.2183	-0.1211	-0.1669	0.1316	0.0076	-0.0785	-0.2683	-0.1068	-0.0191	0.1753	-0.2828	0.3463	0.0967	-0.0379	0.1732	-0.1231
FBgn0010355	-0.0356	-0.107	-0.05	-0.2468	-0.094	0.0247	-0.0383	-0.2347	0.1505	0.1049	-0.0024	-0.1393	-0.2042	-0.1466	0.2327	-0.0965	0.3595	0.288	0.1197	-0.1236	0.4097	0.0062	-0.0015	0.0758	0.0865	-0.2216	0.1185	-0.0668	-0.2645	0.2908	-0.0737	-0.285	0.1086	-0.0342	0.0141	0.0467	0.117	-0.0193	0.1397	0.0588
FBgn0010356	-0.0202	0.1149	0.072	0.1914	-0.0582	0.5946	0.0324	0.0615	0.1319	-0.1708	0.1794	-0.0717	0.0745	0.145	0.2695	0.7306	0.3435	0.0795	-0.2215	-0.1951	-0.026	0.0877	-0.1379	0.1734	-0.3852	-0.0697	-0.3956	-0.0441	-0.1732	-0.4216	-0.2171	-0.0081	0.0673	0.1125	0.1341	0.2069	-0.2084	-0.1568	0.0161	-0.2479
FBgn0010357	-0.578	-1.6713	-0.141	-0.474	0.5409	-0.2144	-0.281	0.1246	-0.4216	0.1819	0.4812	-0.0723	0.014	0.0686	-0.1981	1.347	-0.2522	-0.1713	-0.0212	-0.2529	-0.3281	0.1708	0.0628	-0.4893	-0.0277	-0.1756	-0.0206	-0.0097	0.4743	0.2903	0.1661	-0.0824	0.203	0.4481	0.5815	0.3267	0.2456	-0.0866	0.1854	0.1735
FBgn0010358	-0.5992	-1.1477	-0.2282	-0.2978	0.4605	0.0717	-0.1345	0.2248	-0.3247	-0.4156	0.6559	-0.4547	0.3002	-0.0106	-0.3218	0.3634	-0.634	-0.1416	-0.1521	-0.1773	-0.4746	0.2209	-0.1257	-0.6016	0.0918	-0.2364	-0.4395	0.3184	0.4828	0.119	0.2391	0.0387	0.6489	0.7093	0.8132	0.3842	0.0647	-0.0645	0.0394	0.5425
FBgn0010359	-0.6125	-1.1004	-0.1985	-0.1832	0.4955	0.1668	-0.1561	0.3186	-0.5322	-0.5085	0.6938	-0.4078	0.251	0.0758	-0.3379	0.3648	-0.6398	-0.2123	-0.1459	-0.2047	-0.6602	0.1634	-0.2017	-0.4431	0.0888	-0.1492	-0.7382	0.3399	0.5442	0.2385	0.2648	0.0525	0.5868	0.7037	0.8218	0.3717	0.0567	0.0102	0.0443	0.489
FBgn0010379	0.2781	-0.021	0.1467	-0.1641	-0.1005	0.2208	-0.0153	-0.2235	0.1085	0.2154	-0.1961	0.0066	-0.3067	-0.0999	-0.0412	-0.1536	0.1827	0.3021	0.1773	0.0222	0.1385	0.0805	0.1504	0.331	0.129	-0.0726	0.0707	-0.1537	-0.3339	9e-04	-0.1234	-0.067	-0.3187	-0.3311	-0.1505	0.0567	0.0988	-0.0732	0.1855	0.0843
FBgn0010380	-0.097	0.1074	-0.0975	0.03	-0.1094	0.0201	-0.281	-0.0621	0.1108	-0.1594	0.1336	-0.0801	-0.1079	0.0554	0.004	-0.1242	0.1966	-0.0641	-0.1675	0.0713	0.0173	0.0121	-0.0724	0.1056	-0.103	-0.0095	0.0619	0.101	0.0818	0.0534	-0.1178	-0.1019	0.1965	0.0923	-0.1897	0.2116	0.0748	0.0646	0.0148	0.1083
FBgn0010381	-0.1308	4.0747	-1.5928	-0.1159	-0.1448	1.3286	0.3837	0.2784	-0.4565	-0.3418	0.755	-0.4945	0.6062	0.181	-0.814	-0.4777	0.4616	-1.483	0.157	-0.378	-1.4485	-1.4719	-0.7157	-0.2729	-1.1659	0.737	-0.1623	0.6998	0.4814	-2.425	-0.054	-0.0819	0.0594	0.0758	0.1689	0.248	-0.4422	-0.0641	-0.5514	0.1926
FBgn0010382	0.0837	0.1239	0.4339	-0.077	0.1201	0.062	0.0845	0.1124	0.2324	0.4345	-0.169	0.003	-0.0089	-0.7785	-0.1593	0.8256	0.2772	0.3876	0.377	-0.6836	0.0696	0.1732	0.3869	-0.2666	0.3036	0.0304	-0.4354	-0.042	-0.243	-0.0069	0.3335	0.5713	-0.0655	-0.1085	0.05	-0.6427	-0.3015	-0.0011	-0.054	-0.2688
FBgn0010383	0.0712	0.1614	-0.2776	-0.4135	0.2786	0.2954	-0.159	-0.1292	-0.5992	-0.3167	0.0454	-0.138	0.2441	0.3986	-0.2874	0.0559	0.1941	0.3452	-0.1181	-0.3455	0.1409	-0.3225	0.1285	0.2852	-0.3395	0.4314	-0.5593	0.2196	0.2558	0.2191	-0.5599	0.1796	-0.248	-0.1363	0.001	0.6016	-0.0848	-0.0201	-0.0524	-0.1671
FBgn0010385	-1.468	4.6819	0.2507	-0.4245	0.9703	-1.6491	-0.3298	-0.6434	0.4743	-0.2061	1.4614	-2.0145	0.5598	0.1094	-0.1107	-0.9934	-1.2788	-0.099	-1.3598	-0.7319	-0.9223	0.3397	-1.019	-0.4396	-3.2873	-0.0429	1.3769	0.2223	1.6033	1.1384	0.2553	1.2456	1.2098	0.3124	0.0086	-0.1582	0.2482	0.3205	0.2095	-0.0509
FBgn0010387	-0.3838	-0.8816	-0.0259	0.0782	0.0182	0.3023	-0.348	0.2695	0.0571	-0.4647	-0.4896	0.0517	0.1027	0.3905	-0.7009	-0.4236	0.0228	0.2581	0.0941	0.1883	-0.0846	-0.0239	0.0912	-0.0121	-0.1951	0.4751	-0.0364	0.0428	0.4849	0.3972	0.1561	0.269	-0.1348	0.2504	-0.0124	0.2209	0.1976	-0.463	0.1669	0.1207
FBgn0010388	-0.5322	8.1702	-0.106	0.7963	0.3787	-0.7106	1.8462	-0.4697	-0.8928	1.0713	1.435	-2.702	1.5805	0.4097	-1.27	-0.8658	-1.1509	-1.2018	-0.0076	0.3888	-0.7948	0.4894	0.3258	0.6877	-0.7351	0.4686	0.716	0.4315	-0.5364	0.7097	-2.0535	-0.5595	-0.5537	0.2695	1.8733	-2.4583	-0.7978	-0.8999	-2.2165	1.1057
FBgn0010389	0.2654	-0.1141	0.0435	0.0387	-0.1682	0.5173	-0.6171	-0.19	0.1576	0.0887	0.0434	-0.4581	-0.1615	-0.4712	-0.0812	-0.276	0.0918	0.4398	0.3022	-0.3922	0.7446	0.2188	0.2647	-0.0868	-0.0877	-0.1027	0.2532	0.066	0.0687	-0.3225	-0.1019	-0.235	0.201	-0.0748	-0.2854	0.3525	0.0398	0.0447	0.5017	0.1375
FBgn0010391	-0.1423	0.7577	-0.079	-0.2922	0.0646	-0.2042	-0.2476	-0.0436	0.2425	0.0283	0.1185	-0.0611	-0.0612	0.4494	0.0721	0.092	-0.1236	-0.0624	-0.2851	-0.0999	0.0075	0.2624	0.2229	-0.072	-0.2795	-0.0883	0.2217	-0.1234	0.0835	0.119	-0.1601	0.0032	0.1695	-0.0142	-0.1973	0.2153	-0.1237	-0.1574	0.0285	-0.157
FBgn0010395	0.501	-0.0939	-0.4912	0.0253	0.0114	0.5253	0.3849	-0.3529	0.4997	0.8182	-0.041	-0.645	-0.2374	-1.0901	0.5843	0.9042	1.0957	0.4488	0.5198	-0.5731	0.7817	0.5793	0.583	-0.0314	0.011	-0.8257	1.0799	0.0193	-0.9945	-0.3973	-0.2527	-0.466	0.5278	-0.3013	0.2933	0.0809	-0.1613	-0.2079	-0.2023	0.039
FBgn0010397	-0.1843	0.2062	0.2739	0.0737	0.1105	0.0277	-0.0401	0.0159	0.3396	-0.1307	-0.2639	-0.0766	0.0871	0.3335	0.0199	-0.263	0.2368	-0.0768	-0.2792	-0.0827	-0.0227	-0.1892	-0.0849	0.1437	-0.0196	0.0441	-0.191	-0.2522	-0.1371	0.1249	-0.1356	-0.3878	0.3013	0.049	0.0989	0.2725	0.0962	-0.0728	0.1605	-0.0943
FBgn0010398	0.5738	-0.2315	0.2276	-0.5587	-0.1324	-0.6979	0.0823	-0.1299	-0.1605	-0.0316	-0.718	0.5582	0.0867	0.4111	0.1323	0.2535	-0.1658	0.316	0.4986	-0.057	-0.1174	-0.2412	-1.3348	-0.207	0.2934	-0.0258	0.1443	0.0812	-0.2448	-0.1264	0.4234	0.1386	0.2713	-0.3574	0.3377	-0.0252	0.1985	0.2507	0.0324	-0.4434
FBgn0010399	0.3072	0.2084	-0.1163	0.1416	-0.5409	0.414	-0.1904	0.2222	0.2742	0.3925	0.2171	0.193	-0.3888	-2.4559	0.145	-0.72	-0.0611	0.0936	-0.2251	0.344	0.468	-0.0042	0.1629	0.2619	-0.0134	0.1674	0.4759	0.0537	0.4481	-0.1557	0.0683	-0.2602	0.4943	0.1559	-0.0785	0.0666	0.2794	-0.1088	-0.4267	0.0097
FBgn0010401	0.101	0.1819	0.4218	-0.6754	-0.4686	0.3213	-0.33	-0.1265	0.31	0.3987	0.3145	-0.4776	-0.3501	-2.7154	-0.6273	0.0981	1.1904	0.1077	0.6391	0.4419	0.9929	0.6285	0.2862	0.338	0.4523	-0.174	0.0422	-0.2535	0.2435	-0.1713	-0.2921	0.0953	-0.5798	0.4857	0.0746	-0.1712	0.023	-0.8704	0.6897	-0.0038
FBgn0010403	-0.0629	1.0713	0.3249	-0.6555	0.0637	-0.4953	0.0511	-0.2523	-0.225	-1.2823	0.8301	0.1778	-0.2318	-3.269	-0.9119	-1.8296	-1.2161	-0.4947	-0.7227	0.9126	-0.5845	-0.7262	-1.1417	0.6911	0.5696	0.313	-1.5001	0.4924	0.5216	0.09	0.214	0.3	-0.2143	1.0194	0.9828	0.3793	0.3551	-0.5851	0.4744	0.1961
FBgn0010406	0.019	0.2204	0.0709	-0.0548	0.0841	-0.2553	0.161	0.0861	-0.3807	-0.3485	0.1824	0.1196	-0.1711	0.1537	-0.1353	-0.5933	-0.2036	0.0665	-0.0617	0.1366	-0.1687	0.1637	-0.2327	0.2669	0.0614	-0.1829	-0.6936	-0.1202	-0.1652	-0.213	-0.0167	-0.1476	0.211	0.1309	0.135	0.3388	0.0112	0.0521	0.3296	0.3982
FBgn0010407	-0.0217	-0.0377	-0.0739	-0.6524	-0.1989	0.4015	0.1994	0.3434	-0.5938	0.5313	0.3361	0.0634	0.3066	-3.0335	-0.6974	0.2404	-0.1125	0.7294	0.3779	-0.0333	-0.6393	-0.9831	-0.3515	0.3849	0.1496	0.3592	-0.4009	-0.2895	0.277	-0.0048	0.1332	0.1783	0.0112	-0.2238	0.1028	0.6204	0.2152	0.3213	-0.2568	0.1208
FBgn0010408	-0.0338	0.2951	-0.2512	0.0185	0.3059	-0.0196	-0.0024	0.2277	-0.0445	-0.0939	0.4618	-0.3299	0.2254	1.1436	-0.0229	0.0098	-0.1448	-0.1615	-0.056	-0.5973	0.0367	-0.0563	-0.1902	-0.01	-0.244	-0.6212	-0.015	0.3723	0.0969	-0.1555	-0.2251	-0.4852	0.2751	0.5466	0.3214	0.6448	-0.3978	-0.2149	-0.2548	-0.2579
FBgn0010409	-0.2835	0.1904	0.0324	0.1155	0.3111	-0.1338	0.0101	0.1337	-0.3335	-0.6215	0.2954	0.0443	0.1706	1.0286	-0.5026	-0.6892	-0.5434	-0.3332	-0.3764	0.2364	-0.4631	-0.3112	-0.4704	0.5958	-0.0183	0.1774	-0.6708	0.1649	0.2716	0.2676	0.1151	0.2351	0.2744	0.3588	0.1249	0.4606	0.1536	0.1432	0.25	-0.0031
FBgn0010411	0.116	0.5124	-0.2049	0.1789	0.322	0.1344	0.1707	0.3679	0.0504	-0.6293	0.5303	-0.1848	0.3789	0.9962	-0.1736	-0.9085	-0.6951	-0.1647	-0.2823	-0.1799	-0.364	-0.0843	-0.3855	0.113	-0.1262	-0.4041	-0.8045	0.465	0.2538	-0.0012	-0.0647	-0.3616	0.6017	0.6271	0.3899	0.7419	-0.246	-0.1524	0.0676	-0.2545
FBgn0010412	0.1832	-0.0202	-0.2467	-0.1058	-0.024	0.8401	-0.1864	-0.2045	0.1863	-0.1389	-0.0592	-0.3569	-0.1336	0.6077	0.239	-0.1881	-0.0113	0.2022	0.3767	-0.1917	0.3248	0.1892	0.1082	0.1009	-0.3318	-0.1888	0.2492	-0.1467	-0.0887	-0.0243	-0.1175	-0.0564	-0.2125	0.0366	-0.2554	0.191	-0.1145	-0.2094	-0.1095	-0.2735
FBgn0010414	0.1893	0.2145	0.1103	0.088	0.0792	-0.0726	0.0088	-0.0381	-0.416	0.7174	0.1015	0.2858	-0.3661	-0.5572	-0.6521	-0.0939	0.2259	0.0115	-0.7131	-0.1342	0.3906	0.3095	0.3135	-0.2138	-0.1338	-0.1211	-0.547	0.0424	0.4415	-0.1453	-0.1292	-0.4501	0.7947	0.2802	0.1575	0.3171	-0.1069	-0.1583	0.16	-0.4828
FBgn0010415	0.5265	0.145	-0.2687	0.0897	-0.3571	-0.1083	0.0782	-0.2283	-0.0271	-0.0465	-0.374	-0.1854	-0.2229	0.0423	-0.0048	-0.0486	0.282	0.4065	-0.0636	0.3661	0.0228	0.0199	-0.1729	0.4721	0.0131	0.1276	0.0023	0.037	-0.2112	0.0898	-0.1353	-0.1206	-0.3715	-0.0781	-0.1537	0.2471	0.2244	-0.2768	0.274	-0.048
FBgn0010416	-0.185	0.0236	0.0597	-0.089	0.1087	0.1089	0.1826	-0.187	-0.0153	0.0045	0.078	-0.1236	-0.0554	-0.1548	-0.0995	-0.2532	-0.0822	-0.2038	-0.2055	0.2584	0.1553	0.3091	-0.1253	0.2309	0.0383	0.0064	0.2107	0.0379	-0.0875	-0.2428	0.0236	-0.1929	0.0481	-0.039	0.0176	0.1754	0.0945	0.0329	0.0053	-0.0968
FBgn0010417	0.0204	-0.0629	0.2514	-0.0744	0.1184	-0.0293	0.0787	-0.1062	-0.1124	0.3669	-0.0316	0.0667	-0.1659	0.4081	0.0693	-0.0817	-0.0269	0.0061	-0.0571	0.0041	-0.2307	-0.2667	-0.2172	0.4204	0.0297	0.0813	0.1517	0.0089	-0.2324	0.1479	-0.1621	0.0069	-0.1266	0.0394	-0.0772	0.3024	-0.2874	0.1367	-0.0974	-0.2166
FBgn0010421	-0.2435	-0.1711	-0.1973	-0.2853	-0.1824	0.3382	-0.1615	0.1152	0.064	0.2077	-0.153	-0.1733	-0.0978	0.122	0.3339	-0.4174	-0.1783	-0.0937	0.3676	0.0422	0.2098	0.0074	0.3701	0.2768	0.0034	0.1319	-0.3176	-0.018	0.0775	-0.2171	0.0987	-0.0304	-0.2007	0.0721	0.1026	0.0074	0.0843	0.0096	0.0391	-0.0834
FBgn0010422	-0.4115	0.1742	0.1578	-0.1805	0.1883	-0.4052	0.12	-0.0111	-0.163	-0.1393	0.1457	0.1106	-0.0361	0.4266	0.0183	0.1489	-0.5533	0.0416	0.2356	-0.0956	0.1035	-0.2332	-0.3028	0.1567	0.1812	0.0823	-0.5744	0.1737	-0.0767	0.0667	0.0928	0.1492	0.1782	-0.0501	-0.8985	0.185	-0.0675	0.2922	0.0844	0.2246
FBgn0010423	-0.0455	-0.3726	-0.1667	0.115	0.0302	0.8553	0.2252	0.7161	-0.1912	-0.3646	-0.0933	-0.2135	0.1308	0.7286	-0.733	-0.622	-1.0621	-0.1293	0.8165	-0.1942	-0.1661	-0.362	-0.1372	0.0936	-0.5795	0.3325	-0.612	0.5525	0.4808	-0.1424	-0.2723	-0.2436	0.4465	-0.0741	0.2214	0.4945	-0.2426	0.339	-0.1131	-0.1584
FBgn0010424	0.3382	-0.0417	0.1335	-0.6278	-0.2382	0.9112	0.0439	0.0671	0.1004	-0.5116	-0.0203	-0.2623	-0.2002	0.4406	-0.0295	-0.1684	0.0145	-0.0943	0.0582	-0.0158	0.5278	-0.4035	-0.0854	0.5175	-0.3718	0.2235	-0.4537	-0.1862	-0.1391	-0.1508	-0.1776	0.2003	0.3804	-0.4391	0.2061	0.389	-0.0679	-0.0838	0.4045	-0.0494
FBgn0010425	-1.0362	-1.4696	0.08	-0.4848	0.3367	0.4077	0.0542	0.0991	-0.4888	-0.5483	0.0758	0.4076	0.479	0.5205	-0.1365	1.0479	-0.7339	-0.5264	0.707	-0.5797	-1.4848	-0.3126	-0.1641	-1.3172	-0.642	0.805	-0.6436	0.229	0.276	0.4601	0.7639	0.2922	0.8353	0.2144	-0.048	0.7761	0.4956	0.5068	0.1698	0.7627
FBgn0010431	-0.3215	0.2629	0.705	0.7411	-0.2342	0.1241	0.8977	0.8446	1.1079	-1.0817	-0.3202	1.1051	0.3676	-0.3892	0.0623	-0.3025	-0.6602	1.0852	-0.0602	-0.4618	-0.3971	-0.561	-0.7613	-0.4288	0.1369	-0.0954	-1.5516	0.1793	0.0807	0.1291	0.2182	0.7457	-0.1879	0.1773	-0.1104	-0.5658	-1.1637	-0.2659	0.7091	-0.7792
FBgn0010434	0.1375	-0.1218	-0.2815	-0.1417	-0.1232	0.113	-0.3857	-0.3971	0.1257	0.1088	-0.0999	-0.2368	-0.2719	0.0716	0.1208	0.0634	0.4503	0.3679	0.1599	-0.0575	0.3985	0.6008	0.3928	0.2885	-0.2321	0.0205	0.3282	-0.1436	-0.1031	-0.3302	-0.242	-0.216	-0.2908	-0.0018	-0.1879	0.1103	0.1516	-0.2921	0.0896	-0.0803
FBgn0010435	-0.2145	-0.098	-0.1537	0.0842	0.0342	-0.0301	-0.0084	0.0037	0.0426	-0.1416	-0.0272	0.0422	0.0062	0.2082	-0.4091	-0.1526	-0.1307	-0.0139	-0.0407	0.0752	5e-04	0.1089	-0.066	0.2027	0.0325	0.0504	0.0428	-0.0428	0.1773	-0.0183	0.066	0.0926	-0.0519	0.0594	-0.0045	0.1277	0.1279	-0.1575	0.1791	0.0836
FBgn0010438	-0.4109	0.3305	0.249	-0.1399	0.1585	0.0062	0.295	0.4509	0.3606	-0.151	0.157	0.1602	0.1584	-0.0285	0.0335	0.0933	-0.5655	0.3645	-0.1487	-0.0929	-0.5589	0.1172	-0.3741	-0.1282	-0.6352	-0.3446	-1.4222	0.4838	0.1239	0.2408	-0.252	0.4428	0.3562	0.3545	0.1153	0.4382	-0.3716	-0.1641	-0.3346	0.0105
FBgn0010441	0.0557	0.2838	-0.3973	0.1445	0.1792	0.5278	-0.167	-0.1976	-0.3442	0.0731	-0.1135	-0.1908	-0.0291	0.3564	-0.1242	-0.2651	-0.2279	-0.0567	-0.144	-0.1971	0.3791	0.0623	0.1224	0.1807	-0.1257	-0.1301	-0.03	0.1764	-0.2077	-0.09	0.0514	0.0035	-0.3849	0.099	-0.0712	0.4623	-0.016	-0.2384	-0.1002	0.164
FBgn0010452	-0.152	-0.2723	0.4463	-0.5563	-0.1461	0.3062	-0.0699	0.1759	-0.609	0.0761	-0.3818	0.0266	-0.1753	-1.0731	-0.268	-0.2148	0.0259	4e-04	-0.1385	0.1761	-0.063	-0.5699	-0.2077	0.3919	0.2321	0.1926	0.0407	-0.0102	0.2839	0.3438	-0.023	0.3579	-0.3521	-0.0541	-0.0977	-0.034	0.3684	0.1911	0.5146	0.0215
FBgn0010453	0.385	-0.0715	-0.0148	0.3933	-0.6734	-0.1401	-0.229	0.068	0.2508	0.682	0.167	0.0568	-0.6818	-0.6997	0.4863	0.3225	0.2405	-0.1768	0.0418	-0.5075	0.5555	0.2537	-0.1121	-0.0723	-0.1587	0.2429	0.4481	0.002	-0.1007	0.3366	0.0218	0.2307	0.575	0.127	-0.1629	-0.2062	0.0323	0.0098	0.2622	0.538
FBgn0010470	-0.2437	0.1375	-0.2462	-0.5501	0.0885	0.2447	0.0274	0.12	0.1754	0.2808	0.0521	-0.296	0.2003	0.2207	-0.2188	-0.0883	0.2865	0.4632	0.2299	0.4808	0.1382	-0.0808	0.2145	0.0059	-0.3173	0.1219	-0.3141	-0.3737	0.2064	-0.3326	-0.4176	0.3777	-0.0784	0.0012	-0.3138	0.072	0.128	-0.357	-0.4159	0.3108
FBgn0010473	0.3918	-0.252	-0.0741	-0.1074	-0.477	0.5583	-0.3654	0.0892	0.0126	0.1093	0.1455	0.1356	-0.3632	-2.7175	0.0745	-0.0841	0.4796	0.601	0.1038	0.287	0.4109	0.1721	0.2831	0.1302	-0.1654	0.3397	0.4977	-0.1768	0.2746	0.0583	-0.0262	-0.0267	-0.1194	-0.0313	-0.3989	-0.0256	0.1124	-0.1733	0.1199	0.102
FBgn0010482	0.4426	-0.8228	0.0975	-0.6967	-0.6791	0.5474	-0.7991	-0.4316	0.2712	1.0234	-0.7405	-0.5235	-0.3155	-0.9048	0.2964	0.7163	1.0864	0.5736	0.3575	-0.0249	1.0331	0.5208	0.6974	-0.1488	-0.7272	0.1415	1.0328	-0.0024	-0.2691	-0.507	-0.6546	-0.4419	0.2248	-0.3848	-0.2769	-0.0911	0.0236	-0.25	0.402	-0.3878
FBgn0010488	0.247	-0.0825	-0.0699	-0.1943	-0.2953	-0.004	-0.2636	-0.1571	0.1451	0.324	-0.1718	-0.102	-0.189	-0.1933	0.1814	0.3443	0.3783	0.19	0.2255	-0.0348	0.4056	0.2194	0.3038	-0.0474	-0.1368	-0.1412	0.4121	-0.1745	-0.1565	-0.1381	-0.0691	-0.2281	-0.1352	-0.0949	-0.2396	-0.1441	-0.1005	-0.0475	0.0163	-0.0337
FBgn0010497	-0.4389	-0.9015	-0.5675	-0.3655	-0.7078	-0.5246	-0.691	0.3234	0.3506	0.4663	0.2758	-0.062	-0.1017	-0.2878	1.325	1.0248	0.926	0.3638	0.7017	0.0016	0.5907	0.6634	1.0914	-1.2437	-0.7663	0.2409	0.2204	-0.8273	-0.7126	6e-04	0.3383	0.5437	0.2923	0.165	-0.4937	0.3052	0.0185	-0.0334	0.7672	-1.0567
FBgn0010501	0.124	-0.3253	-0.0887	-0.0379	-0.2807	0.0075	0.0672	0.2204	0.3125	1.1456	0.0014	-0.2219	-0.2582	0.1184	0.728	1.5474	1.0695	0.8341	0.2291	-0.3298	0.5146	0.2361	0.3719	-0.0789	0.0304	-0.4962	1.1029	-0.1805	-0.144	-0.5413	0.0948	0.0682	-0.6269	-0.2351	0.198	-0.4215	-0.0089	-0.407	-0.397	-0.2828
FBgn0010504	-0.3311	-0.046	0.0938	0.3273	0.1927	0.002	0.2302	0.1695	-0.2909	-0.2059	-0.0397	0.1588	0.0495	0.2991	-0.1386	0.0491	-0.2055	-0.2308	0.0852	0.287	-0.2295	-0.3206	-0.3898	-0.1733	0.2921	0.009	-0.0786	-0.0977	0.0771	0.1566	0.2469	0.1881	0.1752	0.0346	0.0057	-0.7581	-0.0196	0.3167	-0.1568	0.2588
FBgn0010516	-0.3243	0.0218	-0.0825	0.0679	0.2855	-0.0704	-0.0391	0.2216	-0.0947	-0.2037	0.1676	-0.0087	0.1595	0.8107	-0.3819	-0.3478	-0.3833	-0.1969	-0.2008	0.1568	-0.2594	0.0711	-0.2249	0.2604	-0.0902	0.0025	-0.7081	0.394	0.3115	0.0893	-0.0539	-0.013	0.0839	0.2713	0.1794	0.4497	0.0207	-0.2879	-0.0587	0.0586
FBgn0010520	0.3999	-0.1423	-0.168	0.0386	-0.2689	0.2587	0.1273	-0.0317	-1.105	0.4528	0.1008	0.1287	-0.0473	0.5451	0.4982	0.5075	0.164	0.2659	0.1833	8e-04	-0.4273	0.002	0.2063	-0.3705	-0.2323	0.276	1.0582	-0.0567	-0.086	-0.3862	0.1956	-0.4691	-0.3008	-0.0869	-0.2679	0.0624	0.4097	-0.0978	-0.0442	-0.2575
FBgn0010531	0.1121	-0.415	-0.2118	0.1996	0.0882	0.0341	-0.3664	-0.1551	0.491	0.7032	0.0918	-0.025	0.0214	0.2279	-0.0129	0.3502	0.5145	-0.1069	0.1586	-0.0263	0.6353	0.818	0.4829	-0.2862	-0.2212	-0.7772	0.4276	0.0406	-0.0239	-0.3626	-0.3147	0.1087	-0.4816	0.1623	0.2279	0.1761	-0.566	-0.1	0.0703	-0.3532
FBgn0010548	-0.109	-0.3394	0.1504	0.0824	0.0523	0.0717	-0.154	-0.1915	-0.0107	-0.0995	-0.0339	0.0434	1e-04	0.1543	-0.1886	-0.49	-0.0636	0.1591	-0.1322	0.2508	0.077	-0.1162	-0.0841	0.2366	-0.0748	-0.0183	-0.3051	0.029	0.135	0.0786	0.1278	0.1668	-0.1748	0.0408	0.0291	0.1626	0.2082	-0.1091	0.2784	0.2329
FBgn0010549	0.5902	0.8695	-0.2686	0.347	0.3577	0.0365	0.837	-0.0621	0.2899	-0.7879	0.004	-0.307	0.1217	-2.4235	0.4231	0.8034	1.627	0.5656	0.8897	-0.3526	-0.027	0.1236	0.6608	-0.4725	0.4167	-0.3062	0.5404	-1.2605	-0.3084	-0.1233	1.0566	-0.2001	-0.3937	-0.7765	0.2707	-0.1307	-0.2589	0.2156	-0.246	-1.4785
FBgn0010551	-0.1842	0.1363	0.1373	-0.1081	-0.0429	-0.1796	-0.0141	0.0311	0.0993	0.038	0.0356	0.0635	0.0524	0.3863	0.0605	0.1207	-0.0575	-0.1203	0.0378	-0.0816	0.068	0.1001	0.0014	0.014	-0.1104	-0.1191	-0.0516	-0.0597	0.0351	0.0553	0.0398	-0.0586	-0.0418	0.0361	0.0375	-0.0509	-0.1307	-0.0032	-0.1517	-0.0261
FBgn0010575	0.0435	0.0542	-0.0044	0.1124	-0.0985	-0.0175	-0.2322	-0.1979	-0.0339	0.041	-0.0669	0.2514	-0.287	-0.5346	-0.1143	-0.1025	0.1136	-0.045	0.0325	0.1598	0.0629	0.1455	0.2031	0.1816	-0.1059	0.0943	0.1412	-0.1289	0.0133	0.0326	-0.0101	-0.0179	-0.0108	-0.0784	-0.1851	-0.0225	0.2446	0.0153	0.2176	0.147
FBgn0010583	0.1271	-0.0509	0.1027	-0.1757	-0.0245	0.0521	-0.0039	-0.0016	0.0238	0.0674	0.0348	0.196	0.0133	-0.8714	0.2901	0.0893	0.2445	0.3809	0.1801	0.0808	0.2637	-0.0176	0.152	0.0044	0.2426	0.1653	0.2711	-1.0371	-0.0385	0.2737	0.139	0.0866	0.0756	-1.0733	0.0056	-0.2038	0.1143	0.2111	0.0757	-2e-04
FBgn0010590	-0.0756	-0.0804	0.1077	-0.0496	-0.1561	-0.1184	-0.1337	-0.031	0.0123	0.6913	-0.0208	0.0838	0.0878	0.3182	-0.2192	0.4116	-0.09	-0.0546	0.015	-0.3158	0.0132	0.2754	0.1373	-0.067	-0.2339	-0.4076	0.1529	0.0128	0.0317	0.0576	-0.0392	-0.2555	0.0555	0.1286	0.0649	0.0386	-0.1767	0.1951	-0.0207	-0.1933
FBgn0010591	-0.12	-0.1193	0.0056	0.1522	-0.0404	-0.1423	-0.0384	0.0161	-0.2975	-0.108	-0.0196	-0.1024	0.0594	0.5457	-0.1998	-0.1066	-0.1933	-0.0113	-0.0382	0.0803	-0.1585	-0.153	-0.0176	-0.0019	-0.404	-0.1992	-0.1009	0.1441	0.1727	-0.1046	-0.1733	0.2187	-0.0778	0.4712	0.1109	0.3894	0.2559	-0.3031	0.0694	0.1839
FBgn0010602	-0.0346	-0.2017	-0.2675	-0.2459	-0.1895	0.1398	-0.2908	0.0769	0.2535	0.3201	0.0754	0.072	-0.1477	0.1043	0.1248	0.0203	0.1836	0.2152	0.1628	0.1644	0.4599	0.2347	0.1831	-0.0059	-0.1693	-0.1748	-0.0104	-0.0933	-0.0717	-0.0693	-0.0548	0.0199	-0.125	0.0016	-0.0937	0.1156	-0.0631	-0.0654	-0.1964	-0.1446
FBgn0010607	0.0033	0.1715	-0.1291	0.1885	-0.408	-0.3235	-0.2187	-0.2061	0.3639	0.4776	-0.0282	0.11	0.1485	-0.3754	0.4719	-0.4894	0.1744	-0.0919	-0.2813	-0.0151	0.7472	0.3422	-0.08	-0.1181	0.038	-0.1329	-0.2239	-0.0793	0.087	-0.2612	0.1194	-0.0195	-0.345	-0.0738	-0.066	0.4193	-0.1686	0.2323	-0.1058	0.0603
FBgn0010611	-0.0415	0.373	-0.0722	-0.1631	0.4548	-0.6045	-0.4025	-0.4734	0.254	0.8028	-0.1022	-0.0352	-0.3396	0.7864	0.27	0.2399	0.3443	-0.0392	-0.2656	-0.1645	0.4826	0.5346	0.3532	-0.0197	-0.2491	-0.3239	0.3489	-0.4132	-0.4257	0.1096	0.0188	-0.2206	-0.082	-0.1813	-0.347	0.1411	0.0232	-0.4395	-0.0384	0.0014
FBgn0010612	-0.4794	0.423	0.0565	-0.0329	0.8358	-0.1407	0.1702	0.8212	-0.5647	-1.3261	0.6894	0.14	0.8298	1.7801	-0.9215	-0.8956	-1.0065	-0.6736	-1.0382	0.1203	-1.0302	-0.4454	-0.8864	0.3051	-0.1265	-0.1437	-1.4409	1.011	0.8799	0.2686	-0.0259	-0.0918	0.6982	0.7773	0.8959	0.8415	-0.1715	-0.0465	0.4582	-0.0605
FBgn0010620	-0.2411	0.1225	-0.1135	-0.1886	0.2081	-0.0217	-0.2363	-0.0622	0.0461	-0.2804	0.0941	0.0036	0.128	0.0619	-0.1731	-0.5206	-0.1603	-0.1136	0.0066	0.2065	-0.4068	0.1268	-0.2275	0.3535	0.0253	0.1134	-0.1287	-0.1605	0.0351	-0.0187	0.0739	0.0771	0.1807	-0.0205	0.1121	0.075	0.2231	0.1166	0.0398	0.3303
FBgn0010621	-0.0823	0.1765	-0.0269	-0.1724	0.0317	-0.122	-0.0343	0.0517	0.4655	0.0401	0.17	-0.2798	0.0797	0.3392	0.3181	0.1845	0.1183	0.1855	0.2473	-0.0943	-0.1363	0.1828	0.1251	-0.0143	-0.1864	-0.3751	0.1132	0.0469	-0.2082	-0.2051	-0.2019	-0.2184	-0.0112	0.0808	0.0724	0.4228	-0.2708	-0.1572	-0.0935	-0.4072
FBgn0010622	-0.3384	0.0702	-0.0462	0.02	0.2208	0.2776	0.0593	-0.2337	0.1232	-0.7369	0.0203	-0.0927	-0.0679	0.5756	0.388	-0.3741	-0.7831	0.0382	0.1824	0.3299	-0.7135	0.1237	-0.2285	-0.0348	-0.0658	0.0102	-1.2457	0.0876	0.01	-0.1136	-0.0191	-0.1838	0.7865	-0.003	-0.0286	0.1751	0.2956	0.1606	-0.0408	0.2181
FBgn0010638	-0.2279	0.2761	0.1757	-0.1483	0.2018	0.2026	-0.1414	0.2832	-0.0444	-0.5197	0.0692	0.1574	0.0567	0.7461	-0.1626	-0.0624	-0.3619	-0.1294	-0.0351	0.0145	-0.1691	-0.0903	-0.3921	-0.0685	-0.3481	0.0699	-0.5068	-0.0208	0.1828	0.3489	-0.0435	0.3604	-0.0552	0.1207	0.1111	0.2079	0.0087	-0.0014	-0.1439	-0.1113
FBgn0010651	-0.1509	-0.1099	-0.6008	0.3025	0.2622	-0.3254	-0.078	0.1499	0.1878	0.077	-0.3233	-0.1092	0.3262	0.6392	0.2142	0.0347	-0.3171	0.5706	0.1173	-0.5597	0.2703	-0.123	0.4025	-0.1138	-0.403	-0.5136	-0.2664	0.2033	-0.1294	-0.2015	0.6289	-0.0182	0.0363	0.0657	-0.4566	0.5575	0.314	-0.2613	0.0462	-0.3351
FBgn0010660	-0.084	-0.1112	0.0385	-0.0832	-0.0267	0.057	0.067	-0.2683	0.0424	0.325	-0.202	0.1842	-0.0534	-0.3343	0.1059	0.5601	0.2275	0.1737	0.1012	-0.0648	0.2198	0.052	-0.0323	0.0917	0.1968	-0.1356	0.3855	-0.148	-0.5493	0.1516	0.1099	-0.0098	-0.2193	-0.2696	-0.1057	-0.0275	0.1206	0.0536	0.0781	-0.1507
FBgn0010704	0.3669	-0.3031	-0.1773	-0.3147	-0.2224	0.1122	-0.2169	-0.2159	0.3403	0.5387	-0.4239	-0.2624	-0.3215	-0.4048	0.2347	0.4852	0.6059	0.287	0.4954	0.0681	0.5722	0.3817	0.5858	-0.1249	-0.2305	0.0231	0.5546	-0.2184	-0.3039	-0.0985	-0.2037	-0.2038	-0.2136	-0.3034	-0.3377	-0.2558	-0.0724	-0.1574	-0.1308	-0.1319
FBgn0010741	0.1774	0.1129	-0.4532	-0.17	-0.035	-0.0309	-0.2449	0.0215	0.272	0.4868	0.0406	-0.3092	-0.1334	0.2913	0.0864	0.3647	0.1716	0.1022	0.6305	-0.043	0.5226	0.2797	0.4471	0.0304	-0.2846	-0.2826	0.2114	0.106	-0.1626	-0.3185	-0.1335	-0.037	-0.1522	-0.0748	-4e-04	0.2854	-0.0519	-0.3	-0.2141	-0.3727
FBgn0010747	0.1113	-0.0248	-0.1756	-0.4316	-0.1207	-0.1329	-0.0623	-0.0066	0.3275	0.4242	0.0278	-0.1364	0.0178	-0.0738	0.2521	0.3943	0.3035	0.1039	0.3199	-0.1976	0.4167	0.3541	0.488	-0.3323	-0.1641	-0.3221	0.5423	0.0241	-0.116	-0.2842	-0.1233	-0.2135	-0.0198	0.0844	0.0637	-0.0635	-0.325	-0.2913	-0.313	-0.1523
FBgn0010750	-0.1132	-0.012	-0.0886	-0.2999	0.1197	0.0465	0.1067	-0.0642	0.067	0.1993	0.0209	0.1414	-0.0827	0.0653	-0.3081	-0.123	-0.4544	0.0887	-0.1205	-0.1439	0.2792	0.4205	0.169	0.0667	-0.0675	-0.0707	0.3898	-0.147	0.0014	-0.2188	-9e-04	0.0787	-0.0519	-0.0984	0.099	0.064	0.0574	0.0209	0.0983	-0.0592
FBgn0010762	-0.0401	-0.271	-0.0434	-0.0569	-0.0071	-0.1213	0.0407	-0.2755	-0.0647	0.298	-0.0299	0.2093	0.0025	-0.5162	0.0177	2e-04	0.2497	0.1585	-0.1968	-0.0304	0.3844	-0.0729	-0.0714	0.0333	0.0563	0.0214	-0.1971	-0.1147	0.0202	-0.0341	-0.0159	0.1282	0.0263	-0.0697	-0.1554	0.059	0.2219	0.1913	0.1297	0.1997
FBgn0010768	0.1307	0.145	0.0906	0.3918	-0.6991	-0.1921	-0.344	-0.0789	-0.1742	-0.0581	-0.1603	-0.1741	-0.0748	-0.0612	0.0212	0.966	0.4353	0.0891	-0.8008	0.3475	0.6594	-0.0402	-0.1373	-0.1581	-0.1795	-0.0703	-0.1302	-0.0093	0.1635	0.1817	-0.0738	0.3617	-0.1188	0.0185	-0.2058	0.2158	0.2836	0.0313	0.1721	0.0542
FBgn0010770	0.6071	0.0246	-0.4208	-0.1785	-0.5222	0.1891	-0.4663	0.1807	0.3592	0.8181	0.0045	-0.1908	0.0905	0.162	0.4747	0.3415	0.8551	0.4213	0.2796	-0.119	0.2664	0.9956	0.6624	-0.0427	-0.2194	-0.1028	0.593	-0.1524	-0.338	-1.0371	-0.0844	-0.1138	-0.3481	0.1408	0.1068	0.2199	-0.3162	-0.1063	-0.2936	-0.4856
FBgn0010772	0.2941	0.1173	-0.0473	-0.0739	-0.2478	0.4559	-0.0687	-0.0355	0.1011	-0.051	-0.0043	-0.1376	-0.0559	-0.9621	0.1925	-0.167	0.2869	0.1667	-0.0398	0.1968	0.1653	-0.154	0.027	0.1744	-0.0471	-0.0636	0.248	0.1121	0.1811	-0.0894	0.0893	0.1089	-0.355	-0.0337	-0.2131	0.1785	0.0225	-0.048	-0.2838	0.0429
FBgn0010774	-0.3297	0.3069	0.2061	-0.0146	0.2798	0.0227	0.1662	0.1721	-0.1922	-0.281	0.1521	0.016	0.0883	-0.0575	-0.144	-0.3268	-0.4237	-0.1006	-0.0668	-0.0462	-0.3095	-0.1525	-0.3273	0.1476	0.07	0.1426	-0.6075	0.1618	0.0926	0.0326	0.1512	0.1812	-0.2602	0.0791	0.2089	0.4456	-7e-04	0.1147	-0.1569	0.0611
FBgn0010786	0.1246	-0.0684	0.5862	0.0327	-0.0329	0.2612	-0.2867	-0.268	0.24	0.2548	0.0297	-0.0373	0.0566	0.1294	0.1564	-0.4833	0.149	0.0291	-0.3693	-0.1192	0.2318	-0.0503	0.0573	0.1806	-0.1734	-0.0227	0.2545	-0.1146	-0.1899	-0.198	-0.0826	-0.2258	0.0065	-0.0512	-0.068	0.2345	-0.2282	-0.1064	0.24	-0.0169
FBgn0010803	-0.4081	-0.0173	0.1011	-0.0115	0.1085	-0.251	0.1753	-0.0358	-0.0871	0.1274	-0.1106	0.0434	0.032	0.2144	0.1341	0.1483	-0.1533	-0.2903	0.2216	0.1224	0.0011	-0.0988	-0.0427	-0.3069	0.0408	0.2073	0.3477	-0.151	-0.1481	-0.0442	0.0904	0.2036	-0.0904	0.0202	0.2114	-0.1577	0.0406	0.0393	-0.0161	-0.138
FBgn0010808	0.005	-0.1342	-0.3265	-0.2661	0.0419	0.1286	-0.3937	0.1828	0.072	0.2499	-0.1502	-0.2636	5e-04	0.9621	-0.0334	0.1538	0.1702	-0.003	-0.0927	-0.0967	0.3936	0.3538	0.187	0.1582	-0.4163	-0.3485	0.2099	0.1728	0.0744	-0.1324	-0.2938	-0.433	0.1585	-0.028	0.0571	0.3933	-0.3303	-0.0189	-0.0473	-0.2424
FBgn0010812	0.0434	0.1415	-0.4145	-0.2708	0.1419	0.0624	-0.0506	0.122	0.1073	-0.0384	-0.0049	-0.2269	0.0317	0.1115	-0.0576	-0.1633	-0.1185	0.1238	-0.0214	-0.1114	0.2251	0.1842	-0.0578	-0.0651	0.0976	-0.2835	0.2299	0.1	-0.0452	-0.2664	-0.0979	-0.1269	-0.1736	0.1494	0.1276	0.2994	0.0072	-0.1298	0.1537	-0.0861
FBgn0010825	0.1826	-0.165	0.0324	0.0181	-0.0595	0.1549	-0.0712	-0.3333	-0.0432	0.0356	-0.1007	0.2317	-0.2195	-0.7527	-0.0426	-0.1598	0.2774	0.2082	-0.0263	0.1318	-0.0168	-0.0213	0.0132	0.2212	0.0284	0.0809	0.467	-0.1741	-0.1648	0.0487	0.0657	-0.0247	-0.1913	-0.1002	-0.3465	0.0093	0.2899	0.0315	0.493	0.012
FBgn0010830	0.0195	0.1672	0.0337	0.1563	0.1978	-0.0456	-0.24	-0.2728	0.0814	0.0717	0.139	0.215	0.057	-0.1583	0.2324	0.1763	0.2035	0.242	-0.0331	-0.1464	0.5177	0.157	0.0828	0.0106	-0.2715	-0.1745	-0.2178	-0.0885	-0.2633	-0.1618	-0.0385	0.0347	0.3788	0.0271	-0.0776	0.1156	-0.1522	-0.1289	-0.134	-0.1618
FBgn0010877	-0.0782	-0.0859	-0.2844	-0.2356	-0.0792	-0.0832	-0.1746	-0.3825	0.1341	0.1831	-0.0493	-0.0135	-0.1427	0.1378	0.2501	0.3891	0.3936	0.1676	0.0647	-0.0934	0.3249	0.2501	0.2125	-0.0332	-0.2016	0.0082	0.4216	-0.2218	-0.0848	-0.0054	-0.2702	0.1054	-0.2312	0.1153	-0.1498	0.0946	0.1988	-0.1867	-0.0376	0.0068
FBgn0010894	0.0764	0.0015	-0.3837	0.1024	0.0818	0.233	-0.0461	-0.102	-0.0544	-0.2436	-0.0226	-0.212	-0.1541	0.1374	0.5945	-0.1233	0.4373	-0.1574	0.2236	0.243	0.1402	0.0247	0.141	-0.0837	-0.1736	-0.0044	0.3177	0.0152	-0.1474	0.1392	-0.1575	-0.2731	-0.2982	-0.0568	-0.1775	0.1024	0.0053	0.1095	0.1047	-0.0022
FBgn0010905	0.1284	-0.2306	0.0766	0.0329	-0.1515	0.1213	-0.332	-0.171	0.0201	0.0876	0.0707	0.0474	-0.2343	-1.1799	-0.0673	0.0065	0.2444	0.3996	-0.2323	-0.1317	0.1877	0.1303	0.2495	0.0458	-0.108	-0.0019	-0.0443	-0.0441	0.1369	0.0472	0.1037	0.0666	0.1395	-0.0174	-0.1134	0.0488	0.257	-0.0672	0.2761	0.2636
FBgn0010909	0.1966	0.0397	-0.0593	0.0475	-0.1384	-0.1274	-0.2059	-0.2824	-0.0137	-0.0888	-0.0806	-0.167	-0.1496	-0.0717	0.2207	-0.1028	0.4253	0.254	-0.0273	0.1039	0.0528	0.1131	-0.0187	0.1991	-0.0488	0.1546	0.3409	0.0383	-0.1007	-0.1604	-0.109	-0.1841	0.0743	-0.1652	-0.2071	0.1838	0.0472	-0.0572	-0.0192	0.0945
FBgn0010926	0.3992	0.1818	-0.4531	0.2269	-0.1277	0.301	-0.1588	-0.0708	0.468	0.6078	0.0322	-0.3254	0.0946	-0.1795	0.0848	-0.1878	0.0228	-0.0591	0.1617	-0.0467	0.4453	0.5563	0.2902	0.0203	-0.0257	-0.1169	0.2943	-0.1046	-0.1673	-0.6042	0.1848	-0.4047	-0.5124	0.0387	-0.1717	0.1164	-0.058	-0.0019	-0.1191	0.0219
FBgn0011016	-0.1946	0.0409	0.009	-0.3078	-0.0269	0.0379	0.0417	-0.0189	0.2052	0.2014	-0.0537	0.1245	-0.2219	0.2888	-0.0323	0.1324	-0.0351	0.0665	0.2784	0.2057	0.2277	0.2012	0.234	-0.2113	-0.3018	0.1406	0.1422	-0.236	-0.14	0.0927	-0.0846	0.1888	-0.5665	-0.24	-0.0943	0.1307	0.0502	0.0465	-0.0919	-0.1011
FBgn0011020	0.3269	-0.1162	0.0015	-0.7896	0.2338	-0.2379	0.0661	-0.2352	-0.3571	0.5614	-0.2067	0.1137	-0.0871	-0.2592	0.0377	0.2465	0.3061	0.0315	-0.0373	-0.2059	-0.445	-0.1072	-0.0057	0.288	-0.0309	0.3628	0.1158	0.0696	-0.568	0.2688	-0.0131	0.3018	0.1833	-0.0853	-0.0092	0.1481	0.212	0.2504	-0.0467	-0.231
FBgn0011202	0.0597	0.2999	0.1675	0.1713	0.1709	0.1388	0.0203	0.004	-0.1655	0.1613	0.1417	0.1575	0.006	-0.0869	0.3686	-0.1796	-0.0696	0.0455	-0.0914	0.0911	-0.6397	0.0629	-0.1618	0.28	0.1588	-0.1742	0.0952	-0.0797	-0.1766	0.3323	-1.093	-0.0048	0.0716	0.0979	-0.0022	0.1567	0.1911	-1.0858	0.2797	0.2514
FBgn0011204	0.0081	0.2066	-0.239	0.2294	0.0512	0.18	-0.0663	-0.0818	-0.4809	-0.3346	-0.0803	0.3126	-0.188	0.7393	-0.7121	-0.1747	0.0219	-0.1796	-0.1155	0.1171	-0.0459	-0.1635	0.0646	0.1167	-0.4441	-0.0363	-0.5666	0.2113	0.0939	0.2528	-0.1008	0.3722	0.22	-0.3557	0.3539	0.3668	-0.1973	0.1503	0.1579	0.1848
FBgn0011205	-0.0252	-0.1937	0.3024	0.0117	0.0515	-0.1517	-0.1523	-0.2666	-0.0986	-0.2627	0.0307	0.0517	0.1732	0.2476	0.1425	-0.4957	0.0392	0.242	0.0511	0.235	-0.1253	-0.2031	0.0327	-0.0075	-0.2979	-0.1691	-0.2782	0.1632	-0.1001	-0.0887	0.271	0.1122	0.096	0.0235	-0.0936	0.3955	0.0924	0.0065	0.3787	-0.1165
FBgn0011206	0.2287	-0.2918	0.0817	-0.1889	-0.3215	-0.0791	-0.1999	-0.1736	0.2328	0.5289	-0.3713	0.0159	-0.2704	-0.7638	0.3172	0.6314	0.4635	0.2921	0.4415	-0.0192	0.3485	0.1548	0.4053	-0.3047	0.0795	0.0831	0.6721	-0.4385	-0.2717	-0.0166	-0.0453	0.0793	-0.3403	-0.4037	-0.2058	-0.7363	-0.0883	-0.0057	0.0635	-0.0154
FBgn0011207	0.1695	-0.1276	-0.0015	-0.1562	-0.1173	0.2035	0.2623	-0.1154	-0.8889	0.5554	-0.0528	0.0616	-0.0321	-0.3006	0.3001	0.2524	0.2575	0.1826	0.3824	-0.1068	-0.53	0.0791	0.1748	0.0122	0.0254	-0.017	0.4595	-0.102	-0.2711	0.1934	0.0806	0.0904	-0.3026	-0.0581	-0.0303	-0.0486	-0.0483	0.2132	-0.1648	-0.1955
FBgn0011211	-0.3384	-0.4151	-0.0989	-0.175	0.1959	0.5791	-0.2584	0.215	-0.4828	-0.3265	0.0892	-0.1013	0.2178	1.0615	-0.6708	0.0513	-0.2499	-0.4915	-0.4178	0.0435	-0.2454	-0.2064	-0.1463	0.4342	-0.3567	0.0085	-0.5887	0.4445	0.3565	0.0939	-0.0553	-0.1114	0.958	-0.0446	0.3447	0.4201	-0.2315	0.4844	0.1846	0.0447
FBgn0011217	0.1904	-0.1909	-0.0994	-0.0075	-0.1012	0.2091	-0.0805	-0.0161	0.0534	0.0483	-0.2849	-0.1071	-0.1411	0.0942	0.1424	0.2862	0.1169	0.0874	0.3234	0.2472	0.0238	0.0054	0.0666	0.0127	-0.0202	0.1305	0.1086	-0.1506	-0.1219	-0.0467	0.0013	-0.0276	-0.2094	-0.2054	-0.2154	-0.2662	0.0013	0.0357	-0.1141	0.0523
FBgn0011224	-0.0512	-0.1606	0.1746	-0.0454	0.0038	-0.0121	0.1657	0.0227	-0.1311	-0.4035	-0.0588	0.2526	-0.1092	-0.5452	-0.0961	-0.1017	-0.0627	-0.0245	-0.0917	0.1916	-0.2416	-0.4398	-0.3666	0.1772	0.1912	0.4211	-0.1751	0.0186	-0.1072	0.1601	0.243	0.2774	0.0954	-0.0148	-0.101	0.0425	0.0641	0.3836	0.3649	0.174
FBgn0011225	-0.1271	0.1961	0.0826	0.1932	0.0553	-0.1461	0.1643	0.0571	-0.0675	-0.1566	0.0813	0.1271	0.0625	0.1285	-0.0453	-0.0657	-0.2146	-0.1456	-0.1478	0.0701	-0.3031	-0.1659	-0.1701	-0.0161	0.2122	0.0423	-0.1645	0.0907	0.1335	0.1327	0.1037	0.066	0.0984	0.1211	0.0607	-0.3408	0.0109	0.0554	-0.0718	0.0922
FBgn0011227	-0.0167	-0.0364	-0.2382	-0.2159	0.1595	-0.478	-0.1142	0.4147	0.2349	-0.0648	-0.1861	-0.2684	0.2227	0.6877	-0.4015	0.4013	-0.411	0.1808	0.0771	0.2275	-0.0824	-0.0549	0.0068	0.3111	-0.1069	-0.1971	-0.2035	0.2102	0.2318	-0.0028	-0.2552	-0.214	-0.2909	0.1859	0.1886	0.1475	-0.041	-0.0512	-0.0136	0.0715
FBgn0011230	0.062	-0.0921	0.1066	0.0184	-0.1196	0.0655	-0.0334	-0.2137	-0.1131	-0.0726	-0.036	0.4159	0.0533	-0.1147	0.113	-0.256	0.0402	-0.0239	0.0367	-0.0942	-0.0347	-0.2775	0.1153	0.0279	0.0501	0.0324	0.296	0.0132	-0.2363	0.1077	0.027	-0.2416	-0.1084	0.055	-0.1116	-0.1127	-0.0433	0.0667	0.5226	0.1331
FBgn0011232	-0.2512	0.2361	0.0349	-0.0637	-0.1219	-0.0157	-0.02	-0.0421	0.1674	-0.2926	0.0703	0.0613	0.0908	-0.1726	-0.3578	-0.2172	0.0305	-0.0907	-0.2225	-0.1513	-0.1381	-0.0751	0.2152	0.0806	-0.121	0.0572	-0.3398	0.0906	-0.1232	0.2059	0.1666	0.0169	0.1013	0.1126	0.0574	0.277	0.1053	0.0094	0.174	-0.0839
FBgn0011236	0.1977	-0.0323	-0.1307	-0.2651	-0.0545	0.1325	-0.2196	-0.1388	0.2657	0.3337	-0.2733	-0.0276	-0.1379	-0.3633	0.5567	0.529	0.6634	0.3049	0.3472	0.0016	0.1182	0.1785	0.2681	-0.2843	-0.1023	-0.3733	0.4544	-0.0662	0.0295	-0.0073	-0.0603	0.1819	-0.4481	-0.1857	-0.0304	-0.2773	-0.0232	-0.1546	0.2968	-0.384
FBgn0011239	0.2644	0.4691	0.1598	0.4687	0.0509	-0.0256	0.4579	0.213	-0.6967	-0.1885	-0.1586	0.332	0.3768	0.3838	-0.3228	0.0636	-0.4546	-0.3039	0.0954	0.2324	-0.2671	-0.0725	-0.6254	-1.3764	0.2999	-0.0999	-0.1549	0.3046	0.2191	0.3896	0.3911	0.2828	-0.1739	0.3614	-0.8656	-0.8947	-0.2433	0.5385	-0.0297	0.0801
FBgn0011241	-0.4618	0.2584	0.3596	-0.2804	-0.0266	-0.0715	-0.3664	0.0559	0.0989	0.521	0.052	0.0287	-0.1307	0.0355	0.1074	-0.0703	0.0941	-0.0795	-0.3987	0.2833	0.2092	-0.03	-0.1004	-0.0374	-0.0497	-0.1053	0.3677	-0.1144	0.1449	0.0605	0.1182	0.0254	-0.0183	0.1945	-0.0134	-0.0304	-0.1125	0.1212	-0.3291	-0.206
FBgn0011244	0.0713	0.0617	-0.1177	-0.1079	-0.3069	-0.0513	0.0857	0.0241	0.2325	0.7116	-0.1292	-0.0247	0.0583	0.0523	0.4303	1.098	0.3956	0.1013	0.5899	-0.3004	0.5007	0.243	0.6242	-0.6361	0.0224	-0.3623	0.8423	-1.3188	0.0349	-0.1818	0.0376	-0.2326	0.1902	-0.9908	-0.021	-1.374	-0.3653	-0.0699	-0.3155	-0.1235
FBgn0011259	0.241	-0.1635	0.3136	0.1214	-0.2093	0.1952	0.0422	0.0643	-0.0974	-0.4776	0.0784	0.4351	-0.3902	-3.1051	-0.0504	-0.5048	-0.3487	0.0234	-0.4045	0.6525	-0.0447	-0.2892	-0.1282	0.3243	0.2518	0.6823	-0.556	0.0533	0.2113	0.3626	0.2783	0.28	-0.1927	-0.0424	-0.3984	0.1961	0.4975	0.3494	0.6208	0.4949
FBgn0011260	0.0782	-0.4462	0.0206	0.0727	0.2315	0.1185	-0.036	-0.1914	-0.0923	-0.2137	-0.026	-0.1955	-0.3996	0.814	-0.1834	-0.2971	-0.0631	0.2389	0.0094	0.1262	-0.1011	0.1416	0.1657	0.295	-0.0287	0.1103	0.27	-0.1498	0.0688	0.1993	0.0239	-0.3984	-0.1228	-0.3868	-0.2077	0.2225	0.2022	0.2852	-0.0528	0.1898
FBgn0011270	0.0241	0.2194	-0.0476	0.2597	0.0708	-0.0511	0.0698	0.3255	-0.2204	-0.3776	0.1566	0.1487	0.3445	0.833	0.0771	0.0661	-0.1966	-0.3137	-0.0432	0.0332	-0.2505	-0.2007	-0.3409	-0.3442	0.0426	-0.1278	-0.2748	0.1637	0.4228	0.2218	0.2127	0.1575	0.2998	0.3511	0.2142	-1.0608	-0.3491	0.0609	-0.6864	0.061
FBgn0011272	0.2325	0.1663	-0.0103	0.1489	0.2168	0.415	0.1278	0.1166	-0.0292	-0.717	0.2805	-0.1448	0.1697	0.8669	-0.104	-0.813	-0.6334	-0.1038	-0.0778	0.0499	-0.5792	-0.2051	-0.5187	0.4919	-0.0227	-0.0296	-0.6694	0.1898	0.2002	0.1667	0.0204	-0.0154	0.0791	0.2865	0.0472	0.4938	0.0593	0.0443	0.0926	0.0458
FBgn0011274	0.1689	0.3295	-1.0318	0.0409	-0.1223	0.3144	-0.0288	-0.2242	-0.0327	-0.0094	-0.069	-0.0214	-0.192	-0.0736	0.0213	-0.4935	0.2201	0.1202	0.0467	0.2151	0.1357	0.0336	0.1782	0.3091	0.0594	0.2249	0.0507	-0.2544	0.0629	0.018	-0.0793	-0.1301	0.1357	-0.1747	-0.2191	0.247	0.2241	-0.2368	0.1347	0.1094
FBgn0011276	0.5836	-0.499	-0.5104	-0.4075	-1.1363	1.9509	-0.3079	0.6012	1.3049	-0.1835	-1.3183	-0.7813	0.893	0.7085	0.2427	-0.1641	0.3594	0.31	0.5974	0.2711	-0.0927	2.1735	1.4188	-0.0271	-1.9927	-0.095	1.6102	-1.4955	0.1724	1.1648	0.3304	-0.1032	0.1488	-0.6818	0.7568	-0.3094	-1.3201	0.4188	0.1119	-0.7852
FBgn0011277	1.2663	-1.385	0.0074	0.8843	-1.7862	-0.2972	-0.5961	1.388	-0.4795	-0.472	0.8238	0.6076	-1.6372	-1.1228	-0.8551	2.5771	0.8779	0.8042	0.6843	-0.8286	0.8203	1.0522	0.7393	0.6652	-0.1474	0.0232	0.4758	-0.9724	-0.6559	-0.3099	0.5711	0.1452	-0.1402	-0.5978	0.8864	0.8815	0.0637	0.6742	-1.792	-0.2574
FBgn0011278	-0.7644	0.0014	1.5486	-0.9604	0.5434	0.3025	-0.422	0.0694	1.2279	-0.5728	-0.6374	-0.0834	0.5467	-0.8492	0.8467	1.0525	0.0818	1.2761	-1.4912	0.6495	-1.3687	0.3296	0.1809	0.5296	0.3271	-0.9903	-0.4123	0.5298	0.0124	0.5831	0.3566	0.85	-1.9328	0.1093	1.5798	-0.7987	-1.8023	-0.299	-0.9084	0.2175
FBgn0011279	0.2321	0.4779	0.3667	-1.7904	-0.5604	-0.4936	-1.1271	-0.0012	0.1543	-0.1087	0.3903	-0.0762	-0.4386	-1.2391	-0.4946	-0.508	0.9861	0.4229	0.281	0.0216	0.6139	0.2519	-0.188	0.0395	0.1559	0.2429	-3.3528	-0.129	0.5725	0.2229	0.2091	0.2546	0.1953	0.8472	0.2926	0.1584	0.1541	-0.6334	0.1972	0.5193
FBgn0011280	-0.0775	0.1443	0.0672	0.1258	-0.169	-0.0632	-0.1275	0.0846	-0.4069	-0.2045	0.4182	0.2235	0.0313	0.2011	-0.7551	-0.53	-0.2048	-0.1227	0.2549	0.2807	-0.201	-0.2316	-0.0912	0.4777	-0.0719	0.0981	-0.322	0.083	0.4855	0.1616	-0.0295	0.1329	-0.3953	0.3927	-0.0542	0.3286	0.2306	-0.2789	0.4659	-0.133
FBgn0011281	0.0886	0.9053	0.0287	-1.2529	-0.0547	-0.2177	-0.4911	-0.0518	-0.51	0.1932	0.5902	0.0484	-0.4461	-2.6786	-0.628	-0.0657	0.2316	-0.1692	0.0756	0.2546	0.1134	0.1238	-0.3031	0.5554	0.2017	-0.0794	-0.5947	0.4068	0.5621	0.0261	0.0806	0.02	0.3759	0.811	0.6496	0.2434	0.3647	-0.7764	0.4532	-0.2691
FBgn0011282	0.6315	0.9196	0.5106	0.1081	0.309	0.2107	-1.1074	0.2902	0.1996	-1.5629	0.0762	0.3998	-0.6284	-3.0433	-1.5225	-1.5441	0.2156	-0.2821	0.4429	0.8519	-0.636	-0.2654	0.0937	0.2299	0.3416	0.729	-1.7432	0.2657	0.1386	-1.5212	-0.0821	0.1354	-1.3224	0.5934	0.2109	0.4197	0.39	-0.7812	0.8303	0.4696
FBgn0011283	0.4661	-0.3215	0.451	-0.2047	-0.7703	-0.1548	-0.2776	0.0863	-0.7242	0.3097	0.3848	0.2612	-0.2652	-0.0493	-1.0411	-0.2768	-0.3234	-0.2424	0.5175	0.3057	0.0338	0.0402	-1.3415	0.6954	-0.1265	-0.0564	-0.8997	-0.1929	0.6801	-0.2598	-0.1061	0.1421	-0.1313	0.5331	0.516	-0.0057	0.2073	-0.1346	0.3344	-0.0583
FBgn0011284	-0.1632	0.1319	0.0744	0.2672	0.3309	0.1404	0.0641	0.0472	-0.2453	-0.6172	0.3049	0.1467	0.1518	0.9692	-0.3493	-0.5138	-0.5136	-0.2661	-0.1476	0.0277	-0.3761	-0.3499	-0.445	0.4212	-0.1164	-0.0595	-0.5994	0.1153	0.1266	0.2961	0.1368	0.1377	-0.1292	0.2879	0.0391	0.5697	0.1009	0.13	0.2455	0.0061
FBgn0011286	0.289	-0.3105	0.1248	-0.3931	-0.4461	0.6346	-0.6045	-0.2847	-0.0258	0.6252	-0.0456	-0.0941	-0.0333	-0.961	0.0338	0.0792	0.5655	0.4064	0.0732	-0.1771	0.519	0.3477	0.5271	0.0929	-0.4758	-0.0019	0.3761	0.0673	-0.0548	-0.4866	-0.4471	-0.5411	0.3898	0.0496	-0.2302	0.0625	-0.0249	-0.1478	0.5242	-0.1185
FBgn0011288	0.3291	-0.3959	0.2719	0.1237	-0.41	0.0667	0.0032	0.2183	0.3443	-0.2584	0.0069	0.0308	-0.3429	-2.7018	-0.2689	-0.431	0.17	0.1603	-0.1545	0.4223	0.391	0.0035	-0.0901	0.1401	0.179	0.5069	0.0749	0.1324	0.2289	0.1188	0.1616	0.1326	-0.3635	-0.0267	-0.216	0.224	0.3825	0.0385	0.1743	0.5258
FBgn0011289	-0.0794	0.0241	-0.1333	-0.0816	0.1023	0.3101	-0.0168	-0.1669	0.0997	0.0175	0.0194	0.0263	-0.0931	0.3075	-0.1169	-0.1527	0.171	0.0359	-0.0153	-0.088	0.131	0.0455	0.0502	0.2054	-0.0014	-0.2662	0.3805	-0.106	-0.0901	-0.0183	0.0591	-0.0646	-0.1258	-0.1518	-0.0156	0.0267	0.0445	-0.0873	-0.2288	0.1593
FBgn0011290	0.098	-0.1836	-0.2171	-0.0524	-0.3511	0.3111	-0.2214	0.1054	-0.0539	0.3129	-0.0576	-0.1694	-0.1108	-0.0521	0.5139	0.1743	0.4637	0.1517	0.3467	-0.2236	0.6089	0.1052	0.6383	0.0274	-0.2425	-0.0108	0.1626	-0.0094	0.132	-0.1473	0.0668	-0.0187	-0.2217	0.0278	-0.0212	-0.0296	-0.1631	0.0579	-0.2767	-0.2192
FBgn0011291	0.5008	-0.0704	-0.0547	-0.4309	0.0443	-0.3093	0.0175	-0.0843	-1.4402	0.6912	0.1441	-0.0753	-0.0687	0.2259	0.4594	-0.1574	0.0087	0.3361	0.3945	-0.3138	-0.4532	0.7316	0.5532	-0.0172	-0.0021	0.1535	0.6329	0.1244	-0.0842	-0.3307	-0.5472	-0.1447	-0.1447	0.2593	0.076	0.2649	-0.1484	-0.0756	-0.2641	0.0481
FBgn0011293	0.2191	0.9465	0.4242	-0.6854	0.0111	0.0773	-0.1342	0.1422	-0.4882	-1.3523	0.6989	0.382	0.2192	-3.0642	-0.851	-1.0385	-0.237	-0.3487	-0.6922	0.4612	-1.5668	-0.7418	-1.2842	0.1501	0.6093	0.5034	-1.183	0.0891	0.4562	-0.4617	-0.1679	0.1064	-0.6763	0.9152	0.3428	0.3046	0.0389	-0.3933	0.7471	0.4458
FBgn0011294	0.0718	0.8307	0.9783	0.126	-0.7947	-0.1781	-0.5379	0.4873	-0.3948	-0.1914	0.6142	-0.107	-0.6119	-2.5127	-2.3149	-1.7283	0.0652	-0.7909	-1.1667	0.0971	0.6085	-0.1551	-0.6286	-0.2174	0.6268	-0.2255	-2.9104	0.4884	0.7748	-0.2297	0.2407	-0.0608	0.447	0.9933	0.2771	0.3005	0.643	-0.2073	0.4838	0.553
FBgn0011296	-0.4518	0.2175	0.7443	-0.3835	-0.0162	0.3369	-0.0766	0.0074	-0.0988	-0.4141	0.0416	0.393	0.0118	0.1991	-0.6928	-0.8826	-0.6838	-0.5104	-0.4267	-0.1711	-0.6582	-0.5819	-0.3718	0.4418	-0.1435	0.4018	-0.9346	0.1663	0.1405	0.4503	0.1731	0.4913	0.2539	0.0521	0.294	0.6847	0.3006	-0.0676	0.6429	0.2024
FBgn0011297	0.1284	0.3338	-0.0943	0.111	-0.1162	-0.3874	-0.2538	0.1642	-0.4842	-0.2345	0.2129	0.0422	0.1767	0.5541	0.0693	0.2233	-0.4821	-0.4179	-0.2084	0.0906	-0.5784	-0.4885	-0.0609	-0.1521	-0.1525	-0.0029	-0.4617	0.114	0.1989	0.4201	0.0638	0.0311	-0.0149	0.1545	0.3654	0.393	-0.1763	-0.2846	-0.043	-0.2813
FBgn0011300	0.223	0.0948	0.0945	0.2201	-0.1181	0.1462	0.1347	-0.0836	-0.1842	-0.2016	0.0837	0.1317	-0.1675	-0.6123	-0.2118	-0.3173	0.065	0.0339	-0.2714	0.1255	0.0084	-0.1285	-0.2486	0.1763	0.1008	0.2523	-0.1025	-0.0443	-0.0326	0.1459	0.0525	0.0605	-0.3344	-0.0274	-0.1233	0.2277	0.1537	0.0498	0.3059	0.1073
FBgn0011305	0.1902	0.1283	-0.1807	-0.1426	-0.2886	0.0998	-0.0407	0.2272	0.3101	-0.9322	0.069	0.0173	0.0099	-0.2312	-0.1694	0.2096	0.272	0.1048	0.0166	0.2271	0.5348	0.5036	0.0817	0.2187	-0.0545	-0.0312	-0.1164	-0.0853	0.0923	0.0246	-0.1794	-0.3402	-0.078	-0.0764	-0.063	0.1366	0.1203	-0.0675	-0.1145	-0.297
FBgn0011327	0.0631	0.1288	0.2262	0.0751	-0.0106	-0.3246	-0.0276	-0.0759	0.0106	0.3351	-0.31	0.2108	0.1899	-0.2264	0.1534	0.2736	0.1955	0.0073	0.2267	-0.3077	-0.0162	0.0346	0.227	-0.3784	-0.0185	-0.1101	0.3525	-0.0539	0.095	-0.2955	0.2517	0.1958	0.3493	-0.1685	-0.089	-0.5029	-0.2339	0.1231	-0.2392	-0.1894
FBgn0011335	-0.0067	0.0917	0.3584	0.1127	-0.1408	0.4876	-0.2389	0.0451	-0.2093	-0.0973	0.2015	0.0115	-0.0477	-0.1635	-0.1961	-0.379	-0.0579	-0.2243	0.0483	0.1921	-0.5521	-0.099	0.2171	0.1502	0.1283	0.1378	-0.2597	-0.0623	-0.1541	-0.1995	-0.1814	-0.0867	-0.4197	0.1265	-0.1387	0.3477	-0.2314	0.1859	0.1863	-0.028
FBgn0011336	-0.0696	0.026	0.1416	-0.4112	0.1733	0.0438	-0.0105	0	0.0953	-0.0169	-0.0203	0.0567	-0.0811	0.3916	-0.3705	0.1199	0.1564	-0.1101	0.1183	0.0798	-0.1215	0.0397	0.0487	0.0219	-0.2547	-0.0025	-0.0796	-0.2002	-0.0435	0.0431	-0.1295	0.3901	-0.1365	0.0017	-0.0385	0.1197	0.0186	-0.2205	0.0882	0.1151
FBgn0011361	-0.4252	-0.0762	-0.0742	0.0404	0.4269	0.1494	0.1694	0.5693	-0.585	-0.6172	0.2186	0.1187	0.3475	1.3326	-0.7297	-0.3797	-0.9825	-0.7694	-0.7184	0.1858	-0.9484	-0.537	-0.5417	0.4811	-0.087	0.2426	-0.8231	0.6033	0.4824	0.2574	0.1425	0.151	0.1289	0.1976	0.4351	0.5181	0.0384	0.3487	0.146	0.3782
FBgn0011455	-0.6799	0.175	-0.0279	0.1424	0.4651	-0.0114	-0.0136	0.4033	-0.3966	-0.8833	0.1697	9e-04	0.3105	1.2777	-0.5836	-0.6018	-0.8742	-0.733	-0.5156	0.4203	-0.5568	-0.2164	-0.5554	0.5413	0.0717	0.2351	-0.8632	0.4536	0.4775	0.1434	0.204	0.3238	0.0255	0.2727	0.3839	0.635	0.0501	0.3365	-0.0144	0.2814
FBgn0011474	0.1382	-0.0976	-0.1674	0.159	-0.0406	0.166	-0.0268	0.0046	0.092	0.1628	0.0415	0.1311	0.048	-0.1736	0.1093	-0.0814	0.066	0.0253	0.0138	-0.0453	-0.3773	-0.0621	0.0697	-0.1539	-0.0286	0.1125	0.0289	-0.2435	-0.0072	0.2728	0.0687	0.0598	-0.2233	-0.1159	-0.1141	-0.1479	-0.0811	0.1485	0.2166	0.1837
FBgn0011476	0.1868	0.3542	0.1227	0.042	0.2121	-0.0777	0.0616	0.4187	-0.3017	-0.5292	-0.0141	-0.1123	0.4111	0.3372	-0.4292	-0.7111	-1.17	-0.2422	-0.6769	0.2671	-0.6787	-1.0623	-0.9463	-0.0552	0.2726	-0.0528	-1.3957	0.2005	0.381	-0.3154	0.0878	0.4583	-0.0997	0.4557	0.2726	0.1209	-0.3408	0.0755	0.0482	0.0388
FBgn0011481	0.2454	-0.3737	0.1269	0.1335	-0.1456	-0.0724	-0.202	-0.23	-0.0132	-0.0359	-0.2781	0.0669	-0.2704	-0.6422	0.049	0.0578	0.4207	0.0818	-0.1934	0.3832	0.0362	0.0106	-0.0461	0.3043	-0.0266	0.3237	-0.0992	-0.1881	-0.1546	0.1469	0.0335	0.1073	-0.1279	-0.1713	-0.238	-0.0952	0.291	0.019	0.5924	0.1894
FBgn0011509	-0.4516	0.5596	0.1802	-0.1201	0.1377	-0.4334	-0.0055	-0.0242	0.1087	-0.2748	-0.0492	0.0558	-0.0912	0.3301	-0.2744	-0.718	-0.1855	-0.1269	-0.1855	0.4259	-0.1215	-0.7695	-0.4383	0.3647	-0.0619	0.4734	-0.8667	-0.2885	0.2302	-0.0017	0.1034	0.3573	-0.2357	-0.0148	0.0887	0.26	0.1866	-0.0106	0.1363	0.1303
FBgn0011554	0.0225	-0.1275	-0.5475	0.0261	-0.0231	0.7071	-0.1205	0.3893	-0.1592	0.4978	0.072	-0.7049	0.2237	-0.3371	0.6064	0.7741	0.5096	-0.1293	0.3416	-0.4043	0.2122	0.7568	0.3971	-0.9461	-0.0633	-0.7795	0.8179	0.1467	-0.1861	-0.3499	0.2052	-0.3503	0.6143	0.3371	0.2445	-0.1502	-0.3619	-0.1629	0.0667	-0.0924
FBgn0011555	-0.2246	-2.0483	-0.0385	-0.4606	-0.1055	-0.0613	-0.0499	0.2372	0.5361	0.5749	0.2758	-0.7069	0.3342	-0.2333	0.6034	0.9456	0.178	0.4693	0.3597	-0.5766	0.1855	-0.0668	0.5946	-0.9936	-0.5958	0.1225	0.9934	0.0558	-0.6847	-0.3278	0.0505	0.1507	0.9388	-0.0174	0.4092	-0.0256	-0.0959	0.1458	0.2573	-0.5685
FBgn0011556	0.3697	-1.3354	0.4301	0.1129	-0.053	-0.2791	0.001	0.5205	0.4523	0.036	0.2617	0.3248	0.2038	-0.1443	-0.0639	0.4326	-0.1104	0.202	0.101	-0.1016	0.2965	0.171	-0.3324	-1.0018	-0.4709	0.0017	0.203	-0.0513	-0.2396	-0.0777	-0.0587	0.1693	0.5555	0.039	0.261	-0.2568	0.2295	-0.0858	0.5372	-0.0192
FBgn0011559	-0.5652	-0.5842	-0.4961	-0.2182	0.6771	0.2907	-0.0025	0.0576	-0.1667	-0.5621	-0.1597	0.5412	0.3316	0.0096	-0.2832	-0.5723	-0.2426	0.6121	-0.4712	0.665	-0.5771	-0.3194	-0.2549	-0.3757	0.3119	0.5432	-0.4978	0.1367	0.4139	0.6788	0.0583	0.9426	-0.1046	-0.2052	-0.3559	-0.1339	-0.279	0.3152	0.1098	1.0616
FBgn0011566	-0.0938	0.1548	-0.2412	0.2154	-0.1568	-0.2823	-0.1641	-0.1927	0.5817	-0.5351	0.2525	-0.1379	0.0818	-0.0164	0.3338	-0.1401	-0.1917	-0.9589	-0.8412	-0.1506	-0.292	-0.5823	-0.7075	0.3805	0.0097	-0.4472	-1.3349	0.2806	-0.1207	0.0716	0.0892	0.4192	0.4198	0.2674	0.1278	0.4424	0.4948	0.1971	0.0351	-0.3008
FBgn0011569	-0.274	-0.4326	0.5878	-0.364	0.2106	-0.497	0.5134	-0.1438	-0.3379	-0.023	-0.6608	0.3644	0.1737	-0.1046	-0.377	0.0229	-0.0391	0.2486	0.0447	0.4466	-1.2186	-0.8111	-0.4727	-0.5163	0.6502	0.3011	0.508	0.3794	-0.4013	-0.5193	0.3596	0.2959	0.1043	-0.5598	0.2745	0.0245	-0.3149	0.9036	0.1905	-0.119
FBgn0011570	-0.0376	0.3353	-0.1017	0.034	0.1574	-1.1847	-0.2149	0.1291	-0.063	-0.4215	0.1144	-0.0324	-0.0363	0.3771	0.0041	-0.557	-0.1285	0.1708	-0.0116	0.0635	-0.1238	-0.05	-0.4366	0.2366	-0.014	0.1846	-0.6985	0.0895	0.1219	0.0656	-0.0713	0.0982	0.1191	0.0935	0.1097	0.3624	-0.0107	0.0121	0.0735	0.3904
FBgn0011571	0.2583	0.0978	-0.3734	-0.2986	-0.5901	0.027	-0.3808	-0.0561	0.2621	0.5693	0.1103	-0.4717	-0.1352	-0.3095	0.5072	0.4471	0.9147	0.3183	0.3462	-0.1971	0.9028	0.4408	0.817	0.0137	-0.3382	-0.1527	0.2977	0.0815	-0.098	-0.3076	-0.2659	-0.2364	-0.5529	0.0547	-0.0838	0.2452	-0.1371	-0.2311	-0.3243	-0.3704
FBgn0011573	0.1859	0.0612	-0.116	-0.0288	-0.1562	-0.2045	-0.1271	0.0169	0.3818	0.1909	-0.2039	-0.0628	-0.0055	-0.184	0.2509	0.3321	0.2731	0.0906	0.3213	0.0698	0.1248	0.1428	0.2338	-0.3984	0.0213	-0.1153	0.4526	-0.0519	-0.1127	-0.0024	-0.1109	-0.1567	-0.103	-0.0414	0.0711	-0.2305	-0.0592	-0.0206	-0.2601	-0.2534
FBgn0011576	-0.19	0.5394	-0.4372	0.2212	0.0597	0.1302	0.104	0.06	-0.1523	-0.307	0.1704	-0.124	0.142	0.7374	0.0216	-0.4852	-0.18	-0.0925	-0.261	-0.0036	-0.2115	-0.3225	-0.6041	0.0825	0.0073	0.0176	-0.4618	0.3163	0.1675	0.2138	-0.068	-0.0771	-0.0445	0.1094	0.0397	0.3158	0.0682	-0.2228	-0.1644	0.0316
FBgn0011581	-0.1768	-0.0071	-0.3103	0.1874	0.0721	0.063	0.0965	0.2728	-0.458	-0.6204	0.2867	0.2886	0.0909	-1.274	-0.6742	-0.9061	-0.6159	-0.2802	-0.3014	0.524	-0.1113	-0.4259	-0.71	0.1656	0.3343	0.5442	-0.8093	-0.1833	0.4453	0.6401	0.326	0.3842	-0.4985	0.121	0.0348	0.3486	0.1374	0.1849	-0.0396	0.5255
FBgn0011582	0.5233	-0.3728	0.4543	-0.0188	-0.1751	0.6596	-0.3385	0.1019	0.1887	-0.1859	0.1125	0.4362	-0.1934	-3.832	0.0877	-0.0449	0.5537	0.2392	-0.3941	0.3506	0.3772	0.149	0.3512	-0.1539	0.1129	0.4964	0.1506	-0.0032	0.3807	0.3198	-0.0811	0.1302	-0.8427	0.0057	-0.9854	-0.1128	0.3122	0.2313	0.3285	0.6852
FBgn0011584	0.1437	0.131	-0.2354	-0.3426	-0.003	-0.0541	-0.3115	-0.3972	0.3919	0.388	-0.5043	-0.1102	-0.0714	0.0049	0.1891	0.1035	0.3534	0.1537	0.0946	-0.1603	0.1849	0.4347	0.0825	-0.3006	-0.0421	-0.0388	0.3409	-0.1995	0.1972	0.0371	-0.0601	0.3391	-0.4068	-0.0614	-0.0526	0.064	-0.1921	-0.3405	-0.0446	0.2011
FBgn0011586	-0.2335	-0.1842	0.0847	-0.0863	-0.2843	0.2743	-0.0981	0.0382	0.0991	-0.1403	-0.1778	-0.1161	-0.1295	-0.2921	-0.0399	-0.0656	0.3067	0.017	-0.0147	0.3311	0.3016	0.032	-0.0988	0.1721	-0.0057	0.4027	-0.0956	-0.1247	0.0212	-0.0642	0.0038	0.1171	-0.0588	-0.1354	-0.091	0.1473	0.1602	0.088	-0.0089	0.0379
FBgn0011589	0.7083	-0.0485	0.1528	-0.4812	-0.1458	0.1378	-0.0116	0.0694	0.2865	-0.3806	0.2581	-0.0365	-0.2974	-1.551	0.1391	-0.3313	0.5402	0.4177	-0.1235	-0.0672	0.3774	0.1896	-0.4109	-0.2405	0.0485	0.1259	0.5613	0.3446	0.5998	0.636	-0.0797	-0.2429	0.6449	-0.0767	-0.2942	0.0076	-0.0591	0.1062	-0.5999	0.3073
FBgn0011591	-0.1811	-0.1722	-0.0885	-0.2297	-0.396	0.1919	-0.1239	0.0713	-0.106	-0.2301	0.1308	-0.0093	-0.1499	-0.1355	-0.4263	-0.3025	0.0278	-0.3569	-0.7674	0.1269	0.2459	0.0875	-0.0105	0.4874	-0.3673	0.2635	0.1947	0.0624	0.422	0.3103	-0.0256	-0.0857	-0.3856	0.305	-0.0064	0.1406	0.3368	-0.1663	0.2947	0.4156
FBgn0011592	-0.0953	0.0288	0.1258	-0.0863	-0.0585	0.301	0.1351	-0.047	-0.0938	-0.0513	0.0168	-0.0311	-0.0235	-0.5721	0.1382	0.0626	0.043	-0.2403	0.1679	-0.0705	-0.1066	0.1513	0.2954	-0.2397	0.0737	-0.0435	-0.1575	-0.1109	-0.0576	-0.0507	0.0738	0.1669	0.1659	0.0919	-0.0642	-0.2867	0.2458	0.09	-0.0147	0.2198
FBgn0011596	0.4367	0.2373	0.6428	0.0492	0.3168	-0.3841	0.4553	0.2093	-0.0547	-0.2474	-0.0421	0.408	0.0514	-1.121	0.3106	-0.1	-0.4436	0.1401	0.0311	-0.051	-0.4317	-0.9162	-0.2337	-0.4339	0.7839	0.1549	-0.1647	-0.1479	-0.1935	0.2774	0.2933	0.5055	-0.3849	-0.3329	0.2516	-0.8242	-0.0182	0.605	0.3202	-0.122
FBgn0011603	-0.0094	0.0114	0.2447	-0.1819	-0.0281	-0.0717	-0.0776	0.0761	4e-04	0.0401	0.0782	0.0194	-0.1978	-0.4404	-0.2026	-0.3032	0.0095	-0.035	-0.3687	-0.2691	0.1374	0.1984	0.2429	0.4205	-0.1025	-0.158	-0.0354	0.0182	0.0122	-0.0143	0.0983	-0.0935	0.2047	0.1329	-0.0908	0.1824	0.2426	0.1433	0.1466	-0.0113
FBgn0011604	0.3613	-0.0977	-0.0252	-0.3265	-0.1553	-0.168	-0.0158	-0.1572	0.1772	0.746	-0.3122	-0.0837	0.0056	-1.1241	0.3237	0.6824	0.5971	0.3336	0.1153	-0.2801	0.457	0.2763	0.5961	-0.1735	0.213	-0.0527	0.5783	-0.243	-0.3681	-0.1878	0.0714	0.0423	-0.3845	-0.3614	0.0961	-0.4829	-0.1392	-0.0032	0.0998	-0.2363
FBgn0011606	0.0125	0.1549	0.1908	0.0428	-0.0028	-0.1573	0.1976	-0.1452	-0.0288	-0.2671	-0.0354	0.2123	0.0951	0.116	0.041	-0.1152	-0.1581	-0.238	0.0246	0.0218	-1e-04	-0.1572	-0.1359	-0.2547	0.3073	-0.023	0.0451	-0.0984	0.0532	-0.002	0.1918	0.226	0.1627	0.0362	0.1122	-0.8429	0.2303	0.1354	0.049	0.0053
FBgn0011638	-0.2208	0.2942	-0.0763	0.1452	0.1789	-0.035	-0.004	0.2143	0.214	-0.0933	0.2415	-0.1173	0.0926	0.3679	-0.0707	-0.0823	-0.0296	-0.0621	-0.0676	0.026	-0.039	0.0287	-0.2058	-0.8042	0.0233	-0.221	-0.4998	0.1416	0.0157	0.1303	0.0549	-0.0242	0.2823	0.1759	0.0779	0.4637	0.1104	-0.8114	-0.0958	-0.0745
FBgn0011640	-0.3787	0.3085	0.0272	0.0083	0.0077	-0.1005	-0.1877	0.1241	-0.1508	-0.3641	0.1595	0.0594	-0.0163	0.1545	0.1181	-0.1347	-0.2553	-0.0916	-0.0847	-0.4714	-0.4556	0.0621	0.0271	0.1323	0.0362	0.0012	-0.0966	0.0422	0.0783	0.1202	-0.0179	-0.2388	0.03	0.1683	0.136	0.3764	0.1321	0.184	0.0298	0.0842
FBgn0011642	-0.075	0.0481	0.4066	0.3545	0.1069	0.0592	0.444	0.0132	-0.3969	-1.1182	0.046	0.2296	0.0949	-0.2387	-0.3508	-1.2013	-0.7764	-0.1975	-0.4194	0.6074	-0.6526	-0.5569	-0.6088	0.4508	0.4469	0.5931	-1.188	0.0618	0.0643	0.3065	0.3249	0.2725	0.0429	-0.0364	-0.0426	0.3583	0.4167	0.377	0.224	0.3106
FBgn0011648	0.3715	-0.1539	0.0572	-0.2295	-0.1198	0.2804	-0.3327	-0.2076	0.4344	0.3301	-0.0755	-0.2761	-0.2326	-0.1333	0.056	0.392	0.4149	0.2634	-0.0511	-0.2696	0.3172	0.3119	0.3298	-0.0012	0.0075	-0.0326	0.2294	-0.1533	-0.2829	0.1434	-0.1123	-0.2349	0.1476	-0.1796	-0.1998	0.0111	-0.0791	0.049	0.0137	-0.0485
FBgn0011653	0.4257	0.3779	-1.4032	0.1192	0.2111	-0.422	0.4479	-0.2267	-0.1191	0.5383	-0.8635	-0.3996	0.5263	0.0346	1.0247	1.3263	0.7187	1.2152	1.031	-0.2026	0.6028	0.5671	0.8539	0.0698	-0.1274	0.8384	1.5006	0.5547	0.427	-0.545	0.2045	0.6816	-0.1253	-0.528	0.4089	-2.6821	-0.4374	-0.2838	-1.0415	-0.8303
FBgn0011655	0.12	-0.164	-0.205	-0.1813	-0.3537	-0.0115	-0.2889	-0.3698	0.2756	0.6525	-0.0436	-0.3479	-0.3298	-0.4425	0.3061	0.8313	0.9075	0.3692	0.1314	-0.3702	0.7436	0.5455	0.9495	0.0176	-0.2961	-0.1224	0.9198	0.0132	-0.131	-0.1413	-0.2173	-0.132	0.2813	-0.1741	-0.2104	0.1311	-0.1697	-0.3274	0.0112	-0.2515
FBgn0011656	0.2095	-0.0729	0.1255	-0.1694	-0.1951	0.1444	-0.4039	-0.1124	0.1299	-0.0447	-0.0205	-0.1525	-0.1344	-0.4767	-0.0381	0.0382	0.2988	0.2062	0.1579	0.1248	0.0892	0.0279	0.0389	0.1058	-0.2727	0.1928	0.2648	-0.0423	-0.0026	-0.0986	-0.1882	-0.0701	-0.0829	-0.0158	-0.2133	0.2166	0.2085	-0.0264	0.3619	-0.0776
FBgn0011659	-0.2846	0.25	-0.1004	0.2772	-0.228	-0.348	-0.6002	0.0235	0.5012	-0.9244	0.1343	0.2199	-0.0138	0.2393	-0.4814	0.2167	-0.9567	-0.6196	0.2627	0.3097	0.4395	0.5428	0.1232	0.1157	0.2513	0.2458	-0.1996	0.1125	-0.5136	-0.1835	0.598	-0.1755	-0.7312	-0.2349	-0.1215	-0.1513	0.3234	-0.1591	-0.0101	0.5712
FBgn0011660	0.0373	-0.2656	0.5155	-0.2965	-0.0276	-0.2287	0.0941	-0.0404	0.3321	-0.115	-0.1533	0.1892	-0.1038	-0.2603	0.0703	0.1422	0.1418	0.0716	0.5196	-0.0162	0.2033	-0.3824	0.4795	-0.2698	0.4992	0.0114	0.0869	-0.1798	-0.5072	0.0796	0.3376	0.4332	-0.4064	-0.1813	0.2732	-0.2223	-0.173	0.2868	-0.1639	-0.3755
FBgn0011661	0.1556	-0.201	-0.0139	-0.1136	-0.1787	0.0415	-0.1574	0.0082	-0.0124	0.0311	-0.2027	-0.2975	-0.241	-0.1852	0.0219	0.1312	0.3832	0.0367	0.0552	0.0171	0.1766	0.2342	0.255	0.251	-0.0664	0.3068	0.1793	-0.0592	-0.0825	-0.0845	-0.1291	0.0779	-0.2363	-0.1123	-0.2394	-0.0124	-0.0687	0.0037	0.1168	0.0813
FBgn0011666	0.2155	-0.1817	0.2939	0.1383	-0.216	0.0535	-0.0706	-0.0152	-0.6	-0.4921	-0.1851	0.393	-0.2521	-1.0384	-0.259	-0.3285	-0.0262	0.0221	-0.4457	0.3464	-0.1865	-0.1402	-0.3715	0.2485	0.3649	0.797	-0.3512	-0.0053	0.1004	0.2572	0.1969	0.3117	-0.6536	0.0646	-0.478	0.0182	0.358	0.2782	0.7256	0.5849
FBgn0011668	-0.4087	0.368	-0.6778	0.0575	0.9299	0.4753	0.1353	0.5177	-0.4697	-1.3364	-0.4061	0.2868	0.7097	0.8937	-0.4944	-1.2247	-0.8039	0.1779	-0.1694	0.3694	-1.1467	-0.5933	-0.7014	-0.1794	0.4275	0.2717	-0.591	0.5482	0.7036	0.17	0.5449	0.4499	-0.0213	0.5018	0.3226	0.5878	-0.0041	0.1555	-0.2308	0.6678
FBgn0011669	-1.7389	0.5487	0.0215	0.0101	1.7748	-0.5668	0.4736	1.029	-1.1854	-1.5451	0.7639	1.2911	1.3565	1.687	-1.8011	-1.2623	-1.8431	-0.633	-1.1521	0.8567	-1.6231	-1.5491	-1.1737	-0.3769	0.4047	0.1552	-1.785	0.9057	1.2774	0.7988	0.6198	0.8996	1.0524	1.0928	0.6475	0.5623	0.1626	0.1356	0.6459	0.5131
FBgn0011670	-0.7463	-0.2465	-0.6026	-0.4095	0.1983	-0.0759	-0.3207	0.5032	-0.1773	-0.4135	0.0401	0.0549	0.4956	0.7709	-0.2781	-0.3691	-0.0488	0.3375	-0.1763	0.4465	-0.296	-0.3069	-0.1569	-0.4919	0.1331	0.1947	-0.0853	0.0173	0.75	0.3053	-0.1623	0.8239	-0.0463	0.2879	0.1552	0.2991	-0.3477	0.2437	-0.5519	0.4054
FBgn0011672	-0.0119	0.6814	-0.1967	-0.0411	-0.135	-0.1136	-0.2594	-0.2584	0.3749	0.6171	-0.0546	-0.2594	-0.043	0.0364	0.0468	0.2837	0.1607	0.237	-0.0573	-0.3337	0.112	0.2552	0.5877	-0.1825	-0.1245	-0.1084	0.501	-0.2153	-0.1502	-0.2417	0.0812	-0.0774	0.2972	-0.0757	-0.3272	0.0695	0.0678	-0.3623	-0.1628	-0.1253
FBgn0011674	0.2324	0.5184	0.061	-0.1343	0.0514	-0.1181	-0.0835	-0.0938	0.3202	-0.3177	-0.1217	0.1496	-0.0401	0.0365	0.5091	0.29	0.4952	0.2044	-0.3688	0.0286	0.1505	0.2844	0.1148	0.2276	-0.3021	-0.0976	-0.2001	0.0644	-0.5224	-0.0206	0.0787	-0.2076	0.3559	0.1024	0.0622	0.2751	-0.3039	-0.1401	-0.339	-0.3356
FBgn0011676	0.4158	0.1262	-0.1616	-0.1758	0.2206	0.008	-0.14	-0.1662	-0.1661	-0.3123	0.1702	0.0118	-0.1931	-2.2721	0.0209	-0.1972	0.3583	0.3339	-0.1901	-0.0124	0.3091	-0.0839	0.2515	0.3582	0.0532	-0.0355	0.6267	0.2595	0.4744	0.1749	-0.3416	-0.1056	-0.2338	0.304	-0.2617	-0.2053	-0.2256	0.3502	-0.1116	0.5124
FBgn0011692	-0.2474	-0.1616	0.0303	0.214	0.0045	0.2173	-0.0721	-0.4465	0.2202	0.2667	0.3031	0.0773	0.0894	-0.331	-0.2757	0.223	0.2383	0.7298	0.2068	-0.3928	0.2123	-0.5299	0.3673	-0.4439	0.4002	-0.3631	-0.0053	-0.3187	-0.4568	0.0226	0.3096	0.0482	0.388	-0.5334	0.4169	0.5174	0.0301	0.2032	-0.4043	-0.4806
FBgn0011693	-0.2715	-0.4275	0.1983	0.1629	0.1981	-0.4559	-0.2209	0.2256	-0.3071	-0.122	8e-04	0.3266	0.2982	0.7333	-0.5004	-0.1853	-0.2184	-0.386	-0.7081	0.0287	-0.1364	0.1107	-0.1057	0.7047	0.4143	0.0249	-0.2346	0.0767	0.2651	0.5385	-0.1957	-0.0383	-0.6374	0.3224	-0.2088	-0.0491	0.3841	-0.0142	0.2815	0.2488
FBgn0011694	-1.0576	-0.0652	-0.224	0.0279	0.4581	-0.5704	-0.449	-0.4208	0.108	-0.0251	-0.1879	-0.0124	0.3419	-0.9745	0.1913	1.5932	0.3721	0.0853	-0.1787	0.4009	-0.0134	0.3188	0.1694	-0.2857	-0.1312	0.0468	0.1811	0.0082	0.4308	0.1138	0.1378	-0.2141	0.0164	0.3966	0.2291	-0.0821	-0.2441	-0.294	-0.4241	0.1672
FBgn0011695	-0.9105	0.0173	0.1498	0.3517	0.3143	-0.0583	0.1539	0.3151	-0.2477	-0.7634	0.1178	0.3489	0.4544	0.1819	-0.5459	-0.7832	-0.6681	-0.3066	-0.3637	0.3038	-0.7154	-0.1026	-0.6972	0.2243	0.003	0.2206	-0.6425	0.2993	0.7024	0.4041	0.2847	0.1898	0.0745	0.498	0.3279	0.4494	0.4807	-0.1261	0.3181	0.3369
FBgn0011701	0.5621	0.0491	0.007	0.2985	-0.2082	0.2273	-0.534	0.1019	-0.0057	0.2383	0.0408	-0.1856	-0.419	-0.6427	0.2312	-0.108	0.5572	0.3461	-0.2423	-0.1376	0.6929	0.1265	-0.0772	-0.0415	-0.2865	0.0038	0.4841	0.0105	0.4345	0.0691	-0.0971	-0.4398	-0.2476	0.1224	-0.239	0.1572	0.3021	-0.2028	0.0096	-0.0181
FBgn0011703	-1.0582	0.0129	-0.8515	0.5834	-0.0314	-0.0333	0.658	0.138	0.4846	0.4235	0.5632	-0.5579	-0.3084	-0.0131	-0.0965	0.1173	-0.0173	-0.1105	-0.7816	0.481	-0.3154	-0.115	0.5895	-0.0741	-0.3507	0.5555	0.8166	0.2427	0.1603	-0.0831	0.0301	0.0759	-0.6417	0.289	-0.0241	0.2923	0.123	0.0606	-0.6143	-0.3247
FBgn0011704	0.2255	-0.2955	0.0107	0.184	0.2459	0.3225	-0.0231	-0.1499	0.0985	0.2386	0.3503	-0.0925	-0.2311	-0.1012	0.2127	0.4455	0.1462	-0.0876	-0.2154	-0.0569	0.5607	0.4929	0.4795	-0.2151	0.249	-0.4692	0.2359	-0.1647	-0.5482	0.0628	-0.1501	-0.0339	0.6647	-0.151	0.1025	0.0429	-0.4347	-0.1076	-1e-04	-0.0039
FBgn0011705	-0.3019	0.1286	0.0607	0.119	0.3724	-0.1073	-0.0269	-0.0341	0.2341	-0.5249	-0.2697	-0.0946	-0.3163	0.1866	-0.5907	-0.0984	-0.2001	-0.4065	0.104	0.0925	-0.3725	0.3905	0.2282	-0.0281	-0.0783	-0.2391	0.1271	0.0241	-0.0774	-0.0984	0.3044	0.145	0.3797	0.1996	0.2532	0.1939	0.0148	-0.0502	-0.0438	-0.0567
FBgn0011706	0.8867	0.5181	-0.2143	0.802	-0.9637	0.6586	-0.235	0.4227	0.7118	-1.6965	-0.3928	-0.3608	-0.2304	-0.4197	-0.4738	0.7414	0.3091	0.5178	0.5991	0.0937	0.3558	0.1236	-0.9253	0.1721	-0.6471	-0.3524	0.8633	0.0522	0.6683	-0.3928	-0.1123	0.6142	-1.7819	0.0743	-0.3146	0.4346	0.0841	0.0275	-0.2573	1.316
FBgn0011708	0.0862	0.1708	0.0887	-0.1066	-0.0669	0.2145	-0.212	0.0105	0.1055	0.2627	-0.1767	0.0477	-0.1401	-0.1301	0.0274	0.046	-0.0115	-0.0124	0.126	0.1783	-0.1164	0.0808	-0.0544	-0.0768	-0.1602	0.1544	0.0292	-0.2293	-0.099	0.0492	-0.0144	0.0219	0.0392	-0.174	-0.1436	-0.0498	0.1546	-0.0017	0.1356	-0.0315
FBgn0011710	0.3217	-0.1332	-0.3683	-0.059	-0.3776	0.335	-0.3621	-0.3528	0.2781	0.9916	-0.3798	-0.3533	-0.4277	-0.0931	0.603	0.563	1.1699	0.756	0.9757	-0.3101	1.0424	0.5716	1.0021	-0.2106	-0.3026	-0.0971	1.1283	-0.3487	-0.447	-0.0698	-0.248	-0.1673	-0.6197	-0.3622	-0.251	-0.1545	-0.3565	-0.4117	-0.2468	-0.0956
FBgn0011715	0.1383	0.1632	0.2172	0.0785	0.1179	0.0838	-0.1031	-0.1698	0.2101	-0.0561	-0.029	-0.1284	-0.0842	0.4219	0.0271	0.0675	-0.2788	-0.1244	0.0022	0.1058	-0.2993	0.2557	0.1319	0.3338	-0.1243	-0.0047	-0.2154	-0.1058	0.173	0.1312	0.1076	0.0423	0.0512	-0.3978	-0.2951	0.1596	0.0644	-0.0479	-0.1423	-0.2097
FBgn0011722	-0.0449	0.8005	-0.0768	-0.1787	-0.1432	0.4863	0.004	-0.1635	0.4439	-0.3565	-0.1726	0.2368	0.1662	0.0764	-0.5278	-0.4136	-0.1659	-0.4194	0.2577	-0.0986	-0.0487	0.3666	0.334	-0.048	0.212	-0.4327	-0.001	-0.2753	0.2343	0.1489	-0.5155	-0.0749	-0.1431	-0.1181	0.5199	0.2355	-0.1688	-0.3869	0.1974	0.1167
FBgn0011723	0.5583	0.1167	0.1859	-0.4658	0.3839	0.3297	-0.0053	-0.1096	0.1968	0.7546	-0.2492	-0.0044	0.2441	-1.9183	0.2816	-1.2764	1.0496	0.0754	-0.6785	0.5434	0.3098	0.0216	0.6223	0.8014	0.0398	-0.4068	0.1306	-0.5708	-0.6184	-0.3225	0.516	-0.2411	-0.8553	-0.3485	0.0136	0.3218	0.1908	-0.7795	0.3998	0.4454
FBgn0011725	0.008	-0.0403	-0.0691	-0.1043	-0.1064	-0.1809	0.0505	-0.0155	0.1637	0.2802	-0.1244	-0.0043	-0.0019	-0.3381	0.2246	0.5665	0.1629	0.1718	0.2134	-0.2869	0.194	0.1047	0.1654	-0.4805	0.0884	-0.1167	0.3734	-0.2265	0.0245	0.1048	0.1155	0.0799	-0.0185	-0.0542	-0.1587	-0.9034	-0.1801	0.1002	-0.0141	0.0082
FBgn0011726	-0.0684	0.0995	-0.1722	-0.1889	-0.1221	0.0595	-0.0538	0.1042	0.0345	0.1269	0.0841	-0.4758	0.1136	0.1089	0.063	0.2813	0.0566	-0.1006	0.0238	-0.0461	0.1229	0.2103	-0.0377	-0.1948	-0.1978	-0.0582	0.1672	0.3683	-0.023	0.0543	-0.2175	-0.1371	-0.0327	0.173	0.1851	0.4579	-0.1053	-0.2277	-0.3164	-0.1271
FBgn0011737	-0.1606	0.115	0.3355	0.2507	0.1039	-0.0833	0.3665	-0.0389	-0.0478	0.1455	0.0134	0.2691	0.1129	-0.5798	0.25	0.2662	-0.0854	-0.0491	0.1054	-0.0714	-0.1087	-0.2529	0.1034	-0.1723	0.1899	-0.093	-0.1404	-0.1475	-0.0043	-0.0318	0.1	0.1656	0.0541	-0.2179	0.0311	-0.4992	0.0046	0.0491	-0.0729	-0.0595
FBgn0011739	0.2145	-0.1712	0.0801	-0.1208	-0.2843	0.2645	-0.6032	-0.2896	0.257	0.449	-0.1582	-0.2045	-0.1854	-0.5697	0.2452	0.1436	0.5062	0.1127	0.083	0.0765	0.4296	0.3435	0.3696	0.0734	-0.1944	0.0429	0.4547	-0.0947	-0.1697	-0.1794	-0.2215	-0.1899	-0.0849	-0.1428	-0.185	0.0782	0.0957	-0.1248	0.2352	-0.0524
FBgn0011740	-0.2185	0.5329	0.172	-0.0853	0.0956	0.0845	0.1681	-0.0183	-0.0545	0.0354	0.1056	0.1886	0.0605	-0.109	-0.1434	-0.0248	0.1042	0.1865	-0.1007	-0.1453	-0.2228	-0.0993	-0.1676	-0.0027	-0.1115	0.0065	-0.5922	-0.0212	-0.1654	0.0089	-0.0373	0.3254	0.0894	-0.0938	-0.3404	0.1104	-0.0215	0.0963	0.0639	0.0441
FBgn0011741	0.1855	0.1766	-0.3675	-0.3303	-0.1125	0.1673	0.1885	0.3076	-0.2024	-0.2169	0.0628	-0.0779	0.1066	0.5353	-0.7113	0.1063	-0.1111	0.0077	-0.2261	0.0098	0.2477	0.3783	-0.0062	0.1178	-0.2167	-0.2753	-0.3628	0.1874	-0.0117	0.577	-0.2913	-0.1578	0.5754	0.182	-0.2485	0.2618	-0.0368	-0.0332	-0.2542	0.1272
FBgn0011742	0.0853	-0.1303	-0.1367	-0.126	-0.2578	-0.0402	-0.1581	0.0319	0.3853	0.1945	-0.0147	-0.1852	-0.1633	-0.3218	0.301	0.6382	0.3824	0.4276	0.2722	-0.2566	0.3014	0.2787	0.2784	-0.2269	-0.0601	-0.1941	0.4873	0.0091	-0.0984	-0.1169	-0.2464	-0.0921	-0.0951	-0.0716	-0.046	-0.0762	-0.1527	-0.1163	-0.2047	-0.1906
FBgn0011743	0.2007	0.1047	0.3446	-0.1062	0.0566	-0.0674	0.6542	0.1463	-0.0792	0.0547	-0.0694	0.3079	0.3299	-0.4165	0.3235	0.0603	-0.1604	-0.1215	0.2757	-0.1426	-0.3964	-0.624	0.2282	-0.464	0.4969	-0.1867	-0.1145	-0.3149	-0.3052	-0.0367	0.3201	0.2157	0.2051	-0.3735	0.3093	-0.5841	-0.1071	0.2122	-0.1094	0.0444
FBgn0011745	-0.0903	0.1854	-0.0977	0.1734	0.0768	-0.0544	0.0992	0.1916	-0.2242	-0.1803	0.2172	0.081	0.1378	0.4862	-0.2223	-0.2622	-0.1179	-0.1058	-0.1666	-0.0586	-0.1955	0.1362	-0.2022	0.0194	-0.1657	-0.3416	-0.6028	0.2023	0.0799	-0.0105	-0.0701	-0.2714	0.1365	0.2946	0.182	0.3346	-0.0333	0.0535	-0.0417	-0.1211
FBgn0011746	0.3135	0.0306	-0.0281	0.1022	0.2227	-0.1457	-0.0909	0.1823	0.3317	-0.2653	0.0405	0.1014	-0.2466	0.7184	-0.0018	0.391	0.0344	0.4836	0.001	-0.0746	0.0867	0.3886	-0.6454	-0.0177	0.1029	0.2231	-0.8261	0.0729	0.083	-0.0292	-0.1009	0.3371	-0.2302	0.3124	-0.6318	-0.9045	-0.1994	0.0914	-0.3295	0.2171
FBgn0011747	0.1411	-0.0761	0.2209	0.1408	0.002	0.1876	0.002	-0.0016	0.0503	-0.4212	0.1247	0.1026	0.0117	-0.3626	-0.1564	-0.7906	-0.1727	-0.0643	-0.1854	0.2889	-0.3345	-0.1436	-0.4161	0.2985	0.1981	0.2628	-0.4372	0.0825	0.0484	0.1927	0.0708	0.004	-0.043	-0.0162	-0.1267	0.3103	0.3161	0.2049	0.3404	0.3155
FBgn0011754	0.3041	-0.3819	-0.3548	-0.2	-0.2584	0.6414	-0.285	-0.3872	0.103	0.49	-0.354	-0.3805	-0.3194	0.0856	0.5151	0.4542	0.6053	0.3236	0.5267	-0.1431	0.5076	0.0317	0.3911	0.1561	-0.3118	-0.0146	0.4625	-0.1037	-0.2481	-0.311	-0.2921	-0.2588	3e-04	-0.3624	-0.2812	0.0844	-0.0241	-0.1806	-0.1343	-0.3156
FBgn0011758	0.1787	-0.5094	-0.3432	0.5859	0.1167	0.2072	0.1568	-0.2494	0.075	0.3164	-0.3396	0.0303	-0.2072	0.1278	0.0523	0.0333	0.1932	0.6834	-0.0343	0.3105	-0.9699	0.7106	0.0036	-0.1043	-0.2481	-0.1926	0.3124	-0.0787	0.0781	-0.75	0.109	0.1697	-0.0114	-0.0919	-0.0133	0.3034	0.2095	-0.4063	0.2399	0.029
FBgn0011760	0.4956	-0.5101	-0.078	-0.2696	-0.3632	0.1985	-0.2125	-0.1349	0.0925	0.7369	-0.4132	-0.192	-0.5457	-0.6657	0.0568	0.5428	0.6096	0.2106	0.2256	0.144	0.4558	0.2597	0.6084	0.082	-0.109	0.2587	0.6712	-0.2591	-0.226	-0.0423	-0.2144	-0.125	-0.551	-0.3664	-0.3164	-0.2578	-0.1181	-0.14	0.015	0.0404
FBgn0011761	-0.1657	-0.6127	0.2181	1.5911	0.2161	0.1403	1.3165	-0.3183	1.1898	0.4184	0.7018	-1.1985	0.4564	-0.6964	-0.2303	0.528	0.1417	0.2699	0.0732	-0.193	1.2859	0.6284	0.7224	-0.0628	-0.134	-0.0161	0.6644	-1.1594	0.2322	0.2496	0.4384	1.7543	-0.1459	0.0706	-0.6103	-1.1025	-0.197	0.1231	-0.8942	-0.4076
FBgn0011762	0.5277	0.0449	-0.8454	0.3631	0.14	0.5403	0.361	0.0522	-0.57	-1.4513	0.21	-0.556	-0.3913	-0.1644	0.2119	0.7435	0.1867	0.5519	0.1207	-0.2383	-0.1277	-0.2252	0.0074	0.4041	-0.1204	-0.1992	1.0241	0.4747	-0.4641	0.8845	0.2056	0.3689	-2.8079	-0.266	-0.1054	0.0516	0.2781	0.1241	-0.3524	0.709
FBgn0011763	0.3087	-0.1251	-0.1152	0.0777	-0.1215	-0.2406	-0.1844	-0.3276	0.164	-0.043	0.008	-0.1701	-0.1051	-0.2034	0.0166	-0.0793	0.3162	0.2823	0.0853	0.1559	0.0896	0.131	0.1482	0.2682	0.0125	0.0948	0.1819	0.0448	-0.1012	0.0052	-0.0024	-0.2724	-0.1161	-0.051	-0.1531	0.1476	0.0948	-0.1338	0.0339	0.0668
FBgn0011764	0.2278	0.0142	-0.057	0.1576	-0.2524	-0.0418	-0.1565	-0.1524	0.1344	-0.0775	0.0266	-0.0705	-0.2668	-0.7157	-0.0223	-0.1957	-0.0696	0.1637	-0.2651	0.1688	0.1348	0.089	-0.0275	0.2831	-0.0636	0.2512	-0.1856	-0.0439	0.1038	-0.0359	0.0602	-0.063	0.1222	0.0234	-0.1852	0.1643	0.1985	-0.0138	0.4174	0.2156
FBgn0011766	0.1656	-0.1601	0.1538	0.006	-0.0692	0.053	0.074	-0.1857	0.2563	0.3869	-0.4254	-0.2742	-0.3172	-0.1151	-0.0569	0.078	0.5521	0.147	0.1005	0.2598	0.0432	0.3184	0.1722	0.3049	-0.1578	0.3986	0.1956	-0.2149	-0.338	0.0069	-0.1699	0.0311	-0.7615	-0.259	-0.248	-0.1049	0.036	-0.1017	0.2188	-0.0361
FBgn0011768	-0.2082	0.291	0.1717	0.1691	0.1652	-0.0988	0.137	0.2582	0.4775	0.1853	0.1625	0.0063	0.1531	0.8376	-0.3523	-0.2613	-0.3304	-0.2033	-0.237	-0.2011	-0.4676	0.0618	-0.4066	0.1354	-0.2852	-0.4788	-0.7957	0.5673	0.0919	-0.3281	-0.1218	-0.0778	0.2604	0.3054	0.2577	0.5824	-0.2663	-0.0534	-0.2024	-0.3055
FBgn0011769	-0.2463	0.2474	-0.0805	0.5826	-0.0705	-0.3908	0.6101	0.4597	-0.5988	0.0108	0.4952	-0.4884	0.3462	0.1612	-0.0681	-0.2008	-0.5033	-0.1971	-0.2676	0.2308	-0.2572	-0.2672	-1.2719	0.0463	0.1446	0.0485	-0.3191	0.1169	0.0275	-0.3432	0.0114	-0.003	-0.6382	-0.1869	-0.1309	0.2094	-0.0164	0.0188	0.1517	0.2238
FBgn0011770	-0.0215	-0.5469	-0.3562	0.1634	0.1999	0.2386	-0.0401	0.0834	0.276	0.1749	-0.0695	-0.3218	0.3517	0.7346	-0.2955	-0.2233	-0.2532	0.1474	0.3088	-0.1583	0.2478	0.1097	0.0613	0.0744	-0.333	-0.3598	-0.1013	0.5199	0.2526	-0.2143	-0.1783	-0.3915	0.1993	0.1739	0.128	0.5321	-0.2659	-0.5244	-0.3023	0.0433
FBgn0011771	-0.0829	0.1296	-0.15	0.0977	0.0741	0.2287	-0.1001	-0.0752	-0.2458	-0.694	0.1637	-0.0285	-0.0216	-0.0949	0.0133	-0.4076	-0.5591	-0.1502	-0.377	0.0096	-0.1899	-0.2494	-0.2971	0.1458	0.1401	0.0558	-0.5071	0.113	-0.0687	0.142	-0.0143	-0.0527	0.1097	0.061	0.0621	0.4141	0.2817	0.0851	0.3333	0.4298
FBgn0011774	0.2624	0.4562	0.2155	0.2061	0.26	-0.1561	-0.3955	-0.7617	-0.8768	-0.0754	0.1677	0.3374	0.0884	0.5411	0.5074	0.0279	-0.5703	-0.3151	-0.2623	-0.6136	-0.4273	0.0416	0.0768	0.07	0.1287	-0.0217	0.1993	0.1298	-0.4085	-0.0555	-0.2651	-0.3345	-0.656	-0.1108	0.1882	0.3619	0.3974	0.111	0.0436	-0.4813
FBgn0011785	0.3497	-0.1308	-0.0865	-0.1404	-0.2436	0.1405	-0.3673	-0.4221	0.2454	0.6677	-0.0761	-0.139	-0.2507	-0.3516	0.1343	0.1821	0.5542	0.4053	0.1502	-0.1707	0.4601	0.4114	0.497	0.1274	-0.2124	-0.1999	0.6146	-0.1931	-0.2177	-0.337	-0.1734	-0.3719	0.151	-0.0906	-0.2457	0.0708	0.0202	-0.104	-0.0225	-0.0049
FBgn0011787	-0.2868	0.0543	0.0735	-0.1314	0.0359	0.3362	0.024	0.256	-0.4793	-0.312	0.1959	0.0487	0.2633	0.237	-0.4374	-0.1995	0.1008	-0.2297	-0.3396	-0.0168	-0.432	-0.3178	0.038	0.2323	-0.0887	-0.0744	-0.1453	0.2616	0.0584	0.0802	0.0707	-0.1085	-0.8819	0.1749	0.28	0.3825	3e-04	0.0347	-0.0103	-0.5016
FBgn0011802	0.0894	-0.2144	0.2816	0.0265	-0.1518	-0.2042	0.0346	0.2342	0.0441	0.0406	-0.342	-0.126	0.0526	-0.3114	0.2981	0.045	0.1448	-0.1933	0.4141	0.2079	0.2565	0.015	-9e-04	-0.0214	0.6522	-0.0144	0.0153	-0.3092	-0.097	-0.0284	0.1408	-0.1083	-0.3648	-0.0378	-0.1945	-0.4225	-0.1106	0.3028	0.0102	0.1489
FBgn0011817	0.1941	0.05	0.2615	0.027	0.0616	0.001	0.1741	0.1194	-0.2089	-0.0726	-0.066	0.2771	0.0659	-0.7718	-0.0988	0.2262	-0.1101	0.0199	-0.0256	0.1279	-0.2447	-0.2116	-0.0524	-0.1086	0.2234	0.1281	-0.0479	-0.0632	0.0849	0.0417	0.1347	0.3425	-0.5812	-0.1422	-0.0156	-0.3747	-0.0105	0.1756	0.3031	0.1368
FBgn0011818	0.143	-0.3288	0.0411	-0.2026	-0.0553	0.0596	-0.1184	-0.3606	0.0247	0.8225	-0.1778	-0.0439	-0.0546	-0.346	0.4568	0.9425	0.8149	0.5018	0.1044	-0.1542	0.4293	0.0767	0.4813	0.0807	-0.8119	0.0172	1.0339	-0.0155	-0.3527	-0.2341	-0.1401	-0.8633	-0.4145	-0.1322	-0.0567	0.273	-0.1878	0.2416	-0.0051	-0.2247
FBgn0011822	-0.1765	-0.5093	-0.105	-0.7321	1.1682	0.5896	0.6596	0.2738	0.1158	-0.2866	0.1707	-0.388	0.1715	-0.6053	0.7076	-0.0127	0.4561	0.356	-0.7728	-1.5977	-0.1273	-0.9973	0.1478	-0.8766	-0.0593	0.4651	0.2547	-0.2115	-0.3072	1.0631	-0.3183	0.4492	0.1182	-0.0292	-0.1747	-0.0219	0.2308	0.5496	0.2332	0.2837
FBgn0011823	0.041	0.0864	0.1981	0.2288	-0.0225	-0.2782	0.1533	0.1119	-0.049	0.0525	-0.1431	0.2271	0.0893	-0.214	0.134	0.51	-0.0865	-0.0576	0.1678	-0.0469	-0.1244	-0.0874	-0.0037	-0.4264	0.1652	-0.077	0.3025	-0.2437	0.1016	0.107	0.1809	0.16	-0.1408	-0.0112	0.0093	-1.2658	-0.1406	0.205	-0.0037	0.0311
FBgn0011824	0.2547	0.2022	-0.2487	-0.2599	-0.5723	0.1535	-0.7932	-0.0693	0.521	1.0715	0.4123	-0.7329	0.1168	-0.0052	0.6731	0.7809	1.01	0.7495	0.6552	-0.1286	0.4705	0.1971	0.6412	-0.273	-0.3797	0.1043	0.657	-0.1582	0.0615	-0.9124	-0.1866	-0.5341	0.2023	0.2529	-0.0342	0.5777	-0.3531	-0.8079	-0.24	-0.4057
FBgn0011826	0.4679	-0.4254	-0.434	-0.2662	-0.3062	0.3045	-0.5314	-0.2544	0.4862	0.6254	-0.1984	-0.2483	-0.3358	-0.6172	0.207	0.7308	0.791	0.4617	0.4503	-0.1928	0.7896	0.623	0.7048	-0.0104	-0.3315	-0.2348	0.745	-0.1335	-0.2206	-0.3092	-0.3562	-0.1963	-0.1992	-0.1715	-0.291	-0.0126	-0.2156	-0.3638	0.0412	-0.2071
FBgn0011828	0.0396	-0.5238	-0.4792	0.0112	0.1812	-0.0967	-0.2159	-0.0214	0.2558	-0.1732	0.0568	-0.1003	-0.0318	0.9092	-0.3104	0.0753	0.1021	0.2019	0.0696	-0.0015	-0.104	0.3895	0.3487	-0.061	-0.2563	-0.1714	0.4044	0.0731	0.2677	-0.0775	-0.2775	-0.2218	0.2755	-0.0966	-0.0968	0.1421	0.1192	-0.1666	-0.1217	-0.0904
FBgn0011829	1.0663	-0.0118	0.2923	0.0576	0.1079	0.7943	0.8268	-0.4505	0.2447	-2.1456	0.2475	0.2807	0.2462	-2.5989	0.4123	-1.0348	0.3842	0.153	0.6291	0.1733	-0.6992	-0.8637	0.2101	-0.5639	0.2087	-0.2843	-0.1856	0.2397	0.8409	0.1805	-0.2237	-0.2595	-1.0481	-0.4266	0.4181	-0.0291	0.2711	0.1164	0.2661	0.1097
FBgn0011834	-0.4083	-0.5415	0.0109	-0.1917	0.1126	-0.3546	0.3578	0.4018	0.3962	-0.4886	0.4138	-0.1479	-0.0764	-0.6773	0.5542	1.3399	0.6554	-0.0766	-0.0422	-0.4141	-0.2484	0.8179	0.3527	0.1347	0.4414	0.1847	0.2104	0.0151	-2e-04	-0.1142	-0.2292	-0.3753	0.6274	0.0772	-0.038	0.0498	-0.2533	-0.6144	-0.5904	0.4145
FBgn0011836	-0.1024	-0.2293	0.1802	-0.0473	0.1013	0.1571	0.1601	-0.1831	0.0014	0.2275	-0.1041	-0.0487	-0.1323	0.0617	-0.3033	-0.0381	-0.0531	0.2957	0.0193	-0.0833	-0.1579	-0.0601	-0.0053	0.1591	-0.0309	-0.0458	0.3542	0.1076	-0.3635	0.1799	0.0204	-0.1949	0.2429	0.0199	-0.0804	0.2825	-0.0284	0.0552	0.0735	0.0132
FBgn0011837	0.4442	-0.1538	0.2389	0.2347	0.0342	-0.178	0.0741	-0.2088	0.1931	0.0028	-0.2351	-0.002	-0.0566	-0.3168	-0.0822	-0.2852	0.291	0.3587	-0.0803	0.2426	-0.2424	0.1078	-0.262	0.1716	0.128	-0.0158	-0.1814	-0.0792	-0.2884	0.1862	-0.1859	-0.0615	-0.2647	-0.2282	-0.2309	0.1581	0.1513	-0.0544	0.4341	0.2366
FBgn0012034	-0.1332	-0.2142	-0.191	0.1038	0.143	-0.2584	-0.4088	0.2166	0.3865	0.4438	0.0157	-0.2928	-0.183	0.2427	-0.3174	-0.1868	0.1789	0.1276	0.3907	-0.1231	0.3013	0.2083	0.1767	-0.1317	-0.5282	0.0469	0.1037	0.2406	0.2132	-0.0371	-0.0435	-0.1723	0.0696	0.0621	-0.0679	0.5251	-0.0807	-0.4927	-0.1082	-0.3203
FBgn0012036	-0.2759	-0.0353	0.1068	0.1469	0.2526	0.1379	-0.0304	0.1382	0.0503	-0.0165	0.0309	-0.1209	0.1604	0.7315	-0.4806	-0.0434	-0.3638	-0.16	-0.1927	0.054	-0.1667	-0.0177	-0.1501	0.1924	-0.2099	0.0246	-0.2911	0.2772	0.2724	0.029	-0.0712	-0.2286	0.2097	0.0988	-0.0387	0.1481	0.1112	-0.1693	-0.1778	0.1562
FBgn0012037	-0.0664	-1.3406	-0.2025	0.1432	0.2344	0.143	0.2249	0.1198	-0.2783	0.053	0.2748	-0.0207	0.2145	0.133	-0.0882	0.0341	-0.2587	-0.1828	-0.3437	-0.2262	-0.1837	-0.3516	-0.1636	0.043	0.4456	-0.2823	-0.2816	0.1745	0.0275	0.0072	0.1382	0.1444	0.2538	0.4723	0.372	0.0989	0.2341	-0.2081	0.176	0.4227
FBgn0012042	-0.7984	5.4902	0.3373	-0.1673	-0.0825	-0.8903	1.0182	-0.2758	-0.6739	0.2867	0.2682	-1.6488	0.8448	-1.3102	1.3834	-1.4541	-0.9331	-0.5612	0.5315	-1.009	-1.3824	0.3745	-0.3451	0.1435	-1.2655	0.0128	2.7699	-0.6501	-1.1339	1.1088	-1.9152	0.2804	0.7824	0.1231	0.1945	-0.6291	1.1771	0.3901	0.7457	-0.3149
FBgn0012051	0.277	0.0588	-0.0858	0.1677	-0.0836	-0.0084	-0.2278	-0.1545	0.2911	0.4163	-0.1186	-0.1468	-0.1084	-0.0926	-0.0759	-0.0489	0.1145	-0.076	-0.023	-0.1633	0.4668	0.2937	0.0915	0.3019	-0.106	-0.0217	0.2233	-0.0085	-0.0402	-0.5179	-0.0346	-0.3403	0.077	0.0133	-0.1898	0.3051	-0.0951	-0.1899	0.0139	0.1246
FBgn0012058	0.4084	-0.2088	-0.042	0.0872	-0.1248	-0.2114	-0.2788	-0.1253	-0.0401	0.351	-0.2975	0.1025	-0.0793	-0.1556	0.1254	0.5252	0.3135	0.1936	0.0713	-0.1403	0.2488	0.2265	0.1368	-0.2112	-0.0569	0.0729	0.6423	-0.2293	-0.1695	0.1221	0.0155	-0.0304	-0.0838	-0.1991	-0.1213	-0.4995	-0.0104	0.0029	-0.0585	-0.1178
FBgn0012344	0.6639	-0.7428	-0.4324	-0.6013	-0.2947	0.1856	0.1589	0.0073	0.6996	0.83	-0.1936	-0.3526	-0.651	-2.8327	0.269	1.1331	0.9518	0.8736	0.8646	0.0088	1.1844	0.8651	1.1092	-0.306	0.1117	0.1135	1.6035	-0.0494	0.1148	0.105	-0.1358	-0.0239	-0.2298	-0.1431	-0.0944	-0.2001	-0.3735	-0.1807	-0.3838	0.0866
FBgn0013263	0.1604	-0.0091	0.0309	0.2832	0.3966	-0.0236	0.0224	-0.1091	-0.1804	-0.5487	-0.1896	0.0863	-0.0972	0.1406	-0.262	-0.8287	-0.3002	0.0102	-0.4871	0.6307	-0.7008	-0.3266	-0.6429	0.4623	0.1517	0.5692	-0.7072	0.044	-0.0783	-0.2971	0.122	0.2475	-1.0096	-0.1279	0.0266	0.0484	0.3809	0.209	0.2653	0.4316
FBgn0013269	0.3002	-0.2768	-0.3313	-0.2691	-0.2555	0.0531	-0.172	-0.346	0.3886	1.1977	-0.033	-0.5835	-0.0041	-0.1847	0.2384	1.2244	0.8378	0.2149	0.4782	-0.2803	0.9281	0.8628	0.8609	-0.0626	-0.3155	-0.4467	0.9348	-0.0376	-0.5043	-0.6451	-0.3181	-0.3087	-0.1672	-0.1196	-0.1141	0.2437	-0.4788	-0.1711	-0.1623	-0.2327
FBgn0013272	0.3667	-0.2629	-0.2824	-0.013	-0.1357	0.1264	-0.1464	-0.2486	0.141	0.3715	2e-04	-0.2649	-0.0976	-0.5242	0.0734	0.0106	0.4326	0.2307	0.0411	-0.1006	0.3197	0.219	0.2114	0.2505	-0.0066	-0.0089	0.1908	-0.0397	-0.1952	-0.2109	-0.1542	-0.2022	-0.2002	-0.2116	-0.1753	0.2774	-0.0295	-0.1473	0.2349	0.0285
FBgn0013275	-0.6567	0.3083	1.0166	0.8224	-0.6109	-1.3336	0.2719	-0.2854	5.8602	-0.2141	-1.0498	-0.0128	-0.1033	-0.4443	0.3576	-0.4538	-0.3371	-1.2702	0.4516	-0.4373	-1.0497	-0.6805	0.348	1.3939	-0.462	-0.3478	-0.334	-0.2997	-0.8008	-0.449	1.0157	0.8464	0.2491	-0.3047	-0.0235	0.2856	0.3457	0.0744	0.3164	-0.2664
FBgn0013276	-0.5932	0.2513	0.8127	0.8858	-0.677	-1.3397	0.4371	-0.3619	5.9354	-0.4327	-0.9882	0.2179	-0.0163	-0.3519	0.2457	-0.5199	-0.5496	-1.2439	0.6193	-0.3171	-0.9901	-0.7082	0.0098	1.4922	-0.5468	-0.2936	-0.6164	-0.4203	-0.9728	0.0194	0.992	1.114	0.0372	-0.1836	-0.0351	0.2827	0.2374	0.0831	0.4208	-0.4088
FBgn0013277	-0.095	0.3377	0.7182	0.8799	-0.7307	-0.8721	0.2574	-0.5802	4.9937	-0.3742	-0.862	-0.2074	0.2869	-1.168	0.2509	0.5049	-0.5392	-0.4107	0.2548	0.2376	-0.9262	-0.3274	0.2591	1.7042	-0.2218	-0.4712	0.1981	-0.2355	-0.1759	0.2153	0.8043	0.367	0.2593	-0.4386	-0.168	-0.3327	-0.1029	0.1409	-0.1298	-0.3869
FBgn0013278	-1.0182	0.1361	0.6665	0.5452	-0.6087	-0.1476	0.3648	-0.1334	4.7644	-0.2844	-0.4211	-0.4788	0.3327	-0.416	-0.1249	-0.1277	-0.503	-0.2248	0.4474	0.1024	-1.182	-0.9809	-0.2051	1.5139	-0.0554	-0.0463	-0.1845	-0.256	-0.4617	0.3663	0.7387	0.5294	-0.8088	-0.0232	-0.1057	-0.6954	0.0257	0.1905	0.256	-0.4377
FBgn0013279	-0.5078	0.2335	0.4423	0.3829	-0.4833	-0.5968	0.3935	-0.0453	4.9798	-0.7106	-0.699	-0.4984	-0.3096	-0.7537	0.4068	0.1235	-0.1089	-0.4091	0.3076	-0.1145	-0.5136	-1.2156	0.0253	1.6627	0.0296	-0.4479	-0.4486	-0.2422	-0.2796	0.3231	0.8899	0.899	0.1523	-0.3147	-0.4619	-0.2226	-0.0837	0.3108	0.1309	-0.6219
FBgn0013300	0.1137	0.3996	0.4291	0.2826	0.0306	-0.1106	0.6289	0.541	-0.1425	-0.654	0.3529	0.3453	0.3709	0.2022	0.2756	-0.2865	-0.8353	-0.1665	-0.0425	0.1814	-0.7884	-0.4998	-0.2782	-0.2494	0.34	-0.1029	-0.7113	-0.0347	0.2959	0.1878	0.3283	0.2185	0.0409	0.4089	-0.7512	-0.8543	0.0529	0.3444	-0.429	0.1316
FBgn0013301	0.0377	0.3291	0.3839	0.201	0.0396	-0.1437	0.4419	0.4829	-0.11	-0.7243	-0.0159	0.3315	0.3731	0.1511	0.164	-0.3922	-0.5871	-0.2532	0.1849	0.2823	-0.5575	-0.485	-0.4274	-0.229	0.3005	0.1764	-0.7331	-0.0484	0.4539	0.2938	0.4318	0.3333	0.2549	0.21	-0.6693	-0.8053	0.1123	0.3602	-0.5998	0.3533
FBgn0013303	0.081	0.0377	0.0565	0.1154	-0.175	-0.188	0.0441	-0.0095	0.1921	-0.1441	0.1884	-0.1158	-0.0712	-0.2432	-0.4568	-0.6281	-0.2228	-0.1498	-0.2056	0.3459	-0.011	-0.0212	-0.3408	0.1834	0.0605	0.2296	0.26	0.1657	0.2253	0.1671	0.0635	0.0381	-0.1999	0.0943	0.0394	0.2774	0.1691	0.036	-0.402	0.1746
FBgn0013305	-0.0509	0.4607	0.1019	0.1295	0.1105	-0.0023	0.0968	0.1244	-0.1985	-0.8167	0.0618	0.1722	0.0165	0.2678	-0.0834	-0.6664	-0.5127	-0.0235	-0.3885	0.2828	-0.465	-0.2626	-0.3734	0.3256	0.1786	0.2385	-0.4601	-0.0864	0.0941	0.1926	0.1622	0.161	-0.2447	0.1634	0.0593	0.3032	0.5072	-0.0178	0.1683	0.2537
FBgn0013307	-0.3193	0.6207	-0.1751	-0.4182	0.0472	-0.6012	-0.6902	0.5477	0.0499	-1.8434	0.5035	-0.0595	-0.0118	1.4496	-0.0667	0.0028	-0.9689	-0.2072	-0.3412	-0.2996	-0.3211	0.3826	-0.3154	-0.1887	-0.4184	-0.361	-0.3891	0.343	0.583	0.0766	-0.1935	0.3934	0.324	0.4963	0.2552	1.0541	-0.0169	-0.0455	-0.3582	0.0651
FBgn0013308	-0.4163	-0.6323	0.1864	-0.5595	0.0926	-1.1118	-0.3347	0.2245	0.6356	1.4722	0.4912	-0.1277	0.5693	1.6179	-1.9181	0.5713	0.085	-0.6912	-1.8259	0.1027	-2.0831	-0.1993	1.0379	0.1432	-0.2069	-0.3145	-2.84	0.5496	0.6697	0.3481	0.4033	0.3585	-1.847	0.5932	-0.2545	0.4555	0.4744	-0.4801	0.2383	1.0925
FBgn0013323	0.1357	0.7194	0.8032	-0.946	-0.1584	0.2184	0.475	-0.0471	0.5075	0.0697	0.1378	-0.1797	0.1758	-0.2895	-0.82	0.2889	-0.4624	0.9476	0.2455	-0.4908	-1.4436	-0.3704	0.9453	-0.2736	0.2451	-0.0897	0.734	-1.0241	0.0821	-0.4426	0.5371	0.7154	0.7949	-0.5346	0.4677	-0.004	0.285	0.1544	-0.7933	-0.6969
FBgn0013325	-0.2221	0.4464	-0.2011	0.0101	0.3829	0.0821	0.032	0.4481	-0.0502	-0.6115	0.5486	-0.069	0.453	1.212	-0.3666	-0.4898	-0.5918	-0.1926	-0.2157	-0.3143	-0.3947	-0.057	-0.4815	0.1177	-0.1808	-0.514	-0.5697	0.4659	0.3643	-0.0841	-0.0754	-0.3259	0.6389	0.5855	0.3992	0.8233	-0.2652	-0.2736	-0.1113	-0.0495
FBgn0013334	0.3135	-0.225	-0.0046	0.0652	-0.4244	0.0298	-0.1798	0.0943	0.0817	-0.1688	-0.1838	0.121	-0.2726	-1.4736	-0.0562	-0.1895	0.4241	0.2687	-0.0773	0.3752	0.1063	0.1491	0.0421	0.212	0.0383	0.3962	0.039	-0.0211	0.0873	0.1482	0.0745	0.1122	-0.3866	-0.152	-0.2754	0.0522	0.2672	-0.0338	0.2697	0.3285
FBgn0013342	0.369	-0.2096	0.0895	0.056	-0.7022	0.3994	-0.3707	0.199	0.0517	-0.0958	-0.0397	0.0855	-0.4339	-1.8789	-0.155	-0.5296	0.4635	0.1014	0.0361	0.2968	0.3652	-0.0791	0.3748	0.3811	0.1755	0.4989	0.2273	0.0481	0.3018	0.1491	0.0466	0.069	-0.436	0.0065	-0.4431	-0.1289	0.1964	-0.0648	0.1983	0.3229
FBgn0013343	0.3053	-0.2619	0.062	0.0347	-0.2705	0.2618	-0.557	-0.125	0.0842	0.2954	-0.2301	0.0814	-0.431	-1.1953	0.1977	0.2986	0.6913	0.1793	-0.0684	0.3396	0.3494	0.1287	0.2919	0.0719	-0.1914	0.3078	0.7098	-0.2781	-0.1183	0.1126	-0.0431	-0.1036	-0.3039	-0.1713	-0.4395	-0.0817	0.1008	-0.19	0.3334	0.0312
FBgn0013347	-0.1492	-0.0691	-0.1326	-0.0127	-0.0855	0.6374	-0.0219	-0.0075	-0.8528	-0.4176	-0.1698	0.1077	-0.0014	0.6486	-0.5396	-0.4897	-0.6169	-0.0101	0.0367	0.1829	-0.3884	-0.2547	-0.0554	0.3215	0.143	0.1868	-0.6146	-0.0712	-0.0228	0.119	0.1107	0.2623	0.1178	0.0206	0.0224	0.3176	0.161	0.2186	0.0171	0.1707
FBgn0013348	-0.0465	-0.687	0.454	-0.1566	0.0458	0.8116	-0.1272	0.3774	-0.6159	-0.2796	-0.4676	0.2421	0.1701	-0.1573	-0.3802	-0.7687	-0.0407	-0.4314	-0.1364	0.3449	-0.6994	-0.3293	-0.4085	0.4121	-0.2796	0.7128	-0.4894	0.5101	0.3474	0.1105	-0.1171	0.1406	0.4205	-0.1871	0.2922	0.3053	-0.0157	0.3782	0.6914	-0.0441
FBgn0013432	0.2461	-0.0337	0.2755	-0.0126	-0.0326	0.3213	0.2246	-0.0033	0.0749	-0.0132	-0.1316	0.0403	-0.2271	0.1553	-0.0042	-0.3163	-0.2041	-0.0788	0.2037	0.1636	-0.3093	-0.0885	-0.3462	0.382	3e-04	0.1654	-0.0866	-0.0623	0.0524	-0.3902	-0.1939	-0.01	-0.0836	-0.0113	0.0723	0.0711	-0.0753	0.0883	0.0259	-0.0588
FBgn0013433	0.5921	0.117	-0.4755	0.0302	-0.625	0.3383	-0.2247	0.0921	0.4381	0.5423	0.0011	-0.1764	-0.2546	-1.8705	0.4019	0.4211	0.8092	-0.3623	0.14	0.1104	1.3998	0.6767	0.6412	-0.0823	-0.148	0.109	0.574	-0.218	0.1248	-0.7159	0.0162	0.2518	-0.9199	-0.2423	-0.2789	0.2045	0.5278	-0.031	0.0679	-0.3105
FBgn0013435	0.2974	0.1337	-0.0951	0.053	-0.0021	0.0994	-0.2428	0.0492	0.3711	-0.2291	0.1897	0.2214	-0.4237	0.4947	-0.6341	-0.0279	0.0567	-0.5522	0.0907	-0.3569	0.5326	-0.2238	0.1154	0.0924	-0.0396	-0.278	0.8429	0.1889	-0.0886	-0.2008	-0.0012	0.0548	0.0564	0.0212	-0.0935	0.2524	0.2203	-0.2983	-0.0606	-0.7201
FBgn0013467	0.3908	-0.0104	0.2395	0.1487	-0.6223	0.0357	0.0978	0.4811	-0.3051	-1.0412	0.3748	0.1934	-0.0653	-2.2894	-0.2919	-0.8847	-0.3907	-0.1315	-0.4305	0.6888	-0.3331	-0.6101	-0.299	0.4364	0.3626	0.5756	-0.513	0.2651	0.4015	0.2005	0.3749	0.2643	-0.2007	0.1973	-0.1111	0.1629	0.4645	0.3184	0.3793	0.5917
FBgn0013469	0.0536	-0.6298	0.3075	0.2784	0.1357	0.5191	-0.1265	-0.1216	-0.2782	0.0271	-0.1836	-0.1601	-0.2441	-0.5232	-0.2152	-0.2034	0.1645	-0.4293	-0.0289	0.5056	-0.054	0.2548	-0.1324	0.4319	-0.2452	0.2405	-0.1647	-0.2588	-0.0908	0.1863	0.2833	0.6644	-0.1017	-0.3666	-0.3061	0.3589	0.2651	-0.2642	0.5081	0.0396
FBgn0013531	-0.1177	-0.4966	0.3542	0.1028	0.178	-0.186	-0.1256	0.1743	-0.5325	-0.3645	0.0623	0.2465	0.0328	0.3811	-0.379	-0.3556	-0.2804	-0.2585	-0.1315	-0.0023	-0.4131	-0.729	-0.3692	0.4055	0.2074	0.1311	-0.4757	0.1778	6e-04	0.4014	-0.1127	0.2412	0.0831	-0.1812	-0.0054	0.196	-0.1466	0.3886	0.0561	-0.2615
FBgn0013548	0.0654	0.2231	-0.8467	0.6241	0.5404	-0.5268	-0.035	-0.4003	-0.6328	-1.0601	0.1539	0.3902	-0.0762	-0.1103	0.0738	-0.0216	-0.4837	-0.3036	-0.1566	0.0474	-0.0807	-0.3409	0.1171	0.1638	-0.0853	0.4172	0.0364	-0.0752	-0.0217	-0.1542	-0.0616	0.2639	-0.8751	-0.0023	-0.2674	0.4903	0.2242	-0.0759	0.2897	-0.307
FBgn0013563	0.1349	-0.2614	-0.3921	0.0363	0.2134	0.1141	0.0658	0.101	0.1439	-0.0105	0.2416	0.044	0.1401	-0.0476	-0.0377	-0.3226	0.1113	-0.1824	0.0527	-0.4871	-0.3931	0.3101	-0.1273	-0.2273	0.1722	-0.4913	0.2763	0.2326	-0.0366	0.0691	-0.1647	-0.2762	0.3706	-0.0474	0.1381	0.3253	0.0902	-0.0451	0.0332	-0.3411
FBgn0013576	0.1681	-0.1218	0.0154	0.0188	-0.212	0.0303	-0.1332	-0.0559	-0.0185	0.0143	-0.0484	0.0223	-0.1684	-0.4977	0.0308	0.0266	0.3541	0.1725	-0.2353	0.2157	-0.1166	0.1038	-0.1226	0.2291	0.0281	0.0958	-0.0646	-0.0016	-0.0995	0.02	-0.0053	-0.0259	-0.1222	-0.0323	-0.2224	0.1649	0.2125	-0.0541	0.2369	0.2078
FBgn0013672	-0.1833	0.0058	0.4609	0.1797	0.2246	-1.2279	0.2182	0.6937	-0.4195	-1.2842	0.2486	0.0068	0.5851	0.3307	-0.5667	0.1632	-0.1485	0.0168	-0.8874	0.344	-1.2048	0.1291	-1.3823	0.6021	0.6102	0.3763	-1.7683	0.7433	0.5281	0.0534	0.2483	0.3503	-0.1029	0.1344	0.1274	1.1101	0.2966	0.5071	0.4612	0.4464
FBgn0013673	-0.9349	0.3905	0.8982	-0.5815	-0.1784	-1.4645	-1.1574	0.674	-0.9116	-0.4865	0.6385	-0.6998	0.9829	0.4601	-2.3336	0.8955	0.4424	0.3975	-0.9487	0.095	-0.0291	1.0343	-1.5807	-1.3155	-0.4812	-0.0758	-0.4373	1.2666	0.8668	0.2336	-0.9491	-0.3288	4.2494	0.5891	0.2255	0.7816	-0.5936	-0.7199	0.7223	-0.8778
FBgn0013674	0.2014	-0.4153	0.4784	0.3914	0.1319	-0.1391	0.3385	0.8157	-0.1593	-0.4179	0.0808	0.3422	0.3401	0.0933	-0.498	0.2679	0.2092	-0.0423	-0.4891	0.2734	-0.429	-0.1566	-1.1244	-0.1641	-0.0477	0.2244	-0.8254	0.4879	0.0226	-0.1749	0.2489	-0.0893	-0.0382	-0.2865	-0.3746	0.4467	-0.0837	0.0832	0.6131	0.0894
FBgn0013675	0.4189	-0.321	0.327	0.2446	-0.1766	0.0858	0.2251	0.8773	0.1085	-1.1315	0.1893	0.1251	0.5064	0.2642	-0.2075	-0.2647	0.7013	0.5464	-0.3347	0.0326	-0.7715	0.4923	-1.1618	-0.056	-0.1119	-0.0999	-1.3512	0.6654	0.1382	-0.269	0.2244	-0.2485	0.3559	-0.0885	-0.0556	0.6628	-0.4277	-0.0038	0.3462	-0.097
FBgn0013676	-0.1213	-0.8103	0.4754	0.4621	0.0978	0.2416	0.3395	0.4578	-0.187	-0.346	-0.3762	0.4682	0.0403	0.0868	-0.4298	-0.1259	0.3009	-0.0332	-0.1432	0.4432	-0.0454	-0.2391	-0.6424	0.1767	-0.0658	0.6092	-0.8869	0.1705	-0.2382	-0.007	0.4454	0.1059	0.0724	-0.7693	-0.6559	0.0125	0.0595	0.2007	0.5854	0.3254
FBgn0013678	0.1779	-0.3331	0.4546	0.5737	0.0145	-0.4901	0.2997	0.3123	-0.1295	-0.9249	-0.0075	0.3446	0.1445	0.0906	-0.787	-0.0114	0.1116	0.1325	-0.5128	0.5536	-0.7272	0.0476	-1.1989	-0.1626	0.3263	0.5288	-1.0897	0.4101	0.0867	0.1676	0.3241	0.3448	-0.2793	-0.2677	-0.2145	0.5654	0.187	0.5147	0.759	0.1978
FBgn0013679	-0.2002	-0.343	0.3275	0.2068	-0.1517	-1.7061	-0.0726	0.3275	-0.4934	-0.8855	0.0185	0.135	0.0544	-0.1167	-1.1811	1.7163	0.4837	0.7921	-0.9339	0.604	-0.8555	1.0954	-1.3676	0.341	0.2653	0.577	-1.5642	0.3677	0.1868	0.1765	0.1489	0.5119	0.2345	-0.2571	-0.0836	0.7207	0.0486	0.5209	0.5919	0.1658
FBgn0013680	-0.1943	1.5158	-0.5444	-1.0159	-1.099	-3.9468	-0.8582	2.0766	-0.7217	-3.2841	1.6282	-0.9702	1.7937	-0.5978	-2.0617	2.3692	0.3773	1.0499	-1.8866	-1.0468	-1.9879	1.7984	-1.9635	-0.1572	0.5076	-1.1337	-2.4908	2.1185	1.8456	-0.6342	0.7302	0.627	1.6134	1.7056	1.8958	2.3655	-1.4238	-0.3533	-0.3823	-0.8091
FBgn0013681	-0.1171	0.238	-0.0213	0.026	-0.095	-1.7548	0.0906	0.9142	-0.4612	-1.595	0.9977	-0.0598	0.5738	0.2096	-1.9693	1.7064	0.7569	1.4193	-0.8328	-0.1547	-1.4037	1.6896	-1.0395	-0.4716	-0.1206	-0.6518	-1.8036	0.9547	0.7663	-0.1306	-0.1326	-0.5179	0.9965	0.6749	0.936	1.0347	-0.8072	-0.1194	0.3921	-0.5282
FBgn0013683	0.5725	-0.3791	0.5672	-0.0032	-0.363	-4.3095	0.4797	0.2812	-0.4362	-1.8661	-0.3566	-0.2701	0.4041	-0.5754	-1.8591	3.0945	1.9652	2.4484	-1.6791	0.454	-1.6136	2.6793	-1.4117	1.6451	0.1032	-0.3227	-2.4918	0.2679	0.5613	-0.316	-0.4552	-0.4278	1.1005	0.1457	0.1068	1.032	-0.0657	0.0857	0.5333	-1.0237
FBgn0013684	0.3626	-0.3535	0.2353	0.144	-0.068	-1.2198	-0.1151	0.4636	-0.0242	-0.8066	0.1566	0.1099	0.2675	0.1209	-0.54	0.8013	0.404	0.3229	-0.509	0.0095	-0.6137	0.7444	-1.2891	-0.3327	0.3066	-0.3671	-0.8684	0.5201	0.2725	0.1871	0.2023	0.2393	0.097	-0.0114	0.253	0.9026	-0.4527	0.4888	0.7132	-0.3201
FBgn0013685	0.7078	-0.8516	0.255	0.2307	-0.6677	-2.5175	0.8307	-0.9411	-0.2216	-1.0826	-0.3967	-0.6032	-1.0959	0.2171	-1.3757	4.1138	1.4841	2.8108	-1.3349	0.5723	-0.5165	3.8778	-0.2973	1.7915	0.2281	0.1018	-1.7702	-0.4939	-0.1137	-0.2146	-0.7162	-0.0956	2.8388	-0.9788	-0.1943	-0.0318	-0.3715	0.2311	0.7474	0.0188
FBgn0013717	-0.3656	0.1527	0.1804	0.3537	0.2041	-0.1333	0.1992	0.234	0.0797	-0.4923	-0.1689	0.1818	-0.196	0.1042	0.0944	-0.5568	-0.1692	-0.224	-0.3645	0.0254	0.1983	-0.073	0.3125	-0.0143	0.1389	-0.1259	-0.3538	0.0301	-0.1917	0.0503	-0.1293	0.1358	-0.3553	0.1141	0.0531	0.1545	0.0397	0.087	0.1566	-0.2351
FBgn0013718	0.1618	-0.0497	0.1022	-0.0043	-0.0255	0.2366	-0.0724	-0.0039	0.0309	-0.1569	-0.1686	-0.1051	-0.2035	-0.1212	0.0199	-0.4467	0.0451	0.0763	-0.0796	0.2833	-0.004	-0.0985	0.0036	0.1882	0.0037	0.3791	0.0752	-0.0317	-0.1375	-0.0288	-0.1934	-0.0158	-0.0185	-0.0861	-0.2009	0.1303	0.1831	0.0024	0.2361	0.0743
FBgn0013720	-0.496	0.2617	-0.1728	-0.0362	0.0387	-0.4677	-0.2199	0.228	-0.3077	-0.6294	0.3987	-0.089	0.0956	0.8448	-0.2546	0.1037	-0.2603	-0.6081	-0.434	-0.1792	-0.1234	0.1841	-0.137	0.0459	-0.1008	0.1922	-0.7918	0.1214	0.1325	-0.2208	0.0979	0.22	-0.1032	0.2526	0.0714	0.3368	0.2383	0.1996	-0.1199	-0.0626
FBgn0013725	0.4969	0.3931	0.0832	-0.1415	0.099	0.7655	-0.8948	-0.4823	0.2989	0.3432	0.2321	-0.2183	-0.6563	-1.0166	0.1116	0.3142	-0.1574	0.0469	0.0921	0.3949	0.0957	-0.0361	0.2318	0.201	-0.0527	0.1177	-0.354	-0.0492	0.2734	0.1708	-0.2334	0.5139	-0.9334	0.2462	-0.1724	-0.0452	0.3276	-0.6546	0.2481	-0.3003
FBgn0013726	0.0168	0.1141	-0.1132	-0.0575	-0.3635	-0.0727	-0.2619	-0.1979	0.1504	0.3428	-0.0199	-0.1793	-0.2245	0.1473	0.2603	0.4365	0.5974	0.1561	0.2149	-0.1541	0.3149	0.678	0.4273	0.0095	-0.2796	-0.0398	0.6952	-0.0103	-0.1601	-0.0903	-0.4254	-0.2209	-0.0876	-0.1863	-0.2602	0.1582	-0.0566	-0.1635	-0.27	-0.0141
FBgn0013732	-0.2601	-0.1341	0.0572	0.2722	-0.3731	0.0886	-0.178	0.1337	-0.0255	-0.3586	0.1359	-0.1063	0.0293	-1.6177	0.3505	-0.1677	-0.9826	0.3605	-0.0919	0.4449	-0.0486	-0.0701	-1.224	-0.1265	0.2731	0.4606	-0.3156	-0.0674	0.106	-0.2368	0.3401	0.6879	-0.8253	0.0685	-0.083	0.1292	0.229	0.4174	0.2887	-0.4189
FBgn0013733	0.1169	-0.194	0.3015	-0.0155	0.1108	0.3728	-0.1612	-0.2489	-0.1463	-0.3598	-0.0194	0.2479	-0.0937	-0.4897	-0.079	-0.4481	-0.059	-0.0136	-0.1797	0.1204	-0.1928	-0.1723	0.0048	0.3384	0.0159	0.1439	-0.3122	-0.0222	-0.0104	0.1795	-0.0551	-0.2456	0.3654	0.0124	-0.11	0.2875	0.3379	0.0426	0.6082	0.1744
FBgn0013746	-0.0013	0.0765	0.1599	0.0605	-0.0594	-9e-04	-0.1002	0.1367	0.0389	-0.0367	-0.1543	-0.206	0.0881	0.4386	-0.1368	-0.7112	-0.3047	-0.3392	-0.0529	0.2444	-0.314	-0.1544	-0.3485	0.1785	0.2032	0.1711	-0.2947	0.0959	-0.0797	0.0589	0.0037	-0.0491	-0.0571	0.0363	0.0944	0.2683	0.0388	0.2511	0.0685	0.0523
FBgn0013749	0.0353	0.0975	-0.0717	-0.1099	0.0567	0.349	0.0632	0.0745	0.4157	-0.3409	-0.0191	0.0828	0.0417	0.3803	-0.1757	-0.3474	-0.2905	-0.2103	0.1773	0.2222	-0.0326	0.2582	-0.2346	-0.1873	-0.0307	-0.131	-0.2594	-0.0429	0.1641	0.0862	-0.0629	0.0882	-0.3748	0.1113	-0.0399	0.2424	-0.0373	0.054	-0.3272	0.086
FBgn0013750	0.2994	-0.3387	-0.2535	-0.0656	-0.3001	-0.1521	-0.2625	0.0029	0.4222	0.5786	-0.2201	-0.3456	-0.2473	-0.1311	0.0737	0.5052	0.3181	0.1392	0.3559	0.0979	0.516	0.5346	0.5142	-0.0618	-0.1411	-0.0885	0.7178	-0.0625	-0.123	-0.1801	-0.2403	-0.2246	-0.2687	-0.1078	-0.1041	-0.076	-0.1847	-0.2961	-0.1456	-0.2104
FBgn0013751	1.0132	0.1754	-0.0775	0.0071	0.3739	-0.4828	0.2728	0.6522	-0.1813	0.0102	0.2996	0.3052	0.3105	-2.0813	0.3196	-0.9837	-0.7781	1.0864	0.1039	-0.2419	-0.2867	-0.6424	-0.5283	0.3363	0.0398	-0.0986	0.8858	0.433	-0.0207	0.1983	-0.1202	-0.1641	-2.3028	-0.3572	-0.6381	0.1406	-0.2145	-0.0603	0.7021	0.0806
FBgn0013753	-0.435	0.1548	0.1203	0.3807	-0.2647	-0.4172	0.2055	0.129	0.4787	-0.5926	0.0197	-0.1882	0.0702	0.2444	-0.1673	0.0553	-0.2325	-0.0378	-0.1357	-0.1668	-0.0994	-0.291	0.122	0.204	-0.1359	0.3215	-0.1091	0.0255	0.1126	-0.0833	0.0975	-0.4074	-0.5332	0.2134	0.2444	0.4386	0.1144	0.0115	-0.2547	0.0702
FBgn0013755	-0.6812	0.3165	-0.5546	-0.4516	-2.3616	1.7346	-0.352	1.4425	0.5739	0.5813	-0.2009	-0.019	-0.5771	-0.0594	-0.611	0.6008	-0.4933	-0.5431	0.2354	0.8606	1.0277	1.1277	0.5753	0.9025	-0.8259	-0.9481	-0.0874	0.7058	-1.9621	0.7439	0.727	0.5865	0.1046	-0.3286	-0.2717	0.0529	0.311	-0.9651	-0.6797	2.139
FBgn0013756	0.1469	-0.1103	0.065	-0.2759	-0.1342	0.1096	-0.0243	-0.2656	0.0769	0.3219	0.0181	-0.0748	-0.1153	-0.7747	0.1628	0.0903	0.2439	0.1086	0.1866	-0.0156	0.3821	0.1914	0.2156	0.0553	-0.0263	0.0825	0.0741	-0.1928	-0.323	-0.1259	0.0192	-0.1459	0.0882	-0.0881	-0.0885	0.1352	0.0173	0.1753	0.132	-0.0573
FBgn0013759	0.1851	-0.254	-0.0227	-0.0617	-0.2991	0.2069	-0.2954	-0.122	0.0166	0.411	0.0823	0.027	-0.4668	-1.5002	0.1372	0.086	0.7081	0.3024	-0.0715	0.1272	0.4723	0.2625	0.5503	0.2526	-0.0551	0.2266	0.483	-0.1131	0.0465	-0.1188	-0.0886	-0.1456	-0.0977	-0.1454	-0.6296	-0.2238	0.1398	-0.1142	0.1579	0.1331
FBgn0013762	0.2313	0.0632	0.2772	-0.0443	0.3271	-0.2687	-0.0326	0.1162	0.1809	-0.4517	-0.0322	0.109	6e-04	0.3909	-0.3036	-0.3229	-0.2501	-0.3234	-0.5071	-0.0889	-0.345	0.0406	-0.6532	0.261	0.0518	0.1275	-0.5865	0.1701	0.0382	-0.2477	0.1432	-0.0204	0.0056	0.0571	-0.232	0.2597	0.0868	-0.0455	0.093	0.068
FBgn0013763	0.0584	1.3381	-0.5687	-0.0286	0.1125	-0.0823	-0.0491	0.0479	-0.1692	0.0511	0.1617	-0.3076	0.1841	0.8841	-0.439	-0.1405	-0.1638	-0.0976	-0.0186	-0.0182	0.0616	-0.1327	-0.005	0.1731	-0.1383	-0.2858	-0.0243	0.2448	0.2539	-0.1559	-0.3842	-0.3124	0.0584	0.2418	0.181	0.3978	0.0374	-0.2405	-0.4471	-0.1568
FBgn0013764	-0.172	0.129	-0.0023	-0.1391	-0.0541	0.0283	-0.138	-0.1813	-0.1774	0.3586	0.0165	0.1698	-0.0312	0.346	0.1174	-0.1598	0.3334	0.3765	0.0068	-0.1209	-0.3076	0.2242	0.3227	-0.0745	-0.0795	-0.1593	0.0193	-0.0341	-0.1565	-0.0934	-0.004	0.0329	0.2718	-0.1956	-0.0485	0.1488	-0.1196	-0.0321	-0.0302	-0.1308
FBgn0013765	0.195	0.0677	0.0798	0.0112	-0.0568	-0.0861	0.1865	0.0972	0.0285	-0.0174	-0.1152	0.1513	0.0777	-0.3614	0.1523	-0.0425	-0.098	0.0838	0.0785	-0.0464	-0.2001	-0.2275	0.0562	-0.2259	0.255	-0.0609	0.0532	-0.0322	0.0153	0.0114	0.1165	-0.0074	0.0044	-0.0429	0.1312	-0.3417	-0.0258	0.2122	0.0764	-0.1343
FBgn0013767	0.0267	0.5472	0.0089	0.7644	-0.2928	-0.0727	0.2639	0.1521	-0.6582	-0.2415	0.4022	-0.0585	0.3794	-2.4647	-1.1373	0.1281	-1.0297	0.0681	-0.2171	0.4702	-0.2829	0.2836	-0.9444	-0.2269	0.2665	-0.4562	-0.3132	0.4588	0.6482	0.1893	-0.1945	0.3453	-1.0762	0.2428	0.4368	0.3669	-0.6461	0.1136	0.1401	0.3825
FBgn0013770	-0.2133	0.3404	-0.1527	0.1572	-0.0327	0.0372	0.0514	-0.3121	-0.1775	-0.2693	0.1037	0.0283	0.0856	0.8275	-0.3409	-0.2419	-0.1626	-0.1355	-0.0858	-0.3546	-0.3387	-0.0716	-0.1186	0.3707	0.0921	-0.1633	-0.1938	0.2478	0.2081	0.02	-0.0097	-0.0216	0.2888	0.1029	0.372	0.3495	0.0853	-0.4422	-0.0857	0.3158
FBgn0013771	0.2996	-0.0306	-0.3573	0.3591	-0.0379	-0.0826	0.303	-0.2088	-0.129	0.0119	0.0067	-0.1374	-0.0963	0.4358	-0.0832	-0.6687	-0.2056	0.0981	-0.074	-0.0104	-0.0567	-0.2175	-0.3718	0.5494	0.3953	-0.2377	-0.0305	0.2199	-0.2903	0.0324	0.033	-0.2495	0.0196	0.1492	-0.059	0.2171	-0.0706	-0.1569	0.1861	0.3997
FBgn0013772	-0.5436	-0.9464	1.1703	0.439	-0.0617	-0.3203	1.0133	-0.2644	-0.6014	-1.3282	0.8112	0.2421	-0.6668	0.8154	0.3276	-0.0197	-0.2774	0.3567	-0.7345	-0.6469	-0.7921	-0.5726	-1.1128	0.5161	0.0019	0.523	-0.9121	-0.1221	-0.4819	-0.4198	0.1514	0.0966	-0.7084	-0.9117	1.3774	-0.5254	1.7795	0.5386	0.3295	0.852
FBgn0013773	-0.0917	0.4673	-0.2762	0.3695	0.335	-0.1724	0.0465	-0.5028	0.404	0.7904	-0.4404	-0.1175	-0.3345	0.7539	0.0671	-0.0757	0.2634	0.5876	0.1292	-0.1911	0.3637	0.7681	0.3641	0.0382	-0.1187	-0.4559	0.4341	0.1053	-0.3886	-0.0627	-0.169	-0.4318	0.1801	-0.1615	-0.133	0.0852	0.0123	-0.62	-0.1716	0.1249
FBgn0013799	0.2433	-0.1644	0.1948	-0.0643	-0.2154	0.1071	-0.1491	-0.1316	-0.2763	0.3191	-0.1008	0.0431	-0.1577	-0.2837	0.0718	0.3246	0.1227	0.1837	0.0338	0.0252	-1e-04	0.3279	0.1784	0.2491	-0.0093	0.1469	0.2118	-0.2302	-0.3922	0.1444	-0.1209	-0.0669	-0.0983	-0.1551	-0.2561	0.0556	0.1476	-0.0457	0.1767	0.0122
FBgn0013809	0.0354	-0.0214	0.45	-0.0805	0.0277	-0.0405	0.0043	-0.1356	0.1183	0.3847	-0.1558	0.3376	0.1102	-0.7591	0.5204	0.398	0.2006	0.1835	0.3324	-0.2848	-0.0791	-0.0758	0.5657	-0.5225	0.437	-0.1851	0.4475	-0.3209	-0.4201	0.2071	0.0235	0.0595	0.1761	-0.159	0.0097	-1.4536	0.228	0	0.2696	-0.3407
FBgn0013810	0.2538	-0.0211	0.393	-0.0336	0.0079	0.0323	0.3724	0.0595	0.2943	0.316	-0.3225	0.4048	0.1149	-0.6258	0.3832	0.5063	-0.4703	0.0513	0.4163	-0.3348	0.2159	-0.2446	0.2529	-0.3968	0.3446	-0.1555	0.4674	-0.2515	-0.23	0.0299	0.2056	-0.1655	-0.0625	-0.0033	-0.0509	-1.5229	-0.4178	0.0641	0.3972	-0.1716
FBgn0013811	0.1272	0.0322	-0.1836	-0.3022	0.038	-0.007	0.0254	-0.3196	0.1833	0.6724	-0.2192	0.3087	0.0875	-0.1956	0.2831	0.7392	0.5542	0.1558	0.2882	-0.278	0.2167	-0.1736	0.4142	-0.3345	0.2455	-0.1616	0.7337	-0.2739	-0.5705	-0.0927	0.0561	0.1204	0.1766	-0.1309	-0.1781	-1.0967	-0.0709	0.0524	0.3388	-0.3571
FBgn0013812	0.1812	0.1327	0.3545	-0.3688	0.0316	0.5724	-1.1286	-0.2442	0.2421	0.3101	-0.1796	0.3289	0.1464	-1.9646	0.4205	-0.2928	-0.528	-0.2442	-0.0233	0.5988	0.0362	-0.2	0.3079	0.0404	0.0242	-0.2644	0.992	-0.0013	0.4949	-0.0383	-0.1937	-0.2527	0.4767	0.1034	-0.4643	-0.0435	0.1604	-0.4269	0.6768	-0.1317
[truncated: 11,237 more rows]
