# Supplementary material for: Effects of Gene Dose, Chromatin, and Network Topology on Expression in Drosophila melanogaster
Source: PLoS Genet. 2016 Sep 6;12(9):e1006295. doi: 10.1371/journal.pgen.1006295 (PMC5012587; doi:10.1371/journal.pgen.1006295)
Supplement: S1 File — Tab-limited text files contain log2 gene-level expression relative to the global reference. Genes are by Flybase IDs. Genotypes are abbreviated by removing the suffix Df(2L). (ZIP) [file pgen.1006295.s001.zip › Supplemental File 1/Isogenic_Male_log2FoldChange.txt]

ED50001_M	ED108_M	ED441_M	ED284_M	ED695_M	ED700_M	ED746_M	ED87_M	ED647_M	ED1303_M	ED134_M	ED19_M	ED320_M	ED3_M	ED369_M	ED4651_M	ED678_M	ED775_M	ED94_M	ED623_M	ED1203_M	ED7007_M	ED62_M	ED6569_M	ED773_M	ED123_M	ED508_M	ED1109_M	ED1050_M	ED793_M	ED1200_M	ED1231_M	ED1317_M	ED136_M	ED774_M	ED21_M	ED280_M	ED285_M	ED292_M	ED299_M	ED33_M	ED343_M	ED353_M	ED354_M	ED776_M	ED40_M	ED479_M	ED49_M	ED80_M	ED800_M
FBgn0000008	-0.0117	-0.2672	0.1217	-0.2572	0.1923	0.3001	0.2105	0.2427	0.0547	0.0815	-0.0654	-0.3122	-0.0553	0.4671	0.0169	-0.4082	0.0324	-0.493	0.1623	0.2179	-0.2619	-0.0885	0.1829	-0.1342	0.291	0.1916	0.7929	0.1502	0.0354	0.2111	-0.02	0.1359	-0.0124	-0.2197	-0.341	-0.1124	0.3639	0.3054	-0.0119	0.6192	0.4244	0.5933	0.6707	0.156	-0.0445	-0.1037	-0.221	0.1125	-0.1854
FBgn0000014	-0.1898	-0.2232	-0.2654	-0.3013	-0.0157	0.1477	0.0793	-0.3311	-0.3221	-0.3325	-0.141	0.2499	-0.1866	-0.1941	-0.0153	-0.3315	0.3005	0.4248	-0.0338	0.2963	0.0083	0.271	0.6754	0.4022	0.3324	0.2795	0.4855	0.5187	0.041	0.263	-0.0306	0.729	0.3952	-0.2696	0.1566	0.0761	-0.0381	0.0779	0.4628	-0.2145	0.3676	0.2678	-0.1344	0.7309	0.0324	0.4172	-0.186	0.1677	0.2297
FBgn0000015	-0.2148	-0.1679	-0.7444	0.1499	-0.0265	0.2615	-0.0099	0.085	0.294	0.2228	0.3491	-0.1473	0.597	0.2711	0.1757	-0.1172	0.7293	-0.4166	0.9364	-0.2819	-0.4902	0.234	0.5575	-0.2419	0.5512	0.0261	1.307	0.9512	1.2052	0.4776	0.2476	0.991	0.5943	-0.077	-0.5236	0.2797	0.593	0.8017	0.4842	0.3298	0.6809	0.5609	0.5345	0.1653	-0.1913	-0.0335	-0.2726	0.1644	0.2608
FBgn0000017	-0.3918	-0.3422	-0.1336	0.2047	0.4135	0.3823	-0.0824	0.0673	0.3334	0.0359	0.0952	-0.3147	0.0644	0.1863	0.0589	-0.4975	0.3074	0.0757	-0.0864	0.0602	-0.0896	0.0362	-0.0971	-0.0278	0.4905	-0.2543	-0.0666	0.0668	-0.1399	0.3052	0.1958	0.2373	-0.0333	-0.0391	-0.2317	0.0455	0.1224	0.0948	-0.2772	0.0265	0.2049	0.1452	0.2374	0.0904	-0.0933	-0.2216	-0.3057	-0.266	-0.2472
FBgn0000018	0.2016	0.2628	-0.0299	0.3028	-0.0384	-0.0551	0.0484	-0.2819	0.2477	-0.0883	-0.2789	-0.0452	0.3658	-0.1443	0.2037	0.4134	0.2177	0.3624	-0.0444	-0.3725	0.0607	-0.0261	0	-9e-04	0.0748	-0.0379	0.2982	0.2453	0.239	-0.2488	0.5368	0.1502	-0.0905	-0.2633	-0.1641	-0.3788	-0.3989	0.1047	-0.3213	0.1479	-0.2124	-0.178	-0.1251	0.3776	0.0985	-0.2442	0.0078	-0.0484	0.0129
FBgn0000024	-0.2814	-0.4681	0.3701	0.005	-0.4252	0.1902	0.2874	0.1329	0.0768	0.2381	0.3449	-0.0182	-0.03	0.0783	-0.1544	-0.5957	-0.0206	-0.4723	-0.0856	0.338	-0.2996	-0.0051	0.1682	0.148	0.3396	0.1932	-0.0534	0.2083	-0.0343	0.5654	0.3186	0.5537	0.3002	0.3472	-0.094	0.3088	0.6294	0.1843	-0.3612	0.5077	0.762	0.7191	0.5374	0.126	0.1224	0.0173	-0.028	0.0501	-0.0141
FBgn0000028	-0.1584	-0.1515	-0.331	0.2312	0.444	0.0321	-0.2488	-0.0942	-0.1224	0.2188	0.1244	-0.0835	0.7287	-0.3057	0.2569	-0.5543	-0.2738	0.5444	-0.0496	0.0061	0.2099	0.1926	-0.6094	-0.1088	-0.41	-0.5677	-1.1563	0.0382	-0.1063	0.0852	-0.0395	-0.9323	-0.243	0.2149	0.4204	-0.1178	-0.6607	-0.3623	0.0407	-0.448	-0.3905	-0.883	-0.2828	0.2551	-0.3424	-0.1659	-0.0952	-0.0011	-0.0528
FBgn0000032	-0.0335	-0.1516	-0.1341	0.0695	0.256	-0.0683	-0.0362	0.1336	0.0766	-0.0292	-0.0654	-0.1862	0.1552	0.0919	0.3208	-0.0476	0.2203	0.3946	-0.3391	0.0592	0.1847	0.2296	0.1872	-0.134	0.0945	-0.1688	0.7483	-0.152	0.0997	-0.2971	-0.017	0.1688	0.1315	-0.1583	-0.1815	-0.0231	-0.1161	0.1054	-0.0208	0.0271	-0.3176	-0.0195	-0.2394	0.3096	-0.1137	0.0806	-0.2511	-0.0259	-0.1225
FBgn0000036	-0.6183	-0.8875	-0.2112	0.0758	-0.0592	-0.1003	0.6333	0.2722	0.3091	0.3134	-0.116	-0.7975	-0.0101	-0.3227	0.8675	-0.5931	0.0848	-0.6001	0.5089	-0.1297	0.3283	0.4387	1.0409	0.102	0.2408	-0.3749	1.7652	0.4304	0.3697	0.4677	0.5201	0.7803	0.4257	0.6171	-0.2604	-0.0849	0.2907	0.1607	0.2181	0.6759	1.0115	0.6838	0.7626	0.0683	-0.2592	-0.1847	-0.5752	0.1575	0.2672
FBgn0000037	-0.5881	-0.8287	0.3986	-0.1021	-0.4621	0.1704	-0.5899	0.194	0.1357	0.3605	0.0688	-0.6606	-0.0361	-0.7277	-0.2512	-0.7437	-0.0276	-0.3224	-0.3732	-0.2031	-0.29	0.1598	-0.0698	0.0349	0.0688	-0.1464	0.0016	0.3231	0.3031	0.7499	0.3483	0.6019	0.4133	0.7102	-0.4074	0.1841	0.6451	0.0161	-0.4444	0.5672	0.9625	0.6595	0.2946	-0.231	-0.3036	-0.1062	0.0193	0.1693	0.0125
FBgn0000038	-0.3997	-0.8065	0.5309	-0.5033	-0.3868	0.2549	-0.358	0.0041	-0.384	0.1304	-0.2483	-0.48	-0.0633	-0.5473	-0.6686	-0.403	-0.0527	-0.736	-0.2563	-0.2286	-0.2578	0.5195	0.4161	0.0057	0.0419	-0.0632	0.0388	0.1949	0.3268	0.6999	0.4982	0.8376	0.6966	0.5877	-0.227	0.0033	0.8281	0.121	-0.2073	0.5674	0.9266	0.8077	0.4525	0.2478	-0.2062	0.0112	0.1308	0.2912	0.4206
FBgn0000039	-0.0221	-0.8818	0.7527	-0.7008	-0.7932	-0.1809	-0.2491	0.0146	-1.0842	-0.4078	-0.6577	-0.6089	-0.381	-0.6986	-1.1059	-1.8071	-0.3561	-0.4676	-0.0772	0.4247	0.2673	0.1881	0.5256	0.2966	-1.4294	0.184	0.1463	0.0696	0.0085	0.5797	0.5345	0.8743	0.664	0.523	-0.1201	0.1667	0.4212	0.0401	-0.2625	0.5999	0.699	0.1903	0.3219	0.0556	0.313	-0.1967	0.3252	0.2994	0.2989
FBgn0000042	0.0429	0.0269	-0.0301	-0.3197	-0.1106	-0.2128	0.1504	0.0503	0.0754	0.3131	-0.377	-0.2157	-0.3737	0.0249	-0.0351	0.0598	-0.2107	-0.3332	0.1374	-0.138	-0.1095	-0.0767	-0.0666	0.1761	-0.5788	0.3252	0.2811	0.5973	0.6295	0.1278	-0.3199	-0.1599	0.114	-0.2571	-0.0668	-0.2674	1.0747	0.1493	0.1443	0.5842	0.5209	0.1487	0.4981	0.3146	0.0107	0.2607	0.1669	0.0874	0.1687
FBgn0000043	0.1293	0.0305	-0.3202	0.117	0.1992	-0.0505	0.0334	-0.0941	-0.0511	0.2732	-0.1054	-0.186	0.1271	-0.3219	0.1335	0.0215	-0.0683	0.1593	-0.2148	0.009	0.16	-0.05	-0.5381	0.1394	-0.5341	-0.187	-0.5694	0.0181	0.3047	-0.1752	-0.3025	-0.6387	-0.3016	-0.1675	0.2979	-0.2221	0.7107	-0.1881	0.0588	-0.0542	-0.4152	-0.3524	-0.1486	-0.0721	-0.0275	-0.091	0.0523	-0.1358	-0.2196
FBgn0000044	-0.743	-0.5115	-0.3229	-0.8822	-0.4889	-0.5529	0.1267	-0.9041	-0.1235	-0.4534	0.313	-0.3022	0.1603	0.4083	-0.3285	-0.4779	0.2433	0.4068	-0.2502	-0.5126	-0.3392	0.6467	1.1671	-0.5448	0.062	-0.0871	0.4327	-0.029	-0.182	0.4179	0.8563	0.449	0.7994	-0.0948	0.1236	1.2974	0.309	0.6896	0.2888	-0.0705	0.2537	0.3748	0.2263	1.0858	0.0945	0.1863	0.172	0.1559	0.1822
FBgn0000045	-0.2982	-1.05	-0.4361	-1.0122	-0.7938	-0.5143	-0.373	-1.5252	-0.5877	-1.1514	0.6785	-0.1285	1.1838	-0.2734	-1.0324	-0.5211	0.1837	1.2826	-0.3151	-0.5628	-0.2048	0.3967	1.5942	-0.706	0.212	-0.1111	-0.5951	-0.2678	-0.2893	-0.0138	0.924	1.5713	0.7396	-0.5273	0.2673	1.4692	-0.2512	0.0775	0.1576	-0.6882	-0.3974	-0.0192	-0.4123	0.8414	0.4136	0.4807	0.4479	0.3721	-0.0355
FBgn0000046	-0.5414	-0.545	-0.4177	-0.4621	-0.4168	-0.293	0.0728	-0.6408	-0.236	-0.1845	0.406	-0.1508	0.0753	0.1245	-0.3586	-0.4158	0.2193	0.4719	-0.2563	-0.4267	-0.1804	0.547	1.1802	-0.3836	0.0232	-0.0503	0.1456	0.0297	-0.2714	0.3251	0.6243	0.4412	0.6564	-0.1329	0.1816	1.1547	0.1175	0.3788	0.1687	-0.2259	-0.0038	0.1229	-0.036	0.7275	0.1866	0.1691	0.0886	0.1793	0.0803
FBgn0000047	0.6874	-0.411	1.4668	-1.5382	-0.6188	-1.247	-0.5111	-2.7532	-1.5312	-2.5109	0.5206	0.2978	-0.0749	0.004	-2.2246	-2.5866	-0.2008	0.1353	-3.1627	-0.3733	-1.8694	-0.4549	0.9345	0.6515	-0.5659	0.7511	-3.3895	0.169	-2.0336	0.6524	-0.0978	0.7736	0.3222	-0.4157	0.4375	1.3674	-0.4599	-0.9467	0.3073	-1.1776	0.15	0.0686	-0.1335	0.6362	1.0537	1.057	1.1953	0.1656	-0.9639
FBgn0000052	0.7301	0.0294	0.6999	0.7815	-0.0643	-0.1381	0.6387	0.2692	0.9001	-0.0222	0.4912	0.421	-0.4345	0.641	0.4347	1.0039	-0.2316	-1.2851	0.0833	0.4482	-0.0301	-0.4397	-0.4483	-0.0241	1.0204	0.1839	0.824	-0.0338	0.0624	-0.3485	-0.1851	-0.5594	-0.3954	0.0699	-0.3155	-0.6867	0.8024	0.6059	-0.078	0.5012	0.065	-0.1686	-0.1193	-1.1512	0.3519	-0.4449	-0.2371	-0.4586	-0.7002
FBgn0000053	0.8928	-0.6834	-0.5033	0.5166	0.019	-0.082	0.5277	-0.0353	0.7635	-0.2933	0.4447	0.5772	-0.4225	0.2648	0.3003	0.5788	-0.1692	-0.8686	-0.1507	0.4544	0.0186	-0.5771	-0.4456	0.2106	0.8092	0.2327	0.793	-0.1528	0.0502	-0.2785	-0.3616	-0.1845	-0.4598	0.0458	-0.5374	-0.2481	0.5828	0.6519	-0.181	0.2995	0.1872	0.8624	0.955	-0.1644	0.3864	-0.5034	-0.1047	-0.3024	-0.8427
FBgn0000054	-0.1363	-0.0385	0.1636	-0.3676	-0.2632	-0.0738	-0.0392	-0.0324	0.1375	-0.0874	-0.0699	0.0142	-0.2101	0.1395	-0.0912	0.2315	0.1188	-0.2126	0.156	-0.0481	-0.1262	0.2815	0.4196	0.0609	0.2496	0.2337	0.1955	0.0528	0.1706	0.1977	0.348	0.1722	0.2581	-0.093	-0.4638	0.0189	0.2846	0.3776	0.0698	0.2571	0.1755	0.3345	0.2881	0.2601	0.0255	-5e-04	0.0167	0.0233	-0.0359
FBgn0000055	0.2803	-0.1782	0.8018	0.0487	0.4232	1.0221	0.1945	0.3289	0.9265	0.1812	-0.1514	0.0354	-0.9359	0.2023	0.2724	-0.0925	-0.135	-0.1168	0.6179	-0.1272	0.1149	0.9825	0.5594	-0.4487	0.5735	1.0404	1.1242	0.0819	-0.1128	-1.5509	-0.2863	0.604	-0.2524	0.6326	-0.4307	0.5048	1.1354	0.4963	-0.0378	0.3393	0.3717	0.904	1.236	-0.3645	0.0723	0.2411	0.4457	0.3055	0.3663
FBgn0000057	-0.0663	-0.0735	0.3381	0.3162	0.0471	0.0858	-0.0509	0.2354	0.1647	0.1775	0.1015	-0.0859	-0.1924	0.0826	0.1345	-0.0769	0.0883	0.1361	0.1631	-0.24	0.0499	-0.009	-0.2944	-0.1188	-0.0276	-0.2095	0.1016	-0.2657	0.1908	-0.3391	-0.2818	-0.0608	-0.1728	-0.1395	0.0885	-0.1509	-0.2226	-0.1216	-0.1079	-0.143	-0.3029	-0.259	-0.1892	-0.3662	-0.1282	-0.1784	-0.312	-0.2882	-0.1873
FBgn0000061	-0.3067	-0.7446	-0.0353	-2.9471	1.0544	0.1308	-0.1025	-0.161	0.0724	0.0557	-0.6185	0.0676	0.6609	-1.6532	0.1937	-1.2096	-0.094	0.3329	1.0168	-1.1704	0.0031	-1.2917	-0.258	0.1028	0.7242	0.5467	-1.3986	-0.3189	-0.5212	1.091	0.493	0.2532	-0.1247	-0.51	-0.1973	0.8202	-0.6113	-0.1584	0.3135	0.5834	-0.3866	-0.8684	0.8147	0.471	0.5996	0.8371	0.84	1.0785	0.81
FBgn0000063	0.0634	-0.5888	-0.0755	0.1319	0.3121	0.5112	-0.8723	0.0889	-0.174	0.2734	0.2451	-0.0025	0.5482	-0.8178	0.2676	-0.279	0.5324	0.6029	-0.6542	-0.122	0.047	0.0714	-0.7794	-0.4436	-0.0749	-0.9192	-0.9484	-0.4383	0.1133	-0.1959	0.4948	-0.3281	-0.1074	0.2844	0.0401	0.1122	-1.0067	0.2346	0.026	-0.899	-0.7675	-1.4911	-0.5785	-0.1742	-0.3649	-0.1673	0.0266	0.1011	-0.1595
FBgn0000064	0.2631	0.2969	0.616	0.0059	-0.7106	-0.6649	-0.0803	-0.0634	-0.1232	-0.6254	0.2218	0.4599	-0.5052	0.5182	-0.3811	-0.3281	-0.632	-0.7348	-0.4669	-0.1071	-0.3882	-0.1624	0.1224	-0.0147	-0.0043	0.2414	-0.2838	-0.4061	-0.7963	0.1747	-0.1456	-0.0648	0.2074	0.0801	0.0517	0.4675	0.8074	0.3271	0.3797	0.5601	0.4731	0.533	0.6328	-0.109	0.3554	-0.2594	0.0353	-0.3753	-0.581
FBgn0000071	-0.0948	-1.0226	-0.5118	-0.7911	1.3168	-1.1072	0.465	-0.3929	0.6425	0.378	-0.2917	0.0612	0.3832	0.7114	-0.1757	1.2343	-1.1256	0.8246	-0.3329	0.419	0.1192	0.3661	-0.768	-0.0119	-0.0115	0.0158	-1.2055	0.3576	-0.3927	-0.2822	0.6188	1.0244	0.1	-0.4159	-0.2247	0.4988	-0.4819	0.7494	-0.0333	1.0763	-0.3721	0.4778	-0.7029	0.6772	0.8846	0.0066	0.7533	1.0232	-0.2993
FBgn0000075	0.5217	-0.3411	-0.5178	0.31	1.2614	-0.2982	-0.1394	-0.3169	-0.4934	0.0478	0.1155	-0.5911	-0.0709	0.3891	-0.1949	-0.6978	0.2242	-0.0047	0.152	-0.1284	-1.6354	-0.4248	0.3131	-0.1462	-0.4168	-0.3105	0.1693	-0.0018	0.2294	0.5399	-0.9312	0.1579	0.0071	-0.3718	-0.3664	-0.1871	-0.1446	-0.6446	0.9377	0.3494	0.3335	0.6284	-0.1612	0.2133	0.2544	0.5288	0.9405	-0.0071	0.3755
FBgn0000077	-0.068	0.0947	0.3984	0.1728	-0.332	-0.0995	0.3903	0.0488	0.4508	-0.0302	0.0539	0.2552	-0.1081	0.4669	0.2416	0.4006	-0.158	-0.3546	0.2844	0.1576	-0.0344	0.2286	0.2344	-0.1194	0.5095	0.3833	0.6275	0.3463	0.39	0.3215	0.0671	0.0361	0.192	0.1267	-0.4904	-0.0818	0.5581	0.5172	0.0786	0.3035	-0.0717	0.3867	0.3654	0.0557	-0.0376	-0.0923	0.055	-0.2878	0.3031
FBgn0000078	-0.3852	0.09	-1.5069	0.552	-0.7879	0.5174	0.9456	0.0112	-0.6117	0.3128	0.55	0.3997	-1.8595	0.4727	0.9489	0.8833	-1.4626	-0.9668	-0.0343	-1.2037	-0.1163	0.114	-0.0733	-0.8796	-0.0026	0.312	0.2922	0.4318	1.1006	-0.4414	-0.69	0.3778	1.3087	-0.1558	-0.1188	0.9023	0.7486	0.2871	0.0229	1.5557	0.7862	0.363	0.9302	0.1948	-0.5833	0.2659	0.4671	0.5743	0.9691
FBgn0000079	-0.3774	0.0193	-1.6562	0.6024	-0.9324	0.5211	0.9388	0.0253	-0.711	0.2884	0.5392	0.4198	-1.8764	0.4926	0.8265	0.9211	-1.5181	-0.8852	-0.1855	-1.2251	-0.2512	0.0708	0.5139	-0.9132	-0.0999	0.387	0.1874	0.3286	1.0783	-0.4402	-0.7238	0.361	1.3694	-0.3462	-0.1389	0.8086	0.6595	0.2812	-0.1574	1.4402	0.7687	0.8541	0.9152	0.1772	-0.6071	0.3216	0.502	0.5788	1.0157
FBgn0000083	0.2174	0.1299	0.3707	-0.2369	-0.3042	-0.2568	0.019	-0.2234	0.1939	-0.4018	-0.0729	0.0348	-0.2209	0.0054	-0.1977	0.1025	-0.3569	-0.2529	-0.0135	0.2215	-0.0513	-0.1913	0.2963	0.1788	0.0406	0.4907	0.3453	0.1049	0.0719	-0.0621	0.0121	0.0912	0.0927	-0.2912	-0.1136	0.0998	0.3258	0.1937	0.0871	0.1457	0.098	0.2593	0.0961	0.0829	0.4515	-0.0103	0.3055	-0.0521	-0.0213
FBgn0000084	0.2506	0.1347	0.5176	-0.2158	-0.5106	-0.4689	-0.0636	0.0113	-0.0429	-0.1989	-0.2646	0.1245	-0.1883	0.023	-0.3516	0.3318	-0.169	-0.5517	0.1239	0.0564	-0.2422	-0.2148	0.19	0.0941	-0.2216	0.3843	0.1274	-0.0093	-0.0558	-0.0177	-0.1398	0.1967	-0.0564	-0.3588	-0.0351	-0.122	0.2979	0.0215	-0.1567	0.084	0.0143	0.2738	0.0849	-0.1023	0.1167	0.1975	0.2355	-0.0019	0.188
FBgn0000092	0.9349	-2.9526	-0.1828	-3.4279	2.2993	1.2324	-0.4989	0.3037	-1.738	-2.2932	0.2726	-0.664	1.0039	-0.1017	-3.7963	-2.4115	-1.339	1.9565	-3.4405	1.2859	-1.4514	-2.0504	0.034	2.3354	-1.2034	2.3504	-1.3734	0.7706	-2.639	-0.6729	-2.2335	1.6399	-1.0144	0.5798	-0.0545	0.0726	-1.4364	0.0553	1.2668	-1.1269	-0.5797	-0.7067	-1.7619	0.6878	2.9056	2.6172	3.172	1.4028	0.5266
FBgn0000094	1.2037	0.4184	-0.2881	-0.6488	-0.4494	-0.4475	-0.5219	0.0219	-0.2388	-0.9529	-0.1543	-1.1606	0.2871	0.2283	-0.1731	0.256	0.1144	-2.2179	1.0352	0.497	-0.6463	-0.3728	0.4618	0.2891	-3e-04	1.2044	1.7188	-0.2636	1.5112	-0.4918	-0.4456	1.1321	-0.4332	-0.4988	0.1403	0.2872	0.2176	0.9401	-0.2282	-0.0166	0.477	0.3993	0.2516	0.0275	0.5825	0.2168	0.3309	0.5811	0.5427
FBgn0000097	-0.1223	-0.8421	-0.4886	-0.0516	0.3747	0.4315	0.2765	0.0193	0.058	-0.1761	0.9294	-0.2073	0.0572	-0.1166	-0.1716	-0.3668	-0.2864	0.1509	-0.1821	8e-04	-0.2807	-0.4189	0.1329	0.0192	0.3624	-0.0039	0.0784	0.2815	-0.1821	-0.0344	-0.3661	0.3364	-0.233	0.2775	-0.1221	-0.1571	0.3293	0.2926	-0.1846	0.4439	0.2774	0.2027	0.2635	0.4835	1.1619	0.1785	0.414	0.2466	-0.2708
FBgn0000099	0.1072	-0.2384	0.5166	0.0542	0.1832	0.0309	-0.1043	0.235	0.4194	-0.1497	0.1907	-0.008	-0.1381	0.271	-0.0016	-0.0855	-0.1317	-0.6306	0.3204	0.1717	0.0693	-0.0576	-0.325	0.1419	-0.0706	0.3994	-0.1271	-0.3358	0.2045	0.3834	-0.3407	0.1804	0.1063	0.371	-0.1678	-0.2342	0.3314	0.4375	-0.24	0.5976	0.5749	0.2665	0.5423	-0.0892	-0.3421	-0.0138	-0.2412	-0.0754	-0.3247
FBgn0000100	0.0762	0.1968	0.3799	-0.3675	-0.1037	-0.4467	0.1975	0.4712	0.4208	0.0056	-0.2231	0.1187	-0.2426	0.4492	0.0705	0.5146	-0.1372	-0.3886	0.3507	-0.3511	-0.0687	0.1509	0.3934	-0.1609	0.3439	0.2344	0.7726	-0.0556	0.1025	-0.1224	-0.0985	-0.1929	-0.0017	-0.1813	-0.5964	-0.1307	0.3014	0.2167	-0.088	0.4699	0.0881	0.309	0.3551	0.0975	-0.0283	-0.0241	0.0619	-0.1247	0.0672
FBgn0000108	-0.4579	-0.9133	0.1551	-0.1276	-0.3981	0.2784	0.2601	0.1632	-0.0697	0.2762	0.0895	-0.2959	-0.0965	-0.257	-0.3205	-0.8323	0.0218	-0.6723	-0.0227	0.2105	-0.6558	-0.1711	0.1372	0.1914	0.1788	0.1898	-0.1495	0.4319	0.0681	0.7134	0.4444	0.4552	0.5923	0.5016	-0.082	0.3629	0.545	0.2718	-0.3966	0.5407	0.949	0.7158	0.5582	0.1002	0.0671	0.1007	-0.243	-0.0097	0.0362
FBgn0000109	0.4505	0.3959	0.6473	-0.1985	-0.3128	-0.3016	0.0803	0.1279	0.2541	-0.235	0.038	0.2147	-0.349	0.1437	-0.1962	0.7401	-0.1546	-0.6129	0.1535	-0.1269	0.151	0.1646	0.5002	0.4219	0.6247	-0.0833	0.6869	0.3586	0.0083	0.1767	-0.3633	-0.1266	-0.046	-0.4048	0.0046	-0.0072	0.2882	0.4648	-0.1446	0.4244	0.2465	0.3062	0.4112	0.0177	0.4612	0.5226	0.319	0.2669	0.2672
FBgn0000114	0.084	0.119	-0.27	0.5525	0.3557	0.2846	0.0659	0.1788	-0.2144	0.5115	0.4808	0.0989	0.3018	-0.3049	0.2472	-0.2788	0.1064	-0.6939	-0.1516	0.1389	0.1514	-0.3356	-0.7511	-0.0233	-0.3691	-0.412	-1.2856	-0.3464	-0.5775	-0.0918	-0.2397	-0.791	-0.1823	0.203	0.6155	-0.0171	-0.5113	-0.437	0.1239	-0.8806	-0.5254	-0.6496	-0.3014	-0.3461	-0.0965	-0.0369	-0.1318	-0.0246	0.0128
FBgn0000115	0.2968	-0.1099	0.0186	-0.5948	-0.1888	-0.3275	0.0297	-0.0026	-0.0516	-0.2557	-0.3583	-0.3404	-0.1953	0.3063	-0.0111	-0.0809	-0.0992	-0.3479	0.0313	-0.03	-0.0269	0.3082	0.6079	0.067	0.1093	0.4135	0.9134	0.0725	0.144	-0.1615	0.1995	0.313	0.3893	-0.2013	-0.3815	-0.0893	0.0442	0.2194	-0.2075	-0.0642	0.0549	0.083	-0.0655	0.0225	0.0039	-0.0305	0.1837	0.0778	0.0875
FBgn0000116	-0.1294	-0.0838	0.0708	-0.6794	-0.9071	-0.6789	-0.4461	-0.6281	-0.2588	-0.5771	-0.0973	0.0682	-0.2415	-0.1885	-0.5779	-0.4191	-0.0679	-0.2242	0.1707	-0.2698	0.1006	0.2808	0.7607	-0.2493	-0.0796	0.3181	-0.0025	-0.1798	-0.1691	0.1843	0.4381	0.4496	0.4189	-0.1999	0.2711	0.9337	0.1997	0.1476	-0.1487	0.0662	0.2124	-0.0767	0.1702	0.4786	0.367	0.1296	0.2079	0.2008	0.1032
FBgn0000117	0.0643	-0.0355	0.0615	-0.2881	-0.0699	-0.1878	0.1416	0.1349	0.126	-0.0026	-0.1034	-0.1409	-0.0762	0.0368	0.0058	-0.2235	0.1372	-0.0735	0.1628	0.0066	-0.2743	-0.1368	0.3416	0.0363	0.0491	0.1626	0.3114	0.2163	0.0944	0.0916	-0.0205	0.1742	0.0944	-0.1369	-0.3295	-0.0063	0.3673	0.242	-0.1428	0.2155	0.1979	0.1344	0.2066	0.206	0.0634	-0.0503	0.001	-0.0345	-0.0034
FBgn0000119	-0.2475	-0.2968	-0.0583	0.3531	0.2291	0.2942	0.3558	0.1161	0.3389	-0.0213	0.2789	0.001	-0.0531	0.1987	0.2125	-0.277	0.3579	-0.1104	-0.1169	-0.016	-0.177	-0.1042	0.057	0.0593	0.4796	0.0598	0.3327	0.3755	0.0986	0.1388	-0.0267	0.2665	0.092	-0.0854	-0.1171	0.0122	0.6316	0.2536	-0.0563	0.2744	0.3001	0.2629	0.2723	0.1742	-0.0285	-0.0973	-0.2762	-0.0713	-0.1845
FBgn0000120	-0.0544	-0.1738	-0.1137	0.152	-0.5617	0.0454	0.7609	0.2933	-0.0759	0.1228	-0.1021	0.4512	-0.2656	0.1439	-0.3823	-0.1299	-0.0527	-1.6272	0.0784	-0.0105	-0.8901	0.0035	-0.2102	-0.0099	0.2733	0.6451	-0.3591	0.3755	0.0216	0.6276	0.367	0.0506	0.2409	0.4155	-0.4447	0.0861	0.5667	0.4302	-0.6354	0.4892	0.5429	0.921	0.5949	-0.1776	-0.0202	0.3385	-0.0256	0.105	0.3161
FBgn0000121	0.0346	-0.0149	0.2155	0.2001	-0.5954	-0.0914	1.0594	0.4603	0.017	0.2949	-0.0372	0.6319	-0.1483	0.1397	-0.3087	-0.0358	-0.0062	-1.4717	0.024	-0.1043	-0.982	-0.1676	-0.1546	-0.0017	0.4059	0.7105	-0.5307	0.1292	-0.2344	0.4267	0.1668	-0.0998	0.1858	0.2815	-0.3603	0.1027	0.395	0.3713	-0.7195	0.4059	0.2231	0.7302	0.3745	-0.3537	0.1364	0.1905	-0.1039	0.0186	0.1172
FBgn0000139	-0.1516	0.2215	0.2302	-0.0951	-0.0043	0.0194	-0.1877	0.1362	0.1241	0.1549	-0.0161	0.1349	-0.027	0.3109	-0.0347	0.2531	-0.0454	-0.1339	0.2823	-0.0587	-0.0813	0.2653	0.2383	-0.2018	0.0848	0.0711	0.3291	-0.0777	0.266	0.0192	0.0436	-0.0453	-0.1173	-0.1737	-0.1575	0.1047	-0.0552	0.0082	-0.322	0.2279	0.0111	0.1643	0.0772	-0.0037	0.1197	0.0596	-0.1227	-0.2538	0.0109
FBgn0000140	-0.2588	-0.1621	0.0212	0.5231	0.5757	0.4188	0.1974	0.2218	0.1191	0.4448	0.256	-0.2227	0.3504	-0.5669	0.7685	-0.1762	0.4602	0.971	-0.2029	0.0798	0.2051	0.2916	-1.1341	-0.0455	-0.3398	-0.7718	-0.8188	-0.1393	-0.0169	-0.3073	-0.0384	-0.4087	-0.3401	-0.0473	0.319	0.2522	-0.624	-0.1339	-0.1223	-0.8018	-0.6712	-1.213	-0.6967	-0.0275	-0.4178	-0.2742	-0.2705	-0.0419	-0.2908
FBgn0000146	0.2776	0.6825	0.1873	0.3318	1.4613	0.5312	-0.258	-0.1325	0.5644	-0.3251	-1.3298	-0.3163	1.1843	-2.111	0.0527	0.1499	1.3953	1.4118	-0.2713	-0.1805	0.7535	0.1929	-1.4387	0.0083	0.2532	-0.4105	-0.6636	0.0312	0.1165	-0.3366	1.44	0.157	0.0697	0.6055	-0.5017	0.5515	-1.4927	0.143	-0.3516	-0.0801	-0.7526	-0.2156	-0.1417	1.0788	-0.3917	-0.5801	-0.3116	0.5322	-0.0664
FBgn0000147	-0.3376	-0.0071	-0.6902	0.2245	0.3989	0.0418	-0.1614	-0.1188	0.0584	0.1874	0.1985	-0.0021	0.434	-0.538	0.4091	0.1825	0.2774	0.6768	-0.5272	-0.2229	0.1394	0.306	-0.92	-0.2335	-0.7885	-0.4815	-1.101	-0.3795	0.2055	-0.4512	0.0706	-0.3275	-0.1181	0.2025	0.1239	0.1703	-0.9709	-0.3223	0.3246	-0.9696	-0.8706	-0.9744	-0.7261	0.2525	-0.2685	-0.2023	-0.1771	0.1961	-0.3552
FBgn0000150	0.5066	0.2636	0.7786	-0.5027	-0.3556	-0.6071	-0.0707	0.0783	-0.0029	-0.3009	-0.3866	-0.0668	-0.4003	0.409	-0.103	0.4846	-0.3259	-0.8228	0.2347	0.0065	-0.0595	0.0738	0.1582	-0.0327	0.0337	0.3086	0.8071	-0.1333	0.0969	-0.0369	-0.1836	-0.0435	-0.0963	-0.1013	-0.2874	-0.222	0.2572	0.1353	-0.1012	0.3863	0.0516	0.3563	0.3349	-0.0855	0.0955	0.3124	0.3991	0.1784	0.2254
FBgn0000152	-0.2155	-0.107	-0.4232	-0.1192	-0.1325	0.3392	0.398	-0.1015	0.0281	-0.2151	0.1745	0.2486	0.4576	0.0958	0.0896	-0.4796	0.5941	0.038	0.3224	-0.2328	-0.132	0.1447	1.0621	-0.1222	0.6664	0.1793	0.355	0.42	-0.4503	0.1118	0.114	0.6101	0.431	-0.8077	-0.1071	0.2412	0.2633	-0.033	0.2916	-0.491	0.0848	0.1916	-0.0886	0.514	0.2494	-0.2512	-0.4604	0.1241	0.2578
FBgn0000153	0.2522	0.2482	0.4776	-0.2081	-0.3808	-0.8524	-0.2603	-0.4517	-0.4195	-1.1248	0.1673	0.0374	-0.4048	0.403	-1.026	-0.7661	-0.7884	-0.5291	-0.6774	-0.0447	-0.5195	-0.1026	0.4526	0.2936	-0.1019	0.3737	-1.0563	-0.5544	-1.3218	0.2972	0.1112	0.1336	0.411	0.2898	0.1061	0.5064	0.701	0.1943	0.345	0.2984	0.6811	0.6024	0.3688	-0.0344	0.5613	0.2206	0.5738	0.0483	-0.5843
FBgn0000157	-0.1731	-0.032	0.1955	-0.1464	-0.3342	-0.0747	0.1753	0.0883	0.2341	-0.1629	0.1553	-0.0236	0.1082	0.1864	-0.2547	-0.5551	-0.1234	-0.5436	-0.4289	0.167	-0.5352	-0.2437	0.0135	0.1741	0.6843	0.3925	-0.6268	-0.3095	-0.2117	0.2163	0.2868	0.3296	0.4029	-0.0643	-0.0861	-0.0736	0.2678	0.5177	-0.5989	0.2897	0.4181	0.5736	0.2077	-0.0534	0.1832	0.6707	0.1284	0.0153	0.435
FBgn0000158	0.0558	0.3496	-0.386	0.0633	1.1683	0.0771	-1.0931	0.004	0.6174	-0.0939	-1.5008	-1.6034	0.7945	-1.2153	0.7258	-0.0214	1.1458	0.9388	-0.4249	-2.1403	0.3286	0.3568	-0.9498	-0.2747	0.5498	-1.6715	0.4847	-0.4318	-0.7713	0.097	1.4744	-0.8373	-0.5891	-1.322	0.551	0.1698	-0.4216	0.3729	-0.7121	-1.0907	-0.143	-0.8366	0.1344	1.3386	-0.4242	-0.0748	-0.3139	-0.1156	-0.3596
FBgn0000163	-0.0123	-0.174	-0.0485	0.0169	0.0661	0.1225	0.1315	0.0601	0.0706	0.1436	0.258	-0.0448	-0.1542	0.127	-0.0087	-0.1707	0.0442	-0.1793	0.0951	0.0705	-0.1395	-0.0466	0.0903	-0.0708	0.1555	0.1891	0.3135	0.1923	0.1919	0.3284	-0.1068	0.0912	0.1075	-0.1345	0.0699	0.0412	0.3498	0.1073	-0.2428	0.192	0.4652	0.3533	0.3803	0.3132	0.1379	0.0136	-0.0725	-0.0183	0.0174
FBgn0000166	-0.7175	0.3129	-0.9876	-0.2991	1.0828	0.318	-0.5053	0.464	0.4942	0.09	0.1232	0.3044	-0.2365	0.5336	0.2772	0.3818	0.439	0.7499	0.183	-0.0548	0.5997	0.6895	0.4278	0.1957	0.7704	-0.5913	0.6645	0.7325	0.4233	0.9167	-0.0827	0.6001	0.0656	0.5195	-0.2124	1.0358	-0.0841	0.9856	-0.011	-0.2955	0.9229	0.9626	0.4919	1.0194	-0.9426	0.1258	-1.3972	0.1927	0.5194
FBgn0000173	0.0313	0.1166	0.2957	-0.0574	-0.0129	-0.087	0.217	0.2178	0.3186	-0.0527	0.0293	0.3064	-0.1409	0.2007	-0.2148	0.143	-0.1861	-0.4071	0.1499	0.1009	-0.0357	0.1148	0.6312	0.1136	0.0836	0.3488	0.5084	0.345	0.3075	0.3667	-0.0826	0.5129	0.4373	0.1895	-0.0109	0.1565	0.4798	0.2814	0.1485	0.1801	0.3688	0.3651	0.2683	0.2586	0.2003	0.0402	0.0393	-0.0591	0.0133
FBgn0000179	-0.0596	0.0474	0.0867	0.0185	0.2352	-0.1857	0.2055	-0.0501	0.1316	-0.0388	0.2829	-0.1365	0.01	-0.5293	0.0032	-0.6405	0.1121	-0.0159	0.3285	0.1916	-0.3102	0.0302	0.2053	-0.0423	0.7164	0.2685	-0.3264	0.0984	0.0313	0.17	0.3515	0.6053	-0.3989	0.0942	0.0893	0.6163	0.0374	0.0908	-0.7886	0.4531	0.4201	0.4783	0.4003	-0.1235	0.2652	0.087	-0.0388	-0.3818	0.0012
FBgn0000180	-0.5936	-0.9418	0.5094	-0.2059	0.5367	0.1512	-1.0856	-0.376	-0.7849	-0.4544	-0.0599	-0.4487	0.369	-0.7933	-0.3703	-0.4262	0.3973	0.4073	-0.6406	-0.6204	0.0943	0.1128	0.2587	0.4913	-0.0494	-0.2905	-0.2503	0.2596	0.2114	-0.0406	0.8392	0.8273	0.0213	0.2141	0.0028	0.0458	0.1055	-0.2425	-0.3814	0.1999	0.4599	0.1902	0.129	0.5286	-0.4139	-0.1847	0.4365	0.3734	-0.0868
FBgn0000181	-0.0707	0.0197	0.077	-0.0502	-0.0222	-0.2443	0.1194	0.2444	0.2721	-0.0508	-0.1295	0.0041	-0.1941	0.2658	-0.0165	0.2175	-0.0562	-0.2718	0.089	-0.1685	-0.0775	0.1531	0.1638	-0.1303	0.2756	-0.0181	0.5794	0.0929	0.1804	-0.0822	-0.0011	-0.1855	-0.0692	-0.0866	-0.3831	-0.1807	0.1409	0.1832	0.0888	0.1879	-0.0568	0.3044	0.1713	-0.1196	-0.1354	-0.0917	0.0206	-0.0497	0.0593
FBgn0000182	0.662	0.9594	0.2706	1.7831	1.1184	1.6439	0.8563	1.0241	0.763	1.6081	1.5381	0.8495	1.3347	0.8721	1.4856	0.159	1.2586	1.4043	0.8613	1.1475	0.6764	-1.1144	-1.0407	0.8068	0.57	-0.0666	-0.6178	0.0933	0.2762	0.0163	0.332	-0.8923	-0.1953	0.5736	1.6081	-0.4507	-0.2076	0.6671	0.7185	-0.8176	0.3342	-0.3735	0.3013	0.4599	0.6153	1.0392	0.6186	0.9228	0.9645
FBgn0000183	-0.0986	-0.0946	-0.1534	0.0387	0.0518	0.1257	0.1582	0.0724	0.2324	0.0627	0.2037	-0.0988	0.1905	0.3145	0.1937	0.056	0.0802	0.089	0.1075	-0.0659	-0.059	-0.2027	0.4158	-0.0805	0.1768	-0.0046	0.5426	0.3929	0.125	0.2999	0.1438	0.3049	0.0698	0.1371	-0.2034	0.0771	0.2355	0.1518	-0.1082	0.3362	0.4342	0.4214	0.2074	0.2783	-0.0265	-0.1479	-0.139	-0.1125	-0.0893
FBgn0000206	0.0485	-0.1723	0.0526	0.3084	-0.6622	0.1234	1.1022	0.4399	0.1241	0.0433	0.3151	-0.0202	-0.1274	-0.1068	-0.1615	-0.5487	0.0557	-1.0779	-0.1232	-0.1698	-0.6468	-0.273	-0.2498	0.2387	-0.0217	0.5237	-0.809	0.3712	-0.7127	0.3495	0.2016	0.1558	-0.009	0.3749	-0.0798	-0.1132	0.4075	0.2961	-0.9705	0.0335	0.4308	0.4908	0.3199	-0.0274	0.3732	0.4168	0.0065	0.3131	0.3409
FBgn0000210	-0.807	-0.1039	-0.3864	-0.0088	0.8637	0.0934	-0.0782	0.1409	0.4996	0.2436	0.0282	-0.3678	0.1487	-0.0424	0.5141	-0.3077	0.093	0.5468	0.4944	-0.0562	-0.1474	0.0151	-0.2532	-0.3262	0.1613	-0.4591	-0.3159	0.3263	-0.5099	0.5055	0.1819	0.4339	-0.0203	0.4155	-0.2256	0.233	0.2478	-0.107	0.1739	-0.0636	0.3541	0.0614	0.1158	0.1295	-0.5163	-0.8958	-0.0548	-0.0014	-0.6044
FBgn0000212	-0.1373	-0.0079	0.0074	-0.0243	0.2422	0.2474	0.0934	0.0726	0.241	0.0704	0.1676	-0.0216	-0.0886	0.4483	0.0039	-0.0781	0.0564	0.0268	0.0434	-0.0517	0.0057	-0.0816	0.4209	-0.1294	0.677	-0.0714	0.8112	0.4419	0.2047	0.1089	0.1756	0.2398	0.0957	7e-04	-0.1686	-0.0159	0.4567	0.3521	-0.0772	0.3358	0.3923	0.3605	0.4582	0.2964	-0.0566	-0.3277	-0.2039	-0.2037	-0.1876
FBgn0000221	-0.1167	-0.0624	0.0758	0.0866	0.3538	-0.0349	0.178	0.2156	-0.0665	0.4905	-0.0778	0.1714	-0.0376	0.0131	0.3639	0.3015	0.1031	-0.09	0.2794	0.0541	-0.0461	0.439	-0.1325	0.0928	0.0641	-0.3915	0.1114	0.0892	0.0307	-0.1075	0.1892	-0.2019	0.2844	-0.0399	0.0863	0.1852	-0.1956	0.056	0.1168	-0.1544	-0.3259	-0.0927	-0.0882	-0.3263	-0.5687	0.0842	0.249	0.1668	-0.0708
FBgn0000228	-0.4991	-0.3676	-0.1638	0.0467	0.2638	0.2114	0.2813	0.2073	0.2302	0.141	0.1284	0.0586	0.1007	0.5	0.1876	-0.3404	0.1559	-0.1578	0.2637	-0.2095	-0.0843	0.225	0.7326	-0.3163	0.7242	-0.0557	1.1174	0.5288	0.2645	0.3219	0.3454	0.2197	0.3212	0.0706	-0.4893	0.0889	0.4914	0.4466	0.1736	0.3609	0.5439	0.7072	0.5423	0.0979	-0.1795	-0.4482	-0.4373	-0.2187	-0.2567
FBgn0000229	0.0657	-0.0596	0.1051	-0.1345	-0.1402	-0.0285	-0.1479	0.0876	0.0031	-0.0666	0.103	-0.0921	-0.2629	-0.0291	-0.3928	-0.0321	-0.1824	-0.2728	-0.0106	0.0783	-0.0576	0.0393	-0.0062	0.2227	-0.1275	0.2777	0.0088	0.1868	0.0494	0.0398	0.1914	0.3557	0.1217	0.0426	0.0738	-0.0781	0.0716	0.0795	-0.1688	0.1921	0.0885	0.1126	-0.0069	0.1055	0.0721	0.2129	0.1815	0.1244	0.0133
FBgn0000233	-0.4969	-0.0733	-0.2223	0.1353	0.3769	0.2489	-0.4732	0.3493	0.2864	0.1543	0.6522	-0.5631	0.3163	0.5977	0.1672	-0.036	-0.0307	0.1513	-0.4509	-0.2074	-2.2166	0.6598	-0.8629	-0.2644	0.4903	0.0779	-1.3324	-0.1014	-0.6591	0.1665	0.6225	0.5099	0.1062	0.4724	0.42	1.0449	-0.1973	0.1909	0.02	0.017	-0.4366	0.4354	0.9351	0.7282	-0.0381	-0.1541	-0.0605	0.1561	0.2888
FBgn0000239	0.0123	0.0684	0.2185	0.359	0.2906	0.1546	0.1118	0.2044	0.2468	0.117	0.232	0.0847	-0.2151	0.081	0.1214	0.0604	-0.1184	-0.1996	0.2407	-0.0867	-0.0363	-0.1566	-0.0039	-0.1134	0.0926	-0.0456	0.1776	-0.025	-0.0062	0.0689	-0.0987	-0.075	-0.1577	0.1013	0.0168	-0.0778	0.254	0.1127	0.0074	0.3228	0.0308	0.2427	0.2657	-0.0602	0.0662	-0.3265	-0.1731	-0.3438	-0.13
FBgn0000241	-0.0472	0.2675	0.8419	0.2079	-0.4402	0.1722	0.8173	0.2996	0.0568	0.0807	0.6567	0.3351	-0.0833	0.4117	-0.8186	-0.6728	0.191	-1.261	0.4377	0.4014	-0.7433	-0.528	-0.2376	-0.1395	0.3374	0.6352	-0.4117	0.0727	-0.3147	0.3313	-0.2666	-0.0333	0.2036	0.0623	0.1543	-0.8062	0.0017	0.6243	-0.5603	0.2469	0.3912	0.343	0.0857	-0.0583	0.1607	0.3347	-0.0255	0.0566	-0.459
FBgn0000244	-0.376	-0.1585	0.0243	-0.0434	-0.1112	-0.0159	0.12	0.1164	0.2607	-0.016	0.0907	0.176	-0.0823	0.4031	-0.013	0.0293	0.0807	-0.3002	0.3138	-0.1377	-0.0942	0.1558	0.5572	-0.2591	0.4186	0.308	0.5545	0.2484	0.1823	0.2678	0.2773	0.152	0.1559	-0.0085	-0.3563	0.2142	0.4484	0.418	-0.0451	0.4203	0.2784	0.4276	0.4052	0.3	0.0306	-0.1113	-0.1971	0.0282	-0.1703
FBgn0000246	-0.3756	-0.2652	-0.3779	0.0962	1.1224	0.0504	0.3459	0.2408	0.8042	-0.4042	0.243	0.0856	-0.0163	0.0137	0.1304	0.3216	0.1619	0.4234	0.0467	-0.7132	0.2727	0.0934	-0.124	-0.2006	0.3979	-0.2567	-0.5773	-0.5324	-7e-04	-0.4981	0.0743	0.0104	0.3529	0.5849	0.1532	-0.2221	-0.1817	-0.0567	0.2876	0.1098	0.0018	-0.7233	-0.0119	0.3441	-0.0449	-0.0465	-0.0318	0.2248	0.014
FBgn0000247	-0.2619	-0.0756	-0.2578	0.1782	0.0613	0.1799	0.1182	0.1267	0.2308	0.1186	0.1677	-0.0773	-0.0413	0.1713	0.126	-0.2457	0.4238	0.1652	-0.099	-0.1023	-0.1483	0.0537	0.0056	-0.217	0.2487	-0.1547	0.1705	0.1223	0.1093	0.1369	0.148	0.2464	0.0767	0.0301	-0.0844	-0.0814	0.1741	0.1938	-0.0218	0.0588	0.2293	0.0264	0.2706	0.1487	-0.1877	-0.3716	-0.4396	-0.3113	-0.2448
FBgn0000250	-0.0366	-0.1202	0.1682	-0.1318	0.1038	-0.0785	0.198	-0.125	0.0897	-0.261	0.1011	0.0436	-0.101	0.1964	-0.1699	0.0372	-0.388	-0.0781	-0.1301	-0.009	-0.2263	-0.1983	0.3302	0.148	0.4163	0.3093	0.2064	0.1917	-0.1091	0.0543	-0.0996	0.2316	-0.0867	-0.087	-0.2183	0.0458	0.2848	0.3199	-0.049	0.1644	0.0555	0.2059	0.1147	0.1324	0.4647	0.0484	0.164	0.0341	-0.0175
FBgn0000251	-0.5716	-0.2378	-0.798	0.1085	0.5759	0.4739	-0.5846	-0.1989	-0.1837	0.2799	-0.1037	-0.1632	0.2707	-0.0328	0.3799	0.6473	0.4055	1.1186	0.4252	-0.4259	0.5296	0.6083	0.0426	-0.2596	-0.0482	-0.715	-0.017	0.6155	0.3648	0.1856	0.5583	0.2298	-0.6933	-0.102	-0.5223	0.0712	0.1265	-0.3798	0.3195	-0.0537	0.0066	-0.7588	-0.3437	0.7232	-0.3844	-0.2493	-0.3689	0.1756	-0.1202
FBgn0000253	0.1474	-0.2156	0.0654	-0.0706	-0.2099	0.0194	0.2432	-0.0442	0.0615	0.0835	0.0888	-0.0137	-0.105	-0.1758	-0.1715	-0.2777	-0.1084	-0.5742	0.0054	0.0831	-0.198	-0.0339	-0.0954	0.2806	-0.0829	0.551	-0.0185	0.2799	0.169	0.3069	0.0173	0.2355	0.1668	0.1304	-0.028	-0.0549	0.3609	0.0572	-0.3595	0.2305	0.4683	0.3359	0.3086	0.1445	0.1132	0.3915	0.2596	0.2873	0.3408
FBgn0000256	-2e-04	0.1073	-0.1167	0.3873	0.0994	0.2925	-0.0236	0.1457	-0.2609	0.4497	0.3264	-0.0509	-0.0619	-0.3098	0.24	-0.5644	0.1228	0.2648	-0.0094	0.1888	0.0369	-0.393	-0.7618	-0.0622	-0.3458	-0.4042	-1.0525	-0.303	-0.3802	-0.1284	-0.4431	-0.7195	-0.3386	0.1079	0.5219	-0.1292	-0.5639	-0.4404	-0.0328	-0.6938	-0.4718	-0.695	-0.3747	-0.5635	-0.1084	-0.0401	-0.1283	-0.0721	0.0621
FBgn0000257	-0.1253	-0.0713	0.1668	-0.2099	-0.0707	-0.0687	0.2346	0.0777	-0.0267	-0.0166	-0.1444	0.0254	-0.0039	0.2027	-0.1108	-0.1091	0.0078	-0.2452	-0.0533	-0.1694	-0.0185	0.0393	0.0237	-0.1054	-0.1599	0.0637	0.3767	0.1648	0.1941	0.1992	0.0419	0.0905	-0.0517	0.1526	-0.1562	0.0254	0.2469	0.2328	0.1072	0.2335	0.1465	0.3567	0.1878	0.235	0.1329	0.0469	-0.0188	0.0442	0.0536
FBgn0000259	-0.1457	-0.1213	-0.0698	0.1213	0.2412	0.1966	-0.0339	0.1319	0.206	0.0948	0.0612	-0.1983	-0.0857	0.1359	0.0238	-0.2639	0.025	-0.0555	0.0443	-0.0507	-0.1175	0.0635	0.1475	0.0603	0.384	0.0234	0.4169	0.2082	0.13	0.1403	0.0142	0.2069	0.0939	-0.0158	-0.0421	-0.0422	0.1432	0.0056	-0.079	0.1566	0.1256	-0.064	0.169	0.1075	0.0151	-0.0524	-0.0493	0.0573	-0.0209
FBgn0000261	-0.0792	0.1748	0.1279	0.2762	-0.301	-0.1466	-0.1681	0.1485	0.3281	-0.0618	0.1821	0.3262	-0.7032	-0.1581	-0.4072	-0.1113	-0.1848	-0.3003	0.2423	-0.4688	0.4853	-0.1319	0.1901	-0.0305	0.0668	0.1473	-0.2505	0.1353	-0.217	0.0478	-0.0618	-0.3627	0.0089	-0.2065	0.0497	-0.1124	-0.0964	-0.1885	-0.2997	-0.1069	-0.1269	-0.0632	-0.1485	-0.2611	0.2491	0.119	0.0557	0.0751	-0.0162
FBgn0000273	-0.3007	-0.5184	-0.2288	0.1514	0.0548	0.216	0.2046	0.1462	0.2959	0.0432	0.3447	-0.0571	0.1667	0.2316	0.1135	-0.2647	0.2569	-0.0154	0.2881	-0.0753	-0.1689	0.0343	0.5626	-0.0902	0.4664	-0.0523	0.5138	0.4229	0.2192	0.4232	0.1303	0.4417	0.3338	0.1409	-0.273	0.2361	0.4442	0.3557	-0.1704	0.2156	0.6172	0.3795	0.4586	0.2985	-0.0132	-0.1672	-0.1449	0.0166	-0.0761
FBgn0000274	-0.1502	-0.0341	-0.3841	0.5145	0.0859	0.2058	-0.0846	-0.0214	-0.149	0.3408	0.4097	0.0492	0.4293	-0.3238	0.1658	-0.1088	0.0455	0.3983	-0.0994	0.0118	0.1686	0.0235	-0.693	-0.1551	-0.4851	-0.4843	-1.1528	-0.3353	-0.1547	0.0391	-0.1416	-0.7995	-0.1574	0.2226	0.4994	0.0915	-0.7788	-0.3676	0.1942	-0.7971	-0.624	-0.7081	-0.5545	-0.2711	-0.124	0.041	-0.1567	0.0383	0.0669
FBgn0000276	0.8875	0.5325	-0.6994	0.3007	-0.2585	-0.31	-0.7315	0.6459	0.1557	-0.3917	0.6074	-0.6467	1.3798	0.495	0.2353	0.8955	-0.2749	-2.7066	1.3031	0.7219	-0.5583	-0.2049	0.4291	0.2671	-0.1546	0.3034	1.145	1.1312	1.4324	-0.5576	-0.0303	0.1497	0.6811	-0.2675	-0.7544	0.8132	0.3024	0.911	0.1469	0.0985	-0.3143	0.1127	0.2325	-0.7413	-0.3799	0.0277	-0.1236	0.4472	0.4936
FBgn0000277	2.548	0.1449	1.084	1.621	0.752	0.011	0.9112	1.0557	1.792	-0.6356	2.0324	-0.3468	3.427	2.0574	-0.071	1.7447	0.1842	-2.5463	2.126	1.7121	0.1816	0.389	1.1702	1.3973	0.4164	1.7708	1.9306	2.0076	1.3508	1.6479	0.7665	1.3267	2.2482	0.5707	-0.0963	2.2004	0.3379	1.956	1.3647	0.0486	1.4178	0.3401	0.276	-0.49	0.3701	1.4232	1.2784	0.7635	1.0917
FBgn0000278	0.6286	-0.716	2.3025	-0.6086	-0.1584	0.0956	0.5127	-1.4772	1.6169	-2.0567	-0.3205	-1.7717	1.3399	1.8406	-0.7162	-0.0761	-0.6586	-1.6039	0.7899	0.462	-1.3266	-0.1649	-1.2308	-0.1319	-0.4895	-1.8275	-0.0874	-0.4851	-0.3341	0.8961	-1.2814	1.3894	2.3867	0.7121	-1.7407	0.4379	0.0991	2.4935	0.2743	0.1091	1.0886	-0.164	0.4004	0.2014	1.0931	-0.1204	1.1602	-0.9861	-0.4199
FBgn0000279	2.0696	-0.3658	0.6781	0.3066	0.8773	-0.225	0.5146	-0.3737	2.5698	-0.5913	0.0646	-0.6931	0.0267	1.6764	-0.0511	1.6223	-0.9489	-1.9144	-0.7269	1.9447	0.0141	-0.2297	-1.5423	0.6141	0.3281	0.409	-1.0489	-0.9363	0.3197	1.4157	-1.844	0.5202	0.7986	-1.9924	-0.6285	-0.303	0.5137	2.5895	-1.93	0.7769	0.9885	1.3004	0.6789	-0.6736	1.9336	-0.479	1.3159	-0.9214	0.1993
FBgn0000283	-0.2782	-0.2101	-0.1005	0.064	0.3468	0.1687	0.1343	0.2928	0.2095	0.1311	0.0868	0.0228	-0.056	0.2942	0.1646	-0.0794	0.1731	0.0031	0.0923	0.0446	-0.0516	0.0355	0.1711	-0.1586	0.4552	0.0363	0.5612	0.3165	0.1959	0.1089	0.3096	0.2669	0.1541	0.0658	-0.3456	-0.0371	0.3598	0.3356	-0.1029	0.3933	0.2441	0.2839	0.3047	0.3222	-0.1495	-0.2782	-0.2501	-0.1758	-0.2548
FBgn0000286	-0.2466	-0.0706	-0.1028	0.1384	0.2481	0.3393	0.1811	0.2179	0.3732	-0.0122	0.2504	-0.0111	-0.2165	0.4921	0.0489	-0.1789	0.2681	-0.3183	0.2721	-0.1677	0.1375	0.2128	0.3684	-0.2381	0.5534	-0.0026	0.6288	0.2133	0.2427	0.3695	0.1057	0.4562	0.0678	0.1881	-0.2115	0.0628	0.4795	0.402	0.0534	0.4574	0.5936	0.4685	0.522	0.2317	-0.1408	-0.1681	-0.3162	0.0179	0.002
FBgn0000287	-0.0493	0.3364	-0.4259	0.5356	0.1599	0.1925	-0.2125	0.1471	-0.3537	0.5902	0.345	0.1397	0.3681	-0.3943	0.1958	-0.4739	0.1034	0.0777	-0.0163	0.2974	-0.0426	-0.3973	-0.4635	-0.1053	-0.4503	-0.2992	-1.5941	-0.5419	-0.7352	-0.0295	-0.2562	-0.7612	-0.3547	0.1393	0.5613	-0.2929	-0.5677	-0.3963	0.1907	-0.7236	-0.4625	-0.5437	-0.349	-0.6119	-0.0636	-0.1204	-0.3652	-0.1012	-0.0355
FBgn0000289	-0.264	-0.2682	-0.2614	0.1337	0.2407	0.2708	0.1281	0.0392	0.1643	0.1319	0.1177	-0.1177	0.1205	0.1778	0.2523	-0.3516	0.1855	0.0219	0.0619	-0.1595	-0.1639	0.1261	0.2985	-0.2281	0.3676	-0.0319	0.4262	0.2934	0.2714	0.3265	0.2069	0.1297	0.1404	0.1134	-0.4096	-0.0273	0.2874	0.3226	-0.0342	0.2759	0.3368	0.3156	0.322	0.2743	-0.2564	-0.248	-0.2704	-0.2135	-0.1909
FBgn0000299	1.0343	0.3752	0.8334	0.438	0.2275	-0.1206	0.6603	-0.073	0.2663	-0.8975	0.5761	0.2827	-0.2913	-0.0839	-0.2526	-0.6275	-0.6672	-0.7747	-0.7789	0.7537	-0.5745	-1.1344	-0.8163	0.306	-0.2877	0.2655	-0.669	-0.4716	-0.8605	-0.1005	-0.9413	-0.1156	-0.3819	-0.3133	0.1093	-0.3873	0.1341	0.1121	-0.9683	0.1526	0.3095	0.5137	0.3677	0.0463	0.6477	0.1138	0.1019	-0.412	-0.7237
FBgn0000303	-0.1662	-0.7558	0.5382	-0.4278	-0.4691	0.0849	-0.39	0.1392	0.0219	0.0224	0.2902	-0.2808	-0.0306	-0.465	-1.0352	-0.6807	-0.2249	-0.4959	-0.0349	0.2463	-0.4781	-0.1156	0.2182	0.5114	0.0141	-0.4601	0.3058	0.2899	-0.1853	0.9771	0.5398	0.0256	0.4905	0.3381	0.1709	0.4963	0.5501	0.086	-0.2756	0.5034	0.5854	0.9854	0.6169	0.2668	0.2052	0.2199	0.0797	0.3158	0.1213
FBgn0000307	-0.3302	-0.3671	-0.2006	0.2208	0.373	0.2373	0.2116	0.4128	0.4053	0.1174	0.172	-0.1454	0.1451	0.0534	0.0154	-0.4545	0.17	-0.1153	0.0305	-0.034	-0.2426	-0.232	0.1941	-0.1128	0.5176	0.0144	0.2514	0.4717	-0.0167	0.1695	0.0827	0.2185	0.2031	0.0581	-0.3608	-0.1407	0.3998	0.2042	-0.276	0.2162	0.3838	0.332	0.4457	0.3908	-0.0221	-0.4617	-0.3905	-0.0317	-0.1211
FBgn0000308	0.078	-0.0178	0.0824	-0.2114	-0.0528	-0.2	-0.044	0.0067	0.157	0.1393	0.0348	-0.011	-1.095	0.2225	-0.1294	0.1148	-0.0339	-0.106	0.1967	-0.1927	0.0605	0.2155	0.5384	0.071	0.0075	0.308	0.2409	0.1645	0.3021	0.1851	0.2243	0.1178	0.2005	-0.1133	0.0671	0.1637	0.3493	0.0657	-1.0513	-0.0177	0.16	0.0782	0.1285	-0.1087	0.1026	0.1632	0.1452	0.223	0.2663
FBgn0000313	-0.2217	-0.2318	-0.342	0.0903	-0.4513	0.1256	1.0759	0.5415	0.2271	0.2914	0.3477	0.1433	0.241	0.1858	-0.1073	-0.6083	0.2303	-1.069	0.4455	0.1391	-1.0873	-0.2537	-0.2004	0.0437	0.2919	0.4845	-0.3955	0.3382	-0.3414	0.4071	0.1089	0.0373	0.0669	0.3907	-0.179	-0.1508	0.4725	0.3379	-0.7162	0.1842	0.5631	0.6497	0.5996	0.0226	0.2673	0.1735	-0.1796	0.1801	0.2326
FBgn0000316	-0.3657	0.5531	-0.318	0.3649	-0.3007	-0.8244	0.4348	-0.3516	0.6673	-0.7398	0.4369	-0.7182	-0.82	-0.5534	0.5282	0.5864	-0.6349	0.2532	-0.6669	0.5252	0.4097	-0.6851	0.7764	0.5527	0.7	0.8367	0.9856	-0.3149	-0.5433	-0.5648	0.5631	0.5699	0.4851	-0.6373	-0.8218	-0.6211	0.6284	0.7315	0.3349	0.734	-0.1419	0.7887	0.7568	0.676	0.6508	-0.7261	-0.5081	-0.5885	-0.6163
FBgn0000317	-0.1157	0.3772	0.0653	0.0254	0.2279	0.3329	0.2711	0.2166	0.4029	-0.0236	0.2435	-0.0327	-0.0069	-0.6596	0.2197	-0.0877	0.2082	0.2553	0.3371	0.2159	-0.0019	-0.2309	0.5484	0.1352	0.4626	0.3604	0.8081	0.455	0.3052	0.1857	-0.1112	0.179	0.0612	-0.0644	-0.1663	-0.0195	0.0685	0.3034	-0.2203	0.1646	0.4136	0.1987	0.3419	0.3516	0.4288	-0.2247	-0.4404	-0.0832	-0.1111
FBgn0000318	-0.05	0.1087	0.0843	-0.226	-0.3657	-0.245	-0.171	-0.2199	-0.3401	-0.0871	-0.1828	-0.0976	-0.0286	-0.1516	-0.2733	0.3415	-0.2983	-0.0036	-0.0217	-0.1263	0.1051	-0.0757	-0.103	-0.0396	-0.3561	0.1194	-0.1809	-0.1061	0.3191	-0.0246	-0.1415	-0.2011	-0.0776	-0.1315	0.0594	0.0494	0.298	-0.082	0.0158	-0.0084	-0.1284	-0.1949	0.0635	0.1792	0.0505	0.08	0.3049	0.1951	0.218
FBgn0000319	0.0417	-0.0035	0.0081	0.1296	0.0658	0.0033	0.2271	0.0437	0.2459	-0.0859	0.101	-1e-04	0.0694	0.0919	0.1275	-0.2288	0.1071	0.0265	0.0903	0.0929	-0.2472	-0.268	0.266	-0.0453	0.0688	0.1137	0.4539	0.313	0.0869	0.0998	-0.0524	0.2962	0.09	-0.0558	-0.2156	-0.0278	0.4468	0.2365	-0.0826	0.3235	0.4296	0.3082	0.396	0.2449	0.1305	-0.1208	-0.2658	-0.141	-0.244
FBgn0000320	-0.255	-0.1884	-0.227	-0.0166	0.0193	-0.0213	0.3185	0.0608	0.1537	0.2186	0.0547	-0.0026	0.1305	-0.2138	0.0672	-0.2297	0.0941	0.0969	0.115	0.1451	-0.2403	0.0853	-0.2614	-0.0406	-0.1014	0.1595	-0.7407	0.0173	0.0094	0.1971	0.2305	0.0641	-0.0581	0.3031	-0.0863	-0.0924	-0.0998	0.2278	-0.1858	-0.2483	-0.1279	-0.0117	0.1132	-0.0249	-0.1801	0.0269	-0.0566	0.084	-0.0292
FBgn0000326	0.0676	0.2421	0.54	0.2225	0.2333	0.0888	0.1504	1e-04	0.1393	-0.1779	0.1802	0.1622	-0.4597	0.0785	-0.0748	0.2561	-0.1839	-0.2847	-0.2064	0.0895	0.1353	-0.2934	-0.212	0.0863	0.1996	0.2654	-0.0968	-0.0103	-0.3353	-0.1613	-0.0392	-0.124	0.1006	-0.0636	0.0471	-0.2351	0.1581	0.1027	-0.0141	-0.0151	0.141	0.0504	0.0785	-0.1008	0.3559	-0.2113	-0.0571	-0.2924	-0.2756
FBgn0000330	0.4841	-0.0987	0.4724	-0.1432	0.145	-0.1542	0.2163	0.0478	-0.1979	-0.1159	-0.1885	0.029	-0.1672	0.1214	-0.0636	-0.0388	0.2288	-0.5984	0.1938	0.0822	-0.2416	-0.1609	0.4622	0.1653	0.0129	0.4011	0.8642	0.2824	0.1344	-0.0874	0	0.1992	0.1157	-0.178	-0.1829	-0.0885	0.3036	0.6094	-0.2005	0.0495	0.0924	0.0367	0.0339	0.0957	0.1709	0.2498	0.2034	0.1821	0.068
FBgn0000339	0.0356	0.1099	0.1309	-0.1017	-0.2162	-0.2531	-0.1432	-0.0767	0.2411	-0.0616	-0.1243	0.118	-0.222	0.1134	-0.1617	0.4915	-0.1595	0.2228	-0.1036	-0.1393	0.2329	0.2249	0.1303	0.0864	-0.0884	0.1594	-0.0837	-0.0242	0.2088	0.036	0.1963	0.2743	0.1941	-0.1683	-0.0479	0.0644	0.2718	0.0504	0.0511	0.1898	-0.0477	-0.1965	0.139	0.4732	0.124	0.1925	0.2044	0.1936	0.1598
FBgn0000346	0.0293	-0.2667	0.0279	-0.0549	-0.3138	-0.0623	-0.0692	0.106	-0.2178	0.0302	0.0474	-0.0218	0.1016	-0.3737	-0.202	-0.4932	0.11	0.0179	-0.146	0.2207	-0.0687	-0.1756	-0.167	0.2646	-0.0114	0.2281	-0.6495	0.0343	-0.1661	0.2114	0.2658	0.4072	0.054	0.2492	0.0848	0.0204	-0.1195	0.0196	-0.2631	-0.0907	0.1312	0.1384	-0.0728	0.0033	0.099	0.1853	0.155	0.1321	-0.0394
FBgn0000351	0.6146	0.5442	-0.04	0.1538	0.5908	-0.0909	0.5273	-0.2493	-0.0458	0.2014	-0.9005	0.1133	-0.6889	0.4165	-0.0411	0.4366	0.5918	-0.7805	0.6851	-1.9792	0.4469	0.5072	0.7461	-0.8456	0.9986	-0.3292	1.6159	0.6579	0.8139	0.2873	0.0985	0.4278	-0.8653	1.0089	-0.0958	-0.1955	-0.0042	0.4734	0.2312	1.0761	-0.7592	-0.4626	0.4819	0.3438	-0.3113	-0.0126	-0.9404	0.5129	0.3658
FBgn0000352	-0.036	-0.2693	0.2162	-0.1937	0.4975	0.0383	0.2004	0.0082	0.0633	0.0296	-0.2015	-0.1999	-0.0723	0.2105	-0.0937	-0.4335	0.1108	-0.2147	-0.1453	-0.3519	-0.0189	0.1216	-0.0846	-0.1969	0.5256	-0.1411	0.4438	0.3571	0.1929	0.3219	0.3643	0.4532	-0.0823	0.2721	-0.2518	0.256	0.3682	0.5602	-0.1658	0.3126	0.109	0.5006	0.509	0.3324	-0.1545	-0.0791	-0.0709	0.0145	-0.3244
FBgn0000355	0.9151	0.4869	0.4215	-0.1728	2.0117	-0.6019	-1.7036	-1.0658	0.0537	-0.51	0.0837	-0.029	-0.8364	-2.2618	-0.4774	-0.6766	0.458	-0.4976	0.2456	-0.0617	0.4847	-0.2719	-2.4037	0.1861	-0.8418	0.5386	-1.6902	0.2526	-1.3278	-0.1495	-0.1329	-0.4795	-1.2535	1.1473	0.9311	0.0332	-2.177	-1.2025	-0.6145	-0.4483	-0.9764	-1.6729	-1.4911	-0.1748	-0.8737	0.8632	1.497	0.7061	0.8637
FBgn0000356	1.9413	1.4698	1.0842	-2.0729	1.6491	-0.8281	-0.4932	-1.029	0.4168	-1.1973	-0.2724	-1.3235	-0.2203	-0.7151	0.0377	0.361	-1.0102	-0.787	1.0438	0.0571	3.3617	-1.6899	-0.7823	0.48	-0.8402	0.6478	-0.8494	-0.0409	-0.9571	-1.5106	-0.5694	-0.8565	0.3439	1.8439	0.6846	0.8458	-0.5354	-1.5159	-1.402	-0.9255	-1.065	-1.1761	-0.5482	-1.695	-0.8185	1.115	2.5423	1.5218	3.0997
FBgn0000357	0.214	0.3465	0.6373	-0.2558	2.3591	-0.0045	-0.8995	-0.5324	0.832	-1.2976	-0.245	-0.4872	-1.251	-0.2598	0.2852	-0.0263	-0.3997	-0.2425	-1.2465	-0.5433	1.9716	-0.848	-0.9452	-0.7005	-0.3822	0.454	-0.1422	-0.1272	-0.6843	-0.379	-1.0158	-0.5966	0.3042	1.7448	0.2234	0.7	0.0586	-0.5532	-0.2505	-0.5207	-0.823	-0.3395	-0.6255	-1.2435	-0.2913	0.2273	0.8264	0.4556	1.2013
FBgn0000358	1.6192	0.6306	1.3211	-1.3254	1.4145	-1.0903	0.2303	-0.553	1.6118	-1.1887	-1.0582	-0.6491	-0.6068	-0.3653	-1.9312	-0.504	-1.0944	-1.476	0.8463	0.1165	2.746	-2.1997	-1.2947	0.7302	-1.1715	0.7334	-1.1741	-0.4172	-2.2434	-0.4388	-0.8594	-1.1295	0.9433	1.4422	0.0686	-0.001	-0.1169	-1.2602	-0.4404	0.0828	-1.1267	-1.4999	-1.0316	0.9149	-1.6023	1.6229	2.0478	0.5836	2.3818
FBgn0000359	1.3846	0.6876	1.9089	-0.3134	0.6911	-0.3201	-0.984	-0.9639	2.0152	-0.5484	-1.0349	-1.66	-1.2927	-1.5056	-1.0585	-2.059	-1.2099	-2.5054	-0.9179	-0.0298	3.0146	-0.6488	0.1534	-0.3352	-1.0679	0.2731	-0.6665	1.2655	-0.9082	-1.1673	-1.4664	-0.5592	0.1097	2.7194	0.746	1.2838	-0.502	-3.2385	-1.2983	1.2967	-1.3613	-0.8709	-1.9145	2.3159	-0.7106	0.6572	1.6825	0.9423	2.6391
FBgn0000360	1.8078	1.6989	1.8921	-0.1921	0.8726	-1.3397	-0.4454	-2.0083	0.657	-1.1294	-1.4762	-0.9976	-2.2953	-0.9479	-0.8136	-1.7271	-1.9711	-0.8886	-1.3293	0.0298	3.2401	-1.0786	-0.0692	-0.6788	0.0597	0.0546	0.0128	0.4738	-1.5838	-0.8096	-1.4313	-1.7225	0.5446	2.3977	0.19	1.4442	-2.184	-1.0846	-1.4019	0.9891	-0.5136	-1.0264	-1.3767	2.3051	-0.5159	1.3008	1.8247	0.9189	2.2454
FBgn0000370	0.0907	0.0901	0.4446	-0.146	-0.1387	-0.0863	0.1981	0.4621	0.3417	0.071	-0.004	0.1655	-0.2244	0.3176	-0.1103	-0.0813	-0.0179	-0.4288	0.206	-0.0806	-0.1574	-0.0218	0.3518	0.0444	0.3036	0.3251	0.3804	0.0123	-0.0607	0.0761	-0.3636	0.0487	-0.1389	-0.0684	-0.1974	-0.0611	0.0932	0.1139	-0.3286	0.2677	0.0897	0.1325	0.121	-0.0626	0.1409	0.1559	0.0523	-0.0084	0.0525
FBgn0000376	-0.6086	-0.0764	-0.0471	0.0777	0.5382	0.3015	0.2417	0.1344	0.299	-0.0618	-0.0418	-0.0295	-0.0747	0.3336	0.1988	-0.3137	0.0599	-0.1406	0.3918	-0.2494	-0.1296	-0.0859	0.4911	-0.1705	0.4206	0.0412	0.5292	0.3108	-0.1296	0.4588	0.1691	0.0687	0.2656	0.2659	-0.4409	-0.0688	0.4763	0.4774	0.0918	0.5086	0.4578	0.5112	0.5264	0.4761	-0.4565	-0.0809	0.008	0.0046	-0.0807
FBgn0000377	0.0552	-0.1007	0.0042	0.1449	0.1396	-0.1664	0.2003	0.0215	0.2096	-0.122	-0.1981	0.089	-0.0831	0.3702	0.1154	0.2855	0.115	0.0508	0.2423	-0.004	-0.1435	-0.0187	0.3352	-0.0675	-0.0103	-0.0714	0.9361	0.1941	0.2832	0.2014	0.3325	0.2664	0.1765	-0.2458	-0.6976	-0.0539	0.2976	0.341	0.1397	0.2789	-0.0131	0.3399	0.3758	0.1561	0.1353	-0.1795	-0.0915	-0.0443	-0.051
FBgn0000382	-0.4474	-0.3443	-0.1116	0.0804	0.1846	0.2127	0.2847	0.2949	0.3873	0.0162	0.2686	-0.0477	0.0653	0.3387	0.068	-0.2465	0.1656	-0.1841	0.2622	-0.102	-0.5203	0.1496	0.5394	-0.1934	0.5625	0.0409	0.7627	0.4651	0.2805	0.5127	0.0437	0.3764	0.2032	0.126	-0.4234	0.1238	0.4736	0.517	0.0716	0.4948	0.607	0.6237	0.4684	0.2362	-0.0557	0.053	-0.1025	-0.0302	-0.0049
FBgn0000384	-0.0996	-0.2101	0.3125	0.2795	0.3772	0.3153	0.5428	0.1791	0.5545	0.2612	0.3633	0.1011	0.2805	0.5608	0.2327	0.4578	0.2518	0.0289	0.1771	0.0138	0.1009	0.2473	0.5628	0.1304	0.4509	0.1963	0.8753	0.2006	0.5399	0.2276	0.2238	0.4511	0.5895	0.2045	-0.2968	0.079	0.5237	0.3754	0.055	0.6447	0.4283	0.7124	0.4914	0.4084	-0.484	-0.0786	0.2647	0.0844	0.1696
FBgn0000394	0.1907	-0.119	0.8017	-0.2707	-0.1334	-0.1648	-0.1502	0.11	0.0737	-0.7254	-0.1489	0.2995	-0.3204	0.1344	-0.1234	-0.0511	-0.2766	-0.5665	0.0072	0.0715	-0.2369	-0.0877	0.2105	0.0169	0.1952	0.4514	0.3125	-0.1624	0.0068	0.2862	-0.1446	-0.0678	0.1428	-0.0781	-0.1619	0.1322	0.3703	0.0056	-0.0282	0.3185	0.1673	0.4519	0.2457	-0.1121	0.269	0.0517	-0.0061	-0.111	0.0541
FBgn0000395	-0.1661	-0.6794	-0.0196	0.0823	0.1044	0.1537	-0.0862	-0.0869	0.1375	0.3013	0.1026	-0.118	-0.3708	0.5547	-0.1029	0.0476	0.0052	-0.1673	0.3459	-0.0127	0.0085	0.0054	0.0325	-0.1504	0.66	0.1833	0.1579	0.5323	0.4337	0.5858	-0.0894	0.5003	0.302	0.0201	-0.2778	0.2481	0.8258	0.442	-0.0526	0.6926	0.6608	0.6424	0.525	0.0573	-0.0713	-0.0341	-0.1516	-0.0103	-0.076
FBgn0000404	-0.0845	-0.1541	-0.3459	0.3242	0.9161	0.0038	-0.0078	-0.2038	-0.1285	0.109	0.3029	-0.0737	0.3612	-0.7553	0.3741	0.0164	0.2801	0.6847	-0.1413	-0.1154	0.3088	0.1003	-0.9825	-0.1519	-0.2385	-0.6254	-1.0631	-0.2615	-0.0592	-0.2857	-0.0487	-0.4845	-0.0963	0.6418	0.2815	-0.1182	-0.7201	-0.1332	0.0813	-0.5666	-0.6118	-1.1478	-0.5626	0.4493	-0.3464	-0.2332	-0.2842	0.3018	-0.3134
FBgn0000405	-0.1399	-0.0638	-0.5026	0.1964	1.0608	0.1271	-0.1732	-0.3079	-0.137	0.2308	0.2437	-0.1216	0.4111	-0.7034	0.4636	0.3183	0.2073	0.6402	-0.3867	-0.2023	0.4407	0.1667	-0.7419	-0.3462	-0.4976	-0.5569	-0.9964	-0.0527	0.0587	-0.5465	-0.1752	-0.4744	-0.2125	0.556	0.2288	-0.0816	-1.0847	-0.0197	0.2723	-0.7292	-0.8593	-0.6791	-0.9351	0.5022	-0.2332	-0.0578	-0.2053	0.2824	-0.2884
FBgn0000406	1.0537	1.0277	1.7921	0.7683	-0.426	-0.4338	0.6931	0.5375	0.7668	-0.7403	0.192	0.3804	-1.033	0.6658	0.2449	0.3204	-0.8343	-2.1161	0.0958	0.6512	-0.1724	-1.0748	-1.2107	-0.0189	0.5919	0.3277	0.4296	-0.3357	-0.0396	-0.718	-0.955	-0.8861	-0.8424	-0.2103	-0.0315	-1.2571	0.8335	0.6651	-0.5147	0.7614	0.14	0.9133	0.5925	-0.4785	0.5628	-0.5386	-0.1402	-0.4445	-0.8096
FBgn0000409	0.6817	0.1652	1.2994	-0.9054	-0.9028	-0.8876	-0.4042	-0.6637	-0.4391	-1.3806	-0.1132	-0.0588	-0.3537	-0.0596	-1.115	-0.5285	-0.6599	-0.5309	-0.9388	-0.1287	-0.6107	-0.3554	0.4486	0.5141	-0.2846	0.7608	-0.9356	-0.5149	-1.1872	-0.1007	-0.4931	0.4706	-0.1535	-0.4356	0.4157	0.3725	-0.3131	-0.4981	-0.2056	-0.3561	-0.1134	-0.1349	-0.1193	0.082	0.8188	0.5948	0.8363	0.1101	-0.2324
FBgn0000411	-0.3039	-0.3859	-0.0094	-0.046	0.4158	0.2765	-0.1413	-0.1606	-0.2432	0.493	0.1703	0.3016	0.0514	-0.4902	0.5339	-0.3867	0.3819	0.5717	-0.2898	0.0527	-0.0544	0.6243	-0.4168	0.3137	-0.2918	-0.2823	-0.7866	-0.3279	0.3851	-0.008	0.0308	0.0725	0.6396	-0.159	-0.0797	0.3027	-1.2807	-0.195	-0.1447	-0.4163	-0.6011	-0.6025	-0.5753	-0.2275	-0.5357	0.2087	0.1203	0.223	-0.0147
FBgn0000412	0.1545	0.0222	-0.1977	0.0774	0.3362	0.0264	0.0475	-0.0026	0.1417	0.0221	-0.102	-0.0897	0.1473	-0.245	0.3144	0.1669	0.4016	0.5302	-0.1093	-0.0417	0.1902	0.373	-0.3358	0.0655	-0.0124	-0.1102	0.2017	0.0948	0.28	-0.1474	0.3535	0.0807	0.0501	-0.0876	-0.0779	0.104	-0.3553	0.1099	-0.0343	0.0227	-0.2233	-0.1565	-0.0629	0.259	-0.1275	-0.3141	-0.2286	-0.0455	-0.0287
FBgn0000413	-0.2528	-0.0424	-0.2833	0.0618	0.2462	0.119	0.1698	0.1853	0.121	-0.0365	0.0292	-0.0817	0.0669	0.1153	0.1613	-0.2891	0.1276	0.3587	-0.0227	0.0482	-0.1916	0.1697	0.088	0.0113	0.1257	-0.1058	0.2327	0.2497	0.1734	0.1103	0.0858	0.2687	0.0641	-0.0452	-0.2219	0.1394	0.3936	0.3351	-0.0559	0.0721	0.1492	0.0931	0.1308	0.2029	-0.246	-0.2762	-0.2614	-0.0375	-0.1392
FBgn0000414	-0.2745	-0.3538	0.2087	-0.0283	-0.0295	0.3872	0.1795	0.1622	0.4843	0.1173	0.2489	-0.0093	-0.0357	0.4337	-0.025	-0.2558	0.2181	-0.2194	0.273	-0.2174	-0.2451	-0.0293	0.3163	-0.1623	0.3131	0.0345	0.4096	0.459	-0.0588	0.3572	0.0484	0.3378	0.1687	-0.0063	-0.1376	-0.0855	0.3518	0.2772	-0.265	0.2504	0.5307	0.1941	0.4183	0.14	0.0562	-0.2772	-0.457	-0.0289	-0.16
FBgn0000416	0.1628	0.0459	0.0568	0.2091	-0.148	-0.1444	0.4216	0.192	0.4164	-0.1818	0.1111	0.3137	0.108	0.2579	0.1343	0.1669	-0.0207	-0.0496	0.0764	0.1657	-0.2733	-0.3644	0.4869	-0.0848	0.2368	0.0552	0.6198	0.3633	0.0146	-0.0052	-0.4945	0.611	0.0087	-0.1949	-0.2517	-0.2372	0.5265	0.3568	0.0035	0.3066	0.4802	0.4486	0.302	0.343	0.0819	-0.1577	-0.1152	-0.24	-0.3189
FBgn0000422	-0.0148	-0.0449	0.5011	-0.6071	-0.0061	-0.0273	-0.1809	-0.0148	-0.2795	-0.3753	-0.1029	-0.1065	-0.2689	-0.0163	-0.4064	-0.7574	-0.2032	-0.5324	-0.0069	0.3237	-1.2838	0.1374	0.325	0.3705	0.3612	0.4574	-0.2831	0.0244	-0.0749	0.4691	-1.0077	0.557	0.4238	0.4795	0.113	0.0937	0.1636	0.0366	-0.1285	0.4174	0.5252	0.6393	0.3952	-0.0379	0.2312	0.3753	0.4049	0.373	0.3747
FBgn0000426	0.059	0.1207	0.1455	-0.1545	0.1022	-0.3536	-0.1736	-0.3208	-0.3552	-0.0743	-0.089	-0.2871	0.1466	-0.0374	0.0592	0.5318	-0.1425	0.033	-0.0135	-0.141	0.3905	0.2564	-0.3225	-0.1586	-0.2847	-0.1641	-0.1213	-0.2216	0.21	-0.0087	0.4486	-0.3369	-0.073	0.0732	0.0409	-0.1568	-0.1879	-0.088	0.1231	0.2097	-0.0362	-0.0488	0.0711	0.3298	-0.1834	0.1149	-0.1422	0.4618	0.2196
FBgn0000427	0.297	0.267	0.4423	0.9708	2.5461	-0.1935	-0.0958	-0.3132	0.912	0.0378	-0.0997	0.3352	-1.4462	-0.6129	0.8589	-0.7544	0.0678	0.0786	-0.1621	-0.4148	0.5436	-0.3004	-0.335	-0.4095	-0.4002	-0.4957	-1.482	-0.1985	-1.9131	-1.3785	-0.7271	0.1046	0.8691	1.2285	0.1234	0.3607	-0.1647	0.0889	-1.1062	-0.0891	-1.7495	-0.9268	-0.9782	1.0004	-0.7723	0.0205	0.2652	0.5044	0.5997
FBgn0000439	-0.3428	0.3516	-0.4533	-0.1467	-0.2368	-0.1702	0.1954	0.2331	-0.0075	0.3415	0.4485	-0.0012	-0.2366	-0.5384	-0.5564	0.0545	0.0707	-0.3949	0.5877	0.3147	0.487	0.1969	0.865	0.1389	0.4219	0.8398	0.5265	-0.2577	0.2691	0.4805	0.5151	-0.3897	-0.4122	0.2005	-0.52	0.6424	0.4927	0.4764	-0.1268	-0.1557	-0.0886	0.3679	0.1965	0.4872	-0.141	-0.0459	0.0758	0.41	0.3632
FBgn0000442	0.361	0.4379	-1.4228	-0.3833	-0.4314	0.3904	-1.021	-1.9082	-0.4804	-0.2656	0.5821	0.1934	-0.0371	0.0401	0.0964	0.0516	0.4309	0.8825	0.4881	-0.3873	0.3788	-1.0242	-2.106	-0.2809	0.7183	0.8474	-0.3426	0.2666	-0.4669	0.3221	-0.2891	-0.1906	-0.3707	0.4712	-1.7911	-0.032	0.6343	-0.9429	-0.0572	-1.0863	0.0253	-1.2591	0.8124	0.8074	0.3244	0.5711	0.6945	0.9126	-1.3972
FBgn0000447	-0.0537	0.0723	-0.1926	0.2929	0.0562	0.0937	-0.091	0.0444	-0.2155	0.307	0.2487	-0.0036	0.105	-0.2034	-0.0145	0.0623	-0.071	0.1324	-0.1409	1e-04	0.1452	-0.1769	-0.347	-0.0066	-0.3459	-0.3105	-0.4953	-0.2032	-0.108	-0.1154	-0.1295	-0.7594	-0.1361	0.1534	0.3959	-0.0095	-0.4036	-0.2346	0.2851	-0.43	-0.5182	-0.3639	-0.1615	-0.325	-0.0808	0.0399	-0.0203	-0.1028	-0.018
FBgn0000448	-0.1581	-0.6799	0.2186	-0.4106	0.3054	0.3347	-0.4355	0.1294	0.4359	0.7827	0.1541	0.5597	-0.1854	-0.0884	0.0266	-0.1262	0.3246	-0.4083	0.5013	0.352	-0.2796	0.386	0.6699	-0.0901	0.9819	0.1319	0.0713	0.9739	0.4955	0.9022	0.1608	0.7691	0.8399	0.6969	0.1399	-0.1698	0.5978	0.3203	-0.3271	0.2024	1.2806	1.1282	0.5798	0.3301	-0.2018	-0.1884	-0.73	-0.0547	0.4134
FBgn0000451	-0.2876	0.3794	-0.0627	-0.8822	1.6527	-0.1287	-0.4695	-0.8307	-0.9178	-0.8346	0.1127	-1.3456	-0.6945	-0.1363	-1.0063	-1.5375	-1.0935	-0.1141	-0.1637	-0.0816	0.2951	-0.1504	0.001	0.6399	-0.9575	1.1758	-0.2625	-0.6382	-0.4907	0.3999	-0.6517	0.587	-0.3666	-0.5157	0.47	0.7794	-0.3204	0.0878	0.4542	-0.1929	-0.0325	0.2978	-0.1388	0.4057	0.7791	1.0028	0.9017	0.9318	0.0546
FBgn0000454	0.2221	0.2101	0.3024	-0.1128	0.0131	-0.1379	0.1838	-0.0061	0.1124	-0.127	-0.219	-0.2684	-0.0702	0.1225	-0.1167	0.1847	-0.1106	-0.0945	0.1531	0.0436	0.1	-0.05	-0.3235	0.1235	-0.1495	0.1151	0.1482	0.0485	0.1629	-0.3096	-0.0369	0.2115	-0.0517	-0.5201	0.0455	-0.1883	0.5184	-0.1114	0.0126	0.0543	0.2102	-0.1762	0.2436	0.0906	0.4188	0.0316	-0.0151	0.0335	-0.0843
FBgn0000455	0.186	-0.0704	-0.0673	-0.2784	-0.3069	-0.2514	0.1373	-0.2675	-0.0769	-0.0944	-0.2512	-0.0404	-0.2593	-0.1814	-0.217	0.2672	-0.2182	-0.1535	-0.0585	0.0071	0.0595	-0.0655	0.269	0.0856	-0.1856	0.2483	0.1428	0.1368	0.2027	-0.061	-0.205	0.2276	-0.325	-0.1384	-0.259	0.0135	0.7771	0.2415	0.1719	0.3143	0.4103	0.1905	0.3834	0.3748	0.0942	0.2797	0.2983	0.0607	-0.0567
FBgn0000459	-0.2687	-0.1357	0.8242	0.3926	0.1558	0.0129	0.2179	0.8753	0.6213	-0.0089	-0.1255	-0.0578	-0.1357	0.2288	0.3196	0.1619	0.0271	-0.25	0.354	-0.2486	-0.0045	0.2301	-0.18	0.1818	0.108	0.1623	-0.433	-0.1839	-0.0054	0.2767	-0.496	-0.3404	-0.1916	0.0576	-0.4847	-0.1947	0.6639	-0.2641	-0.437	0.5351	0.5908	0.5197	0.4603	0.0726	-0.2412	-0.4256	-0.2709	-0.12	-0.5635
FBgn0000463	-0.2488	-0.1	0.108	0.1739	0.9754	0.1712	0.3499	0.0013	-0.2524	0.5065	0.0906	-0.1473	0.3889	-0.2752	-0.1077	-0.1916	0.0253	0.1123	-0.506	0.3645	-0.0611	0.1783	0.0332	-0.1101	-0.1249	-0.1325	-0.1769	0.6293	0.2678	0.2673	0.2698	0.3501	0.3351	0.4079	-0.0885	0.5089	0.6715	-0.3374	-0.0344	0.3772	-0.2086	-0.0191	0.2045	0.5566	-0.4388	0.1191	-0.2533	0.2714	0.0196
FBgn0000464	-0.3991	-0.548	0.1118	0.2316	0.1266	0.3574	0.1375	0.1762	0.0923	-0.4466	0.2021	-0.1213	-0.0198	-0.0657	-0.1424	-0.4535	0.1224	-0.1307	0.0362	-0.0366	-0.1472	0.0876	0.1224	0.0397	0.159	-0.0128	0.0292	0.426	0.1365	0.5778	0.2823	0.502	0.3298	0.3604	-0.0874	0.1662	0.361	0.264	-0.4109	0.1747	0.7487	0.5483	0.4069	0.2028	-0.0274	-0.197	-0.4443	0.0737	-0.0659
FBgn0000473	0.0527	-0.4728	0.3468	0.084	-0.3683	0.1735	-0.516	-0.3032	0.2093	-0.5455	-0.2478	-0.178	-1.0862	0.1239	-0.0824	-0.1853	0.0695	-0.0538	0.4633	-0.3041	0.3124	0.1734	0.178	0.3042	0.1409	0.5189	0.6285	0.1986	0.4523	0.467	0.5659	-0.0403	-0.3263	0.1215	-0.7364	-0.2315	0.9036	0.9782	0.3222	1.1466	0.6414	1.0426	0.8154	-0.27	-0.0609	-0.2135	0.2695	0.4575	0.3292
FBgn0000477	0.8067	0.5971	1.5716	-0.0513	-0.0569	0.0093	-0.0852	0.7069	0.3891	-0.6314	-0.0224	0.6079	-0.809	0.0914	-0.4565	0.3087	-0.4165	-1.7114	0.4179	0.3033	-0.065	-0.7938	-0.301	0.5824	-0.0187	0.6993	-0.4195	-0.2899	-0.728	-0.6572	-1.7385	0.0903	-0.2165	-0.8776	-0.0507	0.2845	-0.5515	-0.1543	-0.8722	-0.0209	0.1479	-0.3034	0.3552	-0.1021	0.253	0.1092	0.579	-0.0196	-0.299
FBgn0000479	-0.8795	-0.746	-0.6277	0.259	0.2946	0.4052	0.2012	0.0898	0.3016	0.2832	0.4902	0.336	0.0979	0.4502	0.0332	-0.0885	0.2572	0.2766	0.4501	-0.4232	0.0977	0.6684	1.2363	-0.5637	1.0421	-0.2581	0.6551	0.6838	0.6137	0.8177	0.916	1.0201	1.1196	0.1917	-0.1892	1.2814	0.8187	0.4806	0.2192	0.757	1.002	0.8186	0.7221	0.8795	-0.3023	-0.6751	-0.5992	-0.2747	-0.4014
FBgn0000482	0.0416	0.201	-0.0422	-0.2862	-0.0152	0.0074	0.2313	-0.0022	0.1946	-0.3279	-0.0195	-0.129	-0.0406	0.3419	0.1192	-0.0378	0.0893	-0.2552	0.1823	0.1826	-0.1795	0.0291	0.5994	-0.092	0.188	0.2365	1.1667	-0.0409	0.2036	-0.1677	0.2432	0.2147	0.1482	-0.2718	-0.355	0.0249	0.1582	0.1933	-0.3299	0.0123	0.1243	0.379	0.155	0.1598	0.0952	-0.099	-0.3186	-0.2294	-0.2743
FBgn0000489	-0.2755	-0.1484	-0.1707	0.3119	0.1507	0.2164	0.1637	-0.064	-0.2295	0.2141	0.4868	0.3327	0.2667	0.0088	0.0635	-0.1546	0.1397	0.2722	0.1183	-0.1046	0.0505	-0.0283	0.2661	-0.2135	0.0582	-0.3217	-0.4859	-0.0279	-0.1956	0.1207	0.0372	-0.1995	0.1109	0.0992	0.2886	0.1783	-0.0144	-0.1381	0.22	-0.3449	-0.1944	-2e-04	-0.1974	-0.1355	-0.1966	-0.0762	-0.0092	0.0109	-0.0419
FBgn0000490	-0.0792	0.0828	-0.0909	-0.0075	-0.3097	-0.303	0.0537	0.0479	-0.0441	-0.0518	0.2602	0.1697	-0.2708	-0.1643	0.0904	0.1237	-0.0033	-0.1479	-0.0868	-0.0949	-0.0887	-0.1264	0.2249	0.0175	0.0274	-0.0121	-0.0389	-0.281	-0.2254	0.0819	-0.0806	-0.228	0.1591	-0.0223	0.1538	0.1498	0.0039	0.0917	0.0047	-0.3017	-0.1874	0.2556	-0.1529	-0.4801	0.0349	-0.0012	-0.0211	-0.1145	-0.0122
FBgn0000492	0.0058	-0.1997	0.5728	0.3957	0.1493	0.3603	0.1876	0.5316	0.7327	0.0744	-0.0027	0.0033	0.0536	0.9413	0.3409	0.2877	0.048	-0.4653	0.508	-0.2153	-0.3239	-0.186	0.4097	-0.3761	0.8106	-0.0877	1.336	-0.009	-0.0112	-0.0137	-0.151	-0.0386	-0.3641	-0.0487	-0.434	-0.5588	0.6172	0.28	-0.3259	0.1656	0.3243	0.5339	0.1613	0.1218	-0.2866	-0.4215	-0.2346	-0.3169	-0.3154
FBgn0000497	0.2264	-0.4147	0.2013	-0.6567	-0.2191	-0.2083	0.1875	-1.2407	-0.2548	-0.1846	0.2228	-0.2556	0.0097	0.1094	-0.4562	-1.2369	0.3555	0.0673	-1.398	0.6801	-0.373	-0.6251	-0.798	0.3742	0.5118	0.7425	-0.5538	0.0638	-0.6451	0.1861	-0.1356	0.7734	-0.1251	-0.0502	0.4853	0.1453	0.2766	-0.0086	-0.134	-0.3612	0.1404	-0.0589	-0.0562	0.5892	0.6798	0.6074	0.0045	0.2424	-0.6913
FBgn0000499	-0.1391	-0.0027	-0.2785	0.2615	0.1323	0.0465	-0.1559	-0.1671	-0.326	0.1285	0.0768	-0.2411	0.0905	-0.3172	0.0157	-0.1822	0.0586	0.1749	-0.1798	-0.0649	-0.1283	-0.1617	-0.3535	-0.0734	-0.2446	-0.2489	-0.6801	-0.284	-0.279	-0.1333	-0.1597	-0.3102	-0.1513	-0.114	0.2684	-0.0888	-0.4992	-0.1668	0.0906	-0.6157	-0.4126	-0.5578	-0.3011	-0.0733	-0.0233	0.0644	-0.0515	-0.1632	-0.0301
FBgn0000500	0.4148	0.3664	1.3179	-2.7027	-2.6986	-2.5726	0.0981	0.4446	-1.828	-0.1045	-1.6931	-0.1331	-0.2549	-2.1809	-0.8344	-1.5904	-0.6872	-1.9536	0.1065	0.7672	0.54	0.3214	0.11	0.6263	-0.7724	1.0149	0.664	-0.5652	0.35	0.9272	-0.0727	-1.5539	0.1614	1.498	-0.7419	-0.3872	0.2301	0.4669	0.1874	0.7269	0.3861	0.4164	1.0154	-0.7956	0.5185	0.9422	0.1555	0.7263	1.4485
FBgn0000504	-0.2343	-0.2934	0.0919	0.1159	0.1411	-0.0205	0.1348	-0.1299	0.5413	0.2217	0.3021	-0.0195	-0.342	0.5651	0.1609	0.0429	-0.0386	-0.4644	0.5188	0.0051	0.0947	0.1249	0.1271	-0.2688	0.798	0.1793	0.6343	0.3786	0.4477	0.509	0.17	0.2371	0.0863	-0.0391	-0.4608	0.007	0.8378	0.4068	-0.0736	0.8408	0.8457	0.6607	0.652	0.1133	-0.1605	-0.1752	-0.3296	0.0648	0.1413
FBgn0000520	-0.1411	-0.4823	-0.0036	-0.0447	0.1133	-0.1867	0.0692	0.1599	0.1627	0.0084	-0.3767	0.09	-0.1594	0.4205	0.0195	0.1816	-0.1061	-0.2968	0.2123	0.0117	-0.0527	0.2758	0.3555	-0.3118	0.3549	0.2535	0.6986	0.3988	0.3583	0.2234	0.4203	0.1808	0.1405	-0.1348	-0.3862	-0.0766	0.6625	0.4399	0.1554	0.4005	0.3207	0.4274	0.4056	0.0826	-0.3278	-0.0832	-0.0861	-0.0019	0.2262
FBgn0000524	-0.3001	-0.2372	-0.0879	-0.0358	0.5242	0.3322	0.0112	0.2786	0.1781	0.1076	-0.1231	-0.2507	0.1723	0.6637	-0.1986	-0.6892	0.3518	0.0927	0.3966	-0.371	0.0807	0.3367	0.243	-0.2512	0.7587	-0.042	0.8897	0.6379	0.3749	0.32	-0.0834	-0.0515	-0.0682	0.2044	-0.3311	0.2142	-0.1344	0.6375	-0.0623	0.013	0.1122	0.3527	0.2268	0.3527	-0.1994	-0.2596	-0.3318	0.0675	-0.0065
FBgn0000527	-0.1481	-0.678	0.1317	-1.3297	3.0224	1.0929	0.2012	0.725	-0.1495	-2.3147	0.0253	-0.9394	0.6731	-0.5256	-2.2825	-2.6584	-1.5488	2.0179	-2.5714	0.8789	-1.5772	-1.9582	0.4236	1.728	1.2578	1.1559	-1.8405	0.0374	-2.311	-1.0719	-1.5427	0.3983	-1.2769	0.1533	0.7761	0.2161	-1.1998	-0.1167	1.2907	-0.9447	-0.8208	-0.4608	-1.8351	0.6944	2.9271	0.6356	1.6814	0.3488	-0.7735
FBgn0000529	1.1182	-1.727	1.3378	1.4002	-1.4113	-0.7021	-0.1063	0.8468	0.911	-2.2832	-0.2034	-0.4012	0.2266	-0.6548	-0.9736	-0.2124	0.7488	-1.03	0.5643	0.1828	-0.192	0.474	-1.4573	0.156	0.0902	1.3603	-1.5232	-1.5106	-0.8313	1.2958	-0.84	-0.0217	1.239	-0.3111	0.0092	-0.2059	0.7936	-0.0156	-0.2074	-0.059	0.5365	-0.4832	-0.0623	0.7497	0.6657	-1.5764	0.2926	0.3966	0.7423
FBgn0000533	0.4919	0.3092	0.0072	-0.2882	0.4844	-0.7425	0.2864	-0.5176	-0.216	-0.7553	-0.1868	-0.0354	-0.564	-0.4469	-0.2366	0.4204	-0.2537	-0.8795	0.0775	0.1527	0.389	-0.2455	0.0102	0.0179	-0.0338	0.3813	0.0874	-0.1668	-0.8048	0.3595	0.0194	-0.0054	-0.1539	0.0212	0.0048	-0.3274	0.3989	-0.3614	-0.5902	0.2307	0.0321	0.6681	0.1807	0.1833	0.0955	0.4612	-0.0116	0.5523	0.7157
FBgn0000535	-0.6258	-0.3677	-0.3014	0.0574	0.4883	0.7679	1.0805	0.8466	0.6449	0.7006	0.541	0.1265	0.2017	0.4644	-7e-04	-0.1922	0.3917	-0.7279	0.5406	-0.1749	-0.7637	0.2816	0.1805	-0.2699	0.7478	-0.2299	-0.07	-0.0385	0.0387	0.5271	0.0579	0.3457	-0.0181	0.3499	0.0384	-0.4552	0.6032	0.086	-0.9104	0.3761	0.382	0.4948	0.5912	-0.1891	-0.108	-0.7003	-0.7282	0.2692	-0.1136
FBgn0000536	0.3798	-0.1779	0.3662	0.0203	0.0139	-0.0955	-0.0282	0.1262	0.0889	0.0135	-0.0029	0.0786	-0.2681	0.2563	0.0597	-0.2261	-0.1306	-0.5619	0.1655	0.185	-0.0972	0.1459	0.0941	0.0229	0.3906	0.3925	0.8624	0.1516	0.3182	0.1521	-0.1833	-0.01	-0.0374	-0.026	-0.3341	-0.1831	0.5459	0.2852	-0.1209	0.6908	0.2995	0.4948	0.5798	0.0975	0.0945	-0.1089	-0.0199	-0.0193	-0.0833
FBgn0000541	-0.2953	-0.2727	-0.2585	0.2772	0.4984	0.4626	0.183	0.2535	0.3141	0.4264	0.2966	-0.1999	0.315	0.0825	0.4122	-0.4188	0.3892	0.3817	0.0648	-0.0395	-0.0458	-0.057	-0.1742	-0.0993	0.2624	-0.2623	-0.0565	0.1669	0.0129	0.1043	-0.056	0.0161	-0.0809	-0.0956	-0.0193	-0.0487	0.0755	0.0483	-0.1338	-0.0373	0.1853	-0.1203	0.0895	0.0907	-0.2381	-0.3983	-0.5132	-0.1235	-0.2333
FBgn0000542	-0.0553	-0.3682	0.3172	-0.7139	0.0581	-0.1437	-0.0382	-0.3581	-0.4296	-0.4079	-0.1252	-0.6025	0.1486	0.2557	-0.1049	-1.5762	0.2251	0.2202	-0.5512	0.1633	-0.6549	-0.5485	-0.3129	0.3742	0.3824	0.4508	-0.6579	0.2318	-0.6246	-0.025	-0.1006	0.609	0.1704	-0.6453	-0.0103	0.0888	-0.6171	-0.7533	-0.1798	-0.8296	0.1662	0.1275	-0.55	0.3836	0.4604	0.5897	0.3907	0.2102	0.1271
FBgn0000543	-0.0386	-0.0828	0.1339	0.0047	0.1098	-0.2019	-0.146	-0.1521	0.0328	-0.2317	-0.2086	0.0409	0.0071	0.1414	-0.25	0.0737	-0.0755	0.1699	0.2433	-0.0536	-0.0053	0.0292	0.2858	-0.1168	0.2464	-0.0407	0.1039	0.1671	0.1827	0.0976	0.3916	0.3147	0.1706	-0.0507	-0.3105	0.2769	0.3214	0.5775	0.196	0.0843	0.2789	0.1836	0.0134	0.231	8e-04	0.215	-0.2424	-0.2764	-0.4238
FBgn0000546	-0.5535	-0.7621	0.0303	0.1359	0.34	0.2815	0.1625	0.1542	0.5679	0.2802	0.4683	-0.0769	0.1515	0.3876	0.1611	-0.2372	0.3172	-0.0675	0.2108	-0.2972	-0.2276	0.0558	0.1237	-0.1681	0.7854	-0.2142	0.5744	0.5319	0.0917	0.5665	0.0871	0.214	0.3994	0.303	-0.3339	-0.0386	0.5331	0.366	-0.032	0.6341	0.8565	0.7158	0.6253	0.4431	-0.1714	-0.3253	-0.2034	0.0204	-0.2793
FBgn0000547	-0.2463	-0.4284	-0.1857	-0.2292	0.2242	0.019	0.4021	0.173	0.337	0.0721	0.2701	0.005	0.2709	0.2718	0.0433	-0.4969	0.2239	-0.1042	0.3421	0.2025	-0.1155	0.0271	0.5129	0.1503	0.2342	0.24	0.6619	0.4777	-0.2187	0.4455	0.0067	0.3805	0.3496	-0.2642	-0.3238	0.1902	0.1149	0.1926	-0.3581	-0.0564	0.4283	0.4754	0.1457	0.3004	0.0799	0.1473	0.0808	0.1558	0.1165
FBgn0000551	-1.1782	0.7274	0.0563	-0.6718	0.2041	0.7793	-0.4184	0.3694	0.6408	-1.8092	0.2033	-0.1616	1.1107	-0.9321	0.2972	0.9896	0.3703	-0.557	0.239	-1.3212	0.6057	1.1302	1.2336	-1.1446	-0.2432	0.3657	0.7575	-0.2383	0.3879	0.8507	-0.951	-0.2584	0.3069	0.1612	-0.6931	1.053	0.5281	0.2813	0.0707	-0.3274	-0.4665	-1.3773	-0.3422	-0.2488	-0.9638	-0.0177	0.3824	0.8698	-0.1728
FBgn0000556	0.122	0.0532	0.2031	-0.0644	0.0349	-0.2769	0.2887	0.5506	0.6054	0.0846	-0.129	0.0128	-0.1538	0.4653	0.2683	0.2117	0.0826	-0.5713	0.3635	-0.3665	0.0073	0.0473	0.2801	-0.2026	0.4341	0.0957	0.9175	0.0974	0.163	-0.1467	-0.0907	-0.1873	0.0012	-0.061	-0.6443	-0.2975	0.434	0.4003	-0.0832	0.5816	0.2796	0.453	0.5192	-0.001	-0.2238	-0.144	-0.0514	-0.0067	0.0162
FBgn0000557	-0.3589	-0.3497	-0.1849	-0.2046	-0.5499	-0.1505	0.4336	0.3392	0.0803	0.127	0.2449	0.1054	-0.2978	0.0333	-0.3199	-0.129	0.1109	-0.325	0.2936	-0.4777	-0.3338	0.0258	1.069	-0.2454	0.4306	0.1345	-0.3475	0.1427	-0.2485	0.4367	0.4375	0.2967	0.6635	0.0589	-0.3361	0.5117	0.2358	0.128	-0.224	0.1437	0.2767	0.3692	0.2059	-0.0189	-0.0723	0.3139	0.0846	0.221	0.3144
FBgn0000559	-0.1915	-0.0751	0.037	-0.0023	0.0092	-0.1895	0.3484	0.5479	0.5749	0.1077	-0.0364	0.1391	-0.1231	0.3718	0.1921	0.1906	0.1704	-0.5198	0.2977	-0.3698	-0.0655	0.1244	0.4804	-0.3019	0.4943	-0.041	0.8978	0.2384	0.1294	0.0812	0.1115	0.0877	0.2098	0.0493	-0.6528	0.0039	0.5306	0.4646	0.0498	0.5728	0.3758	0.534	0.5668	0.1354	-0.1352	-0.2219	-0.3152	-0.2913	-0.2195
FBgn0000560	-0.1024	0.0664	-0.5817	0.6113	0.5744	0.259	-0.7175	-0.3479	-0.0156	0.6528	0.3361	0.4796	0.4426	-0.0795	0.1675	0.1365	0.1569	0.5932	-0.7274	0.024	0.1153	0.4071	-0.3078	0.4175	-0.5619	-0.7466	-0.8445	-0.5887	0.0186	-0.3843	-0.2465	-1.0434	-0.5402	0.0621	0.0976	-0.1781	-1.2868	-0.6775	0.4998	-1.2865	-0.9533	-0.3655	-1.4301	-1.0043	-0.2236	0.2159	-0.2073	0.083	0.1482
FBgn0000562	-0.5436	-0.282	-0.0751	0.1176	0.2158	0.227	0.1255	0.1261	0.2745	0.0914	0.2852	-0.0112	-0.1086	0.4043	-0.0088	-0.1083	0.0519	-0.1745	0.1985	-0.2362	-0.264	0.0333	0.4721	-0.2063	0.5118	0.1297	0.4843	0.3648	0.1287	0.2702	-0.0182	0.2228	0.1347	0.1266	-0.3226	0.1122	0.4807	0.2852	-0.1147	0.4122	0.4836	0.4853	0.5161	0.1225	0.205	-0.2985	-0.1337	0.0013	-0.0886
FBgn0000564	1.0293	-1.0157	-0.4367	-1.2352	1.0655	0.7538	0.1142	0.1842	0.0849	-1.5701	0.8749	-1.2858	0.9376	-0.6939	-0.2312	-0.316	0.6083	-1.1185	0.477	1.3285	-1.6571	-1.6522	-0.7447	1.4716	0.8008	0.8354	-0.0131	0.3315	-1.3558	-1.4769	-1.1221	0.3966	-0.2545	0.3992	-0.4547	-0.2982	1.7742	0.5193	0.5049	0.8347	-0.0151	1.4375	-0.174	-0.0576	1.8063	0.4479	0.7653	0.6751	-1.1405
FBgn0000565	0.0321	0.0226	0.3299	-0.5012	-0.558	-0.7722	-0.1656	-0.4977	-0.0506	-0.7773	-0.2186	-0.376	-0.9646	0.1626	0.0768	-0.3261	-0.9521	-1.3121	0.0476	0.1713	-0.2461	-0.4652	0.0252	-0.039	-0.2932	0.4663	0.2339	-0.2395	0.1131	-0.0154	0.0736	0.0746	0.0623	-0.1391	-0.1969	-0.1474	1.4705	0.0851	0.0524	0.761	0.8557	0.5968	0.0436	0.2701	0.2181	0.3645	0.6355	0.0211	0.0049
FBgn0000566	0.0442	0.0261	-0.0567	-0.2803	-0.0624	-0.3872	0.178	0.1347	0.1141	0.0452	-0.2559	0.0515	-0.3665	0.3103	-0.0121	0.5701	-0.074	-0.0088	-0.0496	0.0417	0.0973	0.1142	0.5853	-0.0224	-0.0472	0.2903	1.1675	0.4803	0.475	0.2197	0.1151	0.0539	0.2478	-0.0178	-0.3982	-0.021	0.455	0.4399	0.3517	0.4268	0.3241	0.4382	0.5612	0.0914	-0.034	0.1192	0.2769	0.0597	0.3008
FBgn0000567	-0.0305	-0.8416	-0.41	-0.5013	0.3696	0.26	0.1606	-0.2718	-0.1835	-0.2785	0.3997	-0.3437	0.1026	0.2593	-0.5373	-0.8401	-0.1011	0.4647	-0.3671	0.4352	-0.3445	-0.4744	0.5404	0.1793	0.6675	0.1248	0.3594	0.7242	0.0792	0.36	-0.3607	0.7708	0.1595	0.2073	-0.1001	-0.1292	0.486	0.2654	0.0619	0.0751	0.6791	0.6368	0.129	0.56	0.4265	0.3003	0.3908	-0.0195	-0.2685
FBgn0000568	-0.4059	-0.2631	0.095	0.508	0.3857	0.4232	0.3199	0.4723	0.492	0.3448	0.4973	0.0988	0.0591	0.6659	0.1802	-0.2474	-0.0064	-0.2714	0.3258	-0.1201	-0.0464	-0.0583	0.1904	-0.2833	0.6551	-0.1561	0.5699	0.5037	0.203	0.2575	0.0386	0.1063	0.0118	0.3641	-0.5577	-0.0803	0.7873	0.541	-0.0792	0.6004	0.5258	0.6066	0.5945	0.1852	0.2418	-0.4173	-0.291	-0.2794	-0.385
FBgn0000575	0.0192	-0.2608	0.3092	0.2328	-0.0375	-0.0012	0.1986	0.1985	0.3562	0.241	0.086	0.094	-0.4178	0.2435	0.0404	-0.0423	-0.1242	-0.3339	-0.0471	-0.0717	-0.2737	-0.1764	0.1856	0.0841	0.4285	0.334	0.3418	0.3906	0.1966	0.3612	-0.0524	0.2158	0.3462	0.1375	-0.2408	-0.1546	0.6681	0.2602	-0.1394	0.7558	0.4134	0.4416	0.4624	0.1866	0.1404	0.0133	0.1162	-0.0364	-0.032
FBgn0000576	-0.6142	-0.3239	-0.8235	0.039	0.2678	0.2624	0.2849	0.4739	0.1733	-0.1541	0.204	0.7647	0.0365	0.017	-0.4714	-0.0349	-0.3051	0.0036	0.3461	0.1853	-0.3165	0.0713	-0.2302	-0.1874	-0.104	0.7737	-0.1604	-0.1339	0.3665	0.2976	-0.2491	0.5571	0.8917	-0.6317	-0.3565	0.2437	0.1215	0.2053	0.3033	-0.1465	0.51	0.6965	0.7007	0.3208	0.5185	0.7321	1.0127	0.1904	0.6581
FBgn0000577	-0.9151	0.0264	-0.627	0.554	-0.3361	-0.1184	-0.2729	-0.2793	0.5715	-0.0351	0.7079	-0.2861	-0.3865	-0.5057	0.5488	-0.8113	-0.0545	0.2812	-0.0606	0.0757	-0.1787	0.0202	0.1869	0.2211	-0.1223	-0.1847	-0.8819	-0.2299	-0.9136	-0.0347	-0.0164	0.1397	0.4315	0.0683	-0.2499	0.0408	0.2876	0.3887	0.8141	-0.2472	-0.1373	0.1683	0.2103	0.2345	0.028	-0.2566	-0.622	-0.2467	0.1615
FBgn0000578	-0.108	-0.4453	-0.2383	-0.1872	0.6264	0.6057	0.27	-0.1125	0.1689	-0.2182	1.0218	-0.23	-0.1252	0.0415	-0.4551	-0.203	-0.2617	0.1661	-0.4578	-0.0379	-0.2378	-0.2956	0.0918	-0.0314	0.329	-0.0602	-0.3529	0.1976	-0.2082	-0.0173	-0.3326	0.331	-0.1608	0.0026	0.0335	-0.2373	0.0282	0.1997	-0.3137	0.4342	0.0717	0.2848	0.0601	0.3541	1.0529	0.1288	0.4132	0.3037	-0.1753
FBgn0000579	0.4292	0.151	0.4844	-0.4399	-0.8555	-0.7987	-0.2822	-0.2778	-0.1516	-0.6427	0.0085	0.2756	-0.4441	0.0969	-0.5525	-0.3221	-0.5302	-0.7216	-0.3949	-0.226	-0.2889	-0.3032	0.1493	-0.039	-0.2496	0.3288	-0.3369	-0.412	-0.6421	0.0751	-0.104	-0.0404	0.1919	-0.2261	0.0463	0.6204	0.2563	0.0855	-0.0724	0.1448	0.1501	0.1646	0.3356	0.0556	0.4389	0.0241	0.2525	-0.2061	-0.3925
FBgn0000581	-0.3813	-0.1659	-0.3603	0.2214	0.4694	0.3772	0.1234	0.2499	0.2743	0.3549	0.0806	-0.1995	0.2096	0.1772	0.2956	-0.39	0.3785	0.3056	0.0135	0.0474	-0.1815	0.1479	0.0145	-0.1017	0.3686	-0.2513	0.2305	0.3209	0.0572	0.2396	0.0809	0.1993	-0.0765	0.112	-0.1409	-0.0515	0.1662	0.1779	-0.1257	0.0813	0.2624	0.0273	0.2462	0.1571	-0.3243	-0.4855	-0.4786	-0.0634	-0.1685
FBgn0000588	-0.3222	-0.2102	0.0752	0.2697	0.4408	0.2946	0.37	-0.0123	9e-04	0.1874	0.0912	-0.0491	0.0889	0.3191	-0.1618	0.2989	-0.2242	-0.566	0.0536	-0.0909	-0.2782	0.0944	-0.3076	0.044	-0.1473	0.1492	-0.2326	0.1001	0.0411	0.1102	0.4173	-0.0671	0.0658	0.1191	-0.4963	-0.2314	0.4503	0.3451	-0.2519	0.4611	0.1198	0.4813	0.1918	0.494	-0.1922	-0.1698	-0.1653	0.0906	0.3484
FBgn0000592	1.2476	0.1437	-0.19	0.2329	-0.2278	-0.2416	-0.0202	-0.163	0.2058	-0.5996	0.4057	-0.3924	0.8457	0.3337	0.3414	0.4535	0.487	-1.9558	0.7577	0.3983	-0.4464	-0.8494	0.27	0.0691	0.6024	0.7254	1.7221	0.1473	0.9823	-0.6496	-1.0105	1.2033	-0.7823	-0.2722	-0.1582	-0.4296	0.3487	1.3868	-0.2573	0.1294	0.3233	0.0597	0.4478	-0.0548	0.3013	0.3137	-0.0981	0.342	0.1519
FBgn0000594	0.2713	-0.6306	-1.0698	1.0712	0.7362	0.4989	0.3115	-0.1788	0.3997	0.783	0.3712	0.551	0.4647	1.0868	0.2478	0.679	1.1513	-0.8219	0.7152	-0.0901	-0.3732	0.2561	0.4474	-0.4932	1.3609	0.3624	1.2896	1.0363	0.9854	0.3275	-0.1656	-0.5903	-0.231	0.5346	-0.4195	0.5751	0.5234	1.5651	0.8349	0.3927	-0.8028	0.8719	0.964	0.7744	0.0053	0.0473	-0.6649	-0.1681	0.2416
FBgn0000606	-0.3668	-0.0608	-1.464	0.3322	0.6073	0.2162	-0.5119	-0.0453	0.2087	1.2369	1.2393	0.2822	1.1284	-0.699	-0.5582	0.1714	0.2381	0.0698	-0.5482	0.097	-0.1843	1.0614	0.9021	-0.7487	0.2005	-1.1488	-1.0394	0.1285	-0.4012	0.3212	0.9595	0.1333	-0.4803	-0.2539	0.4948	0.3502	-0.2429	-0.5061	0.1793	0.3147	-0.1961	-0.7057	-0.3539	0.5864	-0.6684	0.4362	-0.0224	0.2646	0.4269
FBgn0000611	0.3394	0.0069	0.1937	0.0215	0.0852	0.0256	0.2673	0.1547	0.2706	0.0115	0.1533	0.085	0.0398	0.2313	0.1629	0.0407	0.0568	-0.068	0.2701	0.0785	-0.1788	0.0722	0.5633	0.1701	0.3851	0.3751	0.6459	0.5223	0.1668	0.3049	0.0806	0.45	0.1722	0.0301	-0.1107	0.1246	0.3722	0.4139	-0.0184	0.2762	0.551	0.3683	0.3745	0.305	0.2629	0.1957	0.2415	0.0709	0.1748
FBgn0000615	0.0428	0.0978	-0.4212	0.4783	0.1862	0.2255	0.0387	0.0049	-0.2249	0.3568	0.253	-0.1021	0.3142	-0.4373	0.2487	-0.2881	0.1353	0.5281	-0.2158	0.1841	0.043	-0.1737	-0.8512	0.0727	-0.4452	-0.4104	-1.3497	-0.2487	-0.1398	-0.2289	-0.1672	-0.6987	-0.376	-0.0267	0.5666	-0.0481	-0.9011	-0.4906	0.1698	-0.9989	-0.7684	-0.914	-0.4867	-0.2182	-0.0262	-0.0722	-0.1171	-0.0484	-0.0168
FBgn0000617	-0.0209	-0.0934	0.2046	0.1334	0.0982	-0.0399	0.0993	0.0127	0.2313	-0.2427	-0.3154	-0.115	0.0027	0.2059	-0.1087	0.3908	0.1392	-0.0524	-0.1024	-0.0474	-0.2877	0.0874	0.2073	0.0995	0.1886	0.1714	0.6234	0.2456	0.0118	-0.0196	0.3996	0.2464	0.2571	-0.116	-0.3523	0.0038	-0.062	0.3974	-0.4258	-0.0144	0.1068	0.1086	0.2813	0.2951	-0.1418	0.035	0.2468	-0.2685	0.07
FBgn0000618	0.3667	0.3956	0.6342	-0.8774	0.031	-0.505	0.0416	-0.2223	0.1477	-0.1274	-0.083	-0.2892	-0.3266	-0.2222	-0.1716	0.1075	-0.6753	0.0582	0.0123	0.1047	-0.4319	0.3425	0.3649	0.2584	0.1211	0.4105	0.3131	-0.4673	-0.1334	-0.1341	0.2573	0.1522	0.1646	-0.7628	-0.3303	-0.1579	-0.2079	0.0561	-0.2736	0.1876	0.0326	0.3922	-0.139	0.0471	0.4015	0.368	-0.0371	-0.1658	0.3662
FBgn0000625	-0.7035	-0.3531	-0.7	-0.1507	0.2935	0.412	0.3035	0.5437	0.5444	0.4929	0.2235	0.434	0.4888	0.4214	0.2328	-1.0462	0.6628	-2.1459	0.5489	-0.4239	-0.6369	0.583	1.4509	-0.5248	1.2937	0.114	1.8141	0.9659	0.0266	0.7268	0.7963	0.1532	0.6766	0.0577	-0.8141	0.4523	0.2529	0.6823	0.4883	0.4595	0.3387	0.9861	0.6049	0.3165	-0.1505	-0.5209	-0.6401	0.011	0.1213
FBgn0000629	-0.1546	-0.0798	0.1334	-0.1269	0.5582	0.2267	0.0865	-0.0421	0.2207	-0.0552	0.0715	-0.0393	0.1048	0.1367	0.1404	-0.1787	0.1669	-0.0922	0.2748	-0.2093	0.0482	0.155	0.52	-0.1801	0.2306	0.1218	0.6907	0.3703	0.1732	0.1922	0.0806	0.249	0.4967	0.1663	-0.3044	-0.2945	0.2308	0.4734	0.2704	0.3308	0.4602	0.4995	0.376	0.0922	0.0259	-0.2933	-0.2907	-0.1029	-0.0601
FBgn0000633	-0.8953	-0.7642	0.0452	-0.1663	-0.0762	0.4286	0.159	0.194	0.3555	0.3796	0.2422	-0.5916	0.02	-0.389	-0.4399	-0.4951	0.0803	-0.5306	0.4956	0.266	-0.4352	0.0425	0.2391	-0.0765	0.3073	-0.1408	-0.2146	0.3441	0.1019	0.7671	0.2923	0.9779	0.4335	0.5434	-0.0675	0.1271	0.5911	0.1122	-0.3086	0.2097	0.6506	0.6086	0.3847	0.2165	-0.0534	0.2102	-0.0056	0.293	0.0257
FBgn0000635	-0.6002	-0.4741	-0.301	0.0709	0.3941	0.4909	0.0225	-0.0134	0.3931	0.2776	0.2808	0.3274	0.1498	-0.0028	0.0922	-0.1067	0.4915	0.9826	0.4002	0.0874	0.3376	0.1028	0.6498	-0.0832	0.3744	-0.2587	0.3214	0.6403	0.0773	0.3717	0.2824	0.5075	0.0326	-0.0997	-0.3344	0.407	0.1609	-0.0962	-0.0992	0.1152	0.4826	0.1167	0.3117	0.5326	0.0703	-0.0936	-0.0158	0.2145	-0.0625
FBgn0000636	-0.1648	-0.0775	0.118	-0.1314	-0.0606	-0.0806	0.4223	-0.1144	0.5848	0.0097	0.199	0.2336	0.1963	0.0598	-0.0357	0.0749	0.2265	-0.323	0.2498	0.1401	-0.1131	-0.1421	0.3235	0.17	0.1666	0.4148	0.5355	0.2176	-0.0502	0.1569	-0.253	0.1661	-0.2631	0.0948	0.0774	-0.2228	0.3354	-0.0963	-0.1322	-0.0108	0.3183	0.2638	0.1201	0.0433	0.2763	0.1133	0.0528	0.0218	-0.0423
FBgn0000639	4.0048	-2.3091	1.1807	-1.3915	1.1338	1.1268	-0.7954	-2.2935	-2.8137	-2.8747	-0.9175	0.6421	-0.422	0.1849	-3.1429	-2.4136	0.0193	-1.8077	-2.4192	0.6799	0.4661	-2.9576	-0.8813	1.7378	0.4505	0.4773	1.2033	0.2444	-0.4251	1.097	-1.8385	4.318	-1.5529	-0.158	2.3405	0.0354	-2.5684	0.3439	-1.2241	-0.6481	1.2752	1.2493	-0.3982	-1.165	1.3067	1.8117	2.1513	1.8593	-1.8764
FBgn0000640	2.2167	-1.453	-1.2023	-0.3347	0.9339	0.1907	-0.8806	-2.2519	-0.8254	-1.2499	-2.1778	0.8119	0.5413	-0.0732	-1.7208	-1.7537	-0.3201	-1.4579	-0.5911	0.8224	0.3706	-1.9932	-0.6742	0.681	-0.4421	0.355	0.8269	-0.5901	0.064	-0.4865	-2.119	3.4006	-1.778	0.079	1.7779	-1.0189	-0.387	-0.9518	-0.3178	-2.3439	1.2094	0.2686	-0.9801	-0.31	0.2989	1.0032	1.7467	1.9651	0.3753
FBgn0000644	0.0048	0.872	0.0488	-0.5747	1.2087	0.6809	1.0071	-0.2331	0.4573	-0.0376	-0.4321	-1.1616	-0.4786	-0.7734	-0.6233	-0.2041	-0.2485	0.5214	0.4314	-1.3362	-0.9207	-0.092	0.0987	0.5017	0.6062	0.4424	0.2952	0.1812	-0.4465	-0.1731	-0.0702	0.2254	-0.6851	0.6338	0.2056	-0.5355	0.3104	-0.9549	-0.1424	0.5606	0.6949	0.3303	-0.0758	0.6474	-0.0747	0.1237	0.3274	0.0063	0.04
FBgn0000658	0.2677	-0.7596	0.601	-1.8226	-0.2082	-0.313	0.0181	-1.3175	-0.9103	-1.0236	-0.293	0.1152	0.394	0.5456	-0.8938	-3.5346	0.1403	0.0705	-2.1718	0.3977	-0.361	-0.1311	0.3122	0.4739	0.07	0.9173	-1.1882	0.3354	-0.7884	0.494	-0.0445	1.0811	-0.1071	-0.5311	0.404	0.7358	-0.8526	2e-04	-0.7037	-1.0155	0.4298	0.4265	0.3375	0.9248	0.2074	1.2317	0.5559	0.3025	0.1624
FBgn0000659	-1.902	-0.6361	-0.7886	0.4406	0.576	1.05	-0.0962	0.1428	0.0497	0.7726	0.1951	0.3665	-0.4463	0.1914	0.4398	0.673	0.3401	1.1246	0.6397	-0.777	0.3529	0.4828	0.3391	-0.1697	-0.0966	-0.5483	0.5463	1.1924	0.8777	0.3497	0.3649	-0.0547	0.3813	-0.2594	-0.7148	0.4158	0.9582	-0.5879	0.5805	0.6773	0.4684	-0.0252	0.4266	0.7124	-0.244	-0.3708	-0.3109	0.3509	-0.486
FBgn0000662	-0.1989	-0.2859	0.0032	-0.055	0.2056	0.0925	0.1443	0.1779	0.1273	-0.0447	0.087	-0.0731	-0.2164	0.3449	-0.0673	-0.0833	-0.0044	-0.4146	0.107	-0.1374	-0.1596	0.2024	0.3838	-0.209	0.4981	0.1932	0.5277	0.3911	0.2952	0.3018	0.2078	0.2031	0.2122	0.0788	-0.533	-0.0433	0.631	0.3631	-0.1849	0.6287	0.5259	0.5883	0.4924	0.2195	-0.1565	-0.1137	-0.1186	-0.0195	-0.1293
FBgn0000667	-0.428	-0.6139	-0.0662	-0.6376	-0.5958	-0.4994	-0.2255	-1.1724	-0.3015	-0.7425	0.4457	-0.0252	0.2808	0.2452	-0.6125	-0.7557	-0.0336	0.4615	-0.3269	-0.4561	-0.333	0.3836	1.208	-0.425	0.294	-0.0409	-0.2225	-0.0296	-0.4649	0.3615	0.7046	0.83	0.727	-0.2074	0.227	1.249	0.2582	0.3369	0.1814	-0.0495	0.2508	0.1881	0.1924	0.7049	0.4616	0.0252	0.1359	0.0161	-0.137
FBgn0000709	-0.2158	-0.1058	-0.045	0.105	0.0952	0.0092	0.2687	0.1727	0.1491	0.0363	0.013	-0.065	-0.1089	0.3702	-0.0615	-0.0813	0.237	0.0359	0.103	-0.1574	0.1733	-0.0315	0.3652	0.043	0.4216	0.1738	0.7625	0.3117	0.1427	0.044	0.0469	0.2022	-0.1065	-0.0245	-0.3429	0.0012	0.3805	0.4873	-0.0739	0.3201	0.4232	0.4341	0.4648	0.355	-0.1747	-0.1114	-0.3372	0.0281	-0.0911
FBgn0000711	-0.2856	-0.2286	-0.0157	0.0635	0.0264	0.147	0.5739	0.3554	0.31	0.1964	0.3036	0.1972	0.1759	0.2647	0.0419	0.0114	0.1124	-0.2979	0.2762	-0.184	-0.2962	0.1756	0.6305	-0.1052	0.5364	0.1986	0.6159	0.5826	0.2662	0.4432	0.2234	0.406	0.2505	0.165	-0.1399	0.1477	0.4943	0.301	-0.1054	0.4649	0.3579	0.5893	0.3797	0.1835	0.1602	-0.1584	-0.0316	-0.0362	0.0665
FBgn0000715	-0.6505	-0.8213	-0.0793	-0.9191	-0.8153	0.5995	0.7075	0.6071	-0.477	0.0754	-0.3211	-0.1266	1.1363	-0.1355	-1.5779	-1.0075	0.1184	-2.077	0.8173	0.1805	-0.1836	-0.1718	0.4339	0.5263	-0.4196	0.5404	1.0883	0.0756	-0.0549	0.3078	0.4777	0.5436	-0.649	0.2121	-0.6694	0.7695	0.1628	0.5431	-0.0271	-0.0872	0.5882	0.9138	1.0579	0.5183	1.0534	0.0208	0.5497	-0.1339	0.6442
FBgn0000719	0.0307	-0.1641	0.0202	0.104	0.086	0.0827	0.2485	0.2684	0.2222	-0.2779	0.2258	0.43	-0.0019	0.2511	-0.155	-0.0604	-0.2081	-0.2489	-0.0245	-0.0496	-0.2275	0.129	0.609	-0.0017	0.3825	0.2233	0.2619	0.2842	-0.0449	0.4297	0.0559	0.3157	0.3859	-0.0433	-0.3676	0.2714	0.2683	0.0804	-0.1792	0.4375	0.4735	0.6851	0.3178	0.3419	0.1865	0.0811	0.0606	0.0571	0.1023
FBgn0000721	0.1123	0.2221	0.5495	0.3131	0.0729	0.1826	0.2798	0.4324	0.4552	-0.2228	0.2155	-0.0275	-0.2635	0.3982	0.1233	-0.1717	0.0065	-0.8113	0.2816	0.1634	-0.2651	-0.1302	0.1241	-0.0558	0.484	0.3948	0.7001	0.2167	0.1902	0.0881	-0.25	0.1111	-0.1058	0.0945	-0.1776	-0.2465	0.6255	0.6004	-0.1795	0.4668	0.4807	0.617	0.5328	-0.0275	0.1586	-0.2523	-0.3275	-0.1706	-0.3247
FBgn0000723	-0.3947	-0.2223	-0.391	0.1577	0.0641	0.3027	0.3011	0.0079	0.0547	0.0626	0.3389	0.1077	-0.0083	0.3741	-0.0682	-0.0238	4e-04	-0.1483	0.2204	-0.1171	-0.1797	0.2949	0.6838	-0.099	0.3492	0.0853	0.4985	0.5169	0.1558	0.4494	0.3431	0.5286	0.4357	0.0915	-0.2002	0.4868	0.6117	0.2087	-0.0841	0.4916	0.5532	0.5243	0.6038	0.5114	0.0417	-0.111	-0.1923	0.0566	0.0558
FBgn0000808	0.4646	0.1242	-0.2045	-0.4377	1.2945	0.4308	0.8238	-2.1769	0.3376	-1.16	-0.3563	0.3143	-0.9941	0.6159	-0.6495	0.2666	0.1667	-1.504	0.0914	-0.3025	1.0083	-0.6166	-0.386	0.5874	0.7377	1.2413	0.3403	0.7975	0.5387	-0.419	-0.1099	-1.2044	-0.0427	0.8137	0.1471	-0.6787	0.9235	-0.0729	0.87	-0.5327	0.7123	0.1011	0.338	0.6166	0.5387	-0.9642	-0.6528	-0.7564	0.0144
FBgn0000810	-0.1116	0.1656	0.0149	-0.0279	0.4005	0.1018	0.428	-0.0676	0.4559	-0.1187	0.0542	-0.1173	0.0632	0.2032	0.0716	-0.274	0.3074	-0.0086	-0.0122	-0.1933	-0.1426	0.3233	0.0307	-0.1256	0.3582	-0.0682	0.7737	0.1727	0.3913	0.032	0.317	0.0814	-0.0113	0.0112	-0.082	-0.0891	-0.0548	0.1215	-0.3936	0.3137	0.3517	0.1846	0.3141	0.4178	-0.2125	-0.3909	-0.3391	0.1745	0.0082
FBgn0000826	-0.3628	-0.5851	-0.1354	0.2263	1.3999	0.0146	0.4827	-0.785	-0.7449	-0.1347	-0.4849	0.75	0.9171	-1.8897	-1.5442	0.6234	0.0239	0.4394	0.3113	-0.4112	0.3804	0.8393	0.0203	-0.5779	-1.2077	-0.3358	0.1774	0.3207	-0.6572	-0.187	0.7538	0.3368	1.0735	0.8211	0.3082	-1.2055	0.2615	0.6022	0.1768	0.2813	0.8557	-2.3524	0.1329	0.9883	-0.5813	0.462	-0.0214	0.7108	0.6865
FBgn0000927	-0.6357	-1.361	0.0351	0.5982	1.9578	0.0265	-0.1043	-0.2226	-0.1247	-0.1828	-0.0797	-0.2792	-0.2417	0.4311	0.4652	0.6183	0.9119	0.7503	0.9724	-0.5999	0.6462	0.2401	0.8501	-0.2615	0.0844	-0.3794	0.0051	1.9092	0.4153	0.1183	0.501	-0.1069	0.3404	2.2442	-1.3753	0.3889	0.2246	0.8109	0.4509	0.5494	0.1092	0.8605	0.9483	1.4904	-0.2884	-0.7355	-0.1393	0.2637	0.2274
FBgn0000928	0.0297	0.1504	-0.2395	0.1208	0.5501	-0.305	-0.5127	-0.7348	0.628	0.1354	-0.7331	-0.1626	0.7072	-0.839	0.1725	-0.4923	0.8611	0.33	-0.0468	-0.3883	0.6383	0.3082	-2.1455	-0.0858	0.5488	-0.2802	-1.0548	-0.3057	-0.3322	-0.0718	0.7223	0.372	-0.5278	-1.0271	-0.3588	-0.1904	-0.4983	-0.0051	-0.0828	0.1856	-0.365	-0.0707	0.062	0.6911	0.1561	-1.4682	-0.0434	-0.5735	-0.3351
FBgn0000964	0.1114	-0.4879	0.2288	0.6345	2.3218	-0.0683	0.0051	0.2265	0.2904	-0.1547	0.025	-0.5143	0.3975	0.1422	0.0686	-0.2	0.5285	0.2596	0.4623	-0.4469	0.8138	-0.0977	-0.373	-0.3247	0.4125	0.8366	-0.9323	0.0243	0.2399	0.3105	0.7891	1.7554	0.6106	0.9417	-0.4594	0.6446	-0.427	-0.3053	-0.3966	0.5102	0.4216	0.1614	0.1689	0.4576	-0.2972	0.2344	0.1085	0.8987	0.142
FBgn0000996	-0.0237	-0.2688	-0.5384	0.0687	1.103	0.069	-0.3407	-0.1961	0.057	8e-04	-0.4684	-0.2476	0.1019	-0.7566	0.203	-0.0676	0.3644	0.5737	-0.0839	-0.1421	-0.0384	0.3217	-0.6433	0.0671	-0.2383	-0.1389	0.4086	0.2814	0.1163	-0.2365	0.4045	0.3791	-0.4821	-0.3933	-0.2592	-0.2383	-0.0548	0.4558	-0.2617	0.1331	-0.0912	-0.1136	-0.0994	0.5277	-0.2066	-0.1278	-0.4926	0.3272	-0.2603
FBgn0001075	0.1605	-0.1302	-0.4666	0.2055	0.2743	0.3458	0.2242	0.1601	-0.2631	0.2564	0.4271	0.1566	-0.0647	-0.0591	0.2198	-1.0671	0.2638	0.4995	-0.2753	0.374	-0.4714	-0.691	0.2172	-0.137	0.1007	-0.0504	-0.5881	-0.3997	-0.7926	0.1241	-0.1991	0.5088	0.0269	-0.1469	0.3872	0.4737	-0.2709	-0.1524	0.104	-1.1035	0.0992	0.2754	-0.4538	-0.1806	0.2203	0.543	-0.3092	0.0217	0.1406
FBgn0001077	-1.6671	-0.207	-0.0053	0.5792	0.1363	0.1753	-0.2111	0.1696	-0.6813	0.6943	0.9089	0.4112	-0.658	-1.0883	0.5502	0.1692	0.2092	0.2388	0.0409	0.0179	0.3727	0.4993	-0.2868	-0.719	-0.8131	-0.5128	-0.5776	-0.5843	0.3011	-0.0346	-0.5143	0.2085	-0.5969	1.1136	0.3911	0.1629	-1.6269	-0.3134	0.805	-0.513	-1.1025	0.0735	-0.5312	-2.0045	-0.9491	0.0959	0.6556	0.2394	0.321
FBgn0001078	-0.2671	-0.3334	-0.0381	0.1629	0.4778	0.3074	0.3198	0.2829	0.5863	0.1439	0.3945	0.1412	-9e-04	0.6402	0.1671	0.0061	0.1807	0.0229	0.2796	-0.1937	-0.2402	0.1629	0.2507	-0.3332	0.531	-0.0516	0.4053	0.4608	0.2378	0.5125	0.0692	0.3396	0.4258	0.269	-0.2018	0.2703	0.7212	0.3874	-0.0523	0.465	0.5789	0.6187	0.674	0.3754	0.017	-0.1994	-0.4253	-0.0495	-0.3009
FBgn0001079	0.2502	-0.2102	0.2012	-0.4607	0.2142	-0.0105	0.1929	0.2161	0.483	-0.2202	-0.1501	-0.1791	-0.4076	0.0161	-0.6228	-0.1114	0.1404	-0.3995	0.2274	-0.2321	-0.3623	0.0647	0.0508	-0.197	0.5511	0.2235	0.2091	0.2828	0.0617	0.0911	0.2608	0.4875	0.3555	0.3034	-0.2681	0.0458	0.2416	0.7492	0.1312	-0.037	0.5986	0.1638	0.2883	0.554	0.1345	-0.4018	-0.5367	-0.0896	0.1203
FBgn0001083	-0.0431	-0.3688	0.9263	-0.8197	-0.2601	0.192	0.2475	-0.4937	-0.5819	-0.3677	0.1295	0.1207	0.4379	0.3207	-0.2823	-1.9602	-0.0759	-0.5482	0.0135	0.2019	-0.863	-0.0334	0.0268	0.1188	0.7523	0.2666	-0.3925	0.1617	-0.374	0.594	-0.1554	0.626	-0.2195	0.1713	0.5237	0.0807	-0.2385	-0.3621	-0.2981	-0.5324	0.319	0.6257	-0.1146	0.6157	0.4896	0.8519	0.5011	0.2123	0.1134
FBgn0001084	-0.0852	0.1079	0.023	0.0891	0.1243	0.0438	-0.0276	0.15	-0.0893	0.1226	-0.0096	0.0037	0.493	0.2618	0.0982	-0.3646	0.3025	-0.1048	-0.077	0.6225	-0.0769	-0.7499	0.0036	0.0098	-0.0219	0.24	0.1698	0.4559	0.5972	0.3917	0.1172	0.028	0.5086	0.0298	0.0384	0.2568	0.7111	0.317	0.427	-0.0336	0.1152	0.9673	-0.0101	0.0894	-0.0297	0.2219	-0.4175	-0.1469	0.0277
FBgn0001085	-0.1511	-0.4564	0.2117	-0.5499	0.1864	0.0881	-0.0704	0.0569	0.0449	-0.1495	0.4079	-0.2751	-0.02	-0.0452	0.2883	-0.1851	0.361	-0.0699	0.2936	0.1523	-0.0604	0.1361	0.6844	0.3927	0.1536	0.0039	1.2773	0.454	0.6914	0.1017	0.1064	0.7365	0.5397	-0.0149	-0.1311	0.2597	0.5258	0.6188	0.0286	0.3218	0.8318	0.4483	0.4476	1.0304	0.0493	-0.151	0.4726	0.4926	0.1398
FBgn0001086	-0.0952	-0.04	-0.7797	0.3275	0.5146	0.2	-0.1628	-0.5118	0.0585	0.0543	0.2469	0.0157	0.6504	-0.4412	0.4524	0.3031	0.4257	0.7779	-0.4608	-0.0589	0.368	0.318	-0.7146	-0.1921	-0.3513	-0.7325	-1.0445	-0.1181	0.0628	-0.4525	0.2387	-0.09	-0.3303	0.088	0.2622	0.0843	-1.1044	-0.55	0.4645	-0.4627	-0.9705	-1.0266	-0.5357	0.4635	-0.1902	-0.2145	-0.2023	0.1814	-0.1141
FBgn0001087	0.0095	-0.1629	0.0341	0.156	0.2819	0.3306	0.1783	0.17	0.2972	0.0166	0.0727	-0.0927	0.174	0.3226	0.0086	-0.2103	0.0778	-0.2649	-0.0392	-0.1226	-0.1636	0.1637	0.3087	-0.2415	0.5666	0.1629	0.5035	0.0665	0.1032	0.2832	0.1422	0.0755	0.1947	-0.0631	-0.2485	0.0965	0.2822	0.3671	-0.2119	0.207	0.4243	0.4473	0.4928	0.1634	0.0375	-0.2362	-0.3135	-0.0654	-0.1144
FBgn0001089	0.4963	0.1639	-0.2295	-0.4518	-0.5968	-0.1755	-0.3505	-0.4882	-0.2498	-1.0216	0.0726	-0.4704	0.3094	-0.7136	-0.4772	0.1548	-0.2406	0.0852	-0.0974	0.0735	0.4062	0.018	-0.4818	0.5583	-0.2795	0.7988	-0.4782	0.339	0.626	0.114	-0.2763	0.28	0.4107	-0.2232	0.4431	-0.0109	0.6047	-0.625	-0.3026	1.1814	1.724	-0.7143	0.1672	-0.2675	0.5015	0.7114	0.7426	0.5213	0.6635
FBgn0001090	0.6764	-0.0744	0.663	-0.0346	-0.5502	-0.611	-0.0075	-0.3431	-0.4542	-0.6582	-0.1926	-0.3566	-0.1677	-0.3501	-0.5386	-0.9697	-0.2594	-0.4732	-0.8103	0.4566	-0.8529	-0.7013	-0.3472	0.4554	-0.227	0.597	-0.7425	-0.3232	-0.8817	0.3811	-0.2047	0.3247	0.1931	-0.0538	0.1506	-0.2408	0.0149	0.0382	-0.3455	-0.1208	0.2053	0.32	0.035	0.0765	0.2604	0.6115	0.5379	0.1888	0.0929
FBgn0001091	0.6527	0.2381	0.6566	-0.8031	-1.2425	-1.2102	-0.3356	-0.5907	-0.2267	-1.1257	-0.1357	0.1714	-0.6236	0.0294	-0.9258	-0.3302	-0.6694	-0.7831	-0.6547	-0.236	-0.5401	-0.3747	0.1966	-0.0014	-0.2417	0.533	-0.7635	-0.714	-1.1136	0.04	-0.035	-0.0272	0.1571	-0.381	0.2626	0.6584	0.1126	-0.1773	-0.2546	-0.1628	0.091	-0.0407	0.1374	0.0013	0.7213	0.274	0.5302	-0.0628	-0.3838
FBgn0001092	0.6917	0.1123	0.6538	-0.5942	-0.7757	-0.6732	-0.0847	-0.2431	0.0922	-0.6845	-0.0507	0.0845	-0.7513	-0.0524	-0.4408	-0.0388	-0.3425	-0.6904	-0.2028	-0.1141	-0.2347	-0.3796	0.12	0.1775	-0.3553	0.4137	0.0011	-0.1448	-0.3276	-0.1265	-0.3037	0.1643	-0.0064	-0.1884	0.0597	0.1378	0.3571	0.0986	-0.1321	0.1879	0.1905	0.2073	0.3591	0.1598	0.5304	0.2889	0.3759	0.0937	-0.1363
FBgn0001098	-0.22	-0.3023	-0.1988	-0.2336	-0.2653	-0.2209	0.173	-0.1919	-0.0334	-0.1441	0.0066	0.0284	-0.1476	0.3308	-0.2938	-0.1483	0.2232	-0.0793	0.261	-0.3536	0.0206	0.034	0.3674	-0.3281	0.2024	0.0607	0.3308	0.1385	-0.1976	0.1056	0.2115	0.3744	0.2576	-0.1284	-0.0769	0.1961	0.2305	0.0631	0.1666	0.1349	0.2757	-0.0064	0.0202	0.1818	0.1267	0.165	0.0179	0.2728	0.0116
FBgn0001099	-0.0915	0.2008	-0.9028	0.6977	0.2979	0.1455	0.0409	0.0323	-0.1932	0.7656	0.2932	0.3561	0.9102	0.1055	0.7524	-0.0878	-0.2069	0.4602	0.4153	0.0668	0.0734	-0.0872	-0.399	0.1458	-0.1915	-0.4851	-0.3438	-0.1729	0.4686	0.4559	-0.2678	-0.1624	0.2148	0.5037	0.4208	0.2802	-0.9289	-0.1029	0.486	-0.6067	-0.7286	-0.4124	-0.8769	0.2739	-0.0378	-0.097	-0.1276	-0.1012	0.2782
FBgn0001104	0.3989	0.264	0.5623	0.2551	0.3142	0.0394	0.1793	0.137	0.3943	0.1714	-0.1755	-0.2269	-0.2326	0.2274	-0.1078	0.3278	-0.1637	-0.5565	-0.0249	-0.0559	-0.0128	-0.3147	-0.3117	0.1836	0.0544	0.3635	0.7571	0.2675	0.2535	-0.1293	-0.3314	-0.1989	-0.0536	0.0784	0.1759	-0.3555	0.5846	0.0551	-0.3506	0.364	0.2926	0.2447	0.0642	-6e-04	0.2468	0.1282	0.2473	0.0311	-0.0586
FBgn0001105	-0.0616	-0.109	0.1251	0.2607	0.3285	0.2389	0.0816	0.1426	0.21	0.0369	0.232	0.0419	-0.2925	0.1839	-0.1666	-0.3773	-0.0458	-0.1746	-0.0228	0.0187	0.006	0.2061	0.356	0.0626	0.3111	0.0656	0.4458	0.5314	0.4535	0.5232	0.1642	0.5201	0.3739	0.2336	0.003	0.2728	0.4801	0.2184	0.112	0.4565	0.5911	0.7058	0.5307	0.2967	0.0191	-0.2831	-0.1966	-0.1022	-0.2486
FBgn0001108	-0.2003	-0.146	-0.173	0.1659	0.039	-0.0445	0.0649	-0.063	0.0567	0.1951	0.2077	0.026	0.1693	0.061	0.1076	-0.112	0.0806	0.1489	-0.0203	-0.0462	0.0533	-0.1009	0.1022	-0.1684	0.1952	-0.1609	-0.1578	0.0404	-0.0567	-0.0217	0.0562	-0.0759	0.0461	-0.0616	0.1111	0.0382	0.2515	0.0105	-0.0196	0.0616	0.0129	-0.1527	-0.0287	0.0124	0.0191	-0.0773	-0.1502	-0.2175	-0.3178
FBgn0001112	0.8323	-0.0495	-1.0763	0.5269	0.0238	0.1415	0.0179	0.2496	0.054	-0.1122	0.5475	-0.7997	1.4173	0.8282	0.1871	0.5478	0.1752	-1.7146	1.3197	0.2502	-0.625	-0.3127	0.537	0.0695	0.5738	0.32	1.4208	0.8179	1.4894	-0.2368	-0.2572	-0.1119	-0.2467	-0.2629	-0.3111	0.2336	0.4111	1.1965	-0.1307	0.2084	0.7225	0.1409	0.6274	0.0013	-0.2553	0.2917	-0.1803	0.5546	0.4703
FBgn0001114	1.0939	0.4843	1.0561	-0.106	-0.1565	-0.2515	0.4068	0.275	-0.4862	-0.8745	0.2729	0.1087	-0.4094	0.0067	-0.3365	-0.3477	-0.6482	-1.1143	-0.1165	-0.2188	-0.2387	-1.5128	-1.1801	0.5194	-0.1653	0.5088	-0.6152	-0.7397	-0.8033	-0.3997	-1.5527	-0.2008	-0.9089	-0.3154	-0.057	-0.9931	0.0638	0.0534	-1.087	0.2101	0.3257	0.1962	0.2683	-0.1449	0.5187	0.2094	0.4442	0.0053	-0.634
FBgn0001120	-0.2313	-0.136	1.2748	-1.1363	2.923	-0.7797	0.2956	0.2787	1.1534	0.0682	-0.1379	-1.1884	0.2009	-0.6461	1.362	0.2226	0.5621	1.1955	1.5645	-0.5976	1.6001	-1.1784	-0.28	-1.6077	0.8752	-0.099	-1.5143	1.693	-0.4789	-0.1956	-0.0276	-1.524	1.2476	1.7873	-1.1578	1.5891	-1.1722	1.0266	-1.1605	0.8783	0.7054	-0.2449	-0.0295	2.0747	-0.6836	1.2179	0.3013	2.6467	0.138
FBgn0001122	0.0822	-0.2214	0.3357	-0.1314	-0.1754	0.2282	-0.0127	0.1739	0.0217	-0.0141	0.0191	-0.2779	-0.2652	-0.2595	-0.228	-0.4602	-0.1404	-0.4434	-0.0493	0.0357	-0.1426	-0.209	0.0772	0.3015	-0.1893	0.1494	-0.0032	0.2871	0.076	0.4377	0.0952	0.3294	0.3429	0.2475	-0.0925	0.1362	0.4984	-0.1075	-0.3518	0.3302	0.5175	0.3826	0.2805	0.0499	0.1958	0.096	0.062	0.1292	-0.1823
FBgn0001123	0.0041	-0.0148	0.1512	-0.2203	-0.1049	-0.0286	0.1324	0.0612	0.1279	-0.1296	0.0237	0.1266	-0.2364	0.2974	-0.285	0.0496	-0.0448	-0.2852	0.1341	0.0105	-0.1299	0.1777	0.7279	0.0627	0.338	0.3042	0.8478	0.3418	0.1114	0.2424	-0.0322	0.4559	0.055	-0.1208	-0.3406	-0.0984	0.2081	0.0368	0.0549	0.3588	0.2172	0.4646	0.2083	0.1458	0.171	0.0855	0.0505	0.0984	0.0526
FBgn0001124	0.4442	0.0901	0.1982	0.0637	-0.3564	-0.1638	-0.0428	-0.0266	-0.0788	0.053	0.1663	0.1691	-0.3193	-0.1652	0.0171	0.3091	-0.2083	-0.1097	0.0599	0.0798	0.1296	-0.3769	-0.314	0.0399	-0.231	0.0231	-0.0602	-0.2107	-0.181	-0.3486	-0.2443	-0.3708	-0.2215	-0.0978	0.2707	-0.0731	-0.0818	-0.1659	0.0088	-0.0873	-0.2902	-0.0693	0.1776	-0.2774	0.2926	-0.0439	0.0892	-0.0558	-0.098
FBgn0001125	0.6822	0.1024	0.6218	0.2732	-0.2217	-0.0188	0.3563	0.4064	0.5511	-0.0372	0.2572	0.331	-0.687	0.698	0.254	0.7003	-0.3202	-0.7308	0.3503	-0.0079	0.1147	-0.3834	-0.3742	-0.0524	0.4703	-0.0817	0.6921	-0.1197	-0.0183	-0.4999	-0.3632	-0.3672	-0.4688	-0.2624	-0.0971	-0.4353	0.3298	0.2574	-0.2434	0.3704	-0.0658	0.3043	0.3692	-0.3523	0.3011	-0.2607	-0.0975	-0.2088	-0.4722
FBgn0001128	0.7104	0.2019	0.8015	-0.668	-0.4884	-0.4756	-0.1178	-0.3725	-0.1501	-1.1382	0.1087	0.153	-1.6428	-0.1164	-0.6289	-0.2961	-0.4501	-0.5081	-0.5678	0.1449	-0.3471	-0.5018	0.3084	0.3216	-0.037	0.6717	-0.4749	-0.2132	-0.7586	-0.0599	-0.4775	0.3154	-0.1109	-0.2418	0.2598	0.2893	0.1392	-0.5932	-1.3179	-0.0194	0.3085	0.2495	0.3134	0.0448	0.6984	0.3322	0.5423	0.004	-0.4645
FBgn0001133	0.0324	0.1294	0.2283	-0.0423	-0.1888	-0.3627	-0.0553	-0.0481	-0.2105	-0.3814	-0.3231	0.016	-0.1751	0.2334	-0.2632	0.2104	-0.0685	-0.185	-0.3618	-0.0754	0.0777	-0.0419	0.2596	-0.2713	0.0978	0.2776	0.4648	0.011	0.0553	-0.1595	0.3295	0.3388	0.1219	-0.3246	-0.267	-0.2036	0.2841	0.587	-0.0789	0.1366	0.2588	0.253	0.115	0.045	0.129	0.1475	0.2083	-0.0549	-0.1202
FBgn0001134	0.0253	0.2599	0.5234	0.4414	0.3154	0.7259	0.0073	0.6997	0.7504	0.1942	0.1438	0.021	-0.3212	0.4803	-0.1728	0.1023	-0.0704	-0.3551	0.414	0.1759	0.5351	0.2531	0.5881	0.1022	0.8369	0.4007	1.0618	-0.1041	0.5569	0.6644	-0.0202	0.3809	0.3276	0.3416	-0.116	-0.1892	0.5453	-0.0659	-0.2101	1.0448	0.9898	0.5123	0.8425	-0.2463	0.1111	-0.1431	-0.1311	0.2083	0.2809
FBgn0001137	-0.6783	-0.2598	-0.1293	-0.1967	-0.277	-0.391	-0.1018	-0.1306	0.2324	-0.2165	0.0316	0.1361	-0.0695	0.6772	-0.3192	-0.0985	0.0595	0.0987	0.3591	-1.3021	-0.0938	0.816	0.9682	-0.4168	0.646	-0.0435	0.8198	0.3892	0.262	0.539	0.8626	0.6452	0.6478	0.3062	-0.5775	0.7738	0.7282	0.7188	0.7647	0.656	0.7562	0.7083	0.9733	0.6433	-0.0567	0.096	0.2664	0.0996	0.2846
FBgn0001138	-0.437	-0.3218	-0.2891	0.2629	-0.0432	-0.5695	-0.0953	0.3656	-0.1084	-0.4626	-0.0758	0.4716	-0.4349	-0.6491	0.1785	-0.1599	0.2178	-0.1818	0.1604	0.345	0.5039	-0.6894	0.5129	-0.3758	0.2907	0.6008	-0.2937	-0.2458	0.0852	0.1855	0.3057	0.2148	0.6158	0.7004	-0.1141	0.0371	0.4419	0.3217	-1.2887	-0.2921	0.9724	0.7692	0.4782	0.6688	0.33	0.5124	-0.1105	0.1472	-0.1942
FBgn0001139	-0.2452	-0.1111	-0.2629	0.0559	0.3783	0.0947	0.0847	0.0055	0.2487	0.0903	0.0729	-0.2297	-0.0541	0.0298	0.0873	-0.2984	0.1711	0.0684	0.3054	-0.0657	0.0337	0.1586	0.2581	-0.1298	0.3896	0.0376	0.5586	0.1677	0.0847	0.1571	0.2445	0.0991	0.2844	0.0287	-0.2526	-0.1002	0.2552	0.249	0.0342	0.1462	0.238	0.0845	0.2381	0.1384	-0.2678	-0.3468	-0.1654	-0.0431	-0.2045
FBgn0001142	0.2402	-0.2133	0.9024	0.1795	-0.1623	-0.3412	0.4162	-0.0355	0.4109	-0.6799	0.1149	0.176	-0.4742	0.1138	-0.1961	0.5472	-0.2497	-0.2967	-0.188	0.5781	0.0411	-0.4702	0.0213	0.3898	0.1187	0.3278	-0.5297	-0.0651	-0.5	-0.1503	-0.0785	-0.0173	0.0544	-0.3189	-0.1453	0.1027	0.5028	0.2806	-0.4652	0.2143	0.2303	0.3069	0.1677	0.1193	0.6497	0.1332	0.3956	-0.1026	-0.4919
FBgn0001145	0.5137	0.1406	0.9021	-0.1916	-0.5249	-0.4909	0.1157	-0.2305	-0.038	-0.5638	0.1098	-0.0165	-0.4928	0.2409	-0.4203	-0.4781	-0.5099	-0.5019	-0.1084	0.215	-0.2422	-0.514	0.0692	0.3691	0.1207	0.6311	0.0825	0.0676	-0.1614	0.0539	-0.2691	0.344	0.0597	-0.2127	0.0088	-0.0292	0.4144	0.2447	-0.0841	0.298	0.3199	0.3125	0.2709	0.1368	0.5254	0.4019	0.4235	0.1351	0.0312
FBgn0001147	-0.2008	-0.0152	-0.5429	0.179	-0.0421	0.2138	-0.4289	-0.0043	-0.4848	0.288	0.1579	0.0864	-0.4885	-0.1949	0.3156	-0.4012	0.2781	-0.081	0.2324	-0.2933	-0.3064	0.0742	-0.0892	0.0241	0.0131	-0.2192	-0.6333	0.2237	-0.0775	0.1767	-0.0878	-0.1341	0.0842	0.534	-0.0696	0.1865	-0.2056	-0.3173	0.1629	-0.2929	0.0674	-0.3603	0.0413	-0.6217	-0.2303	-0.0248	-0.2726	0.1838	0.0704
FBgn0001148	-0.6085	-0.5517	-0.5557	0.1581	-0.1558	0.155	-0.0854	0.0777	-0.1301	0.7378	-0.161	0.1384	0.0056	-0.0659	0.1609	-0.6998	0.2862	-0.13	0.2737	-0.971	-0.0273	0.4318	-0.2801	0.7159	0.7618	-0.2142	0.5999	1.0009	0.9717	0.4	0.7428	-0.1612	0.025	0.6719	-0.6725	0.5805	0.7901	-0.203	-0.0139	-0.7396	0.6522	0.142	0.0533	0.2354	0.1337	0.2591	-0.0495	0.3625	0.3971
FBgn0001149	0.2871	0.2048	0.5672	-0.428	-0.5435	-0.5667	0.0234	-0.1881	0.0471	-0.2832	-0.2411	0.0434	-0.4188	0.3449	-0.2429	0.2077	-0.3545	-0.5187	-0.0564	0.0837	-0.0616	-0.1956	0.2859	0.1418	0.0431	0.2535	0.4704	-0.0395	-0.0371	-0.3313	-0.2346	0.4473	-0.1909	-1.2589	0.0674	-0.2456	0.0357	0.0789	-0.0103	0.1481	-0.1411	-0.101	0.1591	-0.2666	0.4793	0.1256	0.3604	0.074	0.1782
FBgn0001150	-1.3251	-0.0902	0.3632	-0.0438	0.957	0.5396	-0.23	1.039	-0.0248	0.111	-0.7816	-0.2642	-0.903	0.4273	-1.2723	-0.5771	-0.195	-0.5239	0.7013	-0.1125	0.4252	0.7341	0.3841	-1.2743	1.4154	-0.9087	-0.2821	0.3977	0.3056	1.0932	0.2687	0.5598	-0.462	0.6247	-0.7191	-1.3001	1.3246	-0.2556	-1.244	0.8945	0.9156	1.5822	0.7173	0.7459	-0.4672	-0.9839	0.0305	0.6127	0.5049
FBgn0001168	-0.2002	-0.1619	-0.2829	0.0493	0.0019	0.4302	0.2691	0.128	0.4651	-0.0232	-0.059	0.077	-0.0135	0.5533	0.0701	0.1902	0.0202	-0.4183	0.3656	-0.2265	0.2017	0.2869	0.4287	-0.394	0.5255	0.2827	1.155	0.4536	0.146	0.1315	0.2088	0.3402	0.375	0.3971	-0.9139	-0.0755	1.0929	0.327	0.1268	0.5897	0.7609	0.9485	0.904	0.4139	-0.4968	-0.2153	-0.1288	-0.1989	-0.0252
FBgn0001169	-0.279	-0.2718	-0.0849	0.2224	0.3329	0.2273	0.2097	0.2532	0.4505	0.0548	0.136	-0.1139	0.3193	0.2486	0.4857	0.2049	0.4491	0.2369	0.0914	0.0016	-0.0185	0.2938	0.0959	-0.0994	0.7083	-0.1371	0.7748	0.3633	0.317	0.1966	0.3837	0.5244	-0.0226	0.0139	-0.4514	-0.2073	0.2432	0.3944	-0.1516	0.3534	0.4118	0.3581	0.476	0.4475	-0.3688	-0.0534	-0.3073	-0.004	-0.1188
FBgn0001170	0.6271	0.4358	-1.2765	0.3783	0.0192	-1.2584	0.3415	-2.2582	-0.6261	0.8448	0.5076	-0.188	-1.8883	-0.0939	0.478	0.3612	0.35	0.9618	-0.7875	0.2429	0.0623	0.1018	-2.0133	0.0983	-1.2683	0.5841	-0.4223	-0.4177	0.1895	0.1872	-0.7609	0.246	1.0614	-0.0667	-0.299	-0.7684	0.8721	0.2852	0.2388	1.2111	-0.0658	-0.6055	1.0085	0.3766	0.7939	-1.3253	1.2836	-0.0304	-0.04
FBgn0001174	0.2212	-0.5906	-0.8187	-0.0613	1.2862	-0.0558	-0.5682	-1.0009	0.1359	-0.0383	0.4921	-0.1409	0.129	-0.2608	-0.1405	0.4198	-0.4676	0.2876	0.8318	-0.4962	-0.5963	-0.8543	0.2395	-0.0804	-0.0073	-1.3543	-0.8212	-0.8085	-0.1832	1.3276	0.2775	0.3126	1.2774	1.3341	0.3296	0.3739	0.441	1.0884	0.8695	-1.7122	-0.6103	-1.9482	-0.5202	-1.3299	0.1783	0.5693	1.3842	-0.1339	-1.1494
FBgn0001179	-0.1445	-0.0643	0.2046	0.1718	0.0836	0.0222	0.3637	0.0064	0.0404	-0.3497	-0.1801	-0.1372	-0.1747	0.2789	0.0905	0.0747	0.2961	0.4653	-0.165	0.1938	-0.0051	1e-04	0.2046	-0.0692	0.3211	0.0268	0.0286	-0.0298	0.0898	0.061	0.5242	0.4064	-0.053	-0.1481	-0.1262	0.216	0.188	0.178	-0.1206	0.287	-0.1349	-0.1754	0.0219	0.1746	0.0658	-0.0032	-0.4136	-0.2052	-0.3085
FBgn0001180	-0.5226	-0.6121	-1.0316	-0.6361	0.8037	-0.1583	0.2983	-0.4095	-0.2325	-0.3039	-0.0358	-0.023	0.8722	0.3729	0.2879	-0.1067	0.0588	0.3618	0.1216	-0.3809	0.1287	0.1978	1.3379	-0.5949	0.9582	-0.4677	0.5606	1.26	-0.1198	0.7235	0.4575	1.7762	1.0474	0.2597	-0.6353	1.301	0.5386	0.788	0.492	0.1216	0.6964	0.4577	0.3646	1.0516	-0.1994	0.4132	0.2187	0.4682	-0.0573
FBgn0001185	-0.1812	0.023	0.5536	0.0898	0.2216	0.183	0.2985	0.3023	0.2467	0.0039	0.1503	0.1423	-0.3566	0.5886	0.1357	0.3274	-0.0374	-0.0323	-0.0403	-0.4164	-0.0761	-0.0451	0.029	-0.0312	0.6588	0.2628	0.512	-0.3627	-1.145	0.076	0.2571	-0.2288	-0.0446	-0.4285	-0.3507	-0.4176	0.3874	-0.1559	0.0526	0.6303	-0.0756	0.3883	0.3184	0.2285	-0.0244	0.1235	-0.3153	-0.0587	-0.0436
FBgn0001186	-0.2272	-0.1771	6e-04	0.09	-0.4215	-0.2162	0.1461	-0.0699	0.2452	-0.0407	0.3398	0.3892	-0.1758	0.1914	-0.2774	-0.0972	-0.1721	-0.4977	-0.0591	-0.2867	-0.4151	0.1009	0.3997	-0.1072	0.177	0.1389	-0.0319	0.1092	-0.1319	0.2125	0.1009	0.3068	0.383	-0.106	-0.1906	0.5395	0.526	0.1164	-0.0067	0.4131	0.4783	0.3527	0.399	0.2534	0.1455	-0.1961	-0.0169	-0.1426	-0.256
FBgn0001187	0.6811	0.2731	0.7481	0.0698	-0.4229	-0.0282	0.1132	0.7114	0.4115	-0.3142	-0.0214	0.3579	-0.7142	0.4903	0.0181	0.6257	-0.1829	-0.5125	0.6646	0.0157	0.3349	-0.4793	-0.0559	0.0115	0.2576	0.2339	0.6862	0.0309	0.1537	-0.0913	-0.3882	-0.0985	-0.5582	0.1062	-0.5346	-0.1504	0.525	0.259	-0.6133	0.7786	0.263	0.5707	0.6772	0.0806	0.129	-0.0788	0.0312	0.1075	-0.2274
FBgn0001189	-0.0696	0.0848	0.0194	-0.0439	0.034	0.1238	0.2556	0.2535	0.3091	-0.0461	0.0184	0.1239	0.005	0.4504	-0.1574	-0.1742	0.1116	-0.2848	0.0538	-0.2579	-0.1688	-0.0081	0.355	-0.2767	0.3522	-1e-04	0.7486	0.1536	0.1548	0.1221	-0.1793	0.0168	0.0669	-0.1719	-0.293	-0.0238	0.5257	0.4088	-0.0482	0.451	0.3513	0.4843	0.4015	0.1215	-0.0095	-0.2236	-0.2166	-0.0893	-0.1119
FBgn0001197	-0.1345	0.0181	0.0262	0.0518	0.5589	-0.1376	-0.0325	-0.1081	-0.0335	-0.0869	-0.1768	-0.2735	0.1608	-0.0824	-0.026	0.0137	0.0656	0.1761	-0.1025	-0.2399	0.1276	0.2924	-0.136	0.1031	-0.1639	-0.0826	0.1776	0.0352	0.3116	-0.0375	0.1804	-0.0625	0.0067	0.2633	-0.117	0.0417	-0.288	0.1803	-0.036	0.0077	-0.2007	-0.0489	0.1985	0.3461	-0.2027	-0.1713	-0.1162	0.1402	-0.0011
FBgn0001202	0.0127	-0.0407	0.1958	-0.133	-0.0433	-0.0077	0.1046	-0.1416	-0.1808	-0.1428	-0.0304	-0.1079	-0.1498	0.0066	-0.1935	0.0623	-0.1173	-0.2888	-0.0601	0.1161	-1.1008	-0.0722	0.2358	-0.034	0.2186	0.2268	0.1186	0.186	0.1294	0.2475	-0.8669	0.248	0.0316	0.1046	0.0097	0.0123	0.2612	0.3328	-0.1565	0.1297	0.2438	0.192	0.0802	0.1364	0.0428	-0.0338	0.1267	-0.0326	0.0961
FBgn0001206	-0.5176	0.0796	-0.3055	0.1945	0.5404	0.2313	0.0381	0.2963	0.1127	0.3334	-0.0722	-0.334	0.3336	-0.0793	0.3872	-0.5323	0.3599	0.0805	0.5011	-0.1019	-0.0416	-0.2537	-0.1907	-0.0579	0.4444	-0.5637	0.1161	-0.0339	0.0211	-0.1744	0.1608	-0.0766	-0.2901	0.0737	0.0671	0.2402	-0.1036	0.4988	-0.0774	0.0493	-0.0878	-0.1662	-0.0516	0.0674	-0.4367	-0.0962	-0.4203	-0.4999	-0.3708
FBgn0001208	1.2393	0.5044	1.2823	0.35	-0.5391	-0.4233	0.5595	0.3251	0.677	-0.9257	0.0974	0.2558	-1.0389	0.3116	0.0896	0.1536	-0.6623	-1.9126	-0.1901	0.7412	-0.1344	-1.1949	-0.9539	0.1874	0.2793	0.5104	0.2741	-0.5049	-0.312	-0.5483	-0.9622	-0.471	-0.8511	-0.2306	-0.0542	-1.2404	0.573	0.5024	-0.6862	0.517	0.005	0.8261	0.563	-0.4237	0.3459	-0.1803	0.2631	-0.1804	-0.4626
FBgn0001215	-0.184	-0.1567	-0.3281	0.4041	0.4016	0.2786	0.238	0.2027	0.0151	0.2689	0.3034	0.0238	0.0309	0.0425	0.2143	-0.1424	0.2923	0.3509	0.0156	-0.0958	0.0813	0.2516	-0.2134	-0.1619	0.173	-0.4619	-0.0037	0.0191	0.0011	0.0577	-0.0139	-0.2236	-0.0051	0.136	0.159	0.0451	-0.1669	-0.0716	0.0039	-0.2425	-0.1842	-0.1875	-0.0311	-0.1057	-0.2742	-0.2906	-0.2371	-0.179	-0.0054
FBgn0001216	0.0812	0.1331	0.0568	0.0223	-0.3668	-0.1995	-0.3074	-0.326	-0.5083	-0.0224	0.2829	0.083	-0.127	-0.2434	-0.3263	-0.2949	-0.2405	-0.0353	-0.1385	-0.1501	-0.0138	-0.1588	0.2481	-0.0946	-0.3976	-0.0464	-1.2043	-0.5858	-0.7456	-0.0514	0.0519	-0.1493	0.0861	0.0747	0.4649	0.4124	-0.0968	-0.1715	0.1524	-0.5151	-0.3224	-0.3689	-0.1609	-0.2823	0.1463	0.1921	0.2481	0.1233	0.0499
FBgn0001217	-0.1311	0.1091	-0.3064	0.4535	0.1431	0.2216	-0.1059	-0.0711	-0.3794	0.3738	0.3622	0.0191	0.3098	-0.5443	0.1164	-0.1356	-0.0023	0.3135	-0.171	0.068	0.1875	-0.1616	-0.756	-0.1694	-0.3677	-0.5894	-1.3756	-0.2858	-0.3027	-0.1389	-0.179	-0.7697	-0.1439	0.2098	0.5423	0.1201	-0.6746	-0.484	0.2827	-1.0481	-0.6345	-0.7259	-0.3936	-0.3781	-0.1662	-0.0562	0.0431	-0.1319	0.0138
FBgn0001218	0.0798	-0.0193	-0.1398	-0.2941	-0.0209	-0.2008	0.0858	0.1556	0.0953	-0.0694	-0.0622	-0.2975	-0.0121	0.511	0.3065	-0.5083	0.2033	-0.2918	0.3622	0.2254	-0.39	-0.1058	0.7488	0.059	0.2884	0.2078	1.5456	0.3518	0.315	0.1234	-0.112	0.1958	0.3159	-0.0933	-0.3364	9e-04	0.2466	0.625	0.0102	0.1974	0.418	0.4686	0.2727	-0.0644	-0.0462	0.0056	-0.1746	-0.1441	0.2095
FBgn0001220	5e-04	0.1388	0.1726	0.3099	0.1137	0.014	0.0012	0.0158	-0.0694	0.1642	0.1589	0.0421	0.2076	-0.0838	0.0271	0.0234	-0.0018	0.1631	-0.1046	0.003	0.0762	-0.1167	-0.2592	-0.0436	-0.0511	-0.2106	-0.3895	-0.0737	-0.1985	-0.0317	-0.0019	-0.3258	-0.1068	1e-04	0.246	0.0312	-0.1129	-0.0244	0.088	-0.16	-0.1372	-0.1939	-0.0094	-0.062	-0.0061	-0.1105	-0.1491	-0.1266	-0.1568
FBgn0001222	-0.1427	0.0329	-0.0172	0.1695	0.1857	0.1183	0.0582	0.1068	0.1664	0.0077	0.0731	-0.0707	0.0037	0.1953	0.0562	-0.3259	0.0936	0.1485	0.2597	-0.1814	0.0753	0.1265	-0.0623	0.0053	0.531	0.1	0.4015	0.2261	0.1974	0.1791	0.2173	0.2101	-0.0108	-0.1084	-0.1769	-0.1039	0.1862	0.3309	0.0658	0.2202	0.1668	0.0443	0.1483	0.1009	-0.2482	-0.2182	-0.0866	-0.0357	0.0193
FBgn0001224	0.7058	0.4779	0.2234	0.1785	-0.4232	-0.2936	-0.1767	-0.124	-0.3563	-0.3547	-0.3405	0.1988	-0.2491	-0.8648	-0.3724	-0.043	-0.1886	0.3758	-0.5856	0.2991	0.0529	-0.6703	-0.8732	0.5185	-0.297	0.3828	-0.9385	-0.7902	-0.7428	-0.6121	-0.2442	-0.1753	-0.4868	-0.1864	0.9183	-0.1872	-1.3121	-0.6302	-0.2617	-0.7912	-0.9751	-1.2916	-0.6384	-0.3782	0.6216	-0.1569	-0.1776	0.1286	-0.1306
FBgn0001225	0.4891	0.2541	0.1504	0.1471	0.2959	-0.217	-0.1074	-0.1358	0.0894	-0.4948	-0.5543	-0.3806	0.4659	-0.7818	0.0796	0.2414	0.4509	0.8224	-0.3256	0.0749	0.051	0.3111	-1.1752	0.2279	-0.1166	0.1269	-0.8644	-0.4102	-0.0881	-0.8029	0.362	-0.0408	-0.3647	-0.2298	0.2732	-0.2811	-1.7177	-0.1092	-0.1723	-0.5453	-0.8355	-1.2844	-0.7888	0.394	0.201	0.0192	-0.236	0.2055	-0.0762
FBgn0001226	0.2122	0.3002	-0.0627	0.2438	0.3792	-0.031	-0.1803	-0.1991	0.1465	-0.5554	-0.4787	-0.3292	0.6325	-0.8884	-0.109	0.0357	0.6638	0.638	-0.23	0.1113	0.1195	0.3293	-1.5668	0.1471	-0.1219	0.0555	-0.8211	-0.5018	-0.0799	-0.5096	0.8756	0.1118	-0.5816	-0.0222	0.0162	0.0561	-1.3971	-0.0457	-0.3131	-0.3373	-0.6822	-1.2112	-0.4287	0.5975	-0.2893	-0.0992	-0.194	-0.0913	-0.1726
FBgn0001227	-0.4031	-0.2497	0.9058	-0.4798	-1.0058	-0.0694	-0.493	0.7219	-0.2078	-0.1818	-0.2806	0.4892	0.6418	-0.2949	-0.3996	-1.2669	-0.971	-0.2062	-0.0223	-0.2303	1.0534	-0.1629	0.4356	0.9976	0.4725	1.0028	-0.8946	-0.1375	0.569	0.287	0.2427	0.4239	-0.7747	0.5897	0.4623	0.7589	-1.3343	-0.3987	-1.6861	-0.4857	0.4772	0.1933	0.4206	0.8643	0.2665	-0.5606	-0.0302	0.1578	0.6331
FBgn0001228	-1.0187	-0.5802	2.3262	-2.7266	-1.402	-1.5687	-1.681	-1.0593	-1.4034	-0.4856	-0.9833	2.6917	1.0416	-1.4331	-1.7525	-0.6752	-0.8813	-1.009	2.3412	2.7617	-1.0687	-0.5988	-2.2376	-1.2479	-0.7059	2.4934	-1.1785	-1.4897	-1.3399	-0.1429	-0.9853	0.5145	-1.741	3.224	0.031	-0.9832	-0.7216	-1.3694	-0.9256	-2.3932	-1.7184	-1.8291	-1.202	0.023	-0.2336	-0.3735	0.7037	-0.5801	-0.6497
FBgn0001229	-0.4684	-0.4094	1.1644	-0.7489	-0.4031	-0.6023	0.0345	-0.3515	-1.0973	0.0408	-1.0381	0.3792	-0.1643	-0.9186	-0.2688	-0.6957	-0.6543	-1.3426	0.0224	1.0526	0.0663	-0.93	0.123	0.0699	-1.4138	0.5062	-0.3601	-0.4333	0.0616	-0.1964	-0.721	0.7299	-0.4727	0.6308	0.5415	-0.0497	-0.9368	-0.8944	-1.0447	0.3236	0.0484	-0.3751	-0.5828	-0.4127	0.6362	-0.9186	0.6923	-0.039	-0.5847
FBgn0001230	0.2462	0.1624	-0.3345	0.205	0.3273	-0.0303	0.2191	0.0683	0.3035	-0.3503	-0.3461	-0.31	0.5585	-0.47	0.4867	0.6466	0.7143	1.1255	-0.7229	-0.0813	-0.0361	0.4854	-0.6124	0.2072	-0.1456	-0.4066	-0.8875	-0.1857	-0.0517	-0.725	0.3979	0.0362	-0.4895	-0.4211	0.2268	-0.1039	-1.2677	-0.1423	-0.0127	-0.5095	-0.5668	-1.0666	-0.4135	0.4039	0.0462	-0.1645	-0.4442	-0.3314	-0.3984
FBgn0001233	-0.3411	0.3116	-0.099	0.1286	0.438	-0.0758	-0.1239	-0.1442	0.0276	0.2433	-0.1115	-0.0664	0.3206	0.2784	0.1523	0.1236	0.3188	0.5652	-0.0578	-0.0486	0.2023	0.1074	-0.3095	0.1308	0.1425	-0.1716	-0.1238	0.273	0.2038	0.0605	0.2026	0.0253	0.1134	0.241	0.0057	0.0994	0.041	0.2294	0.3345	0.1888	0.1839	0.1335	0.1559	0.5598	-0.3091	0.175	0.0856	0.1825	0.1387
FBgn0001235	-0.1819	-0.5878	-0.0255	0.0841	0.1759	0.1956	0.2599	0.1283	0.4193	-0.0986	0.4352	0.1499	-0.0504	0.2571	-0.3887	-0.2655	-0.0908	-0.1099	0.0216	0.1222	-0.2971	-0.0829	0.4775	0.1647	0.5122	0.2785	-0.1248	0.5988	-0.1187	0.6429	-0.1338	0.7758	0.3627	0.208	-0.2235	0.328	0.5633	0.0153	-0.2069	0.5539	1.0875	0.875	0.5888	0.5016	0.053	-0.0568	-0.123	-0.0379	-0.2532
FBgn0001247	-0.1289	0.0467	-0.0122	0.1794	-0.0213	0.0561	0.0268	0.0481	0.0891	0.072	0.2286	0.0918	0.027	-0.0488	-0.068	0.0515	0.106	0.1121	-0.0186	-0.0098	-0.1513	-0.1276	0.1603	-0.0136	0.1626	-0.1922	0.0528	-0.0233	-0.255	-0.0294	0.0439	0.0586	0.002	-0.0768	0.0088	-0.0415	0.0764	0.1045	-0.198	-0.0222	-0.0395	0.0543	0.1384	0.1758	0.0583	-0.2191	-0.1752	-0.1457	-0.2647
FBgn0001248	0.1096	0.1485	0.5505	0.2936	-0.2378	-0.2592	0.2286	0.2762	0.2681	0	0.2053	0.3607	-0.2265	0.0427	0.0157	-0.0028	-0.2602	-0.4221	0.1275	-0.1611	0.1608	-0.4207	-0.1589	0.0534	0.1373	0.1708	0.167	0.1054	0.0516	-0.1048	-0.3395	-0.1625	-0.0704	-0.2743	-0.0608	-0.0073	0.1605	-0.0023	-0.3446	0.136	-0.0882	0.0029	0.1751	-0.1273	0.2127	0.0348	0.0056	-0.0257	-0.1039
FBgn0001250	-0.0936	0.0164	0.0775	0.036	-0.1858	-0.1015	0.0738	-0.0856	0.1103	-0.3181	0.2427	-0.0328	0.0707	0.0585	-0.0857	7e-04	-0.0161	-0.0985	0.1492	0.0583	-0.1125	0.0977	0.4197	-0.2156	0.34	0.2351	0.2634	0.1217	-0.0416	0.2106	0.339	0.2861	0.2604	0.032	0.053	0.3404	0.508	0.3323	-0.1255	0.3623	0.4479	0.4319	0.4142	0.4426	0.2864	-0.0155	-0.2276	0.1128	0.0116
FBgn0001253	0.2115	0.1171	1.3193	0.3984	2.6968	0.311	-0.5871	0.2193	-1.9053	-1.1671	-0.0199	0.1167	-0.2538	-1.885	-2.2336	-1.5062	-2.1706	-1.1425	0.0843	-0.298	0.2323	-0.0681	-0.5284	0.1729	1.1273	-1.056	-1.2044	-1.192	-0.3008	-0.075	-0.9257	-0.032	1.1356	-0.4205	0.3215	-1.4876	0.3131	-1.8707	-1.2759	0.6813	-0.268	0.4991	-0.5436	-0.4761	-0.3664	0.3824	0.4545	0.7881	0.0345
FBgn0001255	-0.0196	0.3626	0.3201	-0.8434	-0.019	0.5137	-0.2082	-0.1951	0.5541	-0.1452	-0.1458	-1.4079	0.2759	0.7263	-0.1743	-0.6109	-0.1137	0.4499	0.5998	0.2513	-0.692	0.5796	0.4163	0.0119	0.2329	0.3891	0.4846	0.2563	-0.1331	0.0261	-0.1165	-0.1909	-0.0248	-0.7298	0.2785	-1.6204	0.2753	0.328	-0.5538	-1.4809	-0.0783	-0.3396	0.5734	-0.0951	0.37	0.5148	0.1943	0.9942	-0.2357
FBgn0001256	-0.8909	0.8017	0.5483	0.3793	2.7871	-1.6236	0.4504	-0.5128	-1.8406	-0.7151	-1.0437	-1.2867	1.0393	-1.0706	-0.5919	-0.7179	-0.8777	-0.027	-0.6485	-0.0037	-0.7288	-0.434	0.5292	-1.4852	-1.1298	0.3595	-1.14	1.2183	0.3619	0.1182	0.1491	0.4838	0.8236	0.8149	0.4522	-0.2027	-0.7854	0.172	-0.8569	-1.216	-1.3556	0.3106	-0.889	0.8347	-0.0076	1.8227	2.1245	0.6052	-0.9015
FBgn0001257	-0.543	-0.0018	0.3195	0.573	0.5633	0.3034	-0.0855	0.1583	0.7057	0.4122	0.1192	0.5441	-0.4186	0.6876	-0.2262	-0.5311	-0.3246	0.0591	0.2702	-0.0866	0.1355	0.1769	0.3611	0.3618	1.087	0.1446	-0.3054	0.5514	-0.004	0.3144	-0.146	-0.3164	-0.1205	-0.0368	-0.0406	0.1785	0.1777	-0.2708	-0.0176	0.3373	0.2051	0.1722	-0.0489	-0.2398	0.0941	-0.4657	-0.2521	-0.2449	-0.3661
FBgn0001258	0.9078	-0.1859	-0.0177	0.3083	-0.3817	-0.1727	0.3243	-0.5401	0.0442	-0.1205	0.0349	-0.4515	0.0555	0.2446	0.2076	0.396	-0.7335	-1.0063	0.0185	-0.232	-0.0685	-0.4979	-0.6222	0.2237	-0.0064	0.1928	1.239	0.5064	0.7231	-0.4683	-0.3654	0.5639	-0.1608	-0.4018	-0.2942	-0.4175	0.7391	0.7088	0.2118	0.8222	0.5888	0.4877	1.0876	-0.0612	0.5439	0.3509	0.4452	0.4182	0.6384
FBgn0001259	0.1588	-0.5546	0.2177	-0.7103	0.136	-0.3779	0.03	-0.3664	-0.4494	-1.0499	0.0158	-0.6668	0.7812	-0.4565	-0.1864	-0.5771	-0.1341	0.0072	-0.2377	0.4883	0.0127	-0.1942	0.032	0.3354	-0.0867	0.3606	-0.1523	0.285	-0.5562	-0.9329	-0.8283	0.68	-0.4417	-0.2951	-0.0427	0.2282	-0.0432	0.1258	-0.1594	-0.7397	-0.3106	-0.1594	-0.0115	0.1699	0.9525	0.8519	1.002	0.3037	-0.341
FBgn0001263	0.1323	0.2247	0.334	0.3552	-0.4743	0.1791	1.0838	0.4365	0.2329	0.2193	0.2195	0.3687	0.0875	0.193	-0.2129	-0.2863	0.3033	-1.4005	0.0403	-0.1995	-1.1482	-0.2128	-0.532	-0.0158	0.4089	0.6912	-0.6863	0.2131	-0.3425	0.4022	-0.0388	0.1066	-0.0992	0.3091	-0.0019	-0.3337	0.2227	0.23	-0.9656	0.0322	0.2673	0.5677	0.2892	-0.0258	0.3824	0.2661	-0.0409	-0.1501	-0.1415
FBgn0001269	-0.2117	-0.3956	-0.6386	0.1426	-0.0606	0.2803	-0.3977	0.1621	0.1039	0.1412	0.3685	0.2686	-0.2008	0.076	-0.1111	-0.8677	-0.0348	-0.4495	-0.0588	-0.0364	-0.273	-0.1552	0.0138	-0.3588	-0.4394	-0.4496	-0.6489	0.4206	0.1015	0.5095	-0.1868	0.0679	0.1037	0.5375	0.1467	0.1672	-0.1493	-0.099	0.1386	-0.338	0.1114	0.2354	-0.1221	-0.2034	-0.6244	-0.3324	-0.0712	0.2522	0.1886
FBgn0001276	0.0391	0.5057	0.3572	-0.1529	0.4311	-0.8192	0.2903	-0.0274	-0.0477	-0.1457	-0.1306	0.0342	-0.5511	0.1917	-0.3796	0.2807	-0.3121	-0.3894	0.1908	0.0946	0.1113	0.2098	0.2905	0.047	-0.0056	0.1673	0.6695	0.1343	0.0253	-0.0586	0.2922	0.0966	0.0573	-0.1114	-0.2446	0.0477	0.0042	0.2379	0.0845	0.1709	-0.0837	0.1338	0.1369	0.156	0.0413	-0.2435	0.1769	0.0612	-0.6152
FBgn0001280	0.0893	0.0776	0.0428	0.2069	0.0448	-0.1206	-0.0735	-0.0806	-0.3652	0.1514	0.1305	0.1167	0.2206	-0.2995	-0.1267	0.3053	-0.0119	0.0182	-0.1408	-0.0128	0.2356	-0.1102	-0.2976	0.1636	-0.426	-0.0568	-0.6547	-0.5192	-0.2963	-0.1757	0.0234	-0.3938	-0.0207	0.1385	0.2944	0.0102	-0.4406	-0.1165	0.1198	-0.6024	-0.4472	-0.3737	-0.2666	-0.1263	-0.0261	-0.2104	0.0266	-0.0852	0.0238
FBgn0001281	0.2527	0.2681	0.0093	0.5638	-0.0378	0.0595	-0.1087	0.0589	-0.4598	0.3289	0.4038	0.1967	0.1378	-0.5241	0.0531	0.2394	-0.1792	0.2726	-0.2792	0.1536	0.2373	-0.2324	-0.6075	0.175	-0.6501	-0.1617	-1.2199	-0.4976	-0.385	-0.1147	-0.2523	-0.7124	-0.0265	0.214	0.6752	0.0493	-0.6598	-0.4121	0.3241	-1.0315	-0.7398	-0.5883	-0.4871	-0.4223	0.077	-0.1367	0.0735	-0.0751	-0.0702
FBgn0001285	0.3623	1.1371	-2.2208	-1.6194	-2.339	-0.5044	-1.4158	-0.6493	-1.6846	-1.5696	-1.8893	0.2902	-1.8995	-0.5007	1.3037	-1.2797	0.0656	0.2066	0.0307	-1.1754	0.4686	0.8273	0.4414	0.3898	-1.345	1.5117	-0.5416	-1.3278	-0.2566	-0.6888	-1.7642	0.6958	-1.694	1.0997	-0.1622	-0.5611	0.3231	-0.3392	1.0188	0.8021	1.739	-0.6354	0.361	-0.0633	0.8047	2.3079	1.658	1.1662	1.9169
FBgn0001291	-0.0476	-0.0613	-0.0341	0.0065	-0.1042	-0.1092	-0.1189	-0.0942	-0.053	-3e-04	-0.1247	0.0114	0.0496	-0.2439	-0.0595	0.1524	-0.1013	-0.0711	-0.01	-0.0319	-0.096	0.0056	-0.219	0.0879	0.1294	0.0519	-0.0588	-0.1777	-0.041	-0.1553	-0.1925	-0.3153	-0.1197	-0.1792	0.237	-0.3291	-0.0049	-0.1413	-0.0059	-0.1204	-0.2433	-0.2815	-0.1956	-0.0169	-0.114	0.0059	-0.1201	-0.1175	-0.0917
FBgn0001296	-0.3127	0.0144	0.2019	0.25	0.2169	0.0268	0.1057	0.2756	0.0771	-0.0367	0.154	0.1704	-0.1751	0.3783	-0.132	-0.7355	-0.2461	-0.1428	0.1533	0.141	-0.2126	0.2635	0.3723	-0.0951	0.3982	0.236	-0.2089	0.3164	-0.2825	0.4512	0.0496	0.0359	-0.094	0.1422	-0.0602	-0.2274	0.1442	0.0841	-0.273	0.1633	0.2273	0.0686	0.0062	0.1883	0.0291	-0.0918	0.0757	-0.2506	-0.2944
FBgn0001297	-0.582	-0.4788	-0.2789	-0.1386	-0.2184	-0.1353	-0.0744	-0.3009	0.1634	0.0124	0.2737	0.0844	0.0245	0.4153	-0.0904	0.0151	0.1226	0.0839	0.2748	-0.4496	-0.297	0.3542	0.796	-0.4123	0.483	-0.1071	0.2804	0.3422	0.2198	0.5249	0.1189	0.5556	0.3617	-0.0149	-0.2191	0.4336	0.6574	0.2575	0.1639	0.4219	0.5094	0.3538	0.3799	0.524	-0.0736	-0.1465	-0.1109	-0.0996	0.0334
FBgn0001301	-0.4296	-0.3096	-0.2713	0.1963	0.2019	0.4562	0.026	0.1456	0.3818	0.0632	0.2687	-0.0335	0.1802	0.2617	0.0578	-0.3614	0.1457	0.5109	-0.1574	-0.1828	-0.0746	0.2074	0.1072	-0.1388	0.5392	-0.4203	-0.1634	0.2022	-0.2106	0.0181	0.1934	0.1883	-0.009	-0.198	-0.0765	0.0747	-0.1157	-0.0261	-0.166	-0.099	-0.0021	-0.1866	-0.1257	0.317	0.056	-0.1898	-0.4627	0.1277	-0.3749
FBgn0001308	-0.0272	-0.0695	0.0412	0.0744	-0.0454	0.021	0.1302	-0.008	0.3146	-0.156	-0.0066	-0.0032	-0.0984	0.2014	-0.0578	-0.0871	-0.0134	-0.0745	-0.0227	0.0256	-0.0354	-0.016	0.274	0.0086	0.2067	0.1058	0.4967	0.3612	0.2603	0.1606	0.0917	0.2334	0.0482	-0.2054	-0.1456	0.0016	0.4426	0.2899	-0.1235	0.2962	0.3229	0.2513	0.2957	0.2642	0.2047	-0.1028	-0.1146	-0.0016	-0.1542
FBgn0001311	0.3679	-0.7114	0.2318	-1.3359	0.1999	0.3449	-0.1507	-1.7569	-0.7752	-1.4169	0.3036	-0.3922	0.5548	0.434	-1.2522	-2.4969	-0.0344	0.8444	-2.377	0.6759	-0.9203	-1.0347	0.0815	0.8931	-0.5064	0.9208	-1.922	0.5087	-1.2448	-0.229	-0.9626	1.376	-0.1021	-0.3906	0.6009	-0.0189	-1.2316	-0.3917	0.012	-1.4774	0.1642	0.0999	-0.9214	0.8811	1.2217	1.5506	1.2453	0.6687	0.0619
FBgn0001313	-0.0922	0.1114	-0.2711	1.0111	0.3849	0.2832	0.7812	0.329	0.311	1.2561	0.804	0.626	1.4373	-0.4341	1.0481	-0.1572	0.3742	0.7664	0.3474	0.6667	0.2403	-0.0809	-0.3079	0.0133	-0.3723	-0.193	-1.0969	-0.5488	-0.0764	0.0184	-0.2971	-0.6568	0.4901	0.5084	0.3479	-0.2487	-0.288	-0.7673	0.3804	-0.6726	-0.6458	-0.1109	-0.2644	-0.2275	-0.1022	-0.4027	-0.8106	0.056	-0.5459
FBgn0001314	0.5929	-0.4048	-0.2549	0.7723	0.5663	0.7286	0.2972	1.3776	0.0196	1.7625	0.693	1.3181	1.061	0.4034	0.8099	-0.8033	1.4428	0.8451	1.1289	0.0823	-0.0384	0.0435	-0.5891	-0.8357	0.0248	-1.2482	-1.2453	0.4483	0.0883	0.8118	-0.4067	-1.1393	-0.4481	1.1466	1.3186	0.4752	-0.6598	-1.0805	-0.1431	-0.7494	-0.579	-1.0187	-1.2421	-1.2584	-0.3033	0.0264	-0.7721	0.3074	-0.0476
FBgn0001315	0.7794	0.548	-0.1298	0.712	0.1187	0.5741	0.471	0.6994	0.1215	1.0789	0.3678	0.1766	0.9116	-0.056	0.8295	-0.4881	0.6077	0.8192	0.3937	0.6342	0.1011	-0.7127	-0.8487	0.4811	-0.4766	-0.1847	-1.3424	-0.8357	-0.3938	-0.3796	-0.7585	-1.0374	-0.4266	0.6062	1.0071	0.042	-0.6347	-0.551	0.003	-1.4272	-1.0433	-1.6792	-0.6346	-0.7334	0.4319	-0.6432	-0.9621	-0.5774	-0.2613
FBgn0001316	-0.2676	-0.1519	-0.0805	-0.1176	0.211	0.2104	-0.0768	-0.0446	-0.0409	0.1046	0.316	-0.27	-0.0706	0.2396	4e-04	-0.3638	-0.0136	-0.0794	0.1354	0.018	-0.0053	0.0326	0.1906	-0.0672	0.232	0.0652	0.2278	0.3011	0.2289	0.1883	0.0595	0.0918	0.15	0.035	-0.0112	0.1092	0.4885	0.0434	-0.1022	0.3046	0.4155	0.0474	0.3262	0.2918	0.2365	-0.0334	-0.2569	0.0601	-0.0588
FBgn0001319	-0.1657	-0.5535	0.36	0.4518	-0.4432	0.2273	0.6325	0.1742	-0.2896	0.2056	0.4756	0.3523	0.2539	0.7417	-0.8819	-0.5637	-0.4012	-1.638	0.273	-0.0102	0.1294	-0.2445	0.3166	0.32	0.026	0.5466	-0.7778	0.5789	0.3119	0.6418	-0.1049	0.1148	-0.0392	0.3663	-0.068	-0.6654	0.1769	0.1646	-0.4378	0.2287	1.216	0.2411	0.3933	-0.0441	0.6266	0.3369	-0.5798	0.624	0.2044
FBgn0001320	0.0863	0.2482	0.1345	-0.2497	-0.2158	-0.2016	-0.3635	0.2774	-0.1313	-0.3778	0.0573	-0.4671	-0.4654	0.0218	-0.1984	-0.3585	-0.1623	-0.186	0.1368	0.1473	-0.0634	0.1741	0.4856	-0.0038	-0.0457	0.521	-0.1448	0.4896	0.1169	0.1254	-0.3642	-0.3693	0.5899	0.1421	0.235	0.3812	-0.0417	-0.2688	-0.1421	-0.4831	-0.3459	0.1793	-0.0146	-0.1392	0.0067	0.5139	0.2714	0.352	0.0059
FBgn0001321	0.3391	-0.4492	-0.1539	-0.6345	0.0874	0.1826	-0.1258	-0.3911	-0.3347	-0.553	0.2649	-0.0438	0.7734	-0.3118	-0.7537	-0.874	-0.1369	0.4132	-0.9674	0.0563	-0.6829	-0.2095	-0.0638	0.4248	-0.6128	0.5629	-1.1023	0.3405	-0.29	0.2962	-0.6561	0.7635	0.0296	-0.0012	-0.1616	0.1769	-0.4205	-0.0592	-0.0741	-1.0082	0.0932	0.132	-0.6159	0.2962	0.7298	0.8464	0.9242	0.2877	-0.1094
FBgn0001323	-0.2624	-0.4934	-0.02	-0.2598	-0.2117	-0.156	-0.1	-0.1693	0.1023	-0.2337	0.0322	0.2659	-0.5535	-0.1008	-0.3657	0.0819	-0.2679	-0.0069	-0.2938	0.1572	-0.1754	-0.1729	0.0333	0.1764	-0.3966	0.6654	-0.0632	0.3938	0.0334	0.6841	0.2758	0.2282	0.1551	-0.0676	0.4365	0.3422	0.2404	-0.1241	0.314	-0.2765	0.505	0.2813	-0.2805	-0.0699	-0.5164	0.3183	0.4627	0.2733	-0.0143
FBgn0001324	-0.3003	0.0211	-0.0738	0.2389	0.1113	0.0927	0.0107	0.0992	-0.0064	0.1014	0.2244	-0.238	0.1178	-0.1527	0.1842	-0.1193	0.2408	0.2966	-0.1661	0.0868	-0.0565	-0.2761	-0.3357	-0.0783	0.1315	-0.3718	-0.1577	-0.201	-0.4495	0.035	-0.0201	-0.5081	0.0583	0.1109	0.0933	-0.0919	-0.2098	-0.1147	0.0108	-0.2981	-0.2326	-0.1764	0.0061	-0.1712	-0.0242	-0.36	-0.3988	-0.1597	-0.2813
FBgn0001325	-0.9673	-1.0184	0.0606	-0.2766	1.0242	0.6661	-0.2257	0.5663	1.0079	1.0097	0.7613	-0.0427	-1.0205	0.5027	-0.1069	-0.9173	-0.3596	-0.7167	-0.3501	0.2671	0.021	0.6072	-0.1805	0.2746	-0.049	-0.533	-1.6501	-0.3879	-0.7816	0.4193	-0.227	-0.6002	-0.6585	1.0359	0.6863	-0.3252	-0.3929	0.8216	0.186	-0.6586	0.2777	0.2509	0.0813	0.4041	-0.9413	-1.6502	-1.4921	0.3374	0.0931
FBgn0001330	-0.317	-0.0803	0.3704	0.2229	0.5066	2e-04	0.3126	0.1749	0.5199	0.3196	-0.2705	0.1207	0.2496	0.2152	-0.2023	0.3271	0.4855	0.4102	0.0145	-0.2633	-0.3016	0.2513	0.586	-0.0884	0.447	0.156	0.7185	0.2879	0.2557	0.0201	0.4686	0.2663	0.0431	0.1844	-0.3581	-0.3516	0.3498	0.4308	0.0957	0.0446	0.2114	0.3425	0.2803	0.3916	0.0144	-0.3558	-0.0514	-0.0895	-0.1676
FBgn0001332	-0.4915	-0.1255	0.1662	0.1302	0.0765	-0.0124	0.4132	0.351	0.3513	0.0783	0.1965	0.0723	0.1605	0.5384	0.1347	-0.166	0.109	-0.344	0.1834	-0.0716	-0.1353	0.2728	0.5699	-0.3421	0.734	0.1316	0.5475	0.2519	0.1854	0.1656	0.3945	0.0401	0.2263	-0.0751	-0.4772	0.1594	0.4503	0.5281	0.0455	0.2596	0.2999	0.3263	0.4353	0.084	0.0797	-0.1117	-0.0165	-0.3906	-0.126
FBgn0001341	-0.1122	-0.2614	-0.168	0.2108	0.8944	-0.0137	0.1593	-0.0712	0.226	0.0655	0.0573	-0.1891	0.2606	0.1594	0.3293	0.2368	0.5919	0.3845	0.2236	0.0378	0.0524	0.3569	0.0277	0.0412	-0.0064	-0.3804	0.2627	0.1478	0.247	0.3049	0.3801	-0.0141	-0.5474	0.4127	-0.28	-0.0811	-0.2181	0.2658	0.3321	0.1741	0.2593	-0.1633	0.2147	0.4475	-0.4977	-0.1657	-0.2436	-0.0875	-0.08
FBgn0001404	-0.3879	-0.241	-0.1185	0.1273	0.1459	0.0204	0.2448	0.0223	0.3047	0.092	0.0632	0.0186	0.0133	0.2524	0.1254	-0.163	0.0714	-0.0771	0.1774	-0.0065	-0.2751	0.2183	0.4356	-0.1728	0.5161	0.0502	0.8096	0.416	0.309	0.3598	0.142	0.2567	0.194	-0.0622	-0.4213	0.0879	0.7073	0.382	0.1299	0.6072	0.5576	0.4763	0.5034	0.2246	-0.1261	-0.2657	-0.1734	-0.2411	-0.0145
FBgn0001491	-0.1017	0.0056	0.0078	0.0546	0.0938	-0.1668	0.0633	0.0618	0.0357	-0.072	-0.0097	-0.0587	0.2323	-0.1694	-0.1885	0.2601	0.0218	-0.1025	0.016	0.2437	0.0204	0.0754	-0.0581	0.1456	-0.1384	0.0194	-0.2677	-0.014	0.0846	-0.0397	0.1672	-0.2582	0.1281	0.2552	0.2106	-0.2809	-0.0697	0.048	0.1333	0.0174	-0.1321	-0.1195	-0.1025	-0.0022	-0.0264	-0.1777	-0.0311	0.067	0.1437
FBgn0001565	-0.2492	-0.0698	0.3409	-0.1217	-0.0436	-0.142	0.3257	0.4022	0.4218	-0.0189	-0.1314	0.102	0.0108	0.4066	-0.0459	0.1273	0.0676	-0.3472	0.2947	-0.2848	-0.3715	0.3245	0.7304	-0.2542	0.7164	0.0815	0.7138	0.2029	0.1731	0.0857	0.2396	0.0457	0.2755	-0.0569	-0.3001	0.1021	0.4895	0.4543	0.0447	0.3667	0.2545	0.4563	0.2707	-0.0537	0.1389	-0.1076	-0.2366	-0.075	0.0567
FBgn0001612	-0.2291	-0.1904	-0.1054	0.053	0.3707	0.0353	0.2117	0.0083	0.3926	0.3927	0.0231	0.1658	0.5052	0.0064	0.0824	0.1177	0.3385	0.3028	0.0834	-0.2522	0.1397	0.0415	-0.175	0.0481	-0.0893	0.1119	-0.1134	-0.0132	0.1036	0.1099	0.3536	0.3281	0.0443	0.2777	0.0096	0.0798	0.0676	0.0041	-0.111	-0.0203	-0.1914	-0.1793	0.0075	0.3205	-0.2754	-0.2108	-0.4674	-0.2393	-0.0541
FBgn0001624	-0.4326	-0.4071	-0.1024	-0.0493	0.0808	0.246	0.3664	0.0904	0.125	0.116	0.4508	-0.0581	0.1137	0.3109	-0.0478	-0.4204	0.1984	0.1148	0.0404	-0.1893	-0.3737	0.1327	0.7659	-0.1834	0.6133	0.0687	0.3133	0.2619	-0.0934	0.4047	0.2715	0.4507	0.3861	0.1256	-0.1446	0.3112	0.559	0.2587	-0.07	0.254	0.4982	0.3962	0.3847	0.3112	0.1403	-0.1754	-0.0795	-0.053	-0.1081
FBgn0001941	-0.3014	-0.0669	-0.2924	-0.0705	0.0014	0.1541	0.1024	-0.0182	0.1829	0.351	-0.1505	-0.0731	-0.9542	0.0817	0.2569	0.4525	0.0732	0.2162	0.2852	-0.3231	0.1812	0.3439	0.2494	0.0389	-0.1295	0.0109	0.5768	0.5809	0.9743	0.0334	0.0123	0.1537	0.1519	-0.122	-0.0726	-0.1145	1.0241	0.2444	-0.0512	0.7077	0.388	-1e-04	0.374	-0.4113	-0.0387	-0.2021	-0.0631	-0.0036	-0.1041
FBgn0001942	0.0601	0.2037	0.2805	-0.0813	-0.0455	-0.2253	0.2812	0.4746	0.4467	0.1678	-0.0685	0.0859	-1.1833	0.3071	0.0866	0.0704	-0.0096	-0.2528	0.3179	-0.0882	0.1057	0.0477	0.3341	0.0092	0.3343	0.3165	0.658	0.1424	0.1246	-0.033	-0.0265	-0.0763	0.0877	-0.0723	-0.2427	-0.0187	0.4305	0.2612	0.0807	-0.2835	0.1969	0.3904	0.3925	-0.9355	0.1225	0.0808	0.178	0.0225	0.1223
FBgn0001961	-0.0275	0.0825	0.0067	-0.0706	-0.1781	-0.1283	-0.0071	-0.112	-0.1464	0.0969	0.0108	-0.0116	-0.0541	-0.0407	-0.1264	0.2054	-0.121	-0.0118	-0.0848	-0.0547	0.0184	0.0309	-0.1647	0.0038	-0.0796	-0.0554	-0.03	0.0691	0.0808	-0.0971	-0.0345	-0.1798	-0.0861	-0.1537	-0.1103	-0.1352	0.1237	-0.107	-0.0368	0.0379	-0.0221	-0.091	0.1065	0.0884	-0.0319	0.059	0.0096	-0.182	-0.0227
FBgn0001965	-0.2656	-0.0968	0.0187	0.0853	0.0762	0.1447	0.0597	0.0825	0.0539	0.1555	0.0587	-0.4364	0.0308	0.2614	0.1852	-0.4702	0.2366	0.0881	0.13	0.1441	-0.0093	0.0926	-0.1321	-0.1268	0.424	-0.1481	0.0284	0.2619	0.0758	0.2609	0.2484	0.2098	-0.0983	-0.1189	-0.1248	-0.1207	0.3532	0.1694	-0.2045	0.1489	0.2089	0.0876	0.2055	0.4612	-0.0355	-0.1457	-0.3002	-0.0181	-0.1312
FBgn0001974	0.0426	-0.0012	0.1799	0.3146	0.165	-0.0766	0.2302	-0.2847	0.1073	0.128	-0.0086	0.1595	0.2556	-1.1469	-0.0744	0.0079	-0.1111	0.2421	-0.3077	-0.0357	0.1736	0.0591	-0.1955	-0.0055	-0.1587	-0.1749	-0.2416	0.2016	0.1272	0.0568	0.086	0.2233	0.1775	0.1902	0.1678	-0.1846	-0.1588	-0.1586	5e-04	0.047	-0.3892	-0.8732	-0.0691	0.441	-0.1316	0.1507	-0.2055	-0.1333	-0.1011
FBgn0001977	-0.0357	-0.0968	0.0458	0.066	-0.0231	-0.0824	0.076	-0.2061	-0.0024	0.0042	-0.1043	0.1218	0.1865	-1.1022	-0.1428	0.2434	-0.0398	0.1873	-0.1566	-0.0647	0.0595	0.1556	0.002	0.1134	0.1115	-0.0179	-0.1058	-0.1659	0.1351	-0.2481	0.0571	0.0812	-0.1609	-0.0076	0.0112	-0.1881	-0.1522	0.125	0.0431	-0.2951	-0.4078	-0.2083	-0.224	0.2071	0.0595	0.0935	0.1239	-0.0275	0.0173
FBgn0001978	-0.4554	-0.3069	-0.3441	0.2781	0.4203	0.1417	0.0992	0.1494	0.0146	0.2482	0.1983	0.0425	0.2476	-0.6687	0.4213	0.1195	0.4719	0.3857	0.0129	-0.2466	-0.0977	0.3157	0.1416	-0.2243	0.2003	-0.4892	0.5176	0.2841	0.2242	-0.0185	0.1622	0.0255	0.1051	-0.0938	-0.1265	0.0136	-0.0808	0.0807	0.1313	-0.0737	-0.0713	-0.0981	0.0285	-0.0362	-0.3913	-0.1479	-0.2404	-0.2551	-0.1752
FBgn0001981	-0.6184	-0.0902	-0.3374	-0.023	0.777	0.1985	-0.0269	0.2729	-0.6228	0.6459	0.6198	-0.4595	0.5852	0.8563	0.8322	0.0331	0.4185	0.2562	-0.0339	-0.4831	-0.5953	0.6458	0.1295	-0.5624	-0.3394	-0.4375	-0.5092	0.7937	0.8273	0.1242	-0.2303	0.4876	0.2781	0.4463	0.175	-0.3992	1.0948	-0.0119	0.5053	0.3327	0.0744	0.4499	0.2236	0.2811	-0.3217	-0.1522	-0.0614	-0.0891	-0.044
FBgn0001986	-0.2889	-0.0634	-0.3768	0.2134	0.5573	0.0511	0.0917	0.0895	0.2557	0.0719	-0.0786	-0.1444	0.5733	-0.2582	0.235	0.3413	0.5648	0.8137	0.0372	0.0021	0.0637	0.3603	-0.1257	0.0224	0.3209	-0.4762	0.2817	-0.0203	0.1079	-0.1325	0.4418	0.0369	-0.0492	-0.0437	0.0433	0.1013	-0.3928	0.1617	0.0263	0.0317	-0.1791	-0.1748	0.1026	0.5493	-0.0526	-0.2527	-0.3192	-0.12	0.0139
FBgn0001987	-0.1031	-0.1945	-0.1662	-0.2087	-0.0685	0.1609	0.1182	-0.2144	0.0438	0.5585	-0.0046	-0.1986	-0.2556	0.2064	0.1917	0.0377	-0.0314	-0.0489	0.0762	-0.1311	-0.0651	0.1996	0.2801	-0.0276	-0.0091	0.1713	0.6008	0.6054	0.7231	0.2836	-0.2587	-0.0726	0.332	-0.2442	0.1448	-0.0089	1.2956	0.2669	-0.0081	0.6088	0.5352	0.2523	0.4162	0.4245	0.0774	0.3011	0.1107	0.0938	0.2948
FBgn0001989	0.4183	0.234	0.9698	-0.7184	-0.8497	-0.6729	-0.3427	-0.2364	-0.2143	-0.7269	-0.2712	0.0394	-0.2913	0.0954	-0.6541	0.1311	-0.5219	-0.5036	-0.2085	-0.1341	-0.2252	-0.106	0.3675	0.067	-0.2181	0.4514	-0.1576	-0.3759	-0.6434	-0.0326	-0.0158	0.0792	0.0109	-0.3598	0.1544	0.485	-0.0015	-0.2457	-0.0219	-0.1496	-0.0221	6e-04	0.0207	0.0615	0.3959	0.2555	0.4143	-0.01	-0.1332
FBgn0001990	-0.1606	0.0576	-0.0181	0.1164	0.2848	-0.0351	0.2004	0.1284	0.3691	-0.0145	-0.0837	-0.0615	-0.1105	0.1958	0.2126	0.3392	0.2771	0.0843	0.0902	0.196	0.2337	-0.4082	-0.2718	-0.2398	0.379	0.1266	0.7862	0.2902	0.1661	-0.2294	0.0788	0.0012	0.0278	-0.3811	-0.2058	-0.6038	0.4754	0.3088	-0.2359	0.0432	0.0831	0.1006	0.2136	0.078	0.0264	0.0506	-0.1624	0.2401	-0.1502
FBgn0001991	-0.6516	-0.4034	-0.2435	-0.1903	0.0225	0.4118	0.3257	0.5321	0.167	0.2007	0.2556	5e-04	0.3299	0.4807	0.2993	-0.4678	0.5716	-0.3799	0.6619	-0.2075	-0.0154	0.7053	1.0572	-0.5078	0.7408	-0.2669	1.2843	0.6503	0.257	0.5397	0.4455	0.7093	0.449	0.2597	-0.2398	0.4282	0.4798	0.2222	0.2075	0.595	0.6943	0.7039	0.6458	0.2055	-0.1204	-0.4674	-0.5295	0.0029	0.156
FBgn0001992	-0.1972	-0.5404	-0.465	0.4254	0.4964	0.1563	-0.3278	0.0454	-0.4397	0.1127	0.3232	-0.2479	0.3647	-0.7825	-0.1457	-0.5915	0.3082	0.5957	0.5972	-0.5802	-0.4974	-0.1565	0.729	-0.704	0.4415	-0.0614	0.4906	0.069	0.1889	-0.3677	0.0603	0.1756	-0.3959	0.3046	0.0714	-0.5732	-0.8125	0.1139	-0.0357	-0.9462	-0.5787	-0.161	0.1352	-0.5316	-0.1274	-0.7042	0.0028	0.203	0.1879
FBgn0001994	-0.4507	-0.16	0.0675	0.2368	0.3841	0.2103	0.4109	0.3327	0.6321	0.3182	0.2895	0.2016	-0.0321	0.5758	0.3126	-0.2913	0.5706	-0.1697	0.3428	-0.0572	-0.1911	0.236	0.5688	-0.2271	0.7626	0.0535	0.8519	0.5298	0.2965	0.3277	0.4201	0.1636	0.2777	0.3252	-0.3433	0.1988	0.6562	0.5667	0.2223	0.4741	0.4998	0.6814	0.6638	0.1755	-0.246	-0.6204	-0.4734	-0.2375	-0.3336
FBgn0001995	0.1188	0.2656	0.7361	-0.4601	-0.3188	-0.5644	-0.3091	0.0091	-0.0286	0.0195	-0.28	-0.268	-0.3264	0.1317	-0.252	0.3598	-0.1618	-0.2363	0.053	-0.1657	0.0423	0.2779	0.2549	0.2535	0.1029	0.1605	0.1559	0.1445	0.0575	0.0787	0.2638	0.019	0.1858	0.0488	-0.1883	0.32	0.1139	0.0686	0.0443	0.2476	-0.0898	0.032	-0.028	0.214	0.4295	0.1236	0.1572	0.0325	0.2638
FBgn0002021	0.2209	0.1271	0.2557	-0.1317	-0.0705	-0.0976	-0.1736	0.0134	-0.229	-0.0539	-0.2115	-0.0332	0.0085	-0.044	-0.1203	0.2414	0.052	-0.0637	-0.1089	0.0981	-0.749	-0.1244	-0.6573	0.1833	-0.3347	0.1434	-0.1154	-0.1181	-0.2034	-0.1389	-0.7922	-0.1074	-0.026	0.155	0.0362	0.1403	-0.0444	-0.0378	0.2612	-0.0072	-0.1306	-0.0487	-0.0985	-0.0193	0.137	0.1503	0.184	-0.044	0.0243
FBgn0002022	0.0529	0.0808	-0.1198	-0.1764	-0.1286	-0.1871	0.2596	0.0926	0.0891	0.0324	0.0125	-0.0808	0.0728	0.1505	0.2096	0.298	0.1418	-0.0484	0.0497	0.0202	-1.1087	0.0508	0.5651	-0.0555	0.0082	0.0626	0.9657	0.0965	0.2039	-0.0673	-1.0951	0.0713	0.2324	-0.0468	-0.0881	-0.0382	0.0202	0.3171	-0.0253	-0.0476	0.0331	9e-04	0.172	0.0594	-0.1019	-0.0552	-0.1847	-0.222	0.0713
FBgn0002023	-0.1633	-0.3501	-0.6987	0.4729	0.0847	0.5081	-0.0019	-0.1211	0.2758	0.2717	0.4287	-0.173	0.0629	-0.2274	0.3216	0.6935	0.2837	0.7643	-0.2286	-0.2696	-1.1155	0.0613	-0.847	-0.2578	-0.133	-0.7043	-0.698	0.4418	0.5743	0.0366	-0.531	0.5496	0.0794	-0.4416	0.1081	0.1977	-0.3141	-0.1318	0.0718	-0.2274	0.1854	-0.6125	-0.1719	0.3516	-0.3684	-0.4264	-0.2412	-0.034	-0.1398
FBgn0002031	0.0089	0.0916	0.1219	0.214	0.2084	0.0532	-0.0881	-0.0273	-0.0155	0.1859	0.075	0.0739	0.0275	0.1852	-0.0624	0.4041	-0.0406	0.156	0.1811	-0.0379	-0.8131	0.1239	-0.0194	-0.0081	0.1231	-0.0716	-0.0082	0.021	0.1347	0.113	-0.781	-0.1117	0.0081	0.2257	0.0842	0.1641	0.0306	0.1134	0.3157	-0.064	-0.0099	0.0214	0.1326	0.0852	0.0301	0.0691	0.058	0.0803	0.028
FBgn0002036	0.0458	0.1927	0.0986	0.299	-0.038	-0.051	-0.1621	-0.0588	-0.3305	0.1662	0.2198	0.1264	0.136	-0.2807	-0.1275	-0.0454	-0.0415	-0.0494	-0.0286	-0.0713	-0.7712	-0.1245	-0.199	0.0966	-0.4205	-0.0797	-1.038	-0.2995	-0.5863	-0.0638	-1.0949	-0.5303	-0.0396	0.1558	0.5289	0.1962	-0.2081	-0.3345	0.2595	-0.5908	-0.4638	-0.4572	-0.2049	-0.4273	0.037	0.1252	0.1511	-0.0472	0.1162
FBgn0002044	-0.3328	-0.1767	-0.1217	0.1098	0.204	0.0102	0.1407	0.0103	0.2756	0.0719	0.0602	-0.1039	-0.0423	0.5046	-0.0265	-0.1667	0.0798	0.0663	0.0866	-0.1155	-0.1317	0.0543	0.2162	-0.1721	0.2693	0.0451	0.2933	0.3287	0.1798	0.1916	0.1668	0.1727	0.1818	-0.0283	-0.2269	0.1246	0.495	0.2957	0.122	0.3932	0.2267	0.214	0.3384	0.1347	-0.02	-0.2539	-0.3214	-0.1248	-0.3184
FBgn0002069	-0.0848	0.0959	0.2365	-0.231	0.2424	-0.0392	0.2216	0.4049	0.0794	0.3288	0.0643	-0.0313	-0.0582	0.5421	0.4582	0.2648	-0.0861	0.0988	-0.0131	-0.1978	-0.318	-0.4084	-0.062	-0.0774	0.0278	0.1465	0.402	0.1388	0.2355	-0.1271	-0.1017	-0.2338	-0.1818	0.0559	-0.0275	-0.0281	0.379	-0.1608	-0.1212	0.4775	0.3638	0.3393	0.6656	0.5562	0.4158	-0.2091	0.227	0.0244	-0.3
FBgn0002121	-0.8126	-0.0998	-0.2109	0.0157	-0.2464	0.3354	0.1591	0.2434	0.388	0.5487	0.0821	0.0861	-0.339	0.2599	0.3461	0.1615	0.2507	0.0336	0.3637	-0.0947	0.0259	0.262	0.0732	-0.068	0.0156	0.1542	0.5116	0.5157	0.5217	0.2473	0.006	-0.0383	-0.6919	-0.1596	-0.1206	0.097	1.1058	0.3397	-0.0369	0.6769	0.7288	0.564	0.6977	0.3368	-0.0206	-0.2232	0.0127	-0.0233	-0.0833
FBgn0002174	-0.1172	-0.0683	-0.1823	0.2206	-0.0841	0.0114	-0.1734	-0.0384	-0.291	0.2114	0.0733	0.0528	0.0403	-0.0453	-0.0371	0.1293	0.0795	0.1978	0.0294	-0.006	-0.015	-0.0561	-0.1774	-0.1578	-0.2152	-0.2501	-0.503	-0.1454	-0.0839	-0.0167	0.0129	-0.4136	-0.1811	0.0607	0.278	0.0516	-0.3011	-0.2423	0.2811	-0.4475	-0.3218	-0.1889	-0.1249	-0.238	-0.1309	0.1011	0.0923	-0.1369	-0.0525
FBgn0002183	-0.09	0.0448	-0.2504	0.1033	0.3944	0.1549	0.0218	-0.0237	0.3262	-0.0211	-0.2011	-0.2179	0.5101	0.0598	0.3189	-0.1743	0.4482	0.6323	-0.1509	-0.2346	-0.0534	0.3332	-0.2082	-0.1271	0.3843	-0.3336	0.1974	0.065	0.2318	-0.2149	0.5031	0.1405	-0.1357	-0.0219	-0.0781	-0.0164	-0.1371	0.2026	-0.0426	-0.1168	-0.2064	-0.2911	0.1568	0.6514	-0.2625	-0.4917	-0.4845	-0.19	-0.3316
FBgn0002283	-0.4409	0.0322	-0.1709	0.0655	0.2141	0.103	-0.0869	-0.1179	-0.0973	0.118	-0.01	0.1272	0.1806	0.0116	-0.0667	0.3622	-0.0226	0.135	0.0016	-0.0598	-0.2302	0.0931	0.1342	-0.1799	0.0146	-0.1264	0.1807	0.0304	0.3941	-0.0519	0.0304	-0.1378	0.2364	0.0136	0.0739	0.0329	-0.1737	0.0467	0.1593	-0.1478	-0.2555	0.0043	-0.1295	0.0089	-0.3679	-0.1767	-0.1331	-0.0343	-0.0336
FBgn0002284	0.0076	-0.091	-0.039	-0.1337	-0.1575	-0.218	-0.0375	-0.1042	0.08	-0.1468	-0.1835	0.1281	-0.041	-0.0948	-0.3793	0.052	-0.3185	0.004	-0.1094	-0.0953	0.0969	-0.1881	0.4566	0.2253	-0.0729	0.0749	-0.1468	0.1591	-0.2344	-0.0805	-0.1209	0.3661	0.1724	-0.1017	-0.1354	-0.1217	-0.2779	-0.1526	0.0917	-0.3987	-0.1348	-0.2372	-0.3198	0.286	-0.0586	0.3677	0.3169	0.1306	0.1836
FBgn0002306	-0.0639	-0.0643	-0.0023	-0.0269	0.0588	0.1039	0.091	-0.2524	0.2334	-0.218	0.094	-0.4023	0.3898	0.4311	-0.0693	-0.4724	0.2488	0.1605	0.0518	0.3133	-0.3011	0.3038	0.1427	0.152	0.0514	0.2361	-0.0403	0.2575	-0.1092	0.0772	-0.0793	0.2614	0.0841	-0.4191	-0.0968	-0.1307	-0.3999	-0.3088	-0.2715	-0.4423	-0.0642	0.2707	-0.0477	0.2909	0.1989	0.3187	0.0258	-0.0117	0.0577
FBgn0002354	0.1814	0.1865	0.6671	-0.3171	-0.3126	-0.6036	-0.228	-0.5236	-0.3409	-0.4103	-0.1144	0.0174	0.1681	0.1011	-0.2426	-0.1198	-0.4777	-0.2625	0.0662	-0.0371	0.0741	0.1658	0.2746	0.2675	-0.3945	0.2868	0.351	-0.5978	-0.0883	-0.0738	0.0664	-0.4308	0.3132	-0.0217	0.0932	0.1396	-0.2329	0.0743	0.3439	0.0602	-0.3163	-0.0114	-0.2239	0.05	0.1061	0.1816	0.2181	-0.0024	0.0623
FBgn0002413	-0.0086	-0.2573	0.0083	0.0509	0.2743	0.1063	0.1492	0.1674	0.2428	-0.0518	0.0236	-0.1521	0.0094	0.1279	0.152	-0.076	0.2257	0.1013	0.0078	-0.0957	-0.0505	0.0079	0.1874	0.0064	0.2092	0.1613	0.4788	0.2128	0.1888	-0.0101	0.1639	0.2798	-0.0749	0.0479	-0.2393	-0.0661	0.157	0.2235	-0.0947	0.145	0.2452	0.0973	0.1008	0.1301	-0.0295	0.0789	-0.0969	0.0531	0.0302
FBgn0002431	-0.1576	0.0447	-0.2554	0.3749	0.3385	0.2477	0.2963	0.2239	0.3946	0.367	0.2006	-0.0714	0.4662	-0.0255	0.4656	-0.2136	0.5427	0.6954	0.0203	0.0632	-0.0607	-0.1077	-0.1365	-0.1638	0.2229	-0.2091	0.0811	0.1141	-0.0274	0.0067	0.0891	-0.0363	-0.2078	-0.3177	-0.0497	0.0085	-0.0803	0.0958	-0.2023	-0.0447	0.0844	-0.186	0.0824	0.2108	-0.0811	-0.6331	-0.5756	-0.3383	-0.3891
FBgn0002440	0.9756	-0.4797	-1.1364	-2.2875	0.7552	0.4969	0.2468	-1.4161	-0.2394	-1.2105	1.446	-1.5036	1.6301	-1.796	-1.0787	-0.7064	-1.0271	2.0573	-0.6221	0.3794	-1.2018	-0.8265	0.766	1.8846	-0.367	1.398	-1.7989	0.2582	-1.1895	-0.8415	-1.564	1.3719	0.1205	-1.1731	-0.733	0.4213	-3.1102	0.2373	0.4209	-0.4676	-1.7012	0.5642	-1.199	0.3059	2.1907	0.3242	2.3901	1.0721	-0.0078
FBgn0002441	-0.2257	-0.2122	0.0842	0.3227	0.1244	0.1178	0.1503	0.0048	-0.0092	0.1426	0.1451	-0.1227	-0.1202	0.0284	0.1255	-0.3686	0.2744	0.1816	-0.0442	-0.2584	0.1346	-0.0493	-0.0235	-0.1229	0.0878	-0.3107	-0.0611	-0.216	-0.0209	-0.0099	0.2648	-0.0242	-0.2663	0.037	-0.0368	0.0124	0.0098	0.0752	0.0177	-0.2715	0.0023	-0.2801	0.071	0.1162	-0.0595	0.0719	-0.2297	-0.0123	-0.0976
FBgn0002466	-0.4147	0.0205	-0.497	0.5341	0.8823	0.1113	-0.0384	0.0914	0.4236	0.3032	-0.048	-0.3567	0.7967	-0.0555	0.7133	0.3238	0.6655	0.8798	-0.5622	-0.0426	-0.2605	0.3653	-1.2111	-0.2089	0.2298	-0.6389	-0.5641	-0.0436	0.2361	-0.0519	0.7744	0.2955	-0.6483	-1.1756	-0.0262	0.301	-0.853	0.1385	-0.0533	-0.0898	-0.4683	-0.738	0.1046	0.6031	-0.4911	-0.3331	-0.515	-0.322	-0.367
FBgn0002521	-0.1171	-0.1176	-0.0252	0.3318	0.3813	0.2313	0.3015	0.1552	0.1524	0.2632	0.1934	0.2612	0.4099	-0.1727	0.228	0.2316	0.2263	0.4339	0.1451	0.0281	0.3232	0.23	0.0648	0.1699	0.1263	-0.0699	-0.1709	0.0337	0.2283	0.0771	0.2004	0.1245	0.0114	-0.0768	0.2283	0.2636	0.0098	0.2146	0.1634	0.1676	-0.0229	-0.0499	-0.0035	0.2293	0.0088	-0.1458	0.0491	0.2458	0.0244
FBgn0002522	-1.4306	-0.3381	-0.3791	-0.0497	0.6524	0.3813	-0.1271	-0.1907	-0.5799	0.2823	0.4176	0.2355	0.1859	-0.0349	0.5181	0.1131	-0.4139	0.1538	-0.2048	0.0062	-0.0355	0.6123	-0.0849	-0.0739	-0.5163	-1.1537	0.4055	0.5527	0.6265	-0.3085	0.006	-0.5414	0.796	0.2323	-0.0609	-0.1154	0.2775	0.1826	0.1162	0.8169	-0.6072	-0.4474	-0.6356	-0.2353	0.0599	-0.5539	0.5535	0.1298	0.2372
FBgn0002524	-0.0614	-0.1124	0.0477	0.2879	0.2561	0.1386	0.2991	0.2354	0.3279	0.2956	0.0176	-0.1058	-0.2653	0.279	0.1783	0.4731	-0.1633	-0.1361	0.058	-0.1166	0.0547	0.1501	0.0919	-0.0355	-0.0285	0.0483	0.5428	0.6457	0.4909	0.1832	0.0016	-0.0686	0.1361	-0.0026	-0.0804	0.0443	0.8317	0.3706	-0.061	0.6469	0.5773	0.4745	0.4012	0.2234	0.2064	-0.1372	-0.0344	-0.1999	-0.0046
FBgn0002525	-0.39	-0.2075	-0.2904	0.3092	0.5929	0.1297	0.1522	-0.0095	0.3517	0.2578	0.192	-0.2492	0.3689	-0.2	0.5376	-0.0403	0.5269	0.7299	-0.1706	-0.2517	0.0203	0.381	-0.2517	-0.0999	0.1618	-0.3655	0.0127	0.0867	0.2798	-0.1528	0.2919	0.0465	-0.1594	-0.0864	-0.1362	0.1682	-0.2114	0.1304	0.2202	-0.0187	-0.2496	-0.294	-0.213	0.3693	-0.3047	-0.3334	-0.3436	-0.1126	-0.2335
FBgn0002526	0.4492	0.5731	0.0471	0.6098	0.5932	0.0942	0.7912	0.5232	0.7739	-0.3091	0.6762	0.3725	-0.0197	-0.0485	0.1795	-0.3122	-0.1385	-0.284	-0.4525	0.4937	-0.0629	-0.5754	-0.2552	-0.0335	-0.1992	-0.1795	-0.4054	-0.1535	-0.3843	-0.1632	-0.7145	-0.2565	-0.0136	-0.3422	0.1936	-0.6964	0.114	-0.1383	-0.9276	0.329	0.1538	-0.0546	0.2708	0.0376	0.5405	-0.5245	-0.1587	-0.69	-0.5409
FBgn0002531	0.6891	-0.8877	-0.0663	-2.8068	-1.0903	-0.7027	-0.6156	-1.3857	0.5997	-2.3423	1.7305	-0.903	-1.3787	-1.4477	1.3311	2.1406	-1.7578	2.8026	-1.8891	-1.0541	0.1435	0.0667	-1.2725	0.9248	-0.0791	0.9997	0.1903	0.6902	-1.0067	-1.8248	0.4496	3.4602	1.5769	0.6173	0.9908	-1.0632	-1.2675	1.0919	-1.301	-1.6584	-0.3696	0.9517	1.4624	-1.2698	-0.3627	0.5017	2.1871	1.2186	1.2236
FBgn0002542	-0.122	0.074	-0.7818	0.3219	0.4423	0.2876	-0.3592	-0.0047	0.2631	0.2527	0.2032	-0.1999	0.4881	-0.4771	0.5338	0.2028	0.4235	1.0995	-0.4191	-0.1219	0.2962	0.3045	-1.0781	-0.2574	-0.2024	-0.5645	-0.9837	-0.2386	0.1027	-0.3381	0.3916	-0.2696	-0.2864	-0.3997	0.2213	0.0189	-1.0617	-0.1054	0.2065	-0.645	-0.5108	-0.6679	-0.4691	0.3892	-0.1374	-0.3197	-0.1359	0.093	-0.2694
FBgn0002543	0.5394	-0.8894	0.6473	-0.2405	0.5803	0.2946	-0.1241	0.2224	-0.3778	0.0493	-0.1978	-0.5383	-0.1095	-0.2206	-0.1944	-1.6138	-0.0287	-0.347	-0.8415	0.3786	-0.129	-0.2759	-0.3957	0.5074	0.094	0.6148	-0.3527	-0.0452	-0.4443	-0.0134	-0.6265	-0.1844	-0.6744	-0.2981	-0.2359	0.6599	0.3945	0.1332	-0.6907	0.1732	0.8956	-0.0638	0.4049	0.0284	0.289	-0.2508	-0.3953	-0.0421	-0.251
FBgn0002552	-0.3691	-0.399	-0.3162	0.1524	0.3662	0.1206	0.1377	0.1647	0.2089	0.339	0.0048	-0.2736	-0.2359	0.3468	0.1931	-0.3249	0.2625	-0.05	0.1553	0.0728	-0.1031	0.0691	-0.1165	-0.2436	0.1477	-0.0763	0.4647	0.2233	0.2043	0.0873	0.0561	0.2301	-0.0349	-0.022	-0.3091	0.235	0.4063	0.1997	-0.1613	0.3258	0.3262	-0.0559	0.2629	0.0048	-0.1461	-0.1395	-0.3004	-0.0411	-0.27
FBgn0002562	0.2119	-1.1465	0.3864	-0.8907	-0.0613	0.2035	0.0651	-3.5013	-1.3902	-3.1456	-0.1985	-1.2773	-0.14	0.1294	-1.2875	-3.4426	0.5053	-0.967	-0.9763	-0.0692	0.1826	0.0108	-0.6978	-0.485	1.1848	0.831	-0.2657	-0.5723	-0.594	-1.6745	-0.376	1.7345	-2.0585	0.5692	1.1239	0.146	-0.5568	0.8344	-0.4195	-0.291	0.3964	0.7718	0.1299	0.6286	0.6557	1.6739	1.009	0.638	0.1718
FBgn0002563	1.5415	-0.7463	1.7921	-1.2792	-0.5583	-0.288	-0.1424	-0.3581	-0.199	-3.0539	-1.0575	-0.9488	-0.3349	-0.4741	-1.2873	-1.6542	-0.0437	-0.9627	-1.4566	0.3133	-0.2873	-0.6773	0.3715	0.2105	0.2462	0.9667	-0.1406	-0.5741	-0.7712	-1.2159	-0.4953	0.9542	-0.6552	-0.6278	0.0053	-0.8949	-1.017	-0.2148	-0.5947	-0.4584	0.4996	0.1145	-0.3211	-0.0781	0.0802	0.8522	0.4101	0.7852	-0.0473
FBgn0002564	-0.7068	-1.2616	-0.2536	-0.9014	-0.3007	0.4719	-0.1122	-2.5347	-0.5505	-2.3845	0.9989	-0.8556	-0.5048	-0.6283	-0.3753	-0.4635	-0.5864	1.3779	-1.4469	0.0972	-0.4933	-0.1582	-0.4425	-0.1046	0.59	0.4	-1.1295	1.2755	-0.8786	0.0752	0.727	1.8932	1.2131	-0.4005	0.0216	0.2366	1.0003	0.8758	-0.3156	-1.0171	0.2509	0.1716	-0.1919	0.3054	0.1739	0.8937	1.2317	0.653	-0.261
FBgn0002565	3.0945	0.167	2.7603	-1.3241	-0.3416	-0.7301	-0.6504	-1.9702	-0.2394	-2.7724	-1.1158	0.6976	-1.3295	-0.7895	-1.4133	-1.2923	-0.1119	-1.7213	-1.1528	-0.0606	1.4927	-2.0253	-0.7801	-0.0297	-0.0487	0.7323	0.4431	-0.8211	-0.7605	-1.6767	-1.8104	1.6585	-0.9624	-1.1863	1.5882	-1.245	-1.7612	-0.7421	-1.8749	-0.1533	-0.1272	-1.1498	-1.2236	-0.6994	1.2009	0.7984	1.2447	0.7352	-0.565
FBgn0002566	-0.1038	0.0309	0.1319	0.2101	0.1075	0.0468	0.0818	0.0514	0.1457	0.0505	0.1445	0.1451	-0.1389	0.2523	-0.0272	-0.0862	0.0577	-0.187	0.0127	0.0976	-0.0598	0.1731	0.3796	-0.0202	0.3159	0.1475	0.4807	0.2048	0.0469	0.1522	0.2213	0.1131	-0.0159	-0.0101	-0.1847	0.0094	0.4501	0.2825	0.0119	0.3004	0.3599	0.2341	0.3672	0.1716	0.0177	-0.1644	-0.0942	-0.0341	0.0089
FBgn0002567	0.0926	-0.1827	0.2596	-0.1767	-0.2465	-0.024	0.3684	0.0913	-0.2942	-0.1661	0.2462	-0.0742	-0.1205	-0.07	-0.3859	-0.4547	-0.0887	-0.2772	-0.1164	-0.0184	-0.4121	-0.1016	-0.0462	0.1494	0.0273	0.3628	-0.1092	0.1785	-0.2197	0.2756	-0.1235	0.3679	0.0224	0.2518	-0.1196	-0.2301	0.1395	-0.0425	-0.4318	0.0636	0.317	0.3787	0.2257	0.2504	0.1426	0.4824	0.3059	0.3509	0.0766
FBgn0002569	-0.4825	0.2308	-1.0974	-0.4598	-0.9298	-0.083	-0.0664	0.0999	0.3058	0.7448	-0.1476	-0.4847	-1.1119	-0.2912	0.6095	0.4202	-0.5287	-0.4628	0.8705	-0.7084	0.2934	0.2647	-0.7344	-0.2811	-1.0121	0.0341	0.6711	0.9308	1.3591	0.1098	-0.7501	-0.7637	0.2366	-0.0102	-0.0179	0.0278	1.9422	0.0624	0.4312	1.3851	1.354	0.4254	1.6363	0.9751	-0.315	0.0367	0.0948	-0.0097	0.0308
FBgn0002570	-0.6919	-0.0425	-1.5146	0.7951	-0.8109	0.7171	0.9503	0.4019	0.6851	0.9938	0.6274	-0.82	-1.1025	-0.3059	0.6665	0.9109	-0.7587	-0.7219	0.4044	-1.2971	0.3585	-0.2779	-0.3794	-0.2645	-0.6573	-0.2287	0.2963	1.4563	2.1134	0.3088	-0.4787	-0.6199	0.4653	-0.5924	-0.1018	-0.3712	1.5897	0.4796	0.0956	1.5457	0.9555	0.7145	2.3469	0.6273	0.0653	-0.3301	0.5384	0.1097	0.4608
FBgn0002571	-0.4249	1.2215	-0.893	-1.9137	-2.4973	-0.9314	-0.7993	-0.2202	-0.142	0.0569	-0.7086	-0.5029	-1.013	-0.7698	1.221	-0.8238	-1.042	-1.1467	0.9307	-0.4145	0.4844	0.739	-0.1986	-0.1387	-0.3041	0.7173	0.5333	0.3299	1.0295	0.2012	-0.6674	-0.8339	-0.0047	0.6438	0.1097	0.3952	1.8682	-0.2435	0.3931	1.7283	1.8565	0.6217	0.6663	1.1112	-0.0908	0.1905	-0.5774	-0.3515	-0.4069
FBgn0002573	-0.4795	-0.3051	-0.2927	0.8966	1.1924	0.3298	-0.5173	1.2851	0.0601	1.0596	0.3783	0.4283	0.3004	-1.6429	0.2113	0.5402	0.1289	0.0829	0.6864	-0.7459	0.0752	0.4001	-0.5396	0.4133	-0.1938	-0.0175	-1.0153	-0.6099	0.3592	-0.1944	0.2094	-0.4832	0.552	-0.8156	0.2298	0.3054	-0.0154	-0.6771	-0.6302	-0.7592	-0.1588	-1.442	0.0403	0.1019	-0.5247	0.0321	-0.5763	-0.1203	0.3459
FBgn0002576	0.0916	0.5582	0.1121	0.0615	-0.0347	0.2827	0.9688	0.5052	0.4038	0.056	0.4614	-0.1158	-0.3385	0.4521	0.1789	-0.1474	-0.0274	-0.9712	0.5475	-0.1453	-1.0805	-0.0532	0.1679	-0.1115	0.3688	0.4334	0.011	0.0724	0.0959	0.4955	0.2128	0.5943	-0.0894	0.2763	-0.3806	0.0707	0.7838	0.477	-0.6831	0.4703	0.7957	0.7276	0.7506	-0.1517	-0.7149	0.0344	0.0137	0.0872	-0.0101
FBgn0002577	0.1702	0.3479	0.7857	-0.2678	1.4348	-0.563	0.0364	0.1566	0.2992	0.2106	0.5383	0.3414	-1.1459	0.0116	-0.6458	-2.3632	0.5537	-1.1967	-0.3953	0.1978	-1.4296	0.313	-0.3175	0.5769	-0.205	0.3899	0.685	0.0416	-0.1046	0.4566	-0.7776	0.7232	0.2858	-0.0508	0.7288	0.2144	0.2606	0.1658	-0.708	-0.3384	0.9863	0.108	-0.5288	0.1679	0.3389	1.0649	0.4593	0.8554	0.1062
FBgn0002578	-0.1215	-0.0416	-0.8304	-0.0094	-0.7244	0.0593	0.3387	-0.1024	-0.1439	0.4763	-0.2084	-0.8179	-0.7832	-1.0758	0.2931	1.6691	-1.0275	-0.21	-0.2775	-0.9391	-0.2934	0.3579	-0.3436	0.1932	-0.8642	1.3965	-0.3801	0.5428	1.0246	0.5479	0.05	0.6126	1.5201	-0.3063	-0.0233	-0.2926	1.3738	-0.0541	-0.4435	1.3308	0.8282	0.451	0.666	0.8722	-0.4497	0.9784	0.7627	0.6113	1.2649
FBgn0002579	0.3796	0.2597	0.6952	-0.7168	-0.3878	-0.6273	0.0326	0.2748	0.2645	-0.1088	-0.4426	0.0471	-0.195	0.2226	-0.1429	0.5654	-0.3882	-0.6303	0.2351	-0.1385	-0.216	0.2065	0.3265	0.2243	0.156	0.5849	0.3854	-0.3246	0.1003	-0.0292	-0.11	0.0227	0.0613	-0.2046	-0.2698	-0.0653	0.2565	-0.0949	-0.0796	0.4111	0.0115	0.2235	0.1228	0.1213	0.2113	0.0487	0.2715	-0.0112	0.2037
FBgn0002590	0.05	0.0402	0.3273	-0.4942	-0.1673	-0.454	0.0729	0.2847	0.2765	-0.0173	-0.3023	0.067	-0.2787	0.4496	-0.0647	0.3882	-0.2118	-0.5296	0.3076	-0.2527	-0.1158	0.255	0.4927	-0.0592	0.1869	0.267	0.8035	0.1003	0.2317	-0.0077	-0.0136	-0.0548	0.1364	-0.211	-0.4628	0.0061	0.3603	0.2168	0.0142	0.4949	0.1531	0.4426	0.3116	0.1021	0.0047	0.0581	0.1858	0.0116	0.1424
FBgn0002592	0.3328	-0.9609	0.2169	0.0107	-0.7104	-0.4251	-0.0891	-0.149	0.1574	-1.2605	-2.5381	-0.1488	-0.2472	-0.5441	0.1107	-0.4201	-0.0855	-0.7015	-1.4464	-0.449	0.265	-0.8044	-0.7164	0.05	-0.0022	0.6658	0.4318	-0.3026	-0.496	0.279	-0.3957	0.5	-0.5807	0.0168	0.0453	1.2536	0.5463	0.2237	-0.603	-1.6159	-0.4676	-0.4717	-0.8656	-0.1079	-0.0729	-0.2016	0.2295	0.1205	0.5937
FBgn0002593	0.0606	0.0529	0.4113	-0.5842	-0.1795	-0.5533	-0.0767	0.2786	0.2437	-0.1209	-0.4535	-0.0375	-0.2591	0.4543	-0.0961	0.4877	-0.1652	-0.5844	0.3124	-0.4235	-0.0254	0.2844	0.4209	-0.0076	0.2811	0.3557	0.7529	0.0039	0.2143	0.0231	-0.0046	-0.1038	0.1091	-0.1239	-0.5039	-0.0449	0.3396	0.2177	-0.0461	0.4808	0.114	0.4295	0.2322	0.0366	-0.0458	0.183	0.2862	0.1323	0.2813
FBgn0002607	0.0395	0.0121	0.3829	-0.4998	-0.1391	-0.4697	0.1064	0.3561	0.3828	-0.0279	-0.3291	0.1029	-0.2083	0.351	0.0971	0.5969	-0.0868	-0.3967	0.4048	-0.4243	-0.0958	0.2032	0.4231	-0.0646	0.2964	0.2876	0.6796	-0.0605	0.1407	-0.062	0.024	-0.0585	0.0965	-0.1745	-0.5378	-0.0469	0.3128	0.1458	-0.0527	0.4604	0.1119	0.3672	0.2903	0.0269	-0.0722	0.1359	0.2325	0.0923	0.2144
FBgn0002609	-0.6832	0.0763	0.2626	-0.8134	0.6472	-0.2879	0.3394	-0.1809	0.4006	0.6575	-0.5224	-0.1595	-0.7798	-0.2966	1.0277	0.4241	-0.2707	-0.544	0.909	-0.6589	-0.5037	0.6652	0.0324	-0.2826	-2.0996	0.6589	0.693	1.3298	1.8139	0.6391	0.1162	-0.5947	0.4516	1.0618	0.2415	-0.6405	1.5634	0.429	0.3635	0.7713	0.9985	0.9123	-0.2871	0.9143	-0.0955	0.0733	-0.0123	-0.0622	0.3663
FBgn0002622	0.0671	0.0847	0.48	-0.5369	-0.1566	-0.4498	0.0335	0.3171	0.2671	-0.007	-0.3454	0.0233	-0.2782	0.3887	-0.1605	0.3136	-0.2737	-0.5915	0.2661	-0.3222	-0.0191	0.2682	0.4616	-0.0506	0.1638	0.2682	0.7089	0.0713	0.2395	0.0579	0.0645	-0.0774	0.1792	-0.0658	-0.4143	0.0696	0.3447	0.2061	0.0682	0.4911	0.1912	0.4039	0.3391	0.1327	0.0112	0.1262	0.2923	0.0645	0.1821
FBgn0002626	0.1759	0.23	0.6103	-0.6876	-0.272	-0.6738	-0.1166	0.2489	0.2154	-0.0997	-0.4674	-0.0382	-0.2483	0.393	-0.1753	0.5514	-0.3106	-0.5085	0.2724	-0.2341	-0.0086	0.2655	0.2858	0.1001	0.1016	0.4212	0.5355	-0.2216	0.0972	-0.1086	-0.0372	-0.2191	-0.0743	-0.2173	-0.4178	-0.1485	0.2594	0.0372	-0.0968	0.3732	0.0021	0.2804	0.1364	0.0455	0.1028	0.1986	0.4759	0.3156	0.4667
FBgn0002633	1.3182	-0.4903	0.6461	-0.7202	1.2291	-1.0502	-0.4738	-1.2746	-0.1973	0.5772	-0.1178	0.7714	0.333	0.5685	0.3855	0.2155	-1.2612	0.1987	0.1945	-0.5658	-0.0222	1.2339	-0.247	-0.5139	1.2951	0.8632	0.8559	0.1219	-0.0588	0.1824	0.3932	1.0695	0.8974	0.4889	0.4377	0.5218	0.815	-0.1632	0.38	-0.3715	0.2246	0.5597	0.603	-0.8025	-0.2625	0.4369	1.3104	-0.7835	-0.6236
FBgn0002638	-0.2564	-0.1809	-0.2421	0.107	0.7004	-0.2012	-0.2306	-0.1535	0.3385	0.0715	0.0298	0.0585	0.2017	-0.1749	0.1163	0.2584	0.1165	0.3907	-0.1399	-0.2805	0.288	0.1912	-0.2946	-0.2363	0.069	-0.2998	-0.2059	-0.0699	0.0661	0.221	0.2465	0.0179	0.0755	0.5604	-0.3225	0.3518	-0.3138	0.0697	0.1162	-0.0842	-0.1278	-0.2333	-0.0276	0.1961	-0.2429	-0.0539	-0.1215	0.1206	-0.3089
FBgn0002641	0.1291	0.1075	-0.0633	-0.1099	0.0832	0.0571	0.3665	0.0168	0.346	0.2106	0.0435	-0.1919	-0.4537	0.33	0.3408	0.71	-0.1034	-0.1885	0.0768	-0.2263	-0.4188	0.1572	0.1729	-0.0083	0.5262	0.1267	0.5932	0.3974	0.7343	0.1481	0.2013	-0.1609	0.0542	-0.1432	-0.3903	-0.3336	0.6818	0.2084	0.1514	0.5669	0.3066	0.3715	0.7818	0.2536	0.2299	-0.0047	0.2801	0.3003	-0.1139
FBgn0002643	-0.3959	-0.6017	-0.1899	-4e-04	0.3401	0.2934	0.1572	-0.0343	0.3273	0.1688	0.2152	-0.2016	0.2567	0.2102	-0.0319	-0.3551	0.2832	0.0869	-0.0773	0.1312	-0.1695	-0.0215	0.37	0.0559	0.2243	0.0081	0.282	0.638	-0.073	0.5692	0.0998	0.8008	0.1049	0.2	-0.3006	0.1774	0.0917	0.3489	0.061	0.0039	0.5591	0.2039	0.3047	0.4875	-0.0485	0.0271	-0.179	0.037	-0.1442
FBgn0002645	-0.2396	-0.1426	-0.2722	0.3104	0.2034	0.0049	0.2972	0.424	0.472	0.1996	0.3395	0.0316	0.3069	0.0691	0.3272	-0.0324	0.2812	0.3772	0.1619	-0.1146	-0.0849	0.0942	0.1149	-0.2314	0.3399	-0.1154	0.0638	0.1401	0.1329	0.1315	0.0909	0.0169	0.118	0.0444	-0.0809	-0.0753	0.5229	0.3684	0.0776	0.388	0.2848	0.1907	0.3809	0.4705	-0.2115	-0.4421	-0.4211	-0.1199	-0.2032
FBgn0002673	-0.268	0.0841	-0.2424	0.4161	0.4335	0.2522	0.0142	-0.2166	-0.1589	0.4278	0.3136	0.0102	0.5479	-0.4789	0.4075	0.1543	0.2319	0.623	-0.2335	-0.1362	0.2251	0.1051	-0.6518	-0.2153	-0.2667	-0.6946	-1.2356	-0.3278	0.0205	-0.2738	-0.2055	-0.4844	-0.2194	0.0863	0.2652	0.024	-1.1839	-0.2723	0.2084	-0.7325	-0.8376	-0.738	-0.728	-0.0999	-0.1778	-0.2547	-0.2398	-0.0028	-0.3038
FBgn0002707	-0.4131	-0.0771	-0.5045	0.0382	0.5382	0.3536	0.0286	0.2621	0.4108	0.1593	-0.1577	-0.4549	0.2382	-0.3857	0.4008	-0.1603	0.1681	0.2822	0.5917	-0.387	-0.1241	0.3755	0.4318	0.146	0.5412	0.0504	1.0986	0.4736	0.4323	0.2897	0.639	0.1825	-0.026	-0.1075	-0.4994	-0.1853	-0.0194	0.7857	-0.1604	0.5184	0.3939	0.3954	0.297	0.5324	-0.1466	-0.505	0.0323	-0.1234	-0.0159
FBgn0002709	-0.2751	0.7746	0.1326	1.1984	1.7772	0.5373	1.2123	0.0399	0.6175	1.0826	1.928	0.3731	1.4859	1.822	1.1268	-0.4505	0.1143	-0.4532	1.5054	-0.4178	0.0789	1.5641	0.6656	-0.7236	0.9412	1.0915	1.5524	2.2338	1.4619	-0.2795	0.9679	0.6917	1.5854	1.8065	0.822	1.3953	1.2756	1.142	1.2616	0.5173	1.1128	1.1505	1.3669	1.3613	-0.1143	0.2296	0.0745	0.5401	-0.0696
FBgn0002715	-0.0996	0.0337	-0.1777	0.3102	0.0039	0.0926	-0.1108	0.0755	-0.3236	0.3165	0.3199	0.0953	0.2687	-0.5567	0.0898	0.0631	-0.0128	0.2856	-0.0821	-0.0966	0.1397	-0.2704	-0.7468	-0.1021	-0.3347	-0.5844	-1.1075	-0.5328	-0.3376	-0.18	-0.3127	-0.8187	0.0645	0.2401	0.487	0.0693	-0.7634	-0.6072	0.3178	-0.8764	-0.7858	-0.4917	-0.6355	-0.4279	-0.2932	0.064	-0.0582	-0.2335	-0.0344
FBgn0002716	-0.2343	-0.5288	-0.5052	0.4343	0.3289	0.1747	0.1863	-0.2304	0.5229	-0.7959	-0.0154	-0.4036	0.5387	0.8366	0.5557	0.7527	0.4261	0.3178	0.8719	0.5174	-0.1065	0.6414	-0.0617	0.3238	0.5437	0.1527	-0.5529	0.4055	-0.1658	-0.1795	0.2625	0.47	-0.5713	-0.2565	0.0324	0.5399	-0.5462	0.5162	0.6468	0.2551	0.1207	-0.0589	0.0412	0.6753	-0.7169	0.0407	-0.5424	-0.6004	-0.6599
FBgn0002719	0.8937	0.0143	0.6182	0.0598	-0.3056	-0.2243	0.0455	0.2386	0.0536	-0.4103	0.0521	0.158	-0.3265	-0.4182	-0.195	-0.4406	-0.2978	-0.511	0.2155	0.2063	0.1498	-0.5822	-0.2775	0.1667	-0.1328	0.3344	0.4631	-0.1689	-0.121	-0.3077	-0.7912	-0.2451	-0.4218	0.0075	-0.0721	-0.2496	0.1131	0.0447	-0.4819	0.2224	0.0481	0.0899	0.4844	-0.334	0.1833	-0.0097	0.0497	-0.0646	-0.1546
FBgn0002723	0.1369	0.0869	0.1297	0.4372	0.1796	0.3198	0.3243	0.2422	0.3705	0.2339	0.4031	-0.0031	-0.061	0.3816	0.0624	-0.5642	0.1522	-0.236	-0.021	-0.1922	-0.1437	0.0208	0.3246	-0.103	0.6129	0.0498	0.485	0.2719	0.299	0.4101	0.1304	0.1815	0.1663	0.2889	-0.2095	0.2699	0.5216	0.45	-0.1833	0.4852	0.556	0.4412	0.5944	0.3441	-0.1537	-0.0746	-0.1429	-0.12	-0.0923
FBgn0002732	-1.3884	0.0606	-0.7343	-2.4849	1.07	0.6496	-0.9048	0.3008	-0.7504	0.3273	-0.3412	-1.1728	0.0189	0.8324	1.5599	-0.7486	-1.4362	-0.7674	0.0279	1.16	-1.5612	1.8397	0.2219	-0.1659	-1.2507	1.0821	0.6455	2.3351	0.8165	0.3477	0.7689	0.6676	-0.7018	-0.2325	0.5303	-0.0418	1.5731	-0.7897	0.6911	1.8161	0.8626	0.9492	1.2049	1.0396	-0.8911	-0.5283	-0.4826	0.4663	-0.7931
FBgn0002733	0.4991	0.0905	0.5422	-0.6899	0.0389	-0.4685	0.2087	-0.1295	-0.5594	-0.5942	-0.0922	-0.3522	-0.3329	-0.2319	-0.5048	0.308	-0.7769	-0.6708	-0.4518	0.0894	-0.1608	0.1605	0.1369	0.3084	-0.1189	0.8756	-0.2251	0.2176	0.0501	0	0.1579	0.3033	0.1799	0.0918	-0.0785	0.069	0.7633	-0.2228	0.0455	0.1731	0.4155	0.5166	-0.3198	0.4164	0.6043	0.546	0.6888	-0.0022	0.4906
FBgn0002736	0.0542	0.083	0.3466	-0.2134	-0.038	-0.197	3e-04	-0.1192	0.2934	-0.4957	-0.1847	0.0022	0.0426	-0.0389	-0.1859	0.7033	-0.2172	-0.0378	0.283	-0.3625	0.0053	0.3998	0.2176	0.1727	-0.0603	0.3118	0.3529	0.0718	0.4288	0.0273	0.28	-0.1116	-0.118	0.0099	-0.1788	-0.0657	0.0652	0.2797	-0.0201	0.0146	0.0946	-0.013	0.3417	0.2752	0.0582	-0.0621	-0.1243	0.1519	0.0968
FBgn0002772	0.2908	-0.4202	0.7237	-1.3345	-0.8955	-0.9752	-0.4882	-1.5312	-0.7459	-1.3958	0.1994	0.0737	0.2276	-0.1501	-1.2675	-0.8371	-0.3718	0.2242	-0.9611	-0.4756	-0.5833	0.064	0.9227	0.0935	-0.1813	0.4656	-0.7428	-0.2427	-0.7652	0.2481	0.3776	0.9786	0.37	-0.4279	0.4305	1.1595	-0.2363	-0.1229	0.1622	-0.5692	-0.1336	-0.0865	-0.1888	0.5836	0.7754	0.6376	0.8803	0.2631	-0.0265
FBgn0002773	0.2597	-0.4726	0.8328	-1.4738	-0.9186	-0.9238	-0.5222	-1.6811	-0.746	-1.3935	0.1662	-0.014	0.2322	-0.1423	-1.3237	-0.7851	-0.3326	0.2925	-0.8415	-0.4708	-0.6358	0.0187	1.0185	0.1129	-0.2531	0.4578	-0.765	-0.227	-0.7631	0.1329	0.241	1.0026	0.2933	-0.4291	0.41	1.1433	-0.3593	-0.2581	0.1071	-0.6202	-0.1705	-0.1856	-0.2667	0.5839	0.8682	0.7823	1.0125	0.3662	0.1379
FBgn0002774	-0.1189	0.0513	0.0327	0.2084	0.2409	0.3036	0.1234	0.1671	0.3277	0.0415	-0.0053	-0.1071	0.0777	0.2924	0.0147	-0.1869	0.2088	0.0553	-0.0583	-0.0708	-0.146	0.1866	0.0289	-0.0621	0.4512	-0.0192	0.2464	0.3034	0.2134	0.1455	0.3174	0.2787	-0.2737	0.0138	-0.3428	0.0449	0.3131	0.3766	-0.1738	0.3024	0.2479	0.3264	0.2634	0.3083	-0.1471	-0.2311	-0.2673	-0.027	-0.0946
FBgn0002775	-0.0737	0.0793	-0.1065	-0.2573	0.1055	-0.0759	-0.1462	-0.2257	0.2266	-0.2245	-0.3072	-0.1823	0.1432	-0.0672	0.1145	0.3324	0.2646	0.1382	-0.0675	-0.1302	-0.0811	0.3243	0.0364	-0.084	0.2666	-0.049	0.1966	-0.1039	0.2701	-0.0817	0.5439	0.0472	-0.0761	-0.1279	-0.351	0.2212	-0.0345	0.2227	0.1559	-0.1183	-0.1879	0.0852	-0.0204	0.2166	-0.0258	-0.1271	-0.2252	-0.147	-0.2953
FBgn0002778	0.724	-0.0272	0.8493	0.0342	0.0013	-0.2818	-0.2328	0.3292	-0.2653	-0.3165	-0.0531	-0.1431	-0.592	0.1328	-0.1931	-0.1258	-0.6179	-0.3125	0.299	0.3072	0.4192	-0.217	-0.166	0.0968	-0.2405	0.5369	0.7991	0.5265	0.5312	0.2327	-0.2007	0.2137	-0.1131	0.3618	-0.3737	-0.1598	0.3339	0.5078	-0.4566	1.0931	0.7821	0.5687	0.6997	0.402	-0.0131	0.2008	0.202	0.486	0.4877
FBgn0002780	-0.1652	-0.0102	-0.0835	-0.1078	0.534	-0.266	0.2389	0.2427	0.2914	0.0298	-0.1061	0.0431	0.0725	0.2859	0.1213	0.2716	0.2167	-0.0582	0.1182	0.0276	0.0103	0.232	0.6725	0.0719	0.4448	0.2838	1.1977	0.4646	0.3335	0.2682	0.2113	0.1856	0.1562	0.2892	-0.779	-0.1423	0.3011	0.3186	0.1107	0.5161	0.3287	0.705	0.4325	0.2647	-0.2184	-0.2482	-0.1442	-0.0373	0.0976
FBgn0002781	-0.2528	-0.1777	0.0912	-0.1883	0.1707	0.0044	-0.0307	-0.0086	0.0754	-0.039	-0.122	-0.1211	-0.0882	0.1081	-0.0983	-0.2033	0.0365	-0.1721	0.2512	-0.1408	-0.0294	0.0431	0.2261	-0.2098	0.234	0.0025	0.4352	0.3271	0.0541	0.1562	0.2418	0.1782	0.0871	-0.0694	-0.4673	0.0672	0.3164	0.2209	-0.1976	0.2964	0.3377	0.3151	0.1903	0.1231	-0.1372	-0.0048	0.0089	0.0367	0.1069
FBgn0002783	-0.332	0.037	-0.0517	0.0232	0.31	-0.0537	-0.061	0.0285	0.307	-0.0144	-0.0447	-0.1053	0.0612	0.1858	0.2129	-0.4423	0.1514	0.0335	0.0584	-0.0174	-0.0794	0.0937	0.2663	-0.134	0.1834	-0.0061	0.6397	0.3111	0.1331	0.1199	0.1881	0.1064	0.0186	-0.0835	-0.228	0.0326	0.1385	0.2111	-0.1154	0.2523	0.1967	-0.0118	0.1883	0.1764	-0.0173	-0.1208	-0.1607	-0.1755	-0.1103
FBgn0002787	0.0933	-0.1451	-0.1061	-0.0541	-0.0039	-0.112	-0.0374	-0.1914	-0.0037	-0.1863	-0.1514	-0.0474	0.1046	-0.0248	-0.1815	-0.1717	-0.1289	0.2246	-0.1885	0.135	0.1138	-0.0743	0.5037	0.271	-0.0104	0.0546	-0.073	0.3047	-0.2422	-0.0592	0.0187	0.4782	-0.0238	-0.1972	-5e-04	-0.0863	-0.3118	-0.1266	0.0791	-0.1956	-0.0128	-0.2118	-0.3132	0.3625	0.1491	0.1723	0.2892	0.0139	-0.1865
FBgn0002789	-0.5902	-0.4844	-0.2075	-1.1038	-0.619	-0.4653	-0.0722	-1.1779	-0.4787	-0.7803	-0.0131	-0.1674	0.0783	0.3291	-0.7146	-0.3167	-0.3567	0.4305	-0.3589	-0.2531	-0.0946	0.1835	1.3766	-0.0416	0.0595	0.4009	0.3944	0.4528	-0.0669	0.2893	0.4518	0.979	0.4916	-0.0444	0.1731	0.7737	0.1051	0.4882	0.4293	0.0059	0.35	0.1706	-0.044	1.0293	0.4137	0.7657	0.7742	0.644	0.4612
FBgn0002791	-0.0131	0.097	-0.3305	0.3604	0.1374	-0.0169	0.0511	0.0279	0.079	0.1874	0.1182	0.0735	0.4047	-0.4911	0.3039	0.114	0.281	0.3586	-0.1989	-0.3106	-0.0695	0.0548	-0.822	-0.0358	-0.1295	-0.265	-0.4719	-0.2789	-0.0162	-0.2775	0.1522	-0.3631	-0.2246	0.0752	0.2346	0.0226	-0.5777	-0.208	0.0857	-0.656	-0.447	-0.6548	-0.1083	-0.029	-0.0871	-0.3517	-0.128	-0.2121	-0.1833
FBgn0002838	0.1463	0.1773	-0.0575	0.2811	-0.3802	0.2344	-0.1159	-0.1315	-0.3707	-0.0462	0.3085	0.2967	0.1723	-0.9242	0.3475	0.3022	0.2271	0.2689	-0.2877	0.3103	0.3029	-0.2098	-0.6301	-0.0824	-1.3402	-0.8766	-1.7603	-0.4215	0.0021	-0.5644	-0.1993	-0.1303	-0.5679	-0.1227	0.4635	0.054	-1.5171	-0.2077	0.2696	-0.9951	-0.7107	-0.6035	-0.6727	0.075	-0.484	-0.1069	0.0945	0.1962	-0.0883
FBgn0002842	0.3214	0.3045	-0.2224	0.3326	-0.1138	-0.2092	-0.1751	-0.2278	0.2578	-0.6277	-0.2023	-0.3721	-0.0037	-1.2092	0.3633	0.3414	-0.0093	0.8078	-0.6463	0.1723	-0.0337	-0.1233	-1.0797	0.4441	-0.2019	0.0302	-0.7795	-0.4452	-0.2352	-0.8178	0.2298	0.1434	-0.0555	-0.758	-0.0764	-0.0019	-1.2665	-0.1454	0.0931	-1.2565	-0.5775	-1.4123	-0.6706	0.2861	0.0989	-0.6869	-0.2334	-0.2633	-0.3435
FBgn0002855	0.6981	0.1182	0.004	-1.5979	-0.1806	-0.2682	1.009	0.0907	0.2144	-0.5327	-0.3677	-0.0523	-0.3163	0.6434	0.8066	-0.5764	0.618	-0.0481	0.4996	0.5453	0.3175	0.5642	1.459	-0.0311	0.8956	0.7916	2.1284	-0.0517	-0.2427	-0.1449	0.1834	0.7397	0.2699	-0.2668	-0.3129	-0.1515	-1.1436	-0.791	-1.9232	-0.3436	0.0961	0.1578	-0.2688	-0.106	0.2804	-0.0324	-0.2824	-0.2241	0.2522
FBgn0002856	0.6081	0.1539	-0.1573	-1.7691	-0.1809	-0.2017	0.6961	0.4489	0.5345	-0.2242	-0.1241	0.3205	-0.5077	0.7708	0.6742	0.0451	0.581	0.1001	0.6689	0.5999	-0.1047	0.7221	1.447	-0.0437	0.9785	0.4935	2.2663	0.3421	0.2086	-0.0068	0.237	0.5354	0.4992	-0.0037	-0.7093	-0.2772	-0.8981	-0.7178	-0.9358	0.3192	0.2937	0.5719	0.2987	-0.2679	-0.0042	-0.1777	-0.1026	-0.1123	0.6902
FBgn0002862	0.1932	0.2014	-0.0299	0.1706	-0.2189	-0.0169	-0.5039	-0.1837	-0.8292	0.0506	-0.0503	-0.008	-0.0886	-0.6649	-0.2993	0.0973	-0.2466	-0.1084	-0.2326	0.0104	0.107	-0.3576	-0.7133	0.1865	-0.7127	0.0586	-1.5281	-0.7417	-0.5326	-0.3268	-0.3845	-0.8488	-0.2877	0.3065	0.5429	0.088	-0.6913	-0.7518	0.5745	-1.1707	-0.8076	-0.7422	-0.4363	-0.6361	0.1567	0.2005	0.2459	0.029	0.2494
FBgn0002865	0.0143	-0.0567	-0.2035	0.5069	0.01	0.214	-0.0872	-0.0546	-0.4544	0.3492	0.2827	0.0708	0.1666	-0.4477	0.0389	-0.2268	-0.0902	0.2168	-0.2648	0.0192	0.1578	-0.2821	-0.6446	-0.1043	-0.4527	-0.5217	-1.3783	-0.4355	-0.3721	-0.1146	-0.1273	-0.771	-0.1839	0.2248	0.4495	0.0275	-0.6192	-0.4968	0.2773	-0.967	-0.713	-0.6606	-0.4087	-0.486	-0.1104	0.0218	-0.0044	-0.0833	0.0247
FBgn0002868	0.7178	0.3058	0.995	-0.4491	-0.7732	-0.9244	0.2892	0.08	0.2455	-0.2043	-0.3484	-0.0903	-1.5962	0.4899	-0.163	0.7227	-0.5954	-0.4204	0.1572	0.0028	-0.2252	-0.5968	0.053	0.3552	-0.1741	0.425	0.2428	-0.604	-0.5128	-1.0663	-0.3925	-0.3285	-0.3978	-0.1863	-0.3533	-0.4703	-4e-04	-0.2676	-0.1126	0.492	-0.3927	-0.2814	-0.0125	-0.6292	0.719	0.1049	0.5787	0.4442	0.238
FBgn0002869	0.5016	1.0412	1.3427	-0.804	-0.3361	-1.1963	0.1827	-1.4855	0.1654	-0.4779	-1.0768	-1.0023	-0.9654	-0.5428	0.062	0.3808	-0.3245	-0.1558	-0.3915	-0.1545	-1.3192	-0.7823	-0.6618	-0.0626	0.0721	2.9166	0.7118	-1.9037	-0.9391	-0.1522	-1.2534	-0.1604	0.8668	-1.1302	0.6817	0.619	-0.4712	0.4342	-0.8391	-0.5114	-0.3804	0.5977	-2.4138	1.1062	0.6084	0.8124	1.5533	0.9134	0.4085
FBgn0002872	-0.1478	-0.1372	-0.4999	0.6879	0.8265	0.4292	-0.0842	0.043	0.6779	0.0679	-0.0645	-0.2286	0.5534	-0.6428	0.5862	0.0509	0.6663	0.845	-0.1871	3e-04	-0.3091	0.1458	-0.7455	0.1022	-0.0051	-0.3954	-0.6485	0.2605	0.1812	-0.5351	0.558	-0.2523	-0.2002	0.0738	-0.1276	0.1639	-1.769	-0.2096	0.0059	-0.074	-0.7685	-0.7551	-0.4231	0.928	-0.3768	-0.477	-0.566	-0.0139	-0.5185
FBgn0002873	-0.1733	-0.1764	-0.501	0.666	0.8376	0.5354	0.1155	0.3509	0.3318	0.9058	0.6544	0.1673	0.6215	-0.1663	0.7281	0.2148	0.7384	1.0896	-0.1513	-0.2447	0.0952	0.1936	-0.8629	-0.454	-0.2278	-1.1524	-1.1256	-0.2913	-0.1536	-0.2898	0.0126	-0.4617	-0.2739	0.2776	0.4863	0.0838	-1.0679	-0.3007	0.0585	-0.8842	-0.6076	-0.8602	-0.6879	-0.043	-0.3652	-0.4921	-0.5524	-0.2631	-0.3403
FBgn0002878	-0.1846	-0.2254	-0.296	0.0803	0.512	0.2855	-0.0818	0.2899	0.0487	0.4581	0.1292	0.1237	0.2709	-0.0639	0.4316	0.355	0.231	0.7059	-0.0447	-0.4587	0.1957	-0.0246	-0.1994	-0.2458	0.0815	-0.4644	-0.3337	0.0497	0.0661	-0.0318	0.0417	-0.0303	-0.2952	0.0818	0.0747	0.0477	-0.4031	-0.101	0.3488	-0.2816	-0.4079	-0.1576	-0.3881	-0.1105	-0.2757	-0.0113	-0.2282	-0.3934	-0.2853
FBgn0002887	0.1556	-0.0975	-0.2675	0.4138	0.5678	0.5732	-0.1789	0.2547	-0.0706	0.236	0.2765	-0.1896	0.2033	-0.0642	0.5385	0.3714	0.4553	0.8015	0.0158	-1.1452	0.0231	0.3814	-0.4589	-0.1296	0.3396	-0.3824	-0.2603	0.251	0.2281	-0.0443	0.3438	-0.0544	-0.202	-0.3715	0.1779	-0.0932	-0.4444	0.0232	0.0128	-0.0297	-0.1922	-0.3472	-0.3187	0.1295	-0.4126	-0.4625	-0.1811	-0.0454	-0.1113
FBgn0002891	-0.2454	-0.1666	-0.5046	0.2427	0.3139	0.2605	0.3339	0.152	0.5013	0.2769	0.0753	-0.2151	0.1157	-0.1008	0.4421	-0.1364	0.3789	0.6571	0.1693	-0.0357	0.1425	0.1017	-0.0466	-0.0224	0.5386	-0.2588	0.2382	0.4139	0.3639	-0.0852	0.4348	0.1176	-0.2235	-0.1406	-0.2292	0.2044	0.4153	0.3288	0.0084	0.2829	0.2093	0.1571	0.487	0.4756	-0.2518	-0.4716	-0.6857	-0.2252	-0.5919
FBgn0002899	-0.2867	-0.1557	-0.1485	0.0324	0.3987	0.3194	-0.0955	-0.2799	-0.3113	-0.2958	0.0263	-0.1211	0.4393	-0.7796	0.094	-0.002	0.1201	0.443	-0.6003	0.2107	0.2712	-0.3284	-0.7946	0.0647	-0.4787	-0.0074	-0.3373	-0.5167	-0.623	-0.3278	0.3211	-0.0098	-0.4621	0.4352	-0.171	-0.299	-0.7983	0.0549	0.3264	-0.1879	-0.1332	-0.5644	-0.3261	0.7894	0.0812	-0.5317	-0.1396	0.2125	0.0318
FBgn0002901	-0.3843	-0.1042	-0.5082	0.434	0.2424	0.1553	-0.1353	-0.0304	0.0686	0.0797	0.1232	-0.1015	0.6115	-0.1984	0.3204	0.2851	0.4505	0.9493	-0.0442	-0.0208	0.0387	0.3849	-0.7243	-0.2498	-0.0842	-0.6738	-0.6951	-0.0754	0.155	-0.3673	0.2171	-0.0621	-0.2065	-0.3462	0.1873	-0.3153	-1.1555	0.0797	0.2641	-0.5773	-0.6574	-0.9419	-0.341	0.3318	-0.1412	-0.2286	-0.4496	-0.1167	-0.2724
FBgn0002905	-0.2285	0.2443	-0.4504	0.0748	0.4759	0.0325	-0.4963	0.0816	0.4091	0.1279	0.0457	-0.4232	0.665	-0.0691	0.4144	0.215	0.792	0.7782	0.1329	-0.3268	-0.0531	0.2793	-0.6304	-0.0891	0.0416	-0.2105	0.1991	0.2629	0.129	-0.3493	0.9974	0.2793	-0.5323	0.0411	-0.2289	0.1419	-0.3352	0.6152	-0.0733	-0.4545	0.0034	-0.5125	-0.0803	0.6556	-0.3382	-1.0985	-0.3751	-0.1524	-0.3593
FBgn0002906	-0.6419	-0.3047	-0.3524	0.0959	0.6677	0.2261	-0.1083	-0.2046	0.2578	0.1445	0.1437	-0.3252	0.6134	-0.1037	0.3598	-0.2668	0.4391	0.5617	-0.0887	-0.1749	0.0733	-0.1076	-0.482	-0.2286	-0.3404	-1.0011	-0.8097	-0.5601	-0.0068	-0.2212	0.4002	0.0277	-0.1941	-0.0046	0.0124	0.6092	-0.6337	0.2333	-0.097	-0.5893	-0.1672	-0.4539	-0.5278	0.5995	-0.3935	-0.4803	-0.4896	0.8477	-0.7442
FBgn0002914	-0.1428	0.1337	-0.0631	0.1272	0.1994	0.203	0.049	0.1219	-0.0268	0.233	0.1658	-0.049	0.0519	-0.1406	0.0156	-0.2967	0.0418	0.175	0.0779	0.0014	-0.038	-0.2002	-0.1019	-0.0323	-0.0842	-0.1665	-0.2043	-0.0965	-0.2954	-0.1064	-0.0382	-0.3371	-0.2489	-0.1143	0.105	0.0255	-0.2139	-0.1325	-0.1718	-0.2518	-0.2344	-0.1981	-0.1024	-0.1783	-0.0695	-0.1456	-0.1624	-0.0059	0.0187
FBgn0002917	-0.7309	-0.6722	0.4219	0.1798	-0.2012	0.2493	-0.1371	-0.0603	-0.0139	0.1895	0.2273	-0.4467	0.1697	-0.4263	-0.2134	-0.3001	0.1889	-0.1439	0.1532	0.3279	-0.4971	0.0437	-0.0146	0.0883	0.0734	-0.1551	-0.119	0.2818	0.055	0.4591	0.4717	0.4783	0.29	0.4342	-0.3364	0.0622	0.3273	-0.041	-0.1308	0.2047	0.5368	0.4072	0.3488	0.3105	-0.119	-0.1668	0.007	-0.025	0.0136
FBgn0002921	-0.2945	-0.3801	0.073	0.0055	-0.1437	0.2377	0.1558	-0.0396	0.0024	-0.002	0.2177	0.0582	-0.0424	0.094	-0.2264	-0.5163	0.1049	0.0264	0.1784	0.1087	0.0646	-0.0395	0.2239	0.0189	0.2053	0.0257	-0.0358	0.2861	-0.1377	0.3693	0.2278	0.4355	0.2065	-0.1023	-0.0088	0.3036	0.1792	0.0481	-0.3918	0.112	0.4371	0.121	0.2507	0.2703	0.2469	-0.0661	-0.0621	0.0441	-0.124
FBgn0002922	-0.0121	-0.9155	0.4892	0.0834	0.1471	-0.8864	0.2167	-0.0121	-0.2801	-0.2756	0.8221	0.4218	0.3129	-0.0731	-0.0307	-0.1602	0.3068	0.0733	-0.2215	-0.2602	-0.3486	-0.0015	1.5604	-0.5138	0.9769	0.1621	-0.6209	0.5827	0.1967	1.037	0.7999	0.8264	1.2542	0.2593	0.0413	0.9045	1.087	-0.3949	-0.2034	0.3472	0.7321	0.1176	-0.1919	0.7227	0.0936	0.7219	0.6929	0.7873	0.3633
FBgn0002924	-0.2546	-0.2376	-0.5713	-0.1127	0.5645	0.0214	-0.225	-0.2096	0.0469	0.0855	-0.1362	-0.283	0.3765	-0.2355	0.3853	0.1767	0.2875	0.9837	-0.4863	-0.2212	0.096	0.2431	-0.9214	-0.0306	-0.2063	-0.6708	-0.6362	-0.1883	0.035	-0.1761	0.5342	0.0316	-0.3727	-0.107	0.1453	-0.17	-0.7211	-0.1994	0.0325	-0.1442	-0.6805	-0.9554	-0.0855	0.4953	-0.1937	-0.1946	-0.0898	-0.5244	-0.3613
FBgn0002926	-0.7908	0.5181	-1.0282	0.9188	2.4501	-0.0385	-0.4347	-0.0981	-0.2219	0.7576	-0.2153	-0.0595	-0.2249	-0.3149	1.34	0.5883	0.0418	1.4205	0.0476	0.4069	0.2802	0.0504	-0.0962	-0.5132	0.973	-0.4055	-1.6102	0.8521	0.3441	-0.59	0.7144	0.5893	-0.0627	0.3507	-0.303	-1.4654	-0.5522	0.3455	-0.0859	-0.9166	-0.6573	-2.7328	-0.7666	1.6006	-0.3308	-0.6673	-1.769	-0.2011	0.1276
FBgn0002930	0.5965	0.3902	0.9551	0.2724	-0.4277	-0.4217	0.3724	0.3733	0.6066	-0.6474	0.122	0.2905	-0.5478	0.3593	0.1182	0.394	-0.4636	-1.4167	0.2307	0.3879	-0.2356	-0.957	-0.5802	0.1189	0.1361	0.4551	0.2175	-0.325	-0.2704	-0.3027	-0.7	-0.233	-0.6355	-0.386	-0.4352	-0.5581	0.6106	0.5487	-0.4253	0.6635	0.2327	0.6769	0.5695	-0.2924	0.1561	-0.1098	0.1263	-0.2214	-0.2965
FBgn0002931	-0.0423	-0.1381	0.3198	0.2938	0.5087	0.3679	0.1153	0.4537	-0.0548	0.353	0.1586	0.6267	-0.0094	0.3303	-0.0592	0.1058	-0.0151	0.0938	0.1515	-0.0955	-0.0495	0.3968	0.1249	-0.2434	-0.1664	0.0233	-0.7415	0.1121	0.2934	0.295	0.2278	0.0298	0.2472	0.2643	0.3947	0.5835	0.1788	0.0319	0.0597	-0.1932	-0.1027	0.0461	0.0719	-0.4546	-0.3261	0.1572	-0.1084	0.0359	-0.0607
FBgn0002932	-0.0113	0.127	-0.6605	0.3775	0.5616	0.5457	0.4333	0.2291	0.588	0.4609	0.0494	0.3509	-0.2444	0.5667	0.4032	0.6542	0.4108	0.258	0.2529	-0.3495	0.3934	0.66	0.1418	0.1407	0.8223	-0.1435	0.3277	0.6139	1.0928	0.5865	0.2132	0.445	0.7525	0.1714	-0.2215	-0.3769	0.8225	0.5483	-0.252	1.037	0.523	0.9369	0.6313	0.4873	0.0437	0.0727	-7e-04	0.4296	0.3398
FBgn0002937	0.3925	-0.1439	0.4304	-0.5001	-0.558	-0.4573	0.6233	0.3492	-0.0997	-0.2121	-0.0411	0.1588	-0.2635	-0.2539	-0.6256	-1.0715	-0.2308	-1.4626	0.2323	0.2881	-0.5578	-0.4354	-0.2953	0.1199	0.2537	0.739	-0.2142	0.0447	-0.1281	0.4819	-0.439	0.3637	-0.5956	0.3391	0.0451	-0.3513	0.1926	0.0224	-0.9225	0.1711	0.1069	0.3046	-0.2872	-0.0166	0.4284	0.5439	0.3298	0.3419	0.5749
FBgn0002938	0.1607	-0.0959	0.1765	-0.0494	-0.5161	0.0208	0.95	0.3323	-0.0626	0.1089	0.241	0.164	0.0479	-0.1362	-0.355	-0.8276	0.0232	-1.2604	-0.0097	0.1788	-1.0267	-0.2435	-0.2958	0.2381	0.0969	0.8878	-0.6495	0.2488	-0.4504	0.4752	0.17	0.0916	0.1161	0.3177	-0.0324	0.0119	0.2827	0.2108	-0.9004	0.086	0.4175	0.5283	0.3664	-0.018	0.4286	0.304	-0.0794	0.0889	0.0854
FBgn0002939	1.521	1.0541	0.3068	-1.2735	-0.0848	-0.481	0.0951	-0.6385	-1.0752	-2.2583	-0.4513	-0.5633	-1.0895	-0.9945	-1.9421	-1.8941	-0.9921	-1.1032	-0.4476	1.3651	-0.2753	-1.975	-1.2117	0.8236	-1.3617	1.2404	-1.8073	-0.5655	-0.6641	0.1065	-1.638	0.0507	-1.1516	0.0218	0.9233	-0.7206	0.5116	-1.4498	-0.6618	0.1494	1.7023	0.3412	-0.2319	-0.0425	0.8485	0.5533	0.7272	0.1512	-0.9331
FBgn0002940	-0.1272	-0.0786	-0.0447	0.0828	-0.6857	-0.0964	0.9259	0.5156	0.2164	0.6757	0.008	0.5733	-0.2099	0.1806	-0.17	-0.1536	0.0474	-1.5972	0.3027	-0.1159	-1.1104	0.0898	-0.1495	-0.0505	0.2243	0.6387	-0.4784	0.3147	-0.0729	0.5753	0.1953	-0.2039	0.2169	0.3592	-0.5138	-7e-04	0.521	0.4134	-0.6059	0.4786	0.454	0.8323	0.5484	-0.3224	-0.12	0.259	-0.1555	0.019	0.3471
FBgn0002941	-1.9139	-1.4833	0.0668	-0.4419	-0.8696	-0.0932	0.3386	-0.7902	-0.8337	-0.4649	0.2793	0.1044	1.0984	0.4724	0.1616	-0.2767	0.6461	-0.013	-1.4071	-1.2357	-0.3221	0.562	1.0765	0.0086	0.4509	-1.4888	-0.3203	1.4885	0.484	1.4339	0.7419	0.4196	1.1633	1.3174	-0.4006	1.333	0.4933	-0.2438	0.2545	0.0563	1.3182	0.3279	0.7756	0.7189	-0.073	0.4742	0.1042	0.2377	0.3833
FBgn0002945	-0.3927	-0.5419	-0.2936	0.1354	0.2218	0.2346	0.0072	0.0847	0.333	0.2157	0.055	0.0266	-0.1878	0.4324	0.189	-0.1101	0.1717	-0.2149	0.2413	-0.0814	-0.2983	0.0348	0.5251	-0.3085	0.6769	0.1079	0.7032	0.3924	0.2724	0.5862	0.1683	0.2931	0.1423	0.1975	-0.6528	0.0694	0.585	0.3934	0.1975	0.3561	0.5143	0.3675	0.194	0.2604	-0.3404	-0.2653	-0.2251	-0.0268	0.2248
FBgn0002948	-0.1388	-0.1337	0.3505	0.1413	0.1953	0.2228	0.2369	0.5429	0.1876	0.3535	0.7157	0.518	-0.3137	-0.1438	0.2583	-0.0205	0.1522	-0.6696	0.9181	-0.0225	0.2237	0.6154	0.5623	0.0156	0.4643	0.4507	0.6876	0.673	0.8046	0.5877	0.2827	0.1408	0.6468	0.4426	-0.5738	0.3474	0.9456	0.8252	0.1137	1.0455	0.9243	1.3909	1.0479	0.4349	-0.1545	-0.0734	-0.7206	0.2144	1.0043
FBgn0002962	-0.2339	0.4205	0.138	0.3478	2.3206	-0.1948	-0.1748	-0.8028	-0.4258	-1.3177	-1.2029	-1.094	1.0592	-0.6818	0.4891	-0.136	1.664	0.666	-0.7481	-0.4785	0.6436	0.3585	-1.0025	-0.6196	0.2852	-0.9412	-0.5559	0.1555	0.3085	-0.2531	1.3916	0.0864	-0.226	1.3988	-0.2311	0.7071	-1.9589	0.665	-0.7585	0.2484	-0.0819	-0.7247	-0.0217	1.9065	-1.2011	0.4166	0.1278	0.978	0.0229
FBgn0002973	-0.4121	-0.312	-0.3997	0.4009	0.3653	0.4501	0.1076	0.1132	0.2661	0.4012	0.3955	0.2545	0.2752	-0.0662	0.0696	-0.0535	-0.7349	0.4514	0.2766	-0.2212	0.131	0.2086	-0.0949	-0.1099	-0.005	-0.2316	-0.418	0.2892	-0.0978	0.1344	-0.0573	-0.0558	-0.0586	0.0132	0.1496	0.161	-0.1292	-0.1075	-0.1385	-0.3705	0.1443	-0.0651	0.0904	0.2363	-0.0669	-0.0131	0.024	0.0429	0.0449
FBgn0002985	-0.5433	-0.0523	-0.69	-0.207	-0.0646	0.6164	-0.1241	0.0294	0.1041	0.3541	0.172	-0.1717	-0.4298	0.5146	0.13	0.2392	-0.0634	0.0289	0.4343	-0.4949	0.0055	0.3678	0.0898	-0.276	-0.2017	-0.0919	0.5527	1.208	1.0445	0.5334	-0.1718	-0.0857	0.6669	-0.0777	-0.6067	0.2155	0.8425	0.43	0.5653	0.6312	0.5248	0.3488	0.6197	0.2603	-0.7151	0.4305	0.2915	-0.01	0.7182
FBgn0002989	-0.0686	0.2543	0.2024	-0.0462	0.5224	0.1153	0.0297	-0.5126	0.5123	-0.0182	-0.1888	-0.3307	0.2689	0.1318	0.1472	-1.4976	0.43	0.6057	-0.2373	0.264	0.014	0.2732	-0.472	-0.1924	0.6205	-0.0284	-0.5038	-0.3928	-0.1589	-0.8831	0.3976	0.0178	-0.1237	-0.7697	0.0188	0.1773	-0.345	0.3038	-0.1195	-0.1765	-0.6434	-0.2451	-0.1196	0.5022	0.0379	-0.0789	-0.1878	-0.3359	-0.1223
FBgn0003002	-0.1361	0.3416	0.0745	-0.0853	0.6405	-0.0111	0.1309	-0.7617	-0.071	0.5027	0.0354	0.2595	-0.8733	0.6159	0.282	-0.5882	0.1358	0.5268	-0.266	-0.5572	0.2167	0.0035	0.2348	0.2651	-0.0377	-0.508	-0.742	0.9355	-0.4929	0.334	0.345	0.745	0.6632	0.8022	0.0028	0.5246	-0.0826	0.3301	-0.4336	-0.3174	0.4841	0.2088	0.0575	0.3229	-0.9038	-0.2794	-0.3657	0.8531	0.4416
FBgn0003008	0.1184	0.3346	0.2737	0.1665	0.0959	-0.2243	-0.2193	0.1363	0.0874	-0.429	-0.1338	-0.0137	0.2576	0.0599	-0.0902	0.2674	-0.1136	-0.1081	-0.0719	0.2277	-0.1066	0.1806	0.0588	0.3419	-0.1409	0.3676	0.2233	-0.136	-0.1105	0.1792	0.1724	0.1357	-0.4211	-0.1919	-0.2845	0.0844	-0.1166	-0.1202	-0.36	-0.3824	-0.4001	-0.6493	-0.2886	-0.103	0.2389	-0.0613	-0.0437	-0.0217	0.1469
FBgn0003009	-0.0622	0.1752	-0.2767	0.215	0.2901	0.2358	-0.3183	-0.2024	-0.136	0.4209	0.3481	-0.2501	0.1226	-0.4686	0.2578	0.0113	0.3511	0.7205	-0.1701	0.6665	0.0774	0.1154	-0.1754	-0.2052	-0.0568	-0.5549	-1.6495	-0.4903	0.0993	-0.2524	0.0075	-0.1829	-0.6186	-0.1719	0.305	-0.1352	-1.3397	-0.1968	0.2082	-0.9355	-0.7846	-1.1838	-0.8425	0.0853	-0.1715	-0.071	-0.3426	0.1498	-0.2296
FBgn0003011	0.0644	0.0252	1.8223	0.7455	-0.8144	-0.2837	-1.0353	-0.2601	-0.7556	-0.5952	-0.3493	-0.3477	-0.1569	0.4521	-0.9148	-0.6759	-0.5186	-0.816	-1.3339	-0.3259	-0.1863	0.2506	-0.7196	0.0939	-1.5328	0.8218	-0.8321	-0.4034	-0.0462	-0.0598	0.3729	-0.4177	0.1452	0.6485	0.4941	-0.475	-0.8364	-0.4882	-0.4628	-0.5732	0.0211	0.0874	0.4444	-1.1214	0.6642	0.633	-0.2013	-0.1081	0.1858
FBgn0003015	-0.7089	-1.2333	-0.8047	1.1366	3.7509	-0.0346	-0.1839	0.0386	1.1758	0.1173	-0.3775	-0.3413	1.0708	-0.2979	1.9699	0.6206	1.2402	1.0116	1.1484	-1.0416	1.5852	-0.1574	0.7616	-2.5866	-0.3021	-0.8149	0.5603	1.3598	0.6458	-0.6069	-0.1111	0.5669	1.4591	2.9216	-1.3913	2.0123	0.6332	1.8433	0.2749	0.9742	0.085	0.9463	0.0214	2.7351	-1.7225	1.0445	0.8897	1.1066	0.7137
FBgn0003016	0.0544	-0.0216	-0.1047	-0.1067	0.1429	0.1539	0.2074	0.0535	0.172	0.0155	0.3952	-0.2849	-0.0455	-0.9242	-0.0201	-0.5998	0.1533	-0.3176	0.1241	0.0713	-0.2662	-0.3449	0.2533	0.1914	0.5765	0.1644	0.2627	0.2666	0.1037	-0.5609	0.0028	0.3299	0.0905	-0.1608	0.014	0.1117	-0.0496	0.3423	-0.4149	0.0261	0.2704	0.2498	0.0729	0.2086	0.1491	-0.0139	-0.1576	0.1037	-0.0709
FBgn0003023	-0.1472	-0.5809	-0.9584	0.6134	2.6605	-0.142	-0.135	-0.5174	0.4507	0.005	0.2214	-0.4228	-0.0924	-0.1286	0.3675	-0.8754	0.2768	0.1119	0.6769	-0.0778	0.9529	-0.1887	-0.4595	-0.8244	-0.0331	-0.4185	-0.751	0.0417	0.2659	0.1707	-0.5944	0.0704	0.6826	1.4647	0.411	0.4244	-0.5267	0.4729	0.0205	0.3949	-1.1859	-0.9684	-0.0281	1.4852	-0.7402	-0.8105	0.3457	0.5264	0.2553
FBgn0003028	-0.5021	-0.5113	0.0466	-0.3567	0.9263	0.1161	0.3795	0.1986	0.1646	-0.2635	0.1373	0.0495	0.08	-0.2016	-0.0715	-0.6315	0.206	-0.0656	0.2262	0.1196	0.1145	-0.3102	0.0937	-0.0085	0.2578	0.676	-0.3301	0.3311	-0.4056	0.12	0.1639	0.3309	0.4304	1.0613	0.0224	0.3334	-0.2189	0.5261	-0.5726	0.3074	-0.008	0.7089	0.2583	1.0395	0.2197	0.2819	0.1637	0.4508	0.1762
FBgn0003034	0.6533	0.0733	0.0038	-1.4516	-0.7294	-0.731	-0.0602	-0.1969	-0.7051	-0.9363	-0.8379	-0.3741	0.6153	0.6003	0.1935	-0.5594	0.3543	-0.3358	0.4191	0.4794	-0.1672	0.7949	1.4186	-0.0868	0.5155	0.3821	1.8728	0.093	0.1202	-0.133	0.3239	0.4717	0.5393	-0.2942	-0.8026	0.0284	-0.2034	0.0777	-0.382	-4e-04	0.1115	0.5994	-0.0705	-0.2717	0.0815	0.1109	0.0698	-0.0208	0.6508
FBgn0003041	-0.2147	-0.1571	-0.3807	0.2699	0.3375	0.1472	0.0419	-0.1711	-0.3919	0.093	0.3536	0.4142	0.3498	-0.1531	0.409	0.1303	0.2396	0.495	0.1319	-0.4991	0.0497	-0.023	0.2967	-0.321	-0.46	-0.2259	-0.2775	0.6348	0.4133	0.2116	0.0367	-0.0539	0.1093	-0.1262	0.381	0.4314	0.008	0.0164	-0.0166	-0.1585	-0.1467	-0.1347	-0.1667	0.1571	0.0431	-0.2353	-0.1281	0.0317	-0.1121
FBgn0003042	-0.1176	-0.5573	0.3594	0.2488	0.0698	0.081	0.1097	-0.012	0.6104	0.0684	-0.1989	0.0539	0.1294	0.2463	-0.5937	-0.2061	0.0591	-0.4936	-0.3534	-0.1749	-0.0619	0.1906	0.0505	0.0071	0.1942	0.1277	0.1205	0.4055	0.2923	0.5164	0.395	0.5323	0.4723	0.1279	-0.2373	-0.2452	0.4575	0.5033	-0.1227	0.1953	0.5962	0.1778	0.2818	0.1567	0.1789	0.3121	-0.0945	0.1489	0.1733
FBgn0003044	-0.2318	0.0651	-0.3415	0.2436	0.6579	0.2464	-0.1872	0.0715	0.1979	0.071	0.0972	-0.2914	0.5279	-0.1389	0.2543	-0.4607	0.4375	0.6301	-0.3893	-0.3317	0.2011	-0.0803	-0.4983	-0.172	-0.0532	-0.4446	-0.1952	0.0783	-0.0707	-0.0952	0.4095	0.0471	-0.0641	0.0489	0.0748	-0.0581	-0.3389	0.1403	-0.0506	-0.1031	-0.1514	-0.5868	0.0068	0.4538	-0.3034	-0.2809	-0.1935	-0.0051	-0.2806
FBgn0003046	0.1832	-0.219	-0.9513	-0.0953	0.4497	0.0105	0.1911	-0.4245	0.5524	-0.1957	0.5407	0.2633	-0.2966	0.1098	0.6132	-0.194	0.2396	0.0082	-1.1667	-0.3174	0.6073	0.4512	-0.1768	0.4698	0.8055	1.1097	0.3685	-0.4658	0.7103	0.8108	0.531	-1.2484	0.682	0.1702	0.0116	-1.1393	0.8259	0.1876	0.0094	0.9639	0.0658	0.9462	0.9511	-0.4949	0.2187	-0.5796	-1.4354	-0.023	-1.1373
FBgn0003048	-0.2274	-0.3469	-0.2009	0.1644	0.3926	0.3525	0.2284	0.1379	0.5698	0.3372	0.2819	-0.2102	0.2503	0.2206	0.3297	-0.175	0.3132	0.391	0.1378	0.0936	-0.1579	-0.2098	0.1619	0.0721	0.5009	-0.1027	0.5692	0.4855	0.1004	0.1956	0.0538	0.3461	-0.0236	-0.0576	-0.2075	0.0194	0.3736	0.3452	-0.0805	0.1905	0.4651	0.1094	0.0875	0.3279	-0.1982	-0.2091	-0.5564	-0.3046	-0.3944
FBgn0003053	-0.5021	-0.1026	-0.6832	0.3625	0.3238	0.4931	0.0463	0.5298	0.7369	0.8221	0.634	0.0352	0.0167	0.2373	0.4196	-0.1968	0.4106	0.3096	0.1619	-0.2281	0.119	0.2968	0.0871	-0.1935	0.1109	-0.3391	-0.1077	0.6036	0.5739	0.3983	0.1513	-0.1904	0.4107	0.001	-0.1479	-0.1644	0.8659	-0.0438	-0.0673	0.4405	0.4591	0.2539	0.5871	0.3971	-0.4228	-0.3515	-0.4313	-0.1737	-0.2324
FBgn0003060	1.3805	0.268	-0.5964	-1.9043	0.5949	-0.1441	0.3122	-1.2783	-0.263	-0.5183	-0.5867	0.3158	0.1691	0.0372	1.3046	-1.4753	-2.0737	-2.2052	1.1874	0.1876	0.1782	0.3048	2.5542	0.5758	0.4348	0.8903	1.3442	-0.6198	-1.2618	-0.1799	0.847	0.8744	1.2278	0.0572	0.472	-1.3784	-0.2346	-0.6074	0.7203	-0.2798	-0.4271	1.094	-1.2384	0.333	-0.2422	0.5883	0.5247	-1.2122	-1.4309
FBgn0003062	-0.2812	-0.0047	-0.0935	0.0589	0.6766	-0.4139	-0.1356	0.0496	-0.0032	0.1148	-0.4811	0.0136	0.0823	0.2726	-0.0274	0.271	0.2324	0.2646	-0.0028	-0.1655	0.1277	0.7606	0.2522	7e-04	0.2722	-0.1247	0.7941	0.3962	0.5131	0.3431	0.4833	-0.2159	-0.0012	0.6271	-0.77	0.1073	-0.0558	0.3644	0.3631	0.4499	-0.0311	0.3652	0.2854	0.275	-0.4409	-0.3524	-0.0609	-0.0665	-0.0423
FBgn0003065	1.1899	-1.473	0.5907	-1.6929	2.017	-0.0489	-0.6483	-0.6494	0.809	-0.9019	-1.0666	-0.5344	0.4805	-1.1507	0.0782	0.7407	-1.4358	1.0125	0.0202	-0.3523	-0.573	-2.1109	-0.8446	-1.0468	0.3438	-0.3205	-0.4694	0.7227	0.4347	-0.71	-1.1707	1.8541	0.684	-0.0576	-1.7127	0.4659	-0.1163	-1.1366	-0.6157	-0.1194	1.4858	-0.7957	-0.1682	1.2383	0.3242	2.1517	1.2889	0.4534	-0.2313
FBgn0003068	-0.2391	-1.5061	-0.9275	-0.503	-0.6034	-0.1734	0.0101	-0.411	-0.2571	-0.0463	-0.3185	-0.1255	-0.0928	-0.5556	-0.3727	-0.4313	-0.3482	-0.8041	-0.0523	0.2961	-0.6004	0.0297	0.2793	0.065	-0.628	0.4441	0.6122	0.5757	0.5069	0.7263	0.7315	0.4605	0.7092	0.5584	-1.0795	0.5004	1.2176	1.1127	0.3016	1.3232	1.4076	1.5353	1.4457	0.6857	-0.68	0.6761	0.4103	0.718	0.887
FBgn0003071	0.097	-0.0211	0.0596	0.0625	-0.2933	-0.0755	-0.1195	-0.2104	-0.1596	-0.1228	0.3336	0.0562	-0.0107	-0.0052	-0.2143	-0.5427	-0.1326	-0.1046	-0.2686	-0.0989	-0.0086	-0.2232	0.177	-0.051	-0.0574	-0.033	-0.6912	-0.3142	-0.5198	0.0671	-0.0387	-0.0441	0.0699	-0.1052	0.3142	0.2399	0.1309	-0.0648	0.0764	-0.1699	0.0246	-0.0434	0.1781	0.0882	0.2848	-0.0366	0.0037	-0.1451	-0.2703
FBgn0003074	0.4848	0.1888	0.4825	-0.0079	-0.5341	-0.3132	-0.1041	-0.1564	0.0927	-0.3293	0.202	0.1497	-0.4964	0.081	-0.2527	-0.3667	-0.291	-0.5057	-0.1547	-0.215	-0.0526	-0.3823	-0.211	-0.0784	-0.0367	0.0659	-0.2005	-0.3091	-0.4602	-0.1795	-0.2484	-0.2044	-0.1136	-0.1536	0.1671	0.1226	0.123	0.1048	-0.1755	0.1777	0.0846	0.1003	0.4107	-0.0811	0.4416	-0.1085	0.0046	-0.2164	-0.4475
FBgn0003076	0.7485	0.3697	0.807	-0.2862	-0.573	-0.3634	0.099	0.2839	0.357	-0.0384	0.0307	0.1264	-0.8816	0.3654	-0.0876	0.2104	-0.2338	-0.9728	0.3456	-0.0953	0.195	-0.3184	-0.1555	-0.1061	0.0615	0.2183	0.5704	-0.242	-0.1116	-0.2392	-0.2398	-0.1158	-0.0845	0.1137	-0.2712	0.1277	0.347	0.4169	-0.6138	0.6121	0.2773	0.397	0.684	-0.0775	0.4128	-0.0909	0.0287	-0.0606	-0.432
FBgn0003079	-0.1129	-0.2783	-0.1101	-0.1098	-0.0286	-0.0355	-0.0322	0.1496	0.3162	0.033	-0.0274	0.0486	-0.0653	-0.072	0.0596	-0.0619	0.1898	-0.0084	0.1599	0.0739	-0.1711	0.1386	0.2958	-0.0856	0.679	0.2795	0.4138	0.2889	0.1507	-0.0759	0.1956	0.1293	0.3227	-0.2475	-0.2717	-0.0183	0.297	0.3918	-0.0166	0.4862	0.3197	0.2048	0.3021	0.0099	-0.1102	-0.0898	-0.1588	-0.0702	-0.0647
FBgn0003082	-0.2502	-0.0823	0.2065	-0.1687	-0.039	-0.0837	-0.1516	-0.0536	-0.0708	-0.1861	-0.1177	-0.0217	-0.2194	0.2888	-0.1897	0.0614	0.0196	-0.2418	-9e-04	-0.3998	-0.0577	0.0418	0.4299	-0.104	0.4421	-0.088	0.362	0.07	0.0922	0.1115	0.3392	0.0811	-0.1498	0.1411	-0.2457	0.2725	0.1112	0.2627	0.0861	0.289	0.049	0.3114	0.1699	0.1975	0.1453	0.0284	-0.0226	-0.0979	-0.1156
FBgn0003087	-0.2046	-0.2385	-0.2227	0.251	0.45	-0.0376	-0.0241	-0.3078	0.1101	0.2471	0.3067	0.2275	0.6574	-0.6666	0.4824	0.4974	0.2941	0.6636	-0.4178	-0.0549	0.0135	0.1056	-0.7386	0.0498	-0.5499	-0.3647	-1.0187	-0.2947	0.2525	-0.5356	-0.1131	-0.1238	0.0342	0.2853	0.3493	-0.2974	-0.8552	-0.5016	0.4509	-0.8801	-0.4817	-1.0495	-0.9209	-0.0895	-0.1281	-0.1039	-0.0059	0.1999	-0.4163
FBgn0003089	0.4356	-1.0008	0.255	-1.3225	0.6376	-0.0307	-0.0593	-2.034	-0.9248	-0.8178	-0.1123	-0.7241	0.1882	-0.5595	-0.721	-0.567	-0.0093	0.3799	-1.1795	0.3362	-0.3593	-0.2027	-0.0247	0.6217	0.0082	0.5466	-0.8157	0.1921	-0.6126	0.094	-0.3799	0.5885	-0.0236	-0.5018	0.2028	0.296	-0.5666	-0.1899	-0.4109	-0.2341	0.2369	0.5155	-0.4283	0.5108	0.4633	1.1629	0.9669	0.4255	0.5853
FBgn0003090	-0.2274	-0.4302	-0.1903	-0.3885	0.0331	0.5202	0.2239	-0.0842	0.0786	-0.1044	-0.0497	-0.3457	0.0927	0.5271	-0.1291	-0.4973	-0.0691	-0.0949	0.1408	-0.5789	-0.5397	0.0089	0.4005	0.0743	0.5075	0.3865	0.4234	0.3684	0.1808	0.4346	-0.3066	0.5277	0.3323	0.0696	-0.5469	0.093	0.1925	0.3378	-0.2544	0.2163	0.6474	0.7691	0.2691	0.2192	-0.242	0.2198	0.0223	0.1341	0.1478
FBgn0003091	-0.3813	-0.3538	-0.0375	-0.0105	0.0118	0.1296	0.4913	0.3259	0.1686	0.2121	0.303	0.1166	0.239	0.6087	0.1037	-0.4729	0.2916	-0.3506	0.3177	-0.1517	-0.3606	0.4211	0.6958	-0.2497	0.8129	-0.0127	1.2486	0.666	0.2597	0.6241	0.4076	0.2643	0.3541	0.2631	-0.3169	0.1994	0.5719	0.2505	0.1538	0.5464	0.5791	0.9262	0.5407	-0.0999	-0.0806	-0.3852	-0.385	-0.2563	0.1535
FBgn0003093	-0.4879	-0.673	-0.1051	0.1728	0.2482	0.333	0.1149	0.094	0.2785	0.0885	0.2863	-0.0281	-0.1633	0.2076	-0.1912	-0.51	0.0843	-0.1847	0.296	-0.1792	-0.1357	0.1961	0.5604	-0.105	0.5921	-0.0598	0.4843	0.5243	0.3735	0.5928	0.2693	0.7996	0.5553	0.4426	-0.3141	0.0972	0.644	0.3367	0.0977	0.5815	0.7814	0.7897	0.4955	0.352	-0.1572	-0.3206	-0.5933	-0.1819	-0.288
FBgn0003114	0.67	-0.0137	0.0262	-0.0362	1.8065	0.2344	0.8581	-0.0014	0.643	0.648	0.9068	-0.6114	1.5545	-0.8577	-0.3111	-0.5702	-1.1528	-0.4983	-1.2996	1.4292	-0.137	0.5364	0.5265	-0.1899	-0.9824	0.4196	0.1592	0.4116	-0.013	-0.2132	-0.561	-0.2102	0.7413	0.8361	0.5342	-0.4736	0.1185	-0.459	-0.4762	-1.8827	-0.1489	-0.9876	-1.1543	0.6291	0.07	-0.6142	0.6668	-1.4809	0.22
FBgn0003116	0.6952	0.016	0.703	-0.1139	-0.5617	-0.3192	0.0782	0.4415	0.1476	-0.4188	-0.3363	0.1717	-0.5663	-0.407	-0.224	0.0467	-0.1526	-0.8139	0.1553	0.1905	0.2167	-0.1167	-0.1914	0.282	-0.0607	0.4662	0.6415	-0.2934	0.034	-0.1781	-0.2277	0.3401	-0.3838	-0.1276	-0.0259	-0.3029	0.2614	0.3476	-0.3397	0.5354	0.2394	0.3122	0.4535	0.1212	0.0434	0.1295	-0.1156	-0.0195	-0.0329
FBgn0003117	0.5944	0.2578	0.3017	0.3563	0.5435	0.3974	0.5523	-0.0684	0.7342	-0.666	0.3522	0.4857	-0.4832	-0.1154	-0.3244	-0.2608	-0.8509	-0.4779	-0.3253	0.3568	-0.4018	0.0649	0.0048	0.0892	0.0455	0.2539	-2.0184	-0.0638	-1.1845	-0.0433	-0.477	-0.3469	-0.5212	0.0396	-0.3779	-1.3243	-0.0402	0.0976	-1.3664	0.0085	0.3549	0.725	0.44	-0.3278	0.7445	0.1974	0.1259	-0.7449	-0.1834
FBgn0003118	0.1131	-0.2051	0.0576	0.1812	0.2152	0.1894	0.0613	0.1349	0.3006	0.3295	0.2376	0.1071	-0.2272	0.3301	0.2215	0.0143	-0.0824	-0.2132	-0.0245	0.0906	-0.1374	0.2045	0.2119	-0.0382	0.4075	0.0478	0.6337	0.4471	0.1688	0.2702	0.0982	-0.0981	0.4228	-0.2595	-0.2184	-0.3207	0.7948	0.1128	-0.1189	0.6167	0.7407	0.5683	0.6784	0.1389	0.0376	-0.463	-0.0019	-0.4249	-0.1372
FBgn0003124	-0.0894	-0.0178	-0.4583	0.4314	0.6586	0.2579	0.0686	-0.1116	0.0568	0.4442	0.2847	-0.0451	0.6161	-0.4961	0.4342	0.0676	0.2908	0.7634	-0.3459	-0.1129	0.3714	0.0995	-0.7212	-0.1377	-0.3503	-0.6722	-1.1626	-0.3013	-0.0906	-0.2979	-0.0968	-0.5756	-0.2075	0.1546	0.4523	-0.0663	-0.9515	-0.3772	0.0648	-0.8618	-0.7802	-0.8527	-0.7026	0.096	-0.1756	-0.338	-0.232	0.0848	-0.2218
FBgn0003129	-0.816	-0.014	-0.9558	0.4639	-0.1151	0.5922	-0.1489	-0.0937	0.008	0.0318	0.0828	0.383	0.0363	0.2324	-0.5869	-0.3342	0.3827	0.853	0.459	-0.3547	0.0275	0.44	1.0816	-0.1506	0.1727	-0.3769	0.2895	0.0978	-0.1734	0.0788	0.6317	0.8246	0.3394	-0.6743	-0.2409	0.8193	0.3924	0.0449	0.5782	0.5561	0.1857	0.2112	0.1854	-0.024	0.0369	-0.6772	-0.2308	-0.0149	-0.0888
FBgn0003130	0.2155	-0.6685	-0.9622	1.3269	0.044	0.2344	-1.4219	0.9137	-0.3521	-0.0536	0.59	0.2304	-0.2478	-0.3165	-1.479	1.4746	-0.6254	1.6081	0.0397	0.0786	-0.1271	-0.4884	0.2435	0.1967	-0.4422	0.2043	-0.0401	0.953	1.3773	1.5618	0.394	-0.0404	0.4941	1.132	-0.5299	1.5033	-0.9079	-0.3177	-1.3165	0.6288	-0.4533	0.3789	0.83	0.2491	-0.6896	-0.5142	-1.0269	-1.7391	-0.1183
FBgn0003132	0.1787	0.2193	-0.05	0.543	0.1148	0.1903	-0.0154	0.1421	-0.3028	0.3705	0.3288	0.0441	0.189	-0.6194	0.1437	-0.0313	0.1792	0.3471	-0.3087	0.2194	0.3086	-0.1871	-0.8519	0.1195	-0.508	-0.2554	-1.374	-0.4956	-0.4431	-0.2665	-0.0968	-0.7552	-0.2456	0.1049	0.6514	0.1137	-0.8335	-0.3448	0.1745	-0.8152	-0.7943	-0.8369	-0.4772	-0.2854	0.0731	0.0662	-0.0812	-0.049	0.0319
FBgn0003134	0.3132	0.3588	0.5766	0.1342	-0.0997	-0.0087	0.1272	0.4994	0.3137	-0.3982	-0.0344	-0.1388	-0.1072	0.3607	-0.0177	-0.1523	-0.047	-0.5596	0.3122	0.1161	0.0843	-0.1394	0.0213	0.2771	0.4034	0.4886	0.7995	-0.054	0.2017	-0.1384	-0.3183	0.0902	-0.2803	-0.0578	-0.2358	-0.2882	0.2694	0.2302	-0.4399	0.4438	0.1654	0.1382	0.2752	-0.0319	0.1479	-0.1745	0.0971	-0.0284	-0.1064
FBgn0003137	0.6449	0.9228	0.2144	0.9744	0.2973	0.2803	0.8442	0.9193	0.8768	-0.3695	0.7913	0.723	-0.3953	0.145	0.0367	-0.3857	-0.4764	-1.2409	-0.364	0.626	-0.3051	-0.5749	-0.4895	-0.0476	0.1443	0.215	-0.9765	-0.5534	-0.8257	0.0739	-0.9021	-0.6505	-0.4836	-0.6294	0.0761	-0.8259	0.1925	-0.3542	-1.2231	0.4582	0.1419	0.6251	0.6766	-0.0591	0.5141	-0.6433	-0.4874	-0.93	-0.6538
FBgn0003138	-0.3237	0.0186	-0.2185	0.2031	-0.0014	-0.0934	-0.1069	-0.03	-0.0303	0.1504	0.1437	-0.1765	0.157	-0.0894	0.192	-0.1838	0.2697	0.2982	-0.0705	-0.0542	0.073	0.2402	-0.159	-0.0652	0.0281	-0.1674	-0.1361	-0.0014	0.0366	0.1434	-0.0526	-0.0842	-0.0211	-0.0587	-0.0289	0.0826	-0.2508	0.106	-0.0153	-0.1233	-0.1057	-0.0594	-0.0743	6e-04	-0.1826	-0.2905	-0.2453	-0.26	-0.085
FBgn0003139	-0.1937	0.1055	0.1414	-0.0227	0.1638	-0.0571	0.2987	0.347	0.1416	0.0476	-0.2432	0.1884	-0.2342	0.5661	0.0487	0.2412	0.1324	-0.2885	0.3351	0.0882	-0.0588	-0.02	0.4942	0.1158	0.026	0.1443	0.7565	0.4701	0.2047	0.2153	-0.0179	0.3381	0.1191	0.1185	-0.1987	0.0142	0.3802	0.5344	0.1645	0.4697	0.221	0.3884	0.3176	0.358	0.0608	0.0049	0.1702	0.0644	0.1365
FBgn0003140	0.1265	0.1682	-0.1659	0.2701	-0.0401	0.2422	-0.1321	0.0521	-0.5512	0.4233	0.0392	0.1067	0.2165	-0.4823	0.1194	-0.054	-0.1272	0.3195	-0.1397	0.1593	0.0546	-0.1898	-0.5812	-0.0019	-0.7854	-0.5458	-1.2421	-0.1585	-0.1886	0.038	-0.5078	-0.6588	-0.0853	0.5076	0.7641	0.1014	-1.0354	-0.4606	0.361	-0.6017	-0.8351	-0.5728	-0.3913	-0.5769	-0.0522	-0.0498	0.0645	-0.1419	-0.1139
FBgn0003141	0.5811	0.0267	0.4818	-0.5379	0.1009	-0.3582	0.1414	-0.0802	-0.1082	-1.6391	-0.0724	-0.158	-0.2984	-0.035	-0.4906	-0.5232	-0.4397	-0.4275	-0.3081	0.276	-0.0878	-0.332	0.2036	0.708	0.1198	0.6397	0.3204	0.2589	-0.3863	0.0602	-0.2423	0.461	-0.0574	-0.0786	-0.0731	-0.3966	-0.1806	-0.1041	-0.1797	-0.1298	0.0913	0.3035	-0.1114	0.0477	0.5547	0.7831	0.7413	0.256	0.0368
FBgn0003145	-0.5824	-0.3869	-0.7901	-0.4129	0.0799	0.0123	0.691	0.1346	0.1124	0.1503	-0.0079	-0.0463	0.6943	1.2367	0.5471	-0.4745	0.7305	-0.3001	0.2773	-0.2447	-0.0457	0.9454	1.4731	-0.5588	1.2784	-0.3323	2.4216	0.8522	0.2963	0.4618	0.7803	0.2274	0.7831	-0.0209	-1.0202	0.2197	0.3395	0.2989	0.5423	0.3278	0.5161	0.7696	0.4165	0.075	-0.4368	-0.6489	-0.8891	-0.5564	0.111
FBgn0003149	-0.365	-0.6156	-0.246	-0.6581	-0.693	-0.6307	-0.1755	-1.0422	-0.3816	-0.8727	0.4452	-0.0768	0.5235	0.1455	-0.6472	-0.7793	-0.0207	0.6079	-0.3829	-0.5549	-0.4595	0.1785	1.1976	-0.4266	0.3186	-0.0367	-0.118	-0.0404	-0.4968	0.3266	0.5145	1.0819	0.6267	-0.279	0.0632	1.1899	0.2388	0.2997	0.27	-0.0831	0.1842	0.2127	0.1339	0.7401	0.2881	0.0973	0.2193	0.0394	-0.1543
FBgn0003159	-0.0666	0.0382	-0.1686	0.4061	0.1943	0.281	0.1463	0.0323	-0.1704	0.4502	0.3865	-0.1773	0.1794	-0.2147	0.2858	-0.3263	0.1964	0.3567	-0.1013	0.1115	-0.0052	-0.2487	-0.4447	-0.0017	-0.0581	-0.2932	-0.6297	-0.0685	-0.2134	-0.0862	-0.2289	-0.6324	-0.0538	-0.0239	0.4417	-0.0863	-0.2664	-0.5283	-0.0646	-0.5807	-0.2136	-0.5475	-0.2057	-0.2632	-0.032	-0.1844	-0.177	-0.1209	-0.1286
FBgn0003162	0.6904	-0.3299	0.5685	-0.964	0.147	-0.3016	0.4191	-0.617	-0.2792	-1.3308	0.438	-0.3203	0.1874	-0.2786	-0.9975	-0.8617	-0.6912	-0.3912	-1.0947	0.709	-1.0466	-0.2387	-0.3554	1.0156	-0.304	0.7951	-0.5944	0.2301	-0.679	0.1512	-0.2917	0.7163	0.2222	0.4336	0.1546	-0.1453	-0.0273	0.2034	-0.4138	0.0381	0.6115	0.6469	-0.0332	0.5302	0.3783	1.3814	1.0385	0.5766	0.0349
FBgn0003165	-0.2847	-0.4954	-0.2611	0.2113	0.379	0.299	0.4048	0.356	0.4113	0.2088	0.3115	-0.0867	0.2386	0.2024	0.0307	-0.3935	0.3513	0.1385	0.1183	-0.0073	-0.1008	0.0047	0.4215	-0.0781	0.3221	-0.1812	0.3927	0.7006	0.0954	0.5012	0.0508	0.5732	0.3131	0.1424	-0.2641	0.1616	0.3921	0.2345	-0.2124	0.2909	0.5974	0.5204	0.5726	0.4065	-0.0343	-0.4485	-0.0448	-0.0115	-0.2563
FBgn0003169	-0.1664	-0.1454	0.23	-0.0754	0.1117	0.039	0.1708	-0.1146	0.1487	-0.344	0.0082	0.0238	0.0188	0.1116	-0.0858	-0.1344	0.0473	-0.2006	0.0491	-0.0343	-0.0055	0.0607	0.4067	0.0354	0.4233	0.168	0.462	0.3833	0.1957	0.0946	0.229	0.3397	0.065	-0.086	-0.3003	0.0529	0.5698	0.2928	-0.1846	0.3033	0.3572	0.4742	0.3688	0.3979	0.0174	-0.067	0.0504	-0.0969	-0.1568
FBgn0003174	0.0985	-0.0298	0.1875	-0.0324	0.2807	0.0696	0.2438	-0.7128	0.2164	0.0918	0.0401	-0.34	-0.5497	0.1782	-0.3383	-0.2347	0.0744	-0.4748	0.2392	-0.1374	-0.2784	-0.3106	0.6836	0.2167	0.4893	0.3103	-0.3202	0.3003	-0.3368	0.3578	-0.4474	-0.1374	0.3079	0.0353	-0.1636	-0.2426	-0.5539	-0.2987	-0.3978	-0.0151	0.282	0.1122	0.0448	0.2313	-0.2302	0.5324	0.3374	-0.009	0.1116
FBgn0003175	-0.1415	-0.2516	0.0893	0.1044	0.2224	0.3816	0.0626	0.2862	0.4157	-0.1163	0.1051	-0.283	-0.2586	0.3611	0.0737	-0.5307	-0.1199	-0.3637	0.334	-0.1723	-0.1802	0.002	0.3803	-0.237	0.409	-6e-04	0.8395	0.1735	0.0659	0.2127	-0.1193	0.2438	-0.0652	-0.0513	-0.275	-0.3057	0.3006	0.2269	-0.2837	0.2601	0.5439	0.2337	0.3613	0	0.0161	-0.033	-0.3856	-0.0755	-0.0972
FBgn0003178	0.3073	-0.1559	0.3426	-0.4782	-0.7045	-0.5567	-0.1824	-0.2227	-0.0212	-0.6415	0.0674	0.2167	-0.454	0.1643	-0.5481	-0.2065	-0.3272	-0.5212	-0.1783	-0.3783	-0.2503	-0.2242	0.4146	-0.1169	-0.0765	0.2196	0.1163	-0.0782	-0.3883	0.1482	-0.0625	0.3276	0.2352	-0.0974	-0.1345	0.5609	0.3089	0.1078	-0.0927	0.2703	0.2628	0.3477	0.4488	0.1882	0.3804	0.072	0.1938	-0.1177	-0.3712
FBgn0003187	0.0098	0.1223	-0.0367	0.4882	0.306	0.2958	-0.1086	0.1487	-0.0431	0.5885	0.3645	0.1098	0.2441	-0.4323	0.1268	-0.2506	0.0442	0.3984	-0.1255	0.1913	0.0702	-0.2978	-0.6139	-0.0255	-0.3007	-0.4939	-1.4522	-0.2713	-0.324	-0.1018	-0.3363	-0.8437	-0.1936	0.1434	0.59	-0.1891	-0.6612	-0.4995	0.2222	-0.9231	-0.5597	-0.8342	-0.5786	-0.4765	-0.1353	-0.1116	-0.1691	-0.1327	0.0392
FBgn0003189	-0.2181	-0.1303	-0.2117	0.2783	0.6735	-0.0434	0.1137	0.2432	0.2848	0.2192	0.1866	0.0401	0.1703	0.1045	0.2138	0.0094	0.3904	0.3967	-0.1527	-0.0582	0.0341	0.0726	-0.2127	-0.3947	0.0612	-0.3751	0.2674	0.1967	0.0153	0.2035	0.0474	-0.3219	-0.1963	0.4467	-0.1216	0.0316	0.0211	0.0372	0.2285	0.2506	0.0781	0.3375	0.277	-0.0102	-0.1651	-0.2883	-0.3986	-0.2702	-0.4338
FBgn0003204	-0.0276	0.0743	0.1813	-0.1796	0.0189	-0.1346	0.1103	0.1569	0.1203	-0.1574	-0.0053	0.0342	-0.2812	0.3064	-0.2199	-0.0343	-0.1163	-0.4394	0.1169	-0.0699	-0.1395	0.2736	0.4651	0.0523	0.3061	0.2794	0.7132	0.4172	0.2848	0.3957	0.2132	0.2275	0.213	0.2134	-0.5026	0.0199	0.561	0.4021	0.097	0.6465	0.3942	0.7831	0.5312	0.1778	-0.0737	0.0195	-0.0547	-0.0271	0.0131
FBgn0003205	0.2356	0.0547	0.0759	0.0148	-0.0781	-0.0382	0.0653	-0.1239	0.1942	-0.1918	-0.0301	0.1147	-0.2032	-0.0278	-0.1801	0.1223	-0.1176	-0.1677	0.058	0.1615	0.1047	-0.0666	0.2183	0.2771	0.1053	0.261	0.2643	0.2691	0.219	0.0016	0.0806	0.1971	0.0625	-0.0971	0.0054	-0.0648	0.5067	0.1708	-0.0037	0.3698	0.2829	0.3709	0.2668	0.2535	0.1372	0.2271	0.3729	0.1687	0.1541
FBgn0003206	-0.1098	-0.1668	0.1828	-0.2819	-0.1804	-0.3003	0.0289	-0.2064	0.2107	-0.2174	0.0349	-0.1247	0.0059	0.2135	-0.0483	-0.1315	-0.0017	0.0076	0.1915	-0.1134	-0.1044	0.3961	0.5642	-0.0947	0.3833	0.212	0.3594	0.1235	0.0587	0.0803	0.0664	0.3153	0.2588	-0.3325	0.0478	-0.0396	-0.0711	0.2832	-0.0634	-0.0236	-0.0249	0.1496	-0.1037	0.2069	0.303	0.1511	0.0643	0.0479	0.066
FBgn0003209	-0.2614	-0.3741	0.1896	0.2149	0.1261	0.2238	0.1818	-0.049	-0.4709	-0.051	0.0262	-0.1485	-0.1522	0.3705	0.0413	-0.2993	-0.1915	-0.2498	0.1394	0.1066	-0.302	-0.0819	0.5143	0.0049	0.5457	0.2399	0.3431	0.4822	0.3583	0.4344	0.0431	0.2449	0.1666	-0.1251	-0.0976	0.1027	0.7228	0.4245	0.0801	0.4509	0.5443	0.5349	0.4409	0.3505	0.1505	-0.0047	-0.2751	-0.0536	-0.1164
FBgn0003210	-0.1179	-0.1406	-0.1565	0.2661	0.2024	0.075	0.2682	0.2205	0.3029	0.2229	0.3868	0.2418	-0.1266	0.1914	0.1492	-0.0171	0.1668	0.1281	0.0143	-0.0175	-0.1238	0.0548	0.1548	-0.2221	0.2326	-0.0867	0.1914	0.0454	0.0547	0.0571	0.094	0.1827	0.171	0.0071	-0.2156	0.2481	0.3854	0.3706	-0.0125	0.3362	0.1804	0.2064	0.2242	0.2321	0.0038	-0.0414	-0.0603	-0.1867	-0.3412
FBgn0003218	-0.1126	0.0102	0.064	0.3476	0.1053	0.3704	0.2168	0.2658	0.0175	0.2876	0.382	0.1184	0.0298	-0.0221	0.0303	-0.164	0.1824	0.026	-0.0521	-0.0784	-0.0718	-0.1043	-0.1779	-0.0336	0.2155	-0.1667	-0.643	-0.0513	-0.4494	0.1165	-0.1177	-0.1787	-0.1329	0.2188	0.1968	-0.1478	-0.2821	-0.2325	-0.1274	-0.341	-0.0996	-0.285	-0.1726	-0.2083	0.2067	-0.0714	-0.1792	-0.0994	-0.0937
FBgn0003227	0.5673	0.3505	0.0652	0.777	1.4716	-0.0961	-0.3565	-0.8834	-0.238	-1.6321	-0.2206	0.0831	0.661	-1.0498	0.0687	-0.1056	0.1547	0.72	0.5964	0.4226	0.0079	-0.0382	-0.3063	0.0182	0.3302	-0.2742	-0.1702	-0.3297	-0.8565	0.0029	0.9579	0.4828	0.4036	0.0827	0.7546	-0.2314	0.1162	0.5573	0.6011	0.4429	0.049	-0.1824	-0.2422	1.3168	-0.5997	-0.6421	-0.102	-0.2466	0.3683
FBgn0003231	-0.2946	0.2449	0.0494	0.2356	-0.0526	-0.0537	0.0148	0.0725	0.3775	-0.916	0.0657	0.1582	-0.3482	0.3273	-0.1642	-0.3066	-0.2466	-0.1524	0.0911	0.1079	0.1469	0.024	0.3428	0.2684	0.1797	0.2443	0.0048	0.3858	0.096	0.1559	-0.0968	-0.0102	0.6094	-0.2786	-0.2631	-0.1549	0.5311	0.0896	-0.1202	0.2236	0.1465	0.1492	-0.0366	0.1256	-0.0584	-0.0483	-0.0565	-0.1319	-0.0342
FBgn0003248	-0.4841	0.2946	1.2988	-0.232	0.4761	1.0669	-0.0636	-0.7152	-0.4108	-0.2556	-0.4653	0.4753	-2.1892	0.7705	-0.1435	-0.5138	-0.7617	-1.4773	-1.0784	-0.1796	0.1048	0.1597	0.6493	0.4385	2.5405	0.8129	-2.1561	-1.1828	-0.8377	1.5464	-0.9432	-0.4849	-1.4061	-0.682	0.0717	0.6775	-0.0058	-0.7348	-0.0367	0.4191	0.2567	0.379	-0.1985	-0.7402	-0.4489	-0.3771	0.1096	-0.8067	-0.9562
FBgn0003249	-0.245	-0.3654	-0.2299	0.0927	-0.7444	-0.4311	1.0221	0.2206	0.0455	0.1774	0.151	0.4288	-0.1408	0.2308	-0.3125	0.0829	0.0096	-1.2221	-0.0449	-0.2642	-0.9846	-0.0487	-0.1747	-0.0481	0.1965	0.6841	-0.6655	0.2067	-0.3824	0.2838	0.0487	0.2365	0.195	0.4199	-0.3719	0.1064	0.5228	0.3132	-0.6582	0.326	0.2313	0.6553	0.2231	-0.0332	0.2237	0.571	0.4653	0.1351	0.3747
FBgn0003250	0.3274	-0.1366	0.0393	-0.7178	-0.7418	-0.2866	0.8309	0.1983	0.0084	0.2721	-0.2242	0.5972	-0.08	0.1248	-0.4311	-0.3402	0.1645	-1.6152	-0.0679	0.1491	-0.8857	0.1209	-0.3427	0.2155	-0.1032	0.7128	-0.7561	0.3646	-0.2592	0.577	0.1684	0.0078	0.0504	0.2466	-0.0755	0.3583	0.2652	0.1203	-0.8571	0.2479	0.3671	0.4175	0.3381	-0.1576	-0.0905	1.0334	0.4851	0.2929	0.5044
FBgn0003254	-0.3065	0.0311	-0.5206	0.6229	0.3323	0.2991	-0.0431	0.1001	0.2875	0.5512	0.4728	-0.0523	0.4167	-0.2593	0.4123	-0.0316	0.2306	0.7798	-0.3687	-0.2754	-0.0757	0.0653	-1.0919	-0.2562	-0.1461	-0.9368	-1.0894	-0.1458	0.1111	-0.2387	-0.0135	-0.4502	-0.3009	0.309	0.3148	0.2779	-0.7108	-0.3887	0.2199	-1.0563	-0.7314	-0.9124	-0.5081	-0.1772	-0.3567	-0.1062	-0.4374	-0.1457	-0.1651
FBgn0003255	-0.8	-0.8447	-0.377	-0.3272	0.4387	0.1571	0.4646	-0.5648	-1.0288	-0.4838	-0.0266	0.2911	0.3911	-0.268	-0.8784	-0.2851	0.076	1.0243	-0.4127	0.6682	-1.0509	0.2544	1.3089	0.4104	0.7047	0.1645	0.1807	0.8231	-0.5042	-0.8018	0.304	1.3805	0.4076	0.3465	0.2174	-0.2684	0.0433	-0.4749	0.5118	0.1058	0.5623	0.1331	-0.1686	0.6076	0.2646	0.5198	-0.0797	0.4484	-0.0015
FBgn0003256	0.0827	0.0381	0.3094	0.0943	0.1713	0.2927	0.297	0.2391	0.4462	0.2863	0.1227	0.282	-0.0948	0.4938	0.1905	0.2219	0.1076	-0.188	0.3467	0.1072	0.1072	0.4537	0.7789	0.1799	0.4685	0.3198	0.8731	0.3561	0.4246	0.3797	0.1629	0.4301	0.2502	0.1733	-0.1618	0.0311	0.4841	0.3653	0.104	0.5306	0.6041	0.6163	0.5429	0.272	0.0189	0.0384	0.2428	0.2139	0.2534
FBgn0003257	-0.6725	0.01	-0.0715	1.0833	0.6946	-0.0316	0.5792	0.205	0.7688	0.0827	0.444	-0.1307	-0.0907	0.6207	0.511	0.5857	0.2772	0.0628	-0.2124	0.0465	-0.0181	0.2714	0.5454	-0.6089	0.6004	-0.3615	1.1994	1.0559	0.7662	0.074	0.5578	-0.0851	-0.1413	0.431	-0.5871	-0.167	1.0628	0.9678	0.9253	1.0018	0.8681	1.6841	1.0355	0.4323	-0.2887	-0.3633	-0.7189	-0.3115	-0.1011
FBgn0003261	-0.3781	-0.2702	-0.1271	0.0016	0.2511	0.0599	0.1817	0.2118	0.4084	0.2373	-0.0049	0.1748	0.1033	0.3455	0.1378	0.0578	0.1663	-0.1595	0.3456	-0.348	-0.0726	0.3982	0.5117	-0.2677	0.5592	0.0698	0.8995	0.4863	0.4818	0.4366	0.2383	0.074	0.1541	0.237	-0.7829	0.163	0.5892	0.4394	0.312	0.6401	0.4657	0.6576	0.5895	0.1164	-0.2987	-0.4476	-0.3331	-0.2815	-0.1801
FBgn0003267	0.4736	0.9804	0.5891	0.4173	0.499	0.8592	-1.3538	0.0537	-0.2941	-0.5062	-0.6009	-1.66	0.4479	-0.1193	-0.6398	1.1243	0.4063	0.4757	-0.306	-1.1022	-1.5893	1.0649	-1.1001	-0.2835	0.4045	-1.2961	-1.186	-0.5149	-0.0752	-1.8579	-0.0735	-0.0138	0.5364	1.4405	0.732	0.2033	-0.5892	-0.6532	-0.4155	0.0175	0.0267	-0.7701	-0.9355	-0.4884	-0.8161	-0.4535	0.8071	0.545	0.7952
FBgn0003268	-0.2358	0.1752	-0.2293	0.1233	0.7023	0.0733	0.0933	-0.0726	0.4934	0.0955	-0.0303	-0.2762	0.6074	-0.3561	0.4967	0.3114	0.6582	0.8916	-0.185	-0.8657	0.0137	0.2428	-1.096	-0.3323	0.015	-0.3267	-0.6153	0.0174	0.0213	-0.1387	0.4952	0.1421	-0.1124	-0.2553	0.0557	0.083	-0.1522	0.3142	0.0801	-0.1131	-0.1199	-0.46	0.1506	0.5556	-0.5051	-0.4822	-0.5828	-0.088	-0.6834
FBgn0003274	0.1733	-0.0467	0.5398	-0.8865	-0.2527	-0.6992	-0.0255	0.1506	0.182	-0.1079	-0.5274	-0.0193	-0.2057	0.4627	-0.1738	0.5461	-0.354	-0.5142	0.3143	-0.4163	-0.1257	0.3218	0.38	0.1152	0.1999	0.409	0.5988	-0.1965	0.1143	0.0582	-0.0042	-0.0148	0.1343	0.0041	-0.462	0.0863	0.3747	0.0526	0.138	0.5105	0.1193	0.3547	0.2478	0.2262	0.0011	0.2498	0.4615	0.1451	0.3086
FBgn0003275	-0.0829	0.0319	-0.1277	0.1139	0.0309	-0.244	-0.4422	-0.2792	-0.5268	0.0346	-0.0947	0.0452	-0.0037	-0.3465	-0.0719	-0.006	-0.0185	-0.1843	0.1249	-0.0782	0.0124	-0.3239	-0.2727	-0.0268	-0.3369	-0.2647	-0.3748	-0.4309	-0.1389	0.0094	-0.0434	-0.5301	-0.3056	0.016	0.2121	-0.1845	-0.203	-0.2147	0.2194	-0.4791	-0.6356	-0.4416	-0.3347	-0.3688	-0.1232	-0.031	-0.0028	0.0081	0.0514
FBgn0003277	-0.3604	-0.0917	-0.0821	0.0422	0.3297	0.1143	0.2405	0.3463	0.4695	0.2061	0.0627	-0.0849	0.2096	0.2811	0.2661	-0.4358	0.2855	0.0447	0.0693	0.002	-0.1972	0.0987	0.3851	-0.0986	0.3627	0.0506	0.7924	0.4248	0.1294	0.2675	0.2972	0.2303	-0.0551	-0.0276	-0.3264	0.1154	0.579	0.6034	-0.149	0.3595	0.5068	0.4774	0.5651	0.3236	-0.1544	-0.364	-0.4027	-0.3666	-0.3844
FBgn0003278	-0.215	-0.1593	-0.0777	0.2981	0.8155	-0.2628	0.4361	0.5689	0.3011	0.3435	-0.123	0.2318	0.3824	0.4926	-0.0747	0.3519	0.2175	0.3057	0.7486	0.0811	0.4524	0.2815	0.3771	-0.2266	0.2632	0.4417	0.8976	0.5625	0.3875	0.3366	0.4607	0.1609	0.132	0.7555	-0.7316	0.2445	0.467	0.4289	0.0993	0.4238	0.1825	0.6029	0.5343	0.2218	-0.3677	-0.2413	-0.1712	-0.2284	-0.0331
FBgn0003279	-0.1451	0.0043	0.2699	-0.3151	-0.0425	-0.3684	0.2083	0.3802	0.4135	0.0871	-0.2107	0.1138	-0.2044	0.4572	0.0518	0.3638	-0.0493	-0.4735	0.3002	-0.4261	-0.1261	0.2461	0.532	-0.2027	0.4132	0.1166	0.8275	0.2002	0.198	0.0586	0.0633	-0.1368	0.1421	-0.0809	-0.6946	-0.0386	0.3987	0.3523	0.1349	0.5653	0.2754	0.5576	0.4758	0.0947	-0.1721	-0.0149	0.003	-0.1199	-0.029
FBgn0003285	-0.1639	-0.6321	-0.0182	-0.2875	0.4527	0.1207	0.36	-0.4437	-0.4581	-0.0823	-0.0076	0.2943	0.0327	0.5475	0.1354	-0.3625	0.4155	-0.2425	0.3677	-0.1282	-0.0564	-0.0017	0.4516	-0.0354	0.2092	0.2082	-0.3368	-0.0688	0.1944	0.5516	-0.0265	0.551	0.1591	-0.0881	0.0786	0.4709	0.2913	0.0576	-0.7581	0.3536	0.2772	0.3255	-0.02	0.6187	0.0872	0.6754	-0.0846	0.1896	0.1474
FBgn0003292	-0.073	-0.0745	-0.0155	-0.3665	0.2577	0.1104	-0.0411	-0.5144	-0.6646	-0.2208	0.0307	0.0281	-1.0046	-0.1713	-0.1291	-0.4608	0.1247	0.1119	-1.1472	0.1593	-0.3098	-0.1416	0.0172	0.4997	0.5069	0.6831	-0.9136	0.2246	-0.726	0.5783	-0.333	0.6302	0.2517	-0.2041	-0.1988	0.1974	-0.2915	0.2716	-0.8738	-0.9084	-0.1692	0.647	-0.549	0.4709	0.2683	0.7239	0.8882	0.4136	0.052
FBgn0003295	0.0381	-1.258	-0.042	-2.0558	-0.9729	-0.1611	-0.8799	0.3396	-0.6086	0.3866	0.1271	0.0172	0.3006	0.4893	-0.5214	-0.5509	-0.0535	-0.8309	0.5867	0.2698	-0.4668	0.4901	-0.0625	-0.0237	0.2929	0.1039	0.3013	0.5426	0.5662	1.0506	0.6001	1.1633	0.5329	-0.1171	-0.5432	1.194	0.8481	0.4458	0.2836	-0.8065	1.0472	0.2748	0.4308	0.2724	-0.3542	0.3273	0.2544	0.235	0.3899
FBgn0003300	0.0128	-0.1342	-0.1532	-1.2036	0.5646	0.154	-0.1853	0.3982	0.435	0.4356	-0.8709	-0.5407	0.1786	-0.2708	0.0566	-0.9431	-0.0917	0.6	0.1982	-0.3004	-0.6483	-1.3432	1.1327	0.0463	0.8764	-0.0674	0.8858	0.7618	-0.0873	0.2128	0.5781	-0.0904	0.2673	-1.042	-0.7299	-1.7384	0.3959	0.2171	-0.1773	0.8279	1.2194	0.1208	-1.1553	-0.5256	0.4843	-0.6198	-0.5656	1.1429	0.422
FBgn0003301	-0.4136	-0.4995	-0.3388	0.1618	-0.0078	0.4818	0.3243	0.2583	0.0793	0.3899	0.2497	-0.1506	0.1074	0.201	-0.1439	-0.5173	0.1138	-0.1478	0.1345	-0.0069	-0.4154	-0.0928	0.357	-0.1832	0.2875	9e-04	0.0726	0.6164	0.2594	0.4814	0.3682	0.4439	0.5749	0.1385	-0.0447	0.2724	0.59	0.2684	-0.2181	0.4771	0.6896	0.4972	0.6801	0.2853	0.0086	-0.1189	-0.4582	0.1092	0.2713
FBgn0003302	-0.0413	0.0559	-0.2822	0.3695	0.0772	0.1364	-0.1194	-0.1061	-0.287	0.2741	0.0302	-0.0981	0.2553	-0.4012	0.1193	0.1239	-0.0161	0.2484	-0.1666	0.0793	0.1442	-0.1016	-0.6744	-0.0523	-0.4929	-0.3997	-1.3801	-0.4949	-0.2953	-0.3839	-0.1775	-0.7912	-0.1316	0.0223	0.3432	-0.0545	-0.7157	-0.4839	0.2316	-0.8394	-0.6251	-0.8515	-0.5778	-0.1986	-0.1048	0.0923	0.0066	-0.0779	0.121
FBgn0003308	0.3315	-0.1814	0.4715	0.1879	-0.0204	0.2774	0.1585	0.1404	0.3386	0.247	0.2902	0.2355	-0.5869	0.4617	0.1523	0.4509	-0.1968	0.4922	0.5007	0.2617	0.4121	-0.2108	0.0898	0.1434	0.3736	0.2342	0.4085	0.4634	0.0798	0.0745	-0.0199	0.0472	-0.9503	-0.2788	-0.4907	-0.5364	0.2436	0.0447	-0.4349	0.3551	0.5771	0.1391	0.6814	0.2999	0.111	-0.0402	0.0446	-0.0754	-0.4409
FBgn0003310	-0.2746	-0.2115	-0.433	0.3487	0.5011	0.1348	0.0742	0.1039	0.146	0.2798	0.1306	-0.1462	0.3662	0.1479	0.2078	0.03	0.4052	0.2494	0.02	-0.1423	-0.0209	0.24	0.1606	-0.1382	0.3199	-0.3502	0.5572	0.3874	0.061	0.2632	0.2314	0.2139	0.2256	0.1919	-0.1081	0.1672	0.1689	0.2775	-0.0897	0.1381	0.1721	0.1747	0.1893	0.2662	-0.3184	-0.3089	-0.7224	-0.2582	-0.0531
FBgn0003312	0.1337	-0.1493	0.1335	-0.0031	0.3119	-0.3415	-0.2647	0.3914	-0.6101	0.0216	0.1519	0.4802	-0.2647	-0.031	0.4044	0.2631	-1.1026	-0.2401	0.1773	0.5072	0.103	-0.1501	-0.0721	-0.238	-1.2699	0.0529	-0.0524	0.3564	-0.0216	0.2026	0.2353	0.0591	0.3982	0.0662	0.1037	-2.4509	-0.4689	-0.2976	0.6481	-0.5503	-1.0185	-0.0819	-0.547	-0.3321	-0.3249	0.1466	0.1492	0.3009	-0.0075
FBgn0003317	-0.1645	-0.1504	-0.0277	0.1899	0.2177	0.0478	-0.0801	0.0543	0.1381	0.0145	0.0245	-0.1057	0.0443	0.0875	0.0253	0.0402	0.1702	0.1734	-0.0835	-0.1043	0.1203	0.5087	0.1694	-0.2886	0.5269	-0.0924	0.0858	0.1487	0.3452	0.0053	0.2754	0.217	0.0784	-0.01	-0.2189	0.2437	0.4051	0.1735	-0.1115	0.1226	0.0509	0.2346	0.2156	0.3151	-0.0315	-0.3303	-0.2283	-0.2019	-0.1161
FBgn0003319	-0.0212	-0.4636	-0.3139	-0.8778	0.2801	0.5457	0.1747	-0.2692	-1.2954	0.6439	0.4303	0.058	0.5745	0.8167	0.1077	-0.9376	0.2743	0.1256	0.1327	0.0665	-0.7894	0.3325	0.6377	0.4643	1.0282	0.8216	-0.1823	-0.0668	0.8587	0.3432	-0.3811	0.0247	-0.0654	0.1986	0.3885	0.4381	0.6214	-0.2243	-0.7324	-0.6898	1.015	0.5612	0.2915	-0.6869	-0.0159	1.0199	0.1447	0.1039	-0.8748
FBgn0003321	-0.436	-0.2614	-0.3197	0.2562	0.3358	0.189	-0.0151	-0.064	0.1464	0.1502	0.0716	0.1623	0.2366	0.2014	0.0689	0.0319	0.0862	0.2154	-0.0699	-0.1375	-0.0722	0.3336	0.0545	-0.3278	0.2784	-0.3157	0.136	0.0108	0.1917	0.1615	0.141	0.137	0.1181	0.0901	-0.1733	0.032	0.0436	0.096	0.1096	0.04	0.0318	0.3387	0.0554	0.0921	-0.2427	-0.3541	-0.4496	-0.0778	-0.2821
FBgn0003326	-0.5404	-1.1453	0.7507	-0.6369	-0.4717	-0.3192	-0.3879	-0.425	0.1696	-0.1131	-0.4089	-0.5411	0.1399	0.0032	-0.7854	-1.1885	0.0915	-0.3489	-0.2935	0.2121	-0.7903	-0.1872	0.0295	0.2837	0.5139	0.3726	0.3098	0.2989	0.4742	0.7799	0.005	0.8015	1.2153	0.7665	-0.108	0.0626	0.1079	0.1772	-0.3623	0.8643	1.312	0.9491	0.6669	0.4873	-0.1808	0.5403	-9e-04	0.558	-0.0823
FBgn0003328	-0.1515	-0.3612	-0.5406	-0.3352	0.2641	0.2984	0.3131	0.0928	0.2766	0.4041	-0.2099	-0.2498	-0.0553	0.3063	0.3588	0.0178	0.155	0.1648	0.049	0.1877	-0.1292	0.1402	0.591	0.1263	0.3918	0.0961	1.0308	0.7012	0.6047	0.1366	-0.2289	0.1967	-0.0679	-0.2095	-0.1522	-0.3383	1.115	0.1446	0.2612	0.6379	0.4598	0.4522	0.6847	0.1754	0.0537	-0.0732	0.0557	-0.0982	-0.1282
FBgn0003330	-0.2215	-0.2396	0.1163	-0.2349	0.2771	-0.1633	-0.1163	0.2437	-0.0083	-0.5228	-0.3211	-0.0546	0.1099	-0.3276	-0.3208	0.0586	-0.0417	0.2608	-0.1592	-0.1813	-0.0606	0.3582	-0.1559	0.0481	-0.1845	-0.0524	-0.0175	0.1906	0.4156	0.048	0.3602	0.2267	-0.1609	-0.2862	-0.2378	0.3613	-0.1944	0.4022	-0.0524	0.2651	-0.3982	-0.2101	-0.0849	0.366	-0.2418	0.1135	-0.1693	-0.005	0.2354
FBgn0003334	-0.1202	-0.1437	-0.0824	0.1906	0.0592	-0.0803	-0.1571	0.1088	0.073	0.1044	0.1015	-0.068	-0.0224	0.0163	0.1393	-0.4118	0.2076	0.1535	0.0457	-0.1829	-0.1858	0.1136	-0.1182	-0.1618	-0.0119	-0.2768	0.1197	0.1048	-0.011	0.0692	0.0419	-0.0936	-0.0143	-0.0026	-0.0896	-0.0444	0.066	0.2127	0.018	0.1635	0.0022	-0.052	0.0952	0.0532	-0.1141	-0.142	-0.096	-0.1103	-0.1709
FBgn0003339	-1.1549	-0.9839	-0.5011	-0.167	0.209	0.0569	0.0366	0.2235	-0.0169	0.0745	0.3328	0.222	0.4225	0.384	-0.1653	-0.4011	0.5338	0.1081	0.6809	-0.4609	0.3236	-0.1291	0.6748	-0.4925	0.1405	0.5355	0.2192	-0.069	-0.1206	0.542	0.5589	1.1162	0.8678	-0.6055	-0.1901	0.9285	0.6571	0.541	-0.0319	0.5735	0.3138	0.5983	0.5537	1.0718	0.1683	0.5791	0.2938	0.557	-0.0035
FBgn0003345	-0.2538	-0.2587	-0.3975	-0.0089	0.2701	0.3536	0.2391	0.1201	0.3228	0.0936	0.234	-0.0954	0.1278	0.2678	0.1176	-0.3607	0.3073	-0.0515	-0.0052	-0.0997	-0.2238	0.3256	0.6899	-0.0541	0.2998	0.1988	0.6085	0.4754	0.1306	0.308	0.3304	0.4948	0.3002	0.1188	-0.2139	0.24	0.3877	0.1632	-0.0882	0.2032	0.4612	0.3152	0.2597	0.3029	-0.0342	-0.4158	-0.3438	-0.079	-0.098
FBgn0003346	-0.0184	0.2439	-0.384	0.2149	0.5948	0.0323	0.0107	-0.0794	-0.0774	0.0335	-0.0833	-0.1014	0.3557	-0.2486	0.114	0.2803	0.4406	0.5868	-0.2634	-0.028	0.2854	0.15	-0.2709	0.0392	-0.1515	-1.1817	-0.1276	0.0775	0.1166	-0.2224	0.4743	-1.0161	-0.1376	-0.0942	-0.0598	0.12	-0.1965	0.1212	-0.1323	-0.0703	-0.381	-0.2312	0.0161	0.5031	-0.2647	-0.4138	-0.29	-0.0582	-0.3092
FBgn0003353	-0.4926	0.0774	0.2353	0.0164	-0.1456	-0.1535	0.2199	0.0595	0.3055	-0.0814	-0.1832	0.2109	-0.2436	-0.0771	-0.2944	-0.2025	-0.0636	-0.4577	-0.0069	0.3053	-0.0324	0.0043	-0.0126	0.1045	0.2441	0.1545	0.0747	0.1205	-0.0025	0.2057	0.2674	0.3374	0.207	0.171	-0.1867	-0.0597	0.3295	0.3081	-0.3269	0.2968	0.5119	0.695	0.3131	0.4242	-0.1716	0.173	-0.2186	0.0172	0.2248
FBgn0003356	-0.471	0.2639	-0.7809	0.6204	-1.2966	0.4607	-0.285	-0.6597	-0.6661	-1.2365	-0.1793	-0.082	-1.1111	-0.6213	0.0747	-0.1952	-1.5096	-1.5956	0.0415	-1.1531	-0.659	0.6911	-0.0069	0.2418	-0.363	1.6444	0.0222	-0.4224	0.6349	-0.8834	-0.7762	-0.0249	0.08	0.0618	-0.2685	0.0635	0.3902	-0.6949	-0.0195	1.109	0.792	-1.3637	0.6547	0.3578	-0.368	1.3996	0.6033	1.1979	1.6307
FBgn0003357	-0.4837	0.1932	-0.8754	0.655	-1.3016	0.4916	-0.2654	-0.6803	-0.6894	-1.2345	-0.1418	-0.0669	-1.0533	-0.6744	0.127	-0.2646	-1.5151	-1.5066	0.0293	-1.093	-0.6906	0.6596	-0.0256	0.2369	-0.4628	1.6371	0.0539	-0.5695	0.602	-0.8087	-0.8059	-0.0874	0.1401	0.0475	-0.264	0.0852	0.3812	-0.714	-0.0715	1.1138	0.8147	-1.373	0.6537	0.3344	-0.392	1.4124	0.5623	1.1453	1.608
FBgn0003358	-0.2898	-0.1039	-0.6882	0.3747	-1.4938	0.311	-0.2166	-0.7056	-0.6989	-1.1221	0.1516	-0.4138	-1.21	-1.2815	0.2252	0.655	-1.5023	-2.0313	0.1838	-0.8532	-0.0896	0.2931	-0.4888	0.0564	-0.7056	1.2101	0.2101	0.2447	0.9207	-1.1993	-0.2467	-0.1757	0.5523	0.052	-0.0391	0.1442	0.8242	-0.4618	-0.0182	1.6165	1.0834	-0.6891	1.0792	0.9393	0.0973	1.5221	0.7828	1.3258	1.8681
FBgn0003360	0.4433	0.0851	0.5537	-0.8311	-0.8319	-0.8927	-0.2802	-0.594	-0.2886	-0.756	0.006	0.1457	-0.3548	0.0559	-0.8631	-0.5504	-0.5219	-0.4398	-0.5794	-0.2427	-0.5345	-0.1735	0.5347	0.2264	-0.199	0.6268	-0.6955	-0.3955	-0.951	0.1692	-0.0185	0.2111	0.2482	-0.3519	0.2894	0.8761	0.0435	-0.2029	-0.196	-0.18	0.0822	-0.0789	0.1764	0.182	0.7473	0.2981	0.5242	0.0302	-0.2087
FBgn0003366	-0.4422	0.0108	0.0089	0.4471	0.0026	0.1241	-0.0514	0.3615	0.9375	0.3821	0.5302	0.5397	-0.4474	0.3168	-0.1514	0.1686	-0.0913	-0.7968	0.5078	0.1343	0.0456	0.0398	0.499	0.0312	0.4737	-0.0527	-0.0255	0.2815	-0.2143	0.3348	-0.0072	-0.2522	0.2607	0.0981	-0.2069	0.1569	0.4639	0.1307	-0.0752	0.3237	0.3672	0.6247	0.1818	-0.1812	0.1404	-0.3168	-0.297	-0.2155	-0.2577
FBgn0003371	0.0519	-0.1196	0.116	0.2277	0.0402	0.2709	0.2286	0.1791	0.3012	0.011	0.3003	-0.2524	-0.0368	0.0955	-0.0193	-0.8914	-0.0183	-0.2298	0.0199	0.1309	-0.1953	-0.3647	-0.0231	0.0659	0.3115	0.1494	0.1625	0.0815	-0.1563	0.1593	-0.1237	0.1192	-0.2226	-0.0397	-0.0562	-0.1532	0.2537	0.0239	-0.1881	0.2376	0.3897	0.0961	0.3467	0.0841	0.0348	-0.1904	-0.1903	-0.1908	-0.1939
FBgn0003372	-0.6478	0.6272	0.8582	-0.525	0.1655	0.7067	1.5006	-1.4996	-0.4226	1.1202	0.8631	0.7817	0.7592	1.6762	-0.4817	0.7203	1.2999	-1.6265	1.7503	-0.7908	-0.1973	0.8602	0.7268	0.0287	0.2747	-0.7404	-1.3197	-1.3072	0.2495	0.7526	0.5944	0.2612	0.6335	0.5088	0.9152	1.4331	1.6297	-1.187	-0.1993	-0.5965	-0.0139	0.0034	0.4188	-0.5662	-0.2207	-0.5842	-0.2981	1.1045	0.7767
FBgn0003380	-0.5801	-0.5823	-0.1938	0	0.0389	0.4961	0.5884	0.2054	0.2566	0.4691	0.486	-0.3178	0.3117	0.176	-0.0043	-0.7194	0.1289	-0.3443	0.0343	-0.128	-0.4021	0.4632	0.3032	-0.3995	0.5604	-0.1861	-0.1538	0.4371	0.1739	0.7456	0.1689	0.7262	0.4432	0.1619	0.0032	0.1279	0.4585	0.314	-0.4197	0.5253	0.878	0.7444	0.6793	0.3223	0.1075	-0.1389	-0.2423	0.0996	0.0215
FBgn0003382	0.4046	0.1623	-0.9552	0.4607	1.3602	0.1944	-1.4869	-0.22	0.8956	0.2482	-0.8306	-0.2239	-0.3222	-0.0783	0.4236	-0.8021	0.1456	-0.104	-0.7237	0.3213	-0.2488	-0.4908	-2.3641	0.3283	1.0039	0.2691	-1.2189	0.9863	0.0586	0.2902	-0.7509	0.8457	0.5757	-0.9825	0.7532	0.1353	0.2197	-0.3085	0.3813	-1.3492	-0.2704	0.7612	-1.1068	0.3627	-0.7895	0.963	0.2355	-0.7471	-0.3125
FBgn0003386	-0.2577	-0.5321	-0.2225	0.1121	-0.1476	0.1676	0.0658	-0.1621	0.058	0.396	0.3176	0.1271	-0.0481	-0.0086	-0.2167	-0.1079	0.2924	0.0089	0.1683	-0.0267	0.1508	0.2422	0.1996	0.0068	-0.0149	-0.2565	0.1185	0.48	0.144	0.4634	0.3795	-0.3092	0.5041	0.1978	0.0107	0.0592	0.2476	-0.0145	0.3818	0.0314	0.5689	0.3144	0.1622	0.0227	-0.1908	-0.0539	-0.1315	0.0657	0.0452
FBgn0003388	0.2949	-0.0759	0.4763	-0.0023	0.3347	0.0187	0.0063	-0.1654	0.2799	-0.0129	0.2141	-0.02	-1.259	-0.0752	-0.106	-0.0302	-0.5263	-0.1234	-0.1753	0.0701	0.0344	0.2738	-0.9013	0.3559	0.1954	0.1562	-0.4895	-0.001	0.1638	0.489	-0.0492	-0.1294	0.0432	0.2171	0.0344	0.0741	0.3034	0.025	-0.0819	0.8694	0.5307	0.6263	0.1073	-0.3466	0.1767	-0.096	0.0945	0.0541	-0.4154
FBgn0003390	0.6166	0.2956	0.8328	-0.4836	-0.2571	0.0528	-0.0873	-0.1441	0.0353	-0.6441	-0.2505	-0.5423	-0.7464	0.6061	-0.675	-0.2836	-0.6308	-1.2846	-0.2771	0.497	-0.2036	-0.9491	-0.5163	0.3124	-0.3284	0.606	0.0701	-0.2759	-0.0988	0.0368	-0.6564	-0.0487	-0.2216	-0.074	-0.0416	-0.686	0.53	0.5866	-0.2602	0.6488	0.7523	0.6233	0.6219	0.0798	0.2601	0.5441	0.5234	0.2266	-0.2789
FBgn0003391	-0.1104	-0.2835	-0.1585	0.1046	0.339	0.2558	0.2044	0.2589	0.2916	0.3109	0.1847	-0.042	0.0899	0.1608	0.1707	-0.391	0.2075	0.1851	-0.0441	-0.0059	-0.3193	-0.0231	-0.1939	0.0256	0.3755	0.0324	-0.1	0.4007	-0.0223	0.078	-0.1539	0.2531	-0.0275	-0.1015	-0.0407	-0.0855	0.345	0.1114	-0.2471	0.2903	0.1951	-0.115	0.2215	0.2791	0.1804	-0.0784	-0.0691	0.0314	-0.2513
FBgn0003392	-0.1254	-0.2488	0.0585	0.1241	0.1151	0.2287	0.0803	0.0247	-0.1221	0.2116	0.2582	-0.1747	0.2153	-0.2588	-0.0943	-0.582	0.0379	0.0063	-0.2202	0.1265	-0.0745	-0.1173	-0.1826	0.1533	-0.1791	0.0172	-0.3837	0.154	-0.056	0.1785	0.0963	0.21	0.0937	0.2946	0.2059	-0.0147	0.0595	-0.0572	-0.1425	-0.0897	0.1894	0.0072	-0.0345	0.0046	0.0928	0.0043	0.0071	0.0682	-0.0224
FBgn0003396	-0.3251	-0.3881	-0.2722	0.1064	0.4109	0.5622	0.2859	0.1977	0.4107	0.4489	0.266	-0.2598	0.1941	0.3204	0.3827	-0.369	0.3192	0.12	0.1537	-0.1525	-0.3321	-0.0339	0.0369	-0.2087	0.6637	-0.1796	0.326	0.3127	0.1194	0.3878	-0.0095	0.0284	-0.0048	0.013	-0.1058	0.0339	0.455	0.2655	-0.0884	0.267	0.4269	0.2648	0.425	0.1104	-0.2736	-0.4751	-0.5391	-0.291	-0.3428
FBgn0003401	0.6099	0.0023	0.0918	-0.0805	0.9267	-0.4948	-0.7245	-0.0314	-0.3786	-0.9038	-0.9348	-0.1694	0.7709	-0.2433	0.5637	0.3508	0.4853	0.2959	-0.3344	0.2624	0.4834	0.3191	-0.2076	0.3813	0.0034	0.1476	0.8619	0.3995	-0.8995	-0.282	0.8526	0.0754	-0.2665	0.4672	-0.6499	-0.2182	-0.6	0.5623	-0.9865	-0.3503	0.2401	0.0925	-0.1892	0.8641	-0.1251	-0.158	-0.8278	-0.5436	0.5221
FBgn0003410	-0.2148	-0.1691	-0.3132	0.3061	0.1249	8e-04	-0.1242	-0.173	0.0697	0.231	0.2152	-0.0078	0.1193	-0.316	-0.0393	-0.1178	0.1108	0.2534	-0.1738	-0.1943	0.1259	-0.0494	-0.3096	-0.1485	-0.0065	-0.4299	-0.6153	-0.1328	-0.0445	-0.0052	0.0734	-0.2565	0.0065	0.2102	0.2341	0.0084	-0.38	-0.1452	0.0676	-0.3299	-0.1977	-0.3379	-0.2346	-0.3489	-0.2539	-0.0056	-0.1168	-0.0518	-0.1016
FBgn0003415	-0.4462	-0.4182	-0.24	0.2616	0.5817	0.5106	0.2609	0.1308	0.4246	0.2661	0.2984	-0.1509	0.1798	0.2006	0.2472	-0.4503	0.3584	0.1899	0.1686	-0.0486	-0.0374	0.0032	-0.0521	-0.2061	0.5073	-0.2545	0.2145	0.3474	-0.0226	0.2894	0.1893	0.0619	0.0584	0.1731	-0.1129	0.0992	0.2162	0.2642	-0.0987	0.1676	0.3931	0.1034	0.3818	0.3341	-0.1514	-0.3956	-0.3711	-0.2123	-0.2399
FBgn0003416	-0.2883	-0.2958	0.0693	0.4704	0.4472	0.2669	0.5869	0.5216	0.4084	0.2966	0.2605	0.1236	0.14	0.0935	0.4505	-0.1061	0.4494	0.4464	0.4912	-0.2147	0.0241	0.1443	0.3787	-0.0767	0.0877	-0.1625	0.6646	0.6162	0.1028	0.2205	0.2858	0.2722	-0.117	0.2568	-0.4685	0.1327	0.8349	0.3822	-0.2019	0.6241	0.2872	0.3061	0.4624	0.537	0.0685	-0.0268	-0.1242	0.0896	-0.2039
FBgn0003423	-0.1269	-0.2404	-0.0758	0.0751	-0.1259	-0.0127	-0.1223	-0.0422	-0.1834	-0.0338	0.3231	0.092	0.0894	-0.1468	-0.1664	-0.4185	-0.0248	-0.0768	-0.0175	0.0231	-0.1457	-0.0559	0.3341	-0.0564	0.0143	-0.0297	-0.4213	-0.1497	-0.3441	0.1894	0.1443	0.1957	0.1241	0.1458	0.1945	0.3467	0.0103	-0.0734	-0.0323	0.0102	0.141	-0.0632	-0.0362	-0.0268	0.0072	0.0111	-0.0642	-0.0013	-0.0432
FBgn0003429	-0.2015	-0.7389	0.1082	0.0339	-0.0334	0.4786	0.323	0.2032	0.1229	0.1249	0.3623	0.0436	-0.1804	0.1175	-0.1458	-0.3307	0.1425	-0.1077	0.2682	-0.1716	-0.2999	0.4632	0.7511	-0.2337	0.3966	0.0137	-0.1836	0.0654	0.0306	0.6918	0.1809	0.6446	0.5446	-0.064	-0.1789	0.2283	0.6723	0.109	-0.2097	0.4834	0.7359	0.7557	0.6362	0.2785	-0.1299	-0.2697	-0.3796	0.1214	0.094
FBgn0003430	-0.0707	-1.0376	0.1273	0.3222	0.0574	0.3204	-0.4444	-0.3769	0.2915	-0.2403	-0.0104	0.2083	-0.9031	0.3354	-0.5963	0.4052	0.0473	-0.448	-0.457	-0.022	0.313	0.316	0.9564	0.0097	0.1859	-0.4618	-1.225	0.1644	0.1162	0.1307	0.2959	-0.1838	0.7875	-0.531	0.1098	0.2412	0.1386	-0.4341	-0.5119	0.057	0.1168	0.1727	0.0665	-0.3467	-0.3021	0.5443	0.6369	0.1236	0.5071
FBgn0003435	-0.1233	-0.0566	-0.4103	0.4673	0.2799	0.2359	0.215	0.068	-0.0591	0.5016	0.2867	-0.0745	0.5906	-0.4033	0.3688	-0.5026	0.2796	0.5758	-0.0087	0.1284	0.2454	-0.0836	-0.5293	-0.0486	-0.1443	-0.4866	-0.6354	-0.2347	-0.0979	-0.0835	0.0185	-0.4644	-0.1563	0.1967	0.3823	0.0681	-0.6091	-0.2895	0.0952	-0.6634	-0.3849	-0.6147	-0.315	-0.071	-0.1811	-0.1713	-0.217	-0.0233	-0.0811
FBgn0003444	-0.021	0.303	0.553	0.1453	0.4598	0.0973	0.222	0.3069	0.0044	-0.0571	-0.0038	-1.3848	-0.4162	0.2556	0.1063	0.2523	-0.1135	-0.098	0.1855	0.0241	0.426	-0.1067	0.0557	-0.15	0.5372	0.1551	-0.1308	0.2878	0.0115	-0.1471	0.0642	0.1955	-0.1983	0.1079	-0.1354	-1.6624	0.3961	0.4541	-0.215	0.2373	0.396	0.5046	0.6161	0.2985	0.1828	0.1838	0.0298	0.0636	-0.0326
FBgn0003447	0.0775	0.2917	0.466	0.1621	0.3772	0.1312	0.7251	0.4308	0.178	0.1508	0.3209	0.0475	-0.0141	0.1042	-0.1439	-0.36	-0.1727	-0.5357	0.0874	0.1275	-0.5838	-0.2371	-0.2598	0.1368	0.4268	0.6264	-0.3006	0.1003	-0.4333	0.193	-0.0631	0.1404	0.0362	0.2277	0.4025	-0.4379	-0.0612	0.044	-0.5736	-0.2136	0.2187	0.131	-0.012	0.0066	0.2719	0.241	-0.0081	0.2194	-0.2625
FBgn0003449	0.2908	0.1785	0.4474	-0.3754	-0.243	-0.5457	-0.1554	-8e-04	0.0793	-0.2976	-0.46	-0.0061	-0.0311	-0.0711	-0.1818	0.0876	-0.0612	0.0499	-0.1897	-0.1012	-0.3171	0.1081	0.0098	0.109	0.2393	0.2627	0.3471	-0.0618	0.1241	-0.4638	0.4063	0.1141	-0.1076	-0.0915	-0.1022	0.0287	-0.0551	0.1707	-0.2315	0.1734	-0.2642	0.0249	-0.0839	0.2882	0.08	0.0994	0.0782	-0.0923	-0.0166
FBgn0003450	0.6585	0.2409	0.3769	0.0162	0.6704	-0.5815	0.5888	0.4224	-0.1094	0.0368	0.5401	1.3093	-0.5685	0.5587	0.9778	-1.3036	-0.7394	-1.3079	0.652	-1.2721	1.3298	1.3293	0.0525	0.1313	-0.9919	-0.2652	-1.8011	-0.1405	-0.7657	-0.1314	-0.5705	0.171	0.3552	1.5267	0.9569	0.6941	-0.6875	0.2485	0.5109	-0.3368	-0.0648	-0.5316	-2.2985	0.7037	0.6533	1.0885	1.3569	0.4786	1.3241
FBgn0003459	-0.3733	-0.2155	-0.6979	0.325	0.5249	0.1381	0.0697	0.2133	0.2524	0.2478	0.0217	-0.1029	0.2443	0.0387	0.3222	0.2854	0.54	0.4582	-0.0435	-0.4485	-0.0543	0.3196	-0.1371	-0.3878	0.1432	-0.2847	0.1935	0.043	0.4878	-0.0896	0.3789	0.1035	0.2492	0.1008	-0.0492	0.3619	-0.026	0.3729	0.0625	0.0503	0.1453	-0.0277	0.0722	0.5683	-0.4419	-0.5262	-0.6003	-0.1567	-0.3055
FBgn0003460	-0.1569	-0.1201	-0.1566	0.3555	-0.2492	-0.0861	-0.0297	-0.0679	-0.2344	0.1444	0.4594	0.0311	0.1492	-0.1725	0.1149	0.0406	-0.0453	-0.257	0.1116	-0.0273	-0.1836	0.0886	0.2468	-0.2553	0.0463	-0.0106	-0.3088	-0.4729	-0.4853	0.0324	0.0343	0.2504	0.0489	0.4321	0.0163	0.0503	-0.0372	-0.0907	0.0504	0.1105	0.0395	-0.1399	-0.0977	-0.191	-0.2528	-0.1239	-0.3474	0.1508	0.2654
FBgn0003462	0.2014	0.1898	0.4951	-0.2461	-0.5162	-0.3514	-0.2473	0.0306	0.3127	-0.1198	-0.2848	0.2433	-0.7177	0.1254	-0.563	0.2454	-0.4817	-0.7078	0.3885	-0.1302	0.1401	0.0375	0.2366	0.2256	0.0321	0.4074	-0.1738	-0.0736	-0.0906	0.0049	-0.2839	-0.1379	-0.0892	-0.407	0.009	-0.0346	-0.086	-0.2211	-0.4273	-0.0182	-0.2339	-0.1901	-0.3433	-0.1777	0.2595	0.4433	0.4986	0.2839	0.3768
FBgn0003463	-0.2626	-0.1397	0.0554	0.2057	-0.2088	-0.0775	0.3018	-0.0761	0.1894	0.3157	0.5346	-0.0388	-0.1212	0.2699	0.0072	-0.058	0.1037	0.2056	0.3622	0.1655	-0.1746	-0.0124	0.49	-0.1736	0.2793	0.1079	-0.1353	0.2127	-0.1476	0.3326	0.1145	-0.1034	0.1105	-0.0527	0.1068	0.2225	0.2113	0.1951	0.0964	0.1653	0.1358	0.2454	0.0764	0.1156	0.0286	-0.1647	-0.1221	-0.0467	0.0395
FBgn0003464	-0.5179	-0.3199	-0.3792	0.006	0.1575	0.2562	0.0424	-0.2051	0.1393	0.1678	-0.0619	0.0103	0.0426	0.1914	-0.0827	-0.0192	0.1239	-0.0162	0.0652	-0.1741	-0.2754	0.06	0.4212	-0.3328	0.3955	-0.0764	0.2539	0.5207	0.2041	0.2489	0.2979	0.2729	0.2122	0.1326	-0.4072	0.0978	0.4939	0.2568	-0.0164	0.3105	0.5431	0.3591	0.4427	0.4754	0.0279	-0.0547	-0.2476	-0.1102	-0.0685
FBgn0003475	-0.2094	-0.0945	-0.2013	0.4396	0.1306	0.1763	0.1102	0.064	-0.1087	-0.6425	0.3075	0.0197	0.1543	-0.1627	0.1304	-0.3426	0.0078	0.1741	-0.1376	0.0383	-0.0035	-0.2353	-0.4982	-0.0755	-0.2275	-0.3124	-0.8281	-0.1478	-0.1006	0.1031	-0.1322	-0.3925	0.0141	0.2462	0.2968	0.0545	-0.2772	-0.1984	0.0611	-0.4011	-0.2324	-0.2596	-0.1948	-0.3033	-0.2126	-0.0067	-0.0464	-0.028	0.0481
FBgn0003479	-0.1903	0.1625	0.1729	0.0065	0.1631	-0.1387	-0.0328	-0.281	-0.112	0.004	-0.1249	-0.0736	-0.3849	0.2959	0.1283	0.4349	0.0482	0.4983	-0.0516	-0.2474	-0.0442	0.1026	0.1315	0.2211	-0.3377	0.4215	0.4788	0.0165	0.1422	-0.225	0.5324	0.4414	-0.1566	-0.3974	-0.0169	0.1875	0.1669	0.1129	0.0707	0.3715	-0.0045	0.0119	0.1171	0.1865	-0.0618	0.2019	0.2416	0.1978	0.1569
FBgn0003480	-0.2073	0.1712	-0.3357	-0.1457	0.4224	-0.3019	0.0972	0.0917	-0.6651	0.3199	0.2899	-0.1041	0.7227	-0.0229	-0.6986	0.6913	0.0061	-0.386	0.2887	-0.5273	-0.2414	-0.1051	0.2016	-0.841	0.0753	-0.3739	-1.2096	-0.0483	0.5105	0.0745	0.6012	0.9339	-0.2255	0.7458	-0.3323	0.1375	0.2542	0.3082	0.2689	0.1619	-0.5102	-0.082	0.0018	0.5118	0.0234	0.3018	0.1473	-0.224	0.4765
FBgn0003482	-1.192	-0.1906	0.7289	0.6914	1.1895	1.1205	0.4427	1.0991	1.0139	0.4169	0.3129	-0.7376	-0.8754	0.9203	-0.5144	1.1978	1.1027	-1.3709	0.2251	-1.3351	-0.3675	-0.3025	-0.9971	-0.0072	-0.257	-0.3736	1.1711	0.406	0.3128	0.6062	-1.3745	0.145	-0.5062	0.1472	0.7157	1.0389	0.5143	-0.1324	0.0567	2.0194	-0.4803	0.259	-0.3561	0.0148	-2.2178	-1.1176	1.138	-0.3914	-0.5926
FBgn0003483	-0.0962	-0.0529	-0.5365	0.4578	1.0115	0.3053	0.0043	-0.0192	0.7323	0.0938	-0.1282	-0.091	0.5303	-0.5586	0.3895	-0.0335	0.954	0.7809	-0.272	-0.587	0.0417	0.3739	-1.0026	0.0843	-0.1333	-0.5271	-0.8763	-0.109	0.2442	-0.2436	0.5329	-0.061	-0.507	0.1249	-0.2544	-0.087	-0.4988	0.2542	-0.0762	-0.2743	-0.8715	-0.9715	-0.3709	0.7653	-0.245	-0.4429	-0.7981	-0.1497	-0.3147
FBgn0003495	0.4248	0.2521	0.3687	-0.15	-0.2979	-0.0932	0.3128	0.0708	0.0964	-0.4768	0.1626	0.089	-0.246	-0.3175	-0.2865	-0.1416	-0.418	-0.9671	0.0951	0.2542	0.11	-0.3605	0.19	0.013	0.0723	0.6916	0.0954	-0.4478	-0.0238	0.1058	-0.3377	0.2745	0.1104	-0.3164	-0.0394	-0.4187	0.2111	-0.0849	-0.507	0.3009	0.0548	0.1661	0.3163	0.1882	0.0768	-0.0301	-0.0319	-0.1216	-0.0306
FBgn0003499	-0.2279	-0.8067	-0.237	0.1604	-0.0406	0.1193	0.1603	-0.4925	0.1562	-0.102	0.0654	0.0139	0.4711	0.3948	-0.0269	-0.3019	-0.0588	0.0601	-0.3832	0.0919	-0.2976	-0.291	0.3484	0.2548	0.7564	0.2953	-0.0377	0.5268	-0.2828	0.7412	0.1896	0.516	-0.0882	0.3805	-0.1226	0.2427	0.3743	0.361	-0.0865	0.4148	0.2601	0.3392	0.2786	0.4733	0.0661	-0.1136	0.1461	0.0374	-0.0109
FBgn0003502	0.1809	-0.0995	0.264	-0.1484	0.3332	0.193	0.1621	0.0747	0.2016	-0.1738	0.5206	0.0445	0.1231	0.3174	-0.0208	-0.695	0.0814	-0.417	0.0159	0.1326	-0.3135	-0.0601	0.4293	0.1177	0.4235	0.1349	0.7042	0.2689	-0.0055	0.2742	-0.2586	0.3819	0.2306	-0.117	-0.0196	-0.1318	0.1282	0.3325	-0.3589	0.0538	0.52	0.4587	0.1038	0.246	0.684	0.1159	0.0711	0.0058	-0.2327
FBgn0003507	0.264	-0.2702	0.4122	0.5614	0.1359	0.3198	0.4416	0.4665	0.6739	-0.1487	0.2181	0.1043	-0.4427	0.5158	0.2848	0.2135	-0.1406	-0.9043	0.1324	0.2929	-0.139	-0.174	-0.2316	-0.1923	0.6418	0.1444	0.8337	0.1402	0.3693	0.1434	-0.4645	-0.283	-0.4699	-0.0297	-0.3733	-0.7385	0.699	0.454	-0.2747	0.5982	0.4775	0.7242	0.6167	-0.1789	0.0722	-0.5336	-0.3981	-0.3067	-0.436
FBgn0003510	0.4112	0.0948	-0.1476	0.0175	0.9076	-0.1118	-0.3416	-0.0864	-0.3739	0.4432	0.2526	-0.3578	0.0168	-0.2748	0.405	0.5047	0.2924	0.3663	-0.202	0.7273	0.6446	0.5449	0.3055	-0.0723	0.1226	-0.8096	0.8093	-0.0952	0.2463	0.0589	0.8868	-0.3014	0.4827	0.5535	-0.2987	0.5149	0.5265	1.0526	0.1307	0.4121	0.2566	-0.9053	-0.2349	0.2253	-0.4975	0.0587	-0.4635	0.9194	-0.525
FBgn0003511	-0.1613	0.0703	0.1984	-0.2011	-0.1389	-0.1741	-0.0974	-0.4383	0.1825	-0.0809	-0.4521	0.073	-0.0183	-0.3185	0.319	-0.0451	-0.2907	0.3588	-0.1411	0.0833	-0.1184	-0.1182	-0.0488	-0.3638	-0.2108	-0.175	0.4681	9e-04	-0.0708	-0.2089	0.4182	-0.0609	-0.7735	0.132	-0.0724	0.4623	-0.1773	0.1506	-0.1486	0.268	-0.2569	-0.106	0.0055	0.2178	0.0671	-0.086	0.1473	0.0542	0.0089
FBgn0003512	-0.3567	0.1383	0.3758	-0.0772	0.0839	-0.2856	-0.0322	-0.1764	0.1621	0.0087	-0.197	-0.1851	-0.1267	0.619	-0.1899	-0.0807	-0.0545	0.2164	-0.0811	-0.2361	0.0819	0.1776	-0.3863	0.0823	0.4136	-0.0125	0.0935	-0.0778	0.1	-0.0275	0.1039	-0.3457	-0.1385	-0.4006	-0.0746	-0.1094	0.2069	0.0716	-0.1205	-0.058	-0.0952	-0.5731	-0.1965	0.1267	0.0419	-0.203	0.0863	-0.125	0.0465
FBgn0003513	-0.4478	-0.468	-0.3226	0.1448	0.4679	-0.0565	0.1301	0.0432	0.0082	0.6343	0.5139	-0.3849	-0.2011	0.3713	-0.0171	-0.0436	0.2693	0.2615	0.0106	-0.6666	-0.1861	0.3507	0.3091	-0.4909	0.7575	-0.279	-1.1664	-0.1582	-0.5232	-0.1196	0.3571	0.4754	0.3676	0.1463	0.1119	-0.5031	-0.2893	-0.1415	0.0101	-0.0251	0.5315	0.6023	0.2858	-0.7746	-0.4268	-0.0758	0.0024	-0.0183	0.0132
FBgn0003514	-0.0715	-0.111	-0.1093	-0.2502	-0.1303	-0.0871	0.0099	-0.1397	0.0662	-0.0541	-0.1326	-0.0352	-0.2287	0.1484	-0.0395	0.2901	0.0053	-0.201	0.1589	-0.2314	-0.2166	0.1474	0.5979	-0.0736	0.0555	0.2748	0.5406	0.3587	0.3616	0.1986	0.179	0.1155	0.2366	-0.2046	-0.2416	0.0711	0.5373	0.2366	0.1657	0.2994	0.1072	0.234	0.2439	0.2359	0.0968	0.0633	0.1708	0.0034	0.0972
FBgn0003515	-0.9457	-0.5558	-0.1246	0.1422	0.1353	0.5678	-0.2047	0.1487	8e-04	0.0715	0.2001	0.3147	-0.1868	-0.6163	-0.4387	0.4696	0.386	1.3077	0.8676	0.0097	0.9021	0.1062	0.4185	0.063	-0.3631	0.0952	-0.4008	0.9413	0.0829	0.4238	0.6893	0.5677	-0.7501	-0.0918	-0.4674	0.1291	-0.4679	-0.7056	-0.202	-0.1898	0.2358	-0.4065	0.1827	0.7252	0.2791	0.2518	-0.0058	0.5585	-0.0841
FBgn0003517	-0.1477	0.0931	0.184	-0.4313	-0.0426	-0.4526	0.1408	0.5462	0.4577	0.1599	-0.3554	0.0962	-0.1548	0.6468	0.0225	0.5743	-0.0844	-0.4967	0.4764	-0.4575	-0.1052	0.365	0.4942	-0.2325	0.4793	0.1781	0.8683	0.0772	0.2689	0.0314	0.0864	-0.1645	0.1254	-0.0691	-0.7188	-0.0894	0.381	0.2343	0.1617	0.5621	0.1689	0.5238	0.3327	0.1171	-0.2061	-0.028	0.023	-0.0031	0.2463
FBgn0003520	-0.5606	-0.3577	-0.2322	0.141	0.102	0.2066	0.1567	0.0769	0.1656	0.2013	0.3033	0.0949	0.0426	0.3911	-0.0837	-0.3567	0.1314	-0.1298	0.2792	-0.2353	-0.2282	0.0914	0.2481	-0.3277	0.3947	-0.1845	-0.0518	0.3904	-0.2161	0.3736	0.1343	0.1943	0.2132	0.1083	-0.2354	0.1385	0.321	0.1333	-0.2299	0.1626	0.2998	0.1982	0.2345	0.3335	-0.1729	-0.2463	-0.3883	-0.1925	-0.245
FBgn0003525	0.0986	-0.2096	-0.5396	0.2503	1.5968	0.2013	0.1622	-0.5008	0.2552	-0.2485	0.4239	-0.1499	-0.0608	-0.2745	-0.0036	0.1385	0.1981	-1.0698	0.4436	0.036	0.158	-0.0752	0.2071	-0.2706	0.7758	-0.1479	1.3884	0.6485	1.0654	-0.1986	0.2883	0.2476	0.0619	0.2409	-0.5441	0.3272	0.7642	1.3883	0.264	0.0566	0.2453	0.2714	0.2675	1.0256	0.1119	-0.0586	-0.0943	0.5571	0.2824
FBgn0003527	0.0355	0.3093	-0.0584	0.1921	0.2561	0.1482	-0.2599	-0.1202	-0.3355	0.1638	-0.2169	-0.1188	0.4896	-0.6545	-0.043	0.4069	0.4066	0.4205	-0.6596	-0.1731	0.4356	0.1118	-0.9931	0.0429	-0.6903	-0.5501	-1.1163	-0.0571	0.2358	-0.2893	0.7105	-0.3518	-0.3912	0.0115	0.2651	0.2606	-1.0777	-0.1181	-0.0906	-0.8245	-0.8235	-0.767	-0.7145	0.4393	-0.3771	0.0377	-0.0127	0.167	-0.1729
FBgn0003545	-0.3249	-0.1247	-0.7653	0.3261	0.4404	0.2412	-0.0662	-0.1808	-0.0482	0.2071	0.2099	0.1197	0.3577	-0.4774	0.1386	0.0644	0.1867	0.8529	-0.3417	-0.2477	0.1348	0.204	-0.8423	-0.0892	-0.5326	-0.1939	-0.928	-0.1486	0.1503	-0.3218	-0.2026	-0.4033	-0.0564	0.0031	0.2709	-0.0293	-1.1599	-0.3608	0.2586	-0.6981	-1.1113	-0.9065	-0.8273	-0.0946	-0.201	-0.3197	-0.007	0.0136	-0.4356
FBgn0003557	-0.0681	-0.1975	0.1138	0.2038	0.1736	0.2389	0.1512	0.0328	0.1259	0.0271	0.0455	-6e-04	0.0396	0.2264	0.0265	-0.1512	0.0395	0.027	0.2421	-0.0655	0.0754	-0.0828	0.1514	-0.0725	0.3333	0.2151	0.4907	0.3488	0.2944	0.2502	-0.0884	0.2658	0.013	-0.0986	-0.127	-0.1989	0.6645	0.1968	-0.2584	0.3918	0.5197	0.3745	0.3588	0.3739	0.2101	-0.0635	-0.1082	-0.067	-0.2281
FBgn0003559	-0.3173	0.0618	0.0713	0.0469	0.1655	0.0777	0.0841	0.2505	0.1328	0.081	0.0583	0.001	-0.1648	0.2744	-0.0401	0.2423	0.1818	-0.4013	0.1863	-0.3336	-0.2535	0.4305	0.4508	-0.2464	0.2835	0.1037	0.6796	0.1822	0.3113	0.1551	0.2566	0.3217	-0.0441	-0.0091	-0.3506	0.0786	0.5544	0.4061	-0.0078	0.4271	0.3108	0.3412	0.5052	0.2205	-0.1762	-0.2383	-0.4362	-0.0315	0.0565
FBgn0003567	-0.4629	0.1057	-0.1057	0.2372	0.3827	0.0622	-0.0791	-0.1131	0.016	0.2576	0.2024	0.0286	-0.0926	-0.0169	0.2277	-0.0933	0.1056	0.2985	-0.1292	-0.0833	-0.005	-0.1487	-0.1472	-0.396	0.1887	-0.4147	0.0463	-0.0706	0.1371	-0.0439	-0.0187	-0.1216	-0.0013	-0.0949	0.0595	-0.0984	0.024	0.0254	-0.1663	-0.1108	0.0427	-0.0547	-0.1472	-0.2092	-0.2176	-0.0687	-0.3325	-0.0427	-0.2072
FBgn0003575	-0.1763	-0.016	-0.1414	-0.1422	0.2037	0.109	0.181	0.0758	0.2099	0.1054	0.1358	-0.1323	-0.2106	0.4174	0.2492	-0.4753	0.2083	-0.105	0.3402	-0.0752	-0.3037	0.1935	0.4696	-0.1704	0.6269	0.0481	1.0357	0.2562	0.0323	0.1612	0.1146	0.1189	0.2594	-0.1511	-0.234	-0.1482	0.2954	0.0525	-0.0182	0.2474	0.3972	0.4041	0.3968	-0.0913	-0.1526	-0.2188	-0.2797	-0.2817	-0.3515
FBgn0003598	-0.2015	-0.0577	-0.0122	0.0802	0.4478	0.1195	0.0204	-0.0297	0.3323	-0.0129	-0.1848	-0.3119	0.0474	0.0467	0.0529	-0.48	0.4352	0.197	0.0289	-0.0302	0.1176	0.1277	-0.0773	-0.0711	0.4374	-0.0393	0.3553	-1e-04	-0.0037	0.0965	0.4742	-0.0478	-0.2399	-0.3298	-0.4965	-0.1651	0.2459	0.4533	-0.1109	0.0156	0.1069	0.0527	0.2004	0.4036	-0.0521	-0.1748	-0.2053	-0.0221	-0.0471
FBgn0003607	0.1528	0.114	0.0624	0.0047	0.1671	-0.1109	0.0695	0.027	0.1189	-0.0444	-0.2228	-0.0552	0.1981	0.0911	0.0052	0.3467	0.1126	0.0709	-0.0639	0.0163	0.0106	0.2826	0.0988	0.0984	0.2363	0.1096	0.2631	-0.0301	0.2734	-0.1603	0.3618	0.0884	0.1366	-0.2483	-0.0473	-0.0464	-0.0958	0.1126	-0.0282	0.1494	-0.1316	-0.2298	0.0014	0.2924	-0.0462	-0.0407	-0.0036	0.0559	0.0878
FBgn0003612	-0.1827	0.0219	-0.2743	0.1333	0.2027	0.1505	-0.0652	0.0407	0.0561	0.1233	-0.0465	-0.1538	0.1491	-0.0497	0.1877	-0.277	0.1115	0.314	-0.0632	-0.1034	-0.0323	0.0115	-0.1729	-0.1112	-0.0669	-0.3233	-0.1796	0.1816	0.0663	-0.0371	0.0214	-0.0854	0.1092	0.1079	0.0691	6e-04	-0.2038	-0.1432	-0.117	-0.1515	-0.0416	-0.3015	0.0246	0.1709	-0.2018	-0.2767	-0.164	0.0269	-0.0318
FBgn0003638	-0.1294	-0.4387	-0.2136	-0.5252	0.1324	0.1495	0.2196	0.0514	-0.0641	-0.2261	-0.2698	-0.1725	0.2083	0.4917	0.2454	-0.7869	0.2734	-0.2608	0.1771	-0.0474	-0.4029	0.5933	1.164	-0.3281	0.8083	0.0119	1.6811	0.4068	0.1933	0.1905	0.3039	0.2942	0.4728	-0.0752	-0.7116	-0.0717	0.2192	0.1946	0.1379	0.2684	0.3574	0.6393	0.2766	-0.1019	-0.2745	-0.1218	-0.3556	-0.24	0.246
FBgn0003651	-0.0526	-0.2088	0.1534	0.1821	0.0254	0.227	0.1297	0.1916	0.6137	0.1356	0.1903	0.1088	-0.3907	0.3791	0.1189	0.0394	-0.0922	-0.749	0.2523	0.0784	-0.0515	-0.1974	-0.1882	-0.0337	0.4378	0.3523	0.2041	0.2063	-3e-04	0.3613	-0.1393	-0.1307	0.238	0.084	-0.3988	-0.2573	0.6818	0.3667	-0.1359	0.4866	0.6512	0.8101	0.6177	-0.256	-0.1055	5e-04	-0.2027	0.0165	-0.0345
FBgn0003654	-0.1884	0.0141	-0.186	0.3058	0.1125	0.0904	-0.1258	-0.2183	-0.0938	0.2323	0.2934	-0.0961	0.3004	-0.2546	0.1989	-0.1058	0.1302	0.3624	-0.2449	0.0411	0.0384	-0.0615	-0.3648	-0.1892	-0.1309	-0.2749	-0.4062	-0.0993	-0.1337	-0.1081	-0.0761	-0.293	-0.0774	-0.0729	0.1933	-0.1255	-0.1932	-0.1923	0.1338	-0.3047	-0.2452	-0.2333	-0.2201	-0.0546	-0.1897	-0.0646	-0.1514	-0.0534	-0.0498
FBgn0003655	0.4222	0.2416	-0.6454	0.8306	2.0769	0.2312	0.1446	0.5364	0.2988	0.7765	0.7554	0.7364	1.2034	0.423	0.7759	0.7119	0.7369	1.1657	0.1581	0.8907	1.122	-0.0387	-0.1894	0.705	0.7199	-0.1749	-0.0519	0.9896	0.0822	0.344	0.0814	0.2936	0.0383	1.2532	0.6018	1.0072	-0.9501	0.4299	0.1306	-0.0576	-0.0742	0.2314	-0.2465	1.5019	0.2793	0.4961	0.2173	1.5149	0.218
FBgn0003656	-0.0682	-0.2251	-0.2269	0.3964	0.2502	0.3179	0.1757	0.0461	0.0037	0.2986	0.4945	-0.0097	0.29	-0.1148	0.2237	-0.3574	0.0785	0.3141	-0.0052	0.1194	-0.0851	-0.343	-0.1384	-0.0803	0.2284	-0.3242	-0.3475	-0.005	-0.3769	-0.1238	-0.2757	-0.3131	-0.267	0.0482	0.2236	-0.0561	-0.0908	-0.0516	-0.0415	-0.2208	-0.1454	-0.2243	-0.119	-0.1644	0.0884	-0.2432	-0.2128	-0.0756	-0.2398
FBgn0003660	0.2266	0.0075	0.0635	-0.1527	-0.1258	-0.1742	-0.1246	-0.1388	-0.0179	-0.1947	-0.2423	-0.1932	-0.1841	0.0805	-0.093	0.1939	-0.1718	-0.2269	0.02	0.0453	0.0072	-0.0203	0.1884	0.1536	-0.0903	0.2064	0.3837	0.0559	0.2514	0.0805	-0.2299	0.3036	-0.0685	-0.2381	-0.1331	-0.2536	0.3062	-0.051	0.0026	0.0342	0.0531	-0.0166	-0.0894	0.106	-0.0255	0.1524	0.0795	-0.0519	0.0778
FBgn0003676	-0.1157	0.368	0.0286	-0.0644	0.5143	-0.3957	-0.1862	-0.12	0.3005	-0.0912	-0.5547	-0.1522	0.1345	0.1634	-0.0238	0.4025	0.2707	0.2809	-0.0556	-0.0422	0.1208	0.3962	-0.0816	0.0573	0.1029	0.0575	0.4882	0.3034	0.3224	-0.0726	0.4755	-0.0089	-0.0714	-0.0516	-0.2664	0.0288	0.3278	0.2936	-0.0352	0.4512	7e-04	0.0735	0.3571	0.6135	-0.0276	0.0676	-0.0025	0.0504	0.1143
FBgn0003687	0.1558	-0.0795	0.2448	-0.2412	0.0687	0.0855	0.1639	0.0614	0.151	-0.1993	-0.3226	-0.3454	-0.2677	0.2277	-0.098	0.4139	0.1687	-0.0527	0.1576	-0.062	0.0494	0.3274	0.3609	-0.0711	0.8238	0.1609	0.7408	0.1252	0.3453	0.2045	0.3123	0.1347	-0.1206	-0.0014	-0.4534	-0.0121	0.4158	0.7229	0.2166	0.391	0.265	0.1969	0.4025	-0.025	0.0104	0.0623	0.1449	0.0338	0.048
FBgn0003701	-0.4101	-0.1297	-1.0052	0.3278	0.7002	0.3684	-0.223	-0.0888	0.5133	0.054	0.1413	-0.45	0.9144	-0.671	0.7926	-0.2609	0.8061	1.0675	-0.6138	-0.1152	-0.6985	0.2514	-1.7065	0.1031	-0.1448	-0.5653	-0.6348	-0.275	0.4044	-0.3611	0.5951	-0.1796	-0.2328	0.2571	0.1279	0.0992	-1.3698	-0.0189	0.0837	-0.7376	-1.0969	-0.8125	-0.9201	0.6052	-0.1766	-0.0482	-0.2878	-0.101	-0.4139
FBgn0003710	-0.3373	-0.7873	0.1674	-0.2937	-0.0873	0.5923	0.1636	0.258	0.2561	0.2054	0.0745	0.0787	0.2135	-0.1191	-0.0416	-0.3063	0.2979	0.0388	0.065	-0.1872	-0.2663	0.289	0.2202	0.0958	0.4909	0.0241	-0.1884	0.3469	0.154	0.5035	0.5884	0.9069	0.6669	-9e-04	-0.3009	0.323	0.2715	0.249	-0.144	0.2494	0.5996	0.6111	0.406	0.4309	-0.223	0.0477	-0.2709	0.3126	0.0528
FBgn0003714	0.0689	0.0287	0.7404	-0.4533	-0.2542	-0.7177	-0.3866	0.0566	-0.0289	-0.1967	-0.2598	-0.0596	-0.3526	0.1487	-0.268	0.1519	-0.4459	-0.511	-0.2099	-0.128	-0.1992	0.0254	0.294	0.2051	-0.2322	0.2814	-0.0317	-0.3577	-0.1228	-0.0253	0.0453	0.0542	-0.0985	-0.0549	-0.0346	-0.0698	-0.1015	-0.0148	-0.0668	0.0557	-0.2648	0.1066	0.1751	-0.0222	0.2536	0.3813	0.2464	0.3121	0.3371
FBgn0003716	-0.2439	-0.2491	-0.0821	0.1019	-0.0483	0.2244	0.154	0.2754	0.2493	0.1574	0.2487	0.1016	-0.037	0.3886	0.2765	0.1738	0.0397	-0.332	0.3535	-0.3123	-0.1653	0.2787	0.4598	-0.2737	0.238	0.1865	0.7814	0.486	0.5266	0.2629	0.0878	0.384	0.2463	0.0087	-0.4733	0.229	0.9116	0.7001	0.0127	0.6	0.5797	0.7186	0.5798	0.386	-0.037	-0.3646	-0.2062	-0.1212	-0.0741
FBgn0003719	-0.4907	-0.515	0.5574	0.4542	0.9486	0.8768	-0.2271	-0.0508	0.0388	0.2854	0.3009	0.3162	-1.2823	1.3302	-0.1027	-0.0462	-0.1878	-1.0402	1.1647	-0.2612	0.2732	0.0749	0.8035	-0.0539	1.2331	0.1551	0.8952	0.0775	0.4682	-0.0303	-0.1561	0.5907	-0.837	0.7459	-0.1959	-0.3659	0.0813	0.2426	-0.5899	0.3059	0.5106	0.7811	0.6746	0.2395	0.1074	-0.5898	0.0187	-0.7601	-0.7871
FBgn0003721	0.0029	-0.25	0.3139	-1.2214	-0.7607	-0.7378	-0.3647	-1.1421	-0.4958	-0.9018	0.1501	-0.0186	0.1821	-0.1631	-0.9456	-0.3398	-0.2957	0.2657	-0.3798	-0.5153	-0.3971	0.11	0.9431	-0.0946	-0.1384	0.3567	-0.3919	-0.2162	-0.4382	0.1382	0.5598	0.82	0.3812	-0.4801	0.2737	1.1416	-0.1608	-0.0438	0.1852	-0.3954	-0.0907	-0.1078	-0.1359	0.4796	0.6559	0.4619	0.5559	0.1439	0.0554
FBgn0003731	0.2775	0.1966	0.4452	0.2528	0.1398	0.3571	0.2203	0.6068	0.5738	-0.2101	0.082	0.144	-0.3827	0.4641	0.0802	0.0423	0.0464	-1.0163	0.4918	0.072	0.0363	-0.2331	-0.0209	0.0591	0.5878	0.4368	0.6433	0.0266	0.2585	0.2427	-0.4588	0.0753	-0.1489	0.0833	-0.3137	-0.2986	0.5997	0.5308	-0.4609	0.7006	0.5485	0.7181	0.7134	-0.0157	0.0536	-0.2344	-0.3319	-0.2179	-0.2467
FBgn0003732	-0.1935	0.1941	-0.4671	0.4648	0.7555	0.2713	0.3746	0.1524	0.5368	0.0605	-0.1508	0.0526	0.6104	0.221	0.2715	0.3522	0.7704	0.7117	0.1824	-0.1762	0.1997	0.2434	-0.1241	-0.1372	0.4169	-1.3694	0.6277	0.5714	0.3367	0.0132	0.8255	-0.6821	-0.1497	-0.0269	-0.3727	0.0735	0.2169	0.6245	0.1999	0.2267	-0.0419	0.1349	0.3232	0.7311	-0.2665	-0.5624	-0.5431	-0.0433	-0.1116
FBgn0003733	-0.4015	-0.2842	-0.4365	0.6103	1.0368	0.1213	-0.377	-0.1194	0.9305	0.8215	0.3273	0.3918	-0.2068	0.2571	-0.386	0.2451	-0.0493	-0.1447	0.5123	0.1146	0.4483	0.5134	-0.3392	-0.1132	-0.7492	-0.6447	0.3718	0.197	-0.1321	0.1938	0.1073	-0.6288	0.3037	0.8773	-0.15	0.0081	-0.7763	0.1861	-0.4849	0.0195	-0.3012	-0.0363	-0.2035	0.5687	-0.2705	-0.0446	0.3051	0.1642	0.5726
FBgn0003741	-0.862	0.1564	0.4241	-0.1595	0.4128	0.4447	-0.3534	-0.0021	0.0131	-0.2053	-0.1217	-0.4311	-0.4529	0.6379	-0.1245	-0.0159	-0.0497	-0.4318	-0.2436	-0.0613	0.0039	0.3045	-0.037	-0.1851	0.5266	0.1524	0.5805	0.3477	0.4298	0.3749	0.1601	0.2992	0.3608	-0.2769	-0.263	-0.2287	0.4217	0.1909	0.0978	0.1832	0.0399	0.3907	0.5017	-0.0705	-0.1506	0.0456	-0.0985	-0.1315	0.0716
FBgn0003742	-0.0551	0.0249	-0.0889	0.0252	0.1779	0.1505	0.0856	0.1624	0.2599	-0.0712	-0.0941	-0.0753	0.1687	-0.1738	0.3726	-0.0104	0.3138	0.4974	-0.216	-0.0838	0.1643	0.2406	-0.319	0.1935	0.0557	-0.1957	-0.2622	0.0687	0.1851	-0.1709	0.3334	-0.0251	-0.2106	-0.0517	-0.1283	0.126	-0.4515	0.0611	-0.1957	-0.1123	-0.1649	-0.2715	-0.1209	0.1628	-0.0862	-0.2761	-0.3123	-0.1092	-0.1565
FBgn0003744	-0.0175	-0.3119	0.1564	-0.0706	-0.0231	-0.0228	0.0665	-0.0103	0.0386	-0.1581	0.1163	0.0509	-0.0469	0.1671	-0.18	-0.2461	0.0835	0.0494	-0.1181	-0.052	-0.167	-0.1361	0.3416	0.0245	0.4813	0.0096	0.273	0.2803	-0.1202	0.1312	-0.0719	0.5779	0.0012	-0.0404	-0.2314	-0.1332	0.2997	0.0367	0.1461	0.0706	0.2454	0.2348	0.1881	0.3388	0.0807	-0.0457	-0.0496	-0.2131	-0.2719
FBgn0003748	0.0306	0.0902	-0.1933	-0.1804	-0.1018	0.1425	-0.0084	0.0831	-0.0091	0.0774	0.3156	-0.0959	-0.263	-0.0762	-0.0113	-0.051	-0.0828	-0.278	0.0166	-0.1825	-0.0062	-0.0953	0.1424	-0.1613	0.0258	0.0278	0.1952	0.0482	0.3057	0.0822	-0.266	-1e-04	0.0605	-0.1101	0.137	0.0159	0.3983	0.0775	-0.0912	0.1779	0.148	-0.0316	0.5634	-0.1023	0.0316	-0.1932	-0.1473	-0.1728	-0.084
FBgn0003751	-0.887	0.4067	0.3372	-0.4245	0.2422	0.6563	0.0371	0.1299	0.6819	-1.4372	-0.3555	-0.2322	-0.1907	0.0076	0.3636	-0.3103	0.2675	0.261	0.6635	0.1547	0.0026	0.0966	1.1097	-0.0614	0.8937	0.0595	1.5836	0.1674	-0.0518	0.5686	0.5899	-0.1222	0.4111	0.6047	-0.584	0.7239	1.1506	1.1256	-0.1964	1.2288	0.3053	1.4508	-0.2546	0.8352	-0.648	-0.2465	-0.5357	-0.4495	-0.1053
FBgn0003861	-0.0695	-0.2586	-0.0885	-0.1799	-0.6332	-0.0674	0.8458	0.1379	0.0519	0.2706	0.2901	0.2809	0.0044	-0.0349	-0.299	-0.8938	0.1081	-1.4041	-0.0596	-0.0141	-1.2456	-0.0014	-0.3746	0.0396	0.0961	0.7711	-0.577	0.3133	-0.1621	0.7131	0.1663	0.0491	0.1938	0.4965	-0.2119	0.181	0.5161	0.3856	-0.6075	0.3592	0.5967	0.7367	0.6106	0.0874	-0.0325	0.5395	0.0048	0.1165	0.2956
FBgn0003862	-0.4878	-0.3522	-0.2348	0.3936	0.4372	0.6157	0.382	0.3417	0.5198	0.5305	0.3013	-0.0613	0.118	0.2759	0.4966	-0.2691	0.4395	0.3211	0.2812	-0.2323	-0.191	0.0552	0.1705	-0.2716	0.7308	-0.0945	0.2848	0.2652	0.129	0.4123	0.2873	0.1011	0.0294	0.0527	-0.4244	0.3375	0.4057	0.3412	-0.1892	0.2417	0.5499	0.3823	0.4817	0.2239	-0.131	-0.4792	-0.6968	-0.4479	-0.5024
FBgn0003863	-0.5728	0.2752	-0.7493	0.4644	-0.9717	0.4967	0.1136	0.192	-0.2195	0.0532	-0.0846	-0.7501	-0.9029	-0.3567	-0.0713	0.5607	-1.2435	-1.9431	-0.2049	-1.1475	-0.2775	0.2687	0.0804	0.0435	-1.1388	1.2882	-0.1788	0.729	1.6466	0.3625	-0.4072	-0.4866	1.1261	-0.602	0.008	0.0154	0.8274	-0.3617	-0.3623	1.3662	0.9719	-0.0032	1.2847	0.6026	-0.4919	1.0797	0.7066	0.8033	1.3063
FBgn0003866	-0.8501	-0.2898	-0.2883	-0.1534	-0.042	0.1933	-0.159	0.0314	0.0046	-0.0393	0.437	0.2152	0.2105	-0.3102	-0.0491	0.0376	0.2116	0.0276	0.4323	0.0895	-0.1529	0.0182	0.3992	-0.2953	0.3172	-0.2383	0.0837	0.2834	-0.009	0.5079	0.128	0.8496	0.6316	-0.0413	-0.2756	0.2737	0.5021	0.045	0.0273	0.116	0.4809	0.1498	0.1206	0.4637	0.1795	0.1775	0.1857	0.0854	0.133
FBgn0003867	0.7467	-0.1399	0.4959	-0.2036	-0.0893	0.0162	-0.1248	0.2393	0.3913	-0.4773	-0.1546	-0.0205	-0.5945	-0.0353	-0.4916	-0.2939	-0.4667	-1.4848	0.17	0.3869	0.1573	-0.4098	-0.1742	0.3912	0.0636	0.8433	0.3007	0.0302	0.2672	0.2411	-0.4997	0.1762	-0.2185	0.1247	-0.4367	-0.3203	0.4887	0.56	-0.4003	0.7179	0.4781	0.8264	0.5649	-0.1617	0.1765	0.1871	0.2232	0.178	0.0538
FBgn0003870	-0.4112	-0.2366	-0.1346	0.0164	0.2011	0.1384	0.3502	0.3143	0.2721	0.0798	0.2941	-0.0466	0.0055	0.2919	0.1784	-0.0785	0.1679	-0.0337	0.3191	-0.1698	-0.0935	0.1666	0.4704	-0.123	0.5025	-0.0196	0.6598	0.4082	0.2168	0.3043	0.1101	0.3604	0.442	0.0821	-0.4176	0.084	0.4129	0.3555	0.0945	0.3733	0.4932	0.4025	0.3288	0.3024	-0.0375	-0.1757	-0.267	-0.1132	-0.049
FBgn0003882	0.0377	0.2267	0.4631	-0.1135	-0.1688	-0.0217	0.11	-0.0572	0.3116	-0.2133	-0.0726	-0.0595	-0.4905	-0.0817	-0.1307	0.1347	-0.124	-0.3166	0.0732	-0.1051	0.0588	-0.1266	-0.1306	0.0418	0.0189	0.2524	0.1158	-0.276	-0.2974	-0.2486	-0.1127	0.1508	-0.3197	-0.1602	-0.1147	-0.0259	-0.044	0.1188	-0.3549	0.0432	0.099	0.0472	0.2819	0.0063	0.1393	-0.0013	0.0986	0.1597	-0.0898
FBgn0003884	0.0076	-0.0624	-0.0465	0.061	-0.0907	-0.1834	-0.1296	-0.0928	-0.1723	0.0488	-0.0318	0.0453	0.0576	-0.3227	-0.1957	-0.0466	-0.0752	0.1117	-0.1401	-0.0729	0.1385	-0.1075	-0.0959	0.0374	-0.4012	-0.105	-0.4192	-0.1421	-0.118	-0.0357	-0.0143	-0.2036	-0.0681	0.093	0.145	0.0753	-0.1974	-0.221	0.1895	-0.3029	-0.2348	-0.2633	-0.1093	-0.0882	-0.0407	0.2238	0.0419	-0.0343	0.0227
FBgn0003885	-0.0174	0.0258	-0.1605	0.2617	-0.0824	-0.0795	-0.1143	-0.1453	-0.3783	0.1547	0.1465	0.0086	0.0221	-0.2975	-0.1348	-0.1167	-0.1179	0.0487	-0.2197	-0.0892	0.202	-0.2011	-0.172	-0.1236	-0.3625	-0.3841	-0.6345	-0.2036	-0.2203	-0.0233	-0.0323	-0.4215	0.0721	0.1568	0.2874	0.1409	-0.3351	-0.3374	0.2188	-0.4655	-0.3318	-0.231	-0.119	-0.2377	-0.0737	0.0829	-0.028	-0.161	0.0431
FBgn0003886	0.8357	0.5426	0.6351	0.3279	-0.5312	-0.2151	-0.1546	-0.0624	-0.4503	0.2141	0.1547	0.0764	0.4682	-0.67	-0.2006	-1.5975	-0.4116	-0.0846	-0.5725	0.4107	-0.2661	-0.6459	-0.2228	0.2848	-0.5344	0.3984	-1.711	-0.7631	-1.1258	-0.3887	-0.2384	-0.8207	-0.4549	0.0335	0.7311	0.4101	-0.9054	-0.6508	0.0839	-1.7508	-0.5872	-1.0164	-0.486	-0.566	0.5583	0.2432	0.1777	-0.2391	-0.1307
FBgn0003887	0.0166	-0.2622	0.2494	-0.6197	-0.1352	-0.4031	-0.1321	-0.1637	-0.1144	-0.2134	-0.2184	-0.1189	-0.1261	0.0368	-0.3347	-0.0509	-0.0455	-0.2037	-0.0828	-0.2064	-0.0175	-0.0218	0.3135	0.0446	-0.0884	0.2478	0.2501	0.152	0.0835	0.1393	0.12	0.2197	0.1512	-0.1909	-0.1397	0.0496	0.1922	0.0949	-0.1216	0.0593	0.1433	0.1262	0.219	0.3205	0.2203	0.3769	0.1993	0.1665	0.0719
FBgn0003888	0.1057	0.3085	-0.1666	0.2319	0.1529	0.236	-0.0045	0.3008	0.3524	0.2949	-0.0993	0.1194	-0.2798	-0.1112	0.1453	-0.1939	0.0712	-0.3026	0.122	-0.1883	0.0219	-0.0804	-0.3734	0.0641	-0.0369	-0.143	-0.5813	0.2375	0.2458	0.0317	-0.4045	-0.322	-0.5432	-0.2747	0.1073	-0.2958	0.3038	-0.3733	-0.0821	0.1372	-0.1111	-0.1451	0.2078	-0.2515	0.0242	-0.2302	-0.2005	-0.1474	-0.1768
FBgn0003889	-0.0198	0.0938	-0.2564	0.4544	0.1095	0.1172	0.0125	-0.026	-0.2866	0.4584	0.256	0.1677	0.4612	-0.545	0.2017	-0.1213	0.0941	0.4971	-0.2097	0.0802	0.3066	-0.1789	-0.6527	-0.0597	-0.4471	-0.5269	-1.294	-0.413	-0.2665	-0.0874	-0.2328	-0.7941	-0.1713	0.2897	0.4207	0.0715	-0.6965	-0.5077	0.2915	-0.9776	-0.7069	-0.7443	-0.4807	-0.4299	-0.0661	-0.0045	-0.0229	-0.0471	-0.0035
FBgn0003890	0.3037	0.1411	0.3868	-0.3649	-0.4093	-0.3283	-0.132	-0.1935	-0.3563	-0.3561	-0.1229	-0.1868	-0.7714	0.0152	-0.5317	-0.0951	-0.5062	-0.4309	-0.078	0.1375	-0.129	-0.0662	0.3187	0.0681	-0.2443	0.2746	0.3647	0.2442	0.0604	0.205	-0.2677	0.1172	0.0511	-0.1528	-0.1076	0.0217	0.5175	0.1271	-0.0568	0.3104	0.4152	0.2739	0.491	0.2088	0.2003	0.2542	0.3423	0.0892	-0.0438
FBgn0003891	-0.2342	-0.0932	-0.108	0.1214	0.0271	0.2329	0.1173	0.1405	0.3124	0.1602	0.4333	-0.1045	0.1505	0.3002	0.089	-0.5641	0.2329	0.0047	0.0755	0.0892	-0.2246	-0.0876	0.4754	-0.1712	0.4059	0.0356	0.462	0.3546	-0.0843	0.3163	0.0072	0.3614	0.2231	0.0319	-0.1285	0.1288	0.4194	0.3475	-0.0522	0.3758	0.5351	0.3283	0.4567	0.545	0.1658	-0.3498	-0.3236	-0.2638	-0.2671
FBgn0003892	-0.4013	-0.0485	0.0449	0.4018	0.1329	0.3252	0.3121	0.3989	-0.0602	0.2408	0.314	-0.1177	0.0736	0.0893	0.2955	0.0138	0.2167	0.3226	-0.2029	0.0497	-0.2298	0.4619	0.1335	-0.3331	0.6499	-0.1613	0.5308	0.3462	0.1696	0.3391	0.199	0.0991	0.1198	0.1776	-0.1285	-0.2033	0.3678	0.1326	-0.1752	0.1086	0.2629	-0.0144	0.2593	-0.3437	-0.1345	-0.1091	-0.3426	0.1157	-0.1466
FBgn0003896	-0.6634	-0.2155	0.1684	-0.4903	-0.133	-0.1566	-0.3761	-0.3069	-0.496	-0.2292	0.2526	-0.2174	-0.0657	-0.2511	-0.0533	0.3268	-0.3081	0.0143	-0.3121	0.2262	-1.1761	0.1672	0.0466	0.3648	0.3174	0.6257	0.3014	0.4468	-0.0672	-0.1571	-0.0476	0.7556	0.6005	0.0526	0.0538	-0.1346	0.55	-0.4722	-0.1304	0.1753	-0.0514	0.213	0.113	0.2273	0.2033	0.3806	0.5074	0.5761	0.5966
FBgn0003900	0.053	0.1077	-0.1574	0.5483	-0.1355	0.0571	-0.1065	0.1634	-0.0515	0.6924	0.7987	0.0953	-0.09	-0.0955	0.2908	-0.7258	0.1108	0.1173	0.0065	-0.4876	-0.0422	-0.1544	-0.1838	-0.2739	-0.3143	-0.3495	-1.0155	-0.3481	-0.4122	-0.2291	-0.3765	-0.7732	-0.1482	0.5374	0.535	0.0832	-0.3327	-0.5996	0.3095	-0.9513	-0.327	-0.5808	-0.2418	-1.0734	0.1561	0.1834	-0.0155	0.1062	0.243
FBgn0003941	0.0617	0.0241	0.3827	-0.5241	-0.1686	-0.4942	0.0272	0.2676	0.3017	-0.0336	-0.3242	0.0466	-0.3455	0.4299	-0.1327	0.4935	-0.2467	-0.5237	0.2869	-0.2819	-0.0198	0.275	0.4359	-0.028	0.2156	0.3428	0.6865	0.0188	0.2009	0.0573	0.0727	-0.018	0.1055	-0.1755	-0.4813	0.0076	0.3051	0.16	-0.036	0.3963	0.0996	0.3178	0.2568	0.0991	0.0064	0.0889	0.2589	0.1653	0.3037
FBgn0003942	0.2298	0.1955	0.5045	-0.7507	-0.2221	-0.6047	-0.0177	0.2595	0.222	-0.1325	-0.3619	-0.0828	-0.2374	0.1843	-0.1274	0.4959	-0.2237	-0.5331	0.2866	-0.2741	-0.0105	0.2017	0.3696	0.0802	0.0969	0.4537	0.6085	-0.1984	0.1197	-0.1325	-0.1129	-0.1117	-0.0421	-0.3198	-0.3178	-0.1508	0.0883	-0.0037	-0.0996	0.318	-0.0414	0.1901	0.0937	-0.0241	0.119	0.1384	0.3602	0.2466	0.3843
FBgn0003943	0.0189	0.0911	-0.1246	0.3729	0.0176	0.0273	0.0795	-6e-04	-0.1551	0.3839	0.2715	0.046	0.2633	-0.3491	0.1277	-0.286	0.092	0.2667	-0.0445	0.1463	0.1527	-0.3583	-0.1592	0.0699	-0.278	-0.2342	-0.6755	-0.2622	-0.3428	-0.1806	-0.2669	-0.3811	-0.2351	0.0625	0.418	-0.0201	-0.3309	-0.2934	0.1889	-0.7226	-0.3807	-0.5417	-0.3076	-0.237	0.0675	0.0928	-0.0794	-0.0659	-0.085
FBgn0003944	0.2013	0.1574	0.4495	0.2976	0.1207	0.2223	-0.012	0.4636	0.6387	-0.2097	0.2816	0.1266	-0.3107	0.6261	0.0622	0.447	0.0988	-0.3693	0.5116	0.225	-0.0537	0.0375	0.5013	0.1088	0.5571	0.3387	1.1369	0.6398	0.4765	0.5793	-0.2684	0.8239	0.4694	0.2206	-0.2842	0.0364	1.0839	0.9628	0.1465	0.7091	0.8433	1.1383	0.751	0.1926	-0.1022	0.1953	0.0532	-0.1669	-0.0831
FBgn0003950	-0.1534	0.132	-0.633	0.5432	0.4676	0.1425	-0.3297	-0.2619	0.3318	0.2702	-0.1782	-0.5821	0.8592	-0.3428	0.6944	-0.043	0.6498	0.8242	-0.5638	-0.0474	0.0092	0.1495	-1.373	-0.2503	-0.1773	-1.0482	-0.8089	-0.4437	0.0302	-0.0719	0.5015	-0.1875	-0.1009	-0.3492	0.1335	0.3189	-1.4497	-0.3156	-0.0074	0.0063	-0.2793	-1.3979	-0.9297	0.8153	-0.3369	-0.4602	-0.8026	-0.2178	-0.2078
FBgn0003961	-2.0081	-0.1785	-0.4858	0.5427	0.7157	-0.0616	-0.0601	-0.0263	0.1118	0.2538	-0.1658	2.2567	-1.6801	-0.6058	0.1113	2.2563	0.1678	0.4296	1.5238	0.8733	1.784	0.4451	-0.1613	1.2739	0.9481	1.3518	-1.159	0.9316	0.4647	0.6596	0.7199	0.0896	0.621	-1.0373	-0.242	0.1963	-0.9134	-1.9474	-0.5561	-0.4909	-0.6205	-1.6198	0.2016	0.787	0.6481	0.038	-0.0719	0.4755	-0.0111
FBgn0003963	-0.1463	-0.2595	0.0376	0.0308	0.3	0.0513	0.284	0.026	0.0612	-0.288	0.0932	-0.2055	-0.0177	0.2493	0.1366	-0.8523	0.3152	-0.1961	-0.3183	0.2966	-0.3188	0.3663	-0.0919	-0.07	0.3362	0.0139	0.6764	0.3175	-0.2109	0.2597	-0.1282	-0.1093	0.1007	-0.3651	-0.1911	-0.268	0.1346	0.048	-0.2348	0.1291	0.3661	0.6477	0.3415	-0.3245	-0.1252	-0.1769	-0.3265	-0.2468	-0.1589
FBgn0003964	-0.0751	-0.023	0.1694	0.0284	0.0323	-0.152	0.104	0.2317	0.2883	0.0164	-0.0576	0.1564	0.0375	0.4223	-0.0612	0.0152	-0.0059	-0.2424	0.0293	-0.0907	-0.3634	-0.0388	0.4676	-0.024	0.5136	0.0905	0.7344	0.36	0.126	0.2542	0.0017	0.203	0.2375	0.1035	-0.4039	0.1874	0.502	0.4758	0.111	0.4305	0.3652	0.6267	0.3397	0.3512	-0.1729	-0.1866	-0.1052	-0.0406	-0.1438
FBgn0003965	0.9268	0.5592	1.4022	0.4983	-0.1095	0.027	0.3371	0.6836	0.8384	-0.0023	0.1013	0.4974	-0.7217	0.7768	0.041	0.7194	-0.3253	-1.9472	0.4915	0.3209	-0.1652	-0.4623	-0.825	0.0586	0.5304	0.3343	0.4961	-0.6589	0.0233	-0.2552	-0.8418	-0.5574	-0.7151	-0.1577	-0.4081	-0.7736	0.5925	0.4785	-0.5235	0.8743	0.1223	0.7025	0.7435	-0.538	0.2119	-0.3094	-0.3856	-0.5391	-0.7473
FBgn0003969	-0.0265	0.1394	0.1583	-0.2104	0.3689	0.0408	0.1978	0.1418	0.2084	0.1036	-0.2093	-0.1409	0.0681	0.3476	0.0637	-0.2393	0.1941	-0.4902	0.1952	-0.1658	-0.255	-0.0264	0.1964	-0.0964	0.2227	0.128	0.5245	0.4256	0.0555	0.3713	0.0863	0.2401	0.0841	0.0258	-0.0717	0.0316	0.4587	0.2602	-0.1564	0.4226	0.1588	0.4372	0.2101	0.1368	0.0149	-0.1788	-0.1179	0.0207	-2e-04
FBgn0003975	-0.2729	-0.2003	-0.0961	-0.4355	-0.7797	-0.8498	-0.3943	-0.2506	-1.0708	-0.9485	0.5077	0.6698	0.1131	0.2749	-0.5106	-0.8437	-0.3974	-0.5612	-0.4328	0.1078	-0.4771	-0.1943	-0.5755	0.1221	0.1748	0.2394	-1.1231	-0.6096	-0.8147	0.3927	0.025	1.0544	0.5184	0.4392	-0.3024	0.8053	1.0844	0.8709	0.3301	0.9557	1.0035	0.7267	0.8226	0.0236	0.4803	0.108	0.1419	-0.3618	-0.2862
FBgn0003977	-0.1458	0.1916	0.1725	0.2187	0.3087	0.1667	0.4847	0.2829	0.256	-0.1753	0.0256	-0.2009	0.4128	0.3745	-0.0222	-0.1644	0.0587	0.2795	0.1676	-0.1155	-0.0573	-0.1862	0.0255	0.0096	0.57	-0.0881	0.5705	0.3328	0.0967	0.0933	0.2885	0.3151	-0.0196	0.0339	-0.3343	-0.241	0.2714	0.3508	0.1371	0.4865	0.3937	0.2378	0.3588	0.2655	0.1041	-0.1726	-0.2739	-0.1881	-0.2622
FBgn0003978	0.105	-0.026	0.067	-0.113	0.4491	-0.1022	-0.2883	-0.517	0.2235	-1.332	-0.3552	-0.1173	0.1206	-0.231	-0.2084	0.2055	-0.2318	0.2495	-0.1805	0.0895	0.1077	0.4421	-0.3352	0.2176	-0.0269	0.0821	0.0652	-0.092	0.3756	-0.05	0.571	0.3901	-0.2995	0.2767	-0.4217	0.1208	-0.0178	0.0199	0.1365	0.1528	-0.3697	0.033	0.1669	0.565	-0.4105	-0.0404	-0.1979	-0.0364	0.0192
FBgn0003979	0.2178	0.078	0.8944	0.9116	3.5374	-0.2228	-0.3824	-0.6663	0.0566	0.0481	-0.2566	-0.3912	-0.7293	-0.9094	0.4483	-0.2936	-0.1957	-0.7971	0.2215	-0.32	1.4666	-0.6698	0.3056	-0.6476	-0.2872	-0.3368	-2.4607	1.0009	-0.3362	-1.532	-1.3394	0.7173	2.0099	2.0139	0.3095	1.1662	-0.2377	0.2549	-2.3776	1.0629	-1.4536	-0.0836	-0.3594	1.9156	-0.434	0.7451	1.3694	0.1401	1.4008
FBgn0003980	-0.2833	-0.2022	0.8928	1.3252	3.7978	0.3628	0.0843	-0.1381	0.3183	0.7807	0.2742	-0.1698	-0.8445	-0.4782	1.0126	-0.866	-0.7467	-0.3195	-0.3689	-0.6812	1.0276	-0.8096	0.3866	-0.3786	-0.5032	-0.7051	-0.5432	0.9244	-0.3714	-0.2125	-0.5968	0.3517	1.5547	1.4234	-0.4507	1.0338	0.7491	-0.4871	-0.648	1.0986	-1.6304	-0.065	-0.3794	1.6132	-1.1308	0.9319	1.6412	0.4042	1.1865
FBgn0003983	0.3235	0.2621	1.0434	0.6865	3.1425	-0.0268	0.4416	-0.6313	1.0438	-0.3591	-1.3995	-0.5343	-1.0297	-0.5418	1.6017	0.2983	0.4239	-0.8805	-0.2057	-0.2744	1.3546	-1.2332	0.2493	-1.0406	-0.9464	0.4875	-2.1417	0.7976	-1.9616	-0.5812	-1.7882	-0.5684	1.9856	2.2873	-1.1481	1.8741	0.0598	0.1891	-1.1667	0.9343	-0.8034	-0.571	-0.5136	1.9361	-0.6556	0.6819	1.0122	-0.2357	1.8843
FBgn0003984	-0.3294	0.0275	-1.279	-0.0734	0.1204	0.3071	0.3238	0.1977	0.4458	0.3233	0.6063	-0.162	0.537	0.3431	0.2332	0.2133	0.4678	0.3571	-0.0474	-0.2285	-0.3666	0.328	0.2512	-0.2381	0.4058	-0.3341	0.015	0.5847	0.2326	0.3583	0.4036	0.492	0.1175	-0.3572	0.248	0.5437	0.4532	0.1102	-0.0597	0.3681	0.5709	0.4365	0.3314	0.4734	-0.0768	-0.3417	0.0687	-0.1039	-0.1161
FBgn0003996	-0.0244	0.3968	-0.0528	1.8485	0.1042	-0.9697	0.971	-0.675	-0.7308	-0.6896	-0.6681	0.1013	0.5957	0.4357	-1.109	-0.0522	-0.9295	-0.2603	-0.9285	2.1297	-0.498	-0.3531	-0.1529	-0.0198	1.4659	-0.5802	-1.1506	0.1239	0.0054	-0.3387	-0.6427	-0.4149	-0.3541	-0.3906	-0.2909	-0.5389	-0.082	2.1227	-0.5204	0.3873	-0.8543	0.1532	0.3366	0.7	-0.4294	1.2293	0.1248	-0.409	-0.2828
FBgn0003997	0.1517	-0.5681	-0.1018	-0.5868	1.0809	0.3216	0.0552	0.3993	0.0114	-0.2943	0.4601	-0.0587	-0.0216	-0.4241	-0.3102	-0.5023	0.0074	0.25	-0.8171	0.2334	-0.362	-0.369	-0.136	0.3011	0.0309	0.2218	-0.6517	0.5456	0.0874	0.0258	-0.6062	0.2632	-0.0091	0.3686	-0.0976	-0.1608	-0.1581	-0.2521	0.0943	0.2165	0.4304	0.4223	-0.0141	0.8059	0.4962	0.6957	0.8907	0.1977	0.0129
FBgn0004003	0.4145	0.0378	-0.0176	-0.9008	-0.1765	-0.3814	0.1321	0.0073	-0.6384	-0.5691	-0.2964	-0.1532	0.0085	0.1698	0.2527	-0.2452	-0.0239	-0.8354	0.3433	0.35	-0.2773	0.1232	1.3024	0.1314	-0.2339	0.687	1.9183	0.0587	-0.1545	0.0289	-0.4613	0.3499	0.5109	-0.356	-0.3971	0.1415	-0.744	0.3323	-0.4203	-0.4847	-0.1764	0.1588	-0.4977	-0.5855	0.1101	0.286	0.0973	-0.1541	0.3492
FBgn0004009	0.4598	0.4243	0.5582	-0.5813	-0.0956	0.2372	0.0074	0.641	0.2597	-0.2168	0.4571	0.5569	-0.32	-0.469	0.7063	-0.5519	0.6446	-0.3071	0.7485	-0.4448	-0.4489	0.2318	0.4506	-0.3627	0.4423	0.281	0.7482	1.178	0.3446	0.7067	-0.1152	0.6785	-0.225	0.4898	-0.3923	0.3813	0.3325	0.3653	0.5894	0.7583	-1.9103	-0.0577	0.0335	-0.226	-0.1495	-0.2873	0.4208	0.305	-0.2328
FBgn0004028	0.0595	-0.4247	0.3236	-1.1971	-0.8072	-0.8058	-0.3402	-1.2137	-0.5212	-0.9118	0.1802	0.1224	0.1559	-0.1209	-0.9044	-0.4649	-0.2455	0.2692	-0.4037	-0.4698	-0.3346	0.1711	1.0574	-0.0447	-0.1419	0.3832	-0.414	-0.1718	-0.5159	0.2522	0.5196	0.8422	0.4714	-0.3086	0.2869	1.2071	-0.1083	0.0056	0.1471	-0.3347	-0.0522	-0.0815	-0.1102	0.6259	0.6707	0.5843	0.7286	0.3122	0.153
FBgn0004034	-0.0166	1.5365	-0.5199	-0.2535	-0.9281	-1.8273	1.9401	-4.5069	-0.2003	-3.1846	1.9334	-2.0297	0.782	-1.485	-0.1506	-2.8187	0.2804	0.4417	-2.7992	1.1014	-0.4404	-2.6956	0.665	0.9144	0.4539	2.021	-0.3468	-1.7109	-1.8035	-1.8929	-0.0671	1.3123	0.641	-1.5138	-0.4193	-0.66	1.1284	0.6494	-0.4227	-3.0744	-0.6064	1.3708	0.0464	1.2472	2.3702	0.7302	0.6371	-1.0586	-0.2359
FBgn0004045	0.4608	0.0994	0.9451	0.2152	4.5589	-0.7406	-0.4196	-0.0809	1.6227	-0.2191	-0.4854	-0.4683	-1.2548	-0.8009	0.12	-0.4271	0.0289	-0.5684	-0.0691	-0.6228	1.3251	-1.6145	-0.0126	-0.5513	-0.6083	0.5114	-1.609	0.7397	-0.8942	-1.985	-1.741	-0.9357	0.4792	2.7882	-0.0358	0.9716	-0.8742	-1.0382	-1.486	1.0088	-1.3622	-0.5614	-0.9842	2.0198	-0.8662	0.0667	0.6131	2.3516	1.1881
FBgn0004047	0.1359	-0.1819	0.4887	-0.0012	3.9589	-0.7246	-0.5251	-0.4361	1.2885	-0.4831	-0.4621	-0.4852	-0.8138	-0.6802	-0.2849	-0.579	-0.4337	-0.7895	-0.216	-0.6362	0.9845	-0.9986	-0.0594	-0.1668	-0.3129	0.4437	-1.4392	0.2401	-0.8946	-1.4002	-0.8561	-0.6277	0.3787	2.0709	-0.1651	0.4296	-0.4633	-1.0275	-0.8473	0.651	-0.8706	-0.1854	-0.5056	1.7248	-0.4384	0.1093	0.1632	1.5586	0.4856
FBgn0004049	-0.1676	-0.027	-0.042	0.005	0.1827	0.127	0.1922	-0.0902	0.1346	0.3614	0.2128	-0.2651	0.068	0.0031	0.1873	-0.2331	0.1061	0.3851	0.0536	0.0453	0.0843	0.1067	-0.0473	-0.0183	0.0906	-0.1407	-0.0123	-0.0207	0.0559	-0.0328	0.0473	-0.0616	0.042	0.1403	-0.0057	0.1076	0.0517	-0.1617	-0.2037	-0.0963	0.1231	-0.0053	-0.007	0.0623	-0.0485	-0.3143	-0.1249	-0.0215	0.0098
FBgn0004050	-0.533	-0.1221	-0.0026	-0.1017	0.1637	-0.019	-0.1693	-0.0289	0.0012	-0.0263	-0.0489	-0.4061	-0.161	-0.0333	-0.0807	-0.6537	0.0705	-0.237	-0.2382	-0.0251	-0.1416	0.0183	-0.1533	-0.0468	0.074	-0.0309	-0.0685	0.0623	-0.0714	0.0168	-0.0562	0.0826	-0.0258	-0.0939	-0.1114	-0.0618	-0.0417	-0.1999	0.0368	-0.0722	-0.1573	-0.2353	-0.0059	0.1008	-0.2193	-0.0127	0.0916	0.0292	-0.0204
FBgn0004052	0.6694	-0.3021	-2.0403	0.2186	0.451	-0.8639	-0.9666	0.4353	-0.0332	0.1473	-0.7026	0.5223	1.5315	-0.665	0.879	1.0679	-0.1779	0.4922	-1.1071	1.1437	0.3345	-0.4638	-1.5327	-0.898	-0.7902	-1.0197	-0.4755	-0.7863	0.5966	-0.02	-0.1268	-1.6082	0.7279	0.4123	-0.0663	0.5046	-0.4855	-0.2664	0.5396	-1.6899	1.1107	-0.2424	-0.9612	0.8223	-0.768	-0.3388	0.96	-0.2373	0.028
FBgn0004055	-4e-04	-0.1392	0.2787	0.0689	-0.392	-0.0019	0.1008	0.1261	0.0386	-0.1362	0.0614	0.3264	-0.0731	-0.1683	-0.3288	-0.2533	-0.1411	-0.549	-0.1386	0.0717	-0.1553	-0.1309	0.1435	0.2546	0.0452	0.4287	-0.6227	0.0764	-0.3718	0.1764	-0.089	0.8071	0.3044	-0.1008	-0.1774	0.1531	0.3236	0.0498	-0.2031	0.2368	0.4121	0.2367	0.1211	-0.0457	0.2751	0.3019	0.2267	0.1614	0.1623
FBgn0004057	0.2176	-0.2468	0.0817	0.0173	-0.2727	-0.0773	-0.1324	-0.0331	0.1088	-0.1022	0.2051	0.2141	-0.2754	-0.3647	-0.0734	-0.0494	-0.105	0.1204	0.3449	-0.2555	0.1739	-0.1206	0.0928	0.0483	-0.2212	-0.0293	-0.0498	0.1645	-0.0197	-0.0102	-0.1638	-0.0102	-0.0105	-0.0054	-0.2139	0.0102	0.0727	0.0963	0.048	0.0172	0.0993	0.0751	0.2051	0.0283	0.0322	0.1716	0.1185	0.1719	0.1608
FBgn0004066	0.0559	-0.0036	0.0067	-0.175	-0.0258	-0.2573	-0.0523	-0.098	0.3463	-0.1201	-0.274	0.2364	-0.1548	0.2519	-0.6825	-0.0449	-0.3062	-0.0972	0.0359	0.0846	0.1535	-0.0869	0.8279	0.3363	0.0903	0.1927	0.2352	0.5186	-0.1352	0.1672	0.017	0.7647	0.3208	-0.2464	-0.1838	0.0434	-0.0931	0.0462	-0.0446	-0.148	0.1467	0.062	-0.0722	0.4045	0.147	0.3982	0.3727	0.2157	0.186
FBgn0004087	0.6526	0.5961	1.1337	-0.3251	-0.415	-0.7607	0.0035	0.2248	0.4251	-0.3584	-0.3144	0.042	-0.8809	0.3019	-0.0833	0.6604	-0.365	-1.1079	0.2962	0.3704	-0.4838	-0.3782	0.2456	0.1972	-0.1278	0.537	0.2756	0.1167	0.1923	-0.0894	0.1631	-0.0033	-0.0998	-0.3284	-0.3573	0.1419	0.4121	-0.2499	-0.0195	0.2747	0.1509	0.5195	0.0521	0.1865	0.3458	0.11	-0.2155	0.2447	0.2478
FBgn0004101	0.0481	-0.8257	0.0683	0.0292	0.2714	-0.0905	-0.4674	-0.1462	0.0055	-0.3975	-0.1887	-0.1501	0.2043	-0.0016	0.0664	-0.136	-0.1458	-0.064	-0.4022	0.0257	-0.019	-0.1224	0.3416	0.2055	0.3243	0.2188	0.1361	0.0531	-9e-04	0.1045	0.1602	0.4411	0.0965	-0.0558	-0.0124	0.3781	0.4245	0.1926	-0.1519	0.4416	0.2959	0.1387	-0.0044	0.4038	0.2578	-0.0224	-0.0075	-0.0263	-0.2122
FBgn0004102	-0.2605	-0.2555	0.0288	0.2857	0.0556	0.0108	0.5034	0.4414	0.3115	0.4218	0.5005	0.0319	-0.0266	-0.2873	0.1486	-0.2151	0.0474	0.1044	0.2895	-0.123	-0.4292	0.2182	0.1468	-0.429	-0.0716	-0.334	-0.3531	0.3593	0.0351	0.4583	0.0817	0.2352	0.0782	0.7458	-0.284	-0.1042	0.173	-0.1107	-0.216	0.0843	0.2653	0.23	0.2086	-0.2753	-0.0519	-0.2912	-0.1553	-0.0212	-0.0956
FBgn0004103	0.027	-0.0178	0.0621	-0.1674	-0.181	-0.2715	0.0772	0.0393	0.1293	-0.1862	-0.1634	-0.1222	-0.1363	0.1598	-0.0421	-0.1096	0.0696	-0.1105	0.0501	-0.075	-0.1498	-0.0234	0.2419	0.0066	0.0522	0.2391	0.3265	0.1102	0.0828	0.0807	0.0667	0.0819	0.1276	-0.1042	-0.2874	0.0483	0.341	0.2118	-0.1845	0.3068	0.2455	0.2639	0.3254	0.2253	-0.0095	-0.0347	0.0111	-0.0061	-0.0641
FBgn0004106	-0.0968	0.4198	-0.0842	0.2823	0.7898	-0.0618	-0.1654	-0.0691	0.3972	-0.3465	-0.4802	-0.267	0.4277	-0.334	0.3703	0.7794	0.7139	0.7526	-0.4997	-0.2724	0.3025	0.2898	-1.4577	0.4125	-0.2857	-0.3326	-0.531	-0.1601	0.4869	-0.8426	0.7643	-0.2631	-0.1898	-0.0825	-0.2144	0.1647	-1.5873	-0.1373	0.1223	-0.2671	-0.6536	-1.6476	-0.2496	0.9732	-0.3304	-0.3695	-0.2092	0.1111	0.0478
FBgn0004107	-0.0827	-0.1015	0.3656	0.1006	0.7079	0.0762	-0.5907	-0.1411	-0.0064	-0.091	-0.03	0.1341	-0.1196	-0.2997	-0.5663	0.3507	0.0469	0.0416	-0.1011	-0.573	-0.0739	0.1855	0.0179	0.3784	-0.0488	-0.0899	-0.54	0.6518	0.1931	-0.0228	0.3341	-0.0488	-0.1021	0.2367	-0.1312	0.1468	0.1252	0.4637	0.3684	-0.3129	-0.3205	0.3668	-0.079	0.2907	-0.1233	0.1582	0.2841	0.1201	0.2678
FBgn0004108	-0.0555	-0.1287	0.3691	0.0849	0.3988	-0.0393	0.3458	-0.1457	0.3022	-0.0403	0.0312	0.1259	-0.1364	0.3997	-0.122	-0.1818	-0.0848	-0.4806	-0.2073	0.5371	-0.3196	-0.1633	0.0226	0.0566	0.1142	0.0479	0.1209	0.001	-0.4729	0.4492	0.4891	0.0932	0.1786	0.1408	0.0233	-0.044	0.5906	0.5678	-0.45	-0.0546	0.2276	0.5747	0.5453	0.2874	-0.0241	0.0167	-0.0542	0.2319	-0.1934
FBgn0004117	-0.1892	-0.6024	0.1418	-1.1566	-0.8081	-0.7684	-0.3144	-1.2369	-0.5378	-1.0633	0.1571	-0.1781	0.1728	-0.0453	-0.9037	-0.7285	-0.2158	0.2455	-0.5422	-0.5364	-0.3214	0.1918	1.0994	-0.2387	-0.0146	0.1989	-0.3175	-0.1309	-0.5562	0.3021	0.555	0.8203	0.5572	-0.3189	0.2213	1.1065	-0.1076	0.1103	0.156	-0.2804	0.0271	0.0092	-0.0793	0.668	0.4669	0.4105	0.5185	0.1911	0.0176
FBgn0004118	0.2249	-0.6436	0.7193	-0.5692	-0.597	-0.0393	-0.196	0.087	-0.6539	-0.2821	-0.3536	-0.283	-0.7463	-1.1666	-1.0746	-0.7055	-0.145	-0.429	0.2011	0.1969	-0.5675	0.0772	-0.1753	0.6793	-0.132	0.4501	-0.5456	-0.0349	0.2208	0.6018	0.5219	0.6463	0.7452	0.7468	-0.0473	0.0515	0.3563	0.2976	-0.1266	0.2481	0.385	0.316	0.1834	0.2416	0.0555	0.566	0.3103	0.3968	0.3782
FBgn0004132	0.3596	0.3473	0.5724	-0.5054	-0.2637	-0.3969	-0.4399	-0.4171	-0.1334	-0.3307	-0.3913	-0.0676	-0.6455	0.1693	-0.4728	0.1296	-0.2681	-0.8022	-0.1568	-0.2075	-0.0398	-0.4065	0.0138	0.2486	0.1238	0.604	0.5202	0.0655	-0.0226	-0.0417	-0.0757	0.0162	0.3203	0.0537	-0.0415	0.302	0.0655	0.2558	-0.1897	-0.0138	0.0501	0.2046	0.0115	-0.0951	0.2365	0.1256	0.1808	0.1047	0.4298
FBgn0004133	0.1359	-0.3226	-0.5481	-0.0655	-0.0178	0.1372	-0.2858	0.1371	0.0717	-0.2288	0.1701	-0.4357	0.3951	0.0235	0.0493	-0.9198	0.2143	-0.691	0.5198	-0.4061	-0.4321	0.0215	0.4581	-0.1097	0.0284	0.1057	0.9696	0.4778	0.8395	0.0742	-0.3064	0.3086	-0.1794	-0.1979	-0.1082	0.1191	0.061	0.7039	-4e-04	-0.2456	-0.0179	-0.08	0.008	-0.1089	-0.1458	-0.0384	-0.0696	0.0594	0.0968
FBgn0004167	-0.5634	-0.0283	-0.1765	0.0969	0.1142	0.5187	0.314	0.4217	0.1111	0.6286	0.2391	-0.1788	-0.1994	0.4943	0.4322	-0.3155	0.2378	-0.239	0.3236	-0.3268	-0.1692	0.1326	0.0873	-0.3181	0.3231	-0.0325	0.7346	0.7606	0.6614	0.4682	0.0124	0.0576	0.2654	-0.0292	-0.2632	0.0052	1.2247	0.191	-0.153	0.8438	0.9319	0.3957	0.7127	0.4032	-0.1425	-0.4691	-0.545	-0.3099	-0.294
FBgn0004168	-0.5003	-0.5609	0.3937	-0.6027	-0.4868	-0.0668	-0.1356	-0.0156	-0.4182	0.3221	0.0087	-0.5427	-0.0015	-0.1063	-0.501	-0.5539	-0.0587	-0.6427	-0.225	0.0718	0.0475	-0.2514	0.1545	0.2385	-0.0252	0.0884	-0.065	0.2676	-0.1071	0.6464	0.3331	1.0253	-0.1455	0.6783	-0.2972	0.839	0.0541	0.349	-0.5216	0.9239	0.615	0.8548	0.3252	-0.3208	0.0749	0.7529	0.1556	0.3532	0.2596
FBgn0004169	-0.2299	-0.5732	0.0131	-0.8796	-0.5763	-0.5434	-0.288	-1.1988	-0.4523	-0.8712	0.382	0.0737	0.2673	0.0829	-0.863	-0.5616	-0.1155	0.2875	-0.4079	-0.5887	-0.3974	0.255	1.1135	-0.3105	0.0875	0.1026	-0.3065	-0.2541	-0.4929	0.3178	0.6926	0.812	0.5706	-0.2735	0.2343	1.1776	0.0065	0.1629	0.1025	-0.3224	0.0227	0.0495	-0.0342	0.639	0.4336	0.2576	0.4539	0.1165	-0.0792
FBgn0004171	0.0475	0.39	-0.2957	0.4179	-0.0262	0.0753	-0.1612	-0.0634	-0.4365	0.2577	0.2021	-4e-04	0.2125	-0.4182	-0.0538	-0.1192	-0.1092	0.1337	-0.2796	0.0156	0.1197	-0.3166	-0.7403	-0.0557	-0.465	-0.3787	-1.4288	-0.442	-0.4583	-0.2206	-0.1861	-0.8966	-0.1806	0.1467	0.5094	-0.0501	-0.6093	-0.5666	0.2984	-0.9446	-0.7108	-0.7494	-0.4432	-0.4099	-0.073	-0.0409	0.0053	-0.0892	0.0178
FBgn0004172	1.8739	1.42	1.9127	1.8459	1.3173	1.7376	1.5249	1.7431	1.2298	2.1718	2.1763	1.897	1.6865	0.8949	1.1378	1.4338	1.1306	1.4823	1.238	2.0273	1.4216	0.6219	0.8122	2.0617	1.1342	1.7316	0.1414	0.3603	0.7565	1.1828	0.9585	0.8034	1.3145	1.5305	2.2608	1.0171	0.2323	0.603	1.9177	0.643	0.8503	0.4092	0.8976	0.8789	1.755	1.4845	1.7967	1.4337	1.838
FBgn0004173	0.3294	0.2521	0.142	0.1567	-0.3368	-0.0838	-0.3903	-0.0468	-0.7549	0.1112	-0.0777	-6e-04	-0.0393	-0.5749	-0.2665	0.2787	-0.2436	0.0122	-0.1862	-0.0808	0.2205	-0.2731	-0.6177	0.3069	-0.7356	0.1255	-1.5138	-0.8314	-0.5259	-0.3163	-0.3464	-0.7687	-0.1437	0.2223	0.5417	0.1171	-0.6516	-0.715	0.7428	-1.1695	-0.7736	-0.8313	-0.4092	-0.5837	0.2549	0.1458	0.1336	-0.0299	0.2045
FBgn0004174	0.168	0.3491	0.2047	0.1218	-0.1937	-0.138	-0.5879	-0.033	-0.7944	-0.1099	-0.0208	0.1494	0.0843	-0.7803	-0.3624	0.1097	0.0377	-0.1733	-0.0449	0.0046	0.2073	-0.304	-0.4367	0.1519	-0.9722	0.1509	-1.4908	-0.5526	-0.4534	-0.1388	-0.2944	-0.5674	-0.1253	0.6092	0.4697	0.0056	-0.6633	-0.561	0.7572	-1.0381	-0.6732	-0.82	-0.344	-0.5096	0.0626	0.2641	0.2355	-0.0236	0.2133
FBgn0004175	0.2068	0.6263	0.5442	0.0594	-0.4138	-0.2185	-0.5276	0.0223	-0.6379	-0.1506	-0.0897	0.2671	0.0173	-0.8191	-0.259	-0.1275	0.1408	-0.2071	0.207	0.0031	0.0841	-0.509	-0.3765	0.2501	-0.6483	0.3595	-1.6905	-0.8067	-0.7085	-0.1568	-0.5532	-0.3812	-0.2703	0.5491	0.4895	-0.0414	-0.692	-0.836	0.9087	-1.0279	-0.6616	-0.8618	-0.7182	-0.8551	0.1637	0.2629	0.0315	-0.0122	0.0897
FBgn0004177	0.1398	0.0852	0.2511	-0.143	0.0382	-0.0086	-0.1009	-0.0211	0.1296	-0.1906	-0.0771	-0.0732	-0.3498	0.2267	-0.2079	-0.2104	-0.1047	-0.2666	0.111	0.0663	0.0288	-0.0405	0.3641	0.1613	0.1654	0.3916	0.4009	0.1587	0.1144	0.104	-0.0244	0.165	0.0374	-0.0643	-0.0373	-0.0451	0.3066	0.1554	-0.1963	0.2618	0.1943	0.1862	0.217	0.0858	0.1714	0.0514	3e-04	0.1147	0.0016
FBgn0004179	-0.0895	-0.2491	0.0206	-0.0946	-0.1021	0.0304	0.1365	0.0629	0.0147	0.0172	-0.0552	-0.1164	0.0771	0.0993	-0.1124	-0.1312	0.0797	-0.1911	0.048	-0.0035	-0.05	0.1216	0.1774	0.0951	0.1808	0.1496	0.4788	0.2424	0.2833	0.2362	0.1234	0.345	0.2447	0.0471	-0.1817	0.0028	0.3094	0.1944	-0.133	0.2307	0.4287	0.3181	0.3314	0.0915	0.0298	0.1167	-0.0039	0.1361	0.1563
FBgn0004181	0.5263	0.1704	-0.3073	-0.3516	-0.7309	-0.038	-0.2795	0.0641	-0.8714	0.0429	-0.1874	0.4361	-0.2562	-0.6379	-0.1091	-0.9182	0.1573	-0.3895	0.4282	-0.4442	0.0868	0.5785	-0.6964	0.7087	0.2275	0.9317	-0.2922	0.1914	0.0254	0.3872	0.038	1.0854	0.3921	-0.0526	-0.3312	0.5196	-0.3452	-0.3458	-0.7951	-0.454	-0.1436	-0.5189	-0.4313	-0.752	-0.0284	0.8271	0.4057	0.4324	0.8153
FBgn0004197	-0.2858	0.0576	-0.196	0.5975	0.7487	0.3583	-0.127	0.0893	0.1796	0.6235	0.7686	0.0835	-0.3627	-0.3511	0.4385	0.0523	0.3739	0.332	-0.4824	0.023	0.0341	0.1333	-0.4772	-0.19	0.2871	-0.5404	-0.8085	-0.1686	-0.1272	-0.017	-0.3937	-0.2328	-0.1687	0.1425	0.1471	-0.3678	-0.39	-0.3559	0.2392	-0.344	-0.245	-0.2257	-0.3271	-0.9148	-0.4002	-0.1593	-0.3763	-0.1633	-0.042
FBgn0004198	-0.7137	-0.1845	-0.2587	0.411	0.4677	0.5665	0.1564	0.0998	0.1412	0.4066	0.5672	0.1058	0.3266	-0.0036	0.259	-0.1943	0.5617	0.8841	0.3607	-0.0933	-0.0355	-0.1134	0.3631	-0.3066	0.1775	-0.3302	-0.3919	0.4149	-0.1333	0.4469	0.2386	0.3147	0.0929	-0.009	-0.336	0.3407	-0.1654	-0.0951	-0.1359	-0.0554	0.4478	-0.0597	0.2855	0.3178	-0.2289	-0.3572	-0.5489	-0.1448	-0.2292
FBgn0004227	-0.0985	-0.16	-0.0321	0.0097	0.27	0.1321	0.105	0.3118	0.3254	0.0608	0.1559	0.1148	0.1228	0.1691	0.0527	-0.0103	0.1309	-0.0635	0.0596	-0.1538	-0.1697	0.207	0.3117	-0.0178	0.4498	0.1568	0.6138	0.3156	0.1143	0.2865	0.2309	0.3915	0.0177	0.0998	-0.2646	0.1759	0.4435	0.269	-0.0259	0.4627	0.3919	0.5387	0.4092	0.4217	0.0299	-0.1486	0.1236	0.0499	-0.0419
FBgn0004228	-0.2588	0.0745	-0.4811	-0.2872	-0.5073	0.0205	-0.0421	0.0231	-0.1364	0.7597	-0.4057	-0.2936	-0.6227	-0.2264	0.0878	0.9052	-0.5498	-0.267	0.1505	-1.0011	0.1167	0.5196	-0.1334	-0.1301	-1.2521	0.5628	0.3857	0.865	1.7944	0.4359	-0.1383	-0.531	0.4321	0.1066	0.4022	0.0392	1.6375	-0.2109	0.1546	1.2079	1.0208	0.2456	0.6835	1.0666	-0.3056	0.4999	0.445	0.1242	0.6645
FBgn0004237	0.0759	-0.0525	-0.1993	0.0436	0.3767	0.0493	-0.0726	-0.0496	0.296	0.0244	-0.1208	-0.2025	0.4117	-0.0366	0.2346	-0.0192	0.3129	0.4028	-0.2314	0.0484	0.0346	0.4059	-0.0658	0.1087	0.1905	-0.0227	0.4186	0.1291	0.4571	0.0722	0.4042	0.3688	-0.0286	-0.0265	-0.3348	0.0562	0.1051	0.3901	0.0522	0.2144	0.1612	0.1597	0.2001	0.5394	-0.2359	-0.2046	-0.1438	-0.0534	-0.0771
FBgn0004240	2.9786	0.1527	1.5286	-2.0958	0.5495	-1.3723	0.0332	-2.5619	2.0724	-0.8758	-1.6496	-1.1312	-0.8359	1.9228	0.3787	3.6656	-1.0905	-0.4318	-1.2207	2.8543	0.612	-1.8642	-2.2298	-0.6489	0.0071	0.4172	-1.1889	-1.5346	-1.0107	2.1138	-2.7412	0.9982	2.3858	-1.2837	-1.3384	-1.0841	-3.2569	0.4945	-2.0353	-0.766	3.424	-0.661	0.2076	-1.5657	-0.0491	-1.2452	0.1938	-0.8978	-0.022
FBgn0004242	-0.4092	-0.7706	0.0905	-0.0356	-0.0917	0.5209	0.5231	0.2393	0.2127	0.4057	0.3283	-0.0846	0.065	-0.0078	-0.2311	-0.7286	0.1897	-0.5855	0.2871	0.088	-0.6765	0.1854	0.1499	0.0273	0.3507	0.1962	-0.2861	0.4523	0.1604	0.7053	0.3329	0.6099	0.4667	0.4652	0.0336	0.0678	0.5477	0.1208	-0.389	0.4627	0.8379	0.6305	0.4776	0.1001	0.1279	0.1366	-0.1159	0.2122	0.191
FBgn0004244	-0.5425	-0.7444	0.0695	-0.0105	0.0844	0.4892	0.0936	0.2947	0.284	0.4748	0.2648	-0.4832	0.2645	-0.4084	-0.1858	-0.4838	0.2001	-0.1499	0.0643	0.0523	-0.1793	0.217	0.2982	-0.0224	0.3355	-0.1666	0.1557	0.5008	0.2256	0.9368	0.443	0.7261	0.8181	0.4026	-0.0881	0.4546	0.8508	0.0765	-0.1187	0.7539	1.0327	0.6984	0.5644	0.204	-0.118	-0.2473	-0.2139	0.1049	0.2192
FBgn0004359	-0.1716	-0.1317	0.1947	0.1181	-0.324	-0.2005	-0.4542	-0.1917	-0.0724	-0.2879	0.2303	0.1607	-0.1529	-0.1947	-0.4552	-0.1466	-0.2564	-0.251	-0.1026	-0.1881	0.1133	-0.1057	0.2679	-0.0782	0.2653	0.4158	-0.0621	0.3909	-0.4805	0.0507	-0.1396	0.2487	-0.1485	-0.0083	0.0475	-0.0555	0.0833	-0.0086	-0.2148	-0.0349	0.0887	-0.0569	0.1026	0.2089	0.5584	0.2111	0.3577	0.2215	0.112
FBgn0004360	0.6876	0.6397	-0.2554	-0.127	-0.2124	-0.1855	0.0781	0.5768	0.0589	0.4398	0.0277	0.4491	0.0174	-0.6622	0.3156	-0.8775	0.0781	-0.1396	-0.6467	0.0329	-0.542	-0.3262	-0.2527	0.1786	-0.6167	-0.2915	-1.3361	-0.1841	-0.4061	-0.4062	0.0108	0.1467	-0.9649	-0.4651	0.1002	-0.177	-0.318	-0.4816	0.1514	-0.523	-0.3868	-0.7355	-0.1815	-0.6418	0.2319	0.3223	-0.2573	0.0411	0.0646
FBgn0004362	-0.2117	-0.3893	-0.0442	0.0644	0.8225	-0.0196	0.0249	0.1061	0.1334	0.1527	0.0888	0.2018	-0.0615	0.0547	0.2026	0.3671	0.3396	0.2094	0.3591	-0.2884	0.1026	0.4713	0.1138	0.0132	0.0529	-0.0813	0.1132	0.1686	0.3467	0.0656	0.4726	-0.1	-0.0179	0.4393	-0.3519	0.2724	0.3004	0.3016	0.1248	0.5822	0.1435	0.2182	0.44	0.5658	-0.5336	-0.1239	-0.002	0.2857	0.1088
FBgn0004363	0.2076	0.1684	0.4906	-0.523	-0.5443	-0.554	-0.2621	-0.2448	-0.2508	-0.4116	-0.1992	-0.0201	-0.4255	-0.073	-0.4333	-0.1075	-0.3503	-0.454	-0.034	-0.1177	-0.1142	-0.1494	0.3562	0.0458	-0.2552	0.4233	-0.0493	-0.2535	-0.4024	-0.0294	-0.0302	0.0521	0.107	-0.1546	0.0714	0.2569	0.1354	-0.0542	-0.1184	0.0301	0.0328	-0.0911	0.143	0.0548	0.3621	0.1672	0.2724	0.0346	-0.0462
FBgn0004364	0.126	-0.2626	0.496	-0.2405	-0.1122	-0.215	0.1756	0.2146	0.3989	-0.2024	-0.1341	-0.1325	-0.3619	0.2459	-0.3616	-0.6223	-0.2252	-0.726	-0.0721	0.2105	-0.2778	-0.3998	-0.212	0.1927	0.439	0.3922	-0.0062	-0.0413	-0.3525	0.4135	-0.5501	0.2331	-0.0861	0.0991	-0.2422	-0.0784	0.2884	0.098	-0.5531	0.3899	0.5536	0.5086	0.441	0.0195	0.1367	0.2698	0.1111	-0.0816	-0.1112
FBgn0004367	-0.277	-0.1508	0.0768	0.1817	0.5919	0.2827	0.3278	0.2482	0.7138	0.3886	0.0777	0.076	0.0656	0.2114	0.2899	-0.1802	0.6033	0.8786	0.06	0.0021	-0.3092	-0.0155	-0.1792	-0.1496	-0.302	-0.0735	0.3727	0.3626	0.0334	-0.0451	0.193	0.0531	-0.213	-0.4564	-0.3632	-0.0583	-0.1127	0.502	0.0486	-0.0285	-0.4494	-0.108	0.6046	0.6567	-0.1555	-0.3536	-0.9387	-0.0904	-0.8817
FBgn0004368	-0.0595	0.0096	0.254	0.2166	0.3267	0.3543	0.0853	0.5274	0.1303	0.253	0.2407	0.1442	-0.1844	0.41	0.1446	-0.1639	0.1596	-0.222	0.1593	0.0381	-0.204	0.0075	0.0635	-0.1025	0.4154	0.0895	0.0232	0.1205	-0.1447	0.2839	-0.0999	0.0574	-0.0222	0.1653	-0.0788	-0.0433	0.2686	0.143	-0.2454	0.2979	0.4552	0.3619	0.2428	0.027	0.0516	-0.3204	-0.189	0.0128	-0.1379
FBgn0004369	-0.4371	-0.5074	0.1343	-0.0991	0.2472	0.4062	0.3335	0.1767	0.325	0.2027	0.3026	-0.1992	0.1533	0.4889	0.0738	-0.5969	0.2515	-0.1789	0.1017	-0.1743	-0.2982	0.2429	0.4816	-0.0267	0.916	-0.013	0.694	0.4617	0.1054	0.5131	0.2465	0.1197	0.356	0.0972	-0.3057	0.2164	0.4361	0.0976	-0.0397	0.1287	0.6812	0.2302	0.3932	0.2712	0.0584	-0.33	-0.2311	-0.1839	-0.1945
FBgn0004370	-0.1726	-0.2716	-0.1267	0.238	0.3191	0.2383	0.1588	-0.0092	0.0783	0.3859	0.485	-0.0961	0.5151	-0.0874	0.2456	-0.3549	0.098	0.4519	-0.0971	-0.0441	-0.1538	-0.2077	-0.0359	-0.0857	0.2853	-0.1695	-0.3193	-0.1378	-0.3947	-0.0374	-0.2416	-0.2327	-0.2005	0.1303	0.3002	-0.0093	-0.1247	-0.1284	-0.0104	-0.4393	-0.1684	-0.2698	-0.2775	-0.1066	0.119	0.0026	-0.2019	-0.0247	-0.1283
FBgn0004372	0.3804	0.0702	-0.2184	0.0931	0.1384	0.0955	-0.1841	0.4559	0.3963	-0.3142	-0.3323	-0.0697	0.3632	-1.1721	0.3542	0.464	0.6967	0.7642	-0.3181	0.0394	0.1432	0.4553	-1.2781	0.013	-0.4904	-0.5938	-1.6485	-0.42	0.2053	-0.5669	0.7762	-0.1436	-0.1126	-0.1387	0.1378	0.3591	-1.6494	-0.4365	-0.1779	-0.536	-1.0979	-2.0654	-0.8863	0.1772	-0.1782	-0.115	0.0767	-0.1964	-0.0895
FBgn0004373	-0.2818	-0.2138	-0.1609	0.3061	0.3043	0.2897	0.2936	0.1445	0.2037	0.3674	0.3405	0.0338	0.2174	-0.1197	0.1799	-0.1696	0.2949	0.2834	0.1042	0.0503	-0.0215	-0.1156	-0.0756	-0.1326	0.1943	-0.1999	-0.0448	0.0855	0.0023	0.098	-0.2077	-0.1574	-0.0724	0.022	0.0946	0.0354	-0.0798	-0.0209	-0.0943	-0.1774	0.1576	0.0525	0.0235	-0.1161	-0.1234	-0.2602	-0.2886	-0.1635	-0.1978
FBgn0004374	-0.1708	0.0191	-0.3698	0.3413	0.288	0.1692	-0.1608	-0.07	-0.0823	-0.5245	0.3465	0.2188	0.3656	-0.4079	0.3595	0.4025	0.2832	0.7798	0.0354	-0.061	0.2099	-0.0496	-0.2838	-0.1405	-0.2152	-0.4965	-0.8027	-0.075	0.1709	-0.2537	-0.4871	-0.4527	-0.2299	-0.2566	0.3129	0.1012	-0.6812	-0.2956	0.4373	-0.7973	-0.7904	-0.9793	-0.7159	-0.1983	-0.138	0.0235	0.0267	-0.0698	-0.3133
FBgn0004378	0.1789	-0.069	-1.0001	0.6501	0.9353	0.596	-0.1926	-0.3202	0.4779	-0.1484	-0.5146	-0.4688	0.9012	-0.1651	0.1051	0.1147	0.7008	0.994	0.1852	0.0488	-0.0139	-0.2135	-0.8805	-0.0815	-0.2676	-0.9653	-0.6449	-0.3702	-0.143	-0.8506	0.9362	-0.268	-0.8867	-0.0686	0.4446	0.0881	-0.5816	-0.367	-0.0466	-0.1651	-0.7112	-1.8179	-0.5939	1.1608	-0.0094	-0.3936	-0.1403	0.0177	-0.7159
FBgn0004379	-0.3357	-0.0501	-0.3838	0.4366	0.5098	0.2278	-0.0408	-0.04	-0.0519	0.4619	0.2492	0.1123	0.6432	-0.4766	0.4282	-0.0114	0.3656	0.6716	-0.3086	-0.2438	0.4034	-0.0061	-0.7229	-0.1244	-0.1491	-0.6263	-1.3615	-0.4201	-0.2092	-0.2213	-0.0144	-0.7728	-0.3542	-0.0846	0.3961	0.0234	-0.8542	-0.0552	0.2441	-0.8304	-0.951	-1.0823	-0.7099	-0.0055	-0.241	-0.2337	-0.3102	-0.0885	-0.2936
FBgn0004380	0.0117	-0.2001	0.1382	0.0348	-0.0933	-0.1038	0.0871	0.1153	-0.0649	0.1018	-0.0592	0.0154	-0.0484	0.3047	-0.1981	-0.0186	-0.1055	-0.1473	0.0647	0.1303	0.0307	-0.2243	0.1733	0.1577	0.0363	0.2448	0.0647	-0.0762	-0.0201	0.0379	0.1419	0.2397	-0.0344	-0.1713	-0.106	-0.0206	0.2473	0.0443	-0.3452	0.0739	0.1194	0.1403	0.0635	-0.0392	-0.0274	0.0362	-0.1542	-0.0853	-0.036
FBgn0004381	-0.079	-0.0806	0.4534	-0.2525	-0.0027	-0.1715	0.0381	0.1886	0.1335	0.0271	0.079	-0.015	-0.1663	-0.1409	-0.455	-0.2429	-0.1281	-0.3714	-0.1394	-0.092	-0.1661	-0.0271	0.2386	0.0033	0.4243	0.2241	0.1332	-0.025	0.1033	0.2344	0.282	0.3141	0.319	-0.3664	-0.1369	0.284	0.3491	0.4934	-0.2546	0.337	0.3421	0.1156	0.375	0.1132	0.2548	-0.0366	-0.2781	-0.1837	-0.1215
FBgn0004387	-0.2485	-0.5012	-0.085	0.2672	0.11	0.1953	0.1493	0.186	0.3137	0.1859	0.2445	0.0283	0.1362	0.2175	0.179	-0.0475	0.2107	0.2619	-0.0856	-0.0905	-0.0326	0.0528	0.13	-0.0977	0.4252	-0.0891	0.0557	0.1496	-0.0933	0.1209	0.0268	0.1309	-0.0156	0.0051	-0.0543	0.0543	0.1526	0.1455	-0.0034	0.0905	0.2407	-0.0376	0.1291	0.1062	-0.0653	-0.4059	-0.3957	-0.1732	-0.2969
FBgn0004390	-0.3046	-0.3104	0.1607	0.0728	0.3585	0.2656	0.2775	0.1476	0.2445	0.0919	0.0181	0.064	0.1152	0.3025	0.0128	-0.175	0.131	0.0513	0.0296	-0.0926	0.0383	0.2054	0.1462	-0.1434	0.529	0.1004	0.58	0.2366	-0.045	0.3805	0.1584	0.2089	0.0921	0.1266	-0.084	0.1946	0.4559	0.1994	-0.1465	0.1273	0.3659	0.5526	0.4549	0.2407	-0.0947	-0.1927	-0.2221	-0.1634	-0.3029
FBgn0004391	-0.2163	0.0965	-0.5855	0.3825	0.3569	0.0348	0.2388	0.1456	0.0803	0.4149	0.209	0.022	0.3763	-0.0145	0.5071	-0.1632	0.5288	0.6768	-0.1286	-0.158	-0.1376	-0.0449	-0.1709	-0.2199	0.007	-0.4726	0.2722	0.1605	0.005	-0.2543	0.2107	-0.1051	-0.4469	0.0184	0.0684	-0.0285	-0.2064	0.1997	0.1125	-0.3175	-0.0843	-0.1119	0.007	0.035	-0.0188	-0.4424	-0.3728	-0.397	-0.4079
FBgn0004394	-1.0622	-1.304	-1.4552	-0.463	0.3879	0.7138	-0.9366	0.494	0.2396	0.8407	-0.6369	-0.2986	-1.8655	0.0191	0.4793	0.8878	-0.4281	-0.6858	0.4888	-1.6309	0.6244	1.2372	-0.2603	-0.0201	-2.0579	0.1986	0.3413	1.6423	1.4147	0.5781	-0.1045	0.0812	0.9585	-0.073	-0.2691	-0.6139	2.6389	0.1132	0.1315	1.3595	1.5117	-0.213	0.7459	0.6219	-0.1777	0.1062	-0.0084	0.6055	0.2702
FBgn0004395	-0.7524	-0.2002	-0.0432	0.1581	0.3821	0.3993	0.6838	0.3903	0.7981	0.4724	0.4534	0.256	0.1017	0.4973	0.3956	0.0526	0.3774	-0.0787	0.2803	-0.1508	-0.2743	0.4041	0.7329	-0.3271	0.7193	-0.2627	0.7477	0.5357	0.3464	0.5109	0.6466	0.2132	0.6812	0.0075	-0.6336	0.2685	0.5517	0.5358	0.1277	0.5552	0.6082	0.701	0.4058	0.2356	-0.2689	-0.3669	-0.1922	-0.2098	0.2187
FBgn0004396	-0.191	-0.4083	-0.6703	-0.0667	0.0884	0.1032	0.4735	0.1803	0.1244	0.2739	0.3085	-0.289	0.5238	0.4284	0.5742	-0.177	0.4072	-0.0727	0.5435	-0.0894	-0.2222	0.2249	0.8339	-0.2054	0.8411	-0.0702	1.6983	0.7247	0.4244	0.3734	0.2335	0.3254	0.5902	0.0335	-0.7909	0.0062	0.4597	0.2605	0.1435	0.3502	0.6274	0.6301	0.3933	0.0789	-0.2882	-0.2443	-0.2777	-0.2859	0.0775
FBgn0004397	-0.2019	-0.3285	0.0722	-0.0727	-0.1573	-0.0762	0.2157	-0.1655	0.0348	-0.1619	0.1276	-0.0651	-0.1138	0.1306	-0.1375	-0.2267	0.0879	-0.2359	-0.0377	-0.0771	-0.3425	0.0817	0.4544	-0.1064	0.2517	0.2368	0.1596	0.301	0.1063	0.2131	0.2929	0.2706	0.3393	-0.0206	-0.0231	0.1265	0.4792	0.4068	-0.2093	0.2778	0.4274	0.5008	0.4102	0.3852	0.1743	0.1822	0.0116	0.1318	0.1231
FBgn0004400	-0.0723	-0.4921	-0.0158	0.3179	2.4816	0.2283	-0.1442	0.4472	0.5639	-0.4624	-0.5372	0.4952	0.7334	-0.3605	0.4103	0.577	1.071	0.5465	-0.0798	-0.9664	0.7429	-0.5388	-0.4331	-0.0721	0.3665	-0.6295	0.038	0.2609	0.092	-0.4113	0.367	0.7312	0.6066	0.4247	0.2234	0.0507	-2.19	0.1909	-0.1212	1.0706	0.2132	0.3107	-0.1354	1.4406	0.0281	0.199	-1.0991	1.0851	0.4008
FBgn0004401	-0.3168	-0.0472	-0.2663	0.0892	0.3093	0.1319	-0.0245	0.2083	0.5824	-0.0085	-0.1407	0.0111	0.0755	0.3015	0.0406	-0.0942	0.2952	-0.0199	0.0597	-0.2293	-0.1379	0.2804	0.1366	-0.2749	0.4994	-0.1506	0.5285	0.2303	0.3494	0.1963	0.3877	0.2465	0.0622	-0.1279	-0.5519	-0.0111	0.2904	0.3178	-0.1838	0.354	0.2152	0.3499	0.3402	0.4663	-0.3638	-0.4064	-0.3739	-0.1875	-0.2188
FBgn0004403	0.2032	0.1473	0.5728	-0.6283	-0.1066	-0.4479	0.1131	0.3261	0.2733	-0.0523	-0.3028	0.1575	-0.0984	0.4326	-0.0986	0.6014	-0.2151	-0.4511	0.4085	-0.2181	-0.1457	0.2502	0.4369	0.1481	0.295	0.4993	0.5976	-0.1405	0.0905	-0.0076	-0.004	-0.0682	-0.0029	-0.1856	-0.2883	-0.0537	0.211	0.0202	-0.1222	0.3943	0.0136	0.2847	0.1248	0.0774	0.1724	0.2594	0.464	0.2524	0.4092
FBgn0004404	0.2854	0.1871	0.5943	-0.6171	-0.146	-0.4546	0.1545	0.2647	0.316	-0.1175	-0.2879	0.1855	-0.2602	0.4225	-0.1442	0.5986	-0.2802	-0.4728	0.319	-0.1796	-0.1094	0.2259	0.4541	0.0877	0.2727	0.3873	0.6276	-0.1592	0.1274	0.0105	0.0175	-0.0167	0.1389	-0.1645	-0.4285	0.0289	0.3162	0.0732	-0.0621	0.3643	0.0187	0.2729	0.217	0.0744	0.1096	0.1757	0.3557	0.1623	0.3053
FBgn0004406	-0.3045	0.008	0.1233	0.2629	0.404	0.1513	-0.3077	-0.0284	-0.0168	0.122	0.0802	-0.1455	0.3072	-0.2856	0.2889	-0.2061	0.2845	0.3504	-0.1698	-0.114	-0.0387	-0.0489	-0.6274	0.0307	-0.0075	-0.4799	-0.6536	0.0362	-0.0431	-0.2035	0.3073	-0.1785	-0.5244	0.1473	0.2762	-0.4648	-0.2106	-0.1416	0.0355	-0.3439	-0.3409	-0.534	-0.1341	0.1811	-0.1478	-0.0621	-0.3351	-0.3905	-0.179
FBgn0004414	0.7543	-0.3809	-0.1173	-1.4021	-0.7329	-0.8477	0.4918	-0.9178	-0.7321	-1.1529	-0.7249	-0.5528	0.4007	0.6494	0.4773	-1.0949	-0.2838	-0.4951	-0.0735	0.5164	0.3011	0.1529	1.1598	0.0469	0.3328	0.948	1.7346	-0.2906	-0.5615	-0.4589	0.0303	0.8717	0.3586	-0.5649	-0.4526	-0.0902	-0.4012	0.059	-1.1333	-0.7457	-0.0417	0.1447	-0.5996	0.2009	0.1684	0.3166	0.0145	-0.2939	0.2076
FBgn0004419	0.0494	0.0382	-0.0631	0.1281	0.6269	-0.131	0.1147	0.0622	0.0403	0.0119	0.0659	0.058	0.0052	-0.088	0.1427	0.1047	0.0461	0.1065	0.133	-0.0562	0.1673	-0.0133	-0.0808	-0.0386	-0.1662	-0.0348	0.0096	0.1029	0.0512	-0.1444	0.1081	-0.0688	-0.1527	0.2883	-0.1278	-0.1418	-0.1123	0.0209	0.0028	-0.1067	-0.1107	0.0082	-0.0557	0.48	-0.0956	-0.0955	-0.069	0.1318	-0.016
FBgn0004425	-1.0554	0.3825	-0.0075	-1.268	-1.6715	-1.6571	-0.2445	0.1786	-1.1423	0.3848	0.0848	-0.0784	-0.4537	-0.3128	1.1035	0.8438	-0.3226	1.0499	-0.6408	-0.2279	0.6108	1.1774	0.1944	-0.7918	-0.2297	2.2417	0.6068	1.2233	1.1012	1.4643	-0.7264	0.3284	2.2168	-0.1824	-1.2024	0.9237	-0.014	0.6843	-0.5371	-0.0856	-0.621	1.2103	-0.4667	-0.9261	-0.7499	0.1247	-0.5275	0.3371	1.3661
FBgn0004426	-3.8457	1.7229	1.833	-3.3422	-4.4153	-3.6804	-3.8905	1.1464	-3.6181	2.2033	2.208	0.9739	-3.5267	-2.3569	2.2259	3.6221	0.4065	-0.1536	-3.2228	-0.3361	2.9228	2.4299	-2.8567	-3.8214	-2.9042	4.4753	-2.9179	3.6181	3.4843	3.9404	-4.041	1.8969	4.5267	0.4267	-4.1642	2.8782	-3.3729	1.7131	-3.7929	1.0545	-3.1967	2.7307	-4.2182	-1.6641	-3.3031	-2.9822	1.7526	2.3768	3.6878
FBgn0004427	-0.6688	0.6939	0.4507	-1.7402	-0.5743	-1.2417	-0.0999	0.7629	-0.81	0.1903	-0.2419	0.3194	0.1158	-0.3033	0.7263	0.8839	0.4157	1.516	-0.1176	0.2595	0.6619	1.314	0.6814	-0.9268	-0.0675	1.9356	1.5613	1.6069	1.3991	1.2949	0.1346	0.7064	2.1075	0.706	-0.9697	1.1735	-0.624	1.08	0.0944	0.0856	-0.2433	1.6348	-0.089	-0.619	-0.83	-0.2688	0.4064	0.3876	1.3506
FBgn0004428	0.3874	-0.5111	-0.6212	-0.4614	-0.258	-0.3037	0.6583	-0.1666	0.2327	-0.6925	-0.9319	-0.2776	0.7428	0.9084	-0.0125	-0.3137	0.2213	0.5936	0.449	0.3121	-0.5727	0.3168	1.5802	-0.1353	0.9425	0.5615	2.2593	0.08	-0.0853	-0.1916	0.6043	-0.1286	0.5312	-0.6651	-0.6604	-0.2754	0.1924	-0.3967	0.3132	0.153	0.357	0.2926	0.3987	-0.2456	-0.0629	0.2509	0.1641	-0.1351	0.1954
FBgn0004429	0.0939	0.6525	0.5088	-0.4891	0.7866	-0.0621	-1.4929	1.4777	-1.9145	0.57	0.467	2.3561	-1.9139	-0.0294	0.7057	0.9912	0.6612	-1.3694	-0.7115	-1.0947	1.1077	0.5306	-1.1537	-0.0513	-2.2168	1.0816	-2.9294	1.919	0.164	1.0275	-2.1089	-0.0609	1.7113	-0.228	-2.0273	2.592	-0.5139	0.5832	0.8577	0.3265	-1.1074	1.165	-0.7036	-0.323	-1.5048	-0.0519	0.3953	0.6184	1.0422
FBgn0004430	-1.2369	-0.5047	-0.5607	0.0607	-0.4616	-1.0857	-0.4771	0.1218	0.2002	-0.6564	-0.132	-0.4556	0.3187	-0.9908	-0.2709	0.2012	-0.4704	-0.6157	0.1803	-1.3799	1.3154	1.3385	-0.2416	-0.479	-0.3018	1.5358	-0.3103	0.8576	1.1506	0.6646	-1.0099	-1.1188	2.2109	0.1025	-0.7519	0.1997	0.0434	0.6194	0.2699	0.7695	-0.1405	1.2889	-0.1475	0.4207	0.3311	0.1506	-0.8865	-0.7976	0.1588
FBgn0004431	0.7031	0.2334	-2.7478	-1.37	1.8818	2.0167	2.169	-0.2255	1.0382	1.4452	-1.8529	-0.1661	-1.2966	2.8391	-0.6325	0.8505	-0.1752	-2.2971	2.0819	-0.6066	-0.9901	0.4516	0.864	1.2295	0.0579	0.5173	1.9279	2.0431	2.4444	-0.3825	1.4011	-0.8175	-0.5942	-0.1644	1.7457	-1.6534	4.6171	1.4718	1.804	3.6936	1.9305	0.4175	-0.0281	1.3205	-0.5046	2.0365	2.5368	1.8366	-0.3873
FBgn0004432	0.4472	0.2996	0.5848	-0.263	-0.1723	-0.3444	-0.0287	0.1536	0.3144	-0.1482	-0.2641	0.1149	-0.4254	0.117	-0.1407	0.1372	-0.2006	-0.5699	0.2998	0.0299	-0.0094	0.0273	0.2377	0.1854	0.0556	0.3721	0.64	0.1438	0.1692	-0.0918	-0.1825	-0.089	-0.0038	-0.0653	-0.2119	-0.1728	0.2586	0.1549	-0.2449	0.4366	0.1201	0.218	0.316	0.029	0.2092	0.0932	0.2361	0.1695	0.2282
FBgn0004435	-0.0687	-0.3198	-0.0144	-0.0535	-0.1071	0.1952	0.5184	0.3616	0.3852	0.0665	0.2528	0.3696	0.0902	0.2051	-0.0666	0.1648	0.0125	-0.4792	0.29	-0.1601	-0.1303	0.3997	0.5103	0.0785	0.182	0.5082	0.6072	0.6249	0.2959	0.6271	0.4117	0.6203	0.3699	0.3894	-0.2132	0.1792	0.5234	0.2104	-0.1498	0.3816	0.5379	0.9018	0.6021	0.2461	0.0243	0.5596	0.1527	0.2049	0.2275
FBgn0004436	-0.0014	-0.1933	0.1819	-0.2662	-0.3253	-0.2615	-0.018	-0.2222	-0.0815	-0.2615	0.0327	0.0436	-0.1421	0.1901	-0.3315	-0.1901	-0.322	-0.2417	-0.1415	-0.1994	-0.1887	-0.0108	0.4139	-0.0109	0.0872	0.2798	-0.0145	0.1203	-0.1542	0.066	0.1091	0.3429	0.1925	-0.0142	-0.0172	0.297	0.2522	0.239	0.0501	0.1154	0.2244	0.1777	0.1285	0.2179	0.1989	0.0975	0.1293	-0.0041	-0.107
FBgn0004449	0.1968	-0.0443	0.0526	0.4303	0.1335	0.3136	0.5422	0.4583	0.6004	-0.2605	0.3585	0.0334	-0.2353	0.1206	-0.0827	-0.693	-0.1276	-0.3697	-0.1062	0.5123	-0.2856	-0.4288	-0.1516	0.2724	0.4133	0.1502	-0.5381	0.014	-0.4331	0.4535	-0.3707	0.1866	0.0803	-0.1954	-0.051	-0.4303	0.2915	-0.1646	-0.6822	0.306	0.5545	0.4993	0.5027	0.0894	0.3863	-0.3713	-0.0929	-0.3122	-0.4039
FBgn0004456	-0.4842	-0.022	0.0927	0.3271	0.2915	0.3894	0.2071	0.203	0.3768	0.3082	0.3048	0.361	-0.2932	0.5341	0.2458	0.1021	0.002	-0.3812	0.3459	-0.0664	0.0362	0.3419	0.2827	-0.3406	0.4264	1e-04	0.6437	0.5225	0.3223	0.3661	-0.0698	-0.0442	0.2114	-0.0785	-0.1417	-0.0047	0.6939	0.0807	-0.364	0.5288	0.445	0.3034	0.6174	0.1424	-0.0154	-0.1066	-0.1845	-0.1734	-0.2758
FBgn0004462	-0.1698	0.1914	0.3797	0.2446	-0.0077	-0.0075	0.3973	-0.1625	0.0154	-0.1374	0.17	0.0507	-0.3055	0.077	0.1192	-0.7713	-0.2936	0.0222	-0.2345	0.1044	-0.4398	-0.3781	-0.005	0.1206	0.2125	0.3984	0.0198	0.2122	0.0258	0.0307	-0.0923	-0.0798	-0.3428	0.2135	-0.2658	-0.0813	0.5966	0.5066	0.0872	0.3613	0.4401	0.2649	0.4171	0.2559	0.1985	-0.1551	-0.182	-0.1245	-0.2917
FBgn0004463	-0.0316	0.1699	0.1469	0.2968	0.3538	-0.1789	0.2647	0.3922	0.3167	0.161	0.0669	0.0077	0.2589	0.1777	0.2098	0.2836	0.4453	0.4082	0.2846	0.0882	0.2602	0.4555	0.5838	0.0678	0.524	0.2638	0.6634	0.4962	0.2564	0.007	0.5311	0.2504	0.0842	0.0153	-0.7157	-0.0991	0.0931	0.5296	0.2913	0.231	0.2781	0.3337	0.2789	0.2469	0.0206	-0.3916	-0.3459	-0.1565	-0.183
FBgn0004465	0.2202	0.1252	0.4303	-0.4109	-0.2409	-0.593	-0.2151	-0.1093	0.0662	-0.2745	-0.4227	0.1076	-0.2314	0.2763	-0.4011	0.048	-0.1891	-0.2007	-0.0313	-0.2592	-0.0478	0.0416	0.2793	0.0541	-0.3247	0.1738	0.3518	0.0154	-0.1998	-0.0662	0.1275	0.2773	0.1886	-0.21	-0.3208	0.0341	0.3738	0.2327	0.0814	0.0743	0.1202	0.0513	0.3054	0.3292	0.2057	0.2053	0.1678	0.1157	-0.0833
FBgn0004507	1.0111	0.2414	0.8621	-0.6413	-0.591	-0.6054	-0.0624	-0.7221	-0.2423	-0.9383	0.1306	-0.1481	-0.4697	0.0983	-0.7452	-0.7177	-0.4441	-0.7544	-0.5216	0.1697	-0.2732	-0.6674	0.0464	0.0215	-0.124	0.4832	-0.5203	-0.3897	-0.7622	0.0376	-0.2099	0.1614	0.0928	-0.2335	0.4001	0.5199	0.1633	0.0629	-0.336	-0.0541	0.2149	0.1685	0.1833	0.0864	0.6998	0.2309	0.2429	-0.1132	-0.647
FBgn0004509	-0.1034	-0.2258	0.0392	0.2567	0.3045	0.2895	0.19	0.1653	0.3686	0.1976	0.4766	0.0019	-0.1347	0.1462	0.1763	0.0228	0.0812	0.1037	0.2735	0.1596	0.0799	-0.1747	0.1055	0.2609	0.1529	0.1744	0.1941	0.432	0.1662	0.1439	-3e-04	0.3237	-0.0504	0.0798	-0.0528	0.0105	0.6612	0.2033	-0.1057	0.3176	0.4742	0.3159	0.3201	0.1371	0.133	-0.048	-0.0181	0.0793	0.0191
FBgn0004510	-0.5489	-0.0919	-0.2828	-0.0137	0.402	-0.0472	-0.0272	-0.1513	0.1377	0.0289	0.1608	-0.178	0.4683	-0.1084	0.2254	-0.2476	0.2776	0.3221	0.1019	0.0262	0.1472	0.2386	-0.4019	-0.1575	0.2959	-0.258	-0.0945	-0.1685	0.0132	-0.3929	0.0015	-0.0534	-0.3126	0.0518	0.0754	-0.4849	-0.4019	-0.0395	0.1273	-0.2689	-0.4432	-0.0796	-0.2673	0.4173	-0.285	-0.5265	-0.0224	-0.4012	0.0054
FBgn0004512	-0.3665	-0.2129	-0.1208	0.0871	0.0852	0.0944	0.1628	-0.0183	-0.0647	-0.0984	0.0446	-0.0583	0.6476	0.5862	0.3549	0.2459	0.2719	0.4592	0.2757	-0.1251	0.0704	0.2586	1.0245	-0.1984	0.6381	-0.1283	1.4503	0.3905	0.1722	-0.1326	0.3219	0.0553	0.4228	0.0402	-0.4084	0.0606	0.2168	-0.0787	0.1519	0.2758	0.0855	0.2059	0.2036	0.0299	0.037	-0.3513	-0.205	-0.2055	0.0365
FBgn0004513	-0.2438	-0.2632	0.7599	-0.3144	-0.1446	0.0883	0.0397	-0.0238	-0.2307	-0.5594	0.2682	0.5021	-0.4557	0.1308	-0.4161	-0.2619	0.1059	0.4226	0.2496	0.1426	0.3038	0.1585	1.0149	0.2919	-0.4763	-0.0556	0.385	0.6377	-0.2086	-0.0035	0.2907	0.4533	0.5807	-0.3383	-0.2247	0.5128	-0.0734	-0.3325	-0.3049	-0.128	0.1305	0.2933	-0.1398	0.1123	0.1249	0.047	0.275	0.12	0.3427
FBgn0004514	-0.8942	-0.9134	0.1903	-0.2421	-0.2867	-0.4063	0.4369	0.1586	0.047	0.0288	-0.2963	-0.2121	0.3075	-0.0596	-0.3101	-0.1926	0.1516	-0.257	-0.1708	-0.0412	-0.6434	0.2625	0.3665	0.343	0.0285	-0.431	0.9893	0.596	-0.072	0.4657	0.6204	0.8463	0.6571	0.521	-0.0923	0.8319	0.7895	0.3217	-0.0156	0.3567	1.0113	0.8666	0.8659	0.3518	0.2672	0.2028	-0.1061	-0.0719	0.4653
FBgn0004516	-0.014	-1.0978	0.1201	-0.6201	-0.6668	0.3087	-0.2174	0.0203	-0.3049	-0.0452	-0.0223	-0.1464	-0.2258	-0.4975	-0.8173	-0.8352	-0.0702	-0.2431	-0.2818	0.553	-0.6968	-0.124	0.2025	0.6511	-0.3481	0.3508	-0.3854	0.6632	0.0126	0.5458	0.5636	1.1658	0.5454	0.6184	0.0694	0.6011	0.3645	0.1788	-0.296	0.4543	0.7959	0.4729	0.2198	0.1711	0.3901	0.5239	0.4217	0.3985	0.1721
FBgn0004552	-0.669	-1.3322	0.8212	0.639	-0.304	-0.2214	-0.3931	-1.5523	2.2423	-2.1081	0.6988	-0.7123	-1.0685	-0.4237	0.9141	2.6386	0.1966	3.2487	-1.8481	-1.5798	0.3504	-0.1981	-2.6678	-1.2937	0.1122	2.6976	-0.4493	-0.8407	-0.5927	-0.6277	-2.8744	-1.6364	-0.3282	0.188	-0.6022	0.5479	0.3489	-0.3418	1.2309	0.8349	0.5896	1.0057	2.8079	0.3872	0.4326	1.9379	-0.4073	0.7705	0.2495
FBgn0004554	0.2339	-1.2527	1.6413	0.5106	-1.7402	-0.2272	-0.4282	-0.4293	-0.9512	-1.8079	-0.0721	0.714	-0.8603	0.6142	-0.4681	1.3901	0.7662	0.2443	0.2401	1.272	0.3961	0.3282	0.6302	1.0623	1.3409	1.5098	-1.049	-1.0367	-0.3567	-0.9099	0.0804	0.5317	-0.4911	-0.6368	1.2845	-0.5348	0.1035	1.0613	-1.9142	-1.1403	0.9635	1.4357	-0.341	-0.295	0.391	1.0563	2.1726	0.4381	1.1983
FBgn0004556	-0.3652	-0.0802	0.0257	0.3482	0.8284	-0.1438	-0.1287	0.2774	0.4021	0.0161	-0.5324	-0.1357	0.3122	0.2272	0.0745	0.4348	-0.1975	0.2042	0.2513	-0.1113	0.0191	0.1662	0.0552	0.0914	0.1605	-0.2368	0.1349	-0.2276	0.4747	-0.1244	0.3183	0.2511	-0.1261	-0.124	-0.5288	-0.453	-0.2272	0.3696	-0.0247	-0.0719	0.0455	-0.1001	0.0554	0.3065	0.0332	-0.5149	-0.4751	-0.6366	-0.2417
FBgn0004567	0.5477	0.0722	0.2931	-0.0253	-0.4481	0.5558	-0.6688	-0.0455	0.1319	-0.5181	0.1336	-0.0927	-3.2466	0.1083	-0.3753	0.1434	-0.3039	-0.3547	-0.3563	0.2441	0.3021	-0.467	-0.0573	-0.1358	0.5487	-0.2877	0.1627	-1.7413	-1.4316	0.2405	0.2441	-0.0066	0.8513	-0.0102	0.6195	0.4179	0.417	-1.1099	-0.5967	-0.149	0.1643	0.7839	0.5644	-0.0809	0.7224	0.6899	0.0818	0.0165	1.0796
FBgn0004569	0.2549	-0.6677	0.302	-0.5143	-0.2591	-0.2678	0.0499	-0.6192	-0.3368	-0.4744	-0.0751	-0.0548	0.1262	0.3432	-0.8118	-0.583	-0.4806	0.5015	-0.8101	0.3462	-0.341	-0.5083	0.638	0.44	0.7064	0.5015	-0.1726	0.7952	-0.6363	0.6474	-0.2157	1.3965	0.1541	0.0014	-0.0917	-0.0772	-0.2419	-0.2987	0.2124	-0.1211	0.799	0.6321	0.2167	0.9565	0.5838	0.7995	0.4785	0.4011	0.4743
FBgn0004573	-0.8211	-0.2089	-0.1332	0.3852	0.5818	0.3509	-0.0315	0.4467	0.5832	0.4137	0.1004	0.013	0.1147	0.0667	-0.1167	-0.719	0.109	-0.1867	-0.1157	-0.0226	0.1168	0.3337	0.8119	0.1081	0.285	-0.5755	0.549	0.8955	0.4407	0.3815	0.4363	0.574	1.0034	0.1749	0.1455	0.1629	0.9888	-0.4116	-0.0832	0.2094	0.7472	0.2652	0.4561	-0.0499	-0.3041	-1.0825	-0.4774	0.264	0.3294
FBgn0004574	0.0794	-0.1875	0.2839	-0.2739	-0.3331	-0.1365	-0.0076	0.0728	-0.0595	-0.1929	-0.1615	-0.1428	-0.157	-0.048	-0.1286	-0.1276	-0.0581	-0.1542	-0.0206	0.1027	-0.0752	-0.0289	-0.0455	0.1598	-0.1271	0.3468	0.0218	0.1692	0.0179	-0.0238	0.0219	0.3465	0.1154	0.058	-0.1345	-0.1285	0.4163	0.082	-0.2269	0.1364	0.1899	-0.0029	0.0153	0.0609	0.2436	0.2573	0.1767	0.0223	-0.0616
FBgn0004575	-0.4005	-1.2225	-0.2366	0.0488	-0.0428	0.637	0.5705	0.2522	0.4793	0.6442	0.2687	-0.3028	-0.2771	0.1446	-0.146	-0.2989	0.0967	-0.4504	0.164	0.1013	-0.4859	0.149	0.2028	-0.0457	0.4158	-0.2645	0.1745	0.672	0.2894	0.5715	0.3253	0.5942	0.497	0.2885	-0.0798	0.2533	0.6467	0.2348	-0.3673	0.5977	0.9511	0.8183	0.5217	0.0971	0.1006	0.0638	-0.0294	0.2361	0.1272
FBgn0004577	0.9875	-1.2738	0.5721	-1.3299	0.5279	0.6003	0.0838	-1.3018	-2.5161	-2.7841	0.4234	-0.4396	0.6789	-0.313	-2.4082	-3.5995	-0.0879	1.58	-2.8879	1.096	-2.293	-1.7715	-0.3839	1.4954	-1.2269	1.3955	-2.0187	0.826	-1.6881	-1.26	-2.063	1.565	-0.6159	-0.4315	0.5867	-0.2734	-1.4466	-0.2678	0.3034	-2.4713	0.5536	0.6944	-1.2082	0.8404	1.9933	2.0064	2.4583	1.2735	-0.142
FBgn0004580	0.1153	-0.6693	0.4418	-0.6354	-0.6133	0.046	-0.233	-0.3288	-0.5752	-0.3037	-0.0082	-0.2431	-0.1357	-0.8188	-1.0877	-0.5482	-0.1249	-0.1052	-0.409	0.3759	-0.5699	-0.3823	0.4136	0.6438	-0.392	0.4791	-0.5505	0.0583	-0.2878	0.5217	0.0295	1.1316	0.2583	0.3744	0.2676	0.0521	-0.0675	-0.1715	-0.2429	0.2648	0.3361	0.2634	-0.0723	0.0304	0.5693	0.704	0.6953	0.5369	0.2275
FBgn0004581	-0.2387	-0.0631	-0.2253	0.6354	0.5443	0.3508	0.0589	0.2155	0.1346	0.643	0.2893	0.1039	0.5817	-0.2393	0.5867	0.1346	0.6735	0.9115	-0.1898	-0.0491	0.0561	-0.0455	-1.0375	-0.1411	-0.2768	-0.6863	-1.0038	-0.2154	-0.1109	-0.0543	0.1385	-0.7854	-0.2621	0.0688	0.405	0.3918	-0.9488	-0.2326	0.0127	-1.0064	-0.4865	-1.0309	-0.3403	-0.1788	-0.1615	-0.32	-0.3016	-0.0901	-0.3184
FBgn0004583	-0.2595	-0.1461	0.0711	0.0078	0.1153	0.1495	0.01	0.1792	0.1709	0.5463	0.1724	-0.0468	-0.0332	0.2102	0.2051	-1.1057	0.276	-0.4353	0.0325	0.333	-0.1035	0.0031	-0.0454	-0.027	0.3998	0.2664	0.513	0.73	0.0099	0.2821	-0.2747	-0.1451	0.0538	-0.0531	-0.2414	0.0296	0.3407	0.2535	0.0119	0.2433	0.5966	0.0706	0.3247	0.0258	-0.0207	-0.0436	-0.2073	-0.2048	-0.1741
FBgn0004584	0.0914	-0.1309	-0.4294	0.3493	0.6612	0.0629	-0.1861	-0.2355	0.3046	0.0697	-0.2257	-0.4111	0.6632	-0.1292	0.1721	-1.2579	0.6672	0.7254	-0.1696	-0.3352	0.0253	0.3057	-0.3289	-0.2033	0.1198	-0.6829	0.1921	-0.0479	0.321	-0.4682	0.5938	0.0694	-0.0324	-0.5692	0.0807	0.2983	-0.3459	0.4904	-0.053	0.1176	-0.2753	-0.2405	-0.0867	0.5981	-0.2862	-0.6609	-0.2276	-0.1103	0.0651
FBgn0004587	-0.2185	-0.2878	-0.2173	0.0131	0.2488	0.0809	0.0273	0.0774	0.1289	0.0306	-0.0053	-0.0018	0.0256	0.3186	-0.076	-0.0449	0.0815	-0.2746	0.1565	-0.2817	-0.0627	0.3794	0.439	-0.1637	0.5449	0.0071	0.6668	0.3518	0.3776	0.436	0.3243	0.2889	0.2344	0.1496	-0.6136	-0.0185	0.5187	0.3713	0.1013	0.6626	0.5228	0.6544	0.5277	0.363	-0.3564	-0.1395	-0.1338	0.0216	-0.0391
FBgn0004589	1.1106	0.7898	-1.598	-0.7826	0.1367	0.0634	-1.3291	-1.3369	-1.0589	-0.2579	0.2286	0.606	-0.9681	-1.0386	-0.576	0.0642	0.2634	-0.6636	0.5213	-1.4279	-1.2511	-0.3955	-1.8913	-0.4555	1.1437	1.3126	0.4368	0.8095	1.7692	0.5132	-0.2833	-0.3649	1.3752	0.8533	0.1608	1.9467	-0.0043	0.5712	0.1594	-0.0074	-0.634	0.1661	0.304	-1.2013	-0.0576	0.0198	1.0142	0.5777	-0.6854
FBgn0004593	1.3933	0.681	1.0958	-0.3189	1.3526	0.5235	-0.8699	-0.8776	-0.6004	-0.2443	-0.226	1.0655	-0.5092	0.1714	-0.1475	-0.2016	0.723	0.5957	-0.2081	0.1861	-0.7255	1.0541	-0.6302	1.5864	0.1092	0.7566	0.1013	0.4461	-0.005	-0.5579	-1.0066	-0.7079	1.4588	-0.286	1.8753	0.6189	-0.3567	0.2338	0.0332	0.0251	-0.9291	0.1815	0.4036	-1.5424	0.1358	1.2304	0.6461	1.2223	-0.2259
FBgn0004595	-0.6551	-0.822	-0.4855	0.1962	0.3341	0.5652	0.2368	0.5925	0.3093	0.9158	0.5277	-0.0653	0.0528	0.0991	0.1055	-0.6508	0.5457	-0.0641	0.4611	-0.2593	-0.2779	-0.0176	-0.0907	-0.3048	0.3418	-0.5924	-0.1079	0.6761	0.3357	0.8871	0.4652	0.5286	0.4631	0.6611	-0.2952	0.5121	0.5757	0.0101	-0.125	0.5004	1.2335	0.9324	0.6901	0.0601	-0.7965	-0.5007	-0.8029	0.0335	-0.2167
FBgn0004597	-0.0069	0.3798	0.305	0.0644	-0.0022	-0.1341	-0.0446	0.0397	0.261	0.0484	-0.1527	-0.0538	0.0049	-0.1057	-0.3341	-0.2242	-0.5438	0.1274	-0.2687	0.073	0.2499	0.0213	-0.2092	0.0199	-0.1461	0.1472	-0.2164	0.0258	-0.0428	-0.0773	0.0041	0.217	-0.6228	0.0785	0.408	0.2534	-0.1378	0.0887	-0.2712	-0.29	-0.4475	-0.0705	0.0661	0.1726	0.008	0.3236	-0.2706	0.1066	-0.309
FBgn0004598	0.1227	-0.1104	0.416	-0.0492	0.3245	0.2223	0.2946	0.2207	0.3299	-0.2377	0.2878	0.0529	-0.2553	0.1425	-0.0924	-0.4138	-0.1196	-0.6007	-0.1675	0.1333	-0.5671	-0.4403	-0.1614	0.176	0.3049	0.3464	-0.0422	0.1592	-0.2955	0.2033	-0.4038	0.0373	-0.2001	0.0838	-0.0136	-0.2971	0.116	0.1555	-0.3994	0.1616	0.2052	0.2553	0.1662	0.1026	0.4915	0.0853	0.0534	0.0352	-0.3913
FBgn0004606	0.1272	-0.1881	0.1592	0.5642	0.3262	-0.0035	0.3712	0.0579	0.6682	-0.3104	0.2141	0.2209	-0.1868	0.1511	0.194	-0.3806	-0.0564	-0.0844	-0.2736	0.5663	-0.1215	-0.3885	-0.4297	-0.0997	0.395	-0.0028	-0.4444	-0.0871	-0.0938	0.1233	-0.3586	0.0083	0.0716	-0.128	-0.1106	-0.348	0.182	0.1321	-0.5833	0.0768	0.223	0.1319	0.3043	0.3088	0.2074	-0.2061	-0.3746	-0.364	-0.3994
FBgn0004607	-0.2535	-0.115	-0.0015	-0.2806	-0.0798	0.2644	0.0447	0.4254	-0.0833	0.0286	0.2793	-0.3948	0.0742	-0.2025	0.0951	-0.3423	0.2804	-0.4226	0.0511	-0.0097	-0.016	-0.432	0.2259	0.1716	-0.2427	0.1374	0.2127	0.7101	0.31	0.5263	-0.1088	0.2042	0.2937	0.0699	-0.2017	0.0397	0.5052	0.0368	-0.3439	0.4184	0.841	0.2005	0.2395	-0.007	-0.0195	-0.1757	-0.019	-0.1342	-0.1318
FBgn0004611	-0.0553	-0.4212	0.0498	0.171	0.1777	0.5088	0.1458	0.377	0.4043	0.1108	0.2222	-0.1814	-0.2465	0.4025	0.2148	-0.0929	0.1916	-0.2276	0.281	-0.162	0.0084	0.0051	0.1807	-0.0395	0.4036	0.0586	0.5643	0.2905	0.2615	0.2687	-0.0131	0.3361	0.027	0.1658	-0.2373	-0.2686	0.4492	0.3514	-0.1555	0.5327	0.5625	0.6781	0.5366	0.0968	-0.0041	-0.1485	-0.3994	-0.0358	-0.1736
FBgn0004618	-0.6375	-0.4965	-0.2764	0.0861	-0.1799	0.3708	0.8361	0.7402	0.2451	0.3414	0.152	0.1953	-0.3394	0.2478	-0.1176	-0.6498	0.2492	-1.3325	0.4322	-0.3641	-0.9322	0.0441	0.1219	-0.4287	0.4058	0.0606	-0.2657	0.4227	0.3143	0.6455	0.4234	0.1231	0.243	0.5192	-0.3283	0.18	0.7719	0.2412	-0.5305	0.5218	0.8345	0.6644	0.6158	0.0742	-0.3265	0.0971	-0.0494	0.0224	0.3051
FBgn0004619	0.3413	-0.4748	0.6434	-0.6494	-0.4172	-0.0177	-0.9266	-0.4349	-0.2343	0.3264	0.0386	-0.6354	-0.3937	-0.7078	-0.4253	-0.647	-0.0369	-0.2848	-0.6996	0.5654	-0.1554	-0.1961	-0.1314	0.1453	-0.627	0.1344	-0.2627	-0.1279	0.1738	0.027	-0.0074	0.7627	0.3245	0.3195	0.0532	0.5022	0.0216	-0.1584	-0.145	0.695	-0.1069	0.0876	0.3472	-0.1249	-0.0227	0.2629	0.1292	0.256	0.0443
FBgn0004620	-0.8934	-0.4915	-0.4235	-0.0096	-0.4261	-0.0136	0.3895	-0.5915	-0.3441	-0.3294	0.1401	-0.0575	0.1559	0.4843	0.1117	-0.0284	0.0359	0.1069	0.0446	-0.1782	-0.2369	0.0762	0.8496	-0.392	0.2833	-0.1251	0.8244	0.7223	0.0912	0.3998	0.5205	0.9426	1.0072	0.1782	0.1066	0.5829	0.3378	0.2615	0.4167	-0.1394	0.3151	0.5134	0.2465	0.4797	0.1156	0.419	0.2616	0.0601	0.2443
FBgn0004622	-0.2967	-0.068	0.5193	0.0757	-0.0545	0.0286	0.0191	-0.2996	0.5758	0.4092	0.2557	0.3415	-0.9776	-0.0198	-0.6491	-0.2257	-0.3576	-0.0942	0.1336	0.335	-0.5024	0.2622	0.0913	0.4288	-0.0736	-0.2861	-0.4955	0.0308	-0.1394	0.4163	-0.4425	0.5904	0.0448	0.29	-0.0417	-0.118	0.4074	-0.2283	-0.3782	0.1328	0.5041	0.2191	-0.2245	0.5768	-0.1282	0.0836	-0.3111	0.3747	-0.0747
FBgn0004623	0.2408	0.0247	0.3221	-0.2288	-0.6428	-0.1389	0.8633	0.2631	-0.1344	-0.0844	0.0123	0.3548	-0.1399	-0.0712	-0.5565	-0.4968	-0.3254	-1.5191	-0.0066	0.1819	-1.0212	-0.2561	-0.2805	0.071	0.1454	0.8303	-0.8401	0.1382	-0.3938	0.4125	0.0036	0.1169	0.0804	0.2302	0.0022	0.0921	0.1876	0.1698	-0.9398	-0.0296	0.1992	0.5315	0.2319	-0.0664	0.3436	0.6811	0.279	0.232	0.2442
FBgn0004635	-0.0547	-0.2992	0.2651	0.0259	-0.4605	0.0043	0.0066	-0.5118	-0.351	-0.6481	0.2512	-0.0533	-0.1143	0.2994	-0.5357	-0.4979	-0.9504	-0.1897	0.0283	-0.1295	0.2979	-0.0775	0.8401	0.1912	0.4213	0.3092	0.2557	0.2541	-0.1429	0.2987	0.0661	0.8414	0.1397	-0.1586	0.5463	0.2373	0.7648	0.4372	7e-04	0.5754	0.9237	0.6695	0.3917	0.2127	0.2067	0.3137	-0.3144	0.1732	0.0468
FBgn0004636	0.2384	0.0847	0.4518	0.1576	0.2066	0.0348	0.2919	0.2811	0.5167	-0.0635	0.0977	-0.005	-0.2888	0.4816	0.0584	0.0853	-0.0012	-0.3093	0.2553	0.1565	0.0442	0.0088	0.0697	0.2118	0.5667	0.2873	0.566	0.2246	0.2325	-0.0118	-0.273	0.0235	-0.0546	0.0952	-0.2177	-0.21	0.5975	0.1791	-0.1445	0.4767	0.4211	0.4228	0.4784	0.1074	0.3137	0.0076	-0.0738	0.0406	-0.0465
FBgn0004638	-0.1177	-0.0646	0.0028	0.1563	0.318	0.1351	0.4337	0.155	0.3693	0.0253	0.1864	0.0359	0.1659	0.241	0.2142	0.0967	0.0187	0.0103	0.2558	-0.1025	-0.05	0.3418	0.5418	0.0309	0.5333	-2e-04	0.6786	0.0697	0.2743	0.1842	0.2005	0.1728	0.2314	-1e-04	-0.1782	-0.0558	0.2916	0.3499	-0.1737	0.2317	0.1447	0.2224	0.1952	0.0656	0.1743	-0.0774	-0.0637	-0.0036	-0.0453
FBgn0004643	-0.1133	-0.1181	-0.1537	-0.1962	0.0635	-0.1282	0.1057	0.2058	0.1659	-0.0191	-0.1038	0.0751	0.1917	0.12	0.0034	0.1758	0.0228	-0.0877	0.2771	-0.177	-0.2309	0.1452	0.6204	-0.0175	0.4756	0.1437	1.097	0.2382	0.3996	0.0343	0.0309	0.1806	0.2235	0.0026	-0.4463	0.1027	0.276	0.2922	-0.0812	0.1225	0.1762	0.2594	0.2845	0.0855	-0.1498	-0.0481	-0.264	-0.1416	0.0285
FBgn0004644	0.1683	0.716	-0.4219	-0.1285	0.0642	0.2487	-0.1846	0.146	0.0169	1.0605	-0.7383	-0.2873	0.0379	0.7138	-0.2022	-0.0046	-0.2654	-0.8228	0.1559	-0.3929	0.1153	0.4981	-0.6781	0.1199	-0.8064	-0.3579	0.3157	0.5865	0.5478	-0.4104	-0.3709	-0.2052	0.6541	0.0631	0.309	-0.1013	1.0487	-0.4188	0.5517	0.1317	0.2104	-0.0564	-0.4661	-0.1963	0.1897	0.298	-0.364	-0.214	0.4193
FBgn0004646	0.326	0.3481	0.7305	0.1595	0.0405	-0.1502	0.3324	0.3245	0.4224	-0.4006	0.2503	0.2706	-0.2688	0.4829	0.1593	-0.0055	0.0245	-0.5706	0.0954	0.2024	-0.1732	-0.0988	0.3479	-0.0523	0.6361	0.2724	1.0859	0.1982	-0.1256	0.0051	-0.2257	0.1654	-0.2079	-0.0696	-0.3483	-0.2049	0.2773	0.2517	-0.296	0.4408	0.362	0.6647	0.3119	-0.1405	0.0028	-0.0221	0.1169	-0.0569	-0.3042
FBgn0004647	0.0664	-0.3503	0.0466	0.1731	0.5212	0.1656	0.2472	-0.1056	0.0777	-0.1024	0.2911	0.1806	0.3359	0.0749	0.0278	-0.5544	0.141	0.1384	-0.2152	0.1465	-0.1817	-0.1753	-0.1122	0.0876	0.0214	0.2508	-0.3542	0.1183	-0.1793	0.3191	-0.0612	0.2831	0.2389	0.1447	0.1273	0.3137	0.2898	-0.2827	-0.4013	0.0476	0.6187	0.213	0.255	0.5045	-0.0011	0.1848	-0.2633	-0.1774	-0.1041
FBgn0004648	0.2333	-0.1937	0.2979	0.0484	-0.0626	0.087	0.269	0.3615	0.4136	0.0656	0.0507	0.1025	-0.0938	0.1827	0.0481	-0.2386	0.1102	-0.6038	0.2024	0.1633	-0.3751	-0.0976	0.0674	0.1522	0.1743	0.3262	0.6347	0.0853	0.0162	0.2198	-0.2241	0.1786	0.0346	0.0863	-0.2904	-0.0767	0.5575	0.3882	-0.3096	0.5342	0.5332	0.5802	0.4712	0.0421	0.0892	-0.0821	-0.0856	-0.0197	-0.0217
FBgn0004649	-0.5899	-0.6164	-0.2921	0.8183	3.0631	-0.0172	-0.7588	-0.1173	0.6162	-0.1131	-0.8855	-0.7589	0.3467	-0.3474	1.0706	0.4451	0.8288	0.728	0.656	-0.9811	0.9042	-0.6893	0.3057	-1.5041	-0.1645	-0.7646	-0.9762	1.0839	-0.5023	-0.2539	-0.187	0.1903	0.8456	2.135	-0.5961	0.8789	0.164	0.5986	-0.0358	0.7285	-0.1937	0.2901	-0.1175	2.0752	-1.4979	0.0115	-0.0793	0.898	-0.0429
FBgn0004650	-0.2021	0.3554	-0.7628	0.5934	0.9125	0.1685	0.1469	-0.098	0.0267	0.7032	0.3813	0.1844	0.5918	-0.2602	0.4801	-0.0751	0.3643	0.7547	-0.0322	0.1538	0.0661	-0.3691	-0.6446	-0.5078	-0.3721	-0.9869	-1.4462	-0.5819	-0.5975	-0.233	-0.1147	-0.8496	-0.3939	0.7429	0.1761	-0.1082	-0.5522	-0.433	0.0903	-0.7228	-0.3025	-0.4726	-0.4362	0.2627	-0.3192	-0.6009	-0.3093	-0.1823	-0.2139
FBgn0004652	-0.6185	-0.1937	-0.1991	0.2991	-0.0055	0.1005	0.2122	0.1015	-0.0075	0.2907	0.4237	-0.129	0.0447	0.1807	0.1362	-0.2719	0.1662	0.0165	0.2827	-0.157	-0.0412	-0.0191	0.3046	-0.4646	0.28	-0.5985	-0.4993	-0.1659	-0.2884	0.1946	0.1431	-0.1142	0.1961	0.1025	0.0903	0.1423	0.0051	-0.0996	-0.086	-0.1656	0.1101	-0.0407	-0.0555	-0.1082	-0.1587	-0.2193	-0.3074	-0.0304	-0.1662
FBgn0004654	0.5672	0.0061	0.4204	0.0547	-0.4508	-0.2464	-0.0258	-0.1227	0.2766	-0.2464	0.1597	0.163	-0.5285	-0.0372	-0.2422	0.0867	-0.4361	-0.41	0.14	0.021	0.0273	-0.3447	0.0363	0.2438	0.0425	0.264	0.2344	0.1399	-0.1009	-0.2179	-0.4891	-0.0945	-0.1795	-0.0779	-0.2298	-0.3103	0.2591	0.0461	-0.252	0.2142	0.0415	0.1867	0.3427	-0.164	0.2799	0.2536	0.1864	0.0883	-0.0682
FBgn0004655	-0.4004	-0.2553	-0.024	0.2911	0.5014	0.3099	0.1786	-0.0812	0.3807	0.0414	0.2116	-0.0702	0.1003	0.3792	0.1109	-0.2979	0.1885	0.1241	0.0284	-0.1211	-0.329	-0.0071	0.301	-0.2344	0.4258	0.0048	0.3631	0.2297	0.106	0.2056	0.1566	0.0963	-0.0864	0.1295	-0.3014	0.1449	0.4115	0.4573	-0.0559	0.2038	0.2977	0.323	0.444	0.1754	-0.0148	-0.2972	-0.377	-0.2966	-0.1659
FBgn0004656	-0.6044	-0.5382	-0.2936	0.2028	0.4098	0.4016	0.249	0.2725	0.618	0.384	0.3474	-0.0589	0.0516	0.3388	0.271	-0.2031	0.2879	0.0665	0.1284	-0.0999	-0.2491	0.1756	0.4967	-0.2677	0.7392	-0.1502	0.7519	0.5808	0.3161	0.5133	0.1635	0.2922	0.2453	0.2196	-0.4168	0.1338	0.6799	0.4647	-0.0093	0.5913	0.6179	0.6442	0.6042	0.3317	-0.2668	-0.4094	-0.5373	-0.4507	-0.429
FBgn0004657	-0.1908	-0.4276	-0.0222	-0.026	0.1703	0.1892	0.2478	-0.0657	0.3082	0.2149	0.2709	0.0066	0.163	0.4017	0.1413	-0.1485	0.1465	0.0522	0.0609	-0.0722	-0.2021	0.1387	0.3526	-0.1191	0.2923	0.1135	0.5237	0.4801	0.2731	0.1523	-0.0222	0.3438	0.311	-0.3286	-0.0518	0.1049	0.7747	0.3358	0.0088	0.4692	0.4789	0.5411	0.3807	0.4257	0.2273	-0.0351	-0.1424	-0.0937	-0.1934
FBgn0004666	0.1844	0.2019	-1.603	0.26	0.4744	0.4623	0.283	0.8014	0.7881	-0.3253	0.5045	-0.4052	1.0337	-0.0703	0.3179	-0.3431	0.779	-1.3885	0.9181	-0.5558	-0.1994	-0.1524	0.6837	-0.3672	0.6292	0.5125	1.8114	0.7253	1.3259	0.2301	-0.3649	0.7351	0.3654	-0.0134	-0.3242	-0.0188	0.6885	1.2879	0.3724	-0.1541	0.3865	0.4387	0.1962	0.0024	-0.15	-0.5871	-0.5357	0.1806	-0.03
FBgn0004687	0.163	0.0105	0.0455	-0.0514	0.0959	-0.0822	0.1808	-0.0067	0.0119	0.2473	-0.1986	-0.0074	-0.1623	-0.0444	-0.0606	0.3034	-0.101	-0.0401	0.0366	-0.0448	-0.0319	0.0422	0.0133	0.2497	-0.1489	0.3465	0.2968	0.2204	0.3069	0.0572	-0.1968	-0.0042	0.0771	-0.2804	-0.045	-0.0683	0.4718	0.016	0.0185	0.3466	0.1682	-0.0083	0.2771	0.1506	0.1224	0.1811	0.317	0.1075	0.1986
FBgn0004698	-0.1934	-0.0477	0.0113	0.1288	0.3071	0.1403	0.1388	-0.0697	0.286	0.0951	0.1127	0.0216	0.2225	-0.0435	0.1103	0.1094	0.359	0.3372	-0.1282	-0.1079	0.028	0.1177	-0.053	-0.1874	0.1811	-0.2059	-0.0856	0.1647	0.0101	-0.0384	0.2442	0.0517	-0.1349	-0.2055	-0.173	0.1875	-0.0039	0.2692	-0.0159	0.0628	0.1959	-0.024	0.1707	0.3499	-0.1503	-0.2874	-0.343	-0.0801	-0.2846
FBgn0004777	0.9537	-0.0989	0.9178	-1.3777	1.3277	0.3034	-1.1306	2.665	-1.6531	0.0659	0.5894	-0.8636	-0.5192	-0.3914	-1.1706	-0.5303	0.325	-0.4583	-0.1095	-0.4233	-0.352	-1.4244	0.4423	-1.1232	-0.9426	0.3132	-0.9517	0.6275	-0.3753	0.5276	-0.0297	0.5726	-0.0385	2.137	1.2005	0.7022	-0.3552	-0.481	-1.8197	-1.8427	-0.4324	-1.2789	-1.4481	-0.6149	0.1806	-0.3226	1.041	0.5278	0.7499
FBgn0004780	0.5373	-2.642	-0.7418	-0.3269	0.6129	0.4185	0.698	-0.7352	-0.5674	-0.0282	-0.1353	0.3928	0.0587	1.73	0.2277	-0.6361	-0.5904	-0.7147	-0.5185	0.4451	0.414	1.3797	0.7774	0.4465	0.7687	-0.4551	1.706	1.3332	0.3721	-0.1334	1.1192	0.7887	0.2561	-0.2199	-0.7292	0.3203	0.0268	1.0437	-0.9581	-0.0629	0.3157	0.5409	0.0446	0.4179	0.3001	0.5492	0.4803	-0.0308	0.4389
FBgn0004781	-0.1272	-2.1914	-0.4686	-1.2455	1.5476	1.749	0.9858	0.539	-0.0935	1.2936	0.6286	-0.6678	0.3852	0.9078	0.996	1.316	-0.1762	-1.1063	-0.3052	-0.7006	-0.0299	1.2715	0.9811	-0.5261	1.4445	-0.2839	2.4783	0.8525	0.3957	0.1739	1.4244	-0.4479	0.6258	0.5001	-0.8722	-0.6673	1.2451	1.491	-0.0227	0.5877	1.2796	1.3943	1.5772	0.2889	0.003	-1.2401	-0.5686	0.4485	-0.0395
FBgn0004782	0.6333	-1.2789	1.0141	-1.9228	-0.2525	-0.1271	0.2305	-2.6033	-1.0529	-2.8642	0.0087	-0.5921	-0.7866	1.0205	-1.2233	-2.1247	0.055	0.1307	-2.4197	0.4486	-1.529	0.4498	1.4974	1.2486	-0.6879	1.3414	-0.5895	0.2322	-1.5352	-0.4815	-0.5595	1.5353	0.5223	-0.7932	-0.1771	-0.7891	-0.9451	-0.2906	0.3304	-1.8943	0.2198	0.4667	-1.2344	1.0569	0.9089	1.2435	1.0904	0.822	-0.9293
FBgn0004783	1.156	-1.0211	0.4329	-1.9449	0.7315	0.3973	-0.0718	-2.8252	-1.8741	-2.4546	0.0887	-0.827	-0.4076	1.0435	-0.0767	-1.2916	0.0598	0.7649	-3.1024	1.1072	-0.8586	0.6239	0.9313	1.4235	0.1126	0.8267	0.2325	0.76	-0.6186	-0.3761	-0.1745	1.3698	1.1891	-0.787	0.164	-0.0426	-0.3873	0.4001	-0.3264	-1.3413	0.0871	0.3599	-1.0571	1.6173	1.1782	1.378	1.7492	1.0593	0.2532
FBgn0004784	-0.0015	0.1624	0.1738	0.3712	-0.3183	0.2062	1.0782	0.9083	0.2014	0.3916	0.2641	0.4851	0.063	0.2704	-0.1897	0.0534	0.3243	-1.3448	0.6784	-0.1033	-0.894	-0.1621	-0.1203	-0.0095	0.5574	0.629	-0.6584	0.2411	-0.2253	0.6101	0.0038	0.0246	-0.0468	0.3423	-0.0978	-0.1031	0.2523	0.1488	-1.0028	0.0532	0.261	0.5878	0.3489	-0.1368	0.3286	-0.0374	-0.3869	0.1031	0.1341
FBgn0004795	-0.3054	-0.4564	-0.9629	0.064	0.1935	0.2577	0.3356	0.4469	0.3516	0.3718	0.246	0.117	0.4398	0.32	0.394	-0.3458	0.5165	-0.1077	0.7409	-0.1249	-0.3709	0.3281	0.6964	-0.2839	0.7037	0.0685	1.359	0.8726	0.6295	0.2649	0.3521	0.515	0.396	0.166	-0.9571	0.3457	0.3426	0.72	0.1403	0.4291	0.487	0.5316	0.5025	0.0818	-0.2663	-0.3254	-0.5229	0.0824	0.2039
FBgn0004797	0.883	0.8759	1.2546	0.5666	0.2737	0.0937	0.1631	0.4375	0.7226	-0.538	0.3947	0.2087	-0.5986	0.6625	-0.0855	0.2107	-0.3351	-1.1812	0.0361	0.5082	0.1277	-0.538	-0.4304	0.2502	0.5026	0.4726	-0.3307	-0.4537	-0.4118	-0.3235	-0.7653	-0.1356	-0.7228	-0.1549	0.2525	-0.5531	-0.1352	-0.1565	-0.5772	0.1431	0.0711	0.2456	0.1299	-0.1383	0.3779	0.0098	-0.0242	-0.2767	-0.4386
FBgn0004811	-0.0739	-0.0165	0.1023	0.1756	0.1689	0.0543	-0.3353	0.0117	0.1053	-1.0408	0.0189	6e-04	0.1746	-0.1621	-0.1059	0.3362	-0.0029	-0.0399	-0.0454	-0.1747	0.0482	0.252	-0.2384	-0.1617	-0.1039	-0.2389	0.1428	-0.1351	0.0858	-0.0406	0.1453	-0.0118	-0.4457	-0.0401	0.0428	-0.135	-0.2538	0.1323	0.0551	-0.0497	-0.1799	-0.2749	0.006	0.1511	-0.0149	-0.334	-0.0152	-0.1919	-0.1146
FBgn0004828	0.0168	-0.0459	0.412	-0.1838	-0.0762	-0.1857	0.0858	0.1723	0.1914	-0.047	-0.1447	0.0043	-0.1239	0.2838	-0.1192	0.01	-8e-04	-0.3685	0.0549	0.0811	-0.2054	0.1135	0.3663	0.12	0.2698	0.2414	0.4283	0.2612	0.2462	0.1694	0.0678	0.1926	0.1769	0.0673	-0.1736	0.0442	0.289	0.1972	-0.1038	0.2487	0.3042	0.409	0.227	0.1304	0.1405	0.1119	0.1831	0.0956	0.1233
FBgn0004832	-0.2351	0.002	-0.1109	0.0406	0.1757	-0.1377	-0.1255	0.1249	-0.46	0.0528	0.0345	-0.179	0.0463	-0.2555	0.0581	0.1489	0.0858	-0.0449	-0.1286	-0.0608	0.034	0.0668	-0.2918	0.0267	-0.1303	-0.4809	-0.5861	-0.2919	-0.2194	-0.186	0.2924	-0.2897	-0.1423	0.0106	0.0581	-0.0619	-0.4344	-0.4852	0.1565	-0.5723	-0.4576	-0.7329	-0.2874	-0.299	0.0277	-0.0118	-0.009	0.0123	-0.1314
FBgn0004837	0.0544	-0.0668	-0.2315	0.1733	0.3799	0.1435	0.0623	0.0128	-0.0977	-0.0573	0.1504	-0.0459	0.4948	-1.1281	0.2233	-0.446	0.3743	0.4007	-0.4203	0.0175	-0.1017	0.2089	-0.0733	-0.0238	0.0204	-0.1343	-0.0775	0.07	0.2366	0.2864	0.3259	0.0954	-0.2834	-0.511	-0.0867	0.4091	0.2069	0.2978	0.0811	0.066	0.2484	-0.0415	0.2035	0.4336	-0.2063	-0.1701	-0.5213	-0.1756	-0.1132
FBgn0004838	-0.3632	-0.3919	-0.9079	0.2815	0.3778	0.2358	0.2046	0.2558	0.4085	0.2322	0.2596	0.0396	0.1131	0.4124	0.2108	-0.1533	0.2073	-0.0055	0.1889	-0.212	-0.0375	-0.6066	0.3103	-0.5893	0.5112	-0.1357	0.7038	0.4496	0.3313	0.4018	0.1	0.3094	0.2198	0.23	-0.4708	0.0419	0.5041	0.3625	-0.0339	0.4366	0.4766	0.443	0.5485	0.3647	-0.281	-0.2746	-0.2536	-0.1045	-0.2635
FBgn0004839	-0.4977	0.1492	-0.2474	0.4537	0.6128	0.241	0.2808	0.42	0.4938	0.6665	0.0385	0.5199	-0.0213	0.5335	-0.1294	-0.2014	0.1477	0.451	0.5632	-0.183	0.3811	0.3676	0.3977	0.1179	1.0584	0.0376	0.5658	0.8992	0.4899	0.109	0.3989	0.0046	0.8762	-0.2091	0.0319	0.3434	0.6522	-0.4169	0.1755	0.9467	0.3232	-0.3621	-0.139	-0.4949	0.2565	-0.5669	-0.3945	0.1141	-0.3935
FBgn0004841	-0.0957	0.0985	-0.0622	-0.4121	0.0773	-0.0999	-0.0597	0.1213	-0.4877	0.8728	-0.1899	0.2768	0.18	-2.2974	-0.5426	0.2813	0.4833	0.1874	0.8839	-0.5115	-0.2486	0.6398	-0.0818	-0.1281	-1.1245	-0.2569	0.3052	0.3976	0.6793	0.2598	0.5102	0.261	0.2976	1.2053	-0.1451	0.8532	-0.5788	-1.0547	0.0882	0.0555	0.5938	-0.5882	0.4596	0.49	0.0932	0.8907	0.6018	0.3784	-0.1982
FBgn0004842	0.343	-0.6285	-0.8192	-1.5513	-0.021	-0.7059	-0.1584	0.2982	-0.3594	-1.3241	0.2046	-1.1908	-1.7353	-0.9912	0.452	-0.6135	0.6372	-0.4911	-0.6346	0.9608	-0.1502	1.1713	0.8362	0.2806	-1.1156	-0.1188	0.9017	-0.7811	0.4778	-0.1098	0.3763	-0.5957	0.0682	1.1516	0.5558	0.9896	0.9444	-0.4171	1.5455	-0.9817	0.7181	-0.2709	-0.0804	-0.138	-0.532	1.035	-0.581	1.0521	1.1998
FBgn0004852	-0.3035	-0.0407	0.208	0.2404	0.2412	0.465	-0.1251	0.2654	0.3508	-0.0251	0.3062	0.0177	-0.3126	0.3135	-0.1109	-0.3874	-0.0035	-0.373	0.2162	-0.0766	-0.0405	0.2011	0.4471	0.0082	0.4789	0.2689	0.5027	0.3663	0.2244	0.2932	0.0044	0.4169	0.1526	0.0776	-0.0678	0.0701	0.5372	0.3863	-0.0463	0.2635	0.4973	0.5143	0.3983	0.0686	0.0141	-0.1493	-0.1985	-0.0812	-0.1868
FBgn0004854	-0.6182	0.0386	-0.3508	0.3128	0.045	0.134	-0.001	-0.1404	-0.209	0.2142	0.3668	-0.0529	-0.0088	-0.2604	0.1449	-0.5719	0.1412	0.2817	0.0614	0.0164	-0.1273	0.0789	-0.5662	-0.0852	-0.1153	-0.1452	-0.8567	-0.2959	0.0233	-0.1927	0.0062	-0.2571	-0.2518	0.1004	0.0453	-0.0229	-0.3862	-0.0261	-0.0188	-0.712	-0.5088	0.0333	0.1466	-0.2446	-0.2155	0.222	-0.2863	0.115	0.0067
FBgn0004855	-0.0644	0.0259	0.3716	-0.2933	0.0989	-0.3568	0.2126	0.2364	0.0976	-0.1938	-0.2835	0.0973	-0.0087	0.2436	-0.0695	0.2662	-0.1433	-0.2501	0.2845	0.1043	-0.078	0.2774	0.3017	-0.0912	0.4301	0.1469	0.8309	0.0647	0.2164	-0.2478	0.2219	0.1263	0.0249	-0.4847	-0.1486	-0.6575	0.0826	0.3138	0.0704	-0.0846	0.0011	0.239	0.0954	0.1329	0.0872	0.0655	-0.3169	-0.0267	-0.0371
FBgn0004856	0.0117	0.1194	0.1502	-0.0785	0.1852	-0.1948	0.2843	0.2531	0.2519	-0.1662	-0.1027	0.1243	0.0374	0.3323	-0.0513	0.0012	0.127	-0.2673	0.0576	-0.193	-0.1992	-0.0717	0.3605	-0.0674	0.2742	0.1685	0.494	-3e-04	0.1444	-0.1381	0.086	0.1684	-0.0238	0.0208	-0.3618	-0.005	0.16	0.4743	-0.1867	0.4805	0.2083	0.1884	0.2635	0.3367	-0.0206	-0.124	0.0334	-0.1081	-0.1693
FBgn0004858	-0.7103	-0.5502	-0.3231	-0.1054	0.1688	0.1357	0.3888	0.311	0.3617	0.2381	0.1587	0.454	0.3688	0.6843	0.3355	-0.1225	0.4979	-0.0345	0.1954	-0.2681	-0.2821	0.6588	0.8841	-0.3014	0.8632	-0.0434	1.4451	0.6598	0.4639	-0.122	0.3539	0.3138	0.3417	-0.0929	-0.3952	0.2077	0.4873	0.3915	0.4284	0.3972	0.4553	0.8121	0.4791	0.079	-0.3821	-0.1629	-0.1699	-0.1983	0.0925
FBgn0004859	-0.0932	-0.1249	-0.0435	0.0586	0.2235	0.256	0.2996	0.3016	0.337	-0.1753	0.2807	0.0532	0.0878	0.3633	0.1658	-0.3867	0.2027	-0.2418	0.3434	-0.0374	-0.1207	-0.4098	0.3345	-0.087	0.7909	0.1254	0.3432	0.4285	-0.0231	0.2203	-0.1895	0.3812	0.0013	-0.0591	-0.2533	-0.3253	0.3801	0.4228	-0.1632	0.3295	0.5988	0.5466	0.3489	0.4147	0.1227	-0.1235	0.0015	0.2372	-0.0891
FBgn0004860	-0.2935	-0.1922	0.1191	-0.0173	0.1507	0.147	0.2129	0.3443	0.0407	0.178	0.0458	-0.0967	-0.1778	0.2915	0.1076	-0.171	0.2391	-0.1084	0.1844	-0.0184	-0.2819	-0.0155	0.1816	-0.2641	0.6118	0.1741	0.7437	0.4433	0.2639	0.3684	0.2379	0.3169	0.2719	0.1799	-0.6392	0.113	0.2932	0.3649	-0.2316	0.5319	0.4032	0.1466	0.6243	0.0653	-0.1369	-0.4648	-0.4305	-0.0971	-0.1961
FBgn0004861	-0.465	-0.3013	0.0075	0.0396	0.2192	0.356	0.3167	0.187	0.2186	0.1238	0.028	0.0818	-0.0777	0.3773	-0.0845	-0.5232	0.1567	-0.1702	-0.0115	-0.1203	-0.4626	0.1585	0.2944	-0.1393	0.4677	0.1289	0.727	0.3855	0.0662	0.2417	0.0472	0.1713	0.2011	-0.1726	-0.3344	0.0605	0.4906	0.1639	-0.2201	0.238	0.6381	0.5809	0.5067	-0.0438	-0.0524	-0.142	-0.4312	-0.0476	-0.1578
FBgn0004862	-1.1124	0.3882	-1.883	-1.4092	-0.9339	-0.0376	0.0364	-0.1705	-0.8857	0.7774	0.0073	-0.2672	-0.2826	-0.9138	0.7941	0.002	0.3812	0.9549	0.9352	-1.4121	0.269	0.2888	0.3127	0.1629	-0.9617	1.2443	0.6891	-0.6391	-1.2026	-0.6498	0.9353	-2.5868	1.268	0.0509	0.6956	1.1796	0.0739	-1.6449	1.0933	0.6883	-0.2495	-1.6992	0.2237	-0.1409	0.8664	0.687	0.8363	0.7398	0.6985
FBgn0004863	0.2801	-0.317	-0.1934	0.1349	0.4836	-0.14	0.3136	0.057	-1.7252	0.3126	0.4599	-0.0853	-0.0702	-0.1814	-0.4693	-0.143	0.8101	0.1747	-0.802	1.0015	-0.3298	-0.7381	-0.1891	0.3977	-0.2998	-0.1399	-0.5644	-0.0899	-0.0658	0.2362	-0.1971	0.3009	-0.121	0.0508	-0.3434	-1.1193	-1.6412	-1.9752	0.4322	0.2385	-0.2457	-0.7703	0.0676	-1.1377	0.0753	-0.4756	0.3429	0.1486	0.2285
FBgn0004864	-0.2342	-0.1279	0.045	0.114	0.3842	0.0533	0.1878	0.2134	0.3848	0.2073	-0.1155	-0.246	-0.0977	0.2568	0.2459	-0.3592	0.2508	0.2082	0.1411	-0.0439	-0.175	-0.0348	0.1014	-0.162	0.4149	0.0639	0.638	0.223	0.1428	0.1742	0.1678	0.3635	0.355	-0.0317	-0.2643	-0.1143	0.1086	0.1858	-0.0356	0.2982	0.3017	0.1632	0.3684	0.3321	-0.0961	-0.2186	-0.4004	-0.0209	-0.1619
FBgn0004865	-0.2283	-0.9449	0.0975	-0.743	0.0396	-0.1958	-0.0922	-0.1115	-0.4557	-0.1593	0.0137	0.3101	0.2521	0.2967	-0.8131	-1.0998	-0.0872	0.4856	0.3537	-0.0252	-0.7075	-0.1404	0.6607	0.0175	0.3675	-0.0545	0.3668	0.8262	0.0734	0.9597	0.0691	1.8279	0.384	0.3022	-0.6148	0.1677	0.0827	-0.3858	0.391	0.2441	0.9883	0.5456	0.4356	0.5503	0.1081	0.4985	0.287	0.1401	-0.1987
FBgn0004867	-0.0458	0.0437	0.2674	-0.6074	-0.4557	-0.8124	-0.0881	0.3334	0.2482	0.0247	-0.3916	-0.0372	-0.3265	0.5297	-0.1745	0.437	-0.3039	-0.5422	0.3654	-0.4014	0.0163	0.4054	0.4175	-0.0666	0.2626	0.2586	0.7743	0.0345	0.3159	0.1387	0.1423	-0.0401	0.1905	0.0362	-0.6154	0.0147	0.3703	0.239	0.1141	0.6314	0.196	0.4792	0.4158	0.3603	-0.1599	0.1974	0.3238	0.1976	0.3599
FBgn0004868	0.3128	0.1978	0.2669	-0.024	-0.1103	-0.1214	0.1922	0.1951	0.2617	-0.0952	-0.1017	0.1163	-0.0424	0.2575	0.0071	0.1831	-0.9518	-0.2326	0.2855	0.1546	0.1048	-0.0191	0.4526	0.1837	0.1898	0.324	0.8016	0.2395	0.1935	0.0325	-0.0256	0.2521	0.1319	-0.1317	-0.0238	-0.0623	0.2534	0.266	-0.1295	0.2628	0.1966	0.3268	0.1421	0.109	0.174	0.096	-0.0316	-0.0522	0.0181
FBgn0004870	-0.2879	-0.5454	-0.1484	0.184	-0.0387	0.2886	-0.0796	-0.0835	-0.1874	-0.0024	0.3625	0.0111	0.0492	-0.8846	-0.1357	-0.5132	0.8711	0.2715	0.0214	0.4933	0.2412	0.2271	0.4578	-0.029	-0.1843	-0.1137	0.1326	0.1765	0.4206	0.5502	0.5175	0.2736	0.8039	0.9526	-0.6151	0.2564	0.4167	0.3728	0.1176	-0.0096	0.7673	0.1434	0.4067	0.4606	-0.208	-0.0121	0.1766	0.0554	-0.5156
FBgn0004872	-0.1497	0.0128	-0.2377	0.3931	2.3567	-0.2511	-0.0041	0.6285	0.2714	0.4841	-0.2939	0.5026	0.4345	0.216	0.7748	1.0164	0.9688	0.6173	-0.3392	-0.1554	1.1165	-0.1444	-0.5381	-0.5734	-0.3037	-0.6452	-0.3702	0.1911	-0.2553	0.27	1.0652	-0.3427	0.462	1.1186	-0.3352	0.5658	-1.6972	-0.2005	-0.2787	0.6635	-0.6432	-0.3988	0.0946	0.9439	-0.5605	-0.1637	-0.9834	0.9721	-0.3945
FBgn0004875	-0.3732	-0.3697	-0.4299	0.1626	0.3746	0.2681	0.1259	0.0911	0.1656	0.2269	0.1233	-0.2393	0.2865	0.0449	0.2953	-0.5947	0.3297	0.6458	-0.0702	0.0058	-0.0371	0.0634	0.0875	-0.2979	0.3313	-0.3554	0.2294	0.1844	0.0478	0.1681	0.1398	0.071	0.1024	-0.0384	-0.0455	0.0503	0.0203	0.0356	-0.028	-0.2487	0.1496	-0.0556	0.0367	0.0021	-0.2238	-0.3513	-0.4103	-0.0946	-0.2669
FBgn0004876	-0.4005	-0.0695	-0.2688	0.4491	0.2266	0.2579	0.1684	0.1204	0.0343	0.4117	0.3187	0.0772	0.202	0.0597	0.3295	-0.2359	0.2233	0.499	0.0167	-0.0569	0.0222	-0.1095	-0.0773	-0.3331	0.1498	-0.4511	-0.2965	0.0554	-0.0435	0.0763	-0.1431	-0.0473	0.0325	0.1609	0.2157	0.0177	-0.0672	-0.3246	0.1227	-0.2605	0.0968	-0.2072	-0.101	-0.1538	-0.1939	-0.2424	-0.4104	-0.1001	-0.2418
FBgn0004880	-1.0849	-1.3002	-0.163	0.2234	0.192	0.6104	0.1882	0.3373	0.3346	0.5985	0.3751	-0.1002	0.1477	0.1069	0.0293	-0.7728	0.1929	-0.2223	0.3	0.0704	-0.403	0.1967	0.3418	-0.5222	0.482	-0.2397	-0.0566	0.4962	0.3014	0.9713	0.4508	0.6903	0.6961	0.734	-0.4077	0.3419	0.7674	0.3608	-0.3543	0.744	1.1809	0.9374	0.6656	0.258	-0.1452	-0.1867	-0.4697	-0.2126	-0.2116
FBgn0004882	-0.1717	-0.0634	-0.569	0.6057	0.548	0.335	0.1751	-0.0574	0.1695	0.5527	0.4761	-0.0202	0.6683	-0.1626	0.6869	-0.4145	0.2609	0.6301	0.003	-0.0676	0.2918	0.0718	-0.7101	-0.2168	-0.4802	-0.7256	-1.4738	-0.3273	-0.3129	0.0434	-0.1791	-0.8319	-0.1504	0.3271	0.4238	0.1378	-0.7693	-0.2886	-0.0736	-0.6171	-0.5819	-0.7871	-0.5109	-0.416	-0.2563	-0.1542	-0.36	0.0055	-0.0953
FBgn0004885	0.0187	-0.0237	0.4102	0.3449	-0.0186	0.2272	0.4683	0.2142	0.4176	-0.161	0.4098	0.1217	-0.2706	0.4996	0.0298	0.148	-0.4467	-0.424	0.1754	0.2269	-0.1683	-0.5829	-0.1424	0.2615	0.2587	0.3538	0.2254	-0.1209	-0.3927	-0.0817	-0.7166	-0.1131	-0.2519	0.1802	-0.2309	-0.6672	0.5154	0.4832	-0.0745	0.5973	0.3458	0.7056	0.4722	-0.073	0.2412	-0.2248	-0.19	-0.2506	-0.5652
FBgn0004888	0.3988	0.0584	0.6441	-0.4789	-0.5566	-0.5756	-0.0647	-0.058	0.1	-0.6211	-0.1278	0.1519	-0.4552	0.0817	-0.3971	0.1052	-0.4371	-0.7223	-0.0956	-0.0306	-0.2785	-0.2574	0.4724	0.0733	0.0557	0.4237	0.3083	-0.3622	-0.3716	-0.0256	-0.1669	0.0683	0.0264	-0.2121	-0.1068	0.3176	0.1951	-0.0177	-0.1572	0.166	0.1722	0.1983	0.3021	-0.0413	0.4688	0.2621	0.344	-0.0528	-0.2069
FBgn0004889	-0.1812	-0.3027	-0.2042	0.2544	0.3137	0.1712	0.3132	0.1041	0.2363	0.1183	0.2294	-0.0372	0.1383	0.0766	0.2946	-0.1564	0.0707	0.2339	0.1253	-0.0266	0.1649	0.1762	0.0865	-0.0777	0.2419	-0.1226	0.1418	0.197	0.1237	0.163	0.2509	0.0407	-0.0466	-0.0877	-0.1707	0.1002	0.2111	0.2392	0.0786	0.2135	0.2756	0.2181	0.3843	0.2734	-0.0984	-0.2285	-0.2204	-0.0423	-0.2382
FBgn0004892	-0.4126	0.2078	-0.9591	0.2099	0.0073	-0.0199	-0.2301	0.1613	0.3642	0.3375	-0.132	-0.4319	-0.2581	-0.6509	-0.4394	-0.3623	0.5608	-0.2048	0.5937	-0.6073	-0.3816	0.2175	0.6485	-0.0166	0.4552	0.3703	1.5513	0.8269	0.9622	0.1419	0.3803	0.4997	0.6264	-0.5477	-0.7135	0.6274	0.8661	0.4584	0.7234	0.7899	0.0642	0.4565	0.4957	0.23	-0.437	0.4382	-0.1036	-0.0084	0.1974
FBgn0004893	-0.2397	-0.2411	-0.2546	0.1099	0.2793	0.3353	0.2423	0.0482	-0.106	0.2915	0.2266	0.1426	-0.024	0.1839	0.2605	-0.1825	0.1583	0.4112	0.3626	-0.2107	0.3279	0.0991	0.6371	-0.1055	0.3615	-0.155	0.5311	0.4869	0.3679	0.2369	0.3701	0.2768	0.1177	0.0665	-0.1123	0.3827	0.2215	0.0561	-0.1084	0.1261	0.3594	0.1148	0.2113	0.0959	0.0646	0.0698	0.0532	0.1486	0.1235
FBgn0004895	0.3564	0.4695	0.4628	-0.2376	-0.3948	-1.6902	1.143	-0.3067	-0.0294	-0.5585	-0.7233	-1.4003	0.0751	1.058	-1.1555	0.295	0.8887	0.74	1.1345	1.6352	-1.7719	-0.3426	-1.66	-1.0203	0.6678	0.8803	1.6518	0.2899	-0.3985	-0.787	0.9856	-0.9362	-0.3686	1.084	-0.5692	1.1765	0.6518	1.0166	1.7982	-1.0176	0.0425	1.8931	-0.6226	0.5727	-1.2665	0.6052	1.2449	0.0149	-0.4548
FBgn0004896	0.5822	0.2365	0.9469	0.3754	-1.8877	-0.2561	-2.0434	-1.6789	-0.3405	-0.2605	-0.1105	-0.4296	-2.4848	-0.272	-2.0947	-0.6643	-0.6785	-1.5615	-1.3833	-0.1134	-1.1484	0.5232	-0.6533	0.9104	-1.0784	0.3934	0.2603	0.741	0.1168	0.0348	0.0855	0.563	0.6583	-0.0466	0.347	0.4299	0.7676	0.7935	-0.446	-0.6063	0.9818	-0.2506	0.4416	-0.317	0.1003	1.2951	0.4831	0.9829	-0.2524
FBgn0004897	1.5126	-0.0333	-0.3259	-1.552	-0.7123	1.1247	-0.5075	-1.3084	-1.0304	0.5436	-0.9498	-0.4751	0.6212	-1.0101	-0.5474	0.1818	-0.4898	-0.635	-0.6382	-0.5993	-0.4249	0.3784	0.1066	-0.4985	0.7597	-0.0655	-0.3294	0.4269	0.2484	-0.999	-0.6417	1.101	1.0271	0.882	0.0288	0.188	-0.7869	0.9607	0.3464	0.0212	-0.6055	0.526	-0.4205	0.7852	0.1715	1.6036	0.2149	0.3588	1.5628
FBgn0004898	-0.3557	-0.0254	-0.0772	-1.0296	-0.1501	-0.5826	-0.3513	-0.784	-0.5061	0.4344	0.4356	-0.5156	0.0243	-0.5355	-0.3968	0.0759	0.4116	-0.9106	1.4259	0.6683	1.3107	0.1024	-0.2926	0.5329	1.6446	1.5023	0.1901	-0.2602	-0.7119	1.2597	0.0635	0.5294	0.5883	1.594	0.3758	0.5902	0.5058	0.9228	-1.0496	0.8007	-0.82	0.6944	0.5242	0.5854	0.1571	-0.6683	-0.3816	0.8757	-0.1363
FBgn0004901	-0.2622	0.1882	-0.1533	-0.1526	0.6439	-0.1569	-0.3601	-0.0204	0.0962	0.1687	-0.041	0.1924	0.0492	0.0858	0.0607	0.3013	0.2088	0.0236	0.3216	-0.2332	0.0123	0.3614	0.5926	-0.3919	0.5082	0.0704	0.8475	0.6955	0.2105	0.4612	0.1566	0.084	-0.2105	0.2539	-0.3674	0.3584	0.3742	0.1606	0.1893	-0.26	0.6083	0.1828	0.3362	0.7305	-0.2814	0.0351	0.1056	0.0795	0.3305
FBgn0004903	-0.2279	0.0889	-0.359	0.161	0.3801	0.2039	-0.0221	0.0387	0.2723	0.0649	-0.0056	-0.2287	0.4625	-0.1717	0.4854	-0.0394	0.4144	0.7348	-0.2238	-0.0372	-0.0741	0.4596	-0.6049	-0.1814	0.1616	-0.4116	-0.2117	-0.1434	0.3571	-0.166	0.2345	0.151	-0.1156	-0.2281	0.0536	0.1766	-0.5057	-0.0062	0.0637	-0.054	-0.322	-0.4712	-0.1963	0.6021	-0.2684	-0.3994	-0.0772	-0.0168	-0.0445
FBgn0004907	0.1526	-0.0066	0.2757	-0.3829	-0.2707	-0.1817	-0.0267	0.0391	-0.0347	-0.1387	-0.1349	-0.0851	-0.3616	-0.0088	-0.3093	0.0367	-0.1772	-0.3822	0.1035	0.0325	-0.0876	-0.0917	0.355	0.165	-0.0392	0.4346	0.3137	0.2084	0.1306	0.2102	-0.0798	0.2746	0.1008	-0.1111	-0.0669	0.0103	0.3106	-0.0124	-0.2492	0.2832	0.3	0.2288	0.2415	0.0825	0.2739	0.1941	0.2293	0.1067	0.1816
FBgn0004908	0.0743	-0.0535	0.1232	0.0144	0.0856	0.1075	-0.3305	-0.0762	-0.0984	0.1307	-0.1425	0.1425	0.1958	-0.3948	-0.1101	0.2117	-0.0327	0.2393	-0.6154	0.1415	0.2459	-0.0757	-0.6086	-0.1238	-0.5074	0.0572	-0.6245	-0.8193	0.0937	-0.1097	0.1514	-0.1212	-0.0619	0.2205	0.3705	0.0382	-0.4823	-0.0657	0.2532	-0.8249	-0.6111	-0.6668	-0.6452	0.1242	-0.0737	0.087	0.0377	0.1779	-0.0822
FBgn0004910	-0.4913	-0.2121	-0.0576	0.1346	-0.061	0.2992	0.0127	-0.0284	-0.0161	0.3003	0.3565	0.3893	-0.3672	0.4764	-0.0078	0.3952	-0.1095	0.0591	0.4931	-0.4739	0.1235	0.5133	0.5562	-0.0614	0.2779	0.1035	-0.0232	0.3983	0.1957	0.4651	0.6424	0.2279	0.7565	-0.0588	-0.0189	0.446	0.4694	0.1718	0.2128	0.3665	0.44	0.1506	0.2471	0.5067	0.1783	0.2117	0.0569	0.1007	-0.0059
FBgn0004913	-0.0954	0.1357	-0.2143	0.3335	0.3094	0.1603	-0.175	-0.0505	0.0167	0.1196	0.1986	0.1145	0.2027	-0.1158	0.1734	-0.1179	0.3369	0.3439	0.0665	0.009	-0.0778	-0.0641	-0.2678	-0.2444	-0.0716	-0.2739	-0.4917	-0.0253	0.0929	-0.0872	0.1054	-0.2526	-0.11	0.0902	0.1052	-0.0134	-0.3794	-0.0524	-0.015	-0.4269	-0.3094	-0.3865	-0.2925	-0.1376	-0.1637	-0.1269	-0.1879	-0.1661	-0.1409
FBgn0004914	-0.3319	-0.0352	0.0284	0.3939	0.1666	0.1394	0.0787	0.2212	-0.2148	0.1714	0.2207	0.2272	-0.4146	0.4156	0.0924	-0.2647	-0.0684	-0.417	0.1636	-0.7879	0.0365	-0.0256	0.3168	-0.0763	0.6202	0.2555	0.2026	0.4039	0.0274	0.2584	-0.1612	0.0519	0.1767	-0.0376	-0.3601	-0.1899	0.5272	0.1994	-0.0644	0.3258	0.349	0.331	0.1053	-0.0637	9e-04	-0.1018	-0.195	-0.0499	-0.1071
FBgn0004915	0.0536	0.0587	0.1945	-0.0586	0.0465	-0.2738	-0.1186	0.0106	-0.0233	-0.0426	-0.2539	-0.0558	0.1305	-0.3249	0.169	0.3063	0.3483	0.391	-0.2022	3e-04	0.0934	0.2303	-0.4297	0.125	-0.6544	0.087	-0.4427	-0.3175	0.0799	-0.3635	0.2076	-0.0241	-0.3205	-0.0656	0.0116	-0.0923	-0.5098	-0.0548	0.0323	-0.2535	-0.2831	-0.5216	-0.2878	0.274	-0.0316	-0.0292	-0.0335	0.1272	-0.0439
FBgn0004919	0.4176	-1.2071	-0.7156	-0.815	-0.8193	-0.5768	0.0881	-0.4883	-0.6423	-0.1527	-0.187	0.2869	-0.2213	-0.6816	-0.6433	-0.1172	-0.6367	-0.495	-0.4308	0.3473	-0.2653	0.1292	0.3223	0.6069	-0.6248	0.9985	-0.2687	0.5784	0.2914	0.6749	0.7263	0.4533	0.6234	0.5744	-0.5199	0.7176	1.0817	0.6256	0.254	0.7703	1.1577	1.4795	1.0829	0.572	-0.4664	0.9863	0.7733	0.8911	1.2298
FBgn0004921	0.0702	-0.1306	0.3986	-0.2363	-0.3011	-0.0361	0.1616	0.1484	0.1188	0.0263	-0.0197	0.0516	-0.2707	0.1046	-0.2309	-0.1116	-0.1322	-0.5296	0.1543	0.1076	-0.1857	-0.0012	0.1568	0.2204	0.1587	0.3489	0.0357	0.1492	0.0775	0.2899	0.102	0.3634	0.1615	0.0939	-0.1146	0.0143	0.302	0.1241	-0.2822	0.3017	0.3643	0.3125	0.2138	0.0109	0.1613	0.2071	0.2103	0.2197	0.233
FBgn0004924	-0.3454	-0.0916	-0.1706	0.2159	0.4422	0.1556	0.0696	0.1137	0.1723	0.0909	0.126	-0.1342	0.016	0.231	0.1208	-0.2632	0.2306	-0.0495	0.1418	-0.0154	-0.241	-0.0744	0.2876	-0.0987	0.3028	-0.0827	0.502	0.1724	0.0584	0.1908	-0.0573	0.0453	0.0767	0.1307	-0.1291	-0.1577	0.1517	0.1803	-0.0381	0.0597	0.3407	0.2519	0.2179	0.218	-0.077	-0.2813	-0.3433	-0.1345	-0.1268
FBgn0004926	-0.0228	0.1199	0.0929	-0.0137	0.1575	-0.2915	-0.0014	-0.0472	-0.1101	0.0011	-0.1019	-0.0226	-0.036	0.1913	-0.0515	0.3855	-0.154	-0.0722	0.0381	0.0084	0.0495	0.0602	0.1426	-0.0331	-0.0617	0.0438	0.4101	0.0823	0.1573	0.0661	0.0872	0.0045	-0.101	0.0995	-0.1112	-0.1822	-0.0296	0.0509	0.1479	-0.0053	-0.08	0.1787	0.1025	0.0902	-0.1422	-0.0697	0.0423	-0.1233	0.0215
FBgn0004956	-0.4888	-0.0841	0.4757	0.832	0.4816	0.181	0.3143	0.1514	-0.1443	0.6376	0.8374	-0.1118	0.5006	-0.9141	0.4438	-0.0612	0.1251	0.0078	0.1477	0.3217	0.1958	0.4531	-0.4543	-0.2044	0.1884	-0.6902	-1.4335	-1.1375	-0.9273	-0.025	0.2339	-0.6716	0.2757	1.0033	0.4607	0.102	-0.8772	-0.6139	0.2645	-1.3608	-0.7353	-0.2753	-0.0732	-0.8487	-0.3059	-0.0534	-0.5196	-0.0371	0.0311
FBgn0004957	-0.4628	0.1087	-0.2597	-0.0029	0.2276	0.1976	-0.3622	-0.0623	-0.2881	0.1546	0.2241	0.3048	-0.3528	0.2305	-0.0318	0.3773	0.1801	-0.0197	-0.2569	-0.3276	0.1979	0.3088	0.2033	-0.356	0.4025	-0.3269	0.0388	-0.1909	0.1037	0.1652	0.3869	0.0185	-0.5868	0.5673	-0.2892	0.178	-0.1909	0.021	0.3562	0.1168	0.1448	0.3566	-0.4526	0.1387	-0.3035	-0.1049	0.0044	0.1904	-0.079
FBgn0004959	0.3198	1.4706	2.0473	-0.0652	-1.347	-0.478	1.1264	-1.6543	-0.228	-3.6599	-0.5576	0.1317	-1.467	-0.3214	-0.8797	-1.4158	-1.1283	-1.6041	-1.2528	1.3946	0.118	-0.389	-0.4977	0.7962	0.6947	1.5362	-1.6865	-2.0837	-1.8631	-0.0801	-2.3574	-0.4217	0.2197	-0.2685	1.3994	-1.5769	0.388	-0.424	-2.0949	-0.2114	0.245	0.1124	-0.4989	-1.5484	1.6535	-0.2251	0.2619	0.2726	0.1218
FBgn0005198	-0.1822	0.0315	-0.0424	0.1715	0.1752	0.1178	0.3009	0.1561	0.3691	0.1095	0.1232	-0.1132	0.2693	0.3298	0.1787	-0.15	0.319	0.0756	0.0122	0.0164	-0.1358	-0.0261	0.129	-0.2044	0.5631	-0.1044	0.4359	0.3422	0.131	0.1541	0.2765	0.0796	0.0689	-0.2867	-0.2083	-0.1051	0.4554	0.3255	-0.2827	0.2496	0.1844	0.0037	0.2377	0.2374	0.1167	-0.3601	-0.3626	-0.2273	-0.4758
FBgn0005278	0.4217	-0.391	0.0551	0.159	0.034	-0.2622	0.1705	0.1289	0.3757	-0.1575	0.4218	0.0583	-0.1354	0.4604	0.2823	-0.0058	-0.0014	-0.9411	0.5191	0.1411	-0.2615	-0.1288	0.2816	-0.0504	0.4449	0.4008	1.0622	0.5274	0.8621	0.2299	0.1101	0.2374	0.0404	0.2985	-0.8251	0.103	0.8013	1.0891	0.3556	0.8305	0.6941	0.9179	0.7335	0.0295	-0.1178	-0.1671	-0.0386	-0.0597	-0.1938
FBgn0005322	-0.0249	0.1753	0.0089	0.0021	0.0965	-0.2718	-0.0846	-0.0528	-0.1115	0.0078	-0.2839	-0.1135	0.0226	0.2288	0.017	0.4075	0.0443	0.1399	0.0417	0.1581	0.0292	0.2263	0.2105	0.0384	0.0203	0.1694	0.2879	0.2215	0.3485	-0.1242	0.0733	-0.0446	0.0861	-0.2449	-0.1821	-0.0462	0.2312	0.2031	0.0346	0.0371	-0.229	-0.0412	0.0234	0.0745	0.1132	-0.1494	-0.0595	0.0544	0.174
FBgn0005355	0.0132	0.18	0.2227	-0.1881	0.0642	-0.2308	0.1242	-0.0753	-0.0428	-0.1566	-0.2679	-0.2451	-0.0079	0.1625	-0.2557	0.1715	-0.0443	-0.084	-0.238	0.2744	-0.0388	0.0358	0.0546	-0.0481	0.0227	0.2581	0.2573	-0.1982	-0.1947	-0.4506	0.2482	-0.0639	0.1161	-0.069	0.131	-0.0778	-0.2269	0.1759	-0.1168	0.0322	-0.2616	0.1272	-0.1186	0.0963	0.1865	0.1228	-0.0667	0.0454	-0.0756
FBgn0005386	-0.4682	-0.1506	-0.3353	0.425	0.4864	0.4261	0.0932	0.141	0.2535	0.4327	0.4175	-0.0301	0.4292	0.063	0.4962	-0.2487	0.3286	0.5023	-0.0855	0.0818	0.1541	-0.0171	-0.2802	-0.2678	0.2196	-0.4213	-0.2765	0.1022	-0.056	0.0171	0.0186	-0.1652	-0.2689	-0.0092	0.1378	-0.0412	-0.1687	0.0322	-0.0982	-0.2212	-0.0187	-0.2934	-0.1673	0.073	-0.2695	-0.4908	-0.7272	-0.3197	-0.3514
FBgn0005390	-0.0128	0.4791	-0.1495	0.8243	3.5126	0.5539	-0.3823	0.7315	0.5503	0.2754	-0.222	0.4897	0.4758	0.0245	1.4956	0.2231	0.548	0.4696	1.2692	-2.5032	1.2123	0.0165	-1.4228	-0.7858	0.2335	-1.7368	-0.4388	-0.8055	-1.3643	-0.5241	0.2033	0.1147	0.6799	2.3433	-1.0825	0.6524	1.007	0.9385	0.7825	0.3477	0.5329	0.4782	0.0781	2.0186	-0.7147	-0.2987	0.546	0.6535	0.2538
FBgn0005391	0.8018	0.2986	1.0817	0.2692	4.442	-0.7292	-0.5782	-0.607	1.0599	-0.0911	-0.8038	-0.6014	-1.0701	-0.6783	0.1833	-0.6293	-0.2057	-0.5903	-0.3571	-0.7933	1.0482	-1.9309	-0.5256	-0.8877	-0.0084	0.5478	-1.7149	0.6764	-1.8368	-1.6366	-2.1374	-0.1388	1.0193	2.6237	0.0349	1.0345	-0.2551	-0.7833	-1.32	1.102	-1.1262	0.1139	-0.608	1.6443	-0.8475	0.5264	0.7691	1.8617	0.8764
FBgn0005411	-0.074	0.0124	0.2468	-0.1747	0.041	-0.2329	-0.1217	-0.0842	-0.1124	-0.1187	-0.0754	-0.1116	-0.1575	0.0405	-0.0577	-0.116	-0.0368	-0.0123	-0.0677	-0.1027	0.049	0.0708	0.0434	-0.0381	-0.1215	0.1439	-0.0128	-0.1838	-0.0331	-0.107	0.0337	-0.1465	-0.1687	-0.0402	-0.0488	0.0863	-0.214	0.0069	0.2142	-0.1184	-0.2296	-0.1332	-0.0694	-3e-04	-0.0932	0.0318	0.0977	-0.0053	0.0321
FBgn0005427	-0.6204	0.0725	-0.2528	0.2194	0.0282	-0.0349	0.3017	-0.2652	0.4618	-0.1085	0.3064	-0.384	-0.5367	0.0397	0.2864	0.2168	-0.2186	0.1392	-0.0938	0.1441	-0.0089	-0.114	0.6532	0.0783	0.7827	0.358	0.8033	0.0838	-0.1725	0.1203	0.5482	0.6796	0.5666	0.0043	-0.7655	-0.313	0.7557	0.6561	0.2186	0.8842	0.2954	0.7883	0.7664	0.5717	0.1871	-0.4269	-0.558	-0.2209	-0.3841
FBgn0005533	0.2469	0.1398	0.6543	-0.7158	-0.2066	-0.5709	0.0414	0.2402	0.2587	-0.029	-0.3994	0.1097	-0.2408	0.3955	-0.1114	0.4989	-0.2431	-0.4383	0.3961	-0.1909	0.0078	0.206	0.301	0.1075	0.2337	0.5618	0.5509	-0.2674	0.0348	-0.1051	-0.0739	-0.0493	-0.0935	-0.2749	-0.286	-0.0613	0.0789	-0.0653	-0.2019	0.3012	-0.1437	0.1287	0.0227	0.0229	0.147	0.2416	0.3018	0.1384	0.2428
FBgn0005536	-0.3345	-0.3551	-0.3099	0.1036	0.0117	0.0906	0.0831	-0.1004	0.1143	0.0413	0.289	-0.081	0.0078	0.2716	0.0392	-0.3363	0.0282	0.1704	0.2483	-0.0815	-0.1663	0.2323	0.4608	-0.2566	0.3194	-0.2284	0.1132	0.2149	-0.0462	0.3285	0.2526	0.4919	0.3876	0.0509	-0.0174	0.2981	0.2735	0.1515	0.0431	0.1214	0.4414	0.1424	0.2381	0.2921	-0.2027	-0.0127	-0.3002	0.0023	-0.0077
FBgn0005558	-0.3227	-0.2647	0.5821	-0.886	-0.5157	0.1496	-0.0713	0.2149	0.0079	-0.2775	-0.0602	0.0439	-0.7511	-1.0459	-0.7645	-0.504	0.1642	-0.7199	-0.1508	-0.4909	-0.071	0.1235	0.4452	-0.0518	0.0277	0.4877	-0.2969	0.4052	-0.1003	0.5056	0.4617	0.1888	0.1282	0.0738	-0.316	0.4068	0.0498	-0.125	0.0076	0.3686	0.5198	0.834	0.3008	-0.1725	-0.0988	0.1508	0.0054	-0.0234	-0.1564
FBgn0005561	-0.6398	-0.4169	-0.1875	0.0945	-0.174	0.3076	0.7832	0.1787	0.4838	0.6801	0.4688	0.0343	0.2256	0.0117	-0.0097	-0.1795	0.0743	-0.7621	0.2447	0.2521	-0.4737	0.2626	0.2573	-0.0588	0.4956	0.3294	0.2625	-0.1193	0.3316	0.5338	0.6091	0.4147	0.4529	0.2468	-0.2814	0.359	0.7403	0.4858	-0.2683	0.7974	0.7015	0.9061	0.8291	0.1561	-0.3609	-0.2952	0.0333	-8e-04	0.2325
FBgn0005564	-0.2463	-0.4366	0.2703	-0.2164	-0.556	0.1296	0.0118	-0.047	-0.4023	-0.0048	-0.2142	0.0757	-0.2658	-0.5504	-0.7482	-0.6407	-0.0222	-0.4128	0.1867	0.1679	-0.4287	-0.0577	0.3091	0.2136	-0.201	0.1378	-0.1832	0.3604	0.0568	0.5423	0.4989	0.6558	0.5122	0.6043	-0.0306	0.0967	0.2194	-0.0635	-0.3301	0.411	0.4911	0.49	0.1903	0.2266	-0.0618	0.3011	0.1499	0.1337	0.0285
FBgn0005585	0.1174	0.0486	-0.0271	-0.5299	-0.1143	-0.1977	0.2377	0.0869	0.0172	-0.1881	-0.2623	-0.1512	-0.0034	0.5094	0.2402	-0.1586	0.1907	-0.3008	0.3579	-0.0174	-0.3509	0.1473	0.8378	-0.1468	0.382	0.1653	1.5873	0.2306	0.1716	0.1329	0.0149	0.1066	0.3494	-0.2108	-0.5647	-0.1631	0.1057	0.3071	0.0097	0.1786	0.1554	0.4763	0.1561	-0.2485	-0.172	-0.1039	-0.2008	-0.3243	0.1358
FBgn0005586	-0.3387	-0.6966	0.1706	-0.2002	-0.4158	0.1316	-0.1067	0.3033	-0.1474	0.115	-0.0174	-0.2996	-0.0951	-0.3197	-0.3159	-0.5907	0.0769	-0.4457	0.1001	0.0794	-0.5458	-0.1113	0.135	0.2634	-0.0211	0.2768	-0.1758	0.4265	0.1981	0.6318	0.3302	0.7433	0.4694	0.4611	-0.1249	-0.0335	0.3473	0.1214	-0.5441	0.2429	0.8497	0.4127	0.334	-0.0688	-0.0317	0.235	0.0171	0.1926	0.1328
FBgn0005592	0.7812	0.4247	0.6061	-0.0634	-0.1852	-0.2693	-0.3027	-0.684	-0.4208	-0.1596	0.2893	-0.1671	-0.4532	-0.7355	0.002	-0.8527	-0.3641	0.244	-0.0974	0.3627	-0.4707	-0.3033	-0.5875	0.7901	-0.0943	1.2801	-0.2052	0.0488	-0.553	-0.0854	-0.6659	-0.3502	-0.7121	-0.5923	0.5014	-0.4238	-0.0481	-0.7629	-0.4829	-0.4097	-0.111	0.2186	0.1382	0.0572	1.0939	0.8545	1.2356	0.7022	-0.099
FBgn0005593	0.0132	0.0443	0.3867	-0.449	-0.0106	-0.3844	0.1054	0.3373	0.3519	-0.0096	-0.2852	-0.0031	-0.2573	0.4797	-0.0175	0.3529	-0.1203	-0.5088	0.3295	-0.3969	-0.0176	0.2399	0.4787	-0.0779	0.2956	0.2389	0.7209	0.0951	0.1756	0.0337	0.0564	-0.0554	0.1307	-0.1082	-0.4816	0.0079	0.343	0.2651	0.0163	0.5142	0.1906	0.4346	0.3312	0.0956	-0.0295	0.0974	0.2105	0.0661	0.1641
FBgn0005596	-0.2877	-0.0115	-0.3445	0.1645	0.6219	0.2729	-0.1391	-0.0822	0.1601	0.1851	0.1039	-0.2674	0.2878	-0.2455	0.2935	-0.487	0.3654	0.5276	0.0289	-0.1533	0.0827	0.0572	-0.1501	-0.373	-0.0657	-0.6327	-0.4207	0.0201	0.09	-0.2981	0.1581	-0.1409	0.0839	0.0199	-0.011	-0.2699	-0.4714	-0.1162	-0.0317	-0.5645	-0.2265	-0.1575	-0.1346	0.2547	-0.2475	-0.233	-0.1565	-0.096	-0.2584
FBgn0005612	0.1452	-0.5818	-0.1464	-0.4634	0.1392	0.1552	-0.0517	-0.2218	-0.0714	-0.7284	-0.1775	-0.0236	-0.0244	0.2384	-0.401	-0.6678	-0.4182	0.3039	-0.5812	0.374	-0.4289	-0.5839	0.6371	0.1766	0.4242	0.196	0.5366	0.6274	-0.0897	0.4455	-0.5412	1.033	5e-04	0.0336	-0.5323	-0.1843	0.4869	0.2617	0.0326	0.316	0.6432	0.442	0.2341	0.6297	0.2182	0.2346	0.0986	0.1636	-0.3634
FBgn0005613	-1.0604	0.6876	0.7014	-0.3554	-0.1767	-0.4313	0.0974	-0.1447	0.3393	-0.1384	-0.54	0.0964	-0.3985	0.4716	-0.1694	-0.7132	-0.7252	-0.3951	-0.3265	-0.037	-0.4882	-0.0855	0.0952	0.3705	1.0105	0.5198	-0.5765	0.2838	-0.1316	0.5198	0.3944	0.1948	0.6363	0.168	-0.0394	0.5123	0.2419	0.3518	-0.1055	-0.6803	0.5989	1.0272	0.2713	0.3479	0.0647	0.349	0.3271	0.0306	0.0659
FBgn0005614	0.0132	-0.1636	-0.106	0.2437	-0.4114	0.2602	0.9933	0.1152	0.1958	0.4134	0.2375	0.359	-0.1857	0.2249	0.0084	-0.1973	0.3736	-1.4175	-0.2197	0.216	-1.0966	-0.1888	-0.5919	-0.0557	0.3681	0.6837	-0.1066	0.4701	0.1087	0.4895	0.1464	0.0881	0.0656	0.3547	0.0907	-0.1912	0.661	0.4838	-0.8359	0.3942	0.8549	0.819	0.6795	-0.4059	0.182	0.4954	-0.1896	-0.1907	0.2446
FBgn0005616	-0.3942	0.0062	0.0026	0.1272	-0.1667	0.132	0.2097	0.2849	0.5029	0.2085	0.08	0.1108	-0.1747	0.3847	-0.066	-0.9153	0.1215	-0.2395	0.2336	-0.2193	-0.2802	7e-04	0.3538	-0.2653	0.3351	0.172	0.4546	0.2095	0.2172	0.2106	0.091	0.2193	-0.0413	-0.1585	-0.2593	-0.1265	0.4381	0.4013	-0.1042	0.3613	0.3311	0.2967	0.4647	0.1477	0.0877	0.0899	-0.2996	0.003	-0.1172
FBgn0005617	-0.1684	0.0457	-0.0678	0.225	0.4245	0.1849	0.2829	0.3717	0.1804	0.1845	0.2677	0.0529	0.1334	0.5913	0.0734	-0.0916	0.1985	-0.352	-0.1288	-0.1818	-1.0227	0.001	0.2971	-0.2132	0.704	0.1539	0.53	0.4772	0.1489	0.2341	0.1282	0.1854	-0.0904	0.3041	-0.4619	0.0506	0.538	0.3415	-0.2019	0.373	0.521	0.4731	0.572	0.3407	-0.0473	-0.332	-0.1772	-0.2811	-0.1749
FBgn0005619	-0.1225	-0.203	0.1633	-0.0325	-0.527	0.0995	0.7866	0.6494	-0.0452	0.3301	0.2238	0.0844	0.101	0.156	-0.288	-0.6004	-0.0229	-1.1086	0.1465	0.0112	-0.6032	-0.0408	-0.0415	0.06	0.3773	0.608	-0.3786	-0.0603	-0.2248	0.5102	0.1732	0.1661	0.2046	0.1219	0.0124	0.1105	0.2849	0.3803	-0.7737	0.0553	0.3937	0.5586	0.1074	0.0234	0.2613	0.3525	-0.3541	0.2977	0.2452
FBgn0005624	-0.3285	-1.0174	-0.0057	-0.3381	0.6832	0.1231	-0.1186	-0.1444	0.0885	0.1488	0.1778	-0.1166	-0.1651	0.1773	0.0495	-0.5331	0.0864	-0.4117	-0.0367	0.1002	0.0929	0.2247	-0.1276	0.0899	0.2273	0.1646	0.3279	0.5519	-0.3354	0.2835	-0.0155	0.0155	0.0459	-0.1227	0.0976	-0.8976	0.5102	0.3239	-0.1725	0.1079	0.237	0.0147	-0.1149	0.2675	0.0951	0.3429	-0.23	0.3045	0.0817
FBgn0005626	-0.0823	-1.0097	-0.0763	-1.6329	2.8225	1.3701	0.5009	0.8423	0.3291	-1.9088	0.7212	-0.9596	0.425	-0.9437	-1.6803	-1.8482	-0.6529	1.6403	-1.6296	0.2193	-1.2069	-1.7522	0.2797	1.051	0.7528	0.3257	-0.5173	0.2968	-1.2338	-1.0856	-1.2315	0.5703	-1.4804	0.7525	0.1477	-0.0954	-1.0816	0.5228	0.7509	0.1186	-0.4981	-0.4348	-1.6127	0.7886	2.998	0.8008	1.4375	0.8229	-0.4992
FBgn0005630	-0.282	-0.3793	0.0012	0.0405	0.3469	0.1833	0.108	0.0639	0.1916	0.2316	0.2053	-0.222	-0.0492	0.1819	0.0794	-0.3713	0.0829	-0.0687	0.1412	-0.0284	-0.122	0.0752	0.2237	-0.0923	0.3561	-0.0757	0.3061	0.2839	0.1555	0.3095	0.0886	0.1262	0.1288	0.0981	-0.3466	0.0062	0.3844	0.2038	-0.1123	0.2005	0.3984	0.2854	0.337	0.1737	-0.1737	-0.2112	-0.1578	-0.1087	-0.1214
FBgn0005631	-0.3832	-0.3057	-0.3372	0.0463	0.289	0.2617	-0.0877	0.0051	0.1562	0.3141	0.0851	-0.1654	0.1584	-0.2192	0.1416	-0.1765	0.1968	0.2168	0.0336	0.0893	-0.396	0.1137	0.0619	0.0249	0.1394	-0.1486	0.0226	0.1235	0.152	0.1869	-0.0177	0.1856	0.0821	0.0278	-0.207	0.0925	0.2971	0.1437	-0.1191	-0.0698	0.2307	-0.12	-0.0045	0.2461	-0.0569	-0.2127	-0.1644	0.0362	-0.0708
FBgn0005632	-0.1718	-0.1571	-0.0557	0.1422	0.1668	0.4065	0.1865	0.1934	0.2541	0.159	0.2491	-0.0462	-0.0331	0.2397	0.2998	-0.3888	0.226	0.0495	0.1826	0.0916	-0.1287	-0.0361	0.2136	-0.0871	0.4873	0.0787	0.4755	0.3524	0.1295	0.2721	0.1091	0.1654	0.1908	-0.0829	-0.3323	-0.0044	0.5928	0.2606	-0.1224	0.3635	0.5441	0.4589	0.4269	0.2944	0.0835	-0.3719	-0.3829	-0.2649	-0.3239
FBgn0005633	0.9565	-0.6774	1.3262	-0.5876	0.2593	-0.2041	0.9102	-1.7688	-0.5226	-2.0551	1.204	1.0547	1.2677	0.1982	-0.6532	-1.8197	0.3918	0.557	-1.2817	-0.0195	-0.66	1.0244	2.1533	0.5644	-1.7035	0.7639	-2.127	1.3549	0.1868	1.8229	1.3596	1.7334	1.6428	1.4048	0.9346	2.4338	0.5739	-0.1913	0.9748	-0.1043	0.8089	1.1305	0.7267	1.5629	1.188	1.794	1.5387	0.8375	-0.4117
FBgn0005636	-0.2597	-0.3184	-0.1281	0.3233	-0.2847	-0.076	0.0454	0.0332	-0.302	0.5236	0.4815	0.0692	-0.7339	-0.0024	-0.044	-0.0701	-0.2367	0.5252	-0.1005	-0.125	0.1387	-0.1218	-0.4952	-0.2962	-0.2384	-0.7016	-0.9301	-0.1564	-0.6122	-0.4019	-0.121	0.0423	0.1984	0.5216	0.1629	0.1368	-0.3358	-0.39	0.2392	0.0484	0.2152	-0.2888	0.1101	-0.9585	-0.0126	0.1568	0.2118	0.111	0.229
FBgn0005638	-0.3247	-0.5323	-1.8725	0.0263	0.8972	-0.2369	-0.1236	-0.2896	0.2336	-0.183	0.1921	0.4705	-0.6554	0.0493	-0.4878	-0.5601	-0.2667	-0.0425	-0.7464	-0.2313	0.0934	0.4084	0.4846	-0.2601	0.4274	-0.2475	0.1422	-0.4095	-0.3458	0.2581	0.3164	0.4381	0.8443	0.3019	0.2105	1.3078	0.5293	0.8634	0.085	0.8579	1.4193	0.3794	0.4178	0.5992	0.0599	0.4311	0.0502	0.563	-0.5331
FBgn0005640	-0.1905	-0.2372	-0.0969	0.1718	0.0636	0.3844	-0.0057	-0.0995	0.0321	-0.0793	0.2393	-0.1707	-0.0277	0.1304	-0.0481	-0.1879	-0.0772	0.2651	-0.0133	0.0065	-0.0484	-0.0337	0.2369	0.0306	0.3374	0.1192	-0.0786	0.3663	0.2381	0.1444	-0.0437	0.4477	0.0298	0.1796	0.0479	-0.3056	0.0983	0.2193	-0.0334	0.1812	0.1421	-0.0058	0.0184	0.1202	0.1219	-0.0775	-0.2277	0.0113	-0.1633
FBgn0005642	-0.3576	-0.1405	-0.0239	-0.0053	0.3445	0.0513	-0.226	-0.205	0.2371	-6e-04	-0.1581	0.0115	-0.2418	0.0912	-0.0513	0.0439	0.1206	0.1598	-0.0249	-0.395	-0.0508	0.2072	-0.1186	-0.0808	0.3101	-0.1812	0.3999	0.1241	0.2725	-4e-04	0.255	-0.0888	-0.0546	0.2054	-0.2844	0.089	0.205	0.4435	-0.0326	0.3346	0.0959	0.1662	0.2296	0.2928	-0.3195	-0.2043	-0.0496	-0.0519	-0.0518
FBgn0005648	0.1516	-0.0873	0.0284	-0.2514	0.4222	-0.1116	-0.2409	-0.1475	0.1876	-0.0764	-0.1397	-0.0459	0.0407	-0.0152	0.1991	0.1052	0.0168	0.0669	-0.3453	0.1708	-0.0203	0.1048	-0.1536	0.1219	-0.2097	0.1574	0.2291	0.2226	0.3576	-0.0891	0.1184	-0.0588	0.1894	0.1034	-0.161	-0.1094	-0.0492	0.0687	-0.0081	0.0246	-0.0116	-0.091	0.0627	0.2635	7e-04	0.0412	-0.0499	-0.0862	-0.1468
FBgn0005649	-0.1079	-0.1812	-0.1591	-0.0178	0.1963	0.022	-6e-04	-0.138	0.2013	-0.1076	0.0231	-0.0117	0.0282	0.0803	-0.0463	-0.1579	-0.0025	-0.0458	0.0384	-0.0672	-0.0264	0.0695	0.3538	-0.0446	0.1783	0.1019	0.3734	0.2862	0.0996	0.2832	0.0466	0.4772	0.0237	-0.0911	-0.3701	-0.0391	0.326	0.2185	-0.1085	0.2365	0.2805	0.219	0.2253	0.3276	-0.0329	0.0112	-0.0518	-0.0078	-0.0541
FBgn0005655	0.3356	-0.0446	-0.1047	-0.1944	0.9659	-0.1805	-0.3544	-0.9172	-0.1168	-0.4176	-0.7312	-0.6063	0.3188	-0.9676	0.0545	-0.0599	0.3605	0.7156	-0.4713	0.018	0.1368	0.3085	-0.8671	0.4367	-0.3558	0.0837	-0.8436	0.1917	0.0728	-0.2347	0.4668	0.0779	-0.2263	0.1496	-0.3846	-0.5574	-0.9242	-0.2123	-0.0522	0.0691	-0.4134	-0.7262	0.0998	0.997	0.0055	0.2666	0.0469	0.4789	0.0471
FBgn0005658	-0.1058	-0.8066	0.6071	-0.3788	-0.5551	0.3876	-0.1711	-0.1936	-0.5892	-0.0245	-0.2576	-0.0878	-0.5067	-1.237	-0.3761	-0.6909	0.0717	-0.2037	-0.4553	0.2752	-0.3182	-0.0921	-0.1831	-0.2006	0.0228	0.5397	-0.2259	0.5922	0.0105	0.7498	0.6968	0.8925	0.1646	0.6349	-0.2046	0.6814	0.4884	0.5016	0.0105	1.0512	0.5076	0.9061	0.0379	-0.4636	-0.0674	0.5479	-0.0411	-0.2887	0.0593
FBgn0005659	-0.1626	-0.1798	0.8077	-0.1285	0.033	0.1816	-0.0219	-0.1013	0.3041	-0.4019	-0.2026	-0.0641	-0.3911	0.3963	-0.2763	-0.2878	-0.213	-0.643	0.1682	0.3042	-0.171	0.1282	0.2621	0.2144	0.7877	0.7495	0.2885	0.1953	0.1336	0.222	-0.1322	0.5234	0.2481	0.0207	0.0073	0.1428	0.4652	0.4551	-0.2465	0.5829	0.5339	0.7474	0.3555	0.0992	0.1967	0.2281	0.0686	0.054	-0.0616
FBgn0005660	-0.5764	-0.4992	-0.3586	0.8143	-0.0046	0.2768	-0.2051	-0.1127	-0.1414	0.4065	0.0862	0.0778	0.5053	0.1323	-0.008	0.8243	0.3477	0.5344	-0.3824	0.1994	0.0931	0.0608	-1.0084	0.1593	-0.0275	-0.7711	0.4437	0.0897	0.7536	0.2657	0.476	-0.0478	-0.1482	0.0488	-0.4877	0.1223	0.6094	0.5401	0.3377	-0.0412	0.3738	0.1025	0.2408	0.3542	-0.1459	-1.1077	-0.2825	-0.272	-0.4957
FBgn0005664	-0.018	-1.0105	0.1933	-1.5541	0.0042	-0.3851	0.5562	-1.2508	-1.1244	-0.3205	0.8226	-1.6458	0.4955	-0.2534	-0.1399	-1.3785	0.3134	-1.0182	-0.7335	0.0216	-0.6849	-0.1841	0.0684	0.7325	-0.8806	0.8354	-0.4479	0.2829	0.1571	-0.1734	-0.8171	1.1279	0.126	-0.5597	0.5032	-2.1043	1.4895	0.4286	-0.8792	0.2404	0.5471	0.9792	-0.8741	1.1699	0.6517	0.9708	0.8936	0.6111	-0.3177
FBgn0005666	-0.8637	-0.6053	-0.6629	0.0362	-0.018	0.1385	0.1802	-0.2557	0.331	0.1562	0.8082	0.1959	0.4589	0.4294	0.1158	-0.3971	0.5376	0.71	0.4229	-0.3922	-0.0331	0.465	1.1014	-0.7582	0.6549	-0.4189	0.0869	0.3338	-0.036	0.6703	0.8137	0.8683	0.7279	-0.0417	0.0852	0.9685	0.6696	0.3596	0.2029	0.2912	0.6341	0.4604	0.4504	0.6808	-0.0511	-0.5352	-0.6347	-0.2052	-0.2463
FBgn0005670	-0.1231	0.5424	-0.4553	-1.4943	-1.2295	-0.4634	-1.1649	-0.4817	-1.1564	-1.3347	-0.6782	-0.6163	-1.1121	-0.7213	0.7904	-1.2895	-1.1553	-1.6393	0.2512	-0.2598	0.1691	0.3223	-0.1358	0.054	-0.5714	0.7845	-0.3498	-0.2212	0.2088	0.0801	-0.6044	-0.1359	-0.2086	-0.1017	0.0119	-0.5684	2.5359	0.6219	-0.2996	1.5451	2.2616	0.7522	0.6228	1.9447	0.0231	0.8687	0.1109	0.0037	0.1342
FBgn0005671	-0.2528	-0.071	-0.067	7e-04	-0.1038	0.0272	-0.0773	-0.1331	-0.055	-0.0514	0.0185	-0.0265	-0.132	0.0561	-0.0419	0.0772	0.0735	0.2743	0.1186	-0.1537	0.0406	0.024	0.2872	-0.0611	0.088	0.0446	0.0582	0.2601	7e-04	0.0562	0.0271	0.0815	0.1161	-0.2157	-0.0248	0.2003	0.3356	0.1233	0.005	0.175	0.1665	-0.0222	0.3014	0.1975	0.2652	0.0688	0.0089	0.0141	-0.0845
FBgn0005672	-0.4361	-0.2368	0.0948	0.1287	-0.0407	0.0485	0.0108	-0.029	0.1594	-0.834	0.0429	0.2044	-0.3172	0.0999	0.1219	0.2656	-0.0407	-0.1119	0.2999	-0.1967	-0.1477	0.2793	0.3074	-0.1519	0.3522	-0.0155	0.1484	0.2209	0.343	0.3604	0.3334	0.0883	0.2612	-0.1589	-0.3347	0.0478	0.5858	0.2392	0.0857	0.5193	0.2644	0.7066	0.3392	0.0984	-0.299	-0.3138	-0.0383	-0.0416	0.1701
FBgn0005674	-0.1009	-0.0925	-0.1565	0.1313	0.2962	-0.0973	0.2927	0.1791	0.3297	0.2337	0.2072	-0.0323	0.026	0.3986	0.178	0.0208	0.2356	0.0795	0.2209	-0.1217	-0.0743	-0.1141	0.3248	-0.213	0.3818	-0.1838	0.8193	0.3791	0.2182	0.252	0.2898	0.1131	0.0941	0.0977	-0.4725	-0.0587	0.3713	0.4228	-0.0331	0.1853	0.3672	0.4271	0.4646	0.2853	-0.1906	-0.3458	-0.499	-0.3316	-0.31
FBgn0005677	-0.2512	0.0237	-0.4221	0.3373	0.0544	0.2866	-0.3219	-0.3522	-0.2844	0.1932	0.1915	-0.1704	0.2159	-0.6631	0.1361	-0.1577	0.2583	0.3924	-0.1682	0.0971	-0.1612	-0.1024	-0.5413	-0.1126	-0.4173	-0.0381	-0.7031	-0.2043	-0.1085	-0.1861	0.1939	-0.2995	0.048	0.1881	0.2	0.1045	-0.6546	-0.2771	0.15	-0.4459	-0.3232	-0.4606	-0.1947	-0.221	-0.0554	0.1849	-0.0145	0.0907	0.0029
FBgn0005683	-0.3259	0.2905	-1.0719	0.2342	0.5331	0.0977	-0.6768	-0.0806	0.173	-0.3873	-0.3106	-0.4828	0.6595	-0.5239	0.4451	0.045	0.5884	0.988	-0.1234	0.0163	-0.3809	0.3667	-0.5481	-0.1485	0.1051	-0.5733	-0.2485	0.1348	0.4903	-0.4132	0.6118	0.2995	-0.6963	0.0085	-0.1475	0.5391	-1.3439	0.3928	0.091	-0.2698	-0.9179	-1.0908	-1.0877	0.7052	-0.1877	-0.13	-0.3328	0.1802	0.0801
FBgn0005694	-0.2955	-0.2085	-0.0627	0.2013	0.3945	0.1123	0.0229	0.2364	0.2424	0.0142	0.0828	-0.1181	-0.0106	0.3429	0.0043	0.0648	0.1114	-0.076	0.163	-0.0442	-0.0544	0.0489	0.2261	0.0346	0.5552	0.0926	0.6385	0.2226	0.1408	0.2282	0.2923	0.3433	0.0522	-0.0035	-0.4837	0.001	0.2857	0.3538	-0.1071	0.2242	0.2589	0.3204	0.3307	0.185	-0.0873	-0.0717	-0.3401	-0.1472	-0.1228
FBgn0005695	-0.0417	0.0264	0.2302	-0.1258	0.2328	-0.1682	-0.0385	-0.0275	0.2403	-0.0956	-0.0546	0.0464	-0.1954	0.3373	0.1001	0.1361	-0.0949	-0.2299	0.278	0.0661	0.1592	-0.1643	0.2996	-0.1369	0.8689	0.0462	0.5696	0.5156	-0.1319	0.1362	0.2313	0.5361	0.1493	0.1197	-0.2399	-0.33	0.4375	0.6712	-0.1086	0.1975	0.6495	0.46	0.3596	0.444	0.1953	0.0364	0.0779	0.0983	-0.0351
FBgn0005696	-0.5174	0.0881	-0.3364	-0.044	0.5247	0.1349	-0.7566	-0.305	-0.3352	0.4518	-0.0619	-0.0188	-0.2138	-0.4559	-0.0708	0.2144	0.1262	0.3716	-0.2782	-0.0196	0.1138	-0.5555	-0.187	-0.1487	0.002	-0.4492	-1.3554	0.0347	0.0061	0.1159	-0.3046	-0.1512	0.2459	0.632	0.0614	-0.0536	-0.1162	-0.1225	0.3047	-0.224	-0.7075	-1.0057	-0.0611	0.7848	-0.3964	-0.299	-0.2525	0.1959	0.1865
FBgn0005771	-0.0554	-0.1466	0.0824	-0.1275	0.0763	0.0083	0.2387	-0.065	0.321	-0.0952	0.0948	0.0823	-0.1259	-0.2187	-0.0194	-0.1508	-0.164	-0.1068	0.2276	-0.0509	-0.0984	-0.0231	0.2995	0.0666	0.4104	0.3539	0.6551	0.4624	0.3649	-0.1057	0.1176	0.6723	0.2536	0.0241	-0.3507	0.1279	0.7997	0.5378	0.1356	0.7181	0.5989	0.6904	0.8324	0.4142	0.0088	0.0695	0.114	0.1635	-0.0565
FBgn0005775	-0.5212	-0.7079	0.6704	-0.39	-0.5293	0.1463	-0.1419	0.2783	-0.0795	0.4307	0.0447	-0.0949	-0.5235	-0.6171	-0.7319	-0.6222	-0.1584	-0.4075	-0.0877	0.6146	-0.4036	-0.1044	-0.0713	0.2399	-0.4141	0.0795	-0.0986	0.2915	0.1309	0.761	0.1601	0.8629	0.625	0.5055	0.0672	0.4254	0.6645	-0.0406	-0.2402	0.5316	0.8198	0.623	0.2456	0.2754	0.2298	0.43	0.0247	0.195	-0.0895
FBgn0005777	-0.183	-0.121	-0.1662	0.2074	0.3969	0.237	0.1149	-0.1049	0.0955	0.1963	0.1399	-0.1056	0.053	-0.0613	0.2701	-0.021	0.0778	0.3827	-0.134	-0.0734	0.0574	-0.1295	-0.4288	-0.2025	-0.2158	-0.2082	-0.3392	0.0206	0.1753	-0.1454	0.0101	-0.2435	-0.0604	0.0562	0.21	-0.0927	-0.1565	-0.1369	0.0651	-0.274	-0.1222	-0.3904	-0.048	0.0524	-0.1119	-0.1355	-0.1868	-0.0171	-0.0921
FBgn0005778	-0.2082	-0.0272	-0.4384	0.2601	0.0545	0.0704	-0.4512	-0.0849	-0.2059	0.3121	0.1212	0.258	0.4355	-0.8105	0.1512	0.6272	0.2359	0.7279	-0.1015	-0.0881	0.2348	0.3393	-0.5131	-0.1978	-0.596	-0.618	-1.0013	-0.5424	0.2372	-0.3953	-0.2588	-0.6006	-0.0772	0.163	0.4568	-0.1306	-0.5352	-0.4813	0.4465	-1.34	-1.0768	-0.7537	-1.1052	-0.4536	-0.1524	0.0934	0.0563	0.1281	0.0806
FBgn0005779	-0.1197	3e-04	-0.6676	0.354	0.0191	0.1558	-0.0929	-0.2766	-0.3005	0.3043	0.2017	-0.1561	0.8734	-0.347	0.5918	-1.2174	0.0853	0.4661	-0.1424	-0.1276	0.3632	0.0709	-0.7667	-0.1514	-0.9135	-0.5301	-1.4116	-0.1645	-0.2824	-0.0776	-0.0472	-0.6337	0.2406	0.4179	0.6405	0.1882	-0.662	-0.1954	0.1617	-0.284	-0.7054	-0.26	-0.5388	-0.2032	-0.016	0.0962	-0.0077	0.1498	0.1106
FBgn0008635	0.116	-0.0807	-0.1836	-0.3142	-0.1256	-0.1017	0.2236	0.0571	0.023	-0.1106	-0.1279	-0.2957	0.0761	0.3688	0.2396	-0.3535	0.1371	-0.3585	0.1494	0.1092	-0.3332	0.0178	0.7514	-0.0516	0.2855	0.2294	1.2053	0.4661	0.2687	0.1084	-0.0712	0.3031	0.1081	-0.2942	-0.438	0.0028	0.2138	0.4077	-0.1878	0.1211	0.3086	0.2556	0.1544	0.112	0.0911	-0.0189	-0.1578	-0.2571	0.0012
FBgn0008636	-0.844	-1.0815	1.3334	-1.4072	-0.5279	-0.5225	-0.4159	0.4083	-1.3569	-0.1379	0.2345	-0.0432	-1.5724	-0.1725	-1.995	0.1717	0.2003	-1.7077	0.2559	0.3099	-0.2214	0.0693	-0.1086	-0.3718	-0.9791	-0.3208	-1.1107	0.1377	-0.5678	0.6824	0.3823	1.5285	-1.2159	-0.1924	-0.2509	-0.3858	0.5638	0.4879	0.4964	1.3688	0.7595	0.7022	0.2257	-0.2223	-0.5569	0.7106	0.5311	0.2156	-0.9497
FBgn0008646	-0.3437	-0.9371	-0.1432	0.0973	-0.8171	-0.4931	-0.1917	0.2733	-1.2271	0.0926	0.2895	-0.3907	-0.0158	-0.7592	-0.0782	-0.5476	0.0299	-0.1352	0.0177	-0.2278	-0.4302	-0.0217	0.1859	0.068	-0.4403	0.686	-0.358	0.0428	0.0872	0.3826	-0.0433	0.9915	0.3212	-0.0632	-1.4327	0.529	0.4177	0.6578	-0.4834	-0.1329	0.245	0.475	-0.0441	-0.1551	0.0122	0.4571	0.2471	0.6542	0.3112
FBgn0008651	-0.4567	-0.1682	-0.241	-0.3717	-0.3063	0.3989	0.1114	-0.0869	0.0658	0.4139	0.0463	0.2631	-0.5669	0.0359	-0.1227	-0.0809	-0.1284	-0.7975	0.542	-0.5531	0.1804	0.5157	0.0995	0.1606	0.1827	0.4343	0.6109	0.4273	0.2613	0.5254	0.4872	0.6655	1.0478	-0.3189	-1.0928	0.3895	0.585	-0.3132	-0.3987	0.4747	0.3543	0.2561	0.5391	-0.1109	-0.4914	0.2727	0.1918	0.2072	0.5229
FBgn0010014	0.3534	-0.3626	0.9415	-0.4061	-1.1214	-0.023	-0.119	0.2846	-0.1771	-0.209	-0.5369	-0.0663	-0.0557	-0.5365	-0.5816	-0.6704	-0.5462	-0.8888	-0.3999	0.2396	-0.4613	-0.2665	0.0227	0.5349	-0.5105	0.7552	-0.2396	0.2449	0.1008	0.4784	0.1719	0.6134	0.4109	0.6693	0.0971	0.4823	0.5173	0.1321	-0.4628	0.1971	0.7226	0.632	0.1458	-0.085	0.4812	0.6747	0.3359	0.2486	0.4057
FBgn0010015	-0.6203	-0.7084	-0.5442	-0.5623	-0.4919	-0.4963	-0.1058	-0.3166	-0.2151	-0.4492	0.1754	-0.1312	-0.0668	0.1097	-0.3333	-0.108	-0.0491	0.3426	-0.2342	-0.3792	-0.103	0.1295	0.9777	-0.4929	0.076	-0.4191	0.2365	0.5199	0.0616	0.5708	0.4255	0.8408	0.6355	-0.0222	0.0451	0.4108	0.3015	0.4216	0.3541	0.3523	0.1687	0.4532	0.3725	0.7854	0.2577	-0.0197	0.0475	0.1687	-0.0841
FBgn0010019	-0.9837	-0.2759	-0.6482	0.8712	-0.105	0.0895	-0.0857	0.6407	1.3273	0.8172	0.495	1.108	-0.4134	0.3176	-0.1428	0.1135	-0.0865	-0.5852	0.8333	-0.2776	0.2449	0.3254	0.6779	-0.1896	0.5626	-0.2817	-0.1504	0.534	-0.1627	0.3022	-0.0843	-0.4693	0.2626	0.0283	-0.2463	0.1147	0.1798	0.0818	-0.1933	0.1699	-0.0408	0.2058	-0.2633	-0.2562	-0.2891	-0.1369	-0.0786	0.0442	0.0027
FBgn0010038	0.1006	0.121	0.1275	-0.9154	-1.2776	-1.1921	0.0321	-1.0318	-0.5107	-1.1387	-0.5083	1.1988	-1.2271	0.1628	0.22	1.0442	-1.348	-0.8904	-0.6807	0.6338	0.805	-0.2652	2.1698	0.6673	-1.0598	0.3429	2.7997	-0.5801	-0.257	0.2353	-0.1749	0.7401	-0.5202	-1.1147	0.135	1.4499	1.0334	1.1985	0.5305	0.1661	-0.3507	0.5456	-0.1947	-0.09	0.0606	0.0972	-0.0422	1.5321	-0.2573
FBgn0010039	1.0386	0.7143	0.8414	0.1017	-0.2631	-0.2527	-0.0491	0.4597	-0.1258	-0.2676	0.0713	0.4162	-0.1117	-0.3346	-0.1645	-0.7837	-0.2791	-0.4581	-0.2547	0.4584	0.3085	-0.6697	-0.5646	0.5513	-0.8118	0.3699	-1.6675	-0.8902	-0.8006	-0.5306	-0.5218	-0.6038	-0.4555	-0.1984	0.771	-0.0307	-0.528	-0.8718	0.2261	-1.0521	-1.2284	-0.5314	-0.8841	-0.8809	0.5274	0.2397	0.2921	0.1002	0.033
FBgn0010040	1.1372	-0.9077	-0.4156	-0.3294	0.5899	-0.3859	-0.0726	-0.0844	1.5765	-0.6614	-0.5007	-0.3779	-0.5155	-0.5859	-0.1234	0.6058	-0.8707	0.1578	-0.2146	0.2127	-0.732	-0.3747	-0.6365	0.1803	0.1027	-1.2333	1.2465	0.9033	-0.466	1.2258	-1.0137	1.718	-0.1466	-0.2924	-0.3468	-0.1904	0.4482	-0.5723	-0.4549	0.0187	-0.1805	1.7524	1.1409	-1.5486	0.4693	1.57	1.8545	0.4073	0.0979
FBgn0010041	1.1423	-0.086	0.3136	-0.1067	-0.2301	-0.0115	0.2494	-0.4802	0.5649	-0.3484	-0.335	-0.2309	-0.3185	-0.6508	-0.6823	1.1966	0.1866	0.9051	-0.4128	1.0012	0.1198	-0.5202	0.2905	1.0832	-0.4016	0.2911	0.7262	-0.0296	0.3975	-0.8082	-1.5682	0.2437	-0.7283	-0.6137	0.886	-1.3985	0.4524	-0.3405	-0.0402	-0.2284	-0.7135	-1.0141	-0.2048	-0.9469	1.1113	0.2407	0.7596	0.1806	0.5749
FBgn0010042	1.0911	-0.1689	-0.4619	-0.3756	-0.637	-0.7052	1.3191	-0.1306	0.1466	1.5144	-0.5711	0.7095	-0.5617	-0.6321	-0.2003	1.7687	-0.112	-1.0567	0.5388	1.2042	0.1555	0.0118	0.4851	1.9067	1.6402	-0.477	-0.7506	0.6293	0.2858	0.5271	-1.0601	0.3477	-0.1928	-0.3386	0.2352	-0.2365	0.363	-0.6185	0.0423	0.3988	-0.2268	0.1289	-0.1122	-0.7942	-1.0897	0.5097	-0.5285	-0.0774	-0.2791
FBgn0010043	0.5527	0.5421	-0.5882	0.6441	0.189	-0.1617	0.4986	-0.5964	-0.938	-0.2435	-0.0569	-0.5298	-1.6757	0.3663	0.6069	1.9748	-1.5685	-0.4769	0.6367	-1.5058	-0.2759	-1.719	0.127	1.1004	-0.3264	0.8275	-0.1363	0.9624	0.4233	-1.0384	-0.7201	0.1455	-0.3517	-0.6177	1.0156	0.2265	1.006	0.0798	0.5403	1.0617	-1.3243	1.0207	0.1517	0.0832	1.2592	1.0836	0.8892	1.1701	0.3773
FBgn0010044	0.6472	0.3352	-1.675	1.5091	0.2974	0.7471	2.3432	-0.2605	0.4269	1.6826	0.2812	-0.4896	-1.9744	0.8008	1.3463	2.3562	-2.7671	-1.9298	0.3411	-0.0821	-0.5124	-0.3181	-1.4081	-0.7247	0.0987	0.705	1.6317	1.5812	1.9377	-0.0213	-0.091	-0.2701	0.805	-2.1058	0.8568	-0.6141	3.0169	1.8003	0.8864	1.4649	0.6584	0.2539	1.7101	-0.1967	-0.8321	-0.1588	0.4425	0.4324	0.3372
FBgn0010051	0.1034	-0.0739	0.1811	0.1654	0.0988	0.2589	0.2084	0.2222	0.4077	0.2406	0.2791	-0.1616	-0.2313	0.2425	0.1543	-0.3901	0.054	-0.5271	0.2241	0.293	-0.1859	-0.2107	0.0825	0.1835	0.3279	0.3833	0.7073	0.3503	0.0548	0.3283	-0.189	0.1859	0.0597	0.2458	-0.1393	-0.2914	0.6229	0.3157	-0.3645	0.5268	0.6142	0.5442	0.5315	0.0931	0.0869	-0.2806	-0.4142	-0.2768	-0.285
FBgn0010052	-0.0297	0.4369	0.9927	-0.4099	-0.0499	-0.5946	0.7065	-0.1088	0.2277	0.0939	-0.1353	0.2747	-0.2219	0.9246	-0.6025	-0.1524	-0.2006	-1.5849	0.2739	0.9629	0.8967	0.2535	0.2458	0.5213	0.8864	1.3424	1.0523	0.0643	-0.2707	0.3205	-0.1513	1.2067	-0.6715	-0.2752	-0.0706	-0.3712	0.3061	0.7544	-0.5166	0.256	0.0667	0.2785	-0.3287	-0.0368	0.6684	0.2334	0.0665	0.1331	0.2403
FBgn0010053	0.1376	0.2976	0.369	0.2774	-0.6904	-0.167	0.267	0.2938	0.5821	-0.525	-0.1164	0.2051	-0.7865	1e-04	0.2492	0.4341	-0.2668	-0.4663	0.381	0.1128	0.2119	-0.2831	-0.1566	0.1789	0.0245	0.6461	0.5574	0.2708	0.3382	-0.0729	-0.3016	-0.2942	-0.1832	-0.5181	-0.3074	-0.2021	0.5225	0.1485	-0.4635	0.4428	0.116	0.1757	0.6435	-0.2684	0.1903	0.1616	0.224	0.1928	0.1839
FBgn0010078	0.1991	0.1243	0.573	-0.6361	-0.2653	-0.5931	0.005	0.2337	0.2263	-0.1334	-0.3552	-0.0364	-0.188	0.403	-0.0473	0.4066	-0.2615	-0.5266	0.3275	-0.2557	-0.0727	0.2178	0.3662	0.0504	0.1632	0.4107	0.6009	-0.2579	0.0797	-0.0506	-0.0646	-0.1276	1e-04	-0.2582	-0.4906	-0.103	0.2362	0.0294	-0.1231	0.3483	-0.0161	0.2507	0.1214	0.013	0.0755	0.0806	0.3538	0.1217	0.3086
FBgn0010097	-0.8812	0.4681	0.0768	1.0928	1.8621	0.0405	0.2378	0.2341	-0.3033	-1.0925	-0.21	-0.1669	1.4137	-1.8105	0.6268	1.3031	1.4347	0.7803	-0.2872	0.8189	1.0876	1.3523	-1.0636	-0.3898	-0.3151	-1.2399	0.0211	0.0088	-0.7676	-1.1115	1.0609	0.0424	-0.5711	0.3504	-0.4038	0.9261	0.3875	-0.1563	-0.8472	-0.1394	-2.1613	-0.3013	-0.0848	2.4009	-0.3382	-0.7522	0.6294	0.8884	0.5719
FBgn0010100	-0.1034	0.0504	0.2266	-0.2882	-0.7755	-0.648	-0.102	-0.0394	0.0392	-0.5823	0.2039	0.3953	-0.2279	0.4242	-0.5069	-0.2765	-0.222	-0.35	-0.3037	-0.4315	-0.427	-0.0927	0.5469	-0.2984	0.053	0.0947	-0.5882	-0.2371	-0.836	0.3635	0.161	0.1445	0.4509	-0.0962	-0.1117	0.7279	0.5398	0.1178	0.0931	0.3532	0.4835	0.3759	0.543	0.2522	0.2366	-0.2357	-0.0166	-0.3485	-0.5373
FBgn0010105	-0.3774	-0.202	-0.0833	0.1595	0.0712	-0.343	-0.4769	0.0108	-0.2679	0.1522	0.4209	-0.297	0.6317	0.2732	0.0139	-0.1832	-0.2048	-1.0651	0.8656	-0.3949	-0.2575	0.0697	0.7291	-0.4183	0.715	0.2287	0.2563	0.5452	1.0814	0.5847	0.1975	0.7734	0.3138	-0.0464	-0.7078	0.4962	0.7671	0.6641	0.1334	0.3706	0.3809	0.3896	0.4903	0.1518	-0.0616	-0.1053	0.0356	0.3212	0.1492
FBgn0010113	-0.4909	-0.1027	-0.6653	0.3392	0.5314	0.4406	0.1863	0.3223	0.5988	0.6212	0.2128	0.1306	0.0976	0.1546	0.339	-0.1979	0.52	0.339	0.4251	-0.1534	0.0081	0.0254	-0.0547	-0.2849	0.445	-0.374	0.2643	0.3966	0.1875	0.1103	0.0982	0.0759	0.0759	-0.0727	0.018	0.0537	0.3023	0.1807	-0.1094	0.1691	0.4283	0.1598	0.4123	0.4101	-0.3264	-0.582	-0.5653	-0.0859	-0.2116
FBgn0010114	-0.3221	-0.6741	0.447	-0.3299	-0.7334	0.1245	-0.3446	0.0729	-0.2297	0.17	-0.2005	-0.2165	-0.3362	-0.5181	-0.8467	-0.6709	-0.0973	-0.9096	0.0745	0.2193	-0.7676	-0.076	0.1061	0.3201	-0.5301	0.0301	-0.0083	0.2916	-0.0525	0.6756	0.6315	0.6636	0.4881	0.6559	-0.1291	0.2339	0.5168	0.3641	-0.1934	0.4781	1.0314	0.5639	0.3911	0.003	0.008	0.1039	0.1573	0.1854	0.1085
FBgn0010173	0.1312	-0.2772	-0.2594	0.2849	0.2433	-0.0046	0.199	0.0632	0.3638	0.4173	0.2558	-0.0061	0.1454	-0.0819	0.3618	0.211	0.001	0.5122	-0.118	0.1145	0.2514	0.1321	-0.168	0.0386	0.1207	-0.1968	-0.0684	0.1222	0.265	-0.0513	0.0851	-0.286	-0.1258	-0.2517	0.1753	0.1411	0.2258	0.1183	-0.0013	0.0755	-0.1454	0.0363	0.0681	0.2051	-0.0563	-0.1982	-0.0978	0.1387	-0.0953
FBgn0010194	-0.1857	-0.4117	0.0845	-0.3282	0.4906	0.2472	-0.0059	0.1613	0.1847	0.215	-0.0194	0.038	0.1209	0.1373	0.1259	-0.579	0.3523	0.0294	-0.4978	-0.5796	0.024	0.3323	0.105	-0.1497	0.2776	-0.5061	0.3389	-0.0602	-0.0848	0.3344	0.1928	0.5471	0.3677	0.4476	-0.0154	-0.0462	-0.0659	0.2312	-0.233	-0.2372	0.5397	-0.445	0.107	0.0033	-0.3918	-0.068	-0.3279	0.208	-0.3565
FBgn0010197	-0.172	0.793	-0.4086	0.9794	-0.0849	-0.5613	0.9226	0.9529	0.8099	0.5955	0.2248	0.545	0.2814	-1.2247	0.7602	0.8619	-0.0271	0.0237	0.4862	0.1706	-0.657	0.4175	-0.0705	-0.6515	0.1504	-1.2901	-0.248	0.5949	0.3397	0.6557	0.3378	0.4728	-1.2256	0.0431	0.6921	0.1693	0.3355	-0.661	1.3117	0.4721	1.0297	0.4238	-0.3282	-0.2613	-0.3186	-0.657	-1.5624	-1.0996	-0.5745
FBgn0010198	0.1534	0.1083	0.4713	-0.4507	-0.1198	-0.4367	0.0504	0.3179	0.3103	-0.1035	-0.2818	0.1168	-0.2914	0.3908	-0.1032	0.514	-0.2248	-0.6159	0.2245	-0.2446	-0.0867	0.2629	0.5259	0.0543	0.3472	0.4321	0.7715	-0.0365	0.223	-0.0028	-0.0177	-0.0351	0.08	-0.0685	-0.4203	-0.0487	0.2554	0.1746	-0.0942	0.4515	0.059	0.3205	0.2499	0.1104	0.0743	0.0976	0.2382	0.0618	0.2258
FBgn0010213	0.3729	0.092	0.7228	-0.4832	-0.6939	-0.6953	-0.2484	-0.1908	-0.1184	-0.657	-0.2727	0.1073	-0.4881	-0.007	-0.5777	-0.0208	-0.3214	-0.4512	-0.3024	-0.1673	-0.2601	-0.1025	0.3366	0.0388	-0.2122	0.3076	-0.4026	-0.5252	-0.5919	-0.1379	-0.0418	-0.0706	0.0405	-0.3927	0.0985	0.3928	-0.0223	-0.1391	-0.1233	-0.0989	-0.1482	0.0236	0.0638	0.0069	0.3854	0.1759	0.3671	0.0514	-0.0981
FBgn0010215	0.0557	0.2343	-0.0363	-0.0381	0.1255	0.0027	0.0597	0.0522	0.1532	-0.0978	0.1409	-0.0462	0.0591	0.0117	-0.1984	-0.2274	0.1378	-0.0419	0.0969	0.0698	-0.1366	-0.2242	0.057	-0.0892	0.2346	0.2033	0.2475	0.0756	-0.0075	0.0943	0.0559	0.2847	0.0573	-0.1039	-0.0774	-0.071	0.1083	-0.0712	-0.0793	0.137	0.1383	0.0191	-0.002	0.0757	0.1566	-0.2324	-0.1402	-0.0844	-0.1127
FBgn0010217	0.4282	0.2686	0.7546	-0.5462	-0.9104	-0.9454	-0.2057	-0.392	-0.2107	-0.9128	0.1201	0.2601	-0.4261	0.175	-0.8345	-0.249	-0.5627	-0.6562	-0.6537	-0.2381	-0.4632	-0.2495	0.3704	0.0179	-0.3454	0.46	-0.7552	-0.5634	-0.9828	0.1194	0.0397	-0.0101	0.1756	-0.2786	0.2329	0.6536	0.1766	-0.1505	-0.152	-0.0912	0.1126	-0.0166	0.1847	0.2236	0.7204	0.0529	0.4195	-0.1419	-0.4072
FBgn0010220	-0.2256	0.0676	0.2133	-0.0463	0.3642	-0.0567	0.147	0.2203	0.1091	-0.1548	-0.2158	0.1076	0.0484	0.0274	-0.0778	0.3174	0.1172	0.0149	0.0863	-0.3	-0.0023	0.2131	0.4443	-0.1297	0.2131	-0.1495	0.4743	-0.032	0.2774	0.0031	0.2044	0.0522	-0.0483	-0.2762	-0.3101	0.044	0.1459	0.351	0.1662	0.2753	-0.1078	0.0875	0.333	-0.2156	0.1206	-0.3405	-0.283	-0.2308	-0.0307
FBgn0010222	0.6608	-0.0517	0.4019	1.3025	0.0656	-0.3593	0.4488	-0.0706	0.9121	-0.6794	0.018	0.1046	-0.5467	0.1761	0.0831	1.1316	-0.5077	-0.9759	-0.3713	0.5499	0.3124	-1.0159	-0.4463	0.3648	0.6439	0.6777	0.3479	-0.2364	-0.6875	-0.1508	-0.4801	0.1986	-0.5684	-0.567	0.0661	-0.6407	0.0224	0.0859	0.6858	-0.4218	-0.5952	-0.0498	-0.1621	-0.576	0.0252	-0.0823	-0.1834	-0.2162	-0.7963
FBgn0010223	-0.6726	-0.2236	-0.5112	-0.0246	0.1533	0.3168	-0.5818	-0.0659	0.0201	-0.5106	0.0709	-0.6136	-0.7382	-0.2658	-0.1487	0.1235	-0.3336	-0.2553	0.2122	-0.4315	0.0977	0.1609	0.248	-0.0128	0.2767	0.1335	0.2392	0.8724	1.3438	0.3426	0.358	-0.2828	0.51	0.137	0.008	-0.0482	1.2681	-0.1539	0.4693	1.3238	1.2257	0.4369	0.8468	0.7341	0.161	-0.0319	0.3113	-0.0506	0.1051
FBgn0010225	0.6363	0.6103	1.1275	0.3902	-0.1341	-0.1226	0.4868	0.5765	0.5939	-0.2946	0.3029	0.351	-0.6226	0.5575	0.1565	0.2383	-0.3355	-1.2527	0.1958	0.3656	-0.0982	-0.6799	-0.5328	0.0047	0.135	0.3166	0.0626	-0.2801	-0.1763	-0.1354	-0.7458	-0.36	-0.5212	-0.0926	-0.2082	-0.776	0.4768	0.3576	-0.6461	0.5921	0.3248	0.4998	0.4296	-0.366	0.1037	-0.3619	-0.1233	-0.3757	-0.69
FBgn0010226	0.4659	0.0364	0.3974	-0.1439	-0.4447	-0.4966	-0.1112	-0.3988	-0.4289	-0.4543	0.2754	0.0563	0.2335	-0.3972	-0.4103	-0.5654	-0.0384	0.177	-0.9079	0.0477	-0.4106	-0.4427	0.4144	0.3287	-0.5095	0.1447	-1.822	-0.0958	-1.0746	-0.0472	-0.3925	0.0952	-0.0286	-0.193	0.4886	0.4835	-0.6512	-0.7511	0.2431	-1.0823	-0.3818	-0.4268	-0.2967	3e-04	0.5503	0.3647	0.329	-0.0121	-0.2201
FBgn0010228	0.4911	-0.2993	0.2113	-0.4256	-0.4994	-0.5003	0.0122	-0.2006	-0.0113	-0.3744	-0.0223	0.0143	-0.3748	-0.0104	-0.1245	0.0892	-0.2036	-0.3045	0.1077	0.1517	-0.0699	0.0816	0.6873	0.3901	-0.0099	0.7265	0.6174	0.2861	0.1774	0.2338	0.3208	0.4658	0.4117	0.1101	-0.3226	0.2718	0.7167	0.4225	0.3012	0.6554	0.5158	0.6862	0.6722	0.1933	0.1498	0.2565	0.2853	0.1338	0.2224
FBgn0010235	0.1648	0.1501	0.2355	-0.1253	-0.1642	-0.1117	-0.0916	-0.3239	-0.0152	-0.232	-0.2069	-0.2585	-0.1213	-0.1091	-0.1444	-0.1219	-0.1534	-0.199	-0.1094	0.0879	-0.0152	-0.1673	0.1057	0.133	-0.2042	0.2572	0.1009	-0.0413	0.0665	-0.1306	-0.0214	0.2066	-0.0938	-0.4651	-0.0032	-0.2749	0.0785	0.0349	-0.1245	0.1278	0.0632	0.0614	0.1337	-0.0222	0.2066	0.0129	0.1494	0.0954	0.0121
FBgn0010238	0.1592	-0.0206	0.1709	-0.2724	-0.1637	-0.3698	0.0947	0.03	0.3922	-0.235	-0.0208	0.0372	0.0143	-0.2128	-0.0759	-0.1816	-0.0963	-0.254	-0.1142	0.171	0.0238	-0.135	0.2638	0.3424	0.1314	0.3839	0.3482	0.0373	-0.2329	0.1686	-0.1574	0.1969	0.046	-0.2398	-0.0858	0.0439	0.0114	-5e-04	0.1907	0.0935	0.0374	0.2996	0.1396	-0.0153	0.1847	0.2588	0.3382	0.2305	0.2818
FBgn0010240	-0.1132	-0.3085	1.0351	-0.2927	-0.1387	-0.2226	-0.7131	0.1223	-0.4857	-0.1819	-0.8115	-0.3776	-1.7562	-1.3729	-0.5751	-0.6827	-0.3285	-0.6217	-0.3538	0.2082	-0.0238	-0.2648	0.2609	0.4965	-0.4943	0.4721	-0.9863	0.2825	0.1097	0.1536	0.0164	0.7397	0.279	0.7136	0.0673	-0.2323	0.339	-0.1916	-0.5529	-0.1147	0.1112	0.6355	-0.5974	0.0032	0.0773	-0.2646	0.4883	-0.0223	0.4964
FBgn0010241	-0.6319	-0.0053	-0.1709	1.1386	-0.1444	0.2363	0.2564	-0.1392	0.345	0.0158	0.1449	-0.6223	-0.5816	-0.17	0.3057	0.0204	-0.2426	-0.1986	0.6167	-0.3444	-0.145	0.4431	-0.5516	0.0785	-4e-04	-0.0257	1.0487	1.0265	1.164	0.3925	-0.0057	-0.6316	0.4776	0.0968	-0.1255	-0.0531	1.2915	-0.1404	0.689	1.2799	1.2133	0.1521	0.7847	0.9906	-0.1042	-0.0221	-0.1905	0.0948	0.2721
FBgn0010246	-0.6252	0.0742	-1.096	-0.1885	-0.322	0.3014	-0.0587	0.1512	-0.0577	0.8327	-0.3134	-0.9052	-0.6299	0.2117	0.304	0.0272	-0.083	-0.2392	0.541	-0.8668	-0.0035	0.561	-0.1138	-0.2162	-0.7221	0.0905	0.7661	0.9821	1.4676	0.5232	-0.2859	-0.6534	0.6995	-0.2602	-0.2103	-0.3325	2.0339	0.1165	0.5371	1.3392	1.3855	0.5049	1.1575	0.8669	-0.5757	0.1223	-0.0435	-0.0087	0.1669
FBgn0010247	0.1886	0.2625	-0.0864	0.3791	0.5661	0.3797	0.402	0.3336	0.4693	0.2605	-0.0158	0.0609	0.3266	0.0506	0.4926	0.3495	0.6234	0.7407	0.3441	-0.08	0.35	0.3751	-0.0989	0.0576	0.2835	-0.1538	0.318	0.1566	0.4577	0.0643	0.4077	0.2465	-0.0509	-0.125	-0.036	0.1211	-0.1965	0.0603	-0.0179	0.1944	-0.1128	0.0587	0.3166	0.3316	-0.048	-0.114	0.1675	0.1524	-0.0282
FBgn0010258	0.4459	0.3457	-0.0886	0.0371	0.2088	-0.0459	-0.2257	-0.32	0.1988	-0.5935	-1.0425	-0.6443	0.7364	-0.6566	0.1156	0.3864	0.712	0.8331	-0.9387	-0.0657	0.3054	0.6463	-1.8016	0.3691	-0.2213	-0.302	-0.8252	-0.4509	0.1807	-0.7769	1.2053	0.0135	-0.6732	-0.4455	-0.0723	-0.0625	-1.8822	0.2677	-0.1386	-0.3228	-0.9902	-1.2081	-0.8989	1.1275	0.0398	-0.0335	-0.0697	0.0265	0.048
FBgn0010263	-0.5179	-0.4128	-0.2163	-0.0662	-0.2287	0.0683	0.2499	-0.1025	0.1985	0.1998	0.3315	0.0978	0.102	0.3538	-0.202	-1.3534	0.2375	-0.1021	0.1512	-0.4836	-0.487	0.3273	0.6819	-0.5327	0.4325	-0.107	-0.2925	0.1801	-0.2097	0.55	0.4994	0.2956	0.5096	0.0791	-0.2523	0.5139	0.3037	0.232	-0.0101	0.1347	0.3596	0.304	0.3095	0.2546	-0.1292	-0.123	-0.0988	-0.2728	-0.2648
FBgn0010265	0.1537	0.0889	0.4696	-0.4504	-0.1499	-0.4717	0.0062	0.2822	0.3084	-0.1089	-0.3806	-0.0085	-0.3024	0.4018	-0.0919	0.4052	-0.2128	-0.5233	0.2636	-0.2515	0.0589	0.2029	0.3355	0.0372	0.2272	0.3454	0.635	0.0062	0.1684	-0.0101	-0.0105	-0.0852	0.0821	-0.1655	-0.4345	-0.0827	0.2926	0.2102	-0.0611	0.4484	0.1124	0.3659	0.2772	0.0872	0.0493	0.0083	0.1427	0.0226	0.093
FBgn0010269	-0.1193	-0.32	0.2462	-0.1225	0.0567	0.0016	0.0311	0.0186	-0.1692	-0.2563	-0.2571	0.2657	-0.4601	0.4139	-0.3023	0.2098	-0.2642	-0.2643	-0.3016	-0.0734	-0.2531	0.0428	0.7431	-0.1572	0.5578	0.131	0.5879	0.3921	0.2648	0.3301	-0.0059	0.8356	0.0111	0.0981	-0.4224	0.1674	0.3038	0.2302	-0.012	0.4242	0.5354	0.7092	0.1923	0.1829	0.0069	0.2183	-0.0593	0.099	-0.1394
FBgn0010278	-0.1171	0.1058	-0.2044	0.3419	0.5528	0.1268	0.1441	0.0016	0.4008	-0.1786	-0.3135	-0.1794	0.2088	0.2043	0.1344	0.3356	0.4488	0.4699	-0.03	-0.0209	-0.0979	0.5794	-0.1008	-0.012	0.4854	-0.347	0.3196	0.2866	0.4005	-1e-04	0.721	0.1041	-0.1538	-0.1142	-0.2151	0.0029	0.0736	0.5269	0.317	0.1374	-0.0748	-0.1477	0.2187	0.6189	-0.2384	-0.2995	-0.5583	-0.234	-0.4064
FBgn0010280	-0.3114	-0.1295	-0.2458	0.236	0.2	0.2391	0.0019	0.028	0.1944	0.2499	0.2013	-0.1159	0.1752	0.0191	0.1506	-0.1871	0.1646	0.1277	0.0625	0.0114	0.026	0.006	-0.0097	-0.1759	0.3067	-0.1549	0.0822	0.0681	-0.0485	0.0827	0.1276	0.0022	-0.0688	0.1243	-0.0072	-0.0928	0.1383	0.1428	-0.0384	0.031	0.1852	0.1686	0.2018	0.1118	-0.2298	-0.4224	-0.3144	-0.2021	-0.2695
FBgn0010282	-0.1107	-0.0449	-0.4533	-0.0168	0.2531	0.0227	0.0059	-0.0025	0.018	-0.0757	-0.1989	-0.1405	0.3069	-0.2723	0.1978	0.0423	0.1374	0.3961	-0.0664	0.0151	-0.0404	0.1376	0.0118	-0.1113	0.2041	0.0348	0.2252	-0.1563	0.1949	-0.0681	0.116	0.1366	0.0313	-0.3089	-0.0929	-0.0672	-0.3971	0.0605	-0.0796	-0.1467	-0.3052	-0.1704	-0.0713	0.2063	-0.1667	-0.1274	-0.212	-0.1545	-0.1937
FBgn0010287	0.0139	0.015	-0.3116	0.1566	0.3493	0.0216	-0.0092	-0.3932	-0.0874	0.3681	0.0616	0.0672	0.2147	-0.4468	0.3419	0.3414	-0.0336	0.48	-0.049	-0.23	0.2582	0.4935	-0.6742	-0.1024	-0.7763	-0.1408	-1.3507	-0.1066	0.3685	-0.1972	0.0456	0.094	0.0649	0.3499	0.2997	-0.3402	-0.6865	0.0715	0.3166	-0.2187	-0.8778	-0.692	-0.5092	0.0721	-0.0565	-0.033	0.3558	0.0498	-0.3468
FBgn0010288	0.0514	0.1353	-0.1439	0.2054	-0.0568	-0.0228	-0.0785	-0.0834	-0.2489	-0.0748	0.0104	0.0138	0.083	-0.2831	-0.1541	-0.113	-0.0713	0.2097	-0.3155	0.1045	0.1288	-0.3188	0.116	0.155	-0.2313	-0.1498	-0.5694	-0.1205	-0.2985	-0.1511	-0.2211	-0.0196	-0.2061	-0.0713	0.2909	-0.0687	-0.5667	-0.4069	0.2051	-0.797	-0.4032	-0.5415	-0.3844	0.0076	-0.0161	0.056	0.1395	-0.0334	-0.0512
FBgn0010292	-0.1167	-0.0793	0.1405	0.0676	0.1891	-0.2102	0.013	0.0708	0.0183	-0.1237	-0.3047	0.0745	0.1327	0.1423	-0.1645	0.5181	0.0298	-0.2477	-0.0113	-0.1703	-0.0872	0.2478	0.4215	0.039	0.2346	0.1321	0.5231	0.1679	0.431	0.136	0.0903	-0.0776	-0.0051	0.2245	-0.3046	-0.0267	0.369	0.2772	0.1479	0.4452	0.2209	0.1582	0.368	-0.0471	-0.0534	0.1148	0.1462	-0.2246	-0.0959
FBgn0010300	-0.4858	-0.5187	-0.3307	-0.0757	0.7552	0.4514	0.4602	0.2047	0.4806	0.1703	0.2485	-0.0889	0.6788	0.5477	0.4052	-0.3375	0.5837	0.5687	0.1504	0.0502	-0.107	0.412	0.9969	-0.1609	0.865	-0.9066	1.2404	0.8693	0.1282	0.386	0.1648	0.1139	0.4069	0.1432	-0.3671	0.3668	0.1805	0.3687	0.3051	0.2697	0.7349	0.6633	0.3393	0.6342	0.0225	-0.2755	-0.0876	0.0065	-0.2984
FBgn0010303	-0.4482	-0.2822	0.1229	0.1511	0.3111	0.3587	-0.0307	0.1889	0.3051	0.1739	0.1905	-0.3255	-0.1449	0.4642	-0.0318	-0.5028	0.1738	-0.1911	-0.0184	-0.1223	-0.3545	0.072	0.3044	-0.1629	0.5456	-0.0832	0.5507	0.3926	0.0461	0.2393	0.2166	0.2939	0.2616	0.3361	-0.312	0.1156	0.5908	0.2777	-0.0126	0.4225	0.6197	0.595	0.4444	0.3606	0.0319	-0.2462	-0.3362	-0.0512	-0.2263
FBgn0010309	-0.269	-0.0799	-0.2886	0.3395	0.2245	0.1035	0.0579	0.0534	-0.1298	0.4109	0.3139	-0.0479	0.3956	-0.2236	0.2907	-0.0589	0.3791	0.5632	-0.1329	0.0037	0.2878	0.2365	-0.2476	-0.1452	-0.1771	-1.2063	-0.7525	-0.3018	0.0706	-0.2037	0.1418	-1.1856	-0.0086	0.2584	0.1569	0.1623	-0.4299	-0.0011	0.3099	-0.5627	-0.2428	-0.2816	-0.3007	0.1976	-0.2068	-0.0936	-0.2311	0.0389	-0.1299
FBgn0010313	-0.4291	-0.7404	-0.1423	0.0564	0.1992	0.2629	0.3506	0.3384	0.3872	-0.0057	0.0396	9e-04	-0.0976	0.1945	-0.0577	-0.2615	0.1324	-0.339	0.2766	-0.0529	-0.1113	0.028	0.3287	-0.0405	0.6946	0.0226	0.5096	0.3734	0.1999	0.3827	-0.13	0.4425	0.2779	0.0787	-0.5648	0.11	0.4413	0.2039	-0.5233	0.2855	0.4452	0.4568	0.4435	0.3961	-0.1242	-0.1719	-0.1418	-0.0023	-0.1565
FBgn0010314	-0.2587	-0.2979	-0.6724	0.408	0.4959	0.3435	-0.1431	-0.1093	0.0349	0.2945	0.5016	0.1492	0.5776	-0.7754	0.6056	0.1638	-0.4499	0.6664	-0.4284	-0.0936	0.0605	0.3144	-0.6051	-0.2	-0.1937	-0.7017	-1.3571	-0.1459	-0.0101	-0.1125	-0.108	0.0085	0.0865	0.4122	0.0675	0.0038	-0.4726	0.0249	0.1888	-0.5579	-0.602	-0.7355	-0.7142	0.1387	-0.2318	-0.1232	-0.3743	0.0437	0.1468
FBgn0010315	-0.2377	0.1684	0.3986	-0.1157	0.5651	-0.0719	0.1407	0.264	0.224	-0.0176	0.0622	-0.0527	-0.0936	0.7579	-0.1344	0.1347	-0.0827	-0.211	0.3988	-0.2208	-0.2985	0.025	0.6728	-0.2033	0.3233	0.3065	0.9694	0.8548	0.6034	0.1007	0.0252	0.1599	0.1131	0.047	-0.7407	-0.4048	0.4936	0.5065	0.0362	0.5537	0.5558	0.4034	0.3478	0.2386	-0.1376	-0.3633	0.0893	0.2645	0.2004
FBgn0010316	-0.2271	0.0728	0.0087	0.0994	0.381	-0.0924	-0.1564	-0.0296	0.0248	0.1936	0.0057	0.0352	-0.1733	0.2227	0.2557	-0.1464	0.4319	0.0316	-0.0288	-0.2562	-0.265	0.3606	-0.0021	-0.0595	0.2736	0.2425	0.2212	0.3381	0.1885	0.1824	0.2816	0.2925	0.0432	0.3246	0.0512	0.2004	0.251	0.2904	0.0193	0.2294	0.1135	0.3443	0.2379	0.217	0.0102	-0.3229	-0.1497	-0.0979	0.015
FBgn0010317	0.5403	-8e-04	0.3115	0.1298	0.9372	-0.3413	-1.134	-0.1176	0.2573	-0.2553	-0.6783	-0.7839	0.2875	-0.4046	0.2482	-1.4209	0.0559	0.6498	-1.0522	0.1482	0.1304	-0.1895	-0.7804	0.4443	-0.5887	-0.0734	-0.9547	0.3756	0.2108	-0.2395	0.5974	0.5552	0.1504	0.7681	0.2721	0.0582	-0.0181	0.2007	-0.453	0.0349	-0.3018	0.0377	0.1979	1.0101	-0.3538	-0.0724	-0.4613	0.0109	0.4466
FBgn0010323	0.5914	0.7912	0.1385	0.6629	1.4071	-0.5152	-0.1979	-1.4305	-1.1524	-1.209	-0.6216	-1.725	0.1774	-0.3173	0.6583	1.1834	-0.1891	0.0429	-0.7599	-1.5215	0.848	-0.4891	-0.7981	0.4533	-0.443	0.1653	-0.1274	-0.1069	0.1263	1.4316	0.2174	0.6827	0.462	1.7475	1.2203	0.8525	0.3282	0.478	-0.1299	-0.1008	-0.2399	-0.3714	-0.9471	-0.4494	-2.405	0.2814	1.5417	0.2367	-0.119
FBgn0010328	-0.3016	-0.2936	-0.0548	0.0604	0.4269	0.0219	0.0741	0.202	0.3011	-0.0133	0.0819	-0.0878	0.1249	0.4204	0.0333	-0.1892	0.22	0.2211	0.0198	-0.013	-0.0991	0.1358	0.2903	-0.0894	0.4822	0.0954	0.6325	0.4892	0.2234	0.3075	0.2192	0.1662	-0.0294	-0.0535	-0.3775	-0.0624	0.4967	0.3249	0.048	0.4809	0.4326	0.3256	0.4621	0.3333	-0.0802	-0.3069	-0.1677	-0.0512	-0.2268
FBgn0010329	0.3301	-0.2555	0.3519	-0.1179	0.019	0.5951	0.106	0.1903	-0.1096	0.4023	0.2279	-0.3708	-0.3663	-0.3722	-0.4322	-0.6018	-0.1801	-0.5599	-0.1358	0.1787	-0.4922	0.2532	-0.0336	0.1684	-0.0397	-0.7703	-0.4488	0.3861	-0.2957	0.793	0.2496	0.754	0.5494	0.7593	-0.0703	0.0141	0.0708	0.1506	0.0084	-0.2434	0.5472	0.3873	0.2518	-0.2532	0.2138	0.1255	-0.1759	0.1916	0.0493
FBgn0010333	0.0953	0.0728	0.2139	-0.0609	0.1209	-0.1607	0.0713	0.0918	0.1857	-0.075	-0.0992	0.0352	0.0096	0.4578	0.1341	0.1268	0.175	-0.2664	0.3392	-0.1949	-0.0567	0.1938	0.5091	0.0677	0.3424	0.207	1.0376	0.3417	0.2182	0.0864	-0.0517	0.1512	0.0454	-0.109	-0.0732	0.0559	0.1667	0.2257	-0.1144	0.3015	0.2016	0.1162	0.2825	0.1326	0.0017	-0.0318	-0.1618	-0.1196	-0.0155
FBgn0010339	-0.1144	0.2415	-0.1198	-0.0087	0.1835	-0.1878	-0.0873	-0.122	-0.2018	0.0119	-0.2372	-0.1586	0.2662	-0.1333	0.1303	0.2001	-0.0791	0.3074	-0.0097	-0.0297	0.066	0.2811	-0.1141	0.0292	-0.0423	-0.0382	0.1598	-0.0525	0.2554	-0.1378	0.0882	-0.232	-0.0471	-0.1736	-0.0344	0.0737	-0.3126	-0.0208	0.1292	-0.0439	-0.2289	-0.414	-0.1038	0.1945	-0.1148	-0.0738	-0.0489	-0.0993	-0.0617
FBgn0010340	0.2624	0.4559	0.393	-0.097	-0.3112	-0.6029	-0.384	0.1675	0.0029	-0.3148	-0.3219	-0.1314	-0.0126	-0.0201	-0.2726	0.0486	-0.2639	-0.082	0.0116	0.168	0.3981	0.0553	0.0103	0.0079	0.0127	0.2644	0.0661	-0.0879	-0.0702	-0.1919	0.3175	-0.3521	-0.0757	-0.0193	-0.1881	-0.236	0.3057	-0.0919	-0.268	-0.4452	-0.1242	0.1767	-0.145	0.2743	0.1072	-0.189	-0.0863	0.1253	0.0732
FBgn0010341	0.248	-0.0026	0.1521	-0.1446	0.0133	-0.0238	-0.0012	-0.0087	0.2004	-0.0171	-0.177	-0.2305	-0.4249	0.1479	-0.065	-0.2162	-0.2386	-0.3027	-0.1062	0.1594	-0.0874	-0.0711	0.2017	0.1255	0.0028	0.3094	0.6168	0.3429	0.3019	0.0364	-0.2852	0.0616	-0.0688	-0.4067	-0.1721	-0.2411	0.5989	0.0915	-0.0572	0.3218	0.2903	0.1639	0.2744	0.2329	0.163	0.1642	0.1225	0.0593	0.203
FBgn0010342	0.0485	-0.498	0.206	-0.05	0.6094	-0.1622	-0.4258	-0.4735	0.0826	-0.2509	-0.5481	-0.5628	0.0277	-0.1632	-0.2776	0.2249	0.0435	0.3977	-0.017	-0.0988	0.3408	0.03	-0.0125	0.1314	-0.0165	0.0571	0.0799	-0.0036	0.1156	-0.1287	0.2645	-0.0301	0.1968	-0.0674	0.089	0.2452	-0.315	0.3367	-0.2376	0.0771	0.2049	-0.4507	0.2301	0.3949	0.0284	-0.0405	0.1526	0.4177	-0.01
FBgn0010348	0.1827	-0.0577	0.1705	-0.1949	-0.0472	-0.1527	0.1259	0.0188	0.0806	-0.1194	-0.1173	-0.1659	-0.1649	0.3017	0.1541	0.037	-0.0252	-0.3271	0.1124	0.0379	-0.0031	0.0491	0.4924	0.1781	0.1165	0.377	0.8419	0.2531	0.2007	0.0486	-0.038	0.2639	0.1833	-0.2969	-0.3915	-0.2485	0.2811	0.2636	-0.2092	0.2023	0.1945	0.2504	0.1711	0.0928	-0.0393	0.1748	0.0788	0.023	0.1036
FBgn0010350	-0.107	-0.1584	0.1445	0.2784	-0.2267	0.0231	0.5929	0.1126	0.2051	0.1176	0.2153	0.2137	0.0462	-0.0368	-0.0547	-0.1302	0.089	-0.4036	-0.0041	0.0668	-0.1726	0.0092	-0.3034	0.1165	0.2551	0.2714	-0.4131	0.0587	-0.145	0.1824	-0.0499	0.0014	0.057	0.1149	0.1403	-0.0668	-0.019	0.0238	-0.3247	-0.1281	0.0111	0.03	0.0393	-0.189	0.2094	-0.0152	-0.2046	-0.1411	-0.1242
FBgn0010352	-0.2976	0.1419	0.184	0.2598	-0.4549	-0.2746	0.1189	0.1422	0.1927	-0.2886	0.3282	0.4721	-0.3298	0.5957	-0.1211	-0.2004	-0.2029	-0.4525	-0.0236	-0.3182	-0.3307	0.0895	0.5148	-0.3983	0.4616	-0.0317	0.0868	-0.0948	-0.4847	0.2912	0.1715	-0.0316	0.3483	0.0864	-0.2395	0.4648	0.8353	0.4123	0.2313	0.687	0.4856	0.6181	0.62	0.0317	0.0621	-0.5005	-0.2768	-0.4656	-0.5708
FBgn0010355	-0.1794	-0.0886	-0.1307	0.221	0.2433	0.1675	0.1704	0.1602	0.26	0.2016	0.1847	-0.2892	0.1153	0.2129	0.233	0.0551	0.242	0.3272	-0.0426	0.0039	0.0747	0.0436	0.0207	-0.2062	0.5031	-0.1898	0.2323	0.1797	0.1046	0.0768	0.1778	0.0768	0.0207	-0.0479	-0.1021	-0.0633	0.1723	0.0905	-0.2008	0.2521	0.1715	0.1402	0.038	0.1721	-0.0079	-0.3328	-0.4532	-0.3563	-0.3428
FBgn0010356	-0.2117	0.131	0.2806	0.012	0.3014	-0.0144	0.1276	0.1591	0.3068	-0.1364	-0.1472	-0.239	-0.0426	0.2657	0.0494	0.2328	-0.1119	-0.2891	0.2556	0.0276	-0.0965	0.1541	0.5978	-0.0408	0.3096	0.011	0.6682	0.1477	0.2292	0.0584	0.2295	0.1606	-0.0756	-0.1202	-0.0665	0.0745	0.3258	0.1985	0.2209	0.3589	0.287	0.399	0.5221	0.3885	0.1039	0.0417	-0.1245	-0.1099	-0.0727
FBgn0010357	-1.1455	0.147	-0.9129	0.6678	-1.0269	0.8355	0.0027	0.4421	-0.064	0.0099	-0.0029	-0.5601	-0.4827	-0.1762	-0.1089	0.2341	-1.2127	-2.2079	-0.0647	-1.4748	-0.2858	0.2104	-0.1831	-0.0612	-0.8528	1.4635	-0.1325	0.7041	1.5634	0.3548	-0.3188	-0.4559	1.5258	-0.6002	-0.2238	0.1321	0.6718	-0.4487	-0.4014	1.3397	0.9784	0.0255	1.3758	0.4894	-0.8037	1.1258	0.5286	0.8562	1.3376
FBgn0010358	-0.246	0.4386	-0.8585	0.5945	-0.6221	0.5561	0.2803	0.1749	0.0661	0.1084	-0.0451	-0.4532	-0.7576	-0.1286	-0.0856	0.4686	-1.0755	-1.8011	-0.0415	-0.9724	-0.2032	0.5732	0.5942	0.2689	-0.9383	1.5407	0.0022	0.8769	1.9174	0.7215	0.1051	0.2982	1.5031	-0.1244	1.6798	0.5525	1.2147	-0.0803	0.0546	1.6753	1.2772	0.3401	1.3947	0.9975	-0.1754	1.3782	0.8999	1.1512	1.6529
FBgn0010359	-0.0758	0.3232	-0.6286	0.4967	-0.6018	0.6794	0.3819	0.3464	-0.0341	-0.1249	0.2341	-0.6021	-0.7917	-0.0235	-0.0225	0.5404	-1.1792	-1.9113	0.0718	-1.1591	-0.0407	0.607	0.5331	0.314	-1.0641	1.5692	0.2466	0.8263	1.8713	0.8374	-0.0131	0.131	1.3154	-0.0913	1.6825	0.4842	1.2844	-0.2193	0.0478	1.5454	1.2087	0.2705	1.5259	0.8575	-0.1402	1.5057	0.8641	1.1731	1.5847
FBgn0010379	-0.0805	-0.0417	0.069	0.1441	0.2303	0.193	0.2574	0.2357	0.3814	0.0892	0.1176	0.0073	-0.0357	0.391	0.1396	-0.1088	0.1129	-0.174	0.0573	0.084	-0.1625	0.1551	0.2826	-0.031	0.4113	0.062	0.4266	0.1714	0.2566	0.2083	0.1069	0.0278	-0.0289	-0.2034	-0.3216	0.0139	0.3827	0.2159	0.0093	0.3358	0.2636	0.3191	0.3514	0.0486	-0.0591	-0.2345	-0.2891	-0.1816	-0.3319
FBgn0010380	0.0679	-0.1998	-0.0887	-0.0983	-0.075	-0.1265	0.2731	0.0149	0.1045	-0.1506	-0.0093	-0.0513	-0.0649	0.0808	-0.0393	0.0328	0.0603	-0.1521	0.0658	0.1441	-0.2526	-0.2179	0.3908	0.0439	0.0916	0.1139	0.7562	0.3096	0.1027	0.1327	-0.0307	0.1645	0.0862	-0.12	-0.3228	-0.0836	0.3337	0.4258	-0.1638	0.2347	0.2987	0.222	0.1723	0.0877	0.074	-0.0622	-0.0941	-0.0345	-0.198
FBgn0010381	0.5052	-0.6582	2.998	-1.0429	-0.1871	-1.3151	-0.988	-0.9253	0.5701	-1.3148	0.5372	-0.0636	-1.4606	0.9381	0.2691	-0.0852	-0.6155	-1.4321	-0.7965	1.5885	1.0965	-0.5041	-0.1309	0.879	-0.4189	0.4009	-0.4105	-0.8114	-0.8434	0.0759	-0.5275	0.3789	1.4844	-1.015	-0.208	0.42	-0.8584	0.4589	-0.7073	-0.2702	0.8951	0.063	-0.3213	0.2561	0.1757	-0.1788	0.987	0.7297	0.1201
FBgn0010382	-0.1839	-0.5641	-0.1688	0.1753	0.9457	0.4134	-0.2437	-0.0442	-0.1875	0.271	0.4275	0.1205	0.197	-0.3742	0.6205	0.07	0.4994	0.4439	-0.1472	-0.4295	0.0563	0.5179	-0.5752	-0.2542	-0.4344	-0.9271	-0.4871	0.2932	-0.0574	-0.1434	-0.3962	-0.2882	-0.1569	0.5375	0.3358	0.2189	-0.5231	-0.2474	0.1747	-0.5117	-0.5721	-0.8415	-0.5692	-0.203	-0.3188	0.0958	0.0297	0.4421	-0.0082
FBgn0010383	-0.1227	0.1929	0.7747	0.2172	0.2538	0.0769	-0.2092	0.2903	0.4592	-0.9922	-0.1659	0.1523	-0.6859	0.6157	-0.2915	-0.8106	-0.4353	-2.1155	-0.4824	-0.2867	-0.4835	-0.153	-0.3329	4e-04	0.6936	0.5255	-0.214	-0.2011	-0.2916	0.4265	0.0228	-0.1749	-0.1738	0.1227	-0.0389	0.1488	0.5019	0.0228	-0.4856	0.6895	0.3775	0.7011	0.7378	0.1441	0.4571	0.1804	-0.0766	0.0075	-0.2457
FBgn0010385	1.0144	0.6223	1.284	-0.7668	-0.5512	-1.391	0.0032	-1.7316	-0.5682	-0.2889	-0.4839	-1.9263	-0.2132	0.4932	0.3824	3.695	-1.5873	0.5861	-1.6261	1.2721	1.8433	-0.2187	-0.8538	0.7074	-0.4087	1.4106	0.2127	-1.8236	-1.8394	0.9781	0.3324	0.0901	1.9169	-1.8936	-0.6148	-1.2005	-0.0247	0.6074	-0.4472	-0.7596	0.5224	0.1763	0.7495	0.6803	-0.8972	0.4036	0.8737	0.0857	1.0606
FBgn0010387	0.8071	0.0823	0.6008	-0.6949	-0.7712	-0.4946	-0.4961	-0.1908	0.0807	-0.5387	-0.3591	0.0458	-1.0808	-0.1597	-0.5969	-0.2816	-0.6173	-1.1928	-0.0131	-0.0328	0.6018	-0.0488	0.3392	0.5121	-0.0592	0.7551	0.2048	0.0227	0.0065	0.0265	-0.4333	0.0717	0.1001	-0.1839	0.2442	-0.1711	0.1136	-0.2088	-0.5072	0.1199	-0.0206	0.0328	-0.1149	-0.2073	0.4464	0.7903	0.6273	0.6793	0.6906
FBgn0010388	2.3327	0.5791	1.9075	-1.2268	0.4689	-1.4669	0.0616	-1.4631	1.7544	-1.286	-1.0099	-1.5257	-1.4517	2.3411	-0.7582	1.9401	-1.8995	-1.7949	-0.7137	3.455	0.1832	-1.5243	-1.3562	-0.2679	0.2403	0.9801	-0.96	-1.0435	-1.8547	1.3266	-1.7168	1.9845	-0.4365	-1.2763	-0.3834	-2.4207	-0.8867	0.0597	-1.1941	-0.9188	2.051	0.0684	0.6468	-0.9732	-0.5983	-0.3835	0.5723	-0.0207	-1.4528
FBgn0010389	-0.1088	-0.4748	-0.1918	0.2958	-0.1943	0.0212	0.111	-0.0479	0.0145	0.1931	0.5377	0.4241	-0.1926	0.1422	0.1639	0.0282	0.1446	0.0299	0.5792	-0.0999	0.1623	0.1933	0.6399	-0.2639	0.1826	0.034	0.2873	0.6233	-0.0278	0.2284	0.4579	-0.0951	0.4112	0.2908	-0.3131	0.8119	0.829	0.5066	0.2142	0.4626	0.048	0.3314	0.2644	0.3264	0.142	-0.1337	-0.0718	0.0863	-0.0778
FBgn0010391	-0.1088	-0.1128	-0.1939	-0.2996	-0.2022	-0.3061	0.0593	0.0167	-0.0322	-0.0508	-0.3376	-0.1059	0.1788	0.2534	-0.0615	-0.118	0.1197	-0.3294	0.1907	-0.1071	-0.3399	0.178	0.7615	-0.0846	0.1488	0.1955	1.1172	0.2142	0.1532	0.0673	0.1053	0.1786	0.3684	-0.2659	-0.6028	0.2097	0.1688	0.4652	0.0123	0.1444	0.2248	0.2641	0.3101	0.0272	-0.2659	0.2768	0.0062	-0.1449	0.1877
FBgn0010395	-0.5766	-0.1013	-0.8275	-0.0822	0.4165	0.7435	0.3794	0.6438	0.6225	0.9997	0.0831	-0.0988	0.3886	0.8418	0.652	0.5287	0.8965	0.3904	1.0019	-0.5863	-0.0835	1.0416	0.8578	-0.5244	-0.0798	-0.399	1.6118	1.0358	1.2826	0.6732	0.3669	0.1893	0.2349	0.0453	-0.5708	0.2548	1.4548	0.6099	0.7548	1.2006	0.8388	0.8024	0.9345	0.3629	-0.5903	-0.3568	-0.0725	1e-04	0.2833
FBgn0010397	-0.0933	0.0703	0.1118	0.1374	0.1317	0.023	0.1507	-0.0399	0.4376	-0.1124	-0.0365	-0.0856	-0.114	0.2	-0.1383	-0.0397	0.0821	-0.1029	0.1266	-0.103	-0.0425	0.0452	-0.0464	-0.0872	0.0895	0.1169	0.3463	0.2831	0.4231	-0.0096	0.1855	0.0265	-0.0834	-0.339	-0.1395	0.0136	0.4411	0.2371	-0.1893	0.3472	0.2478	0.1568	0.2292	0.2367	0.2177	-0.0783	-0.2573	-0.2294	-0.3653
FBgn0010398	0.3178	0.2805	0.1086	0.3854	0.1256	-0.1202	-1.0574	-0.3793	0.0223	-0.0743	0.0365	-0.2697	0.7907	-0.5836	0.0573	0.3981	0.3635	0.5189	-0.1755	0.289	-0.051	0.2651	-0.6301	0.3452	-0.0487	-0.3267	-0.1626	0.2235	0.2155	-0.083	0.5158	-0.3239	-0.0044	0.1768	0.0095	0.2768	-0.3572	-0.0241	0.2524	-0.1508	-0.436	-0.7015	-0.4683	0.8472	0.0725	0.0308	0.016	0.0025	-0.1432
FBgn0010399	-0.1675	-0.4912	0.3089	-0.2578	-0.5602	0.6798	-0.2571	-0.0617	-0.2387	0.4332	-0.0133	-0.7649	-0.0222	-0.4334	-0.2963	-0.4561	-0.1267	-0.6022	-0.0028	0.0741	-0.3349	0.4116	0.1381	0.0847	0.1218	-0.2829	0.0505	0.1444	0.1195	0.4828	0.3946	0.5659	0.5944	0.7472	-0.2801	-0.0082	0.7022	0.1495	-0.2432	0.2879	0.9301	0.5945	0.4112	0.0129	0.0378	0.1446	0.0032	-0.1501	0.0714
FBgn0010401	-0.6352	0.3242	-0.5415	-0.7744	0.9071	-0.9694	-0.7751	0.7985	0.7044	-0.0553	-0.6219	-1.1372	-0.4716	1.556	-0.7042	-0.6339	-0.5499	-1.574	-2.2327	-0.0433	-2.2707	-1.0097	-1.7651	0.7878	1.7246	0.9492	-1.0711	-1.496	-1.0831	0.8467	-0.701	-0.2859	0.7341	-0.0222	-1.9656	-0.0666	-0.1457	0.0964	-0.3566	1.1424	2.0029	0.7197	1.168	-0.8184	0.0493	0.8021	-0.2494	0.1114	0.9558
FBgn0010403	-0.2494	0.7304	-0.2832	-1.0109	0.9978	-0.2284	-0.2207	0.5828	0.1999	-0.5565	0.012	-0.6805	-0.3102	1.8671	-0.9428	-2.133	-0.7079	-0.6814	-1.1866	-0.2788	-2.9188	-2.0424	-0.9525	0.0193	0.6771	1.0756	-0.5365	-0.5393	-1.1545	0.1417	0.2845	0.4295	0.0348	0.1138	-0.9899	-0.5165	-0.7948	-0.537	-1.5652	1.0397	2.3482	1.1989	1.0583	-1.6946	-0.2497	0.0371	-0.4971	0.2038	0.6735
FBgn0010406	0.1128	-0.0113	0.1939	0.0791	-0.0669	-0.3378	0.215	0.179	0.3307	0.1148	0.0074	0.3118	-0.0312	0.2855	0.094	0.2186	0.0113	-0.054	0.0711	-0.1134	0.0929	0.0584	0.3781	-0.1239	-0.0884	0.3869	0.467	0.1667	-0.0117	-0.0074	0.1273	0.1961	0.0994	0.0358	-0.2056	0.1593	0.5359	0.3899	0.053	0.4057	0.2897	0.3254	0.3456	0.0377	0.2206	-0.0294	0.0602	-0.006	-0.0103
FBgn0010407	0.7588	-0.5457	0.4912	-0.3828	-0.0941	0.0997	-0.179	0.0674	-0.0874	-0.1592	-0.3338	-0.2897	-0.0527	-0.4748	-0.3502	-0.2577	-0.0296	0.1322	-1.3251	-0.0915	0.2356	0.5653	-0.0735	0.6208	-0.2461	0.4211	-0.0857	0.55	-0.3062	0.2965	0.9396	-0.1899	0.5398	0.3189	-0.2588	0.5417	0.5473	0.2316	-0.4967	0.0485	0.5542	0.6969	-0.1194	0.4665	0.0025	0.3556	-0.7972	-0.4775	0.175
FBgn0010408	0.0971	0.0922	0.3931	-0.6853	-0.0434	-0.4241	-0.0607	0.214	0.1541	-0.0293	-0.3878	-0.0821	-0.2312	0.5009	-0.2641	0.5167	-0.2309	-0.541	0.3491	-0.4333	0.0674	0.4567	0.4818	0.049	0.1846	0.3079	0.7132	-0.0189	0.3161	0.1459	0.1636	0.0944	0.2235	-0.004	-0.3948	0.1706	0.3764	0.1809	0.1465	0.6253	0.228	0.4527	0.4035	0.2344	0.1177	0.3021	0.5082	0.2185	0.4059
FBgn0010409	0.0307	0.0392	0.4112	-0.4191	-0.1334	-0.4505	0.0147	0.3078	0.2807	-0.0956	-0.3653	0.0509	-0.3063	0.4786	-0.0444	0.4811	-0.1237	-0.503	0.2795	-0.4176	0.0378	0.3431	0.5193	-0.1019	0.3189	0.2558	0.8415	0.1678	0.3088	0.0855	0.15	-0.0393	0.1964	-0.0794	-0.5253	0.0156	0.4213	0.322	0.077	0.5399	0.1947	0.5337	0.3567	0.0913	-0.0343	0.009	0.1242	0.0473	0.1572
FBgn0010411	0.1215	0.1597	0.5262	-0.6282	-0.2415	-0.5264	-0.028	0.168	0.2166	-0.1252	-0.3609	0.0411	-0.3257	0.3083	-0.1634	0.5336	-0.2742	-0.6656	0.2719	-0.2948	-0.0059	0.2215	0.3798	0.0627	0.1517	0.42	0.7187	-0.0853	0.2518	0.0142	0.0204	-0.0194	0.0416	-0.1473	-0.3415	-0.0759	0.2915	0.2293	0.0056	0.4457	0.0888	0.3645	0.2434	0.0793	0.0904	0.1931	0.4463	0.2675	0.3949
FBgn0010412	-0.054	0.0233	0.2979	-0.5945	-0.0878	-0.3314	0.0336	0.2358	0.1463	-0.118	-0.2425	0.0934	-0.2008	0.4295	0.041	0.4507	-0.0641	-0.3828	0.4046	-0.4765	-0.1778	0.2429	0.5278	-0.1442	0.233	0.1322	0.7714	0.1929	0.1773	-0.0079	0.0472	-0.0349	0.0967	-0.0493	-0.614	-0.0633	0.3129	0.2191	-0.1084	0.5184	0.1491	0.4624	0.2802	0.091	-0.1815	0.129	0.2327	0.0462	0.1687
FBgn0010414	-1.0412	-0.033	0.2119	-0.0218	-0.2387	0.125	0.372	0.4192	-0.1979	0.2092	0.2636	-0.2088	-0.0931	0.0696	-0.0285	-0.4884	0.19	-0.1747	0.3971	-0.09	-0.3215	0.1957	0.2941	-0.0885	0.8339	-0.1312	0.421	0.639	0.2705	0.3919	0.063	-0.2161	0.3194	0.5914	-0.0951	0.2657	0.316	0.5097	0.0442	-0.0441	0.6581	0.6244	0.3112	0.2861	-0.029	0.2727	-0.5282	-0.0873	0.1331
FBgn0010415	0.5725	0.232	0.5316	0.4243	0.1152	0.2118	0.344	0.5	0.7766	0.0187	0.1661	-0.045	-0.4242	0.4331	0.2922	0.2525	-0.0444	-0.5855	0.2787	0.0279	0.1438	-0.1648	-0.0225	0.2463	0.3477	0.49	0.5892	0.2069	0.1298	0.1717	-0.069	0.1963	0.0116	-0.1495	0.0762	-0.1873	0.7551	0.5218	-0.1739	0.6518	0.4196	0.6302	0.5427	-0.0141	0.1472	-0.0782	-0.0027	0.0873	-0.0987
FBgn0010416	0.1529	-0.0693	0.1961	0.0609	0.1485	-0.068	0.505	-0.0716	0.2031	0.0861	0.2064	0.1181	-0.0255	-0.0878	0.2544	0.2246	0.0466	-0.0697	0.0219	-0.0688	-0.2079	0.187	0.1951	-0.0012	-0.0265	0.0321	0.2786	0.2536	0.1331	-0.0345	0.0788	-0.182	-0.246	-0.2209	-0.3034	-0.1662	0.0904	0.2181	-0.1062	-0.0346	0.0577	0.1641	0.0029	0.0871	0.038	0.0695	-0.2138	-0.0515	0.0853
FBgn0010417	-0.0916	-0.0865	0.0235	-0.0271	-0.0078	-0.1771	0.1226	0.0671	0.2862	-0.2415	-0.1617	-0.3694	-0.1636	0.2873	0.003	-0.1729	0.1822	0.0278	-0.1251	-0.0689	-0.041	0.1204	0.2267	-0.2471	0.3764	-0.2301	0.4519	-0.1323	-0.0842	-0.26	0.3595	0.2152	-0.0521	-0.1512	-0.0846	-0.1208	0.1158	0.2598	-0.0811	-0.01	-0.2025	-0.0459	0.0648	0.2575	-0.0014	-0.1999	-0.1082	-0.0822	-0.2319
FBgn0010421	0.1124	0.0962	-0.0531	0.127	-0.1123	0.0637	-0.1636	-0.0229	0.0093	-0.0029	-0.0289	-0.0112	0.289	-0.2036	0.1756	0.4667	0.167	0.2356	-0.5904	-0.1613	-0.0975	-0.1644	-0.5505	-0.1977	-0.2236	0.0157	0.1057	-0.2083	-0.1079	-0.2645	0.0074	-0.0229	-0.0665	-0.2321	-0.11	-0.1495	0.2348	0.2071	-0.0129	-0.0996	-0.1341	-0.1056	-0.3703	0.2125	-0.1514	-0.1583	-0.1216	0.0641	-0.0421
FBgn0010422	0.008	-0.0546	0.0796	-0.1534	0.241	-0.0626	0.1127	-0.0021	0.0604	-0.1005	-0.3794	-0.1553	0.1623	-1.1055	0.0599	0.2435	0.0714	0.1533	-0.1988	-0.096	-0.0022	0.3213	-0.1191	0.0367	-0.0434	-0.0257	0.1056	0.0696	0.2588	-0.1814	0.4379	0.0911	-0.0816	-0.2915	-0.049	0.1142	-0.3367	0.1678	-0.1086	0.0499	-0.2991	-0.1048	-0.0712	0.3825	-0.0592	-0.2516	-0.3791	-0.0278	-0.2186
FBgn0010423	0.0179	-0.0095	0.2885	-1.7903	-0.8427	-0.9809	-0.037	-1.8837	-0.8795	-1.5128	-0.5834	-0.4589	0.207	0.4514	-0.5941	-1.2943	-0.0214	-0.032	-0.8699	-0.1281	-0.503	0.1986	0.4453	0.003	-0.2049	0.2897	0.3512	0.5991	0.0728	-0.148	-0.2782	0.9589	0.6366	-0.3645	0.8374	0.4653	-0.5942	0.3136	0.054	-1.1237	-0.0343	0.171	-0.7063	1.5027	0.8062	0.6951	0.7532	0.4195	0.4791
FBgn0010424	-0.5543	-0.5579	0.2056	-0.8761	-0.3633	-0.5782	0.2988	-1.1134	-0.8041	-0.5781	0.1481	-0.8714	-0.4679	0.2258	-0.436	-0.3081	0.0818	0.1421	-0.8247	-0.2673	0.1402	0.7464	0.6516	-0.0049	-0.5575	0.4211	0.7327	0.2348	0.0726	0.5346	0.6773	0.1782	1.083	-0.1174	0.3295	0.9761	0.4724	0.803	0.6068	0.3365	0.0757	0.4427	0.1544	1.1929	0.3036	0.4722	0.4413	0.6725	0.3721
FBgn0010425	-0.8566	0.1107	-0.2197	0.8202	-1.4657	0.0432	0.0012	-0.5754	0.0105	-1.3091	0.2261	-0.6207	0.0223	-1.2198	-0.4125	-0.8653	-1.7421	-1.7008	-0.2443	-0.8616	-0.3926	-0.0765	-0.0197	0.9671	-0.9419	2.3383	-0.7374	-0.5186	0.7541	0.0195	-0.0637	-0.0347	1.8519	-0.9094	0.0778	0.683	0.4476	-0.6644	-0.4359	0.4499	0.3006	-1.0191	0.2835	0.0277	-0.3639	1.8613	0.679	1.2133	1.5505
FBgn0010431	-0.5756	-0.6584	-0.2172	0.4395	1.974	-0.0845	-0.9123	-1.7192	-0.3667	0.4614	-0.6284	-0.2769	-0.2202	-0.8633	0.578	0.5351	0.2542	0.6907	0.4995	-1.1121	0.9856	0.1776	-0.8732	-0.121	-0.9207	-0.6353	-1.6756	0.6124	0.3571	-0.2063	0.33	-0.207	-0.2875	0.5003	-0.1039	0.3951	-0.7043	-0.0323	0.4802	-1.0761	-1.7514	-1.0652	-0.6072	0.7488	-0.4507	-0.503	-0.0677	1.0386	0.2339
FBgn0010434	-0.0979	0.1055	0.1038	0.0685	-0.0288	0.105	0.1276	-0.077	0.2971	-0.0727	0.3359	0.0883	-0.2703	0.2156	-0.0848	-0.4879	-0.0318	-0.3686	0.0562	0.2213	-0.1936	-0.0377	0.2407	-0.1232	0.3607	0.1239	0.2949	0.2163	-0.0036	0.1883	0.0395	0.1359	0.1681	-0.2607	-0.001	0.0462	0.5572	0.1982	-0.1517	0.3304	0.3736	0.4026	0.3092	0.0521	0.2694	-0.2863	-0.2176	-0.1877	-0.1835
FBgn0010435	0.1233	0.1923	0.2678	0.1991	-0.1882	-0.1068	-0.0412	-0.027	-0.1334	-0.0229	0.1217	0.1372	-0.0755	-0.2828	-0.1317	-0.394	-0.1174	-0.1571	-0.1579	0.1407	-0.0772	-0.2746	-0.2853	0.1858	-0.0455	0.2458	-0.9241	-0.1572	-0.4294	-0.0949	-0.4733	-0.1512	-0.1268	-0.058	0.2737	-0.0985	-0.1495	-0.2734	-0.0975	-0.2777	-0.1649	-0.1321	-0.2093	-0.2666	0.2128	0.3119	0.1956	0.0455	0.1568
FBgn0010438	-0.4491	0.0389	0.3659	-0.439	0.7334	-0.0961	-0.0313	-0.3923	-0.1098	0.5849	0.5384	0.5742	0.6972	-0.8976	0.493	0.4497	0.2225	-0.0612	-0.0254	-0.1309	0.1865	0.1029	-0.3039	-0.1864	0.0302	-0.4618	0.1877	0.343	0.5496	0.6697	0.1805	-0.3176	0.5184	0.827	0.1437	0.8372	0.0925	0.37	0.2857	0.204	-0.7114	-0.5024	0.2405	0.1413	0.0117	0.0851	0.635	0.2121	0.1083
FBgn0010441	-0.2016	-0.0266	0.5234	0.0809	0.1997	0.0973	0.0697	0.103	0.3502	-0.0411	0.2133	0.0836	-0.4684	0.334	-0.2399	0.0587	-0.2429	-0.379	0.0172	-0.1006	0.2936	-0.0427	0.0569	-0.1937	0.5718	0.1013	0.2545	0.007	0.0845	-0.0571	-0.0322	-0.1338	0.1251	-0.0566	-0.0372	-0.3812	0.3083	0.0176	0.0842	0.2379	-0.2967	0.0481	-0.0055	-0.2412	-0.011	-0.1663	0.0832	-0.3268	-0.2641
FBgn0010452	-0.3457	-0.3975	0.1368	0.0263	-0.2287	-0.0688	0.412	-0.0265	-0.1159	0.1395	0.3523	0.1441	-0.4036	-0.1294	0.1282	-0.7737	0.0247	-0.2254	-0.1583	0.1221	-0.4893	0.0129	-0.4011	0.0773	0.3487	0.0576	-0.3221	0.6147	0.0628	0.4786	0.1989	0.4022	0.1276	-0.2607	0.0796	-0.0622	0.6715	0.301	-0.1887	0.226	0.4645	0.5766	0.1818	-0.1658	0.1032	0.3942	0.0263	0.3026	0.0466
FBgn0010453	0.1186	0.031	0.0412	0.1662	-0.2148	-0.0355	-0.6383	-0.0068	-0.2723	0.5965	0.0486	-0.3031	0.6167	-0.0433	-0.1992	0.0883	0.0717	0.1258	0.2726	-0.069	0.411	0.2631	-0.729	0.0466	0.0281	-0.1975	-0.3047	-0.1583	0.1209	-0.3278	0.4874	0.17	0.8404	0.2276	-0.3085	0.1443	0.1076	-0.3911	0.3957	0.0462	0.0283	-0.2303	0.1521	-0.2412	0.4142	0.5368	0.1429	-0.6279	0.2614
FBgn0010470	0.4698	-0.0282	0.0242	-0.5212	-0.2761	-0.3077	0.1173	0.0655	-0.1368	-0.5385	-0.266	-0.1598	-0.1071	0.3441	0.1651	-0.0621	-0.1709	-0.7934	0.2062	0.4486	-0.0409	0.0412	0.8632	0.1533	0.0803	0.5508	1.5798	0.0672	0.0747	0.0471	-0.2013	0.3736	0.2747	-0.2345	-0.3475	-0.0293	0.2545	0.3762	-0.2638	0.1738	0.2937	0.4095	0.0774	-0.0805	-0.0719	0.2409	0.0315	0.0199	0.2862
FBgn0010473	-0.8667	-0.8143	0.1112	-0.432	-0.1172	0.4048	0.0621	0.1816	0.1037	0.2594	0.1961	-0.4569	0.0046	-0.3344	-0.383	-0.9085	0.1694	-0.4474	-0.0619	0.1538	-0.437	0.2813	0.3774	0.1739	0.2762	0.0153	-0.0125	0.4122	0.1075	0.6798	0.4268	0.9277	0.6675	0.3126	0.0242	0.364	0.6489	-0.0223	-0.2235	0.572	1.1872	0.6763	0.5054	0.2839	-0.146	0.0916	-0.0559	0.1617	-0.0103
FBgn0010482	-0.2729	-0.2896	-0.3843	-0.4901	-0.3031	-0.3535	-0.2801	-0.7714	-0.0454	-0.5577	0.621	-0.1516	0.6638	0.1091	-0.4405	-0.5436	0.1522	0.4176	0.0495	-0.3567	-0.3714	0.1602	0.8519	-0.4937	0.3441	-0.0795	-0.128	-0.0467	-0.1946	0.2266	0.4269	1.3618	0.4366	-0.0842	0.1124	0.9593	0.3657	0.402	0.1513	0.3391	0.2695	0.2738	0.1721	0.6362	0.2224	-0.2612	0.0054	0.0415	-0.0266
FBgn0010488	-0.0661	-0.122	-0.0495	0.3718	0.2602	0.183	0.2397	0.1278	0.219	0.208	0.2484	-0.0084	0.1798	-0.0725	0.1925	-0.5219	0.0756	0.2132	-0.0808	0.1188	-0.0938	-0.4583	0.0762	0.0875	0.2542	-0.0628	0.0237	0.1155	-0.3102	0.0692	-0.2346	0.043	-0.0536	-0.0699	0.0587	-0.123	0.2198	0.012	-0.0208	-0.1344	0.1686	0.0928	0.0236	0.0519	0.0022	-0.2392	-0.2688	-0.1738	-0.3502
FBgn0010497	-0.6105	-0.5069	-0.242	-0.1676	-0.1139	-0.6143	-0.6841	-0.984	-0.8119	-0.1158	-0.6169	-0.6938	-0.1871	0.2094	-0.1536	0.2487	0.0677	-0.7386	0.2712	-0.0672	0.3703	0.48	0.3498	0.1402	-0.7613	0.3884	1.2227	0.7756	0.7622	0.4828	0.6418	0.5094	1.1355	-0.0738	-0.4777	0.5422	1.4917	0.2279	1.2264	1.0445	1.2463	-0.4809	0.7245	1.2569	-0.103	0.9064	0.3442	0.4858	0.6213
FBgn0010501	0.0715	-0.0273	-0.1967	-0.3006	0.6656	0.403	0.135	-0.5135	0.1731	-0.1099	-0.2299	-0.4908	-0.6739	-0.2809	0.0413	-0.1649	-0.102	0.101	-0.0477	0.1309	-0.141	-0.9516	-0.3872	0.4516	-0.4891	0.1938	0.4057	0.6239	0.7773	-0.2186	0.0426	-0.3453	0.0096	0.4456	-0.3594	-0.4454	0.8728	0.3804	0.073	0.8614	0.3719	0.2657	0.7178	0.7148	0.2697	0.3911	0.2254	0.3314	0.2605
FBgn0010504	-0.0999	0.0481	-0.3566	0.2914	-0.0667	-0.0059	-0.4048	-0.18	-0.5802	0.2298	0.1169	-0.1024	0.0814	-0.3013	-0.05	-0.2036	-0.1335	0.0815	-0.0334	-0.1036	0.0653	-0.228	-0.5577	-0.082	-0.5762	-0.3181	-0.845	-0.202	0.0333	-0.1694	-0.3867	-0.6333	-0.1868	0.0329	0.3836	-0.072	0.1397	-0.4714	0.2117	-0.3121	-0.4184	-0.6614	-0.2447	-0.2166	-0.0951	0.0143	0.1362	-0.1044	0.0575
FBgn0010516	0.4161	0.3738	0.9193	-0.3158	-0.4268	-0.4899	0.0025	0.1315	0.0863	-0.4236	-0.2161	0.142	-0.5881	0.1915	-0.3009	0.5229	-0.3905	-0.6907	-0.0718	-0.0741	0.0104	-0.3876	-0.1206	0.0491	-0.0982	0.3482	0.1617	-0.1829	-0.1653	-0.1976	-0.3233	-0.2207	-0.2234	-0.2982	-0.0617	-0.0963	0.2189	-0.0438	-0.5663	0.2101	0.058	0.1152	0.3374	-0.0018	0.4142	0.1194	0.3077	-0.002	-0.173
FBgn0010520	-0.2541	-0.0479	0.3456	-0.3631	-0.0287	-0.3185	-0.0579	-0.1747	-0.0964	0.0129	-0.2405	0.0301	-0.4742	0.1758	-0.0865	0.3584	-0.201	-0.1325	0.086	0.2226	0.0225	0.0441	0.4876	0.4034	0.1195	0.5485	0.723	0.473	0.2433	-0.0074	-0.0948	-0.3994	-0.1125	0.143	-0.3568	-0.084	0.375	0.2933	0.3037	0.2898	-0.0397	0.262	-0.0527	0.1329	-0.1323	-0.2701	0.0136	0.2162	0.4903
FBgn0010531	-0.0934	-0.0584	0.2721	-0.3595	-0.2363	-0.0392	-0.1097	-0.1083	-0.0384	-0.2606	-0.0829	0.1897	-0.2391	0.2368	-0.2054	0.1691	-0.4111	-0.2108	0.2144	-0.3019	0.3283	-0.001	0.4616	0.3248	0.2573	0.344	0.2404	0.1369	-0.0886	0.0909	0.1003	-0.0411	0.0875	-0.2769	-0.2345	0.0361	0.3301	-0.1105	-0.0497	0.0206	0.1562	-0.0256	-0.0601	-0.0807	0.3996	0.3525	-0.0102	0.2258	0.149
FBgn0010548	0.2022	0.2578	0.3405	0.0207	-0.3684	-0.1499	-0.1031	-0.0909	0.0177	-0.4276	-0.058	0.0299	-0.4317	-0.2179	-0.4213	-0.3775	-0.4136	-0.869	-0.0261	-0.1018	0.0467	-0.208	0.0561	0.2857	0.0853	0.4639	-0.1965	0.0894	-0.2309	0.0731	-0.238	0.0435	0.0416	-0.1887	0.0628	-0.3834	0.1674	0.0688	-0.3089	0.1983	0.1751	0.1283	0.0914	-0.0631	0.2879	0.2143	0.0218	0.0498	0.105
FBgn0010549	-0.4759	0.0033	-0.6184	0.2754	1.1836	0.0841	0.0592	-0.4104	-0.1793	0.5868	-0.0103	-0.0238	0.0651	0.1472	-0.0576	0.2401	-0.0722	0.4473	0.3221	-0.1377	0.0244	-0.0801	-0.5526	-0.3214	-0.1253	-0.5104	0.8262	-0.2774	-0.292	-0.0958	0.3181	0.1423	0.0602	1.0017	0.4939	-0.5188	0.2707	0.289	1.1246	0.0164	-0.3819	-0.5578	-0.081	0.7089	-0.8153	-0.1875	-0.3016	-0.2209	-0.68
FBgn0010551	0.1246	0.0768	0.2114	0.1252	0.1464	-0.1231	-0.0937	-0.0012	-0.1071	0.0415	-0.0987	-0.0926	-0.1209	0.0045	-0.0787	0.1584	-0.093	-0.0433	-0.0919	-0.0387	0.1268	-0.0986	-0.2317	-0.0203	-0.1091	-0.1726	-0.301	-0.0391	-0.1052	-0.0216	-0.1099	-0.3104	-0.1484	0.0581	0.1301	-0.1121	-0.2657	-0.1935	0.1566	-0.2652	-0.2343	-0.2066	0.0258	-0.1741	-0.0255	0.1381	0.105	0.0414	0.0204
FBgn0010575	-0.275	-0.3894	-0.2073	0.1474	0.3453	0.1791	0.0092	-0.0197	0.25	0.2525	0.1491	-0.299	0.0926	0.1973	0.1646	-0.3956	0.2505	0.1408	-0.0115	-0.0013	-0.1157	-0.0878	-0.114	-0.1358	0.3063	-0.1656	-0.0307	0.1983	-0.1055	0.2819	0.0887	0.0882	-0.0451	-0.0019	-0.2653	-0.0718	0.2774	0.2545	-0.0864	0.3059	0.3764	0.2092	0.3371	0.2118	-0.2103	-0.2284	-0.3139	-0.0566	-0.2585
FBgn0010583	-0.1429	-0.2111	-0.1266	0.2755	0.2989	0.1893	0.0345	-0.9668	-0.0022	0.3575	0.2949	0.0798	0.1875	-0.0807	0.1476	0.0773	0.2051	0.4139	-0.9891	-0.0592	0.1021	-0.0274	-0.7706	-0.2244	-0.176	-0.3476	-0.4011	-0.2342	0.1159	0.077	-0.0934	-0.1087	0.0288	0.1291	0.0678	0.0202	-0.2529	-0.303	-0.0371	-0.4697	-0.1361	-0.2562	-0.3292	-0.1131	-0.1298	-0.1694	-0.0237	0.0718	-1.1756
FBgn0010590	0.0111	-0.0299	-0.0712	0.0341	-0.168	-0.1537	-0.0693	-0.2149	-0.0602	-0.0495	-0.0584	0.028	-0.049	-0.0456	-0.3931	0.0318	-0.2517	0.0377	-0.0801	0.0249	0.1736	-0.0273	0.3487	0.0537	-0.0927	0.0351	-0.1938	0.1511	-0.1684	0.0128	0.0081	0.2048	0.1481	0.021	0.0106	0.077	-0.271	-0.121	0.1638	-0.4224	-0.1506	-0.2404	-0.2815	0.116	-0.0288	0.1719	0.1914	0.0147	0.0668
FBgn0010591	0.5473	-0.035	0.229	-0.279	-0.3292	-0.3334	0.011	0.0821	-0.006	-0.2772	-0.4029	-0.026	-0.1178	0.3342	0.0064	0.1087	-0.1429	-0.3892	0.2701	0.109	0.2112	0.0582	0.3038	0.1421	-0.0853	0.5559	1.1688	0.2443	0.2486	0.0861	-0.2963	0.1727	-0.033	-0.0743	-0.3263	-0.3783	0.7575	0.3268	-0.0975	0.5679	0.5824	0.5032	0.3949	0.3305	0.0055	0.1445	0.0367	0.0307	-0.0745
FBgn0010602	-0.0553	-0.0738	0.1246	-0.2374	0.1027	-0.3192	0.0964	-0.129	-0.1723	-0.203	-0.2827	-0.2297	0.1551	0.049	0.0797	0.1173	0.0831	0.1608	-0.0366	-0.05	-0.0422	0.2218	-0.8208	-0.1321	0.024	-0.0918	0.5365	0.139	0.1775	-0.1487	0.1995	0.2068	-0.0201	-0.168	-0.2604	0.0564	0.0292	0.0495	-0.1219	0.0715	-0.1857	-0.0225	0.068	0.1887	-0.0402	-0.0732	-0.0948	-0.0912	0.0204
FBgn0010607	-0.4768	0.4535	0.467	-0.0412	0.1949	-0.2296	-0.2569	-0.2633	0.1078	-0.21	-0.1245	-0.1297	0.0826	0.3176	0.1088	0.11	0.1487	0.1809	-0.9265	-0.1391	0.1221	0.1678	-0.2609	-0.3248	0.6293	0.2639	1e-04	-0.3189	0.1785	-0.0484	0.3849	0.0102	0.2025	-0.6214	-0.2255	-0.2122	0.0757	0.15	-0.1658	-0.2243	-0.3861	-0.2711	-0.0286	0.2495	-0.036	0.2094	-0.0868	0.1117	-0.5316
FBgn0010611	0.1881	0.4149	0.1813	0.3115	-0.1138	0.0866	0.0753	0.6854	0.3951	-0.116	0.0827	-0.5135	0.4508	0.505	0.3334	-0.1971	0.2996	-1.2439	1.2173	-0.1833	-0.142	0.0396	0.5443	-0.2223	0.6451	0.6634	1.3863	0.6025	1.3522	-0.0846	-0.6242	0.7658	-0.3906	-0.2597	-0.3087	-0.4447	0.2237	0.7813	-0.3772	0.1084	0.1229	-0.1632	0.1049	-0.2863	0.0649	-0.4306	-0.725	-0.2198	-0.3952
FBgn0010612	0.7298	0.312	1.2025	-1.0968	-0.9899	-1.0549	-0.6135	-0.4208	-0.498	-1.076	-0.4034	-0.09	-0.5456	0.0169	-1.0665	-0.1006	-0.7745	-0.7719	-0.3632	-0.142	-0.2898	-0.0755	0.3148	0.2351	-0.3922	0.7111	-0.504	-0.7337	-0.8706	-0.1675	-0.1839	0.1456	-0.1433	-0.4445	0.2494	0.3757	-0.1574	-0.4166	-0.2366	-0.2252	-0.2594	-0.293	-0.1851	-0.0179	0.7552	0.5475	0.8248	0.3238	0.2419
FBgn0010620	0.3959	0.2048	-0.2977	-0.1316	-0.1265	-0.1495	0.1369	0.0649	0.1818	-0.2841	-0.0308	-0.1967	0.1119	0.1918	0.047	-0.2044	0.1999	-0.3205	0.4296	0.1553	-0.1938	0.2848	0.9226	-0.158	0.7089	0.5139	1.3835	0.4405	0.5939	0.0341	0.008	0.3611	-0.1843	-0.2815	-0.2634	-0.0153	0.1582	0.6288	0.06	0.1406	0.3975	0.6031	0.3183	-0.2399	0.1462	-0.1897	-0.1435	0.0376	0.2346
FBgn0010621	0.0387	0.2425	0.1212	-0.0302	0.5319	-0.3106	-0.1755	-0.1584	0.0052	0.0456	-0.5559	-0.2596	0.1887	0.1188	-0.0038	0.4836	0.2454	0.2663	-0.2151	-0.158	0.0315	0.2156	-0.3655	0.0979	-0.006	0.0245	0.2712	0.116	0.4221	0.041	0.5104	0.1335	-0.0916	-0.0444	-0.2834	-0.038	0.2542	0.3593	0.1199	0.4519	-0.0875	0.0562	0.3605	0.5828	-0.1768	-0.0479	-0.0594	0.1075	0.0778
FBgn0010622	0.3543	0	0.0644	-0.627	-0.1586	-0.3682	-0.1323	-0.097	0.1483	-0.0093	-0.412	-0.0931	-0.8312	0.0878	-0.3752	-0.0684	-0.292	-0.2289	0.2573	-0.1276	0.0286	0.0337	0.2746	0.1515	-0.0449	0.4478	0.3865	0.0932	0.1708	0.1691	0.1687	0.1125	-0.1182	-0.4155	-0.0704	-0.2656	0.1163	0.1231	-0.0607	0.2341	0.0155	0.1821	0.3065	0.0158	0.2773	0.0611	0.4161	0.0869	0.2564
FBgn0010638	0.2686	0.0957	0.1564	-0.3298	-0.0305	-0.2648	-0.0996	-0.1992	-0.1487	-0.1265	-0.2574	-0.156	-0.1404	0.0605	-0.1456	0.0012	-0.1033	-0.1801	-0.0316	-0.0642	0.0531	0.0095	0.1384	0.2238	-0.1184	0.2494	0.5681	0.0147	0.1272	-0.0299	-0.0852	0.0086	0.0089	-0.3092	-0.1219	-0.0927	-0.1208	-0.0541	-0.2188	-0.0932	-0.0886	0.0121	0.033	-0.0778	-0.0632	0.3621	0.1772	0.042	0.2453
FBgn0010651	-0.4703	-0.5069	0.3444	1.1671	0.1674	0.1674	1.0317	0.1813	0.5709	-0.2556	0.6418	0.0011	-0.0611	0.5173	0.5243	0.7422	-0.2556	0.1026	0.0551	0.4175	-0.3553	-0.5754	0.1929	-0.1223	1.073	-0.0316	0.8443	0.9624	0.6253	0.0196	0.2923	-0.3966	-0.2492	0.0576	-0.0177	-0.5454	1.3475	0.8883	1.0567	0.7961	0.4385	0.907	0.4658	0.1696	0.5121	-0.2308	-0.1586	-0.3051	-0.4921
FBgn0010660	-0.2304	0.0422	-0.3927	0.1402	0.424	0.0917	0.1308	0.0909	0.4122	0.3771	0.1589	-0.1962	0.4103	-0.135	0.4251	-0.0178	0.5001	0.6545	-0.1921	-0.133	-0.0405	0.1238	-0.2344	-0.243	0.0311	-0.3763	0.1093	0.1228	0.2512	-0.0653	0.3644	0.0472	-0.2826	-0.2536	-0.1593	-0.0181	-0.336	0.3233	-0.0496	-0.0073	-0.1051	-0.2755	0.0031	0.4006	-0.2236	-0.5578	-0.5249	-0.2117	-0.278
FBgn0010704	0.0361	-0.0634	-0.0179	0.0671	0.0973	0.0364	0.2453	0.0805	0.177	0.0442	0.0865	0.0764	-0.0187	0.2364	0.0413	0.0573	0.046	0.0666	0.247	0.0204	-0.099	0.1248	0.4375	-0.0032	0.1796	0.0563	0.6547	0.1987	0.0801	0.0679	-0.0184	0.2779	0.3229	-0.1829	-0.1784	-0.0845	0.0398	0.0858	-0.0267	0.0198	0.1749	0.0655	0.1261	0.0839	-0.0655	-0.1217	-0.025	-0.0687	-0.0035
FBgn0010741	0.0921	0.081	0.3031	-0.3609	0.0843	-0.4273	-0.199	-0.0769	0.0146	-0.0939	-0.4576	-0.0364	-0.0931	0.2439	-0.2616	0.4407	0.0058	-0.192	0.2032	-0.0241	-0.049	0.1725	0.3008	0.0547	0.0236	0.285	0.3817	-0.0597	0.2017	0.0363	0.3063	0.1867	0.0365	-0.1468	-0.2052	0.0539	0.1104	0.0863	0.1306	0.0749	-0.1025	0.1907	0.1593	0.2883	0.0539	0.1383	0.2659	0.0291	0.0434
[truncated: 11,587 more rows]
[truncated: 50 more columns]
