# Supplementary material for: Effects of Gene Dose, Chromatin, and Network Topology on Expression in Drosophila melanogaster
Source: PLoS Genet. 2016 Sep 6;12(9):e1006295. doi: 10.1371/journal.pgen.1006295 (PMC5012587; doi:10.1371/journal.pgen.1006295)
Supplement: S1 File — Tab-limited text files contain log2 gene-level expression relative to the global reference. Genes are by Flybase IDs. Genotypes are abbreviated by removing the suffix Df(2L). (ZIP) [file pgen.1006295.s001.zip › Supplemental File 1/READ_ME (Supplemental File 1).txt]

Supplemental File 1

1. A zip file containing four tab-delimited text files (below), and this read-me file. 
 a. The first column of each tab-delimited file contains Flybase IDs. 
 b. Remaining columns indicate gene expression changes in a specific deficiency/+ genotype compared to the rest of genotypes. (log 2 scale, rounded to four digits.)
 c. Genotypes (column names) are shortened for brevity. e.g. Df(2L)ED123/+ is shown as ED123.
 d. Files are separated by genotype and sex. 
  - Isogenic_Male_log2FoldChange.txt:  males in w1118 isogenic genetic background
  - Isogenic_Female_log2FoldChange.txt: females in w1118 isogenic genetic background
  - Hybrid_Male_log2FoldChange.txt: males in w1118/OregonR hybrid genetic background
  - Hybrid_Female_log2FoldChange.txt: females in w1118/OregonR hybrid genetic background
