# Supplementary material for: Effects of Gene Dose, Chromatin, and Network Topology on Expression in Drosophila melanogaster
Source: PLoS Genet. 2016 Sep 6;12(9):e1006295. doi: 10.1371/journal.pgen.1006295 (PMC5012587; doi:10.1371/journal.pgen.1006295)
Supplement: S2 File — Adjusted p values for gene expression in a tab-limited text format. Formated as in S1 File. (ZIP) [file pgen.1006295.s002.zip]

Archive with 16 entries (13 files):
- Supplemental File 2/
- Supplemental File 2/.DS_Store
- __MACOSX/
- __MACOSX/Supplemental File 2/
- __MACOSX/Supplemental File 2/._.DS_Store
- Supplemental File 2/Hybrid_Female_adj.pvalues.txt
- __MACOSX/Supplemental File 2/._Hybrid_Female_adj.pvalues.txt
- Supplemental File 2/Hybrid_Male_adj.pvalues.txt
- __MACOSX/Supplemental File 2/._Hybrid_Male_adj.pvalues.txt
- Supplemental File 2/Isogenic_Female_adj.pvalues.txt
- __MACOSX/Supplemental File 2/._Isogenic_Female_adj.pvalues.txt
- Supplemental File 2/Isogenic_Male_adj.pvalues.txt
- __MACOSX/Supplemental File 2/._Isogenic_Male_adj.pvalues.txt
- Supplemental File 2/READ_ME (Supplemental File 2).txt
- __MACOSX/Supplemental File 2/._READ_ME (Supplemental File 2).txt
- __MACOSX/._Supplemental File 2
