# Supplementary material for: Effects of Gene Dose, Chromatin, and Network Topology on Expression in Drosophila melanogaster
Source: PLoS Genet. 2016 Sep 6;12(9):e1006295. doi: 10.1371/journal.pgen.1006295 (PMC5012587; doi:10.1371/journal.pgen.1006295)
Supplement: S2 File — Adjusted p values for gene expression in a tab-limited text format. Formated as in S1 File. (ZIP) [file pgen.1006295.s002.zip › Supplemental File 2/Hybrid_Female_adj.pvalues.txt]

ED761_F	ED779_F	ED8185_F	ED1054_F	ED1272_F	ED105_F	ED7762_F	ED125_F	ED12527_F	ED729_F	ED8142_F	ED1202_F	ED8186_F	ED773_F	ED774_F	ED776_F	ED777_F	ED778_F	ED784_F	ED206_F	ED700_F	ED746_F	ED87_F	ED1303_F	ED19_F	ED369_F	ED4651_F	ED775_F	ED94_F	ED7007_F	ED123_F	ED793_F	ED136_F	ED353_F	ED80_F	ED800_F	ED1305_F	ED1466_F	ED385_F	ED1378_F
FBgn0000008	0.9976	0.9995	0.9988	0.5297	0.9584	0.8996	0.9649	0.6742	0.9891	0.9592	0.9998	0.9992	0.9999	0.4086	0.6167	0.9428	0.8573	0.87	0.7912	0.9964	0.6924	0.9822	0.9994	0.9919	0.9649	0.999	0.6181	0.4673	0.9991	0.5631	0.6584	1	0.9985	0.9996	0.9999	0.8472	0.9994	0.815	0.9646	0.9052
FBgn0000014	0.9976	0.9995	0.9988	0.5881	0.9586	0.9719	0.93	0.7914	0.9891	0.8134	0.9998	0.9992	0.9999	0.4026	0.6865	0.9852	0.8164	0.5371	0.5929	0.9844	0.6951	0.7681	0.9994	0.9064	0.9756	0.999	0.7515	0.789	0.9991	0.11	0.6852	1	0.9985	0.9996	0.9999	0.9208	0.9994	0.8113	0.7154	0.7886
FBgn0000015	0.9976	0.9995	0.9988	0.612	0.9584	0.9773	0.7148	0.8122	0.9891	0.8373	0.9998	0.9992	0.9999	0.8616	0.7619	0.9612	0.1084	0.2859	0.9199	0.9289	0.7772	0.9513	0.9994	0.9928	0.9974	0.999	0.2961	0.9204	0.9991	0.8104	0.4034	1	0.9985	0.9996	0.9999	0.9893	0.9994	0.7017	0.9319	0.8558
FBgn0000017	0.9976	0.9995	0.9988	1e-04	0.9596	0.9449	0.6659	0.7167	0.9891	0.565	0.9998	0.9992	0.9999	0.4528	0.5409	0.7154	0.6804	0.977	0.4497	0.9677	0.1197	0.8002	0.9994	0.988	0.9907	0.999	0.9183	0.6229	0.9991	0.4138	0.684	1	0.9985	0.9996	0.9999	0.7825	0.9994	0.8833	0.9404	0.0922
FBgn0000018	0.9976	0.9995	0.9988	0.8594	0.9584	0.9155	0.8099	0.7566	0.9891	0.5086	0.9998	0.9992	0.9999	0.705	0.7447	0.7721	0.8159	0.4818	0.5404	0.5693	0.447	0.8799	0.9994	0.8112	0.9907	0.999	0.3374	0.8033	0.9991	0.6642	0.7556	1	0.9985	0.9996	0.9999	0.8391	0.9994	0.8599	0.8687	0.9729
FBgn0000024	0.9976	0.9995	0.9988	0.0065	0.9817	0.9346	0.9851	0.892	0.9891	0.9561	0.9998	0.9992	0.9999	0.8088	0.905	0.9256	0.7968	0.2823	0.8622	0.9908	0.6165	0.9345	0.9994	0.999	0.9346	0.999	0.9054	0.8079	0.9991	0.5505	0.8566	1	0.9985	0.9996	0.9999	0.8097	0.9994	0.7821	0.6832	0.1672
FBgn0000028	0.9976	0.9995	0.9988	0.2721	0.9668	0.9571	0.5253	0.9853	0.9891	0.8134	0.9998	0.9992	0.9999	0.8618	0.7423	0.7014	0.7288	0.4731	0.3107	0.9291	0.9671	0.9823	0.9994	0.9265	0.9816	0.4096	0.7681	0.6368	0.9991	0.8408	0.9527	1	0.9985	0.9996	0.9999	0.7892	0.9994	0.9444	0.1218	0.4333
FBgn0000032	0.9976	0.9995	0.9988	0.2274	0.9663	0.9514	0.4345	0.9557	0.9891	0.6686	0.9998	0.9992	0.9999	0.2568	0.905	0.7469	0.8144	0.8017	0.723	0.2754	0.7175	0.9671	0.9994	0.7145	0.9974	0.999	0.8566	0.6989	0.9991	0.9874	0.7216	1	0.9985	0.9996	0.9999	0.9208	0.9994	0.975	0.9088	0.6352
FBgn0000036	0.9976	0.9995	0.9988	0.0032	0.9673	0.9903	0.9657	0.7615	0.9891	0.9705	0.9998	0.9992	0.9999	0.7999	0.8219	0.8052	0.9851	0.4856	0.8779	0.7786	0.7298	0.9695	0.9994	0.9825	0.9649	0.999	0.8582	0.9537	0.9991	0.6024	0.8619	1	0.9985	0.9996	0.9999	0.7677	0.9994	0.5826	0.6088	0.2265
FBgn0000037	0.9976	0.9995	0.9988	0.1656	0.9673	0.9757	0.756	0.9086	0.9891	0.6453	0.9998	0.9992	0.9999	0.2673	0.6336	0.64	0.7288	0.4023	0.1568	0.9231	0.7876	0.9177	0.9994	0.884	0.9907	0.999	0.7827	0.6187	0.9991	0.6914	0.9571	1	0.9985	0.9996	0.9999	0.8385	0.9994	0.8034	0.63	0.3362
FBgn0000038	0.9976	0.9995	0.9988	0.0245	0.9668	0.9974	0.9188	0.864	0.9891	0.9451	0.9998	0.9992	0.9999	0.3745	0.9345	0.8503	0.7288	0.1513	0.6482	0.9693	0.9129	0.9952	0.9994	0.9912	0.9612	0.999	0.5429	0.6516	0.9991	0.944	0.3857	1	0.9985	0.9996	0.9999	0.8319	0.9998	0.8099	0.3097	0.3552
FBgn0000039	0.9976	0.9995	0.9988	0.4876	0.9584	0.9233	0.5842	0.9913	0.993	0.9396	0.9998	0.9992	0.9999	0.6049	0.8293	0.8503	0.7779	0.7778	0.9108	0.625	0.3607	0.9803	0.9994	0.9415	0.9649	0.999	0.1509	0.8486	0.9991	0.7412	0.6222	1	0.9985	0.9996	0.9999	0.9231	0.9994	0.9653	0.3922	0.0186
FBgn0000042	0.9976	0.9995	0.9988	0.9526	0.9584	0.9936	0.3036	0.9046	0.9891	0.6919	0.9998	0.9992	0.9999	0.2129	0.6098	0.588	0.6582	0.7787	0.9166	0.7258	0.7783	0.9578	0.9994	0.9177	0.9839	0.999	0.6764	0.4528	0.9991	0.4134	0.2979	1	0.9985	0.9996	0.9999	0.9341	0.9994	0.931	0.8133	0.7283
FBgn0000043	0.9976	0.9995	0.9988	1e-04	0.9584	0.9448	0.3929	0.7507	0.9891	0.5704	0.9998	0.9992	0.9999	0.9639	0.6094	0.9402	0.992	0.87	0.4675	0.7028	0.6178	0.8276	0.9994	0.9201	0.9816	0.999	0.9608	0.4632	0.9991	0.2836	0.4578	1	0.9985	0.9996	0.9999	0.8653	0.9994	0.916	0.8424	0.5948
FBgn0000044	0.9976	0.9995	0.9988	0.0018	0.9778	0.9924	0.5675	0.8273	0.9891	0.9722	0.9998	0.9992	0.9999	0.9193	0.9429	0.6471	0.9429	0.7619	0.75	0.3135	0.739	0.9243	0.9994	0.9632	0.9839	0.999	0.0911	0.8232	0.9991	0.0382	0.9819	1	0.9985	0.9996	0.9999	0.7677	0.9994	0.7821	0.956	0.2063
FBgn0000045	0.9976	0.9995	0.9988	0.0377	0.9673	0.9862	0.5666	0.9897	0.9891	0.9714	0.9998	0.9992	0.9999	0.9967	0.9634	0.7084	0.9855	0.7022	0.9547	0.4608	0.1081	0.8964	0.9994	0.8937	0.9974	0.999	0.784	0.8793	0.9991	0.921	0.8174	1	0.9985	0.9996	0.9999	0.2599	0.9994	0.9233	0.4101	0.6574
FBgn0000046	0.9976	0.9995	0.9988	0.0025	0.9853	0.9587	0.8671	0.9423	0.9891	0.9503	0.9998	0.9992	0.9999	0.8818	0.9916	0.6471	0.9537	0.375	0.7823	0.3067	0.1233	0.8577	0.9994	0.9254	0.9816	0.999	0.7317	0.9941	0.9991	0.5079	0.9601	1	0.9985	0.9996	0.9999	0.6173	0.9994	0.8113	0.4725	0.0775
FBgn0000047	0.9976	0.9995	0.9988	1e-04	0.9756	0.9109	0.567	0.9423	0.9891	0.9961	0.9998	0.9992	0.9999	0.9235	0.7932	0.9987	0.9527	0.8483	0.8936	0.5065	0.5974	0.8577	0.9994	0.9429	0.9907	0.999	0.8557	0.7996	0.9991	0.9767	0.9276	1	0.9985	0.9996	0.9999	0.2869	0.9994	0.8106	0.3432	0.6273
FBgn0000052	0.9976	0.9995	0.9988	0.9132	0.9584	0.9449	0.4185	0.7615	0.9891	0.5671	0.9998	0.9992	0.9999	0.5006	0.6269	0.678	0.8659	0.9873	0.6782	0.737	0.3991	0.7497	0.9994	0.9912	0.9346	0.999	0.9772	0.668	0.9991	0.5737	0.2901	1	0.9985	0.2329	0.9999	0.8182	0.9994	0.8099	0.0826	0.597
FBgn0000053	0.9976	0.9995	0.9988	0.5045	0.9584	0.9818	0.7604	0.7409	0.9994	0.5412	0.9998	0.9992	0.9999	0.6087	0.5409	0.859	0.8923	0.9294	0.3722	0.4175	0.4701	0.7835	0.9994	0.9493	0.9478	0.999	0.7255	0.8849	0.9991	0.3721	0.1496	1	0.9985	0.9996	0.9999	0.8596	0.9994	0.7963	0.2494	0.9393
FBgn0000054	0.9976	0.9995	0.9988	0.1917	0.9584	0.9157	0.5816	0.8114	0.9891	0.6065	0.9998	0.9992	0.9999	0.3723	0.7259	0.7341	0.6967	0.627	0.269	0.3522	0.8449	0.699	0.9994	0.8112	0.9839	0.999	0.8409	0.5944	0.9991	0.7227	0.5755	1	1	0.9996	0.9999	0.9242	0.9994	0.9597	0.972	0.8335
FBgn0000055	0.9976	0.9995	0.9988	0.7163	0.3155	0.912	0.7818	0.8142	0.9891	0.7546	0.9998	0.9992	0.9999	0.8042	0.8837	0.8104	0.7459	0.9255	0.5492	0.8349	0.3118	0.8084	0.9994	0.8571	0.1019	0.999	0.6996	0.5549	0.9991	0.9864	0.8751	1	0.9985	0.9996	0.9999	0.8611	0.9994	0.8113	0.8133	0.5995
FBgn0000057	0.9976	0.9995	0.9988	0.6885	0.9584	0.9408	0.1823	0.9633	0.9891	0.5086	0.9998	0.9992	0.9999	0.4026	0.5409	0.7378	0.7641	0.89	0.3845	0.6281	0.0582	0.4442	0.9994	0.8861	0.9816	0.999	0.963	0.5973	0.9991	0.5258	0.8752	1	0.9985	0.9996	0.9999	0.8625	0.9994	0.8668	0.9003	0.4227
FBgn0000061	0.9976	0.9995	0.9988	0.7196	0.9853	0.9993	0.7811	0.9123	0.9891	0.9503	0.9998	0.9992	0.9999	0.2188	0.8909	0.7867	0.8059	0.3637	0.4978	0.6254	0.1469	0.9623	0.9994	0.9799	0.9816	0.999	0.9051	0.6161	0.9991	0.9888	0.9961	1	0.9985	0.9996	0.9999	0.6802	0.9994	0.7165	0.9529	0.786
FBgn0000063	0.9976	0.9995	0.9988	0.0562	0.9584	0.8996	0.9562	0.8857	0.9891	0.9035	0.9998	0.9992	0.9999	0.9956	0.6167	0.8138	0.8576	0.9544	0.9569	0.4054	0.1314	0.9503	0.9994	0.8412	0.9907	0.999	0.6022	0.9	0.9991	0.6642	0.3099	1	0.9985	0.9996	0.9999	0.8485	0.9994	0.825	0.8595	0.0192
FBgn0000064	0.9976	0.9995	0.9988	0	0.9673	0.9092	0.5195	0.7119	0.9891	0.7623	0.9998	0.9992	0.9999	0.8087	0.5992	0.9985	0.9355	0.807	0.6696	0.9399	0.0935	0.6098	0.9994	0.9058	0.9839	0.999	0.7756	0.8644	0.9991	0.5913	0.5046	1	0.9985	0.9996	0.9999	0.6638	0.9994	0.8113	0.9787	0.2754
FBgn0000075	0.9976	0.9995	0.9988	0.0053	0.9673	0.9946	0.8559	0.7893	0.9891	0.7779	0.9998	0.9992	0.9999	0.4252	0.5409	0.9824	0.9435	0.8603	0.5529	0.9908	0.7009	0.8977	0.9994	0.137	0.9973	0.999	0.5976	0.9875	0.9991	0.6304	0.8523	1	0.9985	0.9433	0.9999	0.7898	0.9994	0.6523	0.9993	0.352
FBgn0000077	0.9976	0.9995	0.9988	0.5507	0.914	0.9165	0.6532	0.7913	0.9891	0.6686	0.9998	0.9992	0.9999	0.562	0.7071	0.9035	0.975	0.9105	0.9995	0.6295	0.3747	0.9384	0.9994	0.8202	0.9816	0.999	0.5821	0.8478	0.9991	0.9457	0.8308	1	0.9985	0.9996	0.9999	0.8926	0.9994	0.6075	0.1732	0.7102
FBgn0000078	0.9976	0.9995	0.9988	0.0434	0.9606	0.8923	0.7346	0.9813	0.9913	0.782	0.9998	0.9992	0.9999	0.5461	0.9356	0.9663	0.7288	0.3547	0.7856	0.5145	0.5004	0.7955	0.9994	0.737	0.9839	0.999	0.3052	0.9357	0.9991	0.9321	0.6333	1	0.9985	0.9828	0.9999	0.9748	0.9994	0.9983	0.7717	0.6295
FBgn0000079	0.9976	0.9995	0.9988	0.029	0.9647	0.881	0.7628	0.9959	0.9891	0.6509	0.9998	0.9992	0.9999	0.5006	0.9098	0.9764	0.672	0.5982	0.8331	0.4993	0.494	0.7159	0.9994	0.737	0.9839	0.999	0.2812	0.9122	0.9991	0.9063	0.58	1	0.9985	0.9996	0.9999	0.9494	0.9994	0.9783	0.7865	0.6673
FBgn0000083	0.9976	0.9995	0.9988	0	0.9596	0.9296	0.5495	0.7507	0.9891	0.8685	0.9998	0.9992	0.9999	0.9885	0.7969	0.9108	0.9617	0.9246	0.8197	0.737	0.7268	0.5305	0.9994	0.9303	0.9928	0.999	0.963	0.6537	0.9991	0.2996	0.3829	1	0.9985	0.9996	0.9999	0.783	0.9994	0.865	0.6866	0.2565
FBgn0000084	0.9976	0.9995	0.9988	0	0.9986	0.9595	0.6114	0.7677	0.9891	0.8897	0.9998	0.9992	0.9999	0.7598	0.8622	0.7035	0.7843	0.7821	0.817	0.7078	0.7952	0.7951	0.9994	0.8878	0.9649	0.999	0.4607	0.5758	0.9991	0.4596	0.5403	1	0.9985	0.9996	0.9999	0.755	0.9994	0.8847	0.8057	0.1035
FBgn0000092	0.9976	0.9995	0.9988	0.9734	0.9584	0.9244	0.9933	0.9512	0.9891	0.7952	0.9998	0.9992	0.9999	0.9144	0.5409	0.9788	0.9692	0.87	0.9871	0.8213	0.9713	0.7797	0.9994	0.9726	0.9756	0.999	0.9394	0.991	0.9991	0.5767	0.7799	1	0.9985	0.9996	0.9999	0.9943	0.9994	0.7165	0.8379	0.0783
FBgn0000097	0.9976	0.9995	0.9988	0.3584	0.9754	0.9358	0.0588	3e-04	0.9891	0.8815	0.9998	0.9992	0.9999	0.9871	0.775	0.9024	0.916	0.9879	0.8173	0.4293	0.7611	0.9008	0.9994	0.8249	0.9816	0.999	0.7441	0.7005	0.9991	0.3734	0.506	1	0.9985	0.9996	0.9999	0.864	0.9994	0.9959	0.8874	0.6848
FBgn0000099	0.9976	0.9995	0.9988	0.0011	0.9584	0.9903	0.9534	0.7119	0.993	0.6124	0.9998	0.9992	0.9999	0.81	0.6192	0.791	0.9548	0.7423	0.9125	0.9677	0.1475	0.8987	0.9994	0.9976	0.9816	0.999	0.8516	0.7623	0.9994	0.4705	0.7224	1	0.9985	0.9996	0.9999	0.793	0.9994	0.8113	0.7778	0.1383
FBgn0000100	0.9976	0.9995	0.9988	0	0.991	0.8996	0.2619	0.863	0.9891	0.6315	0.9998	0.9992	0.9999	0.5779	0.6423	0.8104	0.7976	0.766	0.6166	0.9291	0.1771	0.9696	0.9994	0.9416	0.9816	0.999	0.691	0.8616	0.9991	0.2698	0.3737	1	0.9985	0.9996	0.9999	0.783	0.9994	0.9144	0.9758	0.4998
FBgn0000108	0.9976	0.9995	0.9988	0	0.9672	0.9619	0.9665	0.9391	0.9913	0.8616	0.9998	0.9992	0.9999	0.807	0.8791	0.8104	0.7782	0.3089	0.5064	0.9698	0.6009	0.9553	0.9994	0.9638	0.9816	0.999	0.8652	0.6453	0.9991	0.6642	0.7108	1	0.9985	0.9996	0.9999	0.8472	0.9994	0.8113	0.3879	0.3799
FBgn0000109	0.9976	0.9995	0.9988	1e-04	0.9584	0.9757	0.7292	0.8843	0.9974	0.8795	0.9998	0.9992	0.9999	0.6848	0.9634	0.9457	0.9613	0.8889	0.9706	0.6555	0.539	0.9922	0.9994	0.8112	0.9816	0.999	0.2272	0.9286	0.9991	0.9415	0.6222	1	0.9985	0.9996	0.9999	0.7839	0.9994	0.8517	0.1795	0.4574
FBgn0000114	0.4742	0.9995	0.9988	0.0015	0.9584	0.9422	0.6326	0.7798	0.9891	0.711	0.9998	0.9992	0.9999	0.9965	0.6691	0.7057	0.8394	0.7706	0.491	0.702	0.2416	0.6792	0.9994	0.8506	0.9854	0.999	0.7818	0.8937	0.9991	0.4236	0.7262	1	0.9985	0.9996	0.9999	0.9143	0.9994	0.9794	0.8511	0.4541
FBgn0000115	0.9976	0.9995	0.9988	0.2843	0.9596	0.9673	0.5954	0.9894	0.9967	0.6847	0.9998	0.9992	0.9999	0.5982	0.7147	0.7802	0.8479	0.892	0.5765	0.7629	0.0096	0.7576	0.9994	0.8752	0.9816	0.999	0.7434	0.6158	0.9991	0.43	0.7751	1	0.9985	0.8391	0.9999	0.8914	0.9994	0.995	0.6391	0.4174
FBgn0000116	0.9976	0.9995	0.9988	0	0.9776	0.9	0.5969	0.8586	0.9891	0.8679	0.9998	0.9992	0.9999	0.7005	0.6925	0.7378	0.8573	0.8078	0.6953	0.6141	0.0378	0.6626	0.9994	0.8955	0.9756	0.999	0.8652	0.9894	0.9991	0.4805	0.921	1	0.9985	0.9996	0.9999	0.6802	0.9994	0.8113	0.6329	0.2758
FBgn0000117	0.9976	0.9995	0.9988	0.6067	0.959	0.9443	0.7944	0.7507	0.9891	0.6509	0.9998	0.9992	0.9999	0.6527	0.7407	0.9711	0.9415	0.3444	0.917	0.9329	0.0018	0.9789	0.9994	0.9996	0.9649	0.999	0.5188	0.9387	0.9991	0.7599	0.7636	1	0.9985	0.9996	0.9999	0.9691	0.9998	0.9368	0.7793	0.1678
FBgn0000119	0.9976	0.9995	0.9988	0.1692	0.9596	0.9109	0.6832	0.5977	0.9891	0.8903	0.9998	0.9992	0.9999	0.4852	0.77	0.9204	0.7865	0.9856	0.7775	0.5963	0.0554	0.9826	0.9994	0.8937	0.9816	0.999	0.8169	0.4708	0.9991	0.4945	0.5143	1	1	0.9996	0.9999	0.5555	0.9994	0.9858	0.5168	0.9412
FBgn0000120	0.9976	0.9995	0.9988	9e-04	0.9584	0.9602	0.3337	0.8712	0.9891	0.805	0.9998	0.9992	0.9999	0.9974	0.9638	0.8304	0.9618	0.7449	0.815	0.9673	0.8491	0.9935	0.9994	0.9325	0.9974	0.999	0.8797	0.8752	0.9991	0.2496	0.94	1	0.9985	0.9996	0.9999	0.7437	0.9994	0.7829	0.8484	0.447
FBgn0000121	0.9976	0.9995	0.9988	9e-04	0.9584	0.9244	0.3025	0.9423	0.9891	0.7504	0.9998	0.9992	0.9999	0.9219	0.8293	0.8104	0.9851	0.9194	0.9031	0.9119	0.757	0.963	0.9994	0.9303	0.9907	0.999	0.8557	0.9603	0.9991	0.1269	0.9065	1	0.9985	0.9996	0.9999	0.7687	0.9994	0.7881	0.7326	0.367
FBgn0000139	0.9976	0.9995	0.9988	0.7498	0.9616	0.8947	0.9226	0.9858	0.9891	0.7138	0.9998	0.9992	0.9999	0.6633	0.5409	0.8161	0.7621	0.8407	0.7228	0.3894	0.7263	0.9628	0.9994	0.9866	0.9535	0.999	0.8089	0.8077	0.9991	0.6819	0.7748	1	0.9985	0.9996	0.9999	0.7903	0.9994	0.9449	0.8325	0.5868
FBgn0000140	0.9976	0.9995	0.9988	0.0039	0.9865	0.9757	0.7142	0.8958	0.9891	0.9482	0.9998	0.9992	0.9999	0.5332	0.9235	0.9711	0.7801	0.8333	0.8317	0.4608	0.5896	0.958	0.9994	0.8866	0.9839	0.999	0.4664	0.7797	0.9991	0.967	0.0794	1	0.9985	0.9996	0.9999	0.8834	0.9994	0.9032	0.6927	0.0226
FBgn0000146	0.9976	0.9995	0.9988	0.2128	0.9778	0.8947	0.6407	0.7186	0.9891	0.5877	0.9998	0.9992	0.9999	0.1387	0.7015	0.64	0.858	0.9635	0.4794	0.8269	0.3068	0.8799	0.9994	0.8412	0.9854	0.999	0.8034	0.881	0.9991	0.8756	0.8762	1	0.9985	0.9996	0.9999	0.9632	0.9994	0.9372	0.9777	0.8958
FBgn0000147	0.9976	0.9995	0.9988	0.1251	0.9596	0.9751	0.9758	0.8894	0.9891	0.7952	0.9998	0.9992	0.9999	0.6946	0.8922	0.9318	0.8144	0.809	0.5274	0.6143	0.8109	0.8313	0.9994	0.9265	0.9816	0.999	0.4005	0.6797	0.9991	0.7684	0.442	1	0.9985	0.9996	0.9999	0.9584	0.9994	0.9597	0.8923	0.0024
FBgn0000150	0.9976	0.9995	0.9988	0	0.9778	0.9007	0.6251	0.9617	0.9891	0.9342	0.9998	0.9992	0.9999	0.2568	0.8223	0.8579	0.7473	0.6916	0.639	0.4606	0.7035	0.8666	0.9994	0.9459	0.9816	0.999	0.8262	0.705	0.9991	0.2229	0.833	1	0.9985	0.9996	0.9999	0.65	0.9994	0.9858	0.2975	0.8151
FBgn0000152	0.9976	0.9995	0.9988	0.6437	0.9596	0.8809	0.6125	0.8966	0.9891	0.923	0.9998	0.9992	0.9999	0.8766	0.896	0.9836	0.8196	0.3959	0.7737	0.8863	0.5465	0.8483	0.9994	0.8783	0.9781	0.999	0.4776	0.8869	0.9991	0.5588	0.8753	1	0.9985	0.9815	0.9999	0.9443	0.9994	0.997	0.9776	0.1618
FBgn0000153	0.9976	0.9995	0.9988	0	0.9589	0.942	0.7883	0.9341	0.9891	0.9017	0.9998	0.9992	0.9999	0.933	0.9394	0.9579	0.9851	0.9778	0.983	0.4285	0.6277	0.9922	0.9994	0.8249	0.9532	0.2996	0.661	0.9515	0.9991	0.3963	0.6633	1	0.9985	0.9996	0.9999	0.5184	0.9994	0.8264	0.8939	0.5459
FBgn0000157	0.9976	0.9995	0.9988	0.426	0.9589	0.9432	0.8469	0.7507	0.9897	0.7076	0.9998	0.9992	0.9999	0.9235	0.875	0.9068	0.8851	0.8099	0.9673	0.9908	0.1833	0.9617	0.9994	0.8249	0.9839	0.999	0.7269	0.9392	0.9991	0.9852	0.758	1	0.9985	0.9996	0.9999	0.5555	0.9994	0.958	0.8192	0.0114
FBgn0000158	0.9976	0.9995	0.9988	0.6248	0.9775	0.9887	0.5595	0.9795	0.9891	0.6834	0.9998	0.9992	0.9999	0.8626	0.9795	0.951	0.8227	0.6658	0.6898	0.5157	0.7748	0.9652	0.9994	0.9812	0.9839	0.999	0.5264	0.9485	0.9991	0.8922	0.2688	1	0.9985	0.9996	0.9999	0.8698	0.9994	0.9939	0.5395	0.054
FBgn0000163	0.9976	0.9995	0.9988	0.0283	0.9585	0.9109	0.4895	0.5661	0.9948	0.9772	0.9998	0.9992	0.9999	0.2023	0.9415	0.7343	0.7801	0.813	0.4615	0.9203	0.6412	0.8465	0.9994	0.9177	0.9839	0.999	0.9537	0.4427	0.9991	0.4508	0.4934	1	0.9985	0.9996	0.9999	0.8234	0.9994	0.9602	0.9417	0.4418
FBgn0000166	0.9976	0.9995	0.9988	0.0185	0.9923	0.9032	0.7367	0.7561	0.9891	0.9865	0.9998	0.9992	0.9999	0.9542	0.6898	0.8984	0.9516	0.744	0.9115	0.9147	0.5544	0.9765	0.9994	0.8506	0.9974	0.999	0.5973	0.8311	0.9991	0.5145	0.1471	1	0.9985	0.9996	0.9999	0.9995	0.9994	0.9032	0.9119	0.0065
FBgn0000173	0.9976	0.9995	0.9988	0.4087	0.9817	0.9242	0.6084	0.9674	0.9891	0.6789	0.9998	0.9992	0.9999	0.7074	0.8595	0.6471	0.7288	0.9652	0.8936	0.9174	0.7991	0.9423	0.9994	0.8885	0.9839	0.999	0.4712	0.5164	0.9991	0.0062	0.6015	1	0.9985	0.9421	0.9999	0.9642	0.9994	0.9735	0.6023	0.9846
FBgn0000179	0.9976	0.9995	0.9988	0.8727	0.9616	0.9655	0.8186	0.9987	0.9891	0.5759	0.9998	0.9992	0.9999	0.6183	0.8277	0.9353	0.7394	0.8724	0.5259	0.9578	0.3743	0.9474	0.9994	0.8575	0.9849	0.999	0.555	0.5068	0.9991	0.8759	0.8629	1	0.9985	0.99	0.9999	0.7539	0.9994	0.8304	0.9011	0.7708
FBgn0000180	0.9976	0.9995	0.9988	0.9647	0.9584	0.988	0.7137	0.7077	0.9891	0.7101	0.9998	0.9992	0.9999	0.8109	0.9915	0.9679	0.7996	0.75	0.3853	0.5185	0.9724	0.8566	0.9994	0.9555	0.9928	0.999	0.2289	0.7415	0.9991	0.8766	0.8668	1	0.9985	0.9996	0.9999	0.9766	0.9994	0.9319	0.8824	0.3298
FBgn0000181	0.9976	0.9995	0.9988	0.0316	0.9584	0.9993	0.5666	0.9521	0.993	0.9377	0.9998	0.9992	0.9999	0.777	0.833	0.944	0.9781	0.9012	0.6784	0.9785	0.3306	0.765	0.9994	0.9688	0.9723	0.999	0.5548	0.5164	0.9991	0.0086	0.0662	1	1	0.9996	0.9999	0.8572	0.9994	0.7296	0.8713	0.6362
FBgn0000183	0.9976	0.9995	0.9988	0	0.9756	0.998	0.6192	0.7507	0.993	0.7472	0.9998	0.9992	0.9999	0.7964	0.5817	0.8104	0.9988	0.9617	0.8531	0.7643	0.9108	0.8203	0.9994	0.9296	0.9974	0.999	0.9215	0.6026	0.9991	0.4751	0.4366	1	0.9985	0.9996	0.9999	0.8258	0.9994	0.8038	0.9927	0.0969
FBgn0000206	0.9976	0.9995	0.9988	0.0177	0.9882	0.9296	0.5634	0.8114	0.9891	0.9303	0.9998	0.9992	0.9999	0.8256	0.6263	0.9569	0.7788	0.767	0.6135	0.943	0.3171	0.84	0.9994	0.9475	0.9974	0.999	0.2557	0.4637	0.9991	0.6603	0.8635	1	0.9985	0.9996	0.9999	0.7825	0.9994	0.934	0.8624	0.5156
FBgn0000210	0.9976	0.9995	0.9988	0.0169	0.9584	0.9103	0.2619	0.6701	0.9891	0.8051	0.9998	0.9992	0.9999	0.9665	0.7817	0.6471	0.7288	0.7134	0.6992	0.9613	0.7588	0.8874	0.9994	0.9495	0.9698	0.999	0.9021	0.4944	0.9991	0.6782	0.6434	1	0.9993	0.9996	0.9999	0.3945	0.9994	0.9504	0.9813	0.6838
FBgn0000212	0.9976	0.9995	0.9988	0.0336	0.979	0.9109	0.4799	0.7509	0.9891	0.6144	0.9998	0.9992	0.9999	0.7475	0.5441	0.6754	0.9392	0.9402	0.4764	0.8937	0.1762	0.5502	0.9994	0.9584	0.9974	0.999	0.8187	0.5776	0.9991	0.3658	0.3612	1	0.9985	0.9996	0.9999	0.755	0.9994	0.8113	0.9925	0.0766
FBgn0000221	0.9976	0.9995	0.9988	0.4795	0.9817	0.8806	0.7333	0.8833	0.9891	0.9336	0.9998	0.9992	0.9999	0.6923	0.9861	0.9428	0.7398	0.3835	0.976	0.9776	0.6668	0.6593	0.9994	0.9132	0.9816	0.999	0.0649	0.9817	0.9991	0.6897	0.4684	1	0.9985	0.9996	0.9999	0.8611	0.9994	0.9717	0.0992	0.0778
FBgn0000228	0.9976	0.9995	0.9988	0	0.9884	0.9517	0.9161	0.8739	0.9891	0.5974	0.9998	0.9992	0.9999	0.6341	0.8422	0.9394	0.8262	0.9755	0.8024	0.8149	0.8173	0.9321	0.9994	0.8173	0.9816	0.999	0.4349	0.8102	0.9991	0.2296	0.4203	1	0.9985	0.9996	0.9999	0.8557	0.9994	0.9959	0.9903	0.1758
FBgn0000229	0.9976	0.9995	0.9988	0.3236	0.9584	0.8996	0.9042	0.7135	0.9891	0.0797	0.9998	0.9992	0.9999	0.9593	0.7167	0.6764	0.9152	0.6573	0.8792	0.7176	0.3941	0.8261	0.9994	0.8249	0.9839	0.999	0.6311	0.743	0.9991	0.9393	0.8283	1	0.9985	0.9996	0.9999	0.9878	0.9994	0.8749	0.9737	0.0519
FBgn0000233	0.998	0.9995	0.9988	0.7385	0.9584	0.9762	0.7378	0.7569	0.9891	0.8161	0.9998	0.9992	0.9999	0.9614	0.6192	0.9706	0.8125	0.8189	0.7523	0.9279	0.2229	0.844	0.9994	0.9131	0.9781	0.999	0.8446	0.5979	0.9991	0.0718	0.8475	1	0.9985	0.9996	0.9999	0.8479	0.9994	0.9743	0.9314	0.1406
FBgn0000239	0.9976	0.9995	0.9988	0.2511	0.9948	0.9619	0.9901	0.9529	0.9891	0.9714	0.9998	0.9992	0.9999	0.7459	0.9292	0.8987	0.9553	0.815	0.7168	0.5089	0.4806	0.9085	0.9994	0.9342	0.9974	0.999	0.8076	0.8672	0.9991	0.9664	0.3489	1	0.9985	0.9996	0.9999	0.979	0.9994	0.9983	0.7209	0
FBgn0000241	0.9976	0.9995	0.9988	0.2754	0.9817	0.988	0.5255	0.9448	0.9891	0.6572	0.9998	0.9992	0.9999	0.7092	0.7349	0.7739	0.7303	0.9294	0.2955	0.5089	0.9232	0.9078	0.9994	0.8439	0.9781	0.999	0.4776	0.5628	0.9991	0.8407	0.9744	1	0.9985	0.9996	0.9999	0.9798	0.9994	0.8113	0.6332	0.0821
FBgn0000244	0.9976	0.9995	0.9988	0.0842	0.9775	0.8809	0.8219	0.9825	0.9891	0.5974	0.9998	0.9992	0.9999	0.6506	0.932	0.7594	0.7968	0.6225	0.6742	0.9141	0.8718	0.8728	0.9994	0.9403	0.9816	0.999	0.5996	0.7785	0.9991	0.0514	0.5596	1	0.9985	0.9996	0.9999	0.9556	0.9994	0.8814	0.9925	0.451
FBgn0000246	0.9976	0.9995	0.9988	0.036	0.9622	0.9513	0.6109	0.9616	0.9891	0.7966	0.9998	0.9992	0.9999	0.6239	0.896	0.8165	0.9278	0.9259	0.5098	0.7034	0.3214	0.9052	0.9994	0.5473	0.9816	0.999	0.8813	0.9405	0.9991	0.2961	0.679	1	0.9985	0.9996	0.9999	0.7898	0.9994	0.997	0.7063	0.4323
FBgn0000247	0.9976	0.9995	0.9988	0.0067	0.9986	0.9546	0.9695	0.7186	0.9891	0.9124	0.9998	0.9992	0.9999	0.8533	0.5409	0.7122	0.9818	0.4859	0.8922	0.6199	0.9274	0.7166	0.9994	0.975	0.9839	0.999	0.6001	0.9515	0.9991	0.8126	0.6473	1	0.9985	0.9996	0.9999	0.8479	0.9994	0.9536	0.67	0.151
FBgn0000250	0.9976	0.9995	0.9988	0.8862	0.9673	0.8996	0.9782	0.879	0.9891	0.8538	0.9998	0.9992	0.9999	0.9613	0.749	0.87	0.6115	0.7996	0.6563	0.4175	0.2939	0.8059	0.9994	0.8799	0.9839	0.999	0.5429	0.9528	0.9991	0.978	0.2494	1	0.9985	0.9996	0.9999	0.9238	0.9994	0.8677	0.9248	0.2245
FBgn0000251	0.9976	0.9995	0.9988	0	0.9596	0.988	0.9913	0.8594	0.9891	0.9321	0.9998	0.9992	0.9999	0.8544	0.6445	0.9073	0.8734	0.9255	0.9792	0.5089	0.7561	0.9236	0.9994	0.8818	0.9868	0.999	0.7598	0.6822	0.9991	0.8554	0.3737	1	0.9985	0.9996	0.9999	0.9185	0.9994	0.8397	0.7759	0.0289
FBgn0000253	0.9976	0.9995	0.9988	0.7191	0.9584	0.9644	0.6768	0.8394	0.9929	0.9022	0.9998	0.9992	0.9999	0.5692	0.9266	0.7125	0.7391	0.4634	0.6629	0.7613	0.1149	0.7941	0.9994	0.9833	0.9649	0.999	0.0925	0.5781	0.9991	0.8878	0.9264	1	0.9985	0.9996	0.9999	0.9995	0.9994	0.8811	0.0999	0.3433
FBgn0000256	0.9976	0.9995	0.9988	0.3128	0.9961	0.988	0.4307	0.7569	0.9891	0.9865	0.9998	0.9992	0.9999	0.992	0.6842	0.9328	0.8161	0.9713	0.8454	0.994	0.6386	0.8297	0.9994	0.97	0.9974	0.999	0.7672	0.7475	0.9991	0.843	0.1447	1	0.9985	0.9996	0.9999	0.8869	0.9994	0.8106	0.6753	0.2619
FBgn0000257	0.9976	0.9999	0.9988	0.7176	0.9596	0.8996	0.9635	0.9739	0.9891	0.811	0.9998	0.9992	0.9999	0.9463	0.9443	0.7122	0.9594	0.7869	0.9949	0.9619	0.2025	0.7647	0.9994	0.9721	0.989	0.999	0.0095	0.7484	0.9991	0.7931	0.8092	1	0.9985	0.9996	0.9999	0.8808	0.9994	0.9391	0.0063	0.1272
FBgn0000259	0.9976	0.9995	0.9988	0.3723	0.993	0.9967	0.4367	0.905	0.9966	0.829	0.9998	0.9992	0.9999	0.675	0.8082	0.6471	0.9171	0.8407	0.6898	0.7404	0.969	0.81	0.9994	0.9337	0.9816	0.999	0.0852	0.3352	0.9991	0.2193	0.9789	1	0.9985	0.7035	0.9999	0.8162	0.9994	0.8908	0.2832	0.7885
FBgn0000261	0.9976	0.9995	0.9988	0.0247	0.981	0.9773	0.8255	0.8929	0.9891	0.9342	0.9998	0.9992	0.9999	0.9623	0.7042	0.8045	0.9093	0.9857	0.8349	0.7007	0.0524	0.8883	0.9994	0.9177	0.9974	0.999	0.5478	0.6797	0.9991	0.0171	0.8886	1	0.9985	0.9996	0.9999	0.9766	0.9994	0.9282	0.874	0.2241
FBgn0000273	0.9976	0.9995	0.9988	0.0581	0.9853	0.9442	0.8244	0.8205	0.9891	0.5084	0.9998	0.9992	0.9999	0.5661	0.5768	0.64	0.3075	0.7012	0.8807	0.792	0.1649	0.9423	0.9994	0.9555	0.9487	0.999	0.8034	0.4637	0.9991	0.8922	0.7286	1	0.9985	0.9996	0.9999	0.8672	0.9994	0.8924	0.8379	0.992
FBgn0000274	0.9976	0.9995	0.9988	0.8468	0.9586	0.4843	0.807	0.7118	0.9891	0.9108	0.9998	0.9992	0.9999	0.486	0.73	0.6471	0.7621	0.8996	0.7834	0.7223	0.7579	0.8409	0.9994	0.8179	0.9839	0.999	0.7194	0.7907	0.9991	0.7993	0.7248	1	0.9985	0.8044	0.9999	0.9516	0.9994	0.9292	0.8402	0.6945
FBgn0000276	0.9976	0.9995	0.9988	0.8426	0.9584	0.9818	0.5431	0.7118	0.9891	0.8252	0.9998	0.9992	0.9999	0.5031	0.9356	0.6662	0.8122	0.9828	0.7508	0.9623	0.9607	0.7797	0.9994	0.8341	0.991	0.999	0.2525	0.8759	0.9991	0.9378	0.4977	1	0.9985	0.9996	0.9999	4e-04	0.9994	0.2591	0.7958	0.9318
FBgn0000283	0.9976	0.9995	0.9988	2e-04	0.9778	0.8996	0.6015	0.7569	0.9891	0.7369	0.9998	0.9992	0.9999	0.9224	0.5409	0.8904	0.9037	0.8997	0.8315	0.6021	0.1251	0.8576	0.9994	0.9634	0.9974	0.999	0.2818	0.9039	0.9991	0.3973	0.489	1	0.9985	0.9996	0.9999	0.8427	0.9994	0.8844	0.9231	0.1292
FBgn0000286	0.9976	0.9995	0.9988	0.0226	0.9996	0.8996	0.7084	0.9871	0.9891	0.8001	0.9998	0.9992	0.9999	0.7133	0.6766	0.7939	0.9372	0.9938	0.8197	0.625	0.4566	0.9167	0.9994	0.9299	0.9649	0.999	0.3683	0.5883	0.9991	0.257	0.5889	1	0.9985	0.8044	0.9999	0.9231	0.9994	0.9957	0.9332	0.6362
FBgn0000287	0.9976	0.9995	0.9988	0.9911	0.9584	0.9341	0.8738	0.9409	0.9891	0.711	0.9998	0.9992	0.9999	0.3099	0.9685	0.588	0.9781	0.5077	0.5285	0.8088	0.6973	0.9353	0.9994	0.737	0.9781	0.999	0.9187	0.864	0.9991	0.9415	0.3982	1	0.9985	0.9996	0.9999	0.9048	0.9994	0.7196	0.8857	0.0124
FBgn0000289	0.9976	0.9995	0.9988	0	0.992	0.9912	0.8215	0.7727	0.9891	0.9968	0.9998	0.9992	0.9999	0.8901	0.7817	0.8997	0.9119	0.989	0.5418	0.4288	0.7404	0.9583	0.9994	0.8703	0.9816	0.999	0.9925	0.6415	0.9991	0.6749	0.3073	1	1	0.9996	0.9999	0.905	0.9994	0.9983	0.8511	0.2905
FBgn0000299	0.9976	0.9995	0.9988	0.0019	0.9584	0.988	0.8032	0.7666	0.9891	0.6695	0.9998	0.9992	0.9999	0.7635	0.7103	0.7465	0.6967	0.5696	0.3466	0.2432	0.9506	0.8465	0.9994	0.8828	0.9974	0.999	0.6996	0.6502	0.9991	0.6191	0.1395	1	1	0.9996	0.9999	0.8491	0.9994	0.8744	0.8939	0.9573
FBgn0000303	0.9976	0.9995	0.9988	0.0904	0.9866	0.988	0.6768	0.9534	0.9891	0.879	0.9998	0.9992	0.9999	0.5006	0.7481	0.7877	0.8511	0.6209	0.5163	0.9982	0.8635	0.7391	0.9994	0.8384	0.9649	0.999	0.5622	0.6415	0.9991	0.7366	0.3902	1	0.9985	0.9996	0.9999	0.6671	0.9994	0.8701	0.5878	0.2125
FBgn0000307	0.9976	0.9995	0.9988	4e-04	0.9673	0.907	0.4485	0.7287	0.9891	0.5783	0.9998	0.9992	0.9999	0.673	0.5409	0.7014	0.9079	0.9248	0.8834	0.7941	0.3287	0.7648	0.9994	0.9726	0.9976	0.999	0.9711	0.6732	0.9991	0.2369	0.4529	1	0.9985	0.9996	0.9999	0.8319	0.9994	0.8947	0.9941	0.0961
FBgn0000308	0.9976	0.9995	0.9988	0.1539	0.993	0.9662	0.9973	0.987	0.9891	0.6085	0.9998	0.9992	0.9999	0.5852	0.7712	0.6643	0.6773	0.5696	0.9282	0.861	0.1771	0.664	0.9994	0.9704	0.9535	0.6449	0.2557	0.5979	0.9991	0.5247	0.8054	1	0.9985	0.9723	0.9999	0.9551	0.9994	0.9483	0.0494	0.4266
FBgn0000313	0.9976	0.9995	0.9988	0.0123	0.9584	0.9468	0.5905	0.7798	0.9891	0.9843	0.9998	0.9992	0.9999	0.9235	0.9311	0.9957	0.814	0.8795	0.6294	0.8348	0.9831	0.9037	0.9994	0.9296	0.9907	0.999	0.977	0.743	0.9991	0.4271	0.9102	1	0.9985	0.9996	0.9999	0.9472	0.9994	0.8113	0.6838	0.7305
FBgn0000316	0.9976	0.9995	0.9988	0.9727	0.9939	0.9109	0.4785	0.9423	0.9891	0.9881	0.9998	0.9994	0.9999	0.7756	0.7468	0.8021	0.8019	0.9967	0.6143	0.912	0.0527	0.6626	0.9994	0.9698	0.9781	0.999	0.8203	0.7098	0.9991	0.4371	0.6691	1	0.9985	0.9996	0.9999	0.8143	0.9994	0.9618	0.847	0.6786
FBgn0000317	0.9976	0.9995	0.9988	0.6674	0.9778	0.9218	0.9577	0.7811	0.9891	0.7601	0.9998	0.9992	0.9999	0.3049	0.9255	0.9894	0.8751	0.835	0.657	0.8536	0.9688	0.9811	0.9994	0.8188	0.9444	0.999	0.9039	0.8102	0.9991	0.8588	0.2045	1	0.9985	0.9915	0.9999	0	0.9994	0.9516	0.9425	0.8378
FBgn0000318	0.9976	0.9995	0.9988	0.0853	0.9584	0.9292	0.6332	0.7186	0.9891	0.6143	0.9998	0.9992	0.9999	0.4394	0.5409	0.8113	0.7477	0.9856	0.1812	0.9439	0.1465	0.6115	0.9994	0.9915	0.9839	0.999	0.9939	0.9472	0.9991	0.9151	0.9052	1	0.9985	0.9996	0.9999	0.7691	0.9994	0.8477	0.9975	0.2686
FBgn0000319	0.9976	0.9995	0.9988	0.0135	0.9584	0.895	0.9566	0.8186	0.9891	0.7845	0.9998	0.9992	0.9999	0.8239	0.9824	0.8104	0.8774	0.9654	0.7773	0.6281	0.3424	0.651	0.9994	0.8776	0.9781	0.999	0.743	0.9021	0.9991	0.5347	0.4822	1	0.9985	0.8044	0.9999	0.7723	0.9994	0.9743	0.3478	0.8143
FBgn0000320	0.9976	0.9995	0.9988	0.6246	0.9584	0.8809	0.7174	0.7507	0.9891	0.6487	0.9998	0.9992	0.9999	0.3557	0.5409	0.7138	0.5885	0.8583	0.4792	0.5237	0.7772	0.9321	0.9994	0.8828	0.9649	0.999	0.34	0.6286	0.9991	0.4951	0.9005	1	0.9985	0.9996	0.9999	0.7547	0.9994	0.9678	0.3726	0.6241
FBgn0000326	0.9976	0.9995	0.9988	0	0.9778	0.9625	0.9926	0.7446	0.9891	0.9663	0.9998	0.9992	0.9999	0.6392	0.9982	0.9186	0.9688	0.74	0.6537	0.9468	0.5663	0.9074	0.9994	0.9303	0.9698	0.999	0.35	0.6496	0.9991	0.9256	0.3427	1	0.9985	0.9996	0.9999	0.9488	0.9994	0.9959	0.9983	0.8387
FBgn0000330	0.9976	0.9995	0.9988	0.3002	0.9584	0.8996	0.3581	0.7615	0.9897	0.4802	0.9998	0.9992	0.9999	0.5006	0.5409	0.7656	0.7398	0.9558	0.5418	0.6348	0.4034	0.9956	0.9994	0.8866	0.9649	0.999	0.9582	0.9524	0.9991	0.7497	0.9824	1	0.9997	0.9996	0.9999	0.9752	0.9994	0.8876	0.9039	0.4058
FBgn0000339	0.9976	0.9995	0.9988	0.1259	0.9584	0.8996	0.2446	0.7615	0.9891	0.5614	0.9998	0.9992	0.9999	0.7846	0.5873	0.7485	0.7445	0.849	0.3698	0.6874	0.1849	0.8394	0.9994	0.9107	0.9907	0.999	0.8582	0.7678	0.9991	0.9484	0.7485	1	0.9985	0.9996	0.9999	0.8312	0.9994	0.8338	0.7119	0.4035
FBgn0000346	0.9976	0.9995	0.9988	0.0974	0.9853	0.9734	0.5565	0.9926	0.9891	0.968	0.9998	0.9992	0.9999	0.2661	0.802	0.6471	0.6967	0.5127	0.3424	0.8164	0.92	0.9241	0.9994	0.9925	0.9974	0.999	0.5973	0.6736	0.9991	0.7669	0.3887	1	0.9985	0.9996	0.9999	0.8622	0.9994	0.8038	0.3883	0.1874
FBgn0000351	0.9976	0.9995	0.9988	0.2106	0.9817	0.8996	0.6541	0.863	0.9891	0.8184	0.9998	0.9992	0.9999	0.7782	0.5505	0.8009	0.9073	0.8674	0.9686	0.8845	0.036	0.8617	0.9994	0.9928	0.9816	0.999	0.4782	0.9113	0.9991	0.6914	0.7583	1	0.9985	0.9996	0.9999	0.9238	0.9994	0.8809	0.509	6e-04
FBgn0000352	0.9976	0.9995	0.9988	0.0054	0.993	0.9109	0.7559	0.7566	0.9891	0.838	0.9998	0.9992	0.9999	0.8073	0.5485	0.8565	0.999	0.7533	0.7416	0.7181	0.0188	0.7052	0.9994	0.98	0.9907	0.999	0.5929	0.8967	0.9991	0.5991	0.2672	1	0.9985	0.9996	0.9999	0.8809	0.9994	0.8527	0.9386	0.0341
FBgn0000355	0.9976	0.9995	0.9988	0.5766	0.981	0.9757	0.4587	0.9034	0.9953	0.5671	0.9998	0.9992	0.9999	0.4643	0.9309	0.9703	0.9115	0.7719	0.6468	0.9156	0.7356	0.998	0.9994	0.8173	0.9781	0.999	0.56	0.6735	0.9991	0.7565	0.9767	1	0.9985	0.9996	0.9999	0.8332	0.9994	0.7821	0.7927	0.6115
FBgn0000356	0.9976	0.9995	0.9988	0.3491	0.9673	0.9432	0.7896	0.8392	0.9891	0.9312	0.9998	0.9992	0.9999	0.8502	0.9495	0.7669	0.8623	0.798	0.9125	0.9133	0.704	0.8361	0.9994	0.8506	0.9816	0.999	0.8883	0.701	0.9991	0.7565	0.8858	1	0.9985	0.9996	0.9999	0.836	0.9994	0.8809	0.7079	0.3279
FBgn0000357	0.9976	0.9995	0.9988	0.9674	0.9596	0.954	0.9435	0.7798	0.9891	0.9269	0.9998	0.9992	0.9999	0.8468	0.8384	0.8012	0.7641	0.835	0.8358	0.7958	0.3872	0.9406	0.9994	0.8605	0.989	0.999	0.8778	0.6286	0.9991	0.6603	0.7583	1	0.9985	0.9996	0.9999	0.8622	0.9994	0.8811	0.7928	0.4003
FBgn0000358	0.9976	0.9995	0.9988	0.2032	0.9584	0.9341	0.6555	0.8974	0.9891	0.9704	0.9998	0.9992	0.9999	0.9356	0.9746	0.6471	0.8669	0.4909	0.8166	0.8845	0.4636	0.7813	0.9994	0.8506	0.9816	0.999	0.8133	0.8516	0.9991	0.7739	0.8919	1	0.9985	0.9996	0.9999	0.8808	0.9994	0.862	0.6485	0.099
FBgn0000359	0.9976	0.9995	0.9988	0.3575	0.959	0.988	0.8264	0.7446	0.993	0.7998	0.9998	0.9992	0.9999	0.9965	0.962	0.9073	0.7338	0.231	0.8317	0.9291	0.7561	0.9743	0.9994	0.8937	0.9839	0.999	0.7408	0.4582	0.9991	0.9336	0.2569	1	0.9985	0.9996	0.9999	0.8182	0.9994	0.9858	0.4209	0.1109
FBgn0000360	0.9976	0.9995	0.9988	0.4361	0.9596	0.993	0.7367	0.7223	0.993	0.7335	0.9998	0.9992	0.9999	0.9849	0.9607	0.9126	0.7473	0.097	0.754	0.9029	0.6959	0.9633	0.9994	0.9199	0.989	0.999	0.7016	0.387	0.9991	0.9957	0.1441	1	1	0.9996	0.9999	0.8312	0.9994	0.9282	0.5095	0.1333
FBgn0000370	0.9976	0.9995	0.9988	1e-04	0.9673	0.9157	0.9326	0.7893	0.9891	0.6509	0.9998	0.9992	0.9999	0.7743	0.6526	0.8941	0.9259	0.6117	0.7147	0.8211	0.0575	0.8261	0.9994	0.8937	0.9839	0.999	0.4349	0.9168	0.9991	0.5713	0.6138	1	0.9985	0.9996	0.9999	0.7825	0.9994	0.9852	0.8674	0.1233
FBgn0000376	0.9976	0.9995	0.9988	0.0011	0.9999	0.8996	0.2919	0.8422	0.9891	0.8343	0.9998	0.9992	0.9999	0.847	0.5409	0.6963	0.8437	0.7958	0.6836	0.9348	0.154	0.6613	0.9994	0.9726	0.9854	0.999	0.8446	0.6221	0.9991	0.5673	0.7116	1	0.9985	0.9996	0.9999	0.878	0.9994	0.8477	0.874	0.0253
FBgn0000377	0.8772	0.9995	0.9988	0.8209	0.9663	0.7522	0.4425	0.9033	0.9891	0.5877	0.9998	0.9992	0.9999	0.6235	0.5781	0.898	0.8161	0.7535	0.6735	0.7097	0.305	0.3298	0.9994	0.9555	0.9152	0.999	0.5398	0.6458	0.9991	0.5206	0.999	1	0.9985	0.9996	0.9999	0.9109	0.9994	0.7607	0.9297	0.5323
FBgn0000382	0.9976	0.9995	0.9988	0.0076	0.9653	0.8809	0.5715	0.7118	0.9891	0.5412	0.9998	0.9992	0.9999	0.2216	0.6566	0.6471	0.5013	0.9377	0.6999	0.848	0.7481	0.9671	0.9994	0.9912	0.9839	0.999	0.8976	0.4905	0.9991	0.0718	0.9177	1	0.9985	0.9996	0.9999	0.783	0.9994	0.9217	0.7953	0.4882
FBgn0000384	0.9976	0.9995	0.9988	0.0074	0.981	0.8996	0.55	0.9964	0.9891	0.8648	0.9998	0.9992	0.9999	0.719	0.5842	0.9908	0.913	0.9227	0.3577	0.9118	0.0229	0.7823	0.9994	0.9527	0.9931	0.999	0.9733	0.6496	0.9991	0.3279	0.3633	1	0.9985	0.9996	0.9999	0.771	0.9994	0.8833	0.7778	0.2115
FBgn0000394	0.9976	0.9995	0.9988	0.0016	0.9775	0.9946	0.9199	0.8864	0.9891	0.9039	0.9998	0.9992	0.9999	0.6165	0.9805	0.9867	0.9587	0.9901	0.9125	0.9506	0.1966	0.7216	0.9994	0.8903	0.9816	0.999	0.7432	0.8804	0.9991	0.9556	0.4823	1	0.9985	0.9996	0.9999	0.961	0.9994	0.9889	0.972	0.0527
FBgn0000395	0.9976	0.9995	0.9988	0.3511	0.9585	0.9602	0.71	0.8661	0.9891	0.824	0.9998	0.9992	0.9999	0.1051	0.8905	0.9695	0.787	0.0999	0.9691	0.8356	0.4965	0.9334	0.9994	0.8828	0.9816	0.999	0.6909	0.9532	0.9991	0.6455	0.9177	1	0.9985	0.9996	0.9999	0.8641	0.9994	0.9597	0.995	0.0294
FBgn0000404	0.9976	0.9995	0.9988	0	0.9673	0.9242	0.724	0.7746	0.993	0.8804	0.9998	0.9992	0.9999	0.9363	0.6043	0.817	0.8083	0.9483	0.817	0.7957	0.3612	0.7497	0.9994	0.9265	0.9865	0.999	0.8782	0.5825	0.9991	0.3734	0.4669	1	0.9985	0.9996	0.9999	0.9008	0.9994	0.8113	0.9899	0.0201
FBgn0000405	0.9976	0.9995	0.9988	0	0.9999	0.9929	0.6747	0.9228	0.9923	0.8208	0.9998	0.9992	0.9999	0.6654	0.8737	0.9516	0.7801	0.8583	0.8524	0.9053	0.8598	0.9989	0.9994	0.88	0.9816	0.999	0.9511	0.8944	0.9991	0.4423	0.2099	1	0.9985	0.9996	0.9999	0.9946	0.9994	0.8599	0.8589	0.0213
FBgn0000406	0.9976	0.9995	0.9988	0	0.9584	0.9565	0.7206	0.7186	0.9891	0.9818	0.9998	0.9992	0.9999	0.6827	0.6033	0.6636	0.7459	0.9003	0.6665	0.969	0.3637	0.8801	0.9994	0.9853	0.9976	0.999	0.6711	0.4687	0.9991	0.444	0.8	1	0.9985	0.9996	0.9999	0.8328	0.9994	0.8038	0.8922	0.5171
FBgn0000409	0.9976	0.9995	0.9988	0	0.9647	0.9155	0.4846	0.7555	0.9891	0.9996	0.9998	0.9992	0.9999	0.6455	0.5685	0.7469	0.7852	0.8243	0.5826	0.8637	0.1078	0.8869	0.9994	0.9688	0.9816	0.999	0.5929	0.6453	0.9991	0.957	0.6429	1	0.9985	0.9996	0.9999	0.6173	0.9994	0.7017	0.8179	0.229
FBgn0000411	0.9976	0.9995	0.9988	0.6071	0.9775	0.9312	0.3444	0.7607	0.9891	0.9561	0.9998	0.9992	0.9999	0.9466	0.7375	0.9824	0.9995	0.7049	0.9324	0.8434	0.6011	0.6659	0.9994	0.9354	0.9816	0.999	0.9516	0.9542	0.9991	0.9457	0.9747	1	0.9985	0.9996	0.9999	0.9603	0.9994	0.9755	0.2458	0.6837
FBgn0000412	0.9976	0.9995	0.9988	0.2627	0.9584	0.9109	0.3363	0.7555	0.9891	0.5506	0.9998	0.9992	0.9999	0.523	0.5504	0.6471	0.8744	0.7204	0.6161	0.9673	0.8989	0.5509	0.9994	0.9325	0.9816	0.999	0.9537	0.4045	0.9991	0.0508	0.9537	1	0.9985	0.9996	0.9999	0.8572	0.9994	0.6895	0.8469	0.1789
FBgn0000413	0.9976	0.9995	0.9988	0.0276	0.9762	0.9109	0.5023	0.7305	0.9891	0.631	0.9998	0.9992	0.9999	0.6871	0.5409	0.7014	0.9939	0.9919	0.6648	0.9806	0.0557	0.809	0.9994	0.9928	0.9839	0.999	0.88	0.572	0.9991	0.1469	0.6382	1	0.9985	0.9996	0.9999	0.8673	0.9994	0.8599	0.9643	0.0788
FBgn0000414	0.9976	0.9995	0.9988	0	0.9906	0.9103	0.9246	0.7118	0.9891	0.7628	0.9998	0.9992	0.9999	0.6554	0.7719	0.7564	0.8578	0.9713	0.559	0.7128	0.4806	0.9196	0.9994	0.9726	0.9907	0.999	0.76	0.9463	0.9991	0.4925	0.3784	1	0.9985	0.9996	0.9999	0.831	0.9994	0.9017	0.9829	0.3099
FBgn0000416	0.9976	0.9995	0.9988	0.7239	0.9776	0.9109	0.628	0.9698	0.9891	0.923	0.9998	0.9994	0.9999	0.9893	0.8905	0.6471	0.8068	0.8323	0.7078	0.9304	0.1451	0.7368	0.9994	0.8942	0.9816	0.999	0.9432	0.6088	0.9991	0.1855	0.6503	1	0.9985	0.9996	0.9999	0.8332	0.9994	0.8811	0.9623	0.784
FBgn0000422	0.9976	0.9995	0.9988	0.9481	0.9589	0.9233	0.9	0.7161	0.9891	0.9312	0.9998	0.0888	0.9999	0.992	0.9785	0.9925	0.868	0.813	0.5915	0.7712	0.7886	0.9236	0.9994	0.9812	0.989	0.999	0.5929	0.8705	0.9991	0.3279	0.3737	1	0.9985	0.9996	0.9999	0.7687	0.9994	0.8113	0.8057	0.0778
FBgn0000426	0.9976	0.9995	0.9988	0.6379	0.9588	0.9109	0.4587	0.9757	0.9891	0.8392	0.9998	0.9992	0.9999	0.651	0.8467	0.7786	0.772	0.9216	0.7579	0.7989	0.0457	0.9852	0.9994	0.9799	0.9816	0.999	0.9397	0.6195	0.9991	0.8036	0.8874	1	1	0.8677	0.9999	0.7677	0.9994	0.991	0.9927	0.134
FBgn0000427	0.9976	0.9995	0.9988	0.9812	0.956	0.9109	0.9635	0.7118	0.9891	0.9772	0.9998	0.9992	0.9999	0.8894	0.5896	0.8244	0.9617	0.9647	0.2262	0.9808	0.418	0.6593	0.9994	0.9443	0.9649	0.999	0.8263	0.8033	0.9991	0.9424	0.2903	1	0.9985	0.987	0.9999	0.8313	0.9994	0.9135	0.7958	0.697
FBgn0000439	0.9976	0.9995	0.9988	0.9127	0.9584	0.9688	0.7038	0.9539	0.9944	0.8492	0.9998	0.9992	0.9999	0.5091	0.9122	0.759	0.9481	0.9107	0.7799	0.8795	0.7489	0.7943	0.9994	0.9968	0.9781	0.999	0.9925	0.5758	0.9991	0.5369	0.8113	1	0.9985	0.9996	0.9999	0.8704	0.9994	0.8661	0.5223	0.3793
FBgn0000442	0.9976	0.9995	0.9988	0.7385	0.9673	0.9602	0.4069	0.9698	0.9891	0.528	0.9998	0.9992	0.9999	0.1387	0.7415	0.6543	0.7609	0.1914	0.4533	0.7052	0.9744	0.716	0.9994	0.8828	0.9974	0.999	0.8227	0.8539	0.9991	0.864	0.7806	1	0.9985	0.9996	0.9999	0.8332	0.9994	0.8264	0.7137	0.65
FBgn0000447	0.9976	0.9995	0.9988	0.7465	0.9584	0.8996	0.8326	0.9259	0.993	0.6085	0.9998	0.9992	0.9999	0.9208	0.6011	0.6662	0.9278	0.9711	0.587	0.3561	0.0397	0.7951	0.9994	0.9459	0.551	0.9858	0.937	0.9809	0.9991	0.6101	0.8919	1	0.9985	0.9996	0.9999	0.8949	0.9994	0.7898	0.1416	0.7856
FBgn0000448	0.9976	0.9995	0.9988	0.2228	0.981	0.1039	0.6406	0.9512	0.9891	0.7216	0.9998	0.9992	0.9999	0.8533	0.9423	0.9525	0.3857	0.7922	0.9932	0.9461	0.758	0.9512	0.9994	0.9928	0.9816	0.999	0.4364	0.7253	0.9991	0.659	0.8926	1	0.9985	0.9996	0.9999	0.8385	0.9994	0.8454	0.8455	0.0622
FBgn0000449	0.9976	0.9995	0.9988	0.64	0.9584	0.9833	0.6128	0.9026	0.9891	0.3619	0.9998	0.9992	0.9999	0.5456	0.5896	0.6942	0.3858	0.5123	0.3566	0.7838	0.4158	0.9275	0.9994	0.9984	0.9907	0.999	0.2403	0.9418	0.9991	0.8002	0.3483	1	0.9985	0.9996	0.9999	0.8472	0.9994	0.8478	0.9395	0.621
FBgn0000451	0.9976	0.9995	0.9988	0.2155	0.9584	0.8809	0.7771	0.7507	0.993	0.2767	0.9998	0.9992	0.9999	0.2632	0.7895	0.7055	0.8086	0.8327	0.5685	0.5415	0.7145	0.8178	0.9994	0.8937	0.9974	0.9998	0.8213	0.994	0.9991	0.8622	0.9164	1	0.9985	0.9996	0.9999	0.8629	0.9994	0.9842	0.9777	0.9492
FBgn0000454	0.9976	0.9995	0.9988	0.1961	0.993	0.8809	0.5779	0.8647	0.9891	0.9058	0.9998	0.9992	0.9999	0.9151	0.9908	0.9537	0.9714	0.161	0.8531	0.9911	0.1849	0.8483	0.9994	0.9447	0.9649	0.999	0.9186	0.9564	0.9994	0.8126	0.3515	1	0.9985	0.9996	0.9999	0.9101	0.9994	0.8876	0.7956	0.3295
FBgn0000455	0.9976	0.9995	0.9988	0.754	0.9778	0.9862	0.9924	0.8463	0.9891	0.4011	0.9998	0.9992	0.9999	0.4565	0.896	0.6471	0.9851	0.9057	0.8595	0.6147	0.0493	0.8815	0.9994	0.886	0.9346	0.999	0.8284	0.7253	0.9991	0.8118	0.1678	1	0.9985	0.9996	0.9999	0.8357	0.9994	0.8874	0.7074	0.4794
FBgn0000459	0.9976	0.9995	0.9988	0.6503	0.9877	0.9589	0.1548	0.8747	0.9891	0.4535	0.9998	0.9992	0.9999	0.3915	0.7042	0.6662	0.8144	0.7958	0.0421	0.8119	0.6585	0.4269	0.9994	0.8412	0.9816	0.999	0.8678	0.526	0.9991	0.4466	0.801	1	0.9985	0.9996	0.9999	0.6802	0.9994	0.9643	0.938	0.89
FBgn0000463	0.9976	0.9999	0.9988	0	0.9817	0.9903	0.7883	0.7118	0.9891	0.9269	0.9998	0.9992	0.9999	0.5661	0.5823	0.8867	0.9613	0.8153	0.66	0.7092	0.7087	0.8007	0.9994	0.8818	0.9418	0.999	0.5975	0.872	0.9991	0.9256	0.0745	1	0.9985	0.9996	0.9999	0.783	0.9994	0.8908	0.9487	0.2891
FBgn0000464	0.9976	0.9995	0.9988	0	0.1721	0.9688	0.9495	0.8155	0.9891	0.805	0.9998	0.9992	0.9999	0.8238	0.5505	0.9629	0.8591	0.7958	0.8763	0.9203	0.8258	0.8839	0.9994	0.2318	0.9816	0.999	0.6876	0.5979	0.9991	0.9425	0.5931	1	0.9985	0.9996	0.9999	0.9482	0.9994	0.8113	0.9609	0.8869
FBgn0000473	0.9976	0.9995	0.9988	0.3104	0.9584	0.5197	0.6595	0.7952	0.9891	0.5678	0.9998	0.9992	0.9999	0.8305	0.7751	0.7445	0.7725	0.8868	0.8303	0.7459	0.5465	0.8034	0.9994	0.8866	0.9024	0.999	0.9884	0.911	0.9991	0.917	0.9911	1	1	0.9996	0.9999	0.92	0.9994	0.997	0.8922	0.0079
FBgn0000477	0.9976	0.9995	0.9988	0	0.9853	0.9662	0.6747	0.866	0.9891	0.97	0.9998	0.9992	0.9999	0.7605	0.7423	0.9085	0.868	0.5937	0.7611	0.9404	0.4622	0.945	0.9994	0.8818	0.9816	0.999	0.8652	0.8797	0.9991	0.5331	0.7168	1	0.9985	0.9996	0.9999	0.5555	0.9994	0.9914	0.7164	0.3143
FBgn0000479	0.9976	0.9995	0.9988	0.0482	0.9686	0.9539	0.7997	0.9315	0.9891	0.8609	0.9998	0.9992	0.9999	0.698	0.9044	0.8045	0.8777	0.7105	0.3287	0.8886	0.0018	0.6571	0.9994	0.9726	0.9191	0.999	0.9194	0.65	0.9991	0.861	0.3633	1	0.9985	0.9996	0.9999	0.9634	0.9994	0.8477	0.8246	0.7833
FBgn0000482	0.9976	0.9995	0.9988	0.9139	0.9673	0.9821	0.6763	0.9217	0.9891	0.9736	0.9998	0.9992	0.9999	0.4986	0.8429	0.6736	0.8777	0.7177	0.3949	0.9948	0.7437	0.9275	0.9994	0.9247	0.9816	0.999	0.5561	0.8807	0.9991	0.9273	0.5984	1	0.9985	0.9996	0.9999	0.9023	0.9994	0.9538	0.5217	0.1549
FBgn0000489	0.9976	0.9995	0.9988	0.7896	0.9673	0.8996	0.9226	0.7673	0.9891	0.7045	0.9998	0.9992	0.9999	0.1273	0.625	0.7891	0.6967	0.4496	0.2887	0.8089	0.9888	0.9652	0.9994	0.8506	0.9473	0.999	0.9761	0.387	0.9991	0.4458	0.8383	1	0.9985	0.9996	0.9999	0.7677	0.9994	0.9533	0.9941	0.9753
FBgn0000490	0.9997	0.9995	0.9988	0.0016	0.9951	0.9974	0.7811	0.9633	0.9891	0.9065	0.9998	0.9992	0.9999	0.6934	0.8612	0.9971	0.7641	0.6548	0.9564	0.9029	0.5009	0.9384	0.9994	0.97	0.9535	0.999	0.9651	0.9176	0.9991	0.4046	0.9934	1	0.9985	0.9996	0.9999	0.8869	0.9994	0.6771	0.7209	0.0167
FBgn0000492	0.9976	0.9995	0.9988	3e-04	0.9778	0.8996	0.9868	0.9987	0.993	0.9716	0.9998	0.9992	0.9999	0.9244	0.9231	0.8462	0.9008	0.776	0.5243	0.7138	0.4769	0.9941	0.9994	0.9812	0.9756	0.999	0.4422	0.5832	0.9991	0.8909	0.969	1	0.9985	0.9996	0.9999	0.8693	0.9994	0.86	0.9268	0.8214
FBgn0000497	0.9976	0.9995	0.9988	0.9521	0.9586	0.8996	0.9566	0.9321	0.9891	0.9686	0.9998	0.9992	0.9999	0.8616	0.962	0.9024	0.905	0.5112	0.6814	0.8023	0.8755	0.8983	0.9994	0.9555	0.9191	0.999	0.8895	0.9177	0.9991	0.9549	0.9824	1	0.9985	0.9815	0.9999	0.8685	0.9994	0.8113	0.654	0.1964
FBgn0000499	0.9976	0.9995	0.9988	0.0415	0.9596	0.895	0.5437	0.7769	0.9891	0.7311	0.9998	0.9992	0.9999	0.5803	0.6667	0.6471	0.8591	0.8687	0.6134	0.9697	0.0202	0.5407	0.9994	0.9638	0.9839	0.999	0.7063	0.5158	0.9991	0.0305	0.9192	1	0.9985	0.9996	0.9999	0.8436	0.9994	0.815	0.8784	0.1367
FBgn0000500	0.9976	0.9995	0.9988	0.3258	0.9607	0.9109	0.8132	0.9069	0.9891	0.9663	0.9998	0.9992	0.9999	0.8829	0.9793	0.8782	0.8784	0.9823	0.5094	0.7042	0.6726	0.95	0.9994	0.9645	0.9845	0.999	0.9651	0.9955	0.9991	0.9715	0.9766	1	0.9985	0.9996	0.9999	0.8169	0.9994	0.7829	0.4152	0.3734
FBgn0000504	0.9976	0.9995	0.9988	0.0081	0.9584	0.9109	0.701	0.5885	0.9891	0.7339	0.9998	0.9992	0.9999	0.8518	0.5505	0.9458	0.9378	0.6915	0.7078	0.5788	0.1259	0.9369	0.9994	0.9605	0.9839	0.999	0.7274	0.6396	0.9991	0.8914	0.9174	1	1	0.9996	0.9999	0.8143	0.9994	0.7618	0.7958	0.4064
FBgn0000520	0.9976	0.9995	0.9988	0.4623	0.9589	0.9818	0.6469	0.7673	0.9891	0.9667	0.9998	0.9992	0.9999	0.8153	0.8124	0.9892	0.8628	0.4294	0.7259	0.9872	0.1087	0.9852	0.9994	0.8993	0.989	0.999	0.2594	0.9339	0.9991	0.2575	0.5852	1	0.9985	0.9996	0.9999	0.8089	0.9994	0.9936	0.7354	0.0556
FBgn0000524	0.9976	0.9995	0.9988	0.041	0.9982	0.9109	0.3875	0.7507	0.9891	0.9749	0.9998	0.9992	0.9999	0.8998	0.629	0.7789	0.9939	0.7177	0.8836	0.8269	0.1106	0.5191	0.9994	0.9928	0.9839	0.999	0.8938	0.4528	0.9991	0.0024	0.3978	1	0.9985	0.9996	0.9999	0.8385	0.9994	0.8355	0.9901	0.1215
FBgn0000527	0.9976	0.9995	0.9988	0.008	0.9817	0.3261	0.3717	0.9511	0.9891	0.9949	0.9998	0.9992	0.9999	0.9999	0.9638	0.7028	0.8755	0.9337	0.66	0.9965	0.2381	0.8643	0.9994	0.9584	0.9839	0.999	0.7016	0.7439	0.9991	0.2772	0.7282	1	0.9985	0.9996	0.9999	0.7027	0.9994	0.8573	0.7799	0.4136
FBgn0000529	0.9976	0.9995	0.9988	0.2348	0.9999	0.892	0.6491	0.7631	0.9891	0.894	0.9998	0.9992	0.9999	0.719	0.933	0.7125	0.7045	0.9857	0.4385	0.7002	0.6301	0.9321	0.9994	0.8818	0.9444	0.999	0.7481	0.743	0.9991	0.7369	0.9489	1	0.9985	0.9996	0.9999	0.8491	0.9994	0.8251	0.9564	0.9304
FBgn0000533	0.9976	0.9995	0.9988	0.7701	0.9584	0.9602	0.4517	0.8788	0.9891	0.6572	0.9998	0.9992	0.9999	0.2818	0.7566	0.8655	0.9157	0.8237	0.6004	0.8358	0.9077	0.8617	0.9994	0.9495	0.946	0.999	0.1435	0.9988	0.9991	0.803	0.7866	1	0.9985	0.9996	0.9999	0.9421	0.9994	0.9233	0.2707	0.1909
FBgn0000535	0.9976	0.9999	0.9988	0.003	0.9673	0.9296	0.9736	0.9737	0.9891	0.9704	0.9998	0.9992	0.9999	0.6989	0.9058	0.9957	0.7288	0.4251	0.3203	0.8382	0.7819	0.9844	0.9994	0.9475	0.9756	0.999	0.963	0.6801	0.9991	0.9778	0.8788	1	0.9985	0.9996	0.9999	0.9702	0.9994	0.8106	0.5045	0.5442
FBgn0000536	0.9976	0.9999	0.9988	0	0.9589	0.8888	0.6795	0.8366	0.9891	0.9637	0.9998	0.9992	0.9999	0.4752	0.7447	0.7084	0.7171	0.7776	0.5143	0.8269	0.4401	0.9447	0.9994	0.971	0.998	0.999	0.753	0.7209	0.9991	0.3071	0.5722	1	0.9985	0.9996	0.9999	0.9494	0.9994	0.9233	0.9529	0.7542
FBgn0000541	0.9976	0.9995	0.9988	0	0.9951	0.9595	0.8331	0.729	0.9891	0.9148	0.9998	0.9992	0.9999	0.8865	0.663	0.842	0.9305	0.9926	0.9125	0.6514	0.2145	0.9553	0.9994	0.988	0.9816	0.999	0.7498	0.9113	0.9991	0.3709	0.0984	1	0.9985	0.9996	0.9999	0.8427	0.9994	0.8932	0.9812	0.214
FBgn0000542	0.9976	0.9995	0.9988	0.6119	0.9668	0.9911	0.051	0.7118	0.9891	0.7912	0.9998	0.9992	0.9999	0.3488	0.9573	0.9824	0.4578	0.9776	0.4252	0.9075	0.4644	0.9956	0.9994	0.9296	0.9816	0.999	0.5928	0.6516	0.9991	0.7888	0.4477	1	0.9985	0.9996	0.9999	0.9907	0.9994	0.9959	0.3169	0.5358
FBgn0000543	0.9976	0.9995	0.9988	0.7427	0.9584	0.9385	0.6131	0.7077	0.9891	0.5412	0.9998	0.9992	0.9999	0.8242	0.8277	0.6471	0.6915	0.5676	0.6827	0.9375	0.899	0.7093	0.9994	0.922	0.9816	0.999	0.7225	0.8236	0.9991	0.9378	0.8117	1	0.9985	0.9996	0.9999	0.8472	0.9994	0.9746	0.9656	0.0931
FBgn0000546	0.9976	0.9995	0.9988	1e-04	0.991	0.9877	0.9924	0.7006	0.9891	0.9421	0.9998	0.9992	0.9999	0.8984	0.5505	0.64	0.6602	0.7897	0.915	0.5415	0.3546	0.9981	0.9994	0.8684	0.9816	0.999	0.4148	0.9931	0.9991	0.978	0.5757	1	0.9985	0.9996	0.9999	0.7539	0.9994	0.9294	0.9845	0.9718
FBgn0000547	0.9976	0.9995	0.9988	0.0066	0.9853	0.94	0.3946	0.8114	0.9891	0.8617	0.9998	0.9992	0.9999	0.6874	0.8398	0.7055	0.7968	0.8801	0.7346	0.6514	0.9778	0.9085	0.9994	0.8551	0.8658	0.999	0.2812	0.7637	0.9991	0.624	0.0977	1	0.9985	0.9996	0.9999	0.8304	0.9994	0.8444	0.938	0.9641
FBgn0000556	0.9976	0.9995	0.9988	0	0.9584	0.988	0.8947	0.9968	0.9953	0.9312	0.9998	0.9992	0.9999	0.9649	0.8514	0.9771	0.9841	0.6637	0.983	0.7914	0.7406	0.9443	0.9994	0.9976	0.9935	0.999	0.4126	0.8466	0.9991	0.7272	0.1005	1	0.9985	0.9996	0.9999	0.8628	0.9994	0.7959	0.985	0.5673
FBgn0000557	0.9976	0.9995	0.9988	0.1516	0.9584	0.4527	0.8355	0.8895	0.9891	0.7717	0.9998	0.9992	0.9999	0.5907	0.9821	0.9789	0.8394	0.6692	0.6866	0.9444	0.443	0.7937	0.9994	0.9555	0.9816	0.999	0.7063	0.9809	0.9991	0.2719	0.7866	1	0.9985	0.9996	0.9999	0.8614	0.9994	0.7524	0.3782	0.075
FBgn0000559	0.9976	0.9995	0.9988	3e-04	0.9718	0.8996	0.8545	0.9219	0.9891	0.9714	0.9998	0.9992	0.9999	0.6045	0.6902	0.8969	0.9985	0.9812	0.9458	0.8741	0.9829	0.9803	0.9994	0.9173	0.9974	0.999	0.4947	0.9148	0.9991	0.8437	0.5531	1	0.9985	0.9996	0.9999	0.9618	0.9994	0	0.9572	0.6083
FBgn0000560	0.9976	0.9995	0.9988	0.358	0.9596	0.9798	0.6682	0.9781	0.993	0.7933	0.9998	0.9992	0.9999	0.9693	0.9781	0.7272	0.0153	0.7091	0.8446	0.825	0.6626	0.8775	0.9994	0.9501	0.9816	0.86	0.8763	0.7613	0.9991	0.7272	0.3483	1	0.9985	0.9996	0.9999	0.8789	0.9994	0.9273	0.3158	0.9321
FBgn0000562	0.9976	0.9995	0.9988	0.0307	0.9778	0.988	0.6126	0.7135	0.9891	0.7662	0.9998	0.9992	0.9999	0.7574	0.5504	0.6471	0.5463	0.6861	0.3717	0.9148	0.5488	0.8552	0.9994	0.9171	0.9781	0.999	0.8089	0.9426	0.9991	0.8473	0.7511	1	0.9985	0.7882	0.9999	0.7113	0.9994	0.8113	0.8668	0.1625
FBgn0000565	0.9976	0.9995	0.9988	0.0026	0.9817	0.5807	0.5251	0.6701	0.9891	0.8531	0.9998	0.9992	0.9999	0.9766	0.8793	0.7668	0.881	0.9436	0.9061	0.8952	0.7569	0.8617	0.9994	0.8412	0.9839	0.999	0.54	0.7063	0.9991	0.5976	0.4047	1	0.9985	0.9996	0.9999	0.9127	0.9994	0.8099	0.8681	0.4157
FBgn0000566	0.9976	0.9995	0.9988	0.176	0.993	0.8806	0.1989	0.772	0.9891	0.5412	0.9998	0.9992	0.9999	0.4007	0.6851	0.951	0.7801	0.996	0.4102	0.8762	0.2128	0.9384	0.9994	0.8862	0.9893	0.999	0.8698	0.9835	0.9991	0.7386	0.9842	1	0.9985	0.9996	0.9999	0.8494	0.9994	0.965	0.9821	0.6015
FBgn0000567	0.9976	0.9995	0.9988	0.9874	0.9853	0.9796	0.8346	0.7647	0.9891	0.8599	0.9998	0.9992	0.9999	0.9857	0.5896	0.9616	0.7996	0.9959	0.7168	0.937	0.4808	0.844	0.9994	0.0142	0.9649	0.999	0.7529	0.7155	0.9991	0.9901	0.7593	1	0.9985	0.9996	0.9999	0.7693	0.9994	0.6851	0.9475	0.9624
FBgn0000568	0.9976	0.9995	0.9988	0.3762	0.9584	0.9514	0.6673	0.7507	0.9891	0.8473	0.9998	0.9992	0.9999	0.3507	0.5647	0.4867	0.3771	0.8664	0.8315	0.8662	0.6539	0.9553	0.9994	0.9541	0.9839	0.999	0.751	0.5402	0.9991	0.873	0.7751	1	0.9985	0.9996	0.9999	0.7825	0.9994	0.8106	0.8531	0.8941
FBgn0000575	0.9976	0.9995	0.9988	0.1077	0.9647	0.8996	0.4068	0.8089	0.9891	0.5032	0.9998	0.9992	0.9999	0.6383	0.5505	0.9294	0.9798	0.8337	0.2952	0.7269	0.0202	0.7937	0.9994	0.9261	0.9191	0.999	0.654	0.8635	0.9991	0.4618	0.7634	1	0.9985	0.9996	0.9999	0.9559	0.9994	0.8355	0.7079	0.2154
FBgn0000576	0.9976	0.9999	0.9988	0.5505	0.9584	0.895	0.5744	0.9633	0.9891	0.8396	0.9998	0.9992	0.9999	0.8501	0.9074	0.6652	0.8207	0.9926	0.5923	0.8936	0.0814	0.6493	0.9994	0.9222	0.9816	0.999	0.9549	0.9411	0.9991	0.5032	0.977	1	0.9985	0.9996	0.9999	0.8673	0.9994	0.9836	0.8511	0.5586
FBgn0000577	0.9976	0.9995	0.9988	0.2193	0.9606	0.7613	0.7568	0.8965	0.9891	0.7754	0.9998	0.9992	0.9999	0.4166	0.6045	0.7789	0.7233	0.9496	0.9426	0.6705	0.7603	0.7982	0.9994	0.8862	0.8685	0.999	0.3746	0.668	0.9991	0.6209	0.2441	1	0.9985	0.9996	0.9999	0.8622	0.9994	0.909	0.3491	0.5107
FBgn0000578	0.9976	0.9995	0.9988	0.0236	0.9853	0.9993	0.6372	0.7835	0.9891	0.9011	0.9998	0.7985	0.9999	0.7189	0.5624	0.7434	0.916	0.9933	0.5407	0.649	0.943	0.9659	0.9994	0.8173	0.9781	0.999	0.8633	0.8367	0.9991	0.7287	0.4391	1	0.9985	0.9996	0.9999	0.7825	0.9994	0.8876	0.6145	0.3506
FBgn0000579	0.9976	0.9995	0.9988	2e-04	0.9641	0.9296	6e-04	0.8367	0.9891	0.9663	0.9998	0.9992	0.9999	0.651	0.6773	0.7519	0.7723	0.8791	0.5763	0.8515	0.32	0.711	0.9994	0.9783	0.9854	0.999	0.8809	0.7224	0.9991	0.469	0.8437	1	1	0.9996	0.9999	0.6297	0.9994	0.8034	0.669	0.5603
FBgn0000581	0.9976	0.9995	0.9988	0	0.9584	0.9109	0.6055	0.6701	0.9891	0.8887	0.9998	0.9992	0.9999	0.9498	0.5772	0.7278	0.8752	0.9655	0.6837	0.966	0.1572	0.9091	0.9994	0.9765	0.9893	0.9999	0.5298	0.6658	0.9991	0.395	0.3114	1	0.9985	0.9996	0.9999	0.8097	0.9994	0.8342	0.9231	0.1512
FBgn0000588	0.9976	0.9995	0.9988	0.4318	0.9584	0.9754	0.8214	0.8857	0.9908	0.9017	0.9998	0.9992	0.9999	0.4403	0.7624	0.9168	0.7474	0.5302	0.9973	0.969	0.6469	0.9598	0.9994	0.8704	0.989	0.999	0.6083	0.8349	0.9991	0.7195	0.1539	1	0.9985	0.9996	0.9999	0.969	0.9994	0.9959	0.7011	0.0288
FBgn0000592	0.9976	0.9995	0.9988	0	0.9817	0.8996	0.4156	0.8772	0.993	0.9941	0.9998	0.9992	0.9999	0.7049	0.7143	0.88	0.763	0.9999	0.6906	0.8955	0.5579	0.9671	0.9994	0.8481	0.9974	0.999	0.7482	0.8516	0.9991	0.8723	0.5829	1	0.9985	0.9996	0.9999	0.7353	0.9994	0.8113	0.9901	0.1248
FBgn0000594	0.9976	0.1322	0.9988	0.7107	0.9768	0.8809	0.8754	0.6396	0.9891	0.5412	0.9998	0.9992	0.9999	0.9363	0.884	0.3793	0.7288	0.9926	0.8183	0.9269	0.3703	0.9671	0.9994	0.9688	0.9839	0.999	0.9431	0.8111	0.9991	0.6831	0.8753	1	1	0.9996	0.9999	0.8886	0.9994	0.8113	0.7063	0.0982
FBgn0000611	0.9976	0.9995	0.9988	0.4953	0.9778	0.9792	0.7202	0.9462	0.9891	0.5755	0.9998	0.9992	0.9999	0.7505	0.5505	0.864	0.9886	0.9269	0.6247	0.7228	0.7257	0.6605	0.9994	0.9762	0.9974	0.999	0.9187	0.935	0.9991	0	0.8249	1	0.9985	0.9996	0.9999	0.9751	0.9994	0.9539	0.9328	0.8081
FBgn0000615	0.9976	0.9995	0.9988	0.3651	0.981	0.94	0.3098	0.9556	0.9891	0.5207	0.9998	0.9992	0.9999	0.3508	0.9189	0.6471	0.7852	0.8593	0.2507	0.9269	0.9024	0.8282	0.9994	0.9514	0.9849	0.999	0.5929	0.5672	0.9991	0.8692	0.2615	1	0.9985	0.8132	0.9999	0.755	0.9994	0.8811	0.275	0.6525
FBgn0000617	0.9976	0.9995	0.9988	0.7977	0.9776	0.9948	0.8105	0.8075	0.9891	0.9739	0.9998	0.9992	0.9999	0.9498	0.7893	0.6471	0.9961	0.8754	0.6964	0.9778	0.9478	0.0356	0.9994	0.9265	0.9974	0.999	0.7918	0.4816	0.9991	7e-04	0.6888	1	0.9985	0.8516	0.9999	0.9989	0.9994	0.8389	0.7109	0.5227
FBgn0000618	0.9976	0.9995	0.9988	0.0852	0.9584	0.9157	0.2252	0.6829	0.9891	0.5412	0.9998	0.9992	0.9999	0.5053	0.7285	0.6963	0.7999	0.9598	0.3463	0.8845	0.3513	0.8323	0.9994	0.8775	0.9649	0.999	0.8969	0.5937	0.9991	0.534	0.8919	1	0.9985	0.9996	0.9999	0.4467	0.9994	0.9538	0.9628	0.929
FBgn0000625	0.9976	0.9995	0.9988	0.0533	0.9584	0.9708	0.7022	0.9467	0.9986	0.8792	0.9998	0.9992	0.9999	0.3936	0.8622	0.9897	0.9841	0.6657	0.8941	0.6635	0.5584	0.8059	0.9994	0.9626	0.9816	0.999	0.9329	0.856	0.9991	0.8983	0.7172	1	0.9985	0.9996	0.9999	0.6929	0.9994	0.9404	0.2832	0.8518
FBgn0000629	0.9976	0.9995	0.9988	0.0399	0.9589	0.9007	0.9945	0.8592	0.9891	0.4448	0.9998	0.9992	0.9999	0.6737	0.5409	0.64	0.7929	0.974	0.3668	0.9604	0.0649	0.4297	0.9994	0.9342	0.9974	0.999	0.753	0.9925	0.9991	0.8658	0.6927	1	0.9985	0.9996	0.9999	0.783	0.9994	0.8809	0.6925	0.1837
FBgn0000633	0.9976	0.9995	0.9988	0.248	0.9817	0.9432	0.9191	0.8392	0.9891	0.9527	0.9998	0.9992	0.9999	0.4427	0.9406	0.9068	0.7286	0.5486	0.9346	0.97	0.7523	0.9724	0.9994	0.9978	0.9868	0.999	0.9772	0.572	0.9991	0.5352	0.724	1	0.9985	0.9996	0.9999	0.8472	0.9994	0.8034	0.0286	0.2199
FBgn0000635	0.9976	0.9995	0.9988	0.2224	0.9977	0.9449	0.8992	0.9894	0.9891	0.9813	0.9998	0.9992	0.9999	0.6306	0.9435	0.8277	0.7352	0.1397	0.8903	0.9311	0.5199	0.9803	0.9994	0.9807	0.9613	0.999	0.8588	0.817	0.9991	0.7645	0.6958	1	0.9985	0.9996	0.9999	0.5138	0.9994	0.8113	0.8692	0.4623
FBgn0000636	0.9976	0.9995	0.9988	0.1804	0.9673	0.895	0.9144	0.9865	0.9891	0.6923	0.9998	0.9992	0.9999	0.3936	0.8362	0.7018	0.6742	0.6665	0.6613	0.9857	0.8195	0.844	0.9994	0.9899	0.9854	0.999	0.1934	0.5217	0.9991	0.8634	0.1619	1	0.9985	0.9996	0.9999	0.7825	0.9994	0.9391	0.6022	0.3781
FBgn0000644	0.9976	0.9999	0.9988	0.3197	0.9585	0.976	0.7799	0.8965	0.993	0.9575	0.9998	0.9992	0.9999	0.9458	0.5823	0.9542	0.8957	0.9174	0.6761	0.6088	0.7779	0.9577	0.9994	0.8249	0.9839	0.999	0.2131	0.9757	0.9991	0.9013	0.8929	1	0.9985	0.646	0.9999	0.8097	0.9994	0.6198	0.966	0.4324
FBgn0000658	0.9976	0.9995	0.9988	0.5858	0.8717	0.495	0.7668	0.7682	0.9891	0.9065	0.9998	0.9992	0.9999	0.6106	0.893	0.9404	0.8351	0.6382	0.7454	0.7283	0.5874	0.726	0.9994	0.9536	0.7325	0.999	0.6501	0.8394	0.9991	0.3981	0.6966	1	0.9985	0.9996	0.9999	0.9907	0.9994	0.9657	0.391	0.2531
FBgn0000659	0.9976	0.9999	0.9988	0.3593	0.9853	0.8996	0.3717	0.9516	0.9891	0.617	0.9998	0.9994	0.9999	0.0329	0.8612	0.6643	0.6323	0.1548	0.4929	0.9908	0.4807	0.8866	0.9994	0.9726	0.9458	0.999	0.8616	0.9416	0.9991	0.5156	0.6742	1	0.9985	0.9996	0.9999	0.6273	0.9997	0.8811	0.9451	0.9623
FBgn0000662	0.9976	0.9995	0.9988	0.1036	0.9641	0.8809	0.3079	0.7394	0.9891	0.7871	0.9998	0.9992	0.9999	0.4087	0.5504	0.6471	0.7996	0.9185	0.3853	0.9622	0.1607	0.405	0.9994	0.9785	0.9816	0.999	0.901	0.4695	0.9991	0.051	0.9045	1	0.9985	0.9996	0.9999	0.8182	0.9994	0.8113	0.8052	0.351
FBgn0000667	0.9976	0.9995	0.9988	2e-04	0.9584	0.9595	0.6681	0.8855	0.9901	0.6267	0.9998	0.9992	0.9999	0.9585	0.7817	0.9204	0.9573	0.9879	0.9889	0.414	0.6096	0.7882	0.9994	0.9177	0.9839	0.8827	0.7605	0.8921	0.9991	0.6784	0.8188	1	0.9985	0.9996	0.9999	0.687	0.9994	0.8113	0.2578	0.9494
FBgn0000709	0.9976	0.9995	0.9988	1e-04	0.9673	0.9877	0.6181	0.7673	0.9966	0.9955	0.9998	0.9992	0.9999	0.9693	0.5624	0.6636	0.9008	0.7958	0.527	0.9673	0.4173	0.9679	0.9994	0.97	0.9816	0.9993	0.4926	0.9436	0.9991	0.8714	0.4828	1	0.9985	0.9996	0.9999	0.9254	0.9994	0.8905	0.9366	0.0746
FBgn0000711	0.9976	0.9995	0.9988	0.1039	0.9596	0.9974	0.4964	0.9339	0.9891	0.816	0.9998	0.9992	0.9999	0.913	0.7953	0.9663	0.9064	0.1292	0.9899	0.4	0.3732	0.6457	0.9994	0.8909	0.9781	0.999	0.812	0.9248	0.9991	0.4939	0.6914	1	0.9985	0.9996	0.9999	0.943	0.9994	0.7829	0.9284	0.6236
FBgn0000715	0.9976	0.9995	0.9988	0.2651	0.9584	0.4469	0.9283	0.8034	0.9891	0.785	0.9998	0.9992	0.9999	0.8468	0.9675	0.9672	0.9617	0.8407	0.8154	0.7476	0.1233	0.9201	0.9994	0.8112	0.989	0.999	0.3471	0.9472	0.9991	0.9355	0.9663	1	0.9985	0.9996	0.9999	0.8472	0.9994	0.6895	0.7606	0.6149
FBgn0000719	0.9976	0.9995	0.9988	0.0709	0.9584	0.9448	0.2919	0.6051	0.9891	0.5207	0.9998	0.9992	0.9999	0.9749	0.5504	0.6712	0.7621	0.9348	0.292	0.9927	0.2007	0.7273	0.9994	0.9765	0.9816	0.999	0.9058	0.4637	0.9991	0.1869	0.9983	1	0.9985	0.9996	0.9999	0.783	0.9994	0.9032	0.8712	0.4865
FBgn0000721	0.9976	0.9995	0.9988	0.9292	0.979	0.8996	0.5544	0.7507	0.9891	0.5136	0.9998	0.9992	0.9999	0.583	0.5409	0.7272	0.8694	0.3536	0.6327	0.9598	0.1141	0.9908	0.9994	0.9949	0.9781	0.999	0.8011	0.9437	0.9991	0.724	0.5251	1	0.9985	0.9996	0.9999	0.7693	0.9994	0.8417	0.8369	0.4496
FBgn0000723	0.9976	0.9995	0.9988	0.3354	0.9832	0.9109	0.8534	0.8776	0.9913	0.8068	0.9998	0.9992	0.9999	0.6345	0.896	0.8905	0.8718	0.2351	0.5003	0.6156	0.7528	0.892	0.9994	0.8173	0.9816	0.999	0.9395	0.9929	0.9991	0.9774	0.5952	1	1	0.7917	0.9999	0.9846	0.9994	0.982	0.9897	0.5372
FBgn0000808	0.9976	0.9995	0.9988	0.1281	0.9924	0.9931	0.7622	0.7302	0.9891	0.9772	0.9998	0.9992	0.9999	0.9371	0.6766	0.9672	0.7999	0.9713	0.8215	0.5502	0.163	0.7018	0.9994	0.8887	0.9839	0.999	0.168	0.7739	0.9991	0.7328	0.4011	1	0.9985	0.9996	0.9999	0.9559	0.9994	0.9889	0.8818	0.0173
FBgn0000810	0.9976	0.9995	0.9988	0	0.9584	0.9404	0.5334	0.8521	0.9891	0.6246	0.9998	0.9992	0.9999	0.7618	0.7948	0.7535	0.7712	0.8347	0.6838	0.8293	0.8211	0.8983	0.9994	0.8112	0.9839	0.999	0.9961	0.6088	0.9991	0.8826	0.77	1	0.9985	0.9996	0.9999	0.7275	0.9994	0.8106	0.4565	0.1444
FBgn0000826	0.9976	0.9995	0.9988	0.0541	0.9882	0.895	0.903	0.9409	0.9891	0.7691	0.9998	0.9992	0.9999	0.8565	0.5462	0.8012	0.8919	0.5877	0.5582	0.9911	0.321	0.9037	0.9994	0.9833	0.9849	0.999	0.0918	0.9835	0.9991	0.6285	0.6991	1	0.9985	0.9996	0.9999	0.9094	0.9994	0.8844	0.7502	0.0118
FBgn0000927	0.9976	0.9995	0.9988	0.0072	0.9778	0.988	0.9506	0.9523	0.993	0.9542	0.9998	0.9992	0.9999	0.6518	0.7532	0.9915	0.7288	0.2454	0.62	0.8462	0.7601	0.9941	0.9994	0.9342	0.9893	0.999	0.3106	0.7678	0.9991	0.9951	0.5723	1	0.9985	0.9996	0.9999	0.9754	0.9994	0.8573	0.5884	0.0085
FBgn0000928	0.9976	0.9995	0.9988	0.1963	0.9584	0.9662	0.623	0.7077	0.9891	0.9772	0.9998	0.9992	0.9999	0.915	0.8605	0.8395	0.7801	0.79	0.9607	0.9439	0.9747	0.9495	0.9994	0.8626	0.9928	0.999	0.6001	0.9823	0.9991	0.3635	0.8083	1	0.9985	0.7882	0.9999	0.6709	0.9994	0.8113	0.7209	0.3938
FBgn0000964	0.9976	0.9995	0.9988	0.3647	0.0915	0.895	0.6347	0.9732	0.9891	0.7779	0.9998	0.9992	0.9999	0.9585	0.8125	0.9925	0.6927	0.805	0.9799	0.991	0.2861	0.9657	0.9994	0.9638	0.9781	0.999	0.2966	0.5158	0.9991	0.9614	0.1257	1	0.9985	0.9996	0.9999	0.831	0.9994	0.8117	0.9827	0.1487
FBgn0000996	0.9976	0.9999	0.9988	0.1234	0.9673	0.8996	0.9616	0.9868	0.9891	0.8387	0.9998	0.9992	0.9999	0.8393	0.8769	0.992	0.7801	0.5663	0.8917	0.4608	0.355	0.7998	0.9994	0.9076	0.9924	0.999	0.5929	0.6685	0.9991	0.5025	0.1252	1	0.9985	0.9996	0.9999	0.9205	0.9994	0.8264	0.9036	0.0165
FBgn0001075	0.9976	0.9995	0.9988	0.8974	0.9584	0.1637	0.9333	0.9382	0.9953	0.9866	0.9998	0.9992	0.9999	0.7266	0.8806	0.9852	0.9481	0.5696	0.8974	0.6233	0.9567	0.9922	0.9994	0.9949	0.9816	0.86	0.9524	0.4231	0.9991	0.1874	0.9516	1	1	0.9996	0.9999	0.9511	0.9994	0.9794	0.4503	0.0829
FBgn0001078	0.9976	0.9995	0.9988	0	0.9622	0.9714	0.7109	0.729	0.9891	0.6254	0.9998	0.9992	0.9999	0.9097	0.5461	0.7621	0.9008	0.9822	0.7295	0.8741	0.4312	0.9663	0.9994	0.8866	0.9907	0.999	0.8881	0.4708	0.9991	0.3709	0.5945	1	0.9985	0.9996	0.9999	0.7027	0.9994	0.8776	0.7209	0.0762
FBgn0001079	0.9976	0.9995	0.9988	0.4053	0.9596	0.9025	0.7791	0.7262	0.9891	0.8987	0.9998	0.9992	0.9999	0.8305	0.6667	0.9627	0.9103	0.7206	0.6598	0.9029	0.1107	0.8658	0.9994	0.9726	0.9816	0.999	0.7846	0.8801	0.9991	0.708	0.0206	1	0.9985	0.9996	0.9999	0.8962	0.9994	0.9391	0.9901	0.2851
FBgn0001083	0.9976	0.9999	0.9988	0.2251	0.9841	0.9325	0.3641	0.9369	0.9891	0.8538	0.9998	0.9992	0.9999	0.9587	0.8243	0.6471	0.9841	0.9107	0.3859	0.9502	0.4799	0.9423	0.9994	0.9912	0.9912	0.999	0.9726	0.8418	0.9991	0.4036	0.7072	1	0.9985	0.9996	0.9999	0.9642	0.9994	0.9597	0.9628	0.3277
FBgn0001084	0.9976	0.9995	0.9988	5e-04	0.9589	0.9103	0.7659	0.9157	0.9891	0.9689	0.9998	0.9992	0.9999	0.9443	0.9227	0.6537	0.8994	0.9434	0.8524	0.7039	0.3555	0.963	0.9994	0.9928	0.9974	0.999	0.8577	0.8236	0.9991	0.8922	0.2966	1	0.9985	0.9996	0.9999	0.8845	0.9994	0.9597	0.3033	0.2722
FBgn0001085	0.9979	0.9995	0.9988	0.0161	0.9999	0.9157	0.8775	0.8186	0.9891	0.6646	0.9998	0.9992	0.9999	0.8077	0.8243	0.9824	0.9961	0.7688	0.7622	0.8973	0.9863	0.9912	0.9994	0.9501	0.9976	0.999	0.2266	0.6489	0.9991	0.0534	0.1369	1	0.9985	0.9996	0.9999	0.9995	0.9994	0.8827	0.8215	0.0453
FBgn0001086	0.9976	0.9995	0.9988	0.0511	0.9585	0.9935	0.9188	0.8781	0.9891	0.9615	0.9998	0.9992	0.9999	0.9245	0.966	0.9175	0.8667	0.5826	0.7724	0.3335	0.6163	0.8422	0.9994	0.9415	0.9816	0.999	0.4664	0.9339	0.9991	0.7823	0.1424	1	0.9985	0.9996	0.9999	0.9426	0.9994	0.8844	0.9929	0.0026
FBgn0001087	0.9976	0.9995	0.9988	4e-04	0.9963	0.9341	0.6491	0.7615	0.9986	0.7343	0.9998	0.9992	0.9999	0.9615	0.6681	0.8803	0.9937	0.4914	0.9773	0.5231	0.3301	0.7326	0.9994	0.9309	0.9907	0.999	0.9769	0.6822	0.9991	0.4134	0.2441	1	0.9985	0.9548	0.9999	0.7958	0.9994	0.975	0.7715	0.2022
FBgn0001089	0.9976	0.9995	0.7508	0.7689	0.9584	0.9965	0.6555	0.9292	0.9891	0.585	0.9998	0.9992	0.9999	0.9566	0.932	0.9614	0.9226	0.6178	0.8485	0.8855	0.994	0.931	0.9994	0.9415	0.9758	0.999	0.9027	0.7808	0.9991	0.9179	0.9093	1	1	0.9996	0.9999	0.884	0.9994	0.8944	0.1769	0.2787
FBgn0001090	0.9976	0.9995	0.9988	0.5653	0.9647	0.9109	0.8279	0.729	0.9891	0.4336	0.9998	0.9992	0.9999	0.6314	0.5504	0.7566	0.3236	0.7826	0.3133	0.7407	0.7748	0.9406	0.9994	0.8535	0.9974	0.999	0.4682	0.766	0.9991	0.784	0.4649	1	0.9985	0.9996	0.9999	0.7903	0.9994	0.958	0.4152	0.9718
FBgn0001091	0.9976	0.9995	0.9988	0	0.9853	0.9233	0.1989	0.8175	0.9891	0.9459	0.9998	0.9992	0.9999	0.7868	0.7832	0.8429	0.7192	0.8996	0.7521	0.5263	0.1801	0.751	0.9994	0.9261	0.9974	0.999	0.9155	0.766	0.9991	0.4134	0.6736	1	0.9985	0.9996	0.9999	0.6396	0.9994	0.7349	0.6738	0.5171
FBgn0001092	0.9976	0.9995	0.9988	0.0151	0.9589	0.9517	0.2287	0.7625	0.9891	0.6539	0.9998	0.9992	0.9999	0.3269	0.5705	0.6471	0.5601	0.7821	0.3184	0.9328	0.1335	0.8133	0.9994	0.9638	0.9816	0.999	0.9408	0.6764	0.9991	0.6276	0.9673	1	0.9985	0.9996	0.9999	0.6734	0.9994	0.7618	0.8713	0.5346
FBgn0001098	0.9976	0.9995	0.9988	0.0064	0.959	0.8693	0.8522	0.9586	0.9891	0.9021	0.9998	0.9992	0.9999	0.9746	0.7259	0.9987	0.982	0.635	0.764	0.8693	0.2026	0.8203	0.9994	0.996	0.9816	0.999	0.8559	0.9332	0.9991	0.5747	0.4531	1	0.9985	0.9996	0.9999	0.707	0.9994	0.7524	0.5105	0.7523
FBgn0001099	0.9976	0.9995	0.9988	0.1148	0.9588	0.8996	0.9401	0.8034	0.9891	0.7552	0.9998	0.9992	0.9999	0.9649	0.6845	0.9859	0.6993	0.9131	0.7636	0.9911	0.8362	0.7648	0.9994	0.8335	0.9816	0.999	0.7659	0.8638	0.9991	0.8808	0.9719	1	0.9985	0.9996	0.9999	0.8234	0.9994	0.6567	0.6088	0.8378
FBgn0001104	0.9976	0.9995	0.9988	0.2783	0.9584	0.881	0.5292	0.7727	0.9891	0.5281	0.9998	0.9992	0.9999	0.8666	0.5896	0.6636	0.7045	0.8791	0.7432	0.9968	0.018	0.7478	0.9994	0.9555	0.9816	0.999	0.8588	0.5472	0.9991	0.3822	0.7372	1	0.9985	0.9996	0.9999	0.8391	0.9994	0.7554	0.8959	0.2518
FBgn0001105	0.9976	0.9995	0.9988	0.4355	0.9853	0.9442	0.5388	0.9516	0.993	0.6251	0.9998	0.9992	0.9999	0.3915	0.6529	0.64	0.7277	0.4731	0.8654	0.9147	0.098	0.9981	0.9994	0.9514	0.9974	0.8952	0.5427	0.2711	0.9991	0.5069	0.7639	1	1	0.9638	0.9999	0.9231	0.9994	0.9858	0.6943	0.9684
FBgn0001108	0.9976	0.9995	0.9988	0.0045	0.9817	0.9602	0.6175	0.9753	0.9891	0.8421	0.9998	0.9992	0.9999	0.4703	0.884	0.881	0.9886	0.6923	0.2373	0.7829	0.3605	0.931	0.9994	0.9929	0.9907	0.999	0.5429	0.8869	0.9991	0.5365	0.2979	1	0.9985	0.9996	0.9999	0.9109	0.9994	0.8478	0.5069	0.1227
FBgn0001112	0.9976	0.9995	0.9988	0.7979	0.9584	0.9662	0.9275	0.6813	0.9891	0.9672	0.9998	0.9992	0.9999	0.9508	0.8297	0.9711	0.9165	0.8175	0.8158	0.8456	0.7793	0.9956	0.9994	0.4748	0.9816	0.9817	0.8782	0.9931	0.9991	0.9457	0.4862	1	0.9985	0.9996	0.9999	0.8169	0.9994	0.8517	0.9312	0.0276
FBgn0001114	0.9976	0.9995	0.9988	0	0.9653	0.94	0.3723	0.8273	0.9891	0.6847	0.9998	0.9992	0.9999	0.6727	0.9716	0.917	0.971	0.9107	0.3184	0.9474	0.9435	0.7993	0.9994	0.8249	0.9983	0.999	0.1581	0.908	0.9991	0.4668	0.4607	1	0.9985	0.9996	0.9999	0.9472	0.9994	0.9959	0.9941	0.4531
FBgn0001120	0.9976	0.9995	0.9988	0.0142	0.993	0.9514	0.8402	0.9586	0.9994	0.9687	0.9998	0.9992	0.9999	0.8666	0.9505	0.8702	0.8125	0.6183	0.7676	0.5089	0.7408	0.9494	0.9994	0.8249	0.9912	0.999	0.632	0.8368	0.9991	0.0095	0.4863	1	0.9985	0.9996	0.9999	0.978	0.9994	0.8833	0.9848	0.0135
FBgn0001122	0.9976	0.9995	0.9988	0.0036	0.9584	0.9757	0.9244	0.984	0.9891	0.9739	0.9998	0.9992	0.9999	0.9693	0.8189	0.8521	0.883	0.5567	0.8461	0.5089	0.9832	0.7314	0.9994	0.9373	0.8658	0.999	0.6456	0.6804	0.9991	0.9151	0.6144	1	0.9985	0.9726	0.9999	0.9642	0.9994	0.8561	0.3621	0.3415
FBgn0001123	0.9976	0.9995	0.9988	0.0073	0.9589	0.8996	0.8029	0.7101	0.9891	0.9887	0.9998	0.9992	0.9999	0.8073	0.6261	0.9957	0.9973	0.574	0.6979	0.938	0.0862	0.7882	0.9994	0.9726	0.9999	0.999	0.9187	0.8499	0.9991	0.653	0.5066	1	0.9985	0.9996	0.9999	0.8843	0.9994	0.975	0.7442	0.0961
FBgn0001124	0.9976	0.9995	0.9988	0.0456	0.9584	0.988	0.8204	0.7186	0.9891	0.6695	0.9998	0.9992	0.9999	0.4863	0.5409	0.7143	0.7066	0.9647	0.306	0.9824	0.3405	0.7797	0.9994	0.9634	0.9816	0.999	0.9495	0.6845	0.9991	0.2867	0.8305	1	0.9985	0.9996	0.9999	0.7892	0.9994	0.8342	0.9941	0.2112
FBgn0001125	0.9976	0.9995	0.9988	0.003	0.9596	0.9508	0.0019	0.0857	0.9891	0.5671	0.9998	0.9992	0.9999	0.7319	0.9092	0.8552	0.7628	0.7954	0.8194	0.9372	0.8772	0.9662	0.9994	0.9825	0.9756	0.999	0.8616	0.9126	0.9991	0.6851	0.6534	1	0.9985	0.9996	0.9999	0.7677	0.9994	0.993	0.8098	0.5535
FBgn0001128	0.9976	0.9995	0.9988	0	0.9831	0.9708	0.9028	0.8075	0.9891	0.6913	0.9998	0.9992	0.9999	0.9661	0.9373	0.8717	0.9637	0.6173	0.6837	0.3561	0.7814	0.9803	0.9994	0.9265	0.991	0.999	0.7281	0.9113	0.9991	0.9974	0.2615	1	0.9985	0.9996	0.9999	0.6802	0.9994	0.8034	0.8376	0.8023
FBgn0001133	0.9976	0.9995	0.9988	0.4696	0.993	0.8996	0.6081	0.8251	0.9891	0.3776	0.9998	0.9992	0.9999	0.1676	0.6269	0.6798	0.9851	0.9987	0.2043	0.746	0.2145	0.3638	0.9994	0.9299	0.9613	0.999	0.6929	0.5973	0.9991	0.4341	0.9578	1	0.9985	0.9996	0.9999	0.8472	0.9994	0.9397	0.9583	0.3272
FBgn0001134	0.9976	0.9995	0.9988	0.3634	0.9584	0.8689	0.9349	0.7507	0.9891	0.4756	0.9998	0.9992	0.9999	0.9765	0.5441	0.9272	0.9347	0.9678	0.7727	0.9778	0.163	0.9735	0.9994	0.9987	0.9854	0.999	0.8815	0.9528	0.9991	0.395	0.6875	1	0.9985	0.9805	0.9999	0.8436	0.9994	0.7959	0.855	0.683
FBgn0001137	0.9976	0.9995	0.9988	0.7092	0.9539	0.9757	0.3649	0.7893	0.9891	0.9992	0.9998	0.9992	0.9999	0.6853	0.6289	0.7944	0.7801	0.9038	0.7332	0.9694	0.0502	0.851	0.9994	0.8551	0.9907	0.999	0.9616	0.9753	0.9991	0.8109	0.8617	1	0.9985	0.9996	0.9999	0.9987	0.9994	0.8808	0.9414	0.3265
FBgn0001138	0.9976	0.9995	0.9988	0.6086	0.9584	0.9438	0.672	0.7727	0.9891	0.8473	0.9998	0.9992	0.9999	0.9375	0.8858	0.9679	0.7843	0.4313	0.9933	0.9948	0.4979	0.9466	0.9994	0.9299	0.9756	0.999	0.9173	0.6612	0.9991	0.4051	0.9958	1	0.9985	0.9996	0.9999	0.8332	0.9994	0.8284	0.2707	0.6447
FBgn0001139	0.9976	0.9995	0.9988	0.0038	0.9668	0.9532	0.5946	0.7451	0.9891	0.5	0.9998	0.9992	0.9999	0.6306	0.5409	0.6471	0.8691	0.9246	0.9735	0.8349	0.1282	0.9404	0.9994	0.9765	0.989	0.999	0.7515	0.8192	0.9991	0.8682	0.4934	1	0.9985	0.9643	0.9999	0.7328	0.9994	0.9017	0.938	0.055
FBgn0001142	0.9976	0.9995	0.9988	0.4765	0.9977	0.7476	0.2766	0.8	0.9891	0.9911	0.9998	0.9992	0.9999	0.8533	0.5504	0.8032	0.8144	0.89	0.8131	0.7037	0.4121	0.9344	0.9994	0.9261	0.9974	0.999	0.7689	0.7522	0.9991	0.4038	0.7719	1	0.9985	0.9996	0.9999	0.9579	0.9994	0.8222	0.855	0.2083
FBgn0001145	0.9976	0.9995	0.9988	5e-04	0.9778	0.8996	0.9636	0.7897	0.9891	0.6509	0.9998	0.9992	0.9999	0.8305	0.5505	0.9985	0.9628	0.8589	0.6214	0.6778	0.0393	0.781	0.9994	0.9064	0.9816	0.999	0.6929	0.8236	0.9991	0.6603	0.3564	1	0.9985	0.9996	0.9999	0.6284	0.9994	0.7989	0.9934	0.2632
FBgn0001149	0.9976	0.9995	0.9988	0.1014	0.9584	0.9456	0.3335	0.7507	0.9891	0.7986	0.9998	0.9992	0.9999	0.5047	0.6851	0.713	0.6013	0.4879	0.1861	0.8795	0.3511	0.8566	0.9994	0.9501	0.9649	0.999	0.9187	0.6167	0.9991	0.6983	0.7471	1	0.9985	0.9996	0.9999	0.6709	0.9994	0.8264	0.5974	0.5946
FBgn0001150	0.9976	0.9995	0.9988	0.2336	0.9596	0.9032	0.8795	0.7914	0.9891	0.9546	0.9998	0.9992	0.9999	0.8684	0.8063	0.7014	0.9617	0.75	0.9825	0.7286	0.9736	0.8826	0.9994	0.9555	0.9907	0.999	0.1964	0.7274	0.9991	0.1601	0.8073	1	0.9985	0.9996	0.9999	0.9574	0.9994	0.8113	0.8281	0.6655
FBgn0001168	0.9976	0.9995	0.9988	0.2074	0.9999	0.8996	0.7648	0.7952	0.9891	0.8351	0.9998	0.9992	0.9999	0.8123	0.9772	0.9134	0.9457	0.2374	0.6226	0.8287	0.0222	0.6748	0.9994	0.9987	0.9816	0.999	0.6332	0.965	0.9991	0.3136	0.7474	1	0.9985	0.9996	0.9999	0.7903	0.9994	0.8113	0.8261	0.2653
FBgn0001169	0.9976	0.9995	0.9988	0.0044	0.993	0.9818	0.8144	0.7736	0.9891	0.9212	0.9998	0.9992	0.9999	0.6282	0.7274	0.9353	0.8591	0.2874	0.8266	0.6198	0.5576	0.7941	0.9994	0.884	0.9781	0.999	0.6992	0.9184	0.9991	0.6194	0.0257	1	0.9985	0.9996	0.9999	0.9094	0.9994	0.924	0.8387	0.0485
FBgn0001170	0.9976	0.9995	0.9988	0.9278	0.9584	0.4843	0.7714	0.8737	0.9891	0.8713	0.9998	0.9992	0.9999	0.3082	0.9805	0.9068	0.8125	0.8892	0.4979	0.9636	0.4877	0.6832	0.9994	0.9325	0.9832	0.999	0.8896	0.9264	0.9991	0.5424	0.9943	1	0.9985	0.9996	0.9999	0.8809	0.9994	0.6771	0.5661	0.6546
FBgn0001179	0.9976	0.9995	0.9988	0.5821	0.9817	0.8178	0.3934	0.9603	0.9891	0.7967	0.9998	0.9992	0.9999	0.8799	0.6816	0.6471	0.892	0.9946	0.9655	0.8845	0.4092	0.6895	0.9994	0.9726	0.989	0.999	0.8849	0.5776	0.9991	0.4629	0.7485	1	0.9985	0.9996	0.9999	0.8614	0.9994	0.9179	0.9434	0.4323
FBgn0001180	0.9976	0.9995	0.9988	0.0206	0.9939	0.9717	0.9882	0.7305	0.9891	0.766	0.9998	0.9992	0.9999	0.992	0.7204	0.9436	0.9435	0.9133	0.9411	0.938	0.1731	0.9321	0.9994	0.9726	0.9904	0.999	0.5743	0.7972	0.9991	0.2748	0.0662	1	0.9985	0.9996	0.9999	0.9701	0.9994	0.965	0.6682	0.0269
FBgn0001185	0.9976	0.9995	0.9988	0.6528	0.9853	0.9887	0.7668	0.7507	0.9891	0.7393	0.9998	0.9992	0.9999	0.3711	0.9356	0.902	0.8019	0.9634	0.6859	0.8462	0.1131	0.9151	0.9994	0.8283	0.989	0.999	0.8156	0.9772	0.9991	0.9796	0.8501	1	0.9985	0.8361	0.9999	0.9987	0.9994	0.8647	0.6128	0.5278
FBgn0001186	0.9976	0.9995	0.9988	0.4778	0.9584	0.895	0.6646	0.7723	0.9891	0.6143	0.9998	0.9992	0.9999	0.3152	0.7259	0.64	0.987	0.6861	0.5468	0.8099	0.6154	0.851	0.9994	0.8534	0.9974	0.999	0.7163	0.4321	0.9991	0.0831	0.8201	1	0.9985	0.9996	0.9999	0.9774	0.9994	0.9519	0.9332	0.814
FBgn0001187	0.9976	0.9995	0.9988	0.0074	0.9673	0.9489	0.5666	0.9894	0.9891	0.1215	0.9998	0.9992	0.9999	0.2765	0.9982	0.6662	0.9355	0.9968	0.5929	0.5263	0.6548	0.2632	0.9994	0.8249	0.9781	0.999	0.4938	0.8454	0.9991	0.5459	0.363	1	0.9985	0.9996	0.9999	0.8171	0.9994	0.9032	0.9901	0.8758
FBgn0001189	0.9976	0.9995	0.9988	0.1101	0.9778	0.9402	0.9766	0.8829	0.9953	0.9558	0.9998	0.9992	0.9999	0.9181	0.5409	0.7125	0.7561	0.89	0.6042	0.3569	0.5929	0.9095	0.9994	0.8356	0.9816	0.999	0.3031	0.7371	0.9991	0.8183	0.9765	1	0.9985	0.7229	0.9999	0.836	0.9994	0.9983	0.7472	0.2214
FBgn0001197	0.9976	0.9995	0.9988	0.1571	0.9584	0.8996	0.8842	0.8772	0.9891	0.9393	0.9998	0.9992	0.9999	0.9822	0.9093	0.8353	0.9859	0.9675	0.966	0.5968	0.2317	0.736	0.9994	0.9853	0.9974	0.999	0.5918	0.3877	0.9991	0.0025	0.8532	1	0.9985	0.9996	0.9999	0.9185	0.9994	0.8209	0.8702	0.0728
FBgn0001202	0.9976	0.9995	0.9988	0.3902	0.9596	0.9571	0.3522	0.8548	0.9891	0.8407	0.9998	0.0143	0.9999	0.4643	0.5962	0.7028	0.9685	0.8444	0.366	0.9297	0.1862	0.56	0.9994	0.9303	0.9816	0.999	0.8868	0.6734	0.9991	1e-04	0.651	1	0.9985	0.9996	0.9999	0.9472	0.9994	0.9319	0.9433	0.3816
FBgn0001206	0.9976	0.9995	0.9988	0.3274	0.9584	0.9232	0.777	0.9347	0.9891	0.7654	0.9998	0.9992	0.9999	0.7336	0.9591	0.8141	0.8144	0.8606	0.5595	0.4054	0.622	0.8576	0.9994	0.9688	0.9907	0.999	0.6242	0.9977	0.9991	0.9667	4e-04	1	0.9985	0.9996	0.9999	0.8304	0.9994	0.9836	0.9369	0.0165
FBgn0001208	0.9976	0.9995	0.9988	1e-04	0.9584	0.9299	0.596	0.7997	0.9891	0.9046	0.9998	0.9992	0.9999	0.9911	0.9724	0.8997	0.9275	0.1727	0.7637	0.9041	0.9999	0.9956	0.9994	0.9982	0.9624	0.999	0.3791	0.6584	0.9991	0.7164	0.3737	1	0.9985	0.9996	0.9999	0.7903	0.9994	0.8106	0.8218	0.1521
FBgn0001215	0.9976	0.9995	0.9988	0.0028	0.9584	0.9032	0.3036	0.7186	0.9891	0.6492	0.9998	0.9992	0.9999	0.6112	0.5409	0.7105	0.7354	0.996	0.3413	0.9654	0.081	0.716	0.9994	0.9963	0.9816	0.999	0.7522	0.5743	0.9991	0.3833	0.984	1	0.9985	0.9996	0.9999	0.8472	0.9994	0.7959	0.7956	0.368
FBgn0001216	0.9976	0.9995	0.9988	0	0.9584	0.9767	0.9973	0.9259	0.9891	0.6361	0.9998	0.9992	0.9999	0.8107	0.9895	0.944	0.9809	0.6131	0.7469	0.3522	0.5597	0.9778	0.9994	0.8112	0.9974	0.9434	0.934	0.8279	0.9991	0.875	0.6735	1	0.9985	0.9996	0.9999	0.3945	0.9994	0.825	0.562	0.5529
FBgn0001217	0.9976	0.9995	0.9988	0.7062	0.8005	0.8737	0.8633	0.7426	0.9891	0.9739	0.9998	0.9992	0.9999	0.9796	0.9187	0.8401	0.7933	0.9676	0.5848	0.5039	0.2006	0.9671	0.9994	0.897	0.9974	0.999	0.9814	0.9169	0.0024	0.4785	0.7108	1	1	0.987	0.0657	0.9995	0.9994	0.9593	0.7354	0.7125
FBgn0001218	0.9976	0.9995	0.9988	0.1963	0.9586	0.9571	0.1689	0.8028	0.9891	0.838	0.9998	0.9992	0.9999	0.5596	0.8118	0.68	0.5233	0.9778	0.8209	0.9371	0.703	0.9183	0.9994	0.8818	0.9816	0.999	0.5427	0.4637	0.9991	0.3652	0.7262	1	0.9985	0.9996	0.9999	0.8169	0.9994	0.9713	0.8369	0.6189
FBgn0001220	0.9976	0.9995	0.9988	0.1033	0.9539	0.9965	0.5765	0.7615	0.9966	0.7792	0.9998	0.9992	0.9999	0.9257	0.8656	0.7262	0.7398	0.703	0.3832	0.5384	0.3589	0.9037	0.9994	0.8506	0.7325	0.999	0.9272	0.822	0.9991	0.4409	0.2267	1	0.9985	0.9996	0.9999	0.9814	0.9994	0.7109	0.8246	0.644
FBgn0001222	0.9976	0.9995	0.9988	0.119	0.9668	0.9254	0.8754	0.8408	0.9891	0.9637	0.9998	0.9992	0.9999	0.617	0.7748	0.9186	0.7592	0.7683	0.2903	0.5827	0.7886	0.9602	0.9994	0.9303	0.9839	0.999	0.1517	0.9214	0.9991	0.3058	0.071	1	0.9985	0.9996	0.9999	0.9784	0.9994	0.8876	0.9643	0.1017
FBgn0001224	0.9976	0.9995	0.9988	0.5552	0.9584	0.94	0.6438	0.7893	0.9891	0.7717	0.9998	0.9992	0.9999	0.3735	0.9245	0.9806	0.9879	0.5663	0.9686	0.6158	0.3181	0.9321	0.9994	0.6381	0.989	0.999	0.5898	0.8937	0.9991	0.8795	0.314	1	0.9985	0.7427	0.9999	0.1624	0.9994	0.997	0.9983	0.6416
FBgn0001225	0.9976	0.9995	0.9988	0.0589	0.9584	0.9235	0.6646	0.7736	0.9891	0.5678	0.9998	0.9992	0.9999	0.942	0.9634	0.9989	0.6656	0.49	0.3865	0.911	0.5885	0.8483	0.9994	0.9555	0.9839	0.999	0.8301	0.9659	0.9991	0.7274	0.9766	1	0.9985	0.9996	0.9999	0.5555	0.9994	0.9391	0.9517	0.1197
FBgn0001226	0.9976	0.9995	0.9988	0.3314	0.9988	0.8996	0.6179	0.9516	0.9891	0.6572	0.9998	0.9992	0.9999	0.6547	0.5505	0.7125	0.8731	0.9155	0.871	0.9776	0.418	0.5672	0.9994	0.9919	0.9974	0.999	0.9582	0.9997	0.9991	0.5809	0.9838	1	0.9985	0.9996	0.9999	0.9622	0.9994	0.8457	0.6698	0.0131
FBgn0001227	0.9976	0.9995	0.9988	0.0115	0.9584	0.9165	0.4068	0.806	0.9891	0.7312	0.9998	0.9992	0.9999	0.7129	0.5917	0.6471	0.4693	0.5357	0.733	0.9664	0.6177	0.9167	0.9994	0.8188	0.9854	0.999	0.7255	0.3877	0.9991	0.932	0.8604	1	0.9985	0.9996	0.9999	0.9482	0.9994	0.9983	0.5595	0.4227
FBgn0001229	0.9976	0.9995	0.9988	0.6899	0.9977	0.7862	0.9551	0.8459	0.9891	0.8508	0.9998	0.9992	0.9999	0.8443	0.7996	0.7071	0.999	0.7535	0.9074	0.6249	0.6123	0.9587	0.9994	0.9721	0.9649	0.999	0.4688	0.5357	0.9991	0.4143	0.3346	1	1	0.9996	0.9999	0.9008	0.9994	0.8833	0.464	0.3375
FBgn0001230	0.9976	0.9995	0.9988	0.7414	0.8893	0.9983	0.7456	0.8089	0.9891	0.7986	0.9998	0.9992	0.9999	0.4123	0.7916	0.8012	0.9355	0.9255	0.7179	0.9029	0.449	0.9754	0.9994	0.9638	0.9859	0.999	0.684	0.8588	0.9991	0.5079	0.9734	1	1	0.9996	0.9999	0.9102	0.9994	0.9783	0.983	0.0011
FBgn0001233	0.9976	0.9999	0.9988	0.0118	0.9941	0.9786	0.9012	0.9923	0.9891	0.954	0.9998	0.9992	0.9999	0.7574	0.9423	0.8824	0.8777	0.9054	0.6443	0.9269	0.5368	0.88	0.9994	0.9584	0.9816	0.999	0.5741	0.6797	0.9991	0.978	0.4444	1	0.9985	0.9996	0.9999	0.9472	0.9994	0.8477	0.2321	0.3226
FBgn0001235	0.9976	0.9995	0.9988	0.3207	0.9584	0.94	0.9091	0.7717	0.9891	0.9491	0.9998	0.9992	0.9999	0.612	0.844	0.898	0.9304	0.3536	0.6604	0.8024	0.0202	0.6613	0.9994	0.9822	0.9365	0.999	0.8011	0.8576	0.9991	0.3119	0.971	1	0.9985	0.9996	0.9999	0.984	0.9994	0.8034	0.5959	0.2036
FBgn0001247	0.9999	0.9995	0.9988	0.9391	0.9939	0.9301	0.8411	0.8698	0.9955	0.9723	0.9998	0.9992	0.9999	0.2538	0.6529	0.9382	0.7459	0.8115	0.4831	0.4	0.5095	0.6115	0.9994	0.9928	0.9893	0.999	0.5826	0.5158	0.9991	0.721	0.4627	1	0.9997	0.9996	0.9999	0.9584	0.9994	0.965	0.9004	0.49
FBgn0001248	0.9976	0.9995	0.9988	0	0.9979	0.881	0.8504	0.8039	0.9891	0.7318	0.9998	0.9992	0.9999	0.884	0.9867	0.9353	0.7852	0.0335	0.808	0.4508	0.6626	0.9418	0.9994	0.8335	0.997	0.999	0.7465	0.7172	0.9991	0.1229	0.8383	1	0.9985	0.9996	0.9999	0.8916	0.9994	0.9032	0.995	0.8418
FBgn0001250	0.9976	0.9995	0.9988	0.4392	0.9887	0.9974	0.8492	0.9958	0.9891	0.7256	0.9998	0.9992	0.9999	0.5336	0.8947	0.8717	0.9852	0.627	0.7521	0.6445	0.2048	0.9219	0.9994	0.8415	0.9816	0.999	0.8551	0.8093	0.9991	0.1195	0.6857	1	0.9985	0.9996	0.9999	0.851	0.9994	0.7537	0.8819	0.099
FBgn0001253	0.9976	0.9995	0.9988	0.1554	0.9584	0.2189	0.5985	0.8	0.9891	0.9459	0.9998	0.5381	0.9999	0.3594	0.9242	0.9884	0.8332	0.3947	0.3233	0.924	0.5428	0.9423	0.9994	0.8412	0.9893	0.999	0.9177	0.989	0.9991	0.957	0.9617	1	0.9985	0.9996	0.9999	0.9231	0.9994	0.8858	0.4725	0.8085
FBgn0001255	0.9976	0.9995	0.9988	0.7249	0.9673	0.2052	0.9649	0.7507	0.9891	0.9672	0.9998	0.9992	0.9999	0.8357	0.9866	0.7519	0.8839	0.8017	0.5765	0.937	0.645	0.8177	0.9994	0.9177	0.9535	0.999	0.3766	0.8986	0.9991	0.6276	0.7013	1	0.9985	0.9996	0.9999	0.972	0.9994	0.6567	0.6534	0.8074
FBgn0001257	0.9976	0.9995	0.9988	0.0712	0.9663	0.8806	0.6599	0.7569	0.9891	0.9262	0.9998	0.9992	0.9999	0.36	0.9242	0.917	0.8144	0.3127	0.9339	0.9712	0.1065	0.9384	0.9994	0.9443	0.9816	0.999	0.1885	0.9426	0.9991	0.2123	0.4283	1	0.9985	0.9996	0.9999	0.8843	0.9994	0.7821	0.6564	0.8067
FBgn0001258	0.9976	0.9995	0.9988	0.1092	0.9589	0.9157	0.7277	0.9534	0.9904	0.949	0.9998	0.9994	0.9999	0.2871	0.7031	0.9204	0.9613	0.006	0.5151	0.9357	0.3291	0.9981	0.9994	0.9638	0.9974	0.999	0.8778	0.6822	0.9991	0.7609	0.8082	1	0.9985	0.9996	0.9999	0.9651	0.9994	0.9356	0.9066	0.13
FBgn0001259	0.9976	0.9995	0.9988	0.0402	0.9939	0.9948	0.9454	0.8551	0.9891	0.678	0.9998	0.9992	0.9999	0.8352	0.9493	0.8503	0.7233	0.9751	0.6238	0.7286	0.6083	0.9652	0.9994	0.9634	0.9974	0.999	0.979	0.5571	0.9991	0.5084	0.5288	1	0.9985	0.9996	0.9999	0.8446	0.9994	0.9964	0.2027	0.4892
FBgn0001263	0.9976	0.9999	0.9988	0.0251	0.9584	0.9103	0.8959	0.9701	0.9891	0.8685	0.9998	0.9992	0.9999	0.7115	0.7404	0.8694	0.8737	0.8547	0.3229	0.9052	0.434	0.5502	0.9994	0.9555	0.9976	0.999	0.8897	0.5645	0.9991	0.8394	0.9881	1	0.9985	0.9996	0.9999	0.9639	0.9994	0.8113	0.6929	0.6876
FBgn0001269	0.9976	0.9995	0.9988	0.0855	0.959	0.895	0.6902	0.9512	0.9891	0.7873	0.9998	0.9992	0.9999	0.4858	0.9242	0.9383	0.8457	0.5016	0.792	0.625	0.5752	0.5138	0.9994	0.8249	0.9839	0.999	0.4501	0.5973	0.9991	0.9476	0.7916	1	0.9985	0.9996	0.9999	0.8625	0.9994	0.8113	0.562	0.8024
FBgn0001276	0.9976	0.9995	0.9988	0.9382	0.9596	0.9157	0.9912	0.863	0.9953	0.8634	0.9998	0.9992	0.9999	0.2781	0.9227	0.6537	0.9103	0.833	0.5915	0.9872	0.8189	0.9922	0.9994	0.7867	0.9907	0.999	0.8868	0.8181	0.9991	0.2041	0.9636	1	0.9985	0.9996	0.9999	0.7659	0.9994	0.9372	0.6245	0.083
FBgn0001280	0.9976	0.9995	0.9988	0.7107	0.9778	0.9688	0.7331	0.7686	0.9891	0.9344	0.9998	0.9992	0.9999	0.9836	0.9441	0.9462	0.8726	0.766	0.947	0.4595	0.1451	0.606	0.9994	0.9949	0.9816	0.999	0.2967	0.7773	0.9991	0.4029	0.6224	1	0.9985	0.9996	0.9999	0.7547	0.9994	0.9959	0.7449	0.1099
FBgn0001285	0.9976	0.9999	0.9988	0.6744	0.9585	0.8996	0.5484	0.8779	0.9891	0.9022	0.9998	0.9992	0.9999	0.1938	0.7566	0.9913	0.9308	0.7021	0.7078	0.7028	0.6281	0.7779	0.9994	0.9493	0.9781	0.999	0.76	0.6453	0.9991	0.7779	0.7719	1	1	0.3525	0.9999	0.9691	0.9994	0.5856	0.8624	0.2989
FBgn0001291	0.9976	0.9995	0.9988	0.378	0.9986	0.8996	0.9778	0.9863	0.9891	0.8121	0.9998	0.9992	0.9999	0.4338	0.8043	0.9748	0.9968	0.9957	0.6297	0.4933	0.1081	0.2793	0.9994	0.8937	0.9816	0.999	0.8137	0.6213	0.9991	0.6778	0.9346	1	0.9985	0.9996	0.9999	0.7723	0.9994	0.997	0.6603	0.9094
FBgn0001296	0.9976	0.9995	0.9988	3e-04	0.9584	0.9109	0.7866	0.7223	0.9891	0.9176	0.9998	0.9992	0.9999	0.8626	0.6853	0.9315	0.8751	0.9836	0.9255	0.625	0.5718	0.8964	0.9994	0.8112	0.9365	0.9993	0.6297	0.7076	0.9991	0.5886	0.0506	1	0.9985	0.9996	0.9999	0.8955	0.9994	0.9217	0.9404	0.7879
FBgn0001297	0.9976	0.9995	0.9988	0.0021	0.9817	0.9007	0.9777	0.8928	0.9891	0.8679	0.9998	0.9992	0.9999	0.4027	0.8257	0.6471	0.7288	0.2454	0.6205	0.8913	0.063	0.9956	0.9994	0.8481	0.997	0.9993	0.7441	0.6976	0.9991	0.6914	0.6938	1	0.9985	0.9996	0.9999	0.979	0.9994	0.9959	0.89	0.7007
FBgn0001301	0.9976	0.9995	0.9988	0.0015	0.9939	0.8996	0.771	0.7118	0.9891	0.7677	0.9998	0.9992	0.9999	0.9042	0.5409	0.7028	0.9656	0.9713	0.9216	0.991	0.8035	0.9423	0.9994	0.9342	0.9612	0.999	0.648	0.8501	0.9991	0.7193	0.5596	1	0.9985	0.9996	0.9999	0.8726	0.9994	0.8113	0.9819	0.279
FBgn0001308	0.9976	0.9995	0.9988	0.4951	0.9776	0.8895	0.6088	0.8683	0.9891	0.5671	0.9998	0.9992	0.9999	0.7584	0.5781	0.6471	0.9973	0.849	0.7945	0.9778	0.061	0.6209	0.9994	0.9412	0.9816	0.999	0.8505	0.7457	0.9991	0.9455	0.75	1	0.9985	0.9996	0.9999	0.9231	0.9994	0.8113	0.9557	0.1915
FBgn0001311	0.9976	0.9995	0.9988	0.0577	0.9673	0.7709	0.7044	0.9409	0.9891	0.996	0.9998	0.9992	0.9999	0.5707	0.7776	0.6785	0.9537	0.4141	0.9	0.8293	0.4631	0.9016	0.9994	0.884	0.9781	0.999	0.4365	0.9641	0.9991	0.7019	0.7517	1	0.9985	0.8044	0.9999	0.8332	0.9994	0.9959	0.8796	0.353
FBgn0001316	0.9976	0.9995	0.9988	0	0.956	0.9749	0.697	0.7006	0.9891	0.7491	0.9998	0.9992	0.9999	0.6322	0.5504	0.7977	0.8669	0.9647	0.8303	0.8756	0.8268	0.9321	0.9994	0.8862	0.9849	0.999	0.9782	0.7319	0.9991	0.9643	0.8736	1	0.9985	0.9996	0.9999	0.7528	0.9994	0.9391	0.8999	0.2822
FBgn0001319	0.9976	0.9999	0.9988	0.5583	0.9589	0.9291	0.7441	0.7632	0.9891	0.9347	0.9998	0.9992	0.9999	0.7964	0.9638	0.9766	0.8923	0.5315	0.4986	0.9809	0.9488	0.6631	0.9994	0.9982	0.9974	0.999	0.8194	0.7954	0.9991	0.7931	0.9172	1	0.9985	0.9996	0.9999	0.9102	0.9994	0.9994	0.0992	0.7096
FBgn0001320	0.9976	0.9995	0.9988	0.286	0.9853	0.9325	0.8144	0.7507	0.993	0.9592	0.9998	0.9992	0.9999	0.7678	0.9255	0.9073	0.9304	0.9888	0.9889	0.7223	0.638	0.844	0.9994	0.978	0.936	0.999	0.8879	0.4637	0.9991	0.5364	0.678	1	0.9985	0.9996	0.9999	0.7461	0.9994	0.9597	0.562	0.0154
FBgn0001321	0.9976	0.9995	0.9988	0.9127	0.9673	0.9948	0.5023	0.9232	0.9891	0.6161	0.9998	0.9992	0.9999	0.6575	0.844	0.6471	0.916	0.9957	0.7807	0.9911	0.9343	0.8866	0.9994	0.9495	0.9849	0.999	0.5194	0.5973	0.9991	0.6948	0.609	1	0.9985	0.9996	0.9999	0.9185	0.9994	0.9696	0.2085	0.0344
FBgn0001323	0.9976	0.9995	0.9988	0.2016	0.9596	0.895	0.7331	0.8409	0.9976	0.6065	0.9998	0.9992	0.9999	0.5989	0.9908	0.9958	0.8673	0.8224	0.7185	0.8178	0.9108	0.9956	0.9994	0.8173	0.8895	0.999	0.9308	0.6066	0.9991	0.556	0.8174	1	0.9985	0.9996	0.9999	0.9574	0.9994	0.9783	0.8304	0.0559
FBgn0001324	0.9976	0.9995	0.9988	0.3781	0.9539	0.9602	0.6438	0.6701	0.9891	0.6492	0.9998	0.9992	0.9999	0.4735	0.5409	0.7789	0.9617	0.6923	0.5805	0.9297	0.1106	0.6605	0.9994	0.9634	0.989	0.999	0.6185	0.5158	0.9991	0.6605	0.6591	1	0.9985	0.9996	0.9999	0.5555	0.9994	0.9015	0.9646	0.0801
FBgn0001325	0.9976	0.9995	0.9988	0.4731	0.9673	0.8996	0.6498	0.8596	0.9891	0.9569	0.9998	0.9992	0.9999	0.9087	0.9038	0.7154	0.8694	0.0719	0.9368	0.7941	0.8315	0.9796	0.9994	0.9163	0.9907	0.999	0.7659	0.7386	0.9991	0.9397	0.7615	1	0.9985	0.2679	0.9999	0.8491	0.9994	0.9949	0.7353	0.8061
FBgn0001330	0.9976	0.9995	0.9988	3e-04	0.981	0.9887	0.8883	0.7145	0.9891	0.711	0.9998	0.9992	0.9999	0.6767	0.5677	0.9338	0.7357	0.9908	0.6284	0.848	0.2169	0.844	0.9994	0.9296	0.9816	0.999	0.8446	0.4708	0.9992	0.7626	0.5834	1	0.9985	0.9996	0.9999	0.7027	0.9994	0.8034	0.9774	0.24
FBgn0001332	0.9976	0.9995	0.9988	0.5477	0.9641	0.9757	0.4607	0.8211	0.9891	0.673	0.9998	0.9992	0.9999	0.2632	0.7259	0.6471	0.8694	0.9105	0.4603	0.9627	0.1365	0.4455	0.9994	0.9153	0.9781	0.999	0.9356	0.4735	0.9991	0.0312	0.8639	1	0.9985	0.9996	0.9999	0.7938	0.9994	0.9743	0.9552	0.2489
FBgn0001341	0.9976	0.9995	0.9988	0.4263	0.9668	0.8737	0.8633	0.8154	0.9891	0.8373	0.9998	0.9994	0.9999	0.2781	0.7602	0.6654	0.8923	0.9055	0.2562	0.6429	0.8822	0.9803	0.9994	0.8828	0.9974	0.999	0.9704	0.8547	0.9991	0.7315	0.6903	1	0.9985	0.9996	0.9999	0.7027	0.9994	0.6811	0.723	0.9587
FBgn0001404	0.9976	0.9995	0.9988	0.0298	0.9776	0.9007	0.3744	0.7255	0.9891	0.6034	0.9998	0.9992	0.9999	0.2731	0.6033	0.6413	0.7288	0.9618	0.3559	0.9329	0.284	0.5361	0.9994	0.9177	0.9839	0.999	0.7568	0.4637	0.9991	0.1194	0.9046	1	0.9985	0.9996	0.9999	0.8097	0.9994	0.862	0.6932	0.5174
FBgn0001491	0.9976	0.9995	0.9988	0.6693	0.9584	0.9602	0.5525	0.729	0.9891	0.5207	0.9998	0.9992	0.9999	0.5053	0.6109	0.6785	0.8744	0.9231	0.4264	0.4078	0.1114	0.7955	0.9994	0.8818	0.9816	0.999	0.9842	0.7244	0.9991	0.6642	0.4925	1	0.9985	0.9996	0.9999	0.7687	0.9994	0.8106	0.932	0.5008
FBgn0001565	0.9976	0.9995	0.9988	0.086	0.9584	0.881	0.8817	0.8335	0.9891	0.9274	0.9998	0.9992	0.9999	0.5383	0.9475	0.9659	0.927	0.8078	0.8771	0.9424	0.8783	0.9329	0.9994	0.98	0.6086	0.999	0.661	0.7675	0.9991	0.002	0.8874	1	0.9985	0.9996	0.9999	0.9208	0.9994	0.8099	0.8097	0.4804
FBgn0001612	0.9976	0.9995	0.9988	0.0598	0.9817	0.8996	0.8633	0.9997	0.9891	0.9491	0.9998	0.9992	0.9999	0.718	0.8751	0.8352	0.6553	0.8753	0.871	0.4757	0.7676	0.9587	0.9994	0.8179	0.989	0.999	0.9708	0.7759	0.9991	0.0711	0.2055	1	0.9985	0.9996	0.9999	0.8258	0.9994	0.965	0.9734	0.2207
FBgn0001624	0.9976	0.9995	0.9988	0.3763	0.9596	0.9708	0.5358	0.7181	0.9891	0.4366	0.9998	0.9992	0.9999	0.4337	0.5409	0.6471	0.6915	0.5273	0.3543	0.7992	0.868	0.8136	0.9994	0.9638	0.9839	0.999	0.6132	0.6612	0.9991	0.4844	0.7087	1	0.9985	0.9996	0.9999	0.8097	0.9994	0.9743	0.6216	0.8336
FBgn0001941	0.9976	0.9995	0.9988	0.6082	0.9584	0.9649	0.9637	0.7661	0.993	0.6919	0.9998	0.9992	0.9999	0.7756	0.7158	0.8635	0.9524	0.9294	0.6286	0.737	0.6561	0.9472	0.9994	0.8777	0.9781	0.999	0.3902	0.908	0.9991	0.0458	0.8566	1	0.9985	0.9996	0.9999	0.8916	0.9994	0.9753	4e-04	0.7545
FBgn0001942	0.9976	0.9995	0.9988	2e-04	0.993	0.9079	0.4015	0.8367	0.9891	0.8993	0.9998	0.9992	0.9999	0.644	0.5521	0.8561	0.9227	0.9246	0.5667	0.9673	0.3181	0.7982	0.9994	0.8937	0.989	0.999	0.9059	0.7797	0.9991	0.4887	0.5284	1	0.9985	0.9996	0.9999	0.8159	0.9994	0.9842	0.0039	0.347
FBgn0001961	0.9976	0.9995	0.9988	0.0366	0.9853	0.9707	0.5023	0.8376	0.9891	0.4572	0.9998	0.9992	0.9999	0.6022	0.6011	0.903	0.7353	0.7471	0.7713	0.894	0.8112	0.8947	0.9994	0.9759	0.999	0.999	0.8099	0.4637	0.9991	0.281	0.5223	1	0.9985	0.9996	0.9999	0.7113	0.9994	0.9794	0.298	0.7056
FBgn0001965	0.9976	0.9995	0.9988	0.0056	0.9926	0.8996	0.5977	0.7451	0.9891	0.6313	0.9998	0.9992	0.9999	0.7494	0.5896	0.64	0.7288	0.9275	0.2552	0.99	0.1054	0.6746	0.9994	0.9984	0.9816	0.999	0.8516	0.7181	0.9991	0.9455	0.8456	1	0.9985	0.9996	0.9999	0.8622	0.9994	0.8113	0.7209	0.1403
FBgn0001970	0.9976	0.9995	0.9988	0.1718	0.9586	0.9143	0.8995	0.9464	0.9891	0.9239	0.9998	0.9992	0.9999	0.7482	0.5896	0.9539	0.8384	0.6981	0.7967	0.9385	0.6163	0.8871	0.9994	0.9419	0.9907	0.999	0.0884	0.5806	0.9991	0.6757	0.0662	1	0.9985	0.9996	0.9999	0.8622	0.9994	0.8145	0.7826	0.1484
FBgn0001974	0.9976	0.9995	0.9988	0.31	0.9939	0.9109	0.921	0.9648	0.9891	0.6993	0.9998	0.9992	0.9999	0.6522	0.8625	0.8102	0.7066	0.813	0.7865	0.2522	0.5459	0.9074	0.9994	0.8472	0.9816	0.999	0.4085	0.9936	0.9991	0.7822	0.7015	1	0.9985	0.9996	0.9999	0.0296	0.9994	0.9959	0.9814	0.2238
FBgn0001977	0.9976	0.9995	0.9988	0.9399	0.9817	0.9109	0.9996	0.9558	0.9891	0.9348	0.9998	0.9992	0.9999	0.5419	0.6947	0.6785	0.7045	0.9926	0.4343	0.9231	0.3889	0.9981	0.9994	0.9671	0.9781	0.999	0.9155	0.764	0.9991	0.8503	0.7248	1	0.9985	0.9996	0.9999	0	0.9994	0.9978	0.6668	0.7913
FBgn0001978	0.9976	0.9995	0.9988	0	0.9817	0.9975	0.7742	0.9369	0.993	0.9644	0.9998	0.9992	0.9999	0.9846	0.6365	0.9068	0.9542	0.974	0.9412	0.8646	0.6653	0.964	0.9994	0.9325	0.9849	0.999	0.6083	0.9214	0.9991	0.5771	0.663	1	0.9985	0.9996	0.9999	0.0097	0.9994	0.8389	0.7354	0.317
FBgn0001981	0.9976	0.9995	0.9988	0.9629	0.9584	0.8996	0.4485	0.8251	0.993	0.8512	0.9998	0.9992	0.9999	0.3049	0.9586	0.9491	0.9548	0.9054	0.9364	0.7467	0.2112	0.958	0.9994	0.9785	0.9974	0.999	0.2245	0.8541	0.9991	0.319	0.9898	1	0.9985	0.9996	0.9999	0.9474	0.9994	0.9782	0.9941	0.2701
FBgn0001986	0.9976	0.9995	0.9988	0	0.9589	0.9595	0.571	0.7024	0.9891	0.797	0.9998	0.9992	0.9999	0.9649	0.7294	0.7122	0.8122	0.9932	0.5842	0.9892	0.2008	0.7324	0.9994	0.9922	0.9816	0.999	0.9307	0.568	0.9991	0.8408	0.9864	1	0.9985	0.9996	0.9999	0.8366	0.9994	0.8034	0.8915	0.2099
FBgn0001987	0.9976	0.9995	0.9988	0.1755	0.9673	0.8996	0.9014	0.978	0.9897	0.8264	0.9998	0.9992	0.9999	0.9451	0.8036	0.7597	0.7391	0.5035	0.8714	0.8442	0.4936	0.9565	0.9994	0.9265	0.9816	0.999	0.8797	0.7313	0.9991	0.718	0.3273	1	0.9985	0.9996	0.9999	0.9389	0.9994	0.9387	0.9085	0.1876
FBgn0001989	0.9976	0.9995	0.9988	0.0561	0.993	0.9015	0.5473	0.7798	0.9968	0.9239	0.9998	0.9992	0.9999	0.6775	0.7969	0.7786	0.6913	0.9429	0.8718	0.2229	0.1581	0.8576	0.9994	0.8313	0.9781	0.999	0.8399	0.8759	0.9991	0.9921	0.5241	1	0.9985	0.9996	0.9999	0.4322	0.9994	0.8478	0.602	0.7826
FBgn0001990	0.9976	0.9995	0.9988	0.5522	0.9817	0.938	0.9191	0.7864	0.9891	0.7695	0.9998	0.9992	0.9999	0.4874	0.9934	0.8104	0.9669	0.7423	0.6738	0.5975	0.667	0.8671	0.9994	0.9638	0.9649	0.999	0.0985	0.7063	0.9991	0.2518	0.1496	1	0.9985	0.9166	0.9999	0.864	0.9994	0.9404	0.8531	0.0191
FBgn0001991	0.9976	0.9995	0.9988	0.034	0.9776	0.9993	0.8658	0.9315	0.9891	0.9686	0.9998	0.9992	0.9999	0.4191	0.9638	0.9256	0.5586	0.3898	0.2533	0.7856	0.8461	0.9037	0.9994	0.9388	0.9839	0.999	0.9992	0.8236	0.9991	0.7457	0.775	1	0.9997	0.9996	0.9999	0.8863	0.9994	0.7759	0.7063	0.3584
FBgn0001992	0.9976	0.9995	0.9988	0.6743	0.914	0.9549	0.281	0.8392	0.9891	0.0797	0.9998	0.9992	0.9999	0.3771	0.5409	0.64	0.8418	0.2973	0.2319	0.725	0.7676	0.9956	0.9994	0.8937	0.9781	0.999	0.8555	0.4637	0.9991	0.9102	0.7835	1	0.9985	0.9996	0.9999	0.9446	0.9994	0.8885	0.5718	0.2367
FBgn0001994	0.9976	0.9995	0.9988	0	0.9584	0.9936	0.3804	0.6701	0.9891	0.6602	0.9998	0.9992	0.9999	0.7894	0.5409	0.6636	0.7423	0.6727	0.8173	0.8792	0.5641	0.9466	0.9994	0.9345	0.9974	0.999	0.8921	0.6754	0.9991	0.7193	0.8239	1	0.9985	0.9996	0.9999	0.741	0.9994	0.913	0.9905	0.1589
FBgn0001995	0.9976	0.9995	0.9988	0.4448	0.9882	0.9517	0.7357	0.8594	0.9891	0.8337	0.9998	0.9992	0.9999	0.929	0.7968	0.9614	0.6327	0.7049	0.3006	0.4886	0.0891	0.8084	0.9994	0.9632	0.9649	0.999	0.5623	0.9456	0.9991	0.2897	0.765	1	0.9985	0.9996	0.9999	0.8494	0.9994	0.7829	0.7868	0.9171
FBgn0002021	0.9984	0.9995	0.9988	0.5766	0.9584	0.9673	0.9191	0.9556	0.9891	0.8106	0.9998	0	0.9999	0.571	0.7916	0.8572	0.8742	0.9396	0.8471	0.6146	0.9614	0.9956	0.9994	0.9999	0.9839	0.999	0.4731	0.7098	0.9991	0.9918	0.7884	1	0.9985	0.9996	0.9999	0.8169	0.9994	0.9404	0.4767	0.9788
FBgn0002022	0.9976	0.9995	0.9988	0.2072	0.9596	0.9818	0.5377	0.8076	0.9891	0.9057	0.9998	0	0.9999	0.9627	0.8286	0.8045	0.9973	0.7668	0.9555	0.8293	0.6466	0.8444	0.9994	0.9998	0.9979	0.999	0.8574	0.754	0.9991	0.978	0.77	1	0.9985	0.987	0.9999	0.8409	0.9994	0.9808	0.7079	0.4998
FBgn0002023	0.9976	0.9995	0.9988	0.9268	0.9584	0.8996	0.8785	0.6701	0.9891	0.9661	0.9998	0.9992	0.9999	0.4003	0.9982	0.6785	0.8431	0.3699	0.5102	0.8502	0.3812	0.8691	0.9994	0.8942	0.9816	0.999	0.9431	0.8636	0.9991	0.7948	0.769	1	0.9985	0.9996	0.9999	0.831	0.9994	0.96	0.7972	0.2198
FBgn0002031	0.9976	0.9995	0.9988	0.457	0.9584	0.9688	0.5605	0.7617	0.9891	0.6361	0.9998	0.0014	0.9999	0.8939	0.8441	0.7621	0.7317	0.9567	0.4343	0.4506	0.1937	0.8947	0.9994	0.8937	0.9378	0.999	0.8864	0.7496	0.9991	0.9696	0.6995	1	0.9985	0.9491	0.9999	0.9421	0.9994	0.7776	0.5223	0.429
FBgn0002036	0.9976	0.9995	0.9988	0	0.9641	0.9556	0.4897	0.7118	0.9891	0.9687	0.9998	0.5733	0.9999	0.941	0.7817	0.7441	0.8353	0.8475	0.7848	0.9263	0.235	0.7955	0.9994	0.9982	0.9907	0.999	0.6732	0.7628	0.9991	0.6003	0.9316	1	0.9985	0.9996	0.9999	0.6297	0.9994	0.7109	0.9858	0.0838
FBgn0002044	0.9976	0.9995	0.9988	0.0314	0	0.9625	0.6541	0.7798	0.993	0.9239	0.9998	0.9992	0.9999	0.9712	0.5541	0.8539	0.9599	0.9913	0.8969	0.8078	0.1953	0.7536	0.9994	0.999	0.9839	0.999	0.8015	0.8518	0.9991	0.3188	0.486	1	0.9985	0.9996	0.9999	0.8816	0.9994	0.9836	0.9007	0.2067
FBgn0002069	0.9976	0.9995	0.9988	0.4795	0.9778	0.895	0.4305	0.8167	0.9891	0.5614	0.9998	0.9992	0.9999	0.2989	0.5409	0.6471	0.9124	0.9974	0.355	0.8952	0.5213	0.978	0.9994	0.9165	0.9907	0.999	0.4792	0.4528	0.9991	0.7308	0.9953	1	0.9985	0.9996	0.9999	0.9634	0.9994	0.9074	0.8057	0.9629
FBgn0002121	0.9976	0.9999	0.9988	0.0657	0.9906	0.9877	0.2919	0.9475	0.9891	0.93	0.9998	0.9992	0.9999	0.7549	0.9795	0.934	0.8976	0.6394	0.3968	0.4234	0.4291	0.6789	0.9994	0.8335	0.9734	0.999	0.5136	0.8694	0.9991	0.9579	0.107	1	0.9985	0.9996	0.9999	0.9023	0.9994	0.9972	0.3788	0.7686
FBgn0002174	0.9976	0.9995	0.9988	8e-04	0.9776	0.988	0.9553	0.9703	0.9891	0.9371	0.9998	0.9992	0.9999	0.6498	0.9186	0.9019	0.8059	0.9162	0.9539	0.8886	0.15	0.7626	0.9994	0.9853	0.8373	0.999	0.8969	0.9842	0.9991	0.0128	0.9612	1	0.9985	0.9996	0.9999	0.7113	0.9994	0.8457	0.8169	0.8938
FBgn0002183	0.9976	0.9995	0.9988	9e-04	0.9866	0.9818	0.9147	0.8039	0.9891	0.8606	0.9998	0.9992	0.9999	0.7262	0.7274	0.9807	0.803	0.4634	0.7175	0.4054	0.381	0.9637	0.9994	0.8493	0.9931	0.999	0.5118	0.8769	0.9991	0.8182	0.2701	1	0.9985	0.9996	0.9999	0.8539	0.9994	0.8121	0.9905	0.0646
FBgn0002283	0.9976	0.9995	0.9988	0.0145	0.9776	0.9449	0.3831	0.7723	0.9891	0.6269	0.9998	0.9992	0.9999	0.8984	0.6094	0.6764	0.9978	0.7206	0.9727	0.9424	0.0847	0.8801	0.9994	0.9638	0.9535	0.999	0.498	0.777	0.9991	0.4945	0.8087	1	0.9985	0.9996	0.9999	0.8045	0.9994	0.9475	0.6866	0.157
FBgn0002284	0.9976	0.9995	0.9988	0.2128	0.9718	0.9442	0.5619	0.8521	0.993	0.824	0.9998	0.4569	0.9999	0.2568	0.6024	0.7278	0.6915	0.7695	0.2798	0.8471	0.6163	0.664	0.9994	0.9171	0.9781	0.999	0.7891	0.6496	0.9991	0.3826	0.7916	1	0.9985	0.9996	0.9999	0.7528	0.9994	0.9959	0.7813	0.8958
FBgn0002306	0.9976	0.9995	0.9988	0.8722	0.993	0.9757	0.9149	0.9121	0.9891	0.7717	0.9998	0.9992	0.9999	0.8757	0.9066	0.9337	0.5013	0.3684	0.6953	0.8886	0.6798	0.8645	0.9994	0.916	0.9999	0.999	0.963	0.9034	0.9991	0.688	0.7193	1	1	0.9996	0.9999	0.8629	0.9994	0.9996	0.9957	0.002
FBgn0002354	0.9976	0.9995	0.9988	0.4786	0.9584	0.3951	0.8658	0.8521	0.9891	0.5974	0.9998	0.9992	0.9999	0.5022	0.7275	0.7125	0.8122	0.9704	0.723	0.991	0.3897	0.8866	0.9994	0.8586	0.9839	0.999	0.7498	0.8225	0.9991	0.3727	0.9676	1	0.9985	0.9996	0.9999	0.831	0.9994	0.8831	3e-04	0.0094
FBgn0002413	0.9976	0.9995	0.9988	5e-04	0.9882	0.9642	0.9553	0.8167	0.9891	0.9606	0.9998	0.9992	0.9999	0.992	0.7365	0.7952	0.865	0.9713	0.6856	0.7609	0.7477	0.931	0.9994	0.8996	0.9974	0.999	0.9103	0.4816	0.9991	0.1921	0.1088	1	0.9985	0.9996	0.9999	0.9313	0.9994	0.8856	0.6374	0.236
FBgn0002431	0.9976	0.9995	0.9988	0.0014	0.9853	0.9602	0.8722	0.8594	0.9891	0.618	0.9998	0.9992	0.9999	0.4735	0.9179	0.9447	0.9614	0.9959	0.6433	0.5468	0.9649	0.8361	0.9994	0.8481	0.9365	0.999	0.8435	0.7929	0.9991	0.7194	0.0127	1	0.9985	0.9996	0.9999	0.7633	0.9994	0.8833	0.8511	0.9767
FBgn0002441	0.9976	0.9995	0.9988	0.2483	0.992	0.9109	0.634	0.7673	0.9896	0.7633	0.9998	0.9992	0.9999	0.9613	0.6261	0.785	0.8161	0.7901	0.9326	0.633	0.2662	0.7319	0.9994	0.9974	0.9865	0.999	0.1805	0.7313	0.9991	0.6914	0.0667	1	0.9985	0.9996	0.9999	0.7687	0.9994	0.8106	0.9231	0.0267
FBgn0002466	0.9976	0.9995	0.9988	0.2419	0.9584	0.8996	0.7259	0.7893	0.9891	0.9996	0.9998	0.9992	0.9999	0.9176	0.8612	0.9275	0.8125	0.7569	0.403	0.5317	0.5774	0.8282	0.9994	0.869	0.9907	0.999	0.4384	0.6943	0.9991	0.4328	0.0159	1	0.9985	0.9996	0.9999	0.868	0.9994	0.9765	0.8917	0.0611
FBgn0002521	0.9976	0.9995	0.9988	0.0627	0.9584	0.9353	0.8422	0.7723	0.993	0.9303	0.9998	0.9992	0.9999	0.9498	0.8846	0.9124	0.9355	0.9179	0.4716	0.1865	0.3251	0.844	0.9994	0.8164	0.9931	0.999	0.7923	0.8597	0.9991	0.4082	0.1005	1	0.9985	0.9996	0.9999	0.8808	0.9994	0.9983	0.7354	0.9309
FBgn0002522	0.9976	0.9995	0.9988	0.3502	0.9673	0.9007	0.3679	0.8814	0.9891	0.8362	0.9998	0.9992	0.9999	0.6437	0.9415	0.8446	0.5856	0.6539	0.983	0.9075	0.843	0.8962	0.9994	0.9928	0.9839	0.999	0.5081	0.9277	0.9991	0.0376	0.9464	1	0.9985	0.9996	0.9999	0.6991	0.9994	0.9972	0.6188	0.4677
FBgn0002524	0.9976	0.9995	0.9988	4e-04	0.9584	0.8996	0.55	0.863	0.9891	0.5412	0.9998	0.9992	0.9999	0.4959	0.9334	0.7786	0.8573	0.8724	0.5275	0.7786	0.5562	0.8911	0.9994	0.8866	0.9816	0.999	0.6764	0.4708	0.9991	0.4385	0.2699	1	1	0.9996	0.9999	0.878	0.9994	0.989	0.7079	0.8373
FBgn0002525	0.9976	0.9995	0.9988	0.0027	0.9866	0.9302	0.6934	0.8393	0.9891	0.8893	0.9998	0.9992	0.9999	0.4565	0.9465	0.8503	0.9826	0.8368	0.2993	0.3092	0.5584	0.8435	0.9994	0.8449	0.9928	0.999	0.4548	0.7087	0.9991	0.8293	0.7072	1	0.9985	0.9996	0.9999	0.8472	0.9994	0.9983	0.6943	0.1376
FBgn0002526	0.9976	0.9995	0.9988	0.8804	0.8893	0.8996	0.694	0.7118	0.9891	0.7859	0.9998	0.9992	0.9999	0.7756	0.984	0.88	0.6126	0.6742	0.5601	0.7181	0.7553	0.8658	0.9994	0.9555	0.9977	0.999	0.977	0.748	0.9991	0.3652	0.5451	1	0.9985	0.9996	0.9999	0.5371	0.9994	0.9959	0.9859	0.3143
FBgn0002542	0.9976	0.9995	0.9988	4e-04	0.9778	0.8996	0.9458	0.9703	0.9891	0.9303	0.9998	0.9992	0.9999	0.8473	0.5687	0.9704	0.9628	0.7631	0.8969	0.6235	0.3668	0.8465	0.9994	0.9132	0.989	0.999	0.7798	0.9561	0.9991	0.4429	0.3856	1	0.9985	0.9996	0.9999	0.8397	0.9994	0.8728	0.7783	0.0155
FBgn0002543	0.9976	0.9995	0.9988	0.5422	0.9713	0.895	0.3833	0.929	0.9997	0.983	0.9998	0.9992	0.9999	0.9168	0.5984	0.9711	0.9392	0.9144	0.3381	0.9533	0.3462	0.9083	0.9994	0.9177	0.9839	0.999	0.2552	0.8468	0.9991	0.9426	0.7036	1	0.9985	0.9996	0.9999	0.9987	0.9994	0.8833	0.7436	0.13
FBgn0002552	0.9976	0.9995	0.9988	0.003	0.9963	0.9157	0.9183	0.7673	0.9891	0.9491	0.9998	0.9992	0.9999	0.9374	0.7415	0.8075	0.9886	0.8213	0.856	0.8353	0.2342	0.8577	0.9994	0.9617	0.9865	0.999	0.2035	0.7185	0.9991	0.2384	0.2524	1	0.9985	0.9996	0.9999	0.9477	0.9994	0.9529	0.6653	0.0193
FBgn0002563	0.9976	0.0245	0.9988	0.3538	0.9584	0.9505	0.2566	0.835	0.9891	0.6934	0.9998	0.9992	0.9999	0.597	0.9824	0.7125	0.8987	0.9237	1e-04	0.9037	0.5586	0.9208	0.9994	0.9177	0.972	0.999	0.8129	0.8033	0.9991	0.9582	0.7866	1	0.9985	0.9996	0.9999	0.5358	0.9994	0.9233	0.9641	0.9641
FBgn0002564	0.9976	1e-04	0.9988	0.5599	0.9584	0.9007	0.9851	0.9236	0.9891	0.7708	0.9998	0.9992	0.9999	0.9951	0.9923	0.7519	0.8144	0	0.0019	0.848	0.7416	0.8799	0.9994	0.9433	0.9974	0.999	0.8965	0.7379	0.9991	0.8922	0.3425	1	0.9985	0.9996	0.9999	0.389	0.9994	0.9903	0.7922	0.5531
FBgn0002565	0.9976	0.9995	0.9988	0.5886	0.9853	0.9556	0.8427	0.6901	0.9891	0.9491	0.9998	0.9992	0.9999	0.865	0.663	0.7932	0.9753	0.8095	0.8491	0.9778	0.8755	0.8465	0.9994	0.9968	0.9907	0.999	0.7508	0.965	0.9991	0.5178	0.9748	0.1432	0.9985	0.9996	0.9999	0.9419	0.9994	0.6523	0.7958	0.5065
FBgn0002566	0.9976	0.9995	0.9988	0.1581	0.9924	0.988	0.9275	0.6701	0.9891	0.9889	0.9998	0.9992	0.9999	0.7368	0.5896	0.8141	0.9886	0.9866	0.3214	0.3802	0.149	0.6626	0.9994	0.8937	0.9781	0.999	0.2557	0.7044	0.9991	0.9582	0.9614	1	0.9985	0.9996	0.9999	0.9918	0.9994	0.7554	0.8057	0.2066
FBgn0002567	0.9976	0.9995	0.9988	0.0018	0.9663	0.9304	0.7008	0.7846	0.9891	0.5032	0.9998	0.9992	0.9999	0.9623	0.6011	0.7125	0.7424	0.7149	0.2372	0.9412	0.1124	0.6968	0.9994	0.9342	0.9781	0.999	0.9086	0.4496	0.9991	0.685	0.7341	1	0.9985	0.9996	0.9999	0.936	0.9994	0.8251	0.75	0.3525
FBgn0002569	0.9976	0.9999	0.9988	0.33	0.9584	0.895	0.7901	0.7931	0.9891	0.6626	0.9998	0.9992	0.9999	0.3255	0.7576	0.9471	0.9713	0.1548	0.4782	0.8845	0.6875	0.9353	0.9994	0.8828	0.9649	0.999	0.9596	0.697	0.9991	0.8344	0.8031	1	0.9985	0.9065	0.9999	0.8668	0.9994	0.8316	0.6486	0.0717
FBgn0002570	0.9976	0.9995	0.9988	0.2852	0.9722	0.9109	0.9758	0.7507	0.9891	0.1873	0.9998	0.9992	0.9999	0.7056	0.8855	0.8947	0.8264	0.3166	0.9785	0.9141	0.9279	0.7797	0.9994	0.8866	0.9974	0.999	0.5112	0.8723	0.9991	0.6778	0.7372	1	0.9985	0.9996	0.9999	0.8385	0.9994	0.7607	0.9487	0.904
FBgn0002571	0.9976	0.9995	0.8609	0.7912	0.9584	0.8809	0.9701	0.8251	0.9891	0.2795	0.9998	0.9992	0.9999	0.6017	0.775	0.6471	0.9781	0.9926	0.3575	0.7911	0.8836	0.9559	0.9994	0.927	0.9781	0.8864	0.7953	0.9537	0.9991	0.6812	0.7317	1	0.9985	0.9996	0.9999	0.8688	0.9994	0.8251	0.129	0.0153
FBgn0002573	0.9976	0.9995	0.9988	0.8061	0.939	0.897	0.5155	0.7153	0.9891	0.923	0.9998	0.9992	0.9999	0.9716	0.7318	0.9486	0.7819	0.8724	0.8875	0.6559	0.9702	0.9657	0.9994	0.9627	0.9649	0.999	0.5273	0.7813	0.9991	0.4815	0.8148	1	0.9985	0.9996	0.9999	0.8481	0.9994	0.5776	0.5158	0.808
FBgn0002576	0.6425	0.9995	0.9988	0.8754	0.9939	0.9818	0.9891	0.8903	0.9891	0.7471	0.9998	0.9992	0.9999	0.8379	0.9344	0.8	0.858	0.9938	0.3613	0.8938	0.8274	0.9583	0.9994	0.9812	0.9816	0.999	0.5826	0.6415	0.9991	0.9103	0.5833	1	0.9985	0.9996	0.9999	0.7903	0.9994	0.8106	0.8424	0.8481
FBgn0002577	0.9976	0.9995	0.9988	0.855	0.9584	0.9007	0.5137	0.864	0.9891	0.9274	0.9998	0.7257	0.9999	0.7201	0.7487	0.865	0.6915	0.9854	0.7371	0.9287	0.9802	0.4846	0.9994	0.9326	0.9816	0.999	0.6265	0.4708	0.9991	0.7924	0.9959	1	0.9985	0.9996	0.9999	0.9515	0.9994	0.9296	0.8109	0.7557
FBgn0002578	0.9976	0.9995	0.9988	0.4069	0.9673	0.5554	0.649	0.7507	0.9891	0.5032	0.9998	0.9992	0.9999	0.7355	0.6364	0.9987	0.6967	0.8264	0.6402	0.7914	0.381	0.9989	0.9994	0.9303	0.9839	0.999	0.6418	0.5776	0.9991	0.7515	0.9766	1	0.9985	0.7229	0.9999	0.5097	0.9994	0.9959	0.7499	0.5053
FBgn0002579	0.9976	0.9995	0.9988	0.0049	0.9999	0.9007	0.5246	0.8186	0.9891	0.5678	0.9998	0.9992	0.9999	0.4332	0.5409	0.7843	0.5327	0.9986	0.4603	0.7788	0.1307	0.851	0.9994	0.9349	0.9974	0.999	0.7798	0.589	0.9991	0.6637	0.3965	1	0.9985	0.9996	0.9999	0.6757	0.9994	0.9972	0.7668	0.621
FBgn0002590	0.9976	0.9995	0.9988	0	0.9853	0.895	0.6875	0.8489	0.9891	0.6034	0.9998	0.9992	0.9999	0.5236	0.5409	0.9486	0.9385	0.9894	0.7963	0.6194	0.8096	0.9093	0.9994	0.9928	0.9839	0.999	0.6277	0.5639	0.9991	0.6831	0.3019	1	0.9985	0.9996	0.9999	0.7787	0.9994	0.9842	0.953	0.405
FBgn0002592	0.9976	0.9995	0.9988	0.8057	0.9584	0.9449	0.5511	0.8257	0.9891	0.4386	0.9998	0.9992	0.9999	0.5424	0.7751	0.8717	0.8908	0.8348	0.7475	0.9605	0.5131	0.9723	0.9994	0.8866	0.6872	0.999	0.6501	0.6767	0.9991	0.6409	0.5209	1	0.9985	0.6057	0.9999	0.9231	0.9994	0.9299	0.6485	0.6678
FBgn0002593	0.9976	0.9995	0.9988	0.0039	0.9589	0.9109	0.2703	0.9634	0.9891	0.4802	0.9998	0.9992	0.9999	0.6142	0.5677	0.7069	0.7586	0.5364	0.4704	0.7034	0.0695	0.95	0.9994	0.975	0.9907	0.999	0.9769	0.7981	0.9991	0.8766	0.5199	1	0.9985	0.9996	0.9999	0.6965	0.9994	0.9096	0.7829	0.8426
FBgn0002607	0.9976	0.9995	0.9988	0.0126	0.9673	0.8996	0.2844	0.7609	0.9891	0.4762	0.9998	0.9992	0.9999	0.3049	0.5409	0.6615	0.6273	0.9919	0.2993	0.9321	0.09	0.7651	0.9994	0.884	0.9854	0.999	0.9155	0.5558	0.9991	0.6831	0.9902	1	0.9985	0.9996	0.9999	0.8159	0.9994	0.9391	0.8958	0.3938
FBgn0002609	0.9976	0.9995	0.9988	0.9493	0.9982	0.9109	0.5129	0.8536	0.9891	0.9595	0.9998	0.9992	0.9999	0.8441	0.9301	0.973	0.7309	0.4706	0.8834	0.7181	0.2417	0.7797	0.9994	0.9726	0.9649	0.999	0.5048	0.965	0.9991	0.9918	0.3057	1	0.9985	0.8192	0.9999	0.6757	0.9994	0.8833	0.6817	0.186
FBgn0002622	0.9976	0.9995	0.9988	0	0.9977	0.9007	0.346	0.7893	0.9891	0.5877	0.9998	0.9992	0.9999	0.5056	0.5505	0.759	0.8161	0.9919	0.4579	0.8602	0.0736	0.8629	0.9994	0.9342	0.9816	0.999	0.9373	0.7613	0.9991	0.9173	0.4473	1	0.9985	0.9996	0.9999	0.7898	0.9994	0.9669	0.6343	0.4781
FBgn0002626	0.9976	0.9995	0.9988	0.0168	0.9778	0.9	0.4042	0.8089	0.9891	0.2244	0.9998	0.9992	0.9999	0.2387	0.5409	0.6636	0.5316	0.864	0.4018	0.9304	0.1129	0.8617	0.9994	0.8866	0.9839	0.999	0.9359	0.6798	0.9991	0.8533	0.933	1	0.9985	0.9996	0.9999	0.8223	0.9994	0.9759	0.784	0.5065
FBgn0002633	0.9976	0.9995	0.9988	0.2711	0.9584	0.9157	0.7748	0.9965	0.9891	0.9865	0.9998	0.9992	0.9999	0.3742	0.9824	0.935	0.7621	0.7762	0.404	0.8952	0.8262	0.8707	0.9994	0.8315	0.9365	0.999	0.4731	0.7139	0.9991	0.9457	0.8087	1	0.9985	0.9996	0.9999	0.8029	0.9994	0.9029	0.4536	0.9088
FBgn0002638	0.9976	0.9995	0.9988	1e-04	0.9776	0.9109	0.9744	0.7875	0.9955	0.6095	0.9998	0.9992	0.9999	0.962	0.5772	0.9286	0.7864	0.8072	0.9797	0.8973	0.3943	0.9956	0.9994	0.8991	0.9907	0.999	0.772	0.5937	0.9991	0.9284	0.4287	1	0.9985	0.9996	0.9999	0.9482	0.9994	0.657	0.9529	0.0209
FBgn0002641	0.9976	0.9995	0.9988	0.7679	0.9584	0.9109	0.8415	0.9755	0.9891	0.563	0.9998	0.9992	0.9999	0.9965	0.5896	0.9073	0.9524	0.9812	0.7958	0.9468	0.0397	0.9402	0.9994	0.97	0.9882	0.999	0.3557	0.8009	0.9991	0.8983	0.4006	1	0.9985	0.9996	0.9999	0.9856	0.9994	0.6895	0.932	0.1288
FBgn0002643	0.9976	0.9995	0.9988	0.1369	0.9853	0.8996	0.5265	0.6701	0.9891	0.2869	0.9998	0.9992	0.9999	0.5539	0.5409	0.6636	0.6708	0.9294	0.3543	0.9777	0.227	0.9626	0.9994	0.9638	0.9974	0.999	0.7907	0.9872	0.9991	0.921	0.8008	1	0.9985	0.9996	0.9999	0.8973	0.9994	0.8811	0.7772	0.1149
FBgn0002645	0.9976	0.9995	0.9988	0.0387	0.9584	0	0.9882	0.8348	0.9891	0.9445	0.9998	0.9992	0.9999	0.9294	0.8388	0.786	0.8384	0.7193	0.9506	0.6281	0.8709	0.9163	0.9994	0.8866	0.989	0.999	0.9194	0.9808	0.9991	0.6717	0.4277	1	0.9985	0.9996	0.9999	0.8097	0.9994	0.8811	0.9369	0.0196
FBgn0002673	0.9976	0.9995	0.9988	0.0774	0.9584	0.9508	0.9299	0.9633	0.9891	0.9732	0.9998	0.9992	0.9999	0.9967	0.8027	0.9328	0.8384	0.5372	0.7584	0.3333	0.2996	0.9037	0.9994	0.9064	0.9974	0.999	0.6168	0.8236	0.9991	0.8038	0.1441	1	0.9985	0.9996	0.9999	0.9995	0.9994	0.8833	0.9775	8e-04
FBgn0002707	0.9976	0.9995	0.9988	0.0414	0.9673	0.8689	0.6875	0.7814	0.9966	0.99	0.9998	0.9994	0.9999	0.9989	0.884	0.9462	0.9979	0.766	0.5902	0.6905	0.5734	0.8323	0.9994	0.916	0.9816	0.999	0.3738	0.5979	0.9991	0.9798	0.481	1	0.9985	0.9996	0.9999	0.7892	0.9994	0.8113	0.5993	0.0523
FBgn0002709	0.9976	0.9995	0.9988	0.6161	0.9658	0.9642	0.5537	0.8572	0.9891	0.5343	0.9998	0.9992	0.9999	0.3283	0.9827	0.9256	0.9784	0.5683	0.5929	0.3436	0.5631	0.8282	0.9994	0.8415	0.9535	0.999	0.791	0.6026	0.9991	0.5432	0.4774	1	0.9985	0.9996	0.9999	0.9584	0.9994	0.8113	0.5858	0.5069
FBgn0002715	0.9976	0.9999	0.9988	0.0906	0.9584	0.9224	0.9553	0.8928	0.993	0.8816	0.9998	0.9992	0.9999	0.7145	0.87	0.9894	0.9859	0.7778	0.915	0.6235	0.653	0.8893	0.9994	0.8818	0.9907	0.999	0.7163	0.8509	0.9991	0.9924	0.4133	1	0.9985	0.9996	0.9999	0.9185	0.9994	0.8403	0.9414	0.0018
FBgn0002716	0.9976	0.9995	0.9988	0.8754	0.9584	0.9835	0.3444	0.9558	0.9891	0.7595	0.9998	0.9992	0.9999	0.9318	0.6691	0.8503	0.8265	0.7714	0.895	0.9758	0.2112	0.9384	0.9994	0.8862	0.9999	0.999	0.3668	0.7484	0.9991	0.0978	0.9089	1	0.9985	0.9996	0.9999	0.8849	0.9994	0.8986	0.9961	0.2244
FBgn0002719	0.9976	0.9995	0.9988	0.0047	0.981	0.988	0.7202	0.7077	0.9891	0.6814	0.9998	0.9992	0.9999	0.4216	0.7624	0.6471	0.8227	0.1327	0.6523	0.9311	0.4613	0.9598	0.9994	0.9634	0.9781	0.999	0.6995	0.7524	0.9991	0.3199	0.2165	1	0.9985	0.9996	0.9999	0.8391	0.9994	0.6523	0.8681	0.4882
FBgn0002723	0.9976	0.9995	0.9988	0.0967	0.9584	0.9505	0.5358	0.7507	0.9891	0.5678	0.9998	0.9992	0.9999	0.3269	0.5409	0.64	0.8144	0.6578	0.5331	0.8646	0.9216	0.7617	0.9994	0.9326	0.9974	0.999	0.6723	0.4708	0.9991	0.7565	0.8787	1	0.9985	0.9996	0.9999	0.7627	0.9994	0.8423	0.5059	0.4965
FBgn0002732	0.9976	0.9995	0.9988	0.7795	0.9584	0.9109	0.9209	0.8251	0.9891	0.8897	0.9998	0.9992	0.9999	0.5914	0.7487	0.9239	0.9939	0.1727	0.8931	0.9818	0.6534	0.8252	0.9994	0.7435	0.9839	0.8827	0.4278	0.858	0.9991	0.3804	0.7361	1	0.9985	0.9996	0.9999	0.922	0.9994	0.8113	0.9066	0.5442
FBgn0002733	0.9976	0.9995	0.9988	4e-04	0.9875	0.9007	0.5023	0.919	0.9891	0.6919	0.9998	0.9992	0.9999	0.5779	0.6838	0.9743	0.7801	0.8744	0.7745	0.7404	0.7333	0.4937	0.9994	0.8828	0.9974	0.999	0.9741	0.5336	0.9991	0.9905	0.3687	1	0.9985	0.9996	0.9999	0.7677	0.9994	0.8251	0.6682	0.3483
FBgn0002736	0.9976	0.9995	0.9988	0.4824	0.974	0.4401	0.9346	0.9558	0.9891	0.7799	0.9998	0.9992	0.9999	0.2706	0.9222	0.6624	0.8666	0.9265	0.7963	0.3569	0.5888	0.9531	0.9994	0.8506	0.9999	0.999	0.6893	0.9381	0.9991	0.7924	0.2777	1	0.9985	0.9996	0.9999	0.8357	0.9994	0.9397	0.869	0.6457
FBgn0002772	0.9976	0.9995	0.9988	0	0.9866	0.9853	0.4068	0.8681	0.9891	0.8856	0.9998	0.9992	0.9999	0.8999	0.7553	0.7564	0.8757	0.864	0.7269	0.4608	0.098	0.7797	0.9994	0.9064	0.9816	0.999	0.9216	0.8954	0.9991	0.7504	0.7252	1	0.9985	0.9996	0.9999	0.3945	0.9994	0.7832	0.7778	0.4584
FBgn0002773	0.9976	0.9995	0.9988	0	0.9968	0.9762	0.3642	0.8681	0.9891	0.93	0.9998	0.9992	0.9999	0.8379	0.6988	0.7055	0.9278	0.8355	0.685	0.4659	0.1534	0.8251	0.9994	0.9	0.9973	0.999	0.966	0.8628	0.9991	0.7369	0.8555	1	0.9985	0.9996	0.9999	0.2513	0.9994	0.8198	0.6092	0.4656
FBgn0002774	0.9976	0.9995	0.9988	0.0433	0.9596	0.9539	0.4651	0.7893	0.9986	0.829	0.9998	0.9992	0.9999	0.3126	0.5896	0.6471	0.8805	0.979	0.3827	0.9636	0.7141	0.0626	0.9994	0.975	0.9854	0.999	0.7246	0.4152	0.9991	0.4951	0.9319	1	0.9985	0.9996	0.9999	0.748	0.9994	0.9957	0.5878	0.6244
FBgn0002775	0.9976	0.9995	0.9988	0.106	0.9663	0.8996	0.8471	0.7523	0.9891	0.9723	0.9998	0.9992	0.9999	0.8089	0.5409	0.8941	0.9659	0.7563	0.9119	0.6353	0.0388	0.7727	0.9994	0.8506	0.9816	0.999	0.286	0.7413	0.9991	0.6716	0.1625	1	0.9985	0.9996	0.9999	0.8494	0.9994	0.8113	0.8403	0.0408
FBgn0002778	0.9976	0.9995	0.9988	0.0029	0.991	0.8737	0.8187	0.8422	0.9891	0.6187	0.9998	0.9992	0.9999	0.9468	0.7697	0.9491	0.9407	0.9337	0.5112	0.9559	0.6134	0.6129	0.9994	0.9325	0.9974	0.999	0.9052	0.9623	0.9991	0.7709	0.94	1	0.9985	0.9996	0.9999	0.9936	0.9994	0.6567	0.9153	0.6116
FBgn0002780	0.9976	0.9995	0.9988	0.3392	0.9586	0.9007	0.6162	0.8158	0.9891	0.8887	0.9998	0.9992	0.9999	0.8411	0.7849	0.9852	0.99	0.7423	0.8315	0.8863	0.3703	0.8859	0.9994	0.9462	0.9839	0.999	0.2686	0.4321	0.9991	0.1655	0.9074	1	0.9985	0.9996	0.9999	0.9584	0.9994	0.547	0.8824	0.3646
FBgn0002781	0.9976	0.9995	0.9988	0.0096	0.9589	0.94	0.9748	0.9987	0.9891	0.935	0.9998	0.9992	0.9999	0.7145	0.8953	0.9383	0.868	0.4239	0.7895	0.3039	0.7263	0.9321	0.9994	0.869	0.9865	0.9998	0.4963	0.9738	0.9991	0.7877	0.1005	1	0.9985	0.9996	0.9999	0.9435	0.9994	0.8905	0.7154	0.0702
FBgn0002783	0.9976	0.9995	0.9988	5e-04	0.9589	0.938	0.6676	0.7673	0.9891	0.7655	0.9998	0.9992	0.9999	0.9973	0.5409	0.6797	0.9405	0.734	0.8423	0.8269	0.2306	0.7204	0.9994	0.9845	0.9893	0.999	0.555	0.5973	0.9991	0.68	0.5143	1	0.9985	0.9996	0.9999	0.8391	0.9994	0.8113	0.9495	0.0435
FBgn0002787	0.9976	0.9995	0.9988	0.5353	0.9584	0.6564	0.3144	0.7893	0.9891	0.3772	0.9998	0.9992	0.9999	0.6213	0.5817	0.6662	0.886	0.9873	0.4392	0.89	0.0771	0.5659	0.9994	0.8412	0.9649	0.999	0.963	0.4708	0.9991	0.5546	0.766	1	0.9985	0.9996	0.9999	0.9238	0.9994	0.7829	0.9957	0.2159
FBgn0002789	0.9976	0.9995	0.9988	3e-04	0.9596	0.9301	0.6381	0.7246	0.9891	0.5207	0.9998	0.9992	0.9999	0.8375	0.5768	0.6471	0.8348	0.7733	0.7601	0.8462	0.1279	0.7941	0.9994	0.9949	0.9535	0.999	0.6247	0.8092	0.9991	0.2373	0.9805	1	0.9985	0.9996	0.9999	0.7059	0.9994	0.6856	0.9036	0.0495
FBgn0002791	0.9976	0.9995	0.9988	0.8137	0.9584	0.9341	0.7604	0.7798	0.9891	0.8819	0.9998	0.9992	0.9999	0.6173	0.7658	0.6471	0.7889	0.9992	0.3343	0.7256	0.7651	0.9602	0.9994	0.8818	0.9865	0.999	0.9677	0.5068	0.9991	0.9793	0.1847	1	0.9985	0.9996	0.9999	0.9995	0.9994	0.9244	0.3057	0.2746
FBgn0002855	0.9976	0.9995	0.9988	0.8338	0.8557	0.988	0.8032	0.7255	0.9891	0.8816	0.9998	0.9992	0.9999	0.9863	0.7266	0.7465	0.9146	0.9046	0.7889	0.9778	0.0737	0.9552	0.9994	0.9688	0.9623	0.999	0.9729	0.5937	0.3808	0.4965	0.651	1	0.9985	0.9996	0.9999	0.9107	0.9994	0.944	0.7056	0.9673
FBgn0002862	0.9976	0.9995	0.9988	0.3457	0.5718	0.9434	0.9033	0.9777	0.9966	0.932	0.9998	0.9992	0.9999	0.9716	0.8605	0.6662	0.9879	0.5405	0.3859	0.7147	0.3964	0.8084	0.9994	0.9857	0.9907	0.999	0.652	0.6777	0.9991	0.7492	0.8757	1	0.9985	0.9996	0.9999	0.9912	0.9994	0.9233	0.8818	0.6192
FBgn0002863	0.9976	0.9995	0.9988	0.6003	0.9653	0.9109	0.4935	0.7507	0.9891	0.6258	0.9998	0.9992	0.9999	0.4737	0.7624	0.6471	0.9524	0.7492	0.7773	0.8712	0.9772	0.9101	0.9994	0.8288	0.9839	0.999	0.9741	0.8159	0.2323	0.9575	0.4425	1	0.9985	0.9996	0.9999	0.7113	0.9994	0.8113	0.9434	0.8665
FBgn0002865	0.9976	0.9995	0.9988	0.4886	0.9596	0.976	0.9213	0.6701	0.9891	0.8685	0.9998	0.9992	0.9999	0.8626	0.705	0.9921	0.9081	0.6915	0.7	0.861	0.2094	0.9939	0.9994	0.9932	0.9444	0.999	0.9686	0.5688	0.9991	0.7492	0.3687	1	0.9985	0.9996	0.9999	0.9206	0.9994	0.7627	0.9404	0.6323
FBgn0002868	0.9976	0.9995	0.9988	0.0019	0.9584	0.9109	0.6372	0.7118	0.9891	0.7444	0.9998	0.9992	0.9999	0.5779	0.5504	0.6903	0.8148	0.776	0.6968	0.704	0.3075	0.9341	0.9994	0.8249	0.9336	0.7694	0.963	0.5672	0.9991	0.9449	0.7009	1	0.9985	0.9996	0.9999	0.7898	0.9994	0.9032	0.995	0.9702
FBgn0002869	0.9976	0.9995	0.9988	0.7577	0.914	0.9032	0.5443	0.7632	0.9891	0.6699	0.9998	0.9992	0.9999	0.5327	0.5984	0.9434	0.8443	0.3489	0.5663	0.8233	0.4902	0.9922	0.9994	0.8412	0.9781	0.999	0.6311	0.6656	0.9991	0.6194	0.9805	1	0.9985	0.9996	0.9999	0.7889	0.9994	0.9858	0.3097	0.4564
FBgn0002872	0.999	0.9995	0.9988	2e-04	0.9584	0.9708	0.3744	0.8417	0.9949	0.9662	0.9998	0.9992	0.9999	0.7322	0.779	0.9035	0.9146	0.9788	0.8921	0.8414	0.9019	0.9494	0.9994	0.8249	0.9816	0.999	0.9627	0.7956	0.9991	0.04	0.6185	1	0.9985	0.9996	0.9999	0.7302	0.9994	0.9391	0.7517	0.0336
FBgn0002873	0.9976	0.9995	0.9988	0	0.9775	0.9725	0.7997	0.7234	0.9891	0.9513	0.9998	0.9992	0.9999	0.9568	0.6483	0.966	0.9037	0.9883	0.87	0.9133	0.3664	0.9577	0.9994	0.8481	0.9974	0.999	0.8537	0.7902	0.9991	0.8914	0.2358	1	0.9985	0.9996	0.9999	0.8491	0.9994	0.9198	0.9747	0.0441
FBgn0002878	0.9976	0.9995	0.9988	0.1505	0.9778	0.988	0.7772	0.7006	0.9891	0.8929	0.9998	0.9992	0.9999	0.8081	0.8429	0.9985	0.9008	0.9323	0.8271	0.5968	0.9844	0.9764	0.9994	0.999	0.9816	0.999	0.2617	0.7795	0.9991	0.5741	0.0631	1	0.9985	0.9996	0.9999	0.9102	0.9994	0.875	0.5764	0.0104
FBgn0002887	0.9976	0.9995	0.9988	0.1871	0.9853	0.8996	0.7133	0.8873	0.9891	0.92	0.9998	0.9992	0.9999	0.9944	0.7953	0.9539	0.9311	0.9149	0.828	0.5189	0.5397	0.9695	0.9994	0.8982	0.9974	0.999	0.5929	0.7044	0.9991	0.7391	0.1097	1	0.9985	0.9996	0.9999	0.864	0.9994	0.8113	0.6349	0.0282
FBgn0002891	0.9976	0.9995	0.9988	0.0202	0.9584	0.9025	0.6245	0.7119	0.9891	0.988	0.9998	0.9992	0.9999	0.9327	0.6205	0.917	0.9729	0.9913	0.9291	0.9029	0.0918	0.8767	0.9994	0.8506	0.9976	0.999	0.8366	0.8552	0.9991	0.5637	0.0656	1	0.9985	0.9996	0.9999	0.7027	0.9994	0.8995	0.7926	0.0808
FBgn0002899	0.9976	0.9995	0.9988	0.2428	0.9584	0.912	0.8874	0.9732	0.9891	0.7969	0.9998	0.9992	0.9999	0.8574	0.6144	0.9567	0.8161	0.7045	0.8158	0.5468	0.725	0.8964	0.9994	0.8887	0.9974	0.999	0.1578	0.864	0.9991	0.3896	0.1656	1	0.9985	0.9996	0.9999	0.8662	0.9994	0.911	0.9777	0.0269
FBgn0002901	0.9976	0.9995	0.9988	0.615	0.9584	0.8996	0.8957	0.919	0.9891	0.6826	0.9998	0.9992	0.9999	0.9702	0.7894	0.9814	0.8144	0.7049	0.7559	0.702	0.8683	0.9881	0.9994	0.9265	0.9781	0.999	0.4984	0.9929	0.9991	0.9346	0.184	1	0.9985	0.9996	0.9999	0.9642	0.9994	0.869	0.7891	7e-04
FBgn0002905	0.9976	0.9995	0.9988	0.002	0.9817	0.962	0.6694	0.7798	0.9891	0.7966	0.9998	0.9992	0.9999	0.5242	0.5604	0.9085	0.9407	0.9894	0.7501	0.9304	0.7991	0.9051	0.9994	0.8481	0.9907	0.999	0.9939	0.8494	0.9991	0.5881	0.3121	1	0.9985	0.9996	0.9999	0.3638	0.9994	0.8425	0.4765	0.3822
FBgn0002906	0.9976	0.9995	0.9988	0.0487	0.9586	0.9299	0.9546	0.9507	0.9961	0.9772	0.9998	0.9992	0.9999	0.6545	0.8008	0.9898	0.7445	0.7399	0.6671	0.3894	0.9603	0.9803	0.9994	0.8472	0.9816	0.999	0.6508	0.9872	0.9991	0.6603	0.1416	1	0.9985	0.9996	0.9999	0.8611	0.9994	0.9783	0.9459	0.0083
FBgn0002914	0.9976	0.9995	0.9988	6e-04	0.9686	0.9707	0.9422	0.9753	0.9891	0.6637	0.9998	0.9992	0.9999	0.599	0.7981	0.9093	0.8122	0.9941	0.7711	0.6281	0.2749	0.8465	0.9994	0.8249	0.9645	0.999	0.5741	0.985	0.9991	0.8374	0.6425	1	0.9985	0.9996	0.9999	0.8625	0.9994	0.8765	0.7209	0.1489
FBgn0002917	0.9976	0.9995	0.9988	0.0219	0.9939	0.9348	0.9977	0.9652	0.9891	0.9036	0.9998	0.9992	0.9999	0.3036	0.8213	0.6471	0.6602	0.4933	0.3381	0.8892	0.3652	0.9747	0.9994	0.8506	0.9999	0.999	0.8665	0.5068	0.9991	0.4645	0.3499	1	0.9985	0.9996	0.9999	0.877	0.9994	0.9959	0.6978	0.2891
FBgn0002921	0.9976	0.9999	0.9988	9e-04	0.9673	0.9662	0.9522	0.8518	0.9891	0.9104	0.9998	0.9992	0.9999	0.5381	0.9027	0.9682	0.648	0.8448	0.445	0.8244	0.1745	0.9602	0.9994	0.9939	0.9024	0.999	0.3315	0.5743	0.9991	0.3852	0.844	1	0.9985	0.9996	0.9999	0.9529	0.9994	0.8113	0.733	0.5228
FBgn0002922	0.9976	0.9995	0.9988	0.4843	0.981	0.9867	0.6875	0.9157	0.9891	0.6919	0.9998	0.9992	0.9999	0.646	0.8605	0.7867	0.7561	0.776	0.9371	0.8938	0.4195	0.9074	0.9994	0.884	0.9535	0.999	0.5273	0.8065	0.9991	0.7723	0.8057	1	0.9985	0.7882	0.9999	0.764	0.9994	0.9808	0.5866	0.9183
FBgn0002924	0.9976	0.9995	0.9988	0.142	0.9999	0.881	0.8944	0.8991	0.9891	0.6834	0.9998	0.9992	0.9999	0.9693	0.5505	0.759	0.8444	0.7206	0.8282	0.6701	0.0535	0.7846	0.9994	0.9785	0.9999	0.999	0.2561	0.938	0.9991	0.6602	0.695	1	0.9985	0.9996	0.9999	0.8491	0.9994	0.8389	0.7956	0.0022
FBgn0002926	0.9976	0.9995	0.9988	0.3118	0.9584	0.8996	0.5473	0.7914	0.9891	0.6361	0.9998	0.9992	0.9999	0.8408	0.9653	0.9957	0.7225	0.9725	0.9987	0.7941	0.6301	0.9241	0.9994	0.9107	0.7843	0.999	0.5965	0.7524	0.9991	0.9581	0.4485	1	0.9985	0.9996	0.9999	0.8849	0.9994	0.965	0.9564	0.695
FBgn0002930	0.9976	0.9995	0.9988	0	0.9584	0.9887	0.5744	0.8599	0.9947	0.9934	0.9998	0.9992	0.9999	0.9444	0.6529	0.7845	0.9617	0.7367	0.9537	0.7939	0.2579	0.7681	0.9994	0.9996	0.9907	0.999	0.9395	0.5294	0.9991	0.4566	0.4606	1	0.9985	0.9996	0.9999	0.7648	0.9994	0.9728	0.8595	0.2905
FBgn0002931	0.9976	0.9995	0.9988	0.1603	0.9584	0.9309	0.7729	0.5319	0.9891	0.9672	0.9998	0.9992	0.9999	0.8565	0.749	0.951	0.9049	0.892	0.2405	0.8227	0.214	0.9663	0.9994	0.9326	0.9535	0.999	0.7759	0.7825	0.9991	0.395	0.9673	1	0.9985	0.9996	0.9999	0.8472	0.9994	0.9836	0.4205	0.3793
FBgn0002932	0.9976	0.9995	0.9988	0.0956	0.9584	0.9602	0.5287	0.9214	0.9891	0.9458	0.9998	0.9992	0.9999	0.6096	0.7975	0.9734	0.9031	0.9919	0.6236	0.588	0.8841	0.977	0.9994	0.8384	0.9839	0.999	0.489	0.7445	0.9991	0.4603	0.0343	1	0.9985	0.9996	0.9999	0.9091	0.9994	0.8804	0.8624	0.1444
FBgn0002936	0.9976	0.9995	0.9988	0.2154	0.9584	0.5357	0.9207	0.8114	0.9891	0.9887	0.9998	0.9992	0.9999	0.6373	0.8938	0.9961	0.9944	0.8309	0.7992	0.9778	0.5344	0.8893	0.9994	0.9408	0.9907	0.5602	0.7562	0.6797	0.9991	0.7212	0.9267	1	0.9985	0.9996	0.9999	0.7936	0.9994	0.9698	0.9858	0.0756
FBgn0002937	0.9976	0.9995	0.9988	0.856	0.9668	0.9007	0.6335	0.9404	0.9913	0.8373	0.9998	0.9992	0.9999	0.9982	0.6043	0.8244	0.6708	0.9919	0.8618	0.929	0.8548	0.9527	0.9994	0.9064	0.9974	0.5602	0.555	0.7669	0.9991	0.6441	0.5931	1	1	0.9996	0.9999	0.5555	0.9994	0.9149	0.5064	0.2907
FBgn0002938	0.9976	0.9995	0.9988	0.0013	0.9584	0.968	0.4485	0.7769	0.9891	0.9569	0.9998	0.9992	0.9999	0.9561	0.963	0.9374	0.9392	0.8736	0.7078	0.919	0.9543	0.9056	0.9994	0.9185	0.9888	0.999	0.8962	0.7313	0.9991	0.3416	0.9692	1	0.9985	0.9996	0.9999	0.8533	0.9994	0.8106	0.7109	0.5346
FBgn0002939	0.9976	0.9995	0.9988	0.0494	0.9596	0.6408	0.9162	0.9035	0.9891	0.79	0.9998	0.9992	0.9999	0.6267	0.7624	0.9703	0.8038	0.987	0.5397	0.6697	0.4753	0.9006	0.9994	0.9963	0.0863	0.999	0.8516	0.9913	0.9991	0.8914	0.7715	1	0.9985	0.9996	0.9999	0.9878	0.9994	0.9666	0.5541	0.0119
FBgn0002940	0.9976	0.9995	0.9988	0	0.9584	0.9684	0.5023	0.8186	0.9891	0.9927	0.9998	0.9992	0.9999	0.7485	0.9499	0.9724	0.8116	0.7426	0.628	0.9115	0.9752	0.8203	0.9994	0.9325	0.9974	0.999	0.8966	0.7613	0.9991	0.2526	0.8566	1	0.9985	0.9996	0.9999	0.8625	0.9994	0.8113	0.6759	0.7096
FBgn0002941	0.9976	0.9995	0.9988	0.9416	0.9658	0.988	0.3783	0.9905	0.993	0.8706	0.9998	0.9992	0.9999	0.5548	0.9326	0.6471	0.8471	0.4485	0.8001	0.5765	0.6101	0.6571	0.9994	0.8866	0.9649	0.999	0.963	0.6797	0.9991	0.8692	0.9499	1	0.9985	0.9915	0.9999	0.9342	0.9994	0.8397	0.8857	0.5098
FBgn0002945	0.9976	0.9995	0.9988	0.9618	0.9596	0.8996	0.9977	0.9292	0.9891	0.5614	0.9998	0.9992	0.9999	0.4103	0.6043	0.8104	0.7621	0.6281	0.539	0.8961	0.9293	0.9188	0.9994	0.9296	0.9816	0.999	0.7798	0.731	0.9991	0.3126	0.6351	1	0.9985	0.9996	0.9999	0.8883	0.9994	0.8905	0.6362	0.386
FBgn0002948	0.9976	0.9995	0.9988	0.31	0.9584	0.988	0.7323	0.9442	0.993	0.7677	0.9998	0.9992	0.9999	0.7177	0.9591	0.8307	0.8026	0.375	0.5002	0.68	0.4641	0.9321	0.9994	0.9555	0.9974	0.999	0.5656	0.9461	0.9991	0.967	0.1227	1	0.9985	0.9996	0.9999	0.8572	0.9994	0.8034	0.874	0.0207
FBgn0002962	0.9976	0.9995	0.9988	0.007	0.9853	0.9708	0.8258	0.8251	0.9891	0.711	0.9998	0.9992	0.9999	0.975	0.6011	0.9766	0.8239	0.7563	0.7254	0.879	0.6265	0.8617	0.9994	0.9299	0.9839	0.999	0.7756	0.6286	0.9991	0.5637	0.1261	1	0.9985	0.9996	0.9999	0.9545	0.9994	0.9597	0.8967	0.0158
FBgn0002973	0.9976	0.9995	0.9988	0.0136	0.9686	0.9914	0.778	0.7223	0.9891	0.9988	0.9998	0.9992	0.9999	0.5062	0.5409	0.7084	0.5546	0.9246	0.7154	0.8937	0.6986	0.9219	0.9994	0.9632	0.9907	0.999	0.9315	0.6415	0.9991	0.4932	0.7866	1	0.9985	0.9915	0.9999	0.8628	0.9994	0.902	0.9807	0.3459
FBgn0002985	0.9976	0.9995	0.9988	0.2008	0.9778	0.1787	0.8492	0.9304	0.9891	0.9332	0.9998	0.9992	0.9999	0.5661	0.6125	0.8577	0.8239	0.9483	0.7823	0.7203	0.4303	0.9922	0.9994	0.8551	0.9816	0.999	0.883	0.965	0.9991	0.7073	0.9409	1	0.9985	0.9288	0.9999	0.7539	0.9994	0.9329	0.9369	0.1376
FBgn0002989	0.9976	0.9995	0.9988	0.3188	0.9829	0.9571	0.7651	0.8098	0.9891	0.7754	0.9998	0.9992	0.9999	0.9692	0.8871	0.8969	0.813	0.9242	0.6837	0.0803	0.284	0.5502	0.9994	0.8937	0.9816	0.999	0.5799	0.9264	0.9991	0.1229	0.9854	1	0.9985	0.9996	0.9999	0.9414	0.9994	0.8198	0.8055	0.0925
FBgn0003002	0.9976	0.9995	0.9988	0.9463	0.991	0.9757	0.6555	0.6701	0.9891	0.7724	0.9998	0.9992	0.9999	0.9121	0.5409	0.9759	0.8384	0.9162	0.9836	0.97	0.4602	0.9321	0.9994	0.9773	0.9816	0.999	0.702	0.8887	0.9991	0.3291	0.6514	1	0.9985	0.9996	0.9999	0.878	0.9994	0.8281	0.8917	0.592
FBgn0003008	0.9976	0.9995	0.9988	0.8176	0.9689	0.9007	0.057	0.9272	0.9913	0.9507	0.9998	0.9992	0.9999	0.7194	0.8931	0.9652	0.6602	0.848	0.4475	0.7866	0.0058	0.693	0.9994	0.9638	0.9365	0.999	0.9308	0.6868	0.9991	0.001	0.2668	1	0.9985	0.9996	0.9999	0.9802	0.9994	0.9179	0.9899	0.6604
FBgn0003009	0.9976	0.9995	0.9988	0.567	0.9768	0.9877	0.3887	0.6701	0.9922	0.8178	0.9998	0.9992	0.9999	0.1916	0.969	0.64	0.9399	0.7066	0.7454	0.7198	0.7023	0.9037	0.9994	0.8829	0.9024	0.999	0.7928	0.5549	0.9991	0.7966	0.7962	1	0.9985	0.9996	0.9999	0.5555	0.9994	0.8477	0.9829	0.6752
FBgn0003011	0.9976	0.9999	0.9988	0.0542	0.9584	0.8996	0.9372	0.9853	0.9903	0.6805	0.9998	0.9994	0.9999	0.9649	0.775	0.9297	0.8737	0.7925	0.5966	0.9808	0.6152	0.9852	0.9994	0.9416	0.9623	0.999	0.7572	0.6741	0.9991	0.6521	0.8436	1	0.9997	0.9996	0.9999	0.6273	0.9994	0.9449	0.7778	0.1724
FBgn0003015	0.9976	0.9995	0.9988	0	0.9589	0.9007	0.8186	0.8965	0.9891	0.9348	0.9998	0.9992	0.9999	0.9699	0.9345	0.9256	0.9125	0.9848	0.9889	0.9465	0.6885	0.8435	0.9994	0.8249	0.9816	0.999	0.8446	0.8418	0.9991	0.7194	0.4277	1	0.9985	0.9996	0.9999	0.8625	0.9994	0.7122	0.9231	0.1661
FBgn0003016	0.9976	0.9995	0.9988	0.0049	0.9686	0.9909	0.3862	0.9228	0.9947	0.6814	0.9998	0.9992	0.9999	0.7477	0.5474	0.7125	0.8122	0.9294	0.6144	0.9085	0.3546	0.9343	0.9994	0.9833	0.989	0.999	0.8053	0.6502	0.9991	0.7686	0.9101	0.0741	0.9985	0.9996	0.9999	0.0044	0.9994	0.9451	0.8272	0.3482
FBgn0003023	0.9976	0.9995	0.9988	0	0.9584	0.9688	0.5666	0.7507	0.9891	0.9851	0.9998	0.9992	0.9999	0.7989	0.6483	0.8892	0.9855	0.8357	0.7222	0.7257	0.9729	0.9219	0.9994	0.8506	0.9816	0.999	0.8089	0.638	0.9992	0.4805	0.5808	1	0.9985	0.9996	0.9999	0.9755	0.9994	0.9959	0.9433	0.1309
FBgn0003028	0.9976	0.9995	0.9988	0	0.9584	0.9856	0.8165	0.6902	0.9891	0.8704	0.9998	0.9992	0.9999	0.8693	0.5504	0.793	0.9973	0.776	0.9525	0.9375	0.7676	0.8766	0.9994	0.9187	0.9854	0.999	0.8652	0.7044	0.9991	0.4794	0.5218	1	0.9985	0.9996	0.9999	0.8472	0.9994	0.9345	0.8968	0.0621
FBgn0003041	0.9976	0.9995	0.9988	3e-04	0.9853	0.988	0.9758	0.772	0.9891	0.9911	0.9998	0.9992	0.9999	0.9468	0.6768	0.9741	0.8591	0.9077	0.8334	0.7254	0.1901	0.9447	0.9994	0.9045	0.9974	0.999	0.555	0.9972	0.9991	0.527	0.1393	1	0.9985	0.9996	0.9999	0.7832	0.9994	0.8315	0.8281	0.0171
FBgn0003042	0.9976	0.9995	0.9988	0.0028	0.9637	0.9577	0.8007	0.8338	0.9891	0.8248	0.9998	0.9992	0.9999	0.9498	0.7968	0.8904	0.9635	0.9933	0.6669	0.4608	0.8617	0.8466	0.9994	0.8249	0.9649	0.999	0.9437	0.6379	0.9991	0.0305	0.3691	1	0.9985	0.9996	0.9999	0.8332	0.9994	0.9233	0.8626	0.0717
FBgn0003044	0.9976	0.9995	0.9988	0	0.9673	0.9007	0.7883	0.7498	0.9891	0.8451	0.9998	0.9992	0.9999	0.6471	0.5505	0.8413	0.9435	0.7778	0.9959	0.5027	0.283	0.9353	0.9994	0.8506	0.9974	0.999	0.7608	0.6516	0.9991	0.6091	0.2085	1	0.9985	0.9996	0.9999	0.8391	0.9994	0.8113	0.9925	0.0742
FBgn0003046	0.9976	0.9999	0.9988	0.0875	0.9762	0.881	0.9034	0.8857	0.9891	0.9768	0.9998	0.9992	0.9999	0.6863	0.7832	0.9073	0.9996	0.857	0.5151	0.8843	0.2806	0.6031	0.9994	0.9634	0.9839	0.999	0.8743	0.7243	0.9991	0.866	0.9172	1	0.9985	0.9996	0.9999	0.7448	0.9994	0.8197	0.4597	0.9749
FBgn0003048	0.9976	0.9995	0.9988	2e-04	0.9668	0.988	0.3793	0.7118	0.993	0.8473	0.9998	0.9992	0.9999	0.7505	0.5441	0.7519	0.7806	0.7655	0.5416	0.9822	0.034	0.9542	0.9994	0.9726	0.9839	0.999	0.7225	0.6391	0.9991	0.3821	0.3687	1	0.9985	0.9996	0.9999	0.7275	0.9994	0.8132	0.9757	0.1438
FBgn0003053	0.9976	0.9995	0.9988	0.5729	0.9584	0.9109	0.7109	0.9427	0.9891	0.9949	0.9998	0.9992	0.9999	0.4859	0.8458	0.7125	0.1774	0.4222	0.8969	0.6283	0.8088	0.9552	0.9994	0.8249	0.9839	0.999	0.7705	0.4391	0.9991	0.9719	0.8587	1	0.9985	0.9996	0.9999	0.5284	0.9994	0.9602	0.9313	0.644
FBgn0003062	0.9976	0.9995	0.9988	0.6867	0.914	0.9688	0.6055	0.7077	0.993	0.5614	0.9998	0.9992	0.9999	0.7743	0.5823	0.6471	0.8144	0.9874	0.2952	0.2432	0.3421	0.4986	0.9994	0.9638	0.9418	0.999	0.7182	0.6221	0.9991	0.5516	0.1767	1	0.9985	0.9996	0.9999	0.8508	0.9994	0.6056	0.8035	0.3752
FBgn0003068	0.998	0.9995	0.9988	0.2721	0.9663	0.9245	0.5149	0.6937	0.9891	0.4535	0.9998	0.9992	0.9999	0.2781	0.7365	0.6471	0.7515	0.7713	0.3895	0.9224	0.9024	0.56	0.9994	0.9342	0.9816	0.999	0.8124	0.6742	0.9991	0.7447	0.1496	1	0.9985	0.9996	0.9999	0.9264	0.9994	0.8355	0.6951	0.2797
FBgn0003071	0.9976	0.9995	0.9988	2e-04	0.9853	0.988	0.5765	0.9894	0.9891	0.6509	0.9998	0.9992	0.9999	0.6235	0.9812	0.842	0.7948	0.9875	0.8347	0.2991	0.3652	0.8775	0.9994	0.9177	0.9907	0.999	0.9677	0.8446	0.9991	0.2135	0.7806	1	0.9985	0.9996	0.9999	0.6802	0.9994	0.8113	0.706	0.7607
FBgn0003074	0.9976	0.9995	0.9988	0	0.9584	0.9274	0.4785	0.7914	0.9891	0.926	0.9998	0.9992	0.9999	0.7428	0.8582	0.6636	0.7473	0.9162	0.6161	0.7856	0.3181	0.8775	0.9994	0.9833	0.9839	0.999	0.8803	0.575	0.9991	0.1116	0.8813	1	0.9985	0.9996	0.9999	0.7539	0.9994	0.8202	0.7056	0.644
FBgn0003076	0.9976	0.9995	0.9988	0	0.9673	0.9887	0.3717	0.7631	0.9891	0.9723	0.9998	0.9992	0.9999	0.5236	0.6766	0.6636	0.672	0.8883	0.7799	0.921	0.7843	0.9803	0.9994	0.999	0.9974	0.9993	0.8665	0.5158	0.9991	0.1582	0.769	1	0.9985	0.9996	0.9999	0.7677	0.9994	0.9449	0.9433	0.5578
FBgn0003079	0.9976	0.9995	0.9988	0.0574	0.9963	0.8996	0.4195	0.9423	0.9891	0.9672	0.9998	0.9992	0.9999	0.9876	0.6364	0.8375	0.8638	0.9919	0.6997	0.6199	0.3442	0.9402	0.9994	0.9928	0.9816	0.999	0.4885	0.8112	0.9991	0.1661	0.5513	1	0.9985	0.9996	0.9999	0.8572	0.9994	0.8746	0.754	0.0166
FBgn0003082	0.9976	0.9995	0.9988	0.8528	0.9589	0.912	0.6013	0.9236	0.9891	0.5136	0.9998	0.9992	0.9999	0.6556	0.994	0.8436	0.8634	0.6879	0.7865	0.6404	0.1279	0.9413	0.9994	0.996	0.9865	0.999	0.6157	0.9795	0.9991	0.2271	0.9676	1	0.9985	0.9863	0.9999	0.7547	0.9994	0.6895	0.9747	0.5812
FBgn0003087	0.9976	0.9999	0.9988	0.3141	0.9584	0.9402	0.6403	0.8647	0.9891	0.8445	0.9998	0.9992	0.9999	0.718	0.984	0.8023	0.7288	0.7798	0.5929	0.2808	0.7991	0.9151	0.9994	0.8412	0.9816	0.999	0.7365	0.982	0.9991	0.866	0.0668	1	0.9985	0.9996	0.9999	0.9181	0.9994	0.9783	0.9314	0.0079
FBgn0003089	0.9976	0.9995	0.9988	0.1212	0.9951	0.3778	0.8948	0.9732	0.9897	0.8401	0.9998	0.9992	0.9999	0.9326	0.8367	0.9889	0.9851	0.9932	0.9556	0.6754	0.7172	0.9542	0.9994	0.965	0.9816	0.999	0.0832	0.6797	0.9991	0.8391	0.9958	1	0.9985	0.9638	0.9999	0.9607	0.9994	0.8425	0.5543	0.0086
FBgn0003090	0.9976	0.9995	0.9988	0.3922	0.9596	0.9974	0.4069	0.7119	0.9891	0.5974	0.9998	0.9992	0.9999	0.3283	0.9385	0.6471	0.5873	0.9713	0.5981	0.9291	0.2477	0.4269	0.9994	0.8937	0.9816	0.999	0.7759	0.9505	0.9991	0.8894	0.4598	1	0.9985	0.9996	0.9999	0.9615	0.9994	0.8623	0.9005	0.994
FBgn0003091	0.9976	0.9995	0.9988	0.6004	0.9584	0.9404	0.6258	0.7186	0.9891	0.9548	0.9998	0.9992	0.9999	0.9784	0.6526	0.9972	0.8161	0.8169	0.8792	0.4608	0.4789	0.8374	0.9994	0.9657	0.9649	0.999	0.2779	0.8771	0.9991	0.5427	0.8317	1	0.9985	0.9996	0.9999	0.7677	0.9994	0.7109	0.562	0.1792
FBgn0003093	0.9976	0.9995	0.9988	0.0447	0.9939	0.9296	0.6084	0.9916	0.9891	0.9887	0.9998	0.9992	0.9999	0.673	0.9656	0.9024	0.7828	0.5407	0.6612	0.8973	0.4254	0.7941	0.9994	0.9535	0.9346	0.999	0.6438	0.9258	0.9991	0.5809	0.8785	1	0.9985	0.9996	0.9999	0.9238	0.9994	0.7821	0.3793	0.4349
FBgn0003114	0.9976	0.9995	0.9988	0.1516	0.9584	0.9877	0.8021	0.7507	0.9891	0.8737	0.9998	0.9992	0.9999	0.8081	0.8922	0.7014	0.7996	0.7157	0.2631	0.9291	0.4316	0.7204	0.9994	0.9177	0.9928	0.999	0.5993	0.5937	0.9991	0.6642	0.5658	1	0.9985	0.9996	0.9999	0.8867	0.9994	0.8106	0.7905	0.2385
FBgn0003116	0.9976	0.9995	0.9988	0.0081	0.9584	0.9625	0.6679	0.7488	0.9891	0.6676	0.9998	0.9992	0.9999	0.6235	0.8909	0.6471	0.7288	0.465	0.4501	0.9977	0.835	0.8585	0.9994	0.8506	0.9458	0.999	0.8616	0.6415	0.9991	0.5847	0.6736	1	0.9985	0.9996	0.9999	0.931	0.9994	0.9477	0.9499	0.4229
FBgn0003117	0.9976	0.9995	0.9988	0	0.9552	0.988	0.7811	0.7507	0.9891	0.9718	0.9998	0.9992	0.9999	0.399	0.8429	0.9679	0.9304	0.9204	0.7168	0.9884	0.7579	0.6613	0.9994	0.9721	0.9999	0.999	0.9173	0.4708	0.9991	0.8268	0.9617	1	0.9985	0.9915	0.9999	0.9606	0.9994	0.8809	0.8024	0.0778
FBgn0003118	0.9976	0.9995	0.9988	0.3415	0.9589	0.9757	0.8746	0.6701	0.9891	0.6598	0.9998	0.9992	0.9999	0.43	0.85	0.6471	0.7114	0.8743	0.6566	0.8316	0.2801	0.8179	0.9994	0.9064	0.9336	0.999	0.5423	0.7328	0.9991	0.687	0.2291	1	0.9985	0.9996	0.9999	0.6245	0.9994	0.9753	0.9557	0.4058
FBgn0003124	0.9976	0.9995	0.9988	0	0.993	0.9109	0.7991	0.9315	0.9891	0.9198	0.9998	0.9992	0.9999	0.6467	0.9506	0.9471	0.8144	0.7315	0.8834	0.6101	0.3214	0.9922	0.9994	0.8752	0.9974	0.999	0.6607	0.9173	0.9991	0.5802	0.253	1	0.9985	0.9996	0.9999	0.9081	0.9994	0.9212	0.7648	0.0471
FBgn0003129	0.9976	0.9995	0.9988	0.4174	0.981	0.8809	0.7206	0.8521	0.9891	0.9239	0.9998	0.9992	0.9999	0.3049	0.9591	0.9989	0.861	0.8044	0.8446	0.7132	0.2145	0.9695	0.9994	0.8112	0.9907	0.999	0.8106	0.898	0.9991	0.9564	0.3062	1	1	0.9996	0.9999	0.7903	0.9994	0.9015	0.1974	0.6845
FBgn0003134	0.9976	0.9995	0.9988	0.1123	0.9673	0.8996	0.3939	0.9961	0.993	0.6361	0.9998	0.9992	0.9999	0.5348	0.8055	0.934	0.7885	0.9162	0.8273	0.9289	0.8493	0.7937	0.9994	0.9785	0.9814	0.999	0.1738	0.8422	0.9991	0.1763	0.8588	1	0.9985	0.8044	0.9999	0.8582	0.9994	0.8397	0.1922	0.233
FBgn0003137	0.9976	0.9995	0.9988	0	0.9999	0.8996	0.9191	0.8525	0.9891	0.7618	0.9998	0.9992	0.9999	0.9762	0.7751	0.9989	0.9939	0.5641	0.5823	0.3862	0.6065	0.9085	0.9994	0.8335	0.9974	0.999	0.6859	0.965	0.9991	0.343	0.405	1	0.9985	0.9996	0.9999	0.8742	0.9994	0.8924	0.995	0.3568
FBgn0003138	0.9976	0.9995	0.9988	0.0828	0.9673	0.8809	0.9701	0.7746	0.9891	0.6127	0.9998	0.9992	0.9999	0.7756	0.5752	0.7069	0.7968	0.776	0.8755	0.6194	0.0516	0.7512	0.9994	0.9853	0.9868	0.999	0.6893	0.9432	0.9991	0.6036	0.269	1	0.9985	0.9996	0.9999	0.8491	0.9994	0.825	0.9307	0.0821
FBgn0003139	0.9976	0.9995	0.9988	0.0221	0.9663	0.8996	0.2468	0.8857	0.9891	0.6492	0.9998	0.9992	0.9999	0.9585	0.5917	0.8098	0.8476	0.9504	0.3842	0.9778	0.0256	0.7372	0.9994	0.9683	0.9816	0.999	0.9925	0.7098	0.9991	0.6331	0.8335	1	1	0.9996	0.9999	0.956	0.9994	0.8113	0.7236	0.257
FBgn0003141	0.9976	0.9995	0.9988	0.0952	0.9584	0.9224	0.6526	0.6701	0.9891	0.7104	0.9998	0.9992	0.9999	0.3712	0.5505	0.8446	0.9749	0.9255	0.6096	0.5231	0.2456	0.7736	0.9994	0.7803	0.936	0.999	0.5759	0.5327	0.9991	0.4255	0.8578	1	0.9985	0.9996	0.9999	0.7027	0.9994	0.7607	0.7265	0.1815
FBgn0003149	0.9976	0.9995	0.9988	0	0.9853	0.9501	0.5023	0.7893	0.9891	0.9621	0.9998	0.9992	0.9999	0.9725	0.8286	0.7597	0.8628	0.776	0.828	0.6893	0.0085	0.5583	0.9994	0.9171	0.9816	0.999	0.8573	0.7674	0.9991	0.3673	0.8045	1	0.9985	0.9996	0.9999	0.6844	0.9994	0.8034	0.754	0.3429
FBgn0003159	0.9976	0.9999	0.9988	0.2787	0.9853	0.9165	0.6555	0.7118	0.9891	0.9348	0.9998	0.9992	0.9999	0.8877	0.5543	0.9852	0.9961	0.8551	0.4794	0.8749	0.8429	0.8893	0.9994	0.737	0.9756	0.999	0.9833	0.8432	0.9991	0.0116	0.4733	1	0.9985	0.9996	0.9999	0.831	0.9994	0.8264	0.9702	0.2479
FBgn0003162	0.9976	0.9995	0.9988	0	0.9853	0.9514	0.9991	0.7833	0.9891	0.8574	0.9998	0.9992	0.9999	0.9657	0.672	0.9672	0.9995	0.9654	0.8969	0.9287	0.2632	0.8766	0.9994	0.9349	0.9974	0.999	0.4085	0.994	0.9991	0.6276	0.3315	1	0.9985	0.9996	0.9999	0.5555	0.9994	0.8537	0.75	0.065
FBgn0003165	0.9976	0.9995	0.9988	0	0.9817	0.9574	0.807	0.7246	0.9891	0.6517	0.9998	0.9992	0.9999	0.9963	0.5463	0.7028	0.9517	0.9933	0.9832	0.9559	0.7432	0.9516	0.9994	0.8412	0.9649	0.999	0.9344	0.6728	0.9991	0.8626	0.2964	1	0.9985	0.9996	0.9999	0.6273	0.9994	0.9889	0.9369	0.1428
FBgn0003169	0.9976	0.9995	0.9988	0.746	0.981	0.9365	0.34	0.984	0.9891	0.6361	0.9998	0.9992	0.9999	0.4874	0.8313	0.6471	0.7114	0.9654	0.2677	0.881	0.6492	0.9167	0.9994	0.8315	0.991	0.999	0.7756	0.8077	0.9991	0.1481	0.3211	1	0.9985	0.9996	0.9999	0.9874	0.9994	0.948	0.9404	0.9205
FBgn0003174	0.9976	0.9995	0.9988	0.7043	0.9939	0.8996	0.6595	0.8251	0.9891	0.9561	0.9998	0.9992	0.9999	0.8518	0.8362	0.8523	0.7288	0.7672	0.632	0.9673	0.6874	0.8645	0.9994	0.9723	0.9974	0.999	0.9549	0.5758	0.9991	0.884	0.7233	1	0.9985	0.9996	0.9999	0.8313	0.9994	0.6523	0.7545	0.1354
FBgn0003175	0.9976	0.9995	0.9988	0.0016	0.9939	0.9887	0.582	0.7409	0.9891	0.8815	0.9998	0.9992	0.9999	0.7753	0.5896	0.7014	0.9786	0.6144	0.8266	0.8349	0.4325	0.7937	0.9994	0.9836	0.9365	0.999	0.8769	0.7979	0.9991	0.4477	0.2494	1	0.9985	0.9996	0.9999	0.7677	0.9994	0.965	0.871	0.5052
FBgn0003178	0.9976	0.9995	0.999	0	0.9705	0.9965	0.7011	0.9907	0.9901	0.5614	0.9998	0.9992	0.9999	0.6924	0.9326	0.8867	0.763	0.5078	0.8681	0.426	0.9342	0.9956	0.9994	0.8412	0.9649	0.999	0.7439	0.9319	0.9991	0.7995	0.422	1	0.9985	0.9996	0.9999	0.6802	0.9994	0.9717	0.664	0.9841
FBgn0003187	0.9976	0.9999	0.9988	0.1042	0.9689	0.9602	0.4587	0.8089	0.9891	0.6361	0.9998	0.9992	0.9999	0.5466	0.9757	0.6662	0.7114	0.9566	0.7358	0.7849	0.6294	0.9222	0.9994	0.9429	0.9816	0.999	0.5235	0.9369	0.9991	0.5927	0.0662	1	0.9985	0.9996	0.9999	0.8721	0.9994	0.9863	0.7354	0.0406
FBgn0003189	0.9976	0.9999	0.9988	0.0027	0.5718	0.9007	0.944	0.0698	0.9891	0.6572	0.9998	0.9992	0.9999	0.9657	0.724	0.818	0.9008	0.9856	0.6563	0.5013	0.8616	0.914	0.9994	0.9688	0.9816	0.999	0.8562	0.7356	0.9991	0.9739	0.3737	1	0.9985	0.9996	0.9999	0.7135	0.9994	0.8342	0.6734	0.4092
FBgn0003204	0.9976	0.9995	0.9988	0.1402	0.9694	0.5495	0.6881	0.8903	0.9891	0.7618	0.9998	0.9992	0.9999	0.3028	0.8708	0.8544	0.9259	0.892	0.5078	0.5415	0.9096	0.9639	0.9994	0.9555	0.9458	0.999	0.9456	0.8993	0.9991	0.5651	0.4751	1	0.9985	0.9134	0.9999	0.9846	0.9994	0.8193	0.2321	0.7942
FBgn0003205	0.9976	0.9995	0.9988	0.0624	0.9668	0.9442	0.7219	0.8823	0.9891	0.6065	0.9998	0.9992	0.9999	0.4735	0.8927	0.9814	0.4638	0.9856	0.8405	0.426	0.7789	0.9198	0.9994	0.737	0.9816	0.999	0.8679	0.7093	0.9991	0.7534	0.5334	1	0.9985	0.9996	0.9999	0.9181	0.9994	0.8995	0.6866	0.9701
FBgn0003206	0.9976	0.9995	0.9988	0.0031	0.9584	0.9613	0.7421	0.7119	0.9891	0.5656	0.9998	0.9992	0.9999	0.2677	0.974	0.8155	0.7996	0.9968	0.9505	0.6334	0.4012	0.9124	0.9994	0.8735	0.9781	0.999	0.5552	0.8033	0.9991	0.6014	0.999	1	0.9985	0.9996	0.9999	0.877	0.9994	0.9397	0.408	0.1502
FBgn0003209	0.9976	0.9995	0.9988	0.8304	0.9584	0.8996	0.9249	0.7186	0.9891	0.5836	0.9998	0.9992	0.9999	0.6651	0.9801	0.7122	0.9952	0.7992	0.5898	0.7109	0.7762	0.8002	0.9994	0.8866	0.9893	0.999	0.9769	0.7521	0.9991	0.5284	0.7563	1	0.9985	0.9996	0.9999	0.9482	0.9994	0.8659	0.9248	0.2452
FBgn0003210	0.9976	0.9995	0.9988	0.2061	0.9718	0.8737	0.3562	0.7914	0.9891	0.9365	0.9998	0.9992	0.9999	0.5597	0.5505	0.9724	0.8777	0.8222	0.5711	0.9965	0.3198	0.5486	0.9994	0.9064	0.9886	0.999	0.6929	0.8314	0.9991	0.0736	0.4856	1	0.9985	0.9996	0.9999	0.8748	0.9994	0.9842	0.9901	0.0479
FBgn0003218	0.9976	0.9995	0.9988	0	0.9589	0.9948	0.9207	0.7673	0.9994	0.9684	0.9998	0.9992	0.9999	0.696	0.7447	0.951	0.9973	0.8389	0.8026	0.881	0.611	0.9897	0.9994	0.9654	0.9974	0.999	0.6011	0.8165	0.9991	0.6603	0.3357	1	0.9985	0.9996	0.9999	0.7825	0.9994	0.8251	0.8702	0.9673
FBgn0003227	0.9976	0.9995	0.9988	0.1306	0.9596	0.8809	0.5492	0.7153	0.9947	0.1912	0.9998	0.9992	0.9999	0.8441	0.5505	0.522	0.8743	0.9654	0.808	0.7957	0.1322	0.8283	0.9994	0.9766	0.9974	0.999	0.9944	0.8232	0.9991	0.5702	0.971	1	0.9985	0.9996	0.9999	0.8332	0.9994	0.9391	0.3435	0.2303
FBgn0003231	0.9976	0.9995	0.9988	0.9847	0.2168	0.9887	0.4064	0.863	0.993	0.9856	0.9998	0.9992	0.9999	0.8535	0.7031	0.7475	0.9968	0.7882	0.7724	0.8047	0.0554	0.8465	0.9994	0.1836	0.9907	0.999	0.7885	0.538	0.9991	0.3315	0.3717	1	0.9985	0.9996	0.9999	0.9494	0.9994	0.8113	0.84	0.9142
FBgn0003248	0.9976	0.9995	0.9988	0.9009	0.9775	0.895	0.6267	0.7893	0.9891	0.8797	0.9998	0.9992	0.9999	0.8418	0.8286	0.9447	0.8628	0.9361	0.9798	0.8349	0.8454	0.8845	0.9994	0.9634	0.9839	0.999	0.963	0.7612	0.9991	0.4016	0.8069	1	0.9985	0.9544	0.9999	0.9859	0.9994	0.8113	0.995	0.1627
FBgn0003249	0.9976	0.9995	0.9988	0.0202	0.9584	0.9877	0.8973	0.9505	0.9891	0.9773	0.9998	0.9992	0.9999	0.6407	0.8467	0.8304	0.761	0.809	0.3901	0.9949	0.7492	0.832	0.9994	0.9326	0.9974	0.999	0.9582	0.8726	0.9991	0.411	0.8993	1	0.9985	0.9996	0.9999	0.755	0.9994	0.8113	0.5949	0.7268
FBgn0003250	0.9976	0.9995	0.9988	0.0188	0.9584	0.9432	0.5395	0.8855	0.9891	0.9486	0.9998	0.9992	0.9999	0.933	0.9495	0.9292	0.8686	0.8417	0.487	0.931	0.3465	0.9594	0.9994	0.9638	0.9816	0.999	0.963	0.965	0.9991	0.8698	0.8592	1	0.9985	0.9996	0.9999	0.7572	0.9994	0.8342	0.9944	0.3793
FBgn0003254	0.7976	0.9997	0.9988	0.841	0.0251	0.8996	0.9778	0.9219	0.9891	0.8754	0.9998	0.9992	0.9999	0.7978	0.7968	0.9867	0.9577	0.9772	0.819	0.8937	0.8608	0.9874	0.9994	0.8955	0.9974	0.999	0.4922	0.9988	0.9991	0.9582	0.8305	1	0.9985	0.7341	0.9999	0.8622	0.9994	0.8951	0.8511	0.44
FBgn0003255	0.9976	0.9999	0.9988	0.203	0.3155	0.9435	0.6371	0.9854	0.9891	0.9035	0.9998	0.9992	0.9999	0.5336	0.9227	0.8888	0.8871	0.89	0.4471	0.8394	0.9409	0.6732	0.9994	0.8249	0.9816	0.999	0.8089	0.5937	0.9991	0.868	0.2965	1	0.9985	0.9996	0.9999	0.557	0.9994	0.9602	0.6484	0.7494
FBgn0003256	0.9976	0.9995	0.9988	0.9676	0.9584	0.9109	0.5029	0.7394	0.9891	0.4801	0.9998	0.9992	0.9999	0.5381	0.5677	0.7125	0.8296	0.9822	0.0774	0.588	0.0695	0.711	0.9994	0.8399	0.9816	0.999	0.9356	0.7253	0.9991	0.9614	0.3304	1	0.9985	0.9996	0.9999	0.877	0.9994	0.8113	0.6583	0.4753
FBgn0003257	0.9976	0.9995	0.9988	0.6206	0.9539	0.9909	0.6743	0.8366	0.9891	0.6027	0.9998	0.9992	0.9999	0.6871	0.6851	0.9486	0.7864	0.8186	0.3575	0.8756	0.222	0.8577	0.9994	0.9889	0.9444	0.999	0.9186	0.4787	0.9991	0.7565	0.0854	1	0.9985	0.9996	0.9999	0.8332	0.9994	0.8034	0.4902	0.4507
FBgn0003261	0.9976	0.9995	0.9988	0.5482	0.9476	0.9662	0.5803	0.7186	0.9891	0.7256	0.9998	0.9992	0.9999	0.4543	0.5712	0.6471	0.8214	0.8347	0.4533	0.5089	0.781	0.4495	0.9994	0.9889	0.9816	0.999	0.5429	0.7224	0.9991	0.6806	0.6327	1	0.9985	0.9996	0.9999	0.5284	0.9994	0.7096	0.9078	0.4739
FBgn0003268	0.9976	0.9995	0.9988	0.0766	0.979	0.9432	0.9926	0.8588	0.9891	0.8872	0.9998	0.9992	0.9999	0.7347	0.818	0.8949	0.7843	0.8315	0.6033	0.588	0.5735	0.9981	0.9994	0.8473	0.9974	0.999	0.3152	0.9801	0.9991	0.3043	0.279	1	0.9985	0.9996	0.9999	0.7137	0.9994	0.8827	0.6223	0.0149
FBgn0003274	0.9976	0.9995	0.9988	0.0024	0.9589	0.9242	0.8458	0.8574	0.9891	0.9031	0.9998	0.9992	0.9999	0.9449	0.9746	0.9328	0.7186	0.7834	0.9651	0.704	0.2521	0.9513	0.9994	0.9765	0.9734	0.999	0.7827	0.9603	0.9991	0.6607	0.0486	1	0.9985	0.9996	0.9999	0.7677	0.9994	0.8113	0.8443	0.4912
FBgn0003275	0.9976	0.9995	0.9988	0.9015	0.9584	0.8996	0.0984	0.8413	0.9891	0.1659	0.9998	0.9992	0.9999	0.4755	0.5505	0.6427	0.672	0.7975	0.2622	0.7506	0.1326	0.6593	0.9994	0.9273	0.9816	0.999	0.74	0.61	0.9991	0.8883	0.3788	1	0.9985	0.9996	0.9999	0.9903	0.9994	0.8357	0.84	0.4609
FBgn0003277	0.9976	0.9999	0.9988	0.0035	0.9663	0.9818	0.9684	0.4887	0.993	0.9057	0.9998	0.9992	0.9999	0.7618	0.5817	0.9855	0.9781	0.724	0.9798	0.7135	0.9945	0.9078	0.9994	0.9443	0.989	0.999	0.2433	0.8272	0.9991	0.6704	0.0997	1	0.9985	0.9996	0.9999	0.5662	0.9994	0.9507	0.9529	0.3208
FBgn0003278	0.9976	0.9995	0.9988	0.0628	0.9584	0.9439	0.4857	0.6829	0.9891	0.6331	0.9998	0.9992	0.9999	0.9905	0.7574	0.8561	0.8062	0.8078	0.6132	0.6053	0.3068	0.7691	0.9994	0.8903	0.9532	0.999	0.6097	0.697	0.9991	0.671	0.4862	1	0.9985	0.9996	0.9999	0.6802	0.9994	0.7045	0.9829	0.6214
FBgn0003279	0.9976	0.9995	0.9988	1e-04	0.9865	0.895	0.3432	0.8905	0.9891	0.5412	0.9998	0.9992	0.9999	0.481	0.5623	0.7141	0.8144	0.9919	0.4902	0.9383	0.07	0.7872	0.9994	0.8937	0.989	0.999	0.8442	0.8929	0.9991	0.7877	0.4251	1	0.9985	0.9996	0.9999	0.7961	0.9994	0.9983	0.8492	0.4751
FBgn0003285	0.9976	0.9995	0.9988	0.2887	0.9469	0.895	0.8397	0.714	0.9891	0.693	0.9998	0.9992	0.9999	0.3719	0.5409	0.8221	0.9027	0.8361	0.403	0.9252	0.0863	0.6593	0.9994	0.8887	0.9781	0.999	0.529	0.6251	0.9991	0.2592	0.919	1	0.9997	0.9996	0.9999	0.8653	0.9994	0.9743	0.7414	0.0332
FBgn0003292	0.9976	0.9995	0.9988	0.143	0.9584	0.9773	0.9307	0.8114	0.9891	0.9723	0.9998	0.9992	0.9999	0.9894	0.9423	0.9884	0.8408	0.9713	0.8969	0.5185	0.418	0.8113	0.9994	0.9163	0.9781	0.999	0.9155	0.4708	0.9991	0.8449	0.0093	1	0.9985	0.9996	0.9999	0.9231	0.9994	0.9504	0.9541	0.0023
FBgn0003295	0.9976	0.9995	0.9988	0.5896	0.9589	0.9887	0.9532	0.6829	0.9891	0.8944	0.9998	0.9992	0.9999	0.992	0.5712	0.9326	0.8155	0.4271	0.9634	0.9776	0.9458	0.7797	0.9994	0.8862	0.9418	0.999	0.555	0.9953	0.9991	0.8861	0.4139	1	0.9985	0.7541	0.9999	0.9846	0.9994	0.8833	0.9457	0.8849
FBgn0003300	0.9976	0.9995	0.9988	0.3743	0.9584	0.8996	0.5798	0.8424	0.9986	0.6572	0.9998	0.9992	0.9999	0.9653	0.6269	0.6798	0.8605	0.9294	0.7627	0.4889	0.5376	0.9617	0.9994	0.9185	0.9816	0.999	0.0339	0.9118	0.9991	0.9351	0.5565	1	0.9985	0.9996	0.9999	0.9543	0.9994	0.9233	0.6832	0.7431
FBgn0003301	0.9976	0.9995	0.9988	0.1605	0.9968	0.9109	0.5935	0.8477	0.9929	0.4386	0.9998	0.9992	0.9999	0.5381	0.8433	0.9663	0.7592	0.3058	0.2683	0.7786	0.892	0.9472	0.9994	0.8112	0.9535	0.999	0.5799	0.6741	0.9991	0.9457	0.9174	1	0.9985	0.9996	0.9999	0.8301	0.9994	0.9088	0.9146	0.5237
FBgn0003302	0.9976	0.9995	0.9988	0.1122	0.9853	0.9007	0.7889	0.8998	0.9891	0.982	0.9998	0.9992	0.9999	0.9734	0.5505	0.9679	0.8922	0.8115	0.7147	0.8185	0.8829	0.9583	0.9994	0.5327	0.9816	0.999	0.4539	0.7002	0.9991	0.5668	0.5921	1	0.9985	0.9996	0.9999	0.9231	0.9994	0.9753	0.4725	0.1066
FBgn0003308	0.9976	0.9995	0.9988	0.0245	0.9951	0.0946	0.6682	0.8475	0.993	0.9034	0.9998	0.9992	0.9999	0.8626	0.8983	0.7059	0.9801	0.8312	0.5898	0.7969	0.5631	0.958	0.9994	0.8249	0.9649	0.999	0.9596	0.7841	0.9991	0.5692	0.9885	1	0.9985	0.9996	0.9999	0.9642	0.9994	0.9451	0.386	0.0024
FBgn0003310	0.9976	0.9995	0.9988	1e-04	0.9585	0.1101	0.4545	0.7736	0.993	0.79	0.9998	0.9992	0.9999	0.6725	0.5866	0.7519	0.8144	0.9713	0.5839	0.938	0.625	0.8513	0.9994	0.9342	0.9893	0.999	0.9769	0.4637	0.9991	0.1982	0.8087	1	0.9985	0.9996	0.9999	0.8385	0.9994	0.8342	0.9547	0.1849
FBgn0003312	0.9976	0.9995	0.9988	0.6783	0.9948	0.8996	0.9275	0.9516	0.9891	0.9735	0.9998	0.9992	0.9999	0.7318	0.947	0.942	0.991	0.9055	0.7866	0.8829	0.4659	0.844	0.9994	0.9853	0.8716	0.999	0.4085	0.8547	0.9991	0.6095	0.576	1	0.9985	0.9996	0.9999	0.864	0.9994	0.9294	0.9666	0.0175
FBgn0003317	0.9976	0.9995	0.9988	0.022	0.9589	0.8996	0.7772	0.9512	0.9891	0.8723	0.9998	0.9992	0.9999	0.8505	0.9799	0.7033	0.987	0.5464	0.5253	0.2708	0.7939	0.922	0.9994	0.8249	0.9839	0.999	0.3738	0.6822	0.9991	0.8069	0.2094	1	0.9985	0.9996	0.9999	0.8808	0.9994	0.9584	0.9967	0.3671
FBgn0003319	0.9976	0.9995	0.9988	0.5749	0.9589	0.9688	0.8785	0.7632	0.9891	0.6626	0.9998	0.9992	0.9999	0.6909	0.5409	0.6471	0.9322	0.4606	0.7502	0.8462	0.7066	0.8962	0.9994	0.8439	0.9649	0.999	0.9086	0.8101	0.9991	0.7994	0.9768	1	0.9985	0.065	0.9999	0.6965	0.9994	0.8316	0.7863	0.9263
FBgn0003321	0.9976	0.9999	0.9988	0.5713	0.9641	0.9165	0.8991	0.8089	0.9891	0.9648	0.9998	0.9992	0.9999	0.9599	0.9423	0.7519	0.9082	0.9812	0.6238	0.5979	0.1249	0.7691	0.9994	0.9842	0.9879	0.999	0.3271	0.4708	0.9991	0.4079	0.636	1	0.9985	0.8044	0.9999	0.9358	0.9994	0.9983	0.5534	0.8932
FBgn0003326	0.9976	0.9999	0.9988	0.6716	0.9756	0.8996	0.6684	0.9582	0.9891	0.9454	0.9998	0.9992	0.9999	0.6428	0.9157	0.9204	0.8144	0.9954	0.6073	0.6834	0.7815	0.9578	0.9994	0.9354	0.989	0.999	0.8442	0.8644	0.9991	0.9876	0.702	1	0.9985	0.9996	0.9999	0.8491	0.9994	0.9084	0.2027	0.2692
FBgn0003328	0.9976	0.9995	0.9988	0.6488	0.9846	0.9292	0.9867	0.9807	0.9891	0.8634	0.9998	0.9992	0.9999	0.3933	0.9763	0.8142	0.54	0.0679	0.8559	0.9385	0.6928	0.9602	0.9994	0.9296	0.9816	0.999	0.8234	0.6039	0.9991	0.8651	0.639	1	0.9985	0.9996	0.9999	0.5175	0.9994	0.9903	0.94	0.7439
FBgn0003330	0.9976	0.9995	0.9988	0.6713	0.9689	0.9195	0.7167	0.9423	0.9891	0.9726	0.9998	0.9992	0.9999	0.9397	0.7904	0.6471	0.7885	0.9675	0.9074	0.9697	0.569	0.8766	0.9994	0.8173	0.9974	0.999	0.7608	0.9446	0.9991	0.676	0.9841	1	0.9985	0.9996	0.9999	0.9102	0.9994	0.9032	0.6682	0.2634
FBgn0003334	0.9976	0.9995	0.9988	0.0287	0.9585	0.9467	0.821	0.9217	0.9891	0.8645	0.9998	0.9992	0.9999	0.4705	0.6957	0.903	0.7738	0.9652	0.6942	0.2661	0.6987	0.8531	0.9994	0.8866	0.9865	0.999	0.8319	0.7253	0.9991	0.1982	0.0463	1	0.9985	0.9996	0.9999	0.9856	0.9994	0.9959	0.7328	0.2172
FBgn0003339	0.9976	0.9999	0.9988	0.4118	0.9853	0.9015	0.6372	0.7673	0.993	0.9792	0.9998	0.9992	0.9999	0.992	0.9016	0.6471	0.9893	0.89	0.7773	0.9977	0.9411	0.9897	0.9994	0.9599	0.936	0.999	0.3867	0.4816	0.9991	0.4526	0.8639	1	0.9985	0.9996	0.9999	0.8468	0.9994	0.8477	0.2877	0.3329
FBgn0003345	0.9976	0.9995	0.9988	0.1114	0.9584	0.9773	0.8492	0.9732	0.9891	0.8746	0.9998	0.9992	0.9999	0.7194	0.9175	0.8904	0.7398	0.8025	0.87	0.6587	0.1051	0.9437	0.9994	0.9265	0.9346	0.999	0.1288	0.8264	0.9991	0.6831	0.5477	1	0.9985	0.6435	0.9999	0.8472	0.9994	0.9015	0.8281	0.9964
FBgn0003346	0.9976	0.9995	0.9988	0.1516	0.0803	0.9	0.3697	0.8089	0.9891	0.6828	0.9998	0.9992	0.9999	0.7694	0.5505	0.7466	0.9742	0.9854	0.5048	0.8781	0.0862	0.726	0.9994	0.9889	0.9816	0.999	0.7194	0.5224	0.9991	0.4327	0.0882	1	0.9985	0.9996	0.9999	0.868	0.9994	0.8251	0.6415	0.2532
FBgn0003353	0.9976	0.9995	0.9988	0.2047	0.981	0.988	0.701	0.9332	0.9891	0.8679	0.9998	0.9992	0.9999	0.3112	0.9698	0.9048	0.9598	0.8955	0.8288	0.9872	0.4005	0.711	0.9994	0.9726	0.9854	0.999	0.1799	0.6864	0.9991	0.9614	0.9747	1	0.9985	0.9996	0.9999	0.783	0.9994	0.9438	0.6088	0.984
FBgn0003356	0.9976	0.9995	0.9988	0.4817	0.9584	0.988	0.9465	0.7006	0.9891	0.1837	0.9998	0.9992	0.9999	0.8875	0.8422	0.7977	0.8108	0	0.6772	0.9055	0.2006	0.7375	0.9994	0.9619	0.9816	0.999	0.714	0.9218	0.9991	0.6965	0.763	1	0.9985	0.9421	0.9999	0.7677	0.9994	0.8854	0.7354	0.7031
FBgn0003357	0.9976	0.9995	0.9988	0.4971	0.9584	0.9448	0.9184	0.7006	0.9891	0.1522	0.9998	0.9992	0.9999	0.9699	0.7751	0.7903	0.768	0	0.7756	0.9472	0.2892	0.7797	0.9994	0.9726	0.9781	0.999	0.7705	0.8977	0.9991	0.8089	0.7918	1	0.9985	0.9915	0.9999	0.7691	0.9994	0.8799	0.8133	0.6954
FBgn0003358	0.9976	0.9995	0.9988	0.6686	0.9403	0.9815	0.9032	0.848	0.9891	0.778	0.9998	0.9992	0.9999	0.7312	0.7675	0.6471	0.9517	8e-04	0.723	0.6233	0.443	0.8455	0.9994	0.8249	0.9839	0.999	0.9103	0.4708	0.9991	0.6683	0.3661	1	0.9985	0.9996	0.9999	0.9887	0.9994	0.8113	0.5064	0.9827
FBgn0003360	0.9976	0.9995	0.9988	1e-04	0.9673	0.9773	0.5358	0.7831	0.9891	0.9561	0.9998	0.9992	0.9999	0.471	0.657	0.8104	0.9029	0.9646	0.3184	0.8845	0.152	0.4269	0.9994	0.9928	0.9816	0.999	0.8172	0.7739	0.9991	0.5414	0.6671	1	0.9985	0.9996	0.9999	0.7448	0.9994	0.8195	0.9351	0.2006
FBgn0003366	0.9976	0.9999	0.9988	0.8855	0.939	0.9818	0.6691	0.7429	0.9891	0.5	0.9998	0.9992	0.9999	0.5625	0.9199	0.6471	0.7641	0.6923	0.7511	0.6247	0.8347	0.8455	0.9994	0.8412	0.9613	0.999	0.7927	0.9876	0.9991	0.5439	0.7501	1	0.9985	0.9996	0.9999	0.9004	0.9994	0.8425	0.4922	0.3957
FBgn0003371	0.9976	0.9995	0.9988	0.4547	0.981	0.9103	0.5129	0.9035	0.9891	0.6547	0.9998	0.9992	0.9999	0.3737	0.6526	0.7328	0.5723	0.4634	0.3233	0.9023	0.8934	0.9855	0.9994	0.9187	0.9918	0.999	0.8152	0.4687	0.9991	0.6709	0.8036	1	0.9985	0.7341	0.9999	0.9119	0.9994	0.8905	0.202	0.9403
FBgn0003372	0.9976	0.9995	0.9988	0.5456	0.9584	0.9835	0.6027	0.8636	0.9891	0.7824	0.9998	0.9992	0.9999	0.8614	0.9624	0.9507	0.9347	0.6548	0.7314	0.8848	0.6849	0.6129	0.9994	0.9517	0.9336	0.999	0.7828	0.9958	0.9991	0.7823	0.1668	1	0.9985	0.9996	0.9999	0.9261	0.9994	0.9233	0.7708	0.1984
FBgn0003380	0.9976	0.9995	0.9988	0.0035	0.9845	0.9929	0.9901	0.9838	0.9891	0.8439	0.9998	0.9992	0.9999	0.4206	0.7392	0.7122	0.7479	0.2537	0.5113	0.9888	0.6211	0.9941	0.9994	0.9928	0.9649	0.999	0.4195	0.4637	0.9991	0.969	0.9935	1	0.9985	0.9996	0.9999	0.9	0.9994	0.9742	0.4847	0.7411
FBgn0003386	0.9976	0.9995	0.9988	0.3327	0.9963	0.9903	0.8485	0.8392	0.9891	0.829	0.9998	0.9992	0.9999	0.5596	0.9685	0.6839	0.7045	0.3757	0.968	0.9806	0.3652	0.6115	0.9994	0.999	0.9346	0.999	0.1501	0.9838	0.9991	0.5899	0.921	1	0.9985	0.9996	0.9999	0.9231	0.9994	0.8113	0.9827	0.0511
FBgn0003388	0.9976	0.9995	0.9988	0.4879	0.981	0.9688	0.7659	0.8392	0.9891	0.8512	0.9998	0.9992	0.9999	0.863	0.7379	0.6471	0.7288	0.9678	0.6616	0.9872	0.5682	0.6509	0.9994	0.9919	0.9781	0.999	0.4419	0.8644	0.9991	0.5758	0.7296	1	0.9985	0.9996	0.9999	0.8436	0.9994	0.6097	0.9016	6e-04
FBgn0003390	0.9976	0.9995	0.9988	0.0602	0.9584	0.9341	0.7275	0.9911	0.9891	0.3492	0.9998	0.9992	0.9999	0.3282	0.7978	0.7571	0.8777	0.9105	0.7302	0.9291	0.6469	0.5138	0.9994	0.742	0.9816	0.999	0.934	0.8101	0.9991	0.6854	0.4803	1	0.9985	0.9996	0.9999	0.922	0.9994	0.9163	0.6752	0.3687
FBgn0003391	0.9976	0.9995	0.9988	0	0.9732	0.9688	0.7367	0.7666	0.9929	0.9065	0.9998	0.9992	0.9999	0.71	0.5505	0.9204	0.6993	0.7424	0.6898	0.6241	0.2513	0.8483	0.9994	0.8937	0.9816	0.999	0.7828	0.5672	0.9991	0.6602	0.7827	1	0.9997	0.9996	0.9999	0.6202	0.9994	0.8125	0.9628	0.3793
FBgn0003392	0.9976	0.9995	0.9988	5e-04	0.993	0.9751	0.699	0.7615	0.9891	0.5207	0.9998	0.9992	0.9999	0.5111	0.7817	0.7867	0.6913	0.6642	0.2068	0.9198	0.6889	0.9151	0.9994	0.9555	0.9974	0.999	0.4553	0.6195	0.9991	0.4831	0.7882	1	1	0.9996	0.9999	0.9494	0.9994	0.8113	0.7209	0.9996
FBgn0003396	0.9976	0.9999	0.9988	3e-04	0.993	0.9109	0.7033	0.6177	0.9891	0.8657	0.9998	0.9992	0.9999	0.9472	0.9746	0.759	0.9222	0.9294	0.7611	0.9559	0.8297	0.9922	0.9994	0.8506	0.9418	0.999	0.8213	0.9264	0.9991	0.7594	0.358	1	0.9985	0.9996	0.9999	0.5555	0.9994	0.8113	0.956	0.6805
FBgn0003401	0.9976	0.9995	0.9988	0.4402	0.9584	0.9435	0.8181	0.9633	0.9891	0.7503	0.9998	0.9992	0.9999	0.9219	0.9923	0.8104	0.6602	0.9566	0.3518	0.7946	0.9577	0.9671	0.9994	0.9332	0.9839	0.999	0.9961	0.7575	0.9991	0.8213	0.306	1	0.9985	0.9996	0.9999	0.7892	0.9994	0.7349	0.9827	0.0056
FBgn0003410	0.9976	0.9995	0.9988	0.1426	0.9653	0.8996	0.5501	0.7569	0.9891	0.9355	0.9998	0.9992	0.9999	0.9882	0.6851	0.7761	0.8923	0.9933	0.3069	0.8343	0.9921	0.8777	0.9994	0.9303	0.9868	0.999	0.8652	0.6456	0.9991	0.8409	0.1461	1	0.9985	0.9996	0.9999	0.9023	0.9994	0.8517	0.8913	0.0102
FBgn0003415	0.9976	0.9995	0.9988	0	0.9584	0.9656	0.5155	0.7132	0.993	0.7913	0.9998	0.9992	0.9999	0.9647	0.5504	0.7173	0.7843	0.9779	0.7332	0.9752	0.317	0.931	0.9994	0.9171	0.9974	0.999	0.9789	0.6251	0.9991	0.5096	0.4374	1	0.9985	0.9996	0.9999	0.798	0.9994	0.8833	0.9628	0.1175
FBgn0003416	0.9976	0.9995	0.9988	0.0093	0.9778	0.9708	0.8492	0.9296	0.9891	0.9502	0.9998	0.9992	0.9999	0.9876	0.7624	0.891	0.8462	0.9003	0.9125	0.737	0.2959	0.9222	0.9994	0.8335	0.9999	0.999	0.8626	0.9724	0.9991	0.9233	0.1029	1	0.9985	0.9996	0.9999	0.7822	0.9994	0.825	0.7958	0.0041
FBgn0003423	0.6425	0.9995	0.9988	0.5646	0.9817	0.8737	0.5954	0.7885	0.9891	0.6291	0.9998	0.9992	0.9999	0.1409	0.625	0.7125	0.9407	0.9054	0.5667	0.6065	0.3386	0.73	0.9994	0.9325	0.9535	0.999	0.7971	0.9932	0.9991	0.8891	0.8818	1	0.9985	0.9996	0.9999	0.7547	0.9994	0.7963	0.8857	0.3688
FBgn0003429	0.9976	0.9995	0.9988	6e-04	0.9589	0.9662	0.9659	0.9531	0.993	0.6902	0.9998	0.9992	0.9999	0.7016	0.9814	0.7802	0.8673	0.5687	0.399	0.9368	0.8098	0.9654	0.9994	0.9853	0.9649	0.999	0.7659	0.7128	0.9991	0.6914	0.6672	1	0.9985	0.9996	0.9999	0.8332	0.9994	0.9098	0.3024	0.5157
FBgn0003430	0.9976	0.9995	0.9988	0.0955	0.9584	0.9007	0.5083	0.7186	0.993	0.8355	0.9998	0.9992	0.9999	0.5809	0.6483	0.6471	0.9895	0.9348	0.7199	0.8587	0.8865	0.9614	0.9994	0.9443	0.9839	0.999	0.7157	0.6323	0.9991	0.5178	0.8121	1	0.9985	0.7754	0.9999	0.8391	0.9994	0.8844	0.8072	0.2237
FBgn0003435	0.9976	0.9995	0.9988	0.7851	0.9754	0.895	0.9165	0.9409	0.9891	0.9732	0.9998	0.9992	0.9999	0.8817	0.8082	0.8241	0.6106	0.8312	0.5322	0.4933	0.5103	0.8455	0.9994	0.9912	0.7321	0.999	0.5382	0.8314	0.9991	0.2275	0.4745	1	0.9985	0.9996	0.9999	0.9634	0.9994	0.7829	0.475	0.1762
FBgn0003444	0.9976	0.9999	0.9988	0.0412	0.9584	0.9929	0.8215	0.7997	0.9955	0.6187	0.9998	0.9992	0.9999	0.4191	0.9728	0.7014	0.7288	0.9704	0.3402	0.716	0.9274	0.9735	0.9994	0.8412	0.0903	0.999	0.3474	0.9528	0.9991	0.7145	0.2232	1	0.9985	0.9996	0.9999	0.9532	0.9994	0.9387	0.9183	0.4838
FBgn0003447	0.9976	0.9999	0.9988	0.008	0.9689	0.9602	0.9758	0.9795	0.9891	0.9592	0.9998	0.9992	0.9999	0.3078	0.9982	0.9916	0.913	0.5848	0.29	0.3006	0.1126	0.6789	0.9994	0.8412	0.9839	0.999	0.8358	0.6251	0.9991	0.5668	0.2511	1	0.9985	0.9996	0.9999	0.9185	0.9994	0.9842	0.9777	0.9028
FBgn0003449	0.9976	0.9995	0.9988	0.8054	0.9584	0.9109	0.1004	0.8548	0.9891	0.7824	0.9998	0.9992	0.9999	0.5419	0.8055	0.8104	0.8821	0.9713	0.3119	0.875	0.0113	0.6548	0.9994	0.8957	0.9649	0.999	0.7281	0.7096	0.9991	2e-04	0.5659	1	0.9985	0.9996	0.9999	0.9357	0.9994	0.8113	0.7494	0.4757
FBgn0003450	0.9976	0.9995	0.9988	0.452	0.9584	0.8996	0.6309	0.9691	0.9891	0.9648	0.9998	0.9992	0.9999	0.7617	0.9038	0.8104	0.9851	0.651	0.9913	0.8349	0.9911	0.7648	0.9994	0.8335	0.9999	0.999	0.7608	0.9871	0.9991	0.2213	0.8981	1	0.9985	0.9996	0.9999	0.899	0.9994	0.898	0.804	0.0882
FBgn0003459	0.9976	0.9995	0.9988	0.1863	0.9584	0.9965	0.3994	0.6461	0.9947	0.8583	0.9998	0.9992	0.9999	0.5805	0.5504	0.857	0.8332	0.7958	0.5826	0.9073	0.8124	0.8801	0.9994	0.9177	0.9723	0.999	0.8813	0.3877	0.9991	0.7556	0.0539	1	1	0.9996	0.9999	0.7869	0.9994	0.9959	0.9901	0.3951
FBgn0003460	0.9976	0.9995	0.9988	0.003	0.9584	0.8886	0.9584	0.9491	0.9891	0.9749	0.9998	0.9992	0.9999	0.7827	0.9187	0.9724	0.6915	0.79	0.14	0.8537	0.9193	0.9081	0.9994	0.9064	0.9974	0.999	0.9092	0.5574	0.9991	0.4029	0.9218	1	0.9985	0.9996	0.9999	0.971	0.9994	0.911	0.9332	0.3062
FBgn0003462	0.9976	0.9995	0.9988	0	0.9589	0.9007	0.9312	0.7693	0.999	0.9488	0.9998	0.9992	0.9999	0.7635	0.5606	0.9204	0.9023	0.7441	0.882	0.3569	0.9083	0.9472	0.9994	0.8506	0.9478	0.999	0.9982	0.7356	0.9991	0.279	0.3687	1	0.9985	0.9996	0.9999	0.5899	0.9994	0.975	0.8911	0.4434
FBgn0003463	0.9976	0.9999	0.9988	0.0505	0.9999	0.9873	0.9891	0.862	0.9891	0.7553	0.9998	0.9992	0.9999	0.8081	0.9157	0.8572	0.8634	0.8352	0.9555	0.9778	0.0862	0.9538	0.9994	0.879	0.989	0.999	0.9533	0.6248	0.9991	0.3367	0.9182	1	0.9985	0.9996	0.9999	0.9907	0.9994	0.7554	0.8035	0.1479
FBgn0003464	0.9976	0.9995	0.9988	8e-04	0.9584	0.9468	0.5087	0.7153	0.9891	0.5656	0.9998	0.9992	0.9999	0.6087	0.5409	0.684	0.8555	0.9246	0.5321	0.7561	0.109	0.6704	0.9994	0.9671	0.9444	0.999	0.7659	0.7098	0.9991	0.4618	0.8998	1	0.9985	0.9996	0.9999	0.7898	0.9994	0.8113	0.9865	0.0785
FBgn0003475	0.9976	0.9995	0.9988	2e-04	0.9976	0.9723	0.5693	0.8591	0.9901	0.9017	0.9998	0.9992	0.9999	0.8734	0.5926	0.6471	0.8841	0.9463	0.6742	0.6473	0.7548	0.9652	0.9994	0.3679	0.9781	0.999	0.9933	0.6644	0.9991	0.3489	0.4179	1	0.9985	0.9996	0.9999	0.8472	0.0604	0.9957	0.9937	0.4753
FBgn0003479	0.9976	0.9995	0.9988	0.9691	0.9673	0.8996	0.5634	0.9321	0.9891	0.9531	0.9998	0.9992	0.9999	0.9904	0.939	0.7342	0.8628	0.7548	0.9201	0.9842	0.5536	0.6613	0.9994	0.9625	0.9781	0.999	0.0501	0.988	0.9991	0.978	0.5155	1	0.9985	0.8044	0.9999	0.9472	0.9994	0.91	0.825	0.0858
FBgn0003480	0.999	0.9995	0.9988	0.0818	0.9616	0.9432	0.8414	0.7394	0.9891	0.8859	0.9998	0.9992	0.9999	0.8473	0.5984	0.9949	0.7976	0.9151	0.4469	0.7034	0.9566	0.781	0.9994	0.8506	0.9935	0.999	0.6526	0.9085	0.9991	0.8909	0.6224	1	0.9985	0.9996	0.9999	0.9755	0.9994	0.9325	0.7699	0.1069
FBgn0003482	0.9976	0.9995	0.9988	0.0333	0.9469	0.9341	0.7651	0.9703	0.9891	0.6686	0.9998	0.9992	0.9999	0.6839	0.8592	0.8871	0.7996	0.7047	0.4864	0.9703	0.7891	0.9062	0.9994	0.9459	0.9346	0.999	0.6138	0.7076	0.9991	0.8392	0.3422	1	0.9985	0.9996	0.9999	0.9742	0.9994	0.9949	0.5894	0.3548
FBgn0003483	0.9976	0.9995	0.9988	0.0133	0.9853	0.9019	0.9506	0.7997	0.9891	0.9687	0.9998	0.9992	0.9999	0.4824	0.8306	0.9989	0.8209	0.4367	0.9411	0.5506	0.4631	0.8727	0.9994	0.9138	0.9893	0.999	0.4664	0.7043	0.9991	0.1713	0.0139	1	0.9985	0.9996	0.9999	0.8809	0.9994	0.9039	0.8668	0.3092
FBgn0003486	0.9976	0.9999	0.9988	0.6428	0.9584	0.8667	0.8082	0.8348	0.9891	0.6826	0.9998	0.9992	0.9999	0.4831	0.8118	0.9256	0.9823	0.8418	0.7636	0.9616	0.5826	0.9652	0.9994	0.9817	0.9854	0.999	0.6041	0.9174	0.9991	0.9582	0.9676	1	0.9985	0.9996	0.9999	0.7973	0.9994	0.9783	0.9869	3e-04
FBgn0003495	0.9976	0.9995	0.9988	0.2255	0.9616	0.9296	0.625	0.9862	0.9891	0.9561	0.9998	0.9992	0.9999	0.617	0.9783	0.918	0.8242	0.5063	0.3133	0.24	0.5251	0.9553	0.9994	0.8412	0.9816	0.999	0.9761	0.965	0.9991	0.7674	0.0703	1	0.9997	0.9996	0.9999	0.8491	0.9994	0.9759	0.953	0.097
FBgn0003499	0.9976	0.9995	0.9988	0.4602	0.9596	0.8996	0.8369	0.9709	0.9891	0.983	0.9998	0.9992	0.9999	0.6969	0.9678	0.9471	0.8753	0.5663	0.5801	0.8381	0.2629	0.9315	0.9994	0.8947	0.9444	0.999	0.6089	0.5979	0.9991	0.9902	0.8423	1	0.9985	0.9544	0.9999	0.9624	0.9994	0.968	0.8349	0.4101
FBgn0003502	0.9976	0.9995	0.9988	0.0874	0.9589	0.8996	0.5366	0.7119	0.9891	0.6361	0.9998	0.9992	0.9999	0.6142	0.5409	0.8358	0.9529	0.6465	0.6075	0.979	0.2976	0.6595	0.9994	0.9932	0.9816	0.999	0.822	0.5068	0.9991	0.0694	0.6086	1	0.9985	0.9996	0.9999	0.8479	0.9994	0.8113	0.9612	0.1202
FBgn0003507	0.9976	0.9995	0.9988	0.2614	0.9673	0.988	0.4506	0.7954	0.9891	0.455	0.9998	0.9992	0.9999	0.9383	0.7582	0.9813	0.7788	0.6125	0.4834	0.9321	0.5395	0.9056	0.9994	0.8915	0.9816	0.999	0.831	0.5179	0.9991	0.7765	0.1113	1	0.9985	0.9996	0.9999	0.8427	0.9994	0.9794	0.3575	0.8661
FBgn0003510	0.9976	0.9995	0.9988	0.0717	0.9968	0.9679	0.7789	0.8056	0.9891	0.9527	0.9998	0.9992	0.9999	0.9765	0.8186	0.9724	0.9008	0.9096	0.8446	0.9291	0.3911	0.8983	0.9994	0.9638	0.9816	0.999	0.1949	0.6453	0.0305	0.8751	0.9885	1	0.9985	0.9996	0.9999	0.7825	0.9994	0.9614	0.6023	0.3795
FBgn0003511	0.9976	0.9995	0.9988	0.5423	0.9853	0.9054	0.8043	0.9812	0.9891	0.829	0.9998	0.9992	0.9999	0.995	0.8603	0.9787	0.8481	0.7954	0.8205	0.5978	0.0387	0.9889	0.9994	0.9299	0.9974	0.999	0.27	0.6502	0.9991	0.1622	0.8201	1	0.9985	0.9996	0.9999	0.8446	0.9994	0.8264	0.7456	0.2223
FBgn0003512	0.9976	0.9995	0.9988	0.573	0.9817	0.9007	0.7082	0.8542	0.9891	0.9974	0.9998	0.9992	0.9999	0.481	0.6573	0.9925	0.8703	0.8411	0.4704	0.8938	0.5548	0.2233	0.9994	0.9303	0.9649	0.999	0.122	0.725	0.9991	0.5196	0.5691	1	0.9985	0.9996	0.9999	0.8172	0.9994	0.8113	0.8668	0.149
FBgn0003513	0.9976	0.9995	0.9988	0.7305	0.9616	0.9903	0.6174	0.8905	0.9913	0.7672	0.9998	0.9992	0.9999	0.4096	0.9961	0.7486	0.8992	0.9986	0.4729	0.9398	0.0873	0.8874	0.9994	0.9766	0.9974	0.999	0.7818	0.4984	0.9991	0.9233	0.7916	1	0.9985	0.9996	0.9999	0.9804	0.9994	0.9212	0.5543	0.0321
FBgn0003514	0.9976	0.9995	0.9988	0.0019	0.9959	0.988	0.9198	0.9906	0.9891	0.5614	0.9998	0.9992	0.9999	0.7283	0.7151	0.6471	0.9886	0.5663	0.268	0.9284	0.4977	0.9944	0.9994	0.9765	0.9909	0.999	0.9901	0.9405	0.9991	0.1535	0.447	1	0.9985	0.9996	0.9999	0.9765	0.9994	0.7759	0.758	0.274
FBgn0003515	0.9976	0.9995	0.9988	0.6836	0.9589	0.9432	0.5158	0.7331	0.9891	0.907	0.9998	0.9992	0.9999	0.7989	0.9763	0.9349	0.8144	0.966	0.4864	0.7626	0.9235	0.8715	0.9994	0.8112	0.9816	0.999	0.5758	0.8151	0.9991	0.2627	0.8448	1	0.9985	0.9996	0.9999	0.7547	0.9994	0.9783	0.7715	0.539
FBgn0003517	0.9976	0.9995	0.9988	2e-04	0.9552	0.9043	0.7826	0.9268	0.9955	0.8432	0.9998	0.9992	0.9999	0.9699	0.9814	0.8947	0.8144	0.9965	0.5847	0.4933	0.9338	0.844	0.9994	0.9634	0.9535	0.999	0.7885	0.8444	0.9991	0.9874	0.0034	1	0.9985	0.9996	0.9999	0.8663	0.9994	0.7759	0.7462	0.9624
FBgn0003520	0.9976	0.9995	0.9988	2e-04	0.9888	0.94	0.7202	0.7893	0.9891	0.9497	0.9998	0.9992	0.9999	0.8894	0.8176	0.8287	0.7644	0.9219	0.947	0.4506	0.8934	0.9663	0.9994	0.8173	0.9649	0.999	0.8701	0.6685	0.9991	0.4049	0.0898	1	0.9985	0.9996	0.9999	0.8834	0.9994	0.9939	0.9899	0.236
FBgn0003525	0.9976	0.9995	0.9988	0.0026	0.9817	0.9732	0.9893	0.9423	0.9891	0.9303	0.9998	0.9992	0.9999	0.956	0.8099	0.8161	0.8476	0.9919	0.7711	0.5065	0.9677	0.8617	0.9994	0.9918	0.9649	0.999	0.9847	0.5068	0.9991	0.1657	0.422	1	0.9985	0.5359	0.9999	0.9859	0.9994	0.9743	0.9434	0.081
FBgn0003527	0.9976	0.9995	0.9988	0.2383	0.9584	0.9858	0.9553	0.7814	0.9913	0.7817	0.9998	0.9992	0.9999	0.9239	0.9984	0.7669	0.6967	0.9005	0.9506	0.6519	0.1336	0.9639	0.9994	0.9638	0.9816	0.999	0.5629	0.6415	0.9991	0.939	0.6521	1	1	0.9996	0.9999	0.9915	0.9994	0.9743	0.6921	0.2509
FBgn0003545	0.9976	0.9995	0.9988	0.0712	0.9584	0.8996	0.8001	0.863	0.9891	0.868	0.9998	0.9992	0.9999	0.9734	0.9462	0.9889	0.8623	0.79	0.5788	0.3026	0.8514	0.8876	0.9994	0.8412	0.9974	0.999	0.2525	0.992	0.9991	0.6911	0.1099	1	0.9985	0.9996	0.9999	0.9245	0.9994	0.975	0.9773	0.008
FBgn0003557	0.9976	0.9995	0.9988	0.0529	0.9853	0.9818	0.0486	0	0.993	0.6509	0.9998	0.9992	0.9999	0.5446	0.6839	0.6953	0.8114	0.9706	0.4792	0.9872	0.1444	0.8313	0.9994	0.9632	0.9976	0.9998	0.7756	0.7498	0.9991	0.8352	0.8056	1	0.9985	0.9996	0.9999	0.8622	0.9994	0.9309	0.9006	0.6044
FBgn0003559	0.9976	0.9995	0.9988	0.6083	0.9584	0.9602	0.5927	0.8297	0.9891	0.8412	0.9998	0.9992	0.9999	0.4228	0.927	0.9486	0.9781	0.8545	0.6529	0.8542	0.6888	0.8566	0.9994	0.9785	0.9868	0.999	0.3075	0.9371	0.9991	0.1982	0.7282	1	0.9985	0.9996	0.9999	0.9642	0.9994	0.8811	0.9583	0.8941
FBgn0003567	0.9976	0.9995	0.9988	0.0603	0.9853	0.7862	0.8844	0.8504	0.9891	0.617	0.9998	0.9992	0.9999	0.992	0.5624	0.9579	0.9995	0.7502	0.9244	0.6053	0.1348	0.6493	0.9994	0.8955	0.9839	0.999	0.9072	0.717	0.9991	0.0727	0.3252	1	0.9985	0.9996	0.9999	0.8386	0.9994	0.825	0.8681	0.3747
FBgn0003575	0.9976	0.9999	0.9988	0.0233	0.9999	0.8996	0.8199	0.7768	0.9891	0.9112	0.9998	0.9992	0.9999	0.6407	0.5984	0.6471	0.8694	0.9478	0.4953	0.3067	0.1371	0.7329	0.9994	0.9912	0.9649	0.999	0.6929	0.8636	0.9991	0.2396	0.2038	1	0.9985	0.9996	0.9999	0.7732	0.9994	0.833	0.8923	0.492
FBgn0003598	0.9976	0.9995	0.9988	0.0052	0.9866	0.895	0.9207	0.8641	0.9891	0.8819	0.9998	0.9992	0.9999	0.9985	0.6308	0.8859	0.9973	0.7713	0.9318	0.7138	0.0695	0.7326	0.9994	0.9996	0.9816	0.999	0.6089	0.8516	0.9991	0.6535	0.1107	1	0.9985	0.9996	0.9999	0.878	0.9994	0.913	0.8702	0.0286
FBgn0003607	0.9976	0.9995	0.9988	0.1696	0.9641	0.8996	0.2766	0.8367	0.9891	0.4801	0.9998	0.9992	0.9999	0.705	0.5409	0.6471	0.9349	0.8581	0.5765	0.9047	0.0946	0.6595	0.9994	0.8971	0.9816	0.999	0.9925	0.568	0.9991	0.4836	0.9857	1	0.9985	0.9996	0.9999	0.8668	0.9994	0.7989	0.6084	0.2099
FBgn0003612	0.9976	0.9995	0.9988	0.0131	0.9588	0.9975	0.4189	0.9807	0.9891	0.5671	0.9998	0.9992	0.9999	0.5953	0.8675	0.7575	0.7976	0.933	0.3535	0.2601	0.5567	0.8775	0.9994	0.8249	0.9649	0.999	0.5942	0.8953	0.9991	0.5629	0.0783	1	0.9985	0.9996	0.9999	0.9691	0.9994	0.9404	0.9836	0.2712
FBgn0003638	0.9976	0.9995	0.9988	0	0.9584	0.9576	0.5456	0.7673	0.9891	0.7757	0.9998	0.9992	0.9999	0.4403	0.5504	0.7058	0.8297	0.627	0.2183	0.8603	0.4477	0.6659	0.9994	0.9836	0.998	0.999	0.9432	0.5911	0.9991	0.9838	0.6138	1	0.9985	0.9996	0.9999	0.7027	0.9994	0.9233	0.9628	0.2111
FBgn0003651	0.9976	0.9995	0.9988	2e-04	0.9982	0.94	0.9061	0.9572	0.9891	0.5207	0.9998	0.9992	0.9999	0.6393	0.9846	0.7796	0.9304	0.2709	0.9717	0.864	0.223	0.9074	0.9994	0.9787	0.989	0.999	0.6996	0.9194	0.9991	0.6722	0.6995	1	0.9985	0.9996	0.9999	0.8845	0.9994	0.7848	0.932	0.1263
FBgn0003654	0.9976	0.9995	0.9988	0.4404	0.8222	0.9	0.5443	0.8843	0.9891	0.6065	0.9998	0.9992	0.9999	0.3979	0.9801	0.9629	0.9043	0.8227	0.3097	0.8471	0.2327	0.9759	0.9994	0.999	0.9931	0.999	0.7149	0.6213	0.9991	0.7433	0.1049	1	0.9985	0.9996	0.9999	0.864	0.9994	0.975	0.784	0.5398
FBgn0003655	0.9976	0.9995	0.9988	0	0.9923	0.9625	0.7001	0.8987	0.9891	0.7824	0.9998	0.9992	0.9999	0.8184	0.7086	0.9507	0.8777	0.7826	0.9772	0.8179	0.272	0.9494	0.9994	0.916	0.989	0.999	0.6631	0.9406	0.9991	0.6019	0.4693	1	0.9985	0.9996	0.9999	0.9594	0.9994	0.7959	0.7953	0.013
FBgn0003656	0.9976	0.9995	0.9988	0.1787	0.9584	0.9109	0.3744	0.7885	0.9891	0.4386	0.9998	0.9992	0.9999	0.4338	0.5409	0.6732	0.7309	0.8099	0.2683	0.9948	0.0908	0.7391	0.9994	0.9634	0.9781	0.999	0.9181	0.6467	0.9991	0.4024	0.9325	1	0.9985	0.9996	0.9999	0.8611	0.9994	0.8316	0.4353	0.144
FBgn0003660	0.9976	0.9999	0.9988	0.0069	0.9939	0.9505	0.9778	0.7118	0.9891	0.7913	0.9998	0.9992	0.9999	0.8884	0.5677	0.8296	0.8673	0.807	0.8446	0.8952	0.1909	0.777	0.9994	0.9342	0.9962	0.999	0.2561	0.9639	0.9998	0.9336	0.1447	1	0.9985	0.9996	0.9999	0.7137	0.9994	0.7829	0.6123	0.1125
FBgn0003676	0.9976	0.9995	0.9988	0.2853	0.9584	0.9505	0.2162	0.7838	0.9918	0.5614	0.9998	0.9992	0.9999	0.884	0.7171	0.6471	0.7045	0.9823	0.459	0.9398	0.1233	0.6732	0.9994	0.9273	0.9645	0.999	0.5158	0.4713	0.9991	0.1859	0.7715	1	0.9985	0.9996	0.9999	0.8673	0.9994	0.5856	0.9747	0.2762
FBgn0003687	0.9976	0.9995	0.9988	0.275	0.9809	0.9444	0.8671	0.9548	0.9891	0.9409	0.9998	0.9992	0.9999	0.4643	0.7112	0.9688	0.8689	0.9003	0.7108	0.6481	0.5588	0.7383	0.9994	0.8173	0.9816	0.999	0.6841	0.9487	0.9991	0.8892	0.4334	1	0.9985	0.9996	0.9999	0.8668	0.9994	0.9959	0.8829	0.0159
FBgn0003701	0.9976	0.9995	0.9988	0.4843	0.9584	0.9197	0.724	0.9456	0.9891	0.7953	0.9998	0.9992	0.9999	0.5692	0.9795	0.9294	0.7497	0.7367	0.4213	0.5113	0.8851	0.9511	0.9994	0.9326	0.9839	0.999	0.2131	0.65	0.9991	0.8923	0.0465	1	0.9985	0.9996	0.9999	0.9856	0.9994	0.9782	0.9685	0.0155
FBgn0003710	0.9976	0.9995	0.9988	9e-04	0.9939	0.9109	0.596	0.8039	0.9891	0.5412	0.9998	0.9992	0.9999	0.9885	0.9443	0.7343	0.8897	0.2973	0.5963	0.937	0.3312	0.8044	0.9994	0.9835	0.9816	0.999	0.7504	0.7747	0.9991	0.4352	0.8516	1	0.9985	0.9996	0.9999	0.6849	0.9994	0.96	0.6526	0.2537
FBgn0003714	0.9976	0.9995	0.9988	0.183	0.9768	0.8996	0.4351	0.809	0.9891	0.6993	0.9998	0.9992	0.9999	0.4191	0.6274	0.6945	0.8122	0.85	0.3016	0.9693	0.2338	0.7626	0.9994	0.996	0.9816	0.999	0.7255	0.5688	0.9991	0.4993	0.9898	1	1	0.9996	0.9999	0.6257	0.9994	0.9983	0.9646	0.9827
FBgn0003716	0.9976	0.9995	0.9988	0.0187	0.9584	0.8947	0.7701	0.7153	0.9891	0.7952	0.9998	0.9992	0.9999	0.9639	0.9014	0.9985	0.842	0.7958	0.6288	0.9931	0.8574	0.9598	0.9994	0.8818	0.9649	0.999	0.9263	0.9988	0.9991	0.5095	0.4828	1	0.9985	0.9996	0.9999	0.5742	0.9994	0.8113	0.7359	0.3213
FBgn0003719	0.9976	0.9995	0.9988	0.3985	0.9831	0.8996	0.5041	0.8636	0.9891	0.9022	0.9998	0.9992	0.9999	0.7788	0.9344	0.9436	0.7958	0.9496	0.8744	0.4638	0.9047	0.9167	0.9994	0.9968	0.9839	0.999	0.8578	0.7744	0.9991	0.4667	0.9251	1	0.9985	0.9996	0.9999	0.8409	0.9994	0.8251	0.8915	0.6832
FBgn0003721	0.9976	0.9995	0.9988	0	0.9596	0.9165	0.9516	0.8993	0.9891	0.7222	0.9998	0.9992	0.9999	0.6838	0.6082	0.9987	0.9136	0.5663	0.771	0.7763	0.4545	0.7691	0.9994	0.9638	0.9868	0.999	0.8765	0.9039	0.9991	0.9864	0.6419	1	0.9997	0.9996	0.9999	0.7448	0.9994	0.9949	0.9836	0.6845
FBgn0003731	0.9976	0.9995	0.9988	0.0822	0.9596	0.8947	0.9821	0.7077	0.9891	0.8815	0.9998	0.9992	0.9999	0.92	0.9326	0.7125	0.9604	0.9647	0.9651	0.926	0.54	0.8455	0.9994	0.9994	0.9907	0.999	0.9	0.5294	0.9991	5e-04	0.3159	1	1	0.9996	0.9999	0.9489	0.9994	0.825	0.9414	0.2444
FBgn0003732	0.9976	0.9995	0.9988	0	0.0195	0.9818	0.6177	0.8165	0.9897	0.749	0.9998	0.9992	0.9999	0.983	0.6286	0.8288	0.9937	0.9001	0.8394	0.9209	0.3009	0.8894	0.9994	0.8937	0.9944	0.999	0.9579	0.7449	0.9991	0.3477	0.1142	1	0.9997	0.9996	0.9999	0.8699	0.9994	0.8995	0.898	0.1512
FBgn0003733	0.9976	0.9995	0.9988	0.0439	0.9686	0.9384	0.8492	0.9214	0.9891	0.7713	0.9998	0.9992	0.9999	0.5168	0.8952	0.9218	0.6426	0.9652	0.9326	0.6143	0.2719	0.9353	0.9994	0.8866	0.9974	0.999	0.6911	0.9379	0.9991	0.8057	0.1447	1	0.9985	0.9996	0.9999	0.9651	0.9994	0.8833	0.8706	0.013
FBgn0003741	0.9976	0.9999	0.9988	0.1648	0.9654	0.8996	0.7456	0.9935	0.9891	0.9637	0.9998	0.9992	0.9999	0.821	0.9465	0.9987	0.8966	0.7021	0.8807	0.7011	0.843	0.8801	0.9994	0.9354	0.9839	0.999	0.8679	0.8576	0.9994	0.2623	0.2786	1	0.9985	0.9996	0.9999	0.8182	0.9994	0.984	0.6188	0.7691
FBgn0003742	0.9976	0.9995	0.9988	0.2986	0.9673	0.9155	0.7433	0.8873	0.9966	0.9338	0.9998	0.9992	0.9999	0.9957	0.9861	0.9175	0.7394	0.9647	0.7706	0.9224	0.1322	0.5486	0.9994	0.8112	0.9816	0.999	0.5928	0.9946	0.9991	0.5418	0.3252	1	0.9985	0.902	0.9999	0.9004	0.9994	0.8804	0.7728	0.8998
FBgn0003744	0.9976	0.9995	0.9988	0.926	0.9584	0.9432	0.5197	0.9168	0.9891	0.9853	0.9998	0.9992	0.9999	0.6436	0.998	0.8997	0.4395	0.3905	0.9615	0.3868	0.8215	0.7955	0.9994	0.7027	0.9893	0.999	0.7917	0.5743	0.9991	0.709	0.2355	1	0.9985	0.9996	0.9999	0.974	0.9994	0.8973	0.7958	0.884
FBgn0003748	0.9976	0.9995	0.9988	0.4501	0.9584	0.9602	0.8775	0.9193	0.9891	0.7413	0.9998	0.9992	0.9999	0.4003	0.9198	0.9335	0.8499	0.8487	0.6468	0.3668	0.9108	0.8766	0.9994	0.9301	0.9974	0.999	0.286	0.8422	0.9991	0.9876	0.0404	1	0.9985	0.9996	0.9999	0.7027	0.9994	0.911	0.8055	0.6832
FBgn0003751	0.9976	0.9995	0.9988	0.1414	0.9673	0.9792	0.7355	0.8801	0.9966	0.5412	0.9998	0.9992	0.9999	0.7145	0.9956	0.8383	0.9341	0.985	0.8744	0.9279	0.3322	0.8566	0.9994	0.916	0.9649	0.999	0.9648	0.9524	0.9991	0.527	0.6164	1	0.9985	0.9996	0.9999	0.9699	0.9994	0.8833	0.938	0.0523
FBgn0003861	0.9976	0.9995	0.9988	0.0016	0.9584	0.9642	0.5922	0.7632	0.9891	0.9504	0.9998	0.9992	0.9999	0.7618	0.8246	0.9186	0.8626	0.7713	0.5174	0.9993	0.9496	0.8964	0.9994	0.9757	0.9893	0.999	0.8756	0.6655	0.9991	0.357	0.7156	1	0.9985	0.9996	0.9999	0.8386	0.9994	0.8113	0.5626	0.494
FBgn0003862	0.9976	0.9995	0.9988	0	0.993	0.9341	0.8449	0.7118	0.9891	0.9961	0.9998	0.9992	0.9999	0.9125	0.7624	0.9482	0.9784	0.9713	0.483	0.9203	0.6987	0.9384	0.9994	0.8481	0.9781	0.999	0.963	0.8059	0.9991	0.2423	0.1625	1	0.9985	0.9996	0.9999	0.7113	0.9994	0.9794	0.9583	0.3891
FBgn0003863	0.9976	0.9995	0.9988	0.8888	0.9853	0.829	0.7517	0.9703	0.993	0.5506	0.9998	0.9992	0.9999	0.6791	0.7166	0.8969	0.7398	0	0.9858	0.9948	0.1636	0.8964	0.9994	0.8818	0.9816	0.999	0.8687	0.894	0.9991	0.787	0.7697	1	0.9985	0.9996	0.9999	0.7839	0.9994	0.9815	0.9154	0.5455
FBgn0003866	0.9976	0.9995	0.9988	0.2474	0.9919	0.9015	0.2454	0.9178	0.9891	0.598	0.9998	0.9992	0.9999	0.6296	0.9012	0.8664	0.9632	0.5275	0.3698	0.8067	0.5787	0.9394	0.9994	0.9296	0.9649	0.999	0.7465	0.5068	0.9991	0.5505	0.9882	1	1	0.9996	0.9999	0.8097	0.9994	0.6056	0.8379	0.4231
FBgn0003867	0.9976	0.9999	0.9988	0	0.9584	0.9948	0.4587	0.8089	0.9891	0.8648	0.9998	0.9992	0.9999	0.8609	0.7894	0.6823	0.9669	0.9166	0.8068	0.8811	0.2612	0.8964	0.9994	0.9555	0.9879	0.999	0.986	0.766	0.9991	0.9457	0.2414	1	0.9985	0.9996	0.9999	0.9102	0.9994	0.8811	0.8314	0.0221
FBgn0003870	0.9976	0.9995	0.9988	0.0147	0.9584	0.9445	0.8585	0.7077	0.9891	0.9592	0.9998	0.9992	0.9999	0.9169	0.5409	0.9275	0.8084	0.9654	0.8431	0.7941	0.7285	0.9531	0.9994	0.8887	0.9852	0.999	0.7269	0.4528	0.9991	0.3722	0.9599	1	0.9985	0.9996	0.9999	0.6613	0.9994	0.9794	0.9827	0.2985
FBgn0003882	0.9976	0.9999	0.9988	0.1366	0.9584	0.8996	0.4367	0.9691	0.9891	0.8039	0.9998	0.9992	0.9999	0.5851	0.9128	0.8402	0.9823	0.9166	0.9115	0.6472	0.808	0.4846	0.9994	0.8828	0.9879	0.999	0.7906	0.8984	0.9991	0.7174	0.1228	1	0.9993	0.8139	0.9999	0.8808	0.9994	0.9783	0.3568	0.6552
FBgn0003884	0.9976	0.9995	0.9988	0.0052	0.9817	0.8996	0.8288	0.8273	0.9891	0.7933	0.9998	0.9992	0.9999	0.5371	0.9861	0.9672	0.9136	0.231	0.3133	0.4485	0.8683	0.9632	0.9994	0.8818	0.9974	0.999	0.9187	0.6797	0.9991	0.5061	0.8253	1	0.9985	0.9996	0.9999	0.8013	0.9994	0.902	0.1652	0.4996
FBgn0003885	0.9976	0.9995	0.9988	5e-04	0.9853	0.8996	0.8382	0.9315	0.9891	0.6095	0.9998	0.9992	0.9999	0.1051	0.6509	0.6785	0.9937	0.9294	0.4831	0.8382	0.0653	0.5272	0.9994	0.9773	0.9929	0.999	0.7225	0.743	0.9991	0.2711	0.9953	1	0.9985	0.9996	0.9999	0.7918	0.9994	0.9382	0.6861	0.4229
FBgn0003886	0.8988	0.9995	0.9988	0.3935	0.9584	0.7128	0.7811	0.9795	0.9891	0.9988	0.9998	0.9992	0.9999	0.5055	0.9908	0.8889	0.881	0.9919	0.9889	0.4335	0.7067	0.7383	0.9994	0.8818	0.9816	0.999	0.2035	0.9779	0.9991	0.5802	0.8924	1	0.9985	0.6222	0.9999	0.5555	0.9994	0.9836	0.9993	0.1541
FBgn0003887	0.9976	0.9995	0.9988	0.7716	0.9999	0.9245	0.5505	0.9604	0.9891	0.7318	0.9998	0.9992	0.9999	0.1746	0.8238	0.9073	0.6967	0.9419	0.3133	0.7577	0.0554	0.9472	0.9994	0.9599	0.9839	0.999	0.6545	0.9902	0.9991	0.5196	0.9319	1	1	0.9996	0.9999	0.7027	0.9994	0.9669	0.2832	0.9521
FBgn0003888	0.9976	0.9995	0.9988	0.2451	0.9622	0.9971	0.5137	0.8935	0.9891	0.391	0.9998	0.9992	0.9999	0.6251	0.5441	0.6543	0.5053	0.9364	0.3706	0.7941	0.1849	0.7882	0.9994	0.9984	0.9444	0.999	0.7237	0.7479	0.9991	0.9141	0.1153	1	0.9985	0.9996	0.9999	0.7819	0.9994	0.9015	0.8624	0.889
FBgn0003889	0.9976	0.9995	0.9988	0.0793	0.9584	0.8996	0.9701	0.7135	0.9891	0.8984	0.9998	0.9992	0.9999	0.8666	0.8117	0.9661	0.9548	0.6375	0.6883	0.8646	0.3685	0.9384	0.9994	0.9325	0.9191	0.999	0.5874	0.7224	0.9991	0.9964	0.9457	1	0.9985	0.8234	0.9999	0.881	0.9994	0.9619	0.7868	0.5981
FBgn0003890	0.9976	0.9995	0.9988	1e-04	0.9621	0.895	0.9583	0.831	0.9891	0.829	0.9998	0.9992	0.9999	0.7756	0.7932	0.9175	0.9941	0.9647	0.7332	0.5317	0.2625	0.9335	0.9994	0.879	0.9868	0.999	0.4005	0.9982	0.9991	0.4087	0.2597	1	0.9985	0.9996	0.9999	0.7387	0.9994	0.8034	0.995	0.0182
FBgn0003891	0.9976	0.9995	0.9988	0.0045	0.9618	0.895	0.9292	0.8689	0.9891	0.6686	0.9998	0.9992	0.9999	0.7405	0.9189	0.9921	0.8159	0.8424	0.9727	0.9304	0.0316	0.8573	0.9994	0.9177	0.9974	0.999	0.9139	0.8425	0.9991	0.5397	0.5984	1	0.9985	0.9996	0.9999	0.8364	0.9994	0.6523	0.9227	0.7683
FBgn0003892	0.9976	0.9995	0.9988	0.467	0.9584	0.5889	0.614	0.7771	0.9891	0.9637	0.9998	0.9992	0.9999	0.9784	0.77	0.7158	0.54	0.6225	0.7636	0.7969	0.3566	0.8455	0.9994	0.8249	0.9928	0.999	0.649	0.6368	0.9991	0.8122	0.919	1	0.9985	0.9996	0.9999	0.6998	0.9994	0.9294	0.2027	0.9995
FBgn0003896	0.9976	0.9995	0.9988	0.307	0.9584	0.895	0.5461	0.968	0.9891	0.9377	0.9998	0.9992	0.9999	0.777	0.9905	0.8104	0.9402	0.4606	0.7151	0.8257	0.1937	0.9657	0.9994	0.9845	0.989	0.999	0.6452	0.8856	0.9991	0.1318	0.7155	1	0.9985	0.9996	0.9999	0.755	0.9994	0.9504	0.796	0.1598
FBgn0003900	0.9976	0.9995	0.9988	0.8338	0.8842	0.9103	0.3212	0.9423	0.9891	0.7076	0.9998	0.9992	0.9999	0.841	0.9814	0.9068	0.9784	0.8374	0.6238	0.6138	0.9279	0.7372	0.9994	0.9853	0.9781	0.999	0.0053	0.7813	0.9991	0.9189	0.957	1	0.9985	0.9996	0.9999	0.9995	0.9994	0.9391	0.9623	0.9844
FBgn0003941	0.9976	0.9995	0.9988	3e-04	0.9859	0.8809	0.7568	0.8186	0.9891	0.3619	0.9998	0.9992	0.9999	0.3641	0.5409	0.7125	0.666	0.8907	0.3802	0.9141	0.4462	0.8422	0.9994	0.9202	0.9974	0.999	0.8966	0.692	0.9991	0.3769	0.6108	1	0.9985	0.9996	0.9999	0.8491	0.9994	0.9969	0.7209	0.5004
FBgn0003942	0.9976	0.9995	0.9988	0.0137	0.9939	0.9092	0.3697	0.8089	0.9891	0.4446	0.9998	0.9992	0.9999	0.4181	0.5409	0.7076	0.6967	0.8889	0.292	0.9762	0.0997	0.826	0.9994	0.9632	0.9974	0.999	0.8762	0.6123	0.9991	0.6492	0.6195	1	0.9985	0.9996	0.9999	0.7452	0.9994	0.9743	0.9191	0.5689
FBgn0003943	0.9976	0.9995	0.9988	0.2486	0.9584	0.9732	0.2561	0.7555	0.9891	0.9677	0.9998	0.9992	0.9999	0.8945	0.7549	0.7125	0.868	0.6539	0.1548	0.7363	0.6805	0.4846	0.9994	0.9592	0.9839	0.999	0.6438	0.3877	0.9991	0.1481	0.337	1	0.9985	0.9996	0.9999	0.984	0.9994	0.8662	0.7063	0.5781
FBgn0003944	0.9976	0.9995	0.9988	0.0159	0.9641	0.9945	0.6537	0.6701	0.9891	0.9989	0.9998	0.9992	0.9999	0.9568	0.7908	0.898	0.9132	0.9162	0.6784	0.81	0.5167	0.8261	0.9994	0.9443	0.9816	0.999	0.9408	0.8236	0.9991	0.246	0.8271	1	0.9985	0.9996	0.9999	0.8479	0.9994	0.8034	0.8818	0.1037
FBgn0003950	0.9976	0.9995	0.9988	0.459	0.9584	0.9789	0.6541	0.7186	0.9891	0.5911	0.9998	0.7501	0.9999	0.1913	0.938	0.8141	0.8895	0.849	0.7456	0.9496	0.9734	0.7094	0.9994	0.9601	0.9976	0.999	0.5431	0.7043	0.9991	0.9397	0.6987	1	0.9985	0.9996	0.9999	0.8869	0.9994	0.9233	0.9773	0.941
FBgn0003961	0.9976	0.9995	0.9988	0.0908	0.9686	0.9341	0.6528	0.7507	0.9891	0.7503	0.9998	0.9992	0.9999	0.091	0.6851	0.9175	0.9642	0.7776	0.9764	0.9857	0.6145	0.8883	0.9994	0.9915	0.5273	0.999	0.9818	0.9769	0.9991	0.6326	0.9199	1	0.9985	0.9996	0.9999	0.993	0.9994	0.8113	0.6922	0.6879
FBgn0003963	0.9976	0.9995	0.9988	0.6276	0.9596	0.9556	0.6689	0.9217	0.9891	0.5355	0.9998	0.9992	0.9999	0.9738	0.9961	0.9881	0.814	0.175	0.828	0.8938	0.5252	0.7216	0.9994	0.9726	0.9816	0.999	0.7897	0.9191	0.9991	0.9235	0.2379	1	0.9985	0.9996	0.9999	0.8698	0.9994	0.9032	0.2467	0.8958
FBgn0003964	0.9976	0.9995	0.9988	0.0096	0.9584	0.9157	0.4841	0.7186	0.9891	0.585	0.9998	0.9992	0.9999	0.9279	0.5409	0.7125	0.9573	0.8642	0.9749	0.8017	0.2297	0.8971	0.9994	0.9416	0.9816	0.999	0.5235	0.9497	0.9991	0.7919	0.3679	1	0.9985	0.9996	0.9999	0.9024	0.9994	0.8811	0.6653	0.102
FBgn0003965	0.9976	0.9995	0.9988	0	0.9584	0.9103	0.7915	0.7118	0.993	0.9956	0.9998	0.9992	0.9999	0.7038	0.9326	0.9179	0.8408	0.7535	0.8109	0.7404	0.4561	0.8561	0.9994	0.9373	0.9816	0.999	0.8706	0.5979	0.9991	0.3821	0.9286	1	0.9985	0.9996	0.9999	0.7903	0.9994	0.9931	0.8098	0.0106
FBgn0003969	0.9976	0.9995	0.9988	0.0033	0.9686	0.9732	0.9489	0.6701	0.9891	0.9644	0.9998	0.9992	0.9999	0.8398	0.6202	0.9786	0.9978	0.8973	0.823	0.5352	0.0502	0.9074	0.9994	0.9326	0.9839	0.999	0.2835	0.9894	0.9991	0.4186	0.7537	1	0.9985	0.9762	0.9999	0.8625	0.9994	0.8113	0.7414	0.1738
FBgn0003975	0.9976	0.9995	0.9988	0.0202	0.9584	0.9859	0.5377	0.9228	0.9891	0.6494	0.9998	0.9992	0.9999	0.1676	0.8429	0.3513	0.8737	0.5241	0.6566	0.9654	0.9691	0.9076	0.9994	0.737	0.9756	0.999	0.6172	0.6415	0.9991	0.7429	0.5596	1	1	0.9996	0.9999	0.9687	0.9994	0.8599	0.7778	0.5613
FBgn0003977	0.9976	0.9995	0.9988	0.5095	0.9738	0.9015	0.9509	0.7121	0.9891	0.983	0.9998	0.9992	0.9999	0.9587	0.9956	0.8904	0.9503	0.9941	0.7119	0.9147	0.875	0.8529	0.9994	0.9726	0.9649	0.8827	0.0884	0.9716	0.9991	0.6642	0.9172	1	0.9985	0.9996	0.9999	0.7027	0.9994	0.9533	0.3946	0.3734
FBgn0003978	0.9976	0.9995	0.9988	0.8438	0.9584	0.9007	0.6408	0.8364	0.9891	0.8492	0.9998	0.9992	0.9999	0.5332	0.7634	0.6543	0.7801	0.9956	0.8418	0.9035	0.9796	0.9872	0.9994	0.05	0.9974	0.999	0.9677	0.7032	0.9991	0.8484	0.7053	1	0.9985	0.9996	0.9999	0.7958	0.9994	0.6956	0.847	0.4084
FBgn0003979	0.9976	0.9995	0.9988	0.1692	0.9552	0.907	0.7365	0.8273	0.9891	0.7824	0.9998	0.9992	0.9999	0.2632	0.7894	0.9641	0.9392	0.9678	0.2952	0.772	0.6249	0.6898	0.9994	0.916	0.9816	0.999	0.9262	0.701	0.9991	0.901	0.4089	1	0.9985	0.9996	0.9999	0.984	0.9994	0.8811	0.7926	0.5048
FBgn0003980	0.9991	0.9995	0.9988	0.2047	0.9584	0.895	0.8141	0.962	0.9891	0.6065	0.9998	0.9992	0.9999	0.0946	0.9416	0.9761	0.9181	0.8622	0.6687	0.8252	0.9517	0.8799	0.9994	0.9638	0.9781	0.999	0.6253	0.6919	0.9991	0.8094	0.5773	1	0.9985	0.9996	0.9999	0.9472	0.9994	0.8477	0.9807	0.3928
FBgn0003983	0.9976	0.9995	0.9988	0.1032	0.9584	0.9103	0.9778	0.9558	0.9891	0.7503	0.9998	0.9992	0.9999	0.4507	0.7096	0.9569	0.9866	0.9854	0.1169	0.937	0.9863	0.6129	0.9994	0.996	0.9816	0.999	0.8052	0.7098	0.9991	0.7322	0.6532	1	0.9985	0.9996	0.9999	0.94	0.9994	0.815	0.8376	0.5692
FBgn0003984	0.9976	0.9995	0.9988	0.7308	0.9586	0.9341	0.8993	0.9261	0.9891	0.9272	0.9998	0.9992	0.9999	0.689	0.9861	0.8871	0.8603	0.849	0.8772	0.9758	0.3666	0.9922	0.9994	0.9177	0.9816	0.999	0.5968	0.9561	0.9991	0.1615	0.9554	1	0.9985	0.9996	0.9999	0.9373	0.9994	0.9032	0.8035	0.2589
FBgn0003996	0.9976	0.9995	0.9988	0.9404	0.9584	0.9254	0.4033	0.04	0.9891	0.2369	0.9998	0.9992	0.9999	0.1868	0.8579	0.9652	0.7398	0.691	0.803	0.7969	0.9708	0.8629	0.9994	0.8412	0.9907	0.999	0.9349	0.8694	0.9991	0.4951	0.078	1	0.9985	0.9996	0.9999	0.8673	0.9994	0.8425	0.5612	0.7863
FBgn0003997	0.9976	0.9995	0.9988	0.8646	0.959	0.9449	0.6498	0.9858	0.9891	0.9672	0.9998	0.9992	0.9999	0.9912	0.8153	0.9462	0.9278	0.9654	0.6555	0.7441	0.2145	0.8566	0.9994	0.8866	0.9839	0.999	0.6527	0.828	0.9991	0.8408	0.4152	1	0.9985	0.8044	0.9999	0.748	0.9994	0.8113	0.7114	0.1726
FBgn0004003	0.9976	0.9995	0.9988	0.0484	0.9584	0.5554	0.9622	0.9264	0.993	0.6571	0.9998	0.9992	0.9999	0.7618	0.9344	0.917	0.9595	0.9919	0.7563	0.8349	0.6106	0.9662	0.9994	0.9325	0.9974	0.999	0.333	0.8102	0.9991	0.2551	0.7866	1	0.9985	0.8849	0.9999	0.755	0.9994	0.9385	0.548	0.0063
FBgn0004009	0.9976	0.9995	0.9988	0.3307	0.9817	0.962	0.7258	0.9703	0.9891	0.7477	0.9998	0.9992	0.9999	0.6545	0.998	0.8888	0.7782	0.9439	0.9282	0.5415	0.1617	0.9283	0.9994	0.9996	0.9868	0.999	0.7194	0.7516	0.9991	0.771	0.8926	1	0.9985	0.9996	0.9999	0.8446	0.9994	0.8113	0.9557	0.7029
FBgn0004028	0.9976	0.9995	0.9988	2e-04	0.9882	0.9818	0.5554	0.9332	0.9891	0.6806	0.9998	0.9992	0.9999	0.7584	0.9797	0.9647	0.8871	0.761	0.6132	0.411	0.0365	0.5746	0.9994	0.8855	0.9854	0.999	0.6089	0.98	0.9991	0.5412	0.7053	1	0.9985	0.9996	0.9999	0.5555	0.9994	0.8316	0.8917	0.3766
FBgn0004034	0.9976	0.9995	0.9988	0.3354	0.9778	0.9673	0.778	0.9789	0.9891	0.983	0.9998	0.9992	0.9999	0.5357	0.7049	0.8942	0.9222	0.8606	0.5592	0.9287	0.4775	0.9238	0.9994	0.9634	0.9612	0.999	0.6261	0.8468	0.9991	0.9582	0.553	1	0.9985	0.3525	0.9999	0.9915	0.9994	0.8861	0.9339	0.3124
FBgn0004045	0.9976	0.9995	0.9988	0	0.9809	0.9157	0.856	0.8475	0.9891	0.8059	0.9998	0.9992	0.9999	0.0682	0.8313	0.976	0.9523	0.9003	0.9836	0.9291	0.6405	0.9633	0.9994	0.9984	0.989	0.999	0.9477	0.7098	0.9991	0.4122	0.306	1	0.9985	0.9996	0.9999	0.9472	0.9994	0.8811	0.9773	0.5281
FBgn0004047	0.9976	0.9995	0.9988	0	0.9776	0.8812	0.8359	0.809	0.993	0.5	0.9998	0.9992	0.9999	0.217	0.7908	0.8867	0.8688	0.7571	0.6687	0.9927	0.6013	0.851	0.9994	0.9942	0.9839	0.999	0.714	0.8498	0.9991	0.3341	0.6409	1	0.9985	0.9996	0.9999	0.8313	0.9994	0.9233	0.9885	0.8243
FBgn0004049	0.9976	0.9995	0.9988	8e-04	0.9948	0.9602	0.9191	0.7893	0.9891	0.923	0.9998	0.9992	0.9999	0.9967	0.7279	0.9018	0.9628	0.9049	0.7459	0.6162	0.6306	0.9624	0.9994	0.8129	0.9816	0.999	0.6945	0.8556	0.9991	0.7608	0.2234	1	0.9985	0.9996	0.9999	0.874	0.9994	0.9882	0.9836	0.0505
FBgn0004050	0.9976	0.9995	0.9988	0.2915	0.9776	0.9165	0.5291	0.8565	0.9891	0.6572	0.9998	0.9992	0.9999	0.4945	0.5409	0.6471	0.9801	0.7566	0.5886	0.8886	0.4842	0.4493	0.9994	0.9915	0.9816	0.999	0.6046	0.4637	0.9991	0.1372	0.9928	1	0.9985	0.9996	0.9999	0.8808	0.9994	0.8113	0.6636	0.148
FBgn0004053	0.9976	0.9995	0.9988	0.0889	0.9584	0.9644	0.9941	0.8781	0.9891	0.9636	0.9998	0.9992	0.9999	0.9881	0.7908	0.8853	0.7621	0.8606	0.5582	0.9948	0.476	0.7936	0.9994	0.8335	0.9894	0.999	0.8762	0.6758	0.058	0.3266	0.8017	1	0.9985	0.9996	0.9999	0.9107	0.9994	0.9507	0.8562	0.9788
FBgn0004055	0.9976	0.9995	0.9988	0.7762	0.9689	0.9817	0.8804	0.9682	0.9891	0.3094	0.9998	0.9992	0.9999	0.8565	0.5984	0.7621	0.6811	0.8695	0.8677	0.6198	0.277	0.9897	0.9994	0.9265	0.9974	0.999	0.4099	0.6345	0.9991	0.744	0.4395	1	0.9985	0.9996	0.9999	0.881	0.9994	0.8827	0.7778	0.2679
FBgn0004057	0.9976	0.9995	0.9988	0.0094	0.9585	0.9948	0.5494	0.7118	0.9891	0.9039	0.9998	0.9992	0.9999	0.5437	0.5984	0.6834	0.8019	0.833	0.7691	0.979	0.1374	0.7955	0.9994	0.884	0.9816	0.999	0.5968	0.4637	0.9991	0.565	0.758	1	0.9985	0.9996	0.9999	0.7723	0.9994	0.8856	0.7472	0.5448
FBgn0004066	0.9976	0.9995	0.9988	0.6854	0.9584	0.9235	0.6455	0.9296	0.9891	0.4196	0.9998	0.9992	0.9999	0.9169	0.7389	0.9353	0.9355	0.9412	0.4416	0.8781	0.1109	0.86	0.9994	0.8412	0.7759	0.999	0.9272	0.5704	0.9991	0.2361	0.8405	1	0.9985	0.9996	0.9999	0.943	0.9994	0.8195	0.6866	0.4084
FBgn0004087	0.9976	0.9995	0.9988	0.1145	0.9589	0.9516	0.4614	0.7517	0.9954	0.9303	0.9998	0.9992	0.9999	0.305	0.5896	0.64	0.6708	0.87	0.6433	0.8047	0.9072	0.784	0.9994	0.8937	0.9974	0.999	0.858	0.8236	0.9991	0.7614	0.8728	1	0.9985	0.9996	0.9999	0.8312	0.9994	0.8362	0.861	0.6881
FBgn0004101	0.9976	0.9995	0.9988	0.6426	0.9584	0.9007	0.2638	0.8079	0.9891	0.6187	0.9998	0.9992	0.9999	0.6554	0.6773	0.9689	0.9304	0.8787	0.4297	0.6306	0.4596	0.8002	0.9994	0.8249	0.9781	0.999	0.9573	0.965	0.9991	0.7677	0.3295	1	0.9985	0.9996	0.9999	0.9185	0.9994	0.9602	0.7235	0.244
FBgn0004102	0.9976	0.9995	0.9988	0.0052	0.9584	0.9786	0.9184	0.949	0.993	0.9648	0.9998	0.9992	0.9999	0.9049	0.8894	0.951	0.8922	0.9675	0.9166	0.8864	0.5251	0.8529	0.9994	0.9853	0.9816	0.999	0.3045	0.5072	0.9991	0.8213	0.9805	1	0.9985	0.9996	0.9999	0.7539	0.9994	0.8827	0.3575	0.5629
FBgn0004103	0.9976	0.9995	0.9988	0.5594	0.9584	0.9432	0.6762	0.984	0.9891	0.6806	0.9998	0.9992	0.9999	0.6142	0.7615	0.6471	0.5013	0.6539	0.7034	0.6778	0.7548	0.751	0.9994	0.999	0.9839	0.999	0.3659	0.4321	0.9991	0.5618	0.2786	1	0.9985	0.9544	0.9999	0.878	0.9994	0.8592	0.3926	0.9879
FBgn0004106	0.9976	0.9995	0.9988	0.0438	0.9663	0.9109	0.8373	0.9795	0.9891	0.9672	0.9998	0.9992	0.9999	0.5957	0.8675	0.9055	0.7968	0.7177	0.9714	0.8462	0.359	0.9201	0.9994	0.9825	0.9839	0.999	0.6119	0.7256	0.9991	0.861	0.429	1	0.9985	0.9996	0.9999	0.9234	0.9994	0.9504	0.9848	0.2931
FBgn0004107	0.9976	0.9995	0.9988	0.1588	0.9653	0.9546	0.4863	0.8681	0.9967	0.711	0.9998	0.9992	0.9999	0.6006	0.7566	0.6471	0.814	0.5275	0.6382	0.411	0.7128	0.9657	0.9994	0.8335	0.9816	0.999	0.6419	0.9924	0.9991	0.0188	0.422	1	0.9985	0.9996	0.9999	0.9687	0.9994	0.9391	0.7209	0.0287
FBgn0004108	0.9976	0.9995	0.9988	0.2774	0.9596	0.895	0.5126	0.8477	0.9891	0.8202	0.9998	0.9992	0.9999	0.6383	0.7259	0.9073	0.7801	0.8017	0.5667	0.9578	0.5442	0.9499	0.9994	0.9045	0.9893	0.999	0.0049	0.6208	0.3808	0.9397	0.1496	1	0.9985	0.9996	0.9999	0.9504	0.9994	0.8844	0.7849	0.9983
FBgn0004117	0.9976	0.9995	0.9988	0	0.9673	0.9888	0.6127	0.9542	0.9891	0.7934	0.9998	0.9992	0.9999	0.9049	0.9105	0.9175	0.9784	0.8601	0.8124	0.3601	0.1044	0.7955	0.9994	0.8506	0.9849	0.999	0.7094	0.955	0.9991	0.5476	0.6561	1	0.9985	0.9996	0.9999	0.3641	0.9994	0.8132	0.6371	0.4706
FBgn0004118	0.9976	0.9995	0.9988	0.4156	0.9663	0.9762	0.9435	0.7914	0.9891	0.9489	0.9998	0.9992	0.9999	0.5733	0.933	0.9759	0.8144	0.5163	0.7791	0.56	0.3608	0.9659	0.9994	0.9495	0.9649	0.4724	0.7001	0.8423	0.9991	0.7637	0.2572	1	1	0.9996	0.9999	0.7825	0.9994	0.9117	0.9952	0.1429
FBgn0004132	0.9976	0.9995	0.9988	0.0465	0.9589	0.8996	0.9191	0.9512	0.9948	0.617	0.9998	0.9992	0.9999	0.8164	0.8635	0.8288	0.7996	0.9919	0.1777	0.6306	0.6096	0.8573	0.9994	0.8315	0.9781	0.999	0.654	0.6919	0.9991	0.9275	0.4104	1	0.9985	0.9996	0.9999	0.8898	0.9994	0.8113	0.7265	0.8502
FBgn0004133	0.9976	0.9995	0.9988	0.0019	0.9853	0.9148	0.6595	0.9044	0.9891	0.5623	0.9998	0.9992	0.9999	0.744	0.9473	0.9073	0.8161	0.7914	0.9477	0.8845	0.3312	0.7922	0.9994	0.9889	0.989	0.999	0.8845	0.9412	0.9991	0.3727	0.3117	1	0.9985	0.9996	0.9999	0.9475	0.9994	0.9959	0.9669	0.9964
FBgn0004167	0.9976	0.9995	0.9988	2e-04	0.9584	0.9103	0.7137	0.8392	0.9891	0.9961	0.9998	0.9992	0.9999	0.598	0.9965	0.6767	0.7782	0.7	0.505	0.8347	0.5736	0.9353	0.9994	0.9698	0.9854	0.999	0.8316	0.869	0.9991	0.3668	0.9105	1	0.9985	0.9996	0.9999	0.5441	0.9994	0.8316	0.8703	0.9528
FBgn0004168	0.9976	0.9995	0.9988	0.2175	0.9686	0.8737	0.9534	0.9862	0.9891	0.9236	0.9998	0.9992	0.9999	0.3112	0.8118	0.8577	0.6325	0.4252	0.3341	0.848	0.9618	0.765	0.9994	0.9928	0.9974	0.999	0.8868	0.2323	0.9991	0.8178	0.8241	1	0.9985	0.9996	0.9999	0.9185	0.9994	0.9391	0.7694	0.1876
FBgn0004169	0.9976	0.9995	0.9988	1e-04	0.9584	0.9224	0.9213	0.9916	0.9891	0.824	0.9998	0.9992	0.9999	0.5541	0.9767	0.9204	0.8144	0.4914	0.6761	0.2529	0.1637	0.9852	0.9994	0.8315	0.9974	0.999	0.4255	0.7427	0.9991	0.8086	0.5021	1	0.9985	0.9996	0.9999	0.5175	0.9994	0.9391	0.9005	0.5171
FBgn0004171	0.9976	0.9995	0.9988	0.8894	0.7222	0.9102	0.9901	0.6701	0.9891	0.9648	0.9998	0.9992	0.9999	0.6436	0.91	0.9073	0.9781	0.9652	0.828	0.7787	0.6153	0.9553	0.9994	0.8704	0.9816	0.999	0.9596	0.7395	0.9991	0.746	0.7152	1	0.9985	0.9996	0.9999	0.8491	0.9994	0.8251	0.9395	0.882
FBgn0004172	0.9976	0.9995	0.9988	0.3079	0.9469	0.9862	0.7893	0.7006	0.9891	0.9251	0.9998	0.9992	0.9999	0.7963	0.8018	0.9852	0.9912	0.9901	0.8399	0.9147	0.0816	0.9404	0.9994	0.8818	0.9816	0.1884	0.5726	0.8663	0.9991	0.6194	0.7916	1	0.9999	0.9996	0.9999	0.9515	0.9994	0.8905	0.5269	0.5351
FBgn0004174	0.9976	0.9995	0.9988	0.4349	0.9539	0.895	0.4796	0.6701	0.9891	0.5251	0.9998	0.9992	0.9999	0.2781	0.9805	0.8717	0.9095	0.8641	0.3312	0.9209	0.0065	0.8213	0.9994	0.9273	0.999	0.999	0.9733	0.6412	0.9991	0.1874	0.7593	1	0.9985	0.9996	0.9999	0.9642	0.9994	0.9179	0.9369	0.648
FBgn0004177	0.9976	0.9995	0.9988	0.4549	0.9593	0.8996	0.3641	0.9347	1e-04	0.585	0.9998	0.9992	0.9999	0.3588	0.5896	0.6471	0.8481	0.9631	0.7658	0.8349	0.5621	0.7691	0.9994	0.9611	0.9839	0.999	0.661	0.4923	0.9991	0.3973	0.9633	1	0.9985	0.9996	0.9999	0.8662	0.9994	0.9096	0.6166	0.5442
FBgn0004179	0.9976	0.9995	0.9988	1e-04	0.993	0.9662	0.9778	0.9343	0.993	0.865	0.9998	0.9992	0.9999	0.5539	0.8888	0.6732	0.519	0.3476	0.7929	0.6378	0.3652	0.968	0.9994	0.9634	0.9816	0.999	0.9136	0.6797	0.9991	0.7048	0.8323	1	0.9985	0.89	0.9999	0.9494	0.9994	0.9959	0.5949	0.8958
FBgn0004181	0.9976	0.9999	0.9988	0.4745	0.8717	0.9877	0.8959	0.7006	0.9891	0.9637	0.9998	0.5381	0.9999	0.8499	0.6151	0.8276	0.9435	0.9713	0.8846	0.9424	0.1584	0.8799	0.9994	0.9225	0.9054	0.999	0.9356	0.6345	0.1571	0.9841	0.1765	1	1	0.9996	0.9999	0.8481	0.9994	0.8811	0.8891	0.4689
FBgn0004197	0.9976	0.9995	0.9988	0.2571	0.9584	0.9903	0.2205	0.8251	0.9891	0.9732	0.9998	0.9992	0.9999	0.5523	0.9356	0.9757	0.9378	0.8788	0.6604	0.565	0.9826	0.765	0.9994	0.9408	0.9418	0.999	0.7705	0.7253	0.9991	0.4905	0.8798	1	0.9985	0.9996	0.9999	0.8477	0.9994	0.988	0.9646	0.6048
FBgn0004198	0.9976	0.9995	0.9988	0.016	0.9817	0.9602	0.9575	0.8962	0.993	0.7912	0.9998	0.9992	0.9999	0.4248	0.6691	0.7589	0.7996	0.2299	0.3823	0.8955	0.8208	0.9682	0.9994	0.999	0.9458	0.999	0.661	0.7104	0.9991	0.7728	0.9182	1	0.9985	0.9996	0.9999	0.6802	0.9994	0.8113	0.9529	0.5585
FBgn0004227	0.9976	0.9995	0.9988	0.0281	0.9584	0.9143	0.3181	0.7118	0.9891	0.5032	0.9998	0.9992	0.9999	0.4363	0.5409	0.6471	0.618	0.8947	0.5002	0.6972	0.2626	0.7882	0.9994	0.8937	0.9839	0.999	0.7678	0.4152	0.9991	0.3067	0.9715	1	0.9985	0.9996	0.9999	0.8332	0.9994	0.8338	0.9993	0.3505
FBgn0004228	0.9976	0.9995	0.9988	0.9913	0.9726	0.8996	0.6838	0.8075	0.9891	0.6872	0.9998	0.9992	0.9999	0.5336	0.5409	0.6543	0.8694	0.2537	0.644	0.8952	0.3552	0.9384	0.9994	0.8818	0.9907	0.999	0.5996	0.9791	0.9991	0.8213	0.6409	1	0.9985	0.9996	0.9999	0.92	0.9994	0.7339	0.9483	0.236
FBgn0004237	0.9976	0.9995	0.9988	0.0412	0.9584	0.9268	0.3484	0.7507	0.9891	0.6879	0.9998	0.9992	0.9999	0.8875	0.5647	0.6471	0.7552	0.9669	0.268	0.9459	0.0359	0.4937	0.9994	0.9634	0.9974	0.999	0.4905	0.5309	0.9991	0.5709	0.9554	1	0.9985	0.9996	0.9999	0.8479	0.9994	0.7865	0.8857	0.5055
FBgn0004240	0.9976	0.9995	0.9988	0.9484	0.9776	0.9887	0.9778	0.9332	0.993	0.829	0.9998	0.9992	0.0037	0.7236	0.953	0.7768	0.9344	0.3317	0.6399	0.7509	0.7073	0.8964	0.9994	1	0.9974	0.999	0.8045	0.7981	0.9991	0.9727	0.961	1	0.2515	0.9996	0.9999	0.9642	0.9994	0.86	0.8818	0.4682
FBgn0004242	0.9976	0.9995	0.9988	0	0.9584	0.9432	0.6832	0.8656	0.9891	0.9723	0.9998	0.9992	0.9999	0.8416	0.9987	0.9569	0.8076	0.4546	0.6766	0.9269	0.4474	0.9208	0.9994	0.9726	0.9532	0.999	0.7297	0.8597	0.9991	0.6948	0.8566	1	0.9985	0.9996	0.9999	0.8625	0.9994	0.7362	0.7771	0.3206
FBgn0004244	0.9976	0.9995	0.9988	0.001	0.9668	0.9948	0.9758	0.8905	0.9891	0.9017	0.9998	0.9992	0.9999	0.7781	0.9982	0.7899	0.7852	0.2065	0.7726	0.9864	0.6174	0.931	0.9994	0.9766	0.9756	0.999	0.6678	0.6845	0.9991	0.6466	0.9508	1	0.9985	0.9996	0.9999	0.8608	0.9994	0.8113	0.3883	0.1879
FBgn0004359	0.9976	0.9995	0.9988	0.274	0.9663	0.8447	0.4181	0.8392	0.9891	0.9636	0.9998	0.9992	0.9999	0.744	0.9227	0.9614	0.9841	0.89	0.8969	0.9758	0.7891	0.9662	0.9994	0.9698	0.9974	0.999	0.8748	0.575	0.9991	0.036	0.7216	1	0.9985	0.9996	0.9999	0.9313	0.9994	0.9391	0.6564	0.2834
FBgn0004360	0.9991	0.9999	0.9988	0.9322	0.9853	0.8809	0.9973	0.9965	0.9891	0.8001	0.9998	0.9992	0.9999	0.3118	0.9344	0.7153	0.9435	0.9294	0.4253	0.667	0.9611	0.6792	0.9994	0.9645	0.9365	0.999	0.9464	0.7678	0.9991	0.2271	0.5151	1	0.9985	0.999	0.9999	0.7723	0.9994	0.9538	0.5051	0.2115
FBgn0004362	0.9976	0.9995	0.9988	0.0169	0.9641	0.881	0.3717	0.8477	0.9891	0.5251	0.9998	0.9992	0.9999	0.6576	0.5409	0.6662	0.8805	0.9654	0.5397	0.8962	0.0558	0.513	0.9994	0.9912	0.9868	0.999	0.8053	0.5372	0.9991	0.2711	0.9522	1	0.9985	0.9996	0.9999	0.8472	0.9994	0.8355	0.89	0.1512
FBgn0004363	0.9976	0.9999	0.9988	0	0.9853	0.9109	0.724	0.7673	0.9955	0.9716	0.9998	0.9992	0.9999	0.7006	0.6427	0.9894	0.8449	0.9654	0.8379	0.7854	0.3406	0.9166	0.9994	0.8818	0.9974	0.999	0.8665	0.8108	0.9991	0.8808	0.3698	1	0.9985	0.9996	0.9999	0.7131	0.9994	0.8389	0.8429	0.4715
FBgn0004364	0.9976	0.9995	0.9995	0.0872	0.9756	0.6564	0.8385	0.7673	0.9891	0.8462	0.9998	0.9992	0.9999	0.7339	0.6766	0.727	0.8923	0.9294	0.4242	0.9379	0.1936	0.6679	0.9994	0.8249	0.9781	0.999	0.8423	0.8501	0.9991	0.1731	0.5495	1	0.9985	0.9996	0.9999	0.9569	0.9994	0.7821	0.8948	0.0757
FBgn0004367	0.9976	0.9995	0.9988	0.0244	0.9817	0.9341	0.9414	0.7077	0.9891	0.8791	0.9998	0.9992	0.9999	0.4417	0.8429	0.8636	0.9315	0.828	0.3826	0.9965	0.7949	0.9091	0.9994	0.8112	0.9961	0.999	0.6106	0.8562	0.9991	0.7749	0.0343	1	0.9985	0.9996	0.9999	0.7539	0.9994	0.8876	0.9903	0.1078
FBgn0004368	0.9976	0.9995	0.9988	0	0.9596	0.9662	0.6577	0.6829	0.9891	0.8527	0.9998	0.9992	0.9999	0.9568	0.5441	0.9928	0.8726	0.9654	0.5794	0.8558	0.2842	0.9852	0.9994	0.9171	0.9974	0.999	0.8074	0.7253	0.9991	0.5927	0.3859	1	1	0.9996	0.9999	0.748	0.9994	0.892	0.8432	0.2739
FBgn0004369	0.9976	0.9999	0.9988	0.0796	0.9736	0.9439	0.4367	0.1215	0.9891	0.631	0.9998	0.9992	0.9999	0.992	0.5504	0.797	0.3964	0.4634	0.4421	0.7034	0.5459	0.8766	0.9994	0.999	0.9816	0.999	0.9615	0.8835	0.9991	0.6521	0.9506	1	0.9985	0.9996	0.9999	0.9047	0.9994	0.913	0.3707	0.7574
FBgn0004370	0.9976	0.9995	0.9988	0.0013	0.9596	0.9325	0.4521	0.7661	0.993	0.586	0.9998	0.9992	0.9999	0.441	0.5885	0.7781	0.7806	0.9713	0.3312	0.9514	0.3743	0.9307	0.9994	0.9342	0.9893	0.999	0.9058	0.61	0.9991	0.801	0.7835	1	0.9985	0.9996	0.9999	0.6297	0.9994	0.9763	0.8595	0.2988
FBgn0004373	0.9976	0.9995	0.9988	1e-04	0.9948	0.9903	0.8158	0.8039	0.9891	0.8355	0.9998	0.9992	0.9999	0.7676	0.8791	0.7789	0.9095	0.8661	0.9933	0.4608	0.6695	0.4022	0.9994	0.8112	0.9781	0.999	0.6893	0.8964	0.9991	0.8548	0.1806	1	0.9985	0.9996	0.9999	0.9187	0.9994	0.9765	0.932	0.5152
FBgn0004374	0.9976	0.9995	0.9988	0.2095	0.9948	0.94	0.9938	0.9085	0.9891	0.9503	0.9998	0.9992	0.9999	0.6364	0.5873	0.7867	0.919	0.849	0.6417	0.9911	0.1075	0.5718	0.9994	0.3198	0.9974	0.999	0.2403	0.9347	0.9991	0.464	0.2657	1	0.9985	0.9996	0.9999	0.8629	0.9994	0.8362	0.5764	0.0625
FBgn0004378	0.9976	0.9995	0.9988	0.1248	0.9596	0.8996	0.5482	0.7507	0.9891	0.805	0.9998	0.9992	0.9999	0.6211	0.5409	0.7144	0.9928	0.7638	0.9727	0.7267	0.0678	0.7943	0.9994	0.9261	0.989	0.999	0.6968	0.9934	0.9991	0.6911	0.2754	1	0.9985	0.9996	0.9999	0.7027	0.9994	0.9836	0.8554	0.009
FBgn0004379	0.9976	0.9995	0.9988	0.0426	0.9663	0.8996	0.9566	0.9925	0.9891	0.9303	0.9998	0.9992	0.9999	0.9516	0.7315	0.8839	0.883	0.8315	0.6524	0.4335	0.2145	0.8566	0.9994	0.9721	0.9854	0.999	0.4042	0.7795	0.9991	0.6899	0.2417	1	0.9985	0.9996	0.9999	0.9793	0.9994	0.9487	0.934	6e-04
FBgn0004380	0.9976	0.9995	0.9988	0.3044	0.9584	0.9562	0.5744	0.9854	0.9891	0.8362	0.9998	0.9992	0.9999	0.5501	0.5677	0.6471	0.7819	0.9852	0.9735	0.7301	0.2022	0.9624	0.9994	0.9261	0.9649	0.999	0.1806	0.8487	0.9991	0.7086	0.1672	1	0.9985	0.9996	0.9999	0.9846	0.9994	0.931	0.0992	0.8587
FBgn0004381	0.9976	0.9995	0.9988	0.1127	0.9584	0.6373	0.997	0.7838	0.9891	0.6033	0.9998	0.9992	0.9999	0.5941	0.896	0.8155	0.8908	0.6249	0.6598	0.6281	0.168	0.9583	0.9994	0.9435	0.9974	0.999	0.122	0.6331	0.9991	0.7476	0.107	1	0.9985	0.9996	0.9999	0.8234	0.9994	0.7554	0.7958	0.2345
FBgn0004387	0.9976	0.9999	0.9988	0.1098	0.9754	0.9602	0.979	0.7507	0.9891	0.9497	0.9998	0.9992	0.9999	0.8483	0.5505	0.8104	0.8694	0.5663	0.2482	0.7305	0.1211	0.6679	0.9994	0.9634	0.9865	0.999	0.8202	0.7509	0.9991	0.7777	0.0253	1	0.9985	0.9877	0.9999	0.8317	0.9994	0.9381	0.6485	0.2664
FBgn0004390	0.9976	0.9995	0.9988	6e-04	0.981	0.9109	0.9077	0.7118	0.9891	0.9749	0.9998	0.9992	0.9999	0.7415	0.7551	0.9689	0.8265	0.809	0.8272	0.5548	0.4315	0.8483	0.9994	0.8481	0.9816	0.999	0.8888	0.9194	0.9991	0.2075	0.0709	1	0.9985	0.9996	0.9999	0.7528	0.9994	0.8457	0.8554	0.0961
FBgn0004391	0.9976	0.9995	0.9988	0.0024	0.9673	0.9642	0.572	0.8251	0.9891	0.8372	0.9998	0.9992	0.9999	0.6425	0.6902	0.8586	0.8161	0.6116	0.7926	0.8047	0.1734	0.9385	0.9994	0.9177	0.9907	0.999	0.8966	0.8318	0.9991	0.4471	0.2234	1	0.9985	0.9996	0.9999	0.7547	0.9994	0.9743	0.7481	0.1352
FBgn0004394	0.9976	0.9995	0.9988	0.7267	0.9589	0.9523	0.5023	0.8944	0.9953	0.8742	0.9998	0.9992	0.9999	0.7779	0.9038	0.9985	0.9136	0.3602	0.6382	0.8558	0.5459	0.8964	0.9994	0.8987	0.9912	0.9993	0.8572	0.9264	0.9991	0.9902	0.9128	1	0.9985	0.9996	0.9999	0.8385	0.9994	0.9776	0.1299	0.7764
FBgn0004395	0.9976	0.9995	0.9988	0.0033	0.9865	0.9673	0.7108	0.8647	0.9891	0.6763	0.9998	0.9992	0.9999	0.9967	0.8304	0.9221	0.8923	0.7424	0.3363	0.4595	0.9026	0.6562	0.9994	0.8818	0.9839	0.999	0.9944	0.9274	0.9991	0.9575	0.7287	1	0.9985	0.9996	0.9999	0.5742	0.9994	0.9212	0.3387	0.9759
FBgn0004396	0.9976	0.9995	0.9988	0.133	0.9596	0.4059	0.6181	0.7186	0.9891	0.8245	0.9998	0.9992	0.9999	0.9965	0.9932	0.8967	0.913	0.8319	0.8507	0.8869	0.1483	0.9188	0.9994	0.9501	0.9535	0.999	0.3902	0.7126	0.9991	0.4594	0.9728	1	0.9985	0.9996	0.9999	0.8159	0.9994	0.6895	0.8483	0.2662
FBgn0004397	0.9976	0.9995	0.9988	0.4984	0.9904	0.9448	0.9701	0.6224	0.9891	0.4909	0.9998	0.9992	0.9999	0.6235	0.6151	0.786	0.6811	0.6016	0.8072	0.8892	0.3244	0.8644	0.9994	0.9332	0.9191	0.999	0.6545	0.5973	0.9991	0.4618	0.6061	1	0.9985	0.9996	0.9999	0.8981	0.9994	0.965	0.728	0.6355
FBgn0004400	0.9976	0.9995	0.9988	0.2734	0.9853	0.8809	0.8117	0.9444	0.9891	0.8508	0.9998	0.9992	0.9999	0.8999	0.9415	0.9477	0.9208	0.8224	0.8944	0.4634	0.7263	0.9353	0.9994	0.8112	0.9816	0.9993	0.7441	0.4816	0.9991	0.5334	0.4005	1	0.9985	0.9996	0.9999	0.8809	0.9994	0.8034	0.966	0.0213
FBgn0004401	0.9976	0.9995	0.9988	0.0876	0.9673	0.94	0.3868	0.7118	0.9891	0.2314	0.9998	0.9992	0.9999	0.4455	0.5409	0.6471	0.887	0.9685	0.3968	0.7507	0.1745	0.5056	0.9994	0.8866	0.9781	0.999	0.9406	0.5937	0.9991	0.6392	0.8569	1	0.9985	0.9996	0.9999	0.7687	0.9994	0.7349	0.9974	0.3499
FBgn0004403	0.9976	0.9995	0.9988	0.0022	0.9584	0.9448	0.6832	0.9894	0.9897	0.89	0.9998	0.9992	0.9999	0.9639	0.8855	0.9614	0.8144	0.935	0.5714	0.2023	0.8732	0.7691	0.9994	0.8412	0.7965	0.999	0.9187	0.7498	0.9991	0.0675	0.1126	1	0.9985	0.9996	0.9999	0.9555	0.9994	0.7278	0.6843	0.9996
FBgn0004404	0.9976	0.9995	0.9988	0.001	0.9584	0.9402	0.6876	0.9443	0.993	0.6361	0.9998	0.9992	0.9999	0.6466	0.5409	0.9256	0.6967	0.89	0.9215	0.831	0.9888	0.9637	0.9994	0.9963	0.9907	0.999	0.691	0.9089	0.9991	0.021	0.1447	1	0.9985	0.9996	0.9999	0.7732	0.9994	0.8342	0.9848	0.7706
FBgn0004406	0.9976	0.9995	0.9988	0.3351	0.9584	0.9933	0.6853	0.7118	0.9891	0.6913	0.9998	0.9992	0.9999	0.9762	0.709	0.885	0.9052	0.7286	0.8031	0.719	0.1876	0.5585	0.9994	0.9325	0.9816	0.999	0.8652	0.8274	0.9991	0.7626	0.6334	1	0.9985	0.9996	0.9999	0.984	0.9994	0.8034	0.8415	0.1847
FBgn0004414	0.9976	0.9995	0.9988	0.6654	0.8717	0.9432	0.7993	0.863	0.9891	0.9195	0.9998	0.9992	0.9999	0.7591	0.7729	0.786	0.987	0.6059	0.8154	0.7271	0.7934	0.9321	0.9994	0.9393	0.656	0.999	0.8553	0.8444	0.9991	0.8787	0.1874	1	0.9985	0.9915	0.9999	0.8464	0.9994	0.8794	0.8195	0.4628
FBgn0004419	0.9976	0.9995	0.9988	0.1664	0.9694	0.9602	0.9048	0.8676	0.9961	0.245	0.9998	0.9992	0.9999	0.2126	0.7908	0.6636	0.6518	0.7821	0.2533	0.5453	0.442	0.7951	0.9994	0.8481	0.9816	0.999	0.9697	0.8486	0.9991	0.9947	0.2527	1	0.9985	0.9996	0.9999	0.7889	0.9994	0.9032	0.8624	0.8398
FBgn0004425	0.9976	0.9995	0.9988	0.6206	0.9584	0.8996	0.5843	0.8367	0.9891	0.8895	0.9998	0.9992	0.9999	0.7351	0.775	0.8075	0.8734	0.8034	0.7348	0.7726	0.6534	0.8617	0.9994	0.9168	0.9535	0.999	0.613	0.6989	0.9991	0.637	0.6409	1	0.9985	0.9564	0.9999	0.7723	0.9994	0.8701	0.6223	0.4139
FBgn0004426	0.9976	0.9995	0.9988	0.7333	0.9584	0.8888	0.5701	0.7567	0.9891	0.8177	0.9998	0.9992	0.9999	0.8464	0.8566	0.8605	0.9191	0.8583	0.8141	0.8748	0.7257	0.9016	0.9994	0.8887	0.936	0.999	0.5022	0.7034	0.9991	0.6597	0.4433	1	0.9985	0.898	0.9999	0.8385	0.9994	0.9039	0.4597	0.298
FBgn0004427	0.9976	0.9995	0.9988	0.5437	0.9584	0.8996	0.6177	0.8149	0.9891	0.9017	0.9998	0.9992	0.9999	0.6754	0.7349	0.7616	0.8394	0.774	0.672	0.7176	0.6039	0.844	0.9994	0.8996	0.9535	0.999	0.6982	0.7293	0.9991	0.6418	0.6299	1	0.9985	0.9996	0.9999	0.7653	0.9994	0.842	0.706	0.4333
FBgn0004428	0.9976	0.9995	0.9988	0.7107	0.9673	0.8996	0.6561	0.7798	0.9891	0.83	0.9998	0.9992	0.9999	0.6968	0.749	0.7934	0.8839	0.776	0.7448	0.8353	0.6143	0.8533	0.9994	0.948	0.8716	0.999	0.7608	0.8102	0.9991	0.5312	0.4522	1	0.9985	0.9996	0.9999	0.7825	0.9994	0.8847	0.6022	0.3822
FBgn0004429	0.9976	0.9995	0.9988	0.3976	0.9999	0.9792	0.6875	0.6369	0.9891	0.9894	0.9998	0.9992	0.9999	0.6329	0.7239	0.7059	0.8144	0.6651	0.8595	0.9872	0.213	0.9236	0.9994	0.8955	0.8658	0.999	0.8938	0.7313	0.9991	0.6763	0.9267	1	0.9985	0.9996	0.9999	0.687	0.9994	0.7017	0.8429	0.6746
FBgn0004430	0.9976	0.9995	0.9988	0.4845	0.837	0.5875	0.4148	0.7223	0.9891	0.8437	0.7413	0.9992	0.9999	0.7667	0.7096	0.7867	0.8908	0.8202	0.8408	0.8038	0.5696	0.9151	0.9994	0.8112	0.4546	0.999	0.6929	0.7484	0.9991	0.5196	0.4606	1	0.9985	0.9996	0.9999	0.7825	0.9994	0.8478	0.6564	0.0523
FBgn0004431	0.9976	0.9995	0.9988	0.9586	0.914	0.988	0.8778	0.6902	0.9891	0.824	0.9998	0.9992	0.9999	0.5364	0.9525	0.9925	0.5233	0	0.3133	0.831	0.0085	0.7324	0.9994	0.949	0.9816	0.999	0.9847	0.9432	0.9991	0.6521	0.7866	1	0.9985	0.9996	0.9999	0.8469	0.9994	0.9597	0.723	0.4674
FBgn0004432	0.9976	0.9995	0.9988	0.0042	0.9584	0.9432	0.873	0.7893	0.9891	0.7628	0.9998	0.9992	0.9999	0.7487	0.8625	0.9051	0.9841	0.726	0.7306	0.5013	0.6212	0.9078	0.9994	0.8866	0.9816	0.999	0.5429	0.5549	0.9991	0.0845	0.3423	1	0.9985	0.9996	0.9999	0.7687	0.9994	0.8132	0.6261	0.8071
FBgn0004435	0.9976	0.9995	0.9988	0.8804	0.9584	0.9292	0.4897	0.7931	0.9891	0.7986	0.9998	0.9992	0.9999	0.9409	0.6749	0.9061	0.9904	0.2537	0.5286	0.588	0.2162	0.6293	0.9994	0.9567	0.9781	0.999	0.8687	0.9369	0.9991	0.4352	0.7188	1	0.9985	0.9996	0.9999	0.8267	0.9994	0.8034	0.5993	0.0866
FBgn0004436	0.9976	0.9995	0.9988	0.0109	0.9584	0.9662	0.4587	0.848	0.993	0.7176	0.9998	0.9992	0.9999	0.913	0.7832	0.9457	0.9257	0.303	0.5516	0.719	0.0045	0.3782	0.9994	0.9638	0.9868	0.999	0.6782	0.8866	0.9991	0.5131	0.9741	1	0.9985	0.9996	0.9999	0.8479	0.9994	0.7959	0.9433	0.4282
FBgn0004449	0.9976	0.9995	0.9988	0.0022	0.9738	0.8996	0.6832	0.9567	0.993	0.8984	0.9998	0.9992	0.9999	0.9193	0.9554	0.9194	0.7641	0.6923	0.5468	0.9304	0.5352	0.8707	0.9994	0.8862	0.991	0.999	0.9733	0.8764	0.9991	0.709	0.9329	1	0.9985	0.9996	0.9999	0.9231	0.9994	0.8113	0.7449	0.1238
FBgn0004456	0.9976	0.9995	0.9988	0.4437	0.991	0.8737	0.9778	0.921	0.9891	0.93	0.9998	0.9992	0.9999	0.7568	0.9441	0.9073	0.8035	0.2444	0.9125	0.8394	0.8869	0.8313	0.9994	0.9638	0.9618	0.999	0.9285	0.7628	0.9991	0.269	0.482	1	0.9985	0.9996	0.9999	0.3333	0.9994	0.9983	0.9859	0.2985
FBgn0004462	0.9976	0.9995	0.9988	0.0384	0.9616	0.9345	0.3697	0.7607	0.9891	0.585	0.9998	0.9992	0.9999	0.7049	0.5409	0.6662	0.8737	0.835	0.4501	0.9289	0.7153	0.4986	0.9994	0.9555	0.9888	0.999	0.759	0.7224	0.9991	0.6474	0.6631	1	0.9985	0.6244	0.9999	0.6802	0.9994	0.8781	0.5492	0.118
FBgn0004463	0.9976	0.9995	0.9988	0.7767	0.9919	0.9792	0.7093	0.7673	0.9891	0.8846	0.9998	0.9992	0.9999	0.9653	0.8475	0.9068	0.7433	0.7815	0.8921	0.5592	0.4548	0.786	0.9994	0.9634	0.9692	0.999	0.555	0.9856	0.9991	0.559	0.8463	1	0.9985	0.9996	0.9999	0.748	0.9994	0.8599	0.4338	0.7818
FBgn0004465	0.9976	0.9995	0.9988	0.0227	0.9999	0.9432	0.9846	0.7173	0.9891	0.7051	0.9998	0.9992	0.9999	0.3917	0.7624	0.6471	0.8554	0.8656	0.815	0.929	0.8139	0.931	0.9994	0.9064	0.9649	0.999	0.981	0.993	0.9991	0.279	0.2524	1	0.9985	0.9996	0.9999	0.8205	0.9994	0.8833	0.9119	0.6763
FBgn0004507	0.9976	0.9995	0.9988	0	0.9999	0.9754	0.0026	0.7118	0.9891	0.8166	0.9998	0.9992	0.9999	0.8305	0.9474	0.8967	0.8603	0.9155	0.8332	0.8149	0.5448	0.9151	0.9994	0.9296	0.9849	0.999	0.9009	0.7072	0.9991	0.6932	0.8769	1	0.9985	0.9996	0.9999	0.5633	0.9994	0.8982	0.4992	0.492
FBgn0004509	0.9976	0.9995	0.9988	2e-04	0.9585	0.9264	0.7001	0.7186	0.9897	0.7444	0.9998	0.9992	0.9999	0.4949	0.5896	0.7174	0.7357	0.7463	0.8282	0.6546	0.3382	0.9803	0.9994	0.9842	0.9816	0.999	0.9727	0.484	0.9991	0.5663	0.8771	1	0.9985	0.9996	0.9999	0.4632	0.9994	0.9296	0.6866	0.4015
FBgn0004510	0.9976	0.9995	0.9988	0.1395	0.9606	0.94	0.4796	0.8611	0.9891	0.7836	0.9998	0.9992	0.9999	0.7918	0.5409	0.64	0.7653	0.9604	0.7314	0.8656	0.4043	0.6613	0.9994	0.9082	0.9816	0.999	0.9889	0.5327	0.9991	0.9151	0.6295	1	0.9985	0.9996	0.9999	0.8169	0.9994	0.8251	0.9126	0.0604
FBgn0004511	0.9976	0.9995	0.9988	0.6184	0.9584	0.9595	0.7355	0.7673	0.9891	0.5499	0.9998	0.9992	0.9999	0.9974	0.934	0.9531	0.8164	0.9894	0.9555	0.5231	0.7451	0.9086	0.9994	0.8543	0.9649	0.999	0.8229	0.8159	0.9991	0.8307	0.9962	1	0.9985	0.9852	0.9999	0.941	0.9994	0.8651	0.8048	0.9168
FBgn0004512	0.9976	0.9995	0.9988	0.3071	0.9948	0.8996	0.7752	0.8873	0.9891	0.861	0.9998	0.9992	0.9999	0.1913	0.9699	0.7272	0.8908	0.7453	0.4143	0.2991	0.737	0.9576	0.9994	0.7367	0.9816	0.999	0.9636	0.6919	0.9991	0.8012	0.8473	1	0.9985	0.9996	0.9999	0.9969	0.9994	0.9735	0.8127	0.655
FBgn0004513	0.9976	0.9995	0.9988	0.4778	0.9754	0.8809	0.3331	0.8547	0.9891	0.9022	0.9998	0.9992	0.9999	0.5031	0.9415	0.9272	0.989	0.8814	0.6226	0.8486	0.7438	0.8776	0.9994	0.8481	0.9781	0.8757	0.7235	0.8718	0.9991	0.9573	0.8174	1	0.9985	0.9996	0.9999	0.8662	0.9994	0.6851	0.9007	0.0339
FBgn0004514	0.9976	0.9995	0.9988	0.4453	0.9589	0.988	0.9758	0.8692	0.993	0.9486	0.9998	0.9992	0.9999	0.2418	0.9344	0.6929	0.9222	0.1835	0.826	0.921	0.8977	0.9384	0.9994	0.9064	0.9893	0.999	0.5427	0.7328	0.9991	0.1956	0.9052	1	0.9985	0.9996	0.9999	0.9518	0.9994	0.8113	0.9369	0.0632
FBgn0004516	0.9976	0.9995	0.9988	0.0646	0.9906	0.9007	0.8191	0.8857	0.9891	0.9728	0.9998	0.9992	0.9999	0.4863	0.9273	0.9275	0.8603	0.4252	0.5553	0.7381	0.6257	0.9921	0.9994	0.869	0.9781	0.999	0.9408	0.8264	0.9991	0.9092	0.2672	1	0.9985	0.9996	0.9999	0.741	0.9994	0.5856	0.7154	0.2846
FBgn0004552	0.9976	0.9995	0.9988	0	0.9596	0.9887	0.9611	0.8392	0.9891	0.9022	0.9998	0.9992	0.9999	0.554	0.9861	0.9428	0.9311	0.9919	0.8763	0.9636	0.9772	0.8837	0.9994	0.8887	0.9974	0.999	0.2567	0.9818	0.9991	0.8069	0.663	1	0.9985	0.9996	0.9999	0.7723	0.9994	0.9502	0.8109	0.2985
FBgn0004556	0.9976	0.9995	0.9988	0.0961	0.9622	0.9449	0.5566	0.9534	0.9891	0.6265	0.9998	0.9992	0.9999	0.2901	0.8438	0.8104	0.7114	0.7423	0.5029	0.426	0.1322	0.8577	0.9994	0.737	0.9974	0.999	0.9872	0.9021	0.9991	0.843	0.5582	1	0.9985	0.9996	0.9999	0.9494	0.9994	0.9808	0.75	0.8333
FBgn0004567	0.9976	0.9997	0.9988	0.063	0.9596	0.9803	0.9545	0.8905	0.9891	0.9434	0.9998	0.9992	0.9999	0.8203	0.6167	0.9073	0.8669	0.8152	0.8303	0.9384	0.7941	0.9329	0.9994	0.9513	0.9756	0.999	0.7037	0.4231	0.9991	0.8193	0.7555	1	0.9985	0.9996	0.9999	0.8867	0.9994	0.8113	0.284	0.98
FBgn0004569	0.9976	0.9995	0.9988	0.3123	0.9686	0.9757	0.7651	0.821	0.993	0.6826	0.9998	0.9992	0.9999	0.9219	0.8722	0.9456	0.7752	0.6915	0.7771	0.7002	0.8466	0.9074	0.9994	0.999	0.9849	0.999	0.784	0.7756	0.9991	0.5881	0.6996	1	0.9985	0.9996	0.9999	0.7275	0.9994	0.8113	0.5543	0.4477
FBgn0004573	0.9976	0.9995	0.9988	0.648	0.9596	0.9773	0.9305	0.9758	0.9897	0.9052	0.9998	0.9992	0.9999	0.5455	0.85	0.9161	0.9583	0.9618	0.3985	0.9806	0.3068	0.927	0.9994	0.996	0.9191	0.999	0.6396	0.7313	0.9991	0.648	0.6142	1	0.9985	0.9996	0.9999	0.75	0.9994	0.9936	0.0292	0.3537
FBgn0004574	0.9976	0.9995	0.9988	0.8568	0.9589	0.9973	0.9246	0.8339	0.9891	0.9265	0.9998	0.9992	0.9999	0.7431	0.7982	0.917	0.7801	0.5355	0.7764	0.5775	0.7356	0.9819	0.9994	0.6901	0.9781	0.999	0.2141	0.7628	0.9991	0.409	0.367	1	1	0.9996	0.9999	0.783	0.9994	0.8752	0.522	0.6366
FBgn0004575	0.9976	0.9995	0.9988	0.0016	0.9665	0.7394	0.5204	0.9925	0.9891	0.8616	0.9998	0.9992	0.9999	0.928	0.5962	0.9761	0.7843	0.5698	0.504	0.4959	0.9843	0.9965	0.9994	0.9889	0.9816	0.999	0.9663	0.9962	0.9991	0.7475	0.5072	1	0.9993	0.9996	0.9999	0.8625	0.9994	0.8113	0.8057	0.4077
FBgn0004580	0.9976	0.9995	0.9988	0.3939	0.9668	0.9929	0.5158	0.7006	0.9891	0.7966	0.9998	0.9992	0.9999	0.9397	0.7259	0.7125	0.9973	0.1746	0.6782	0.9673	0.3757	0.6792	0.9994	0.8866	0.9623	0.999	0.555	0.9808	0.9991	0.8555	0.849	1	0.9985	0.9996	0.9999	0.6396	0.9994	0.6895	0.9075	0.0778
FBgn0004581	0.9976	0.9995	0.9988	0.5534	0.9948	0.988	0.62	0.9523	0.9891	0.7501	0.9998	0.9992	0.9999	0.6884	0.9068	0.6636	0.8919	0.9685	0.3698	0.8756	0.5981	0.851	0.9994	0.8335	0.9839	0.999	0.2419	0.699	0.9991	0.8299	0.6088	1	0.9985	0.9996	0.9999	0.9516	0.9994	0.965	0.8665	0.4778
FBgn0004583	0.9976	0.9995	0.9988	0.8354	0.9584	0.8996	0.942	0.8376	0.9891	0.829	0.9998	0.9992	0.9999	0.6259	0.9591	0.9073	0.7843	0.1292	0.5331	0.975	0.3499	0.9937	0.9994	0.8506	0.9865	0.999	0.5327	0.4637	0.9991	0.3257	0.9617	1	0.9985	0.9996	0.9999	0.741	0.9994	0.9296	0.9196	0.254
FBgn0004584	0.9976	0.9995	0.9988	0.0074	0.9853	0.988	0.9308	0.8497	0.9891	0.5207	0.9998	0.9992	0.9999	0.8133	0.5896	0.8106	0.7996	0.9986	0.6698	0.2432	0.7561	0.9109	0.9994	0.8249	0.9888	0.9993	0.5518	0.8132	0.9991	0.5955	0.4334	1	0.9985	0.9996	0.9999	0.9637	0.9994	0.9717	0.9961	0.2179
FBgn0004587	0.9976	0.9995	0.9988	0.059	0.9584	0.9602	0.4257	0.7615	0.9891	0.6572	0.9998	0.9992	0.9999	0.7628	0.6151	0.9178	0.7274	0.5355	0.24	0.9785	0.1069	0.711	0.9994	0.9987	0.9854	0.999	0.6348	0.4528	0.9991	0.9711	0.5385	1	1	0.9996	0.9999	0.6613	0.9994	0.7821	0.9905	0.3391
FBgn0004595	0.9976	0.9995	0.9988	2e-04	0.9589	0.94	0.9901	0.9641	0.9891	0.8973	0.9998	0.9992	0.9999	0.992	0.9812	0.8299	0.8394	0.3151	0.9119	0.9911	0.5839	0.8617	0.9994	0.9726	0.8605	0.999	0.5999	0.8423	0.9991	0.8856	0.9743	1	0.9985	0.9996	0.9999	0.8622	0.9994	0.7017	0.4878	0.1824
FBgn0004597	0.9976	0.9995	0.9988	0.9956	0.9647	0.9948	0.999	0.8636	0.9891	0.5538	0.9998	0.9992	0.9999	0.8792	0.7817	0.9852	0.9998	0.7536	0.4788	0.9703	0.9725	0.8606	0.9994	0.9555	0.9535	0.999	0.1498	0.986	0.9991	0.4805	0.9833	1	0.9985	0.6057	0.9999	0.9185	0.9994	0.8106	0.9656	0.4538
FBgn0004598	0.9976	0.9995	0.9988	0	0.9999	0.9508	0.9275	0.863	0.9891	0.8893	0.9998	0.9992	0.9999	0.6002	0.7795	0.9766	0.9537	0.627	0.983	0.7546	0.0642	0.9227	0.9994	0.8506	0.9839	0.999	0.7947	0.8882	0.9991	0.8892	0.558	1	0.9985	0.9996	0.9999	0.9333	0.9994	0.8938	0.9417	0.0245
FBgn0004606	0.9976	0.9995	0.9988	0.5277	0.9599	0.9505	0.6322	0.0532	0.9953	0.996	0.9998	0.9992	0.9999	0.9374	0.9319	0.7389	0.9851	0.735	0.4455	0.9514	0.5775	0.6366	0.9994	0.8412	0.9535	0.999	0.9918	0.6026	0.9991	0.6749	0.3887	1	0.9985	0.9996	0.9999	0.8446	0.9994	0.8804	0.9508	0.7548
FBgn0004607	0.9976	0.9995	0.9988	0.315	0.9584	0.7886	0.7378	0.7989	0.9891	0.8494	0.9998	0.9992	0.9999	0.6392	0.8153	0.9108	0.8694	0.0984	0.9033	0.8755	0.7362	0.9406	0.9994	0.971	0.8833	0.999	0.4097	0.7229	0.9991	0.8605	0.8532	1	0.9985	0.9996	0.9999	0.8472	0.9994	0.7554	0.7063	0.0788
FBgn0004611	0.9976	0.9999	0.9988	0.0027	0.9853	0.9974	0.9664	0.9607	0.9891	0.8929	0.9998	0.9992	0.9999	0.8357	0.8378	0.8106	0.7066	0.4498	0.9733	0.4485	0.9954	0.8964	0.9994	0.9177	0.9868	0.999	0.8357	0.9216	0.9991	0.7659	0.4736	1	0.9985	0.9996	0.9999	0.9874	0.9994	0.9852	0.811	0.6974
FBgn0004618	0.9976	0.9995	0.9988	0.0088	0.9584	0.9618	0.6834	0.9047	0.9891	0.7808	0.9998	0.9992	0.9999	0.9705	0.7607	0.8141	0.8646	0.933	0.909	0.613	0.4274	0.8179	0.9994	0.922	0.9974	0.999	0.9274	0.75	0.9991	0.7103	0.8453	1	0.9985	0.9996	0.9999	0.9529	0.9994	0.7488	0.4874	0.5304
FBgn0004619	0.9976	0.9995	0.9988	0.1338	0.9857	0.912	0.7355	0.7693	0.9891	0.6885	0.9998	0.9992	0.9999	0.9761	0.8982	0.8664	0.7113	0.733	0.6338	0.9982	0.5352	0.9654	0.9994	0.9555	0.9839	0.999	0.0781	0.9817	0.9991	0.5348	0.8812	1	0.9985	0.9996	0.9999	0.8182	0.9994	0.9094	0.82	0.0442
FBgn0004620	0.9976	0.9995	0.9988	0.5361	0.9817	0.9974	0.6832	0.8548	0.9891	0.7176	0.9998	0.9992	0.9999	0.8443	0.998	0.7582	0.9222	0.9396	0.9055	0.7028	0.3159	0.8576	0.9994	0.8575	0.9849	0.999	0.9579	0.8172	0.9991	0.4299	0.4922	1	0.9985	0.9996	0.9999	0.9773	0.9994	0.9032	0.5687	0.0339
FBgn0004622	0.9976	0.9995	0.9988	0.446	0.9951	0.9109	0.7369	0.9226	0.9891	0.5548	0.9998	0.9992	0.9999	0.3989	0.9281	0.7791	0.7288	0.4819	0.9582	0.9459	0.4588	0.7936	0.9994	0.9765	0.9816	0.999	0.1107	0.5162	0.9991	0.8235	0.7675	1	0.9985	0.9996	0.9999	0.9239	0.9994	0.8113	0.932	0.8298
FBgn0004623	0.9976	0.9995	0.9988	0.0151	0.9584	0.9165	0.5744	0.9918	0.9891	0.8679	0.9998	0.9992	0.9999	0.9807	0.9327	0.9068	0.9303	0.895	0.8436	0.943	0.9405	0.9981	0.9994	0.9501	0.989	0.999	0.7676	0.8192	0.9991	0.3874	0.9961	1	0.9985	0.9996	0.9999	0.7353	0.9994	0.8034	0.9282	0.2244
FBgn0004629	0.9976	0.9995	0.9988	1e-04	0.9817	0.9914	0.6245	0.7893	0.9891	0.7202	0.9998	0.9992	0.9999	0.6009	0.994	0.8892	0.8923	0.864	0.4854	0.3668	0.8493	0.7374	0.9994	0.2358	0.9535	0.999	0.4922	0.8232	0.9991	0.7212	0.356	1	0.9985	0.9996	0.9999	0.6081	0.9994	0.9082	0.5807	0.3821
FBgn0004635	0.9976	0.9995	0.9988	0.9946	0.9584	0.9435	0.6577	0.7186	0.9891	0.7115	0.9998	0.9992	0.9999	0.481	0.884	0.8104	0.6518	0.336	0.5291	0.8754	0.7762	0.8834	0.9994	0.9303	0.9649	0.999	0.9073	0.5158	0.9991	0.724	0.7626	1	0.9985	0.9996	0.9999	0.9488	0.9994	0.8113	0.7197	0.3086
FBgn0004636	0.9976	0.9995	0.9988	0.8378	0.9589	0.94	0.6372	0.9674	0.9994	0.5324	0.9998	0.9992	0.9999	0.5845	0.625	0.6471	0.6927	0.6866	0.9556	0.5237	0.3462	0.9384	0.9994	0.9726	0.9816	0.6884	0.6352	0.5036	0.9991	0.8484	0.7844	1	0.9985	0.9996	0.9999	0.7903	0.9994	0.9743	0.3674	0.7701
FBgn0004638	0.9976	0.9995	0.9988	0.8003	0.9866	0.9887	0.9225	0.7632	0.9891	0.8616	0.9998	0.9992	0.9999	0.9028	0.8286	0.9629	0.9304	0.89	0.9702	0.2529	0.2589	0.6679	0.9994	0.8946	0.9781	0.999	0.4097	0.6822	0.9991	0.7225	0.8683	1	0.9985	0.7229	0.9999	0.8956	0.9994	0.984	0.3097	0.3329
FBgn0004643	0.9976	0.9999	0.9988	0.1314	0.9686	0.8996	0.8534	0.9696	0.9891	0.8373	0.9998	0.9992	0.9999	0.8684	0.7382	0.9679	0.7309	0.4073	0.8876	0.9398	0.1987	0.9637	0.9994	0.9325	0.9816	0.999	0.1201	0.5781	0.9991	0.4887	0.2586	1	0.9985	0.9996	0.9999	0.9847	0.9994	0.9504	0.6088	0.0565
FBgn0004644	0.9976	0.9995	0.9988	0.0767	0.9584	0.9554	0.7453	0.7507	0.9891	0.805	0.9998	0.9992	0.9999	0.8577	0.9092	0.7519	0.8144	0.2305	0.2439	0.7266	0.9724	0.6613	0.9994	0.8945	0.9816	0.999	0.7798	0.9895	0.9991	0.6621	0.854	1	1	0.9996	0.9999	0.8628	0.9994	0.7704	0.9869	0.5056
FBgn0004646	0.9976	0.9995	0.9988	0.1266	0.9768	0.9109	0.4778	0.9409	0.9891	0.8583	0.9998	0.9992	0.9999	0.954	0.8254	0.8221	0.6115	0.8309	0.6093	0.9148	0.5639	0.9984	0.9994	0.9555	0.9904	0.999	0.498	0.7252	0.9991	0.5986	0.0662	1	0.9985	0.8092	0.9999	0.956	0.9994	0.9937	0.6615	0.244
FBgn0004647	0.9976	0.9999	0.9988	4e-04	0.9584	0.9007	0.7337	0.2577	0.9891	0.9062	0.9998	0.9992	0.9999	0.9829	0.7729	0.7745	0.9315	0.9647	0.6837	0.5089	0.9501	0.9956	0.9994	0.9585	0.9816	0.999	0.8516	0.692	0.9991	0.7877	0.3198	1	0.9985	0.9996	0.9999	0.5673	0.9994	0.9868	0.7209	0.5629
FBgn0004648	0.9976	0.9995	0.9988	0.2205	0.9596	0.9818	0.1883	0.7394	0.9891	0.8616	0.9998	0.9994	0.9999	0.904	0.6442	0.8278	0.7779	0.9779	0.2552	0.8973	0.109	0.6493	0.9994	0.8799	0.9974	0.999	0.9942	0.5776	0.9991	0.3736	0.7841	1	0.9985	0.9996	0.9999	0.8436	0.9994	0.9233	0.8942	0.9239
FBgn0004649	0.9976	0.9995	0.9988	0	0.9584	0.9546	0.788	0.7893	0.9891	0.8993	0.9998	0.9992	0.9999	0.9784	0.7188	0.9147	0.9995	0.8152	0.8284	0.8047	0.6393	0.9662	0.9994	0.9462	0.9839	0.999	0.8194	0.8444	0.9991	0.9783	0.8683	1	0.9985	0.9996	0.9999	0.8673	0.9994	0.6895	0.4205	0.0329
FBgn0004650	0.9976	0.9995	0.9988	0	0.9584	0.9757	0.3767	0.7507	0.9953	0.6027	0.9998	0.9992	0.9999	0.913	0.5896	0.7158	0.8098	0.877	0.5231	0.7737	0.2401	0.8939	0.9994	0.9704	0.9816	0.9993	0.9021	0.6612	0.9991	0.601	0.9741	1	0.9985	0.9996	0.9999	0.7903	0.9994	0.7349	0.9529	0.0736
FBgn0004652	0.9976	0.9995	0.9988	0.0132	0.9853	0.9803	0.5722	0.829	0.9891	0.6597	0.9998	0.9992	0.9999	0.5053	0.6236	0.7216	0.7357	0.7177	0.1555	0.8941	0.4215	0.8815	0.9994	0.9996	0.8716	0.999	0.7801	0.6822	0.9991	0.6341	0.8117	1	0.9985	0.9996	0.9999	0.9674	0.9994	0.8113	0.5996	0.9605
FBgn0004654	0.9976	0.9995	0.9988	0.0175	0.9673	0.9853	0.2733	0.9534	0.9891	0.4386	0.9998	0.9992	0.9999	0.9406	0.6261	0.7125	0.8905	0.835	0.7421	0.2601	0.4678	0.9654	0.9994	0.8412	0.9649	0.9993	0.9944	0.9412	0.9991	0.5695	0.2255	1	0.9985	0.9996	0.9999	0.8808	0.9994	0.9123	0.6141	0.2767
FBgn0004655	0.9976	0.9995	0.9988	0.0028	0.9589	0.8996	0.6363	0.6945	0.9891	0.7708	0.9998	0.9992	0.9999	0.9693	0.5504	0.7466	0.9617	0.7467	0.5823	0.9285	0.1009	0.7617	0.9994	0.9996	0.9868	0.999	0.4042	0.6251	0.9991	0.343	0.4337	1	0.9985	0.9996	0.9999	0.8159	0.9994	0.909	0.8743	0.0615
FBgn0004656	0.9976	0.9995	0.9988	0	0.9589	0.997	0.4342	0.5977	0.9891	0.7176	0.9998	0.9992	0.9999	0.5507	0.5504	0.6939	0.8144	0.9919	0.5418	0.9679	0.4631	0.9429	0.9994	0.9849	0.9816	0.999	0.7591	0.5979	0.9991	0.5327	0.549	1	0.9985	0.9996	0.9999	0.6418	0.9994	0.9017	0.9631	0.1741
FBgn0004657	0.9976	0.9995	0.9988	0.6176	0.9584	0.9552	0.4664	0.7615	0.9955	0.9022	0.9998	0.9992	0.9999	0.2677	0.8297	0.7125	0.1774	0.2973	0.9809	0.7189	0.8575	0.9826	0.9994	0.9107	0.9883	0.999	0.9181	0.4944	0.9991	0.0912	0.766	1	0.9997	0.9996	0.9999	0.7677	0.9994	0.8113	0.8025	0.7753
FBgn0004666	0.9976	0.9995	0.9988	0.0072	0.9584	0.9296	0.7772	0.8339	0.9999	0.8679	0.9998	0.9992	0.9999	0.7756	0.5583	0.7014	0.8628	0.3228	0.8983	0.6635	0.7035	0.9304	0.9994	0.9982	0.9893	0.999	0.8595	0.7484	0.9991	0.9836	0.0978	1	0.9985	0.9996	0.9999	0.9748	0.9994	0.9678	0.9615	0.4027
FBgn0004687	0.9976	0.9995	0.9988	0.1234	0.9673	0.9007	0.2566	0.7186	0.9891	0.5412	0.9998	0.9992	0.9999	0.4086	0.5409	0.7014	0.8394	0.9654	0.2952	0.6992	0.208	0.5713	0.9994	0.9325	0.9816	0.999	0.9823	0.4687	0.9991	0.3736	0.783	1	0.9985	0.9996	0.9999	0.8042	0.9994	0.8113	0.966	0.2622
FBgn0004698	0.9976	0.9995	0.9988	0	0.9853	0.8996	0.457	0.8542	0.9891	0.9051	0.9998	0.9992	0.9999	0.9596	0.6557	0.9873	0.7779	0.9219	0.9916	0.9412	0.8722	0.8577	0.9994	0.8818	0.9974	0.999	0.4986	0.6384	0.9991	0.6597	0.3876	1	0.9985	0.9996	0.9999	0.8391	0.9994	0.8117	0.9785	0.317
FBgn0004777	0.9976	0.9995	0.9988	0.0615	0.9853	0.9757	0.6372	0.9701	0.9891	0.9022	0.9998	0.9992	0.9999	0.9994	0.9066	0.8411	0.9753	0.5379	0.9699	0.7694	0.9986	0.9402	0.9994	0.7367	0.9816	0.999	0.9601	0.9264	0.9991	0.6831	0.8305	1	0.9985	0	0.9999	0.8862	0.9994	0.8245	0.6088	0.5636
FBgn0004784	0.9976	0.9995	0.9988	0.0647	0.958	0.9109	0.6453	0.9474	0.9891	0.9637	0.9998	0.9992	0.9999	0.7085	0.92	0.903	0.9067	0.7615	0.8449	0.9838	0.8994	0.9393	0.9994	0.9202	0.9974	0.999	0.9603	0.9226	0.9991	0.3559	0.8072	1	0.9985	0.9996	0.9999	0.7862	0.9994	0.8113	0.6836	0.4227
FBgn0004795	0.9976	0.9995	0.9988	0.0016	0.9673	0.8996	0.6052	0.7723	0.9891	0.7672	0.9998	0.9992	0.9999	0.9087	0.5896	0.7111	0.9617	0.9246	0.5542	0.9398	0.1493	0.6181	0.9994	0.9996	0.9854	0.999	0.5896	0.6656	0.9991	0.1942	0.5062	1	0.9985	0.9996	0.9999	0.8491	0.9994	0.8606	0.8939	0.1064
FBgn0004797	0.9976	0.9995	0.9988	0.0281	0.9584	0.8996	0.5158	0.7118	0.9891	0.9615	0.9998	0.9992	0.9999	0.9371	0.5606	0.6543	0.8839	0.8088	0.3633	0.9785	0.1795	0.7159	0.9994	0.9835	0.9974	0.999	0.9035	0.6415	0.9991	0.5685	0.83	1	0.9985	0.9996	0.9999	0.8472	0.9994	0.8645	0.9829	0.0692
FBgn0004811	0.9976	0.9995	0.9988	0.4177	0.9606	0.8996	0.2243	0.8843	0.9891	0.6048	0.9998	0.9992	0.9999	0.4729	0.5409	0.6662	0.7621	0.892	0.2463	0.9808	0.1235	0.7314	0.9994	0.0557	0.9839	0.999	0.6651	0.4427	0.9991	0.4388	0.8473	1	0.9985	0.9996	0.9999	0.8472	0.9994	0.8876	0.9845	0.197
FBgn0004828	0.9976	0.9995	0.9988	0.9629	0.9817	0.9007	0.8458	0.8737	0.9891	0.9036	0.9998	0.9992	0.9999	0.8944	0.884	0.7151	0.895	0.7571	0.5149	0.6143	0.1826	0.7536	0.9994	0.8173	0.936	0.999	0.2672	0.4391	0.9991	0.9802	0.99	1	0.9985	0.9877	0.9999	0.9969	0.9994	0.9391	0.3645	0.4498
FBgn0004832	0.9976	0.9995	0.9988	0.4811	0.9817	0.9007	0.3174	0.9732	0.993	0.9164	0.9998	0.9992	0.9999	0.7476	0.7934	0.6636	0.9259	0.9543	0.7847	0.861	0.5687	0.5965	0.9994	0.999	0.9649	0.999	0.654	0.4709	0.9991	0.0337	0.9275	1	0.9985	0.8302	0.9999	0.8668	0.9994	0.87	0.5543	0.0668
FBgn0004837	0.9976	0.9995	0.9988	0.1904	0.9596	0.9109	0.9858	0.9219	0.9891	0.8599	0.9998	0.9992	0.9999	0.7922	0.9543	0.9899	0.9914	0.9685	0.9547	0.7643	0.7358	0.9367	0.9994	0.8889	0.9974	0.999	0.6089	0.9339	0.9991	0.9928	0.0159	1	0.9985	0.9996	0.9999	6e-04	0.9994	0.7821	0.9412	0.3826
FBgn0004838	0.9976	0.9995	0.9988	0.0621	0.9584	0.9732	0.3161	0.7895	0.9955	0.5614	0.9998	0.9992	0.9999	0.5546	0.6414	0.64	0.6273	0.6923	0.4903	0.8781	0.9865	0.9037	0.9994	0.9976	0.9974	0.999	0.5427	0.2323	0.9991	0.7878	0.8466	1	0.9995	0.9996	0.9999	0.8348	0.9994	0.896	0.6993	0.6832
FBgn0004839	0.9976	0.9995	0.9988	0.7386	0.9999	0.8888	0.8132	0.8127	0.9891	0.984	0.9998	0.9992	0.9999	0.8268	0.9708	0.856	0.9973	0.9919	0.7757	0.9778	0.5071	0.7314	0.9994	0.9064	0.9839	0.999	0.9563	0.8185	0.9991	0.6302	0.9379	1	0.9985	0.9996	0.9999	0.877	0.9994	0.8645	0.7049	0.4998
FBgn0004841	0.9976	0.9995	0.9988	0.7943	0.9939	0.951	0.9667	0.7809	0.9891	0.9637	0.9998	0.9992	0.9999	0.972	0.5409	0.7519	0.5463	0.9631	0.2747	0.5961	0.6559	0.7283	0.9994	0.709	0.9907	0.999	0.5398	0.6285	0.9991	0.9372	0.7031	1	0.9985	0.7229	0.9999	0.748	0.9994	0.9449	0.866	0.6571
FBgn0004842	0.9976	0.9995	0.9988	0.911	0.9882	0.8996	0.7749	0.8656	0.993	0.8704	0.9998	0.9992	0.9999	0.9699	0.9109	0.6798	0.8144	0.7049	0.9615	0.4864	0.7211	0.9941	0.9994	0.8173	0.9907	0.999	0.5942	0.8487	0.9991	0.5618	0.8369	1	0.9985	0.9996	0.9999	0.9995	0.9994	0.8477	0.9812	0.1123
FBgn0004852	0.9976	0.9995	0.9988	0.0169	0.9584	0.9039	0.6554	0.9456	0.9891	0.5783	0.9998	0.9992	0.9999	0.0597	0.8212	0.7153	0.8603	0.8847	0.3596	0.8374	0.653	0.8944	0.9994	0.884	0.9839	0.999	0.4188	0.8531	0.9991	0.2404	0.7883	1	0.9985	0.9996	0.9999	0.9494	0.9994	0.9959	0.723	0.6245
FBgn0004854	0.9976	0.9995	0.9988	0.4494	0.9865	0.9887	0.5927	0.8712	0.993	0.6572	0.9998	0.9992	0.9999	0.2223	0.5409	0.8012	0.7095	0.9944	0.7401	0.5224	0.792	0.8766	0.9994	0.9064	0.9999	0.999	0.9304	0.9654	0.9991	0.1839	0.8137	1	0.9985	0.9996	0.9999	0.8227	0.9994	0.9192	0.9738	0.1863
FBgn0004855	0.9976	0.9995	0.9988	0.8799	0.9831	0.9301	0.4727	0.7976	0.9891	0.9927	0.9998	0.9992	0.9999	0.2901	0.6365	0.8915	0.7321	0.9731	0.4978	0.7532	0.4429	0.9578	0.9994	0.8335	0.9365	0.999	0.4727	0.6822	0.9991	0.8623	0.8473	1	0.9985	0.9996	0.9999	0.9357	0.9994	0.8113	0.757	0.9702
FBgn0004856	0.9976	0.9995	0.9988	0.3227	0.9586	0.8996	0.11	0.8697	0.9891	0.6695	0.9998	0.9992	0.9999	0.5603	0.7	0.6471	0.932	0.9168	0.3573	0.8944	0.0938	0.5255	0.9994	0.9325	0.9649	0.999	0.8562	0.6797	0.9991	0.0065	0.8425	1	0.9985	0.9996	0.9999	0.8294	0.9994	0.8034	0.9931	0.3473
FBgn0004858	0.9976	0.9995	0.9988	0.3758	0.9979	0.988	0.6541	0.9978	0.993	0.6572	0.9998	0.9992	0.9999	0.5009	0.9795	0.6838	0.6967	0.6659	0.4314	0.944	0.5879	0.9695	0.9994	0.999	0.9907	0.999	0.4576	0.8964	0.9991	0.85	0.6036	1	0.9985	0.9996	0.9999	0.878	0.9994	0.8099	0.491	0.0835
FBgn0004859	0.9976	0.9995	0.9988	0.4473	0.9584	0.9007	0.6174	0.7846	0.9891	0.9341	0.9998	0.9992	0.9999	0.3494	0.5992	0.7614	0.8744	0.4607	0.7981	0.5592	0.1859	0.8826	0.9994	0.8571	0.9781	0.999	0.9397	0.6427	0.9991	0.2019	0.7877	1	0.9985	0.9996	0.9999	0.8624	0.9994	0.8196	0.8923	0.1361
FBgn0004860	0.9976	0.9995	0.9988	0.0329	0.9584	0.9757	0.8181	0.6701	0.9891	0.6972	0.9998	0.9992	0.9999	0.8282	0.8703	0.7749	0.9628	0.9877	0.8946	0.6101	0.3662	0.9275	0.9994	0.9105	0.9649	0.999	0.9187	0.9077	0.9991	0.311	0.2353	1	0.9985	0.9996	0.9999	0.7903	0.9994	0.9957	0.7456	0.0854
FBgn0004861	0.9976	0.9995	0.9988	0.1745	0.9853	0.9956	0.9184	0.8475	0.9891	0.7318	0.9998	0.9992	0.9999	0.5006	0.7676	0.8515	0.7114	0.7533	0.1335	0.782	0.6182	0.9198	0.9994	0.9704	0.9781	0.999	0.7927	0.9271	0.9991	0.3009	0.6831	1	0.9985	0.9996	0.9999	0.9687	0.9994	0.7943	0.317	0.795
FBgn0004862	0.9976	0.9995	0.9988	0.2177	0.9853	0.94	0.9724	0.9646	0.9891	0.9772	0.9998	0.9992	0.9999	0.7332	0.8044	0.6471	0.8344	0.5275	0.8622	0.8293	0.4753	0.5837	0.9994	0.9265	0.9756	0.999	0.6228	0.9688	0.9991	0.3067	0.2169	1	0.9985	0.9996	0.9999	0.9802	0.9994	0.9529	0.0786	0.382
FBgn0004863	0.9976	0.9995	0.9988	0.4378	0.9718	0.3593	0.9458	0.8928	0.9891	0.8639	0.9998	0.9992	0.9999	0.099	0.7795	0.9987	0.8839	0.9174	0.983	0.6133	0.786	0.7368	0.9994	0.9913	0.9847	0.999	0.618	0.7773	0.9991	0.7777	0.9519	1	0.9985	0.8044	0.9999	0.8511	0.9994	0.9939	0.7778	0.9404
FBgn0004864	0.9976	0.9995	0.9988	0.0394	0.9853	0.9007	0.6771	0.9851	0.9893	0.9765	0.9998	0.9992	0.9999	0.3508	0.9675	0.6636	0.8451	0.8695	0.5441	0.625	0.8608	0.8893	0.9994	0.8249	0.9974	0.999	0.6545	0.8644	0.9991	0.9874	0.0591	1	0.9985	0.9996	0.9999	0.9458	0.9994	0.9728	0.9765	0.1567
FBgn0004865	0.9976	0.9995	0.9988	0.6633	0.981	0.9109	0.9132	0.7846	0.9891	0.9239	0.9998	0.9992	0.9999	0.6839	0.9254	0.7116	0.8598	0.7933	0.6528	0.652	0.936	0.6493	0.9994	0.985	0.551	0.999	0.8316	0.9945	0.9991	0.8199	0.951	1	0.9985	0.9996	0.9999	0.9606	0.9994	0.8477	0.6866	0.0874
FBgn0004867	0.9976	0.9995	0.9988	4e-04	0.9756	0.895	0.6174	0.9042	0.9891	0.7457	0.9998	0.9992	0.9999	0.5548	0.749	0.8707	0.8669	0.7584	0.7606	0.562	0.0125	0.844	0.9994	0.9987	0.9816	0.999	0.9781	0.9623	0.9991	0.5353	0.2618	1	0.9985	0.9723	0.9999	0.755	0.9994	0.8833	0.562	0.8694
FBgn0004868	0.9976	0.9999	0.9988	0.0541	0.9852	0.9818	0.9766	0.9507	0.9891	0.7983	0.9998	0.9992	0.9999	0.9807	0.8446	0.7125	0.9355	0.7861	0.7033	0.883	0.6343	0.6161	0.9994	0.9031	0.9649	0.999	0.8446	0.7209	0.9991	0.6963	0.7667	1	0.9985	0.9996	0.9999	0.7677	0.9994	0	0.4552	0.7795
FBgn0004870	0.9976	0.9995	0.9988	0.0147	0.9584	0.9448	0.9165	0.9795	0.9891	0.9648	0.9998	0.9992	0.9999	0.3282	0.9186	0.8517	0.8742	0.5292	0.983	0.9499	0.6071	0.8826	0.9994	0.9726	0.991	0.999	0.8754	0.7754	0.9991	0.7569	0.9898	1	0.9985	0.9996	0.9999	0.8313	0.9994	0.9385	0.938	0.1075
FBgn0004872	0.9976	0.9995	0.9988	0.0202	0.993	0.9602	0.4992	0.9157	0.9891	0.4372	0.9998	0.9992	0.9999	0.5001	0.7981	0.7378	0.9979	0.9919	0.4029	0.7838	0.3603	0.6613	0.9994	0.7913	0.9781	0.999	0.9648	0.994	0.9991	0.8868	0.2501	1	0.9985	0.9996	0.9999	0.8685	0.9994	0.9115	0.9829	0.4084
FBgn0004875	0.9976	0.9995	0.9988	0	0.9673	0.9511	0.5297	0.7305	0.9891	0.6626	0.9998	0.9992	0.9999	0.7104	0.5917	0.7058	0.858	0.9246	0.5177	0.9673	0.2086	0.7664	0.9994	0.9526	0.9974	0.999	0.9845	0.5068	0.9991	0.4585	0.5177	1	0.9985	0.9996	0.9999	0.8391	0.9994	0.8342	0.9217	0.1182
FBgn0004876	0.9976	0.9995	0.9988	0.0035	0.9596	0.988	0.4785	0.7893	0.9891	0.9128	0.9998	0.9992	0.9999	0.5349	0.5583	0.7466	0.989	0.5439	0.8154	0.5968	0.4039	0.8469	0.9994	0.9557	0.9816	0.999	0.7432	0.6345	0.9991	0.5589	0.4862	1	0.9985	0.9996	0.9999	0.7539	0.9994	0.9983	0.9126	0.0523
FBgn0004878	0.9976	0.9995	0.9988	0.8811	0.9584	0.0159	0.6694	0.7893	0.9891	0.9851	0.9998	0.9992	0.9999	0.8966	0.8114	0.8221	0.9095	0.7548	0.8834	0.719	0.6597	0.8629	0.9994	0.7828	0.991	0.999	0.5478	0.61	0.9991	0.8692	0.7866	1	0.9985	0.9996	0.9999	0.9325	0.9994	0.9858	0.9851	0.6609
FBgn0004880	0.9976	0.9995	0.9988	9e-04	0.9596	0.9109	0.7619	0.9705	0.9891	0.9702	0.9998	0.9992	0.9999	0.6245	0.8389	0.8085	0.754	0.3013	0.6523	0.9224	0.678	0.9912	0.9994	0.9889	0.9781	0.999	0.691	0.6213	0.9991	0.8213	0.9195	1	0.9985	0.9996	0.9999	0.8808	0.9994	0.8113	0.626	0.3762
FBgn0004882	0.9976	0.9995	0.9988	0	0.9539	0.9546	0.4429	0.7673	0.993	0.7679	0.9998	0.9992	0.9999	0.7788	0.6558	0.8085	0.8647	0.9856	0.4603	0.919	0.6188	0.8973	0.9994	0.8866	0.9974	0.999	0.8737	0.559	0.9991	0.5063	0.961	1	0.9985	0.9996	0.9999	0.7539	0.9994	0.8113	0.9656	0.1225
FBgn0004885	0.9976	0.9995	0.9988	0.0029	0.9584	0.9218	0.8309	0.8993	0.9891	0.982	0.9998	0.9992	0.9999	0.9927	0.7748	0.6636	0.7852	0.5629	0.7799	0.7373	0.6544	0.9922	0.9994	0.9506	0.9649	0.999	0.7664	0.5158	0.9991	0.505	0.3155	1	1	0.9996	0.9999	0.878	0.9994	0.8113	0.9282	0.0783
FBgn0004888	0.9976	0.9995	0.9988	1e-04	0.9948	0.956	0.3767	0.7717	0.9891	0.785	0.9998	0.9992	0.9999	0.5864	0.5712	0.7122	0.7288	0.8505	0.4682	0.9587	0.09	0.7691	0.9994	0.9833	0.9974	0.999	0.8099	0.6384	0.9991	0.509	0.7216	1	0.9985	0.9996	0.9999	0.6532	0.9994	0.8113	0.75	0.3555
FBgn0004889	0.9976	0.9995	0.9988	0	0.993	0.8996	0.9254	0.8572	0.9891	0.945	0.9998	0.9992	0.9999	0.7974	0.8114	0.9844	0.982	0.9436	0.6761	0.2741	0.9383	0.8802	0.9994	0.8249	0.9816	0.999	0.7598	0.6656	0.9991	0.6101	0.4851	1	0.9985	0.9996	0.9999	0.8382	0.9994	0.9789	0.7354	0.2072
FBgn0004892	0.9976	0.9995	0.9988	0.671	0.9596	0.9341	0.4265	0.9558	0.9891	0.7167	0.9998	0.9992	0.9999	0.6275	0.5409	0.8058	0.9796	0.9513	0.7371	0.9908	0.67	0.9349	0.9994	0.975	0.9816	0.999	0.8694	0.7224	0.9991	0.9924	0.422	1	0.9985	0.3525	0.9999	0.9969	0.9994	0.9889	0.6603	0.7554
FBgn0004893	0.9976	0.9995	0.9988	0.4612	0.9584	0.9007	0.8311	0.9148	0.9891	0.9988	0.9998	0.9992	0.9999	0.4007	0.6861	0.7122	0.9944	0.9901	0.5418	0.9908	0.2128	0.6593	0.9994	0.9995	0.9816	0.999	0.4792	0.4637	0.9991	0.3257	0.9511	1	0.9985	0.9996	0.9999	0.5483	0.9994	0.862	0.9908	0.2887
FBgn0004896	0.9976	0.9995	0.9988	0.1752	0.9977	0.7534	0.8191	0.8587	0.9891	0.9039	0.9998	0.9992	0.9999	0.6737	0.6643	0.9379	0.9764	0.966	0.9574	0.9613	0.9431	0.9527	0.9994	0.983	0.9535	0.7694	0.4992	0.994	0.9991	0.4585	0.3623	1	0.9985	0.9996	0.9999	0.8611	0.9994	0.8905	0.8459	0.2564
FBgn0004898	0.9976	0.9995	0.9988	0.6488	0.9882	0.9921	0.7538	0.8557	0.9891	0.8266	0.9998	0.9992	0.9999	0.9716	0.7259	0.9985	0.6602	0.6923	0.9021	0.6126	0.7735	0.9249	0.9994	0.8818	0.9458	0.999	0.8446	0.8329	0.9991	0.8623	0.4034	1	0.9985	0.9996	0.9999	0.9546	0.9994	0.8338	0.8135	0.5952
FBgn0004901	0.9976	0.9995	0.9988	0.4648	0.9668	0.9165	0.9679	0.8551	0.9891	0.9749	0.9998	0.9992	0.9999	0.7774	0.8238	0.9434	0.9717	0.5937	0.7496	0.97	0.8822	0.9423	0.9994	0.8887	0.9816	0.999	0.6652	0.8112	0.9991	0.9839	0.6185	1	0.9985	0.9996	0.9999	0.8234	0.9994	0.7989	0.4565	0.0408
FBgn0004903	0.9976	0.9995	0.9988	0.1706	0.988	0.9887	0.5862	0.7507	0.9897	0.6065	0.9998	0.9992	0.9999	0.6282	0.9868	0.7378	0.9717	0.7979	0.4314	0.2191	0.0807	0.9437	0.9994	0.8481	0.9781	0.999	0.7705	0.8585	0.9991	0.8503	0.5177	1	0.9985	0.9288	0.9999	0.8916	0.9994	0.8444	0.8057	0.7303
FBgn0004907	0.9976	0.9999	0.9988	0.0088	0.9882	0.9673	0.9191	0.9632	0.9891	0.8345	0.9998	0.9992	0.9999	0.7489	0.7611	0.9595	0.7225	0.1766	0.9954	0.8652	0.208	0.9056	0.9994	0.8799	0.9974	0.999	0.4342	0.6167	0.9991	0.6302	0.1447	1	0.9985	0.9996	0.9999	0.8629	0.9994	0.8833	0.75	0.3231
FBgn0004908	0.9976	0.9995	0.9988	0.1438	0.9584	0.9818	0.944	0.862	0.9891	0.8184	0.9998	0.9992	0.9999	0.9608	0.9591	0.7786	0.9646	0.6999	0.9932	0.9965	0.6412	0.8862	0.9994	0.9825	0.9816	0.999	0.1517	0.5158	0.9991	0.9014	0.9741	1	0.9985	0.9134	0.9999	0.7113	0.9994	0.9735	0.855	0.8787
FBgn0004910	0.9976	0.9995	0.9988	0.2492	0.9948	0.8947	0.8883	0.7609	0.9891	0.7335	0.9998	0.9994	0.9999	0.4163	0.6654	0.9996	0.9614	0.3547	0.6528	0.9478	0.1534	0.8179	0.9994	0.9273	0.9816	0.999	0.7297	0.6123	0.9991	0.4992	0.8236	1	0.9985	0.9996	0.9999	0.7547	0.9994	0.8355	0.6608	0.2247
FBgn0004913	0.9976	0.9995	0.9988	0.0357	0.9803	0.881	0.9893	0.9523	0.9891	0.6095	0.9998	0.9992	0.9999	0.9144	0.5505	0.7403	0.8348	0.7958	0.6096	0.4078	0.6558	0.8859	0.9994	0.9585	0.991	0.999	0.8853	0.8397	0.9991	0.5668	0.1338	1	0.9985	0.9996	0.9999	0.8472	0.9994	0.8744	0.9369	0.0347
FBgn0004914	0.9976	0.9999	0.9988	0.336	0.9817	0.8996	0.9891	0.9901	0.9981	0.5877	0.9998	0.9992	0.9999	0.9721	0.9932	0.9126	0.8603	0.6166	0.8836	0.6359	0.9282	0.8102	0.9994	0.9638	0.9839	0.999	0.5887	0.8102	0.9991	0.6557	0.3252	1	0.9997	0.9996	0.9999	0.8629	0.9994	0.8844	0.8379	0.7193
FBgn0004915	0.9976	0.9999	0.9988	0.3314	0.9865	0.9341	0.895	0.9549	0.9891	0.8648	0.0111	0.9992	0.9999	0.7152	0.7712	0.9996	0.7688	0.8996	0.6144	0.9424	0.1586	0.9304	0.9994	0.9912	0.9816	0.999	0.9187	0.994	0.9991	0.189	0.8383	1	0.9985	0.9996	0.9999	0.984	0.9994	0.9836	0.9836	0.9759
FBgn0004919	0.9976	0.9999	0.9988	0.2918	0.9673	0.9404	0.6809	0.7893	0.9891	0.9988	0.9998	0.9992	0.9999	0.8894	0.9345	0.8132	0.9879	0.6394	0.9959	0.9224	0.7869	0.9743	0.9994	0.942	0.9781	0.999	0.9772	0.6396	0.9991	0.8466	0.4479	1	0.9985	0.9996	0.9999	0.5855	0.9994	0.8196	0.3306	0.2383
FBgn0004921	0.9976	0.9995	0.9988	0.2485	0.9584	0.9508	0.3767	0.7507	0.9891	0.8345	0.9998	0.9992	0.9999	0.9716	0.749	0.8104	0.9398	0.6394	0.4164	0.7039	0.0113	0.5681	0.9994	0.8887	0.9649	0.999	0.6876	0.8797	0.9991	0.1791	0.8382	1	0.9985	0.9996	0.9999	0.7535	0.9994	0.7776	0.7863	0.1385
FBgn0004924	0.9976	0.9995	0.9988	6e-04	0.9584	0.988	0.5624	0.7566	0.9901	0.9988	0.9998	0.9992	0.9999	0.9488	0.5409	0.8738	0.9948	0.9654	0.9893	0.9156	0.5451	0.8203	0.9994	0.9415	0.9816	0.9701	0.8953	0.6798	0.9991	0.2144	0.4047	1	0.9985	0.9996	0.9999	0.8659	0.9994	0.8854	0.9773	0.2508
FBgn0004926	0.9976	0.9995	0.9988	0.4115	0.9584	0.9595	0.0496	0.8781	0.9894	0.6626	0.9998	0.9992	0.9999	0.5513	0.7454	0.6471	0.8159	0.5839	0.2975	0.8297	0.4695	0.5856	0.9994	0.8511	0.9649	0.999	0.35	0.5225	0.9991	0.5928	0.4737	1	0.9985	0.9996	0.9999	0.878	0.9994	0.7959	0.9777	0.5426
FBgn0004956	0.9976	0.9995	0.9988	0.6798	0.9584	0.8996	0.5628	0.9052	0.9891	0.9332	0.9998	0.9992	0.9999	0.466	0.7086	0.9404	0.8019	0.9836	0.6742	0.9778	0.6268	0.9682	0.9994	0.9443	0.9999	0.999	0.788	0.8937	0.9991	0.5802	0.7947	1	0.9985	0.9996	0.9999	0.8491	0.9994	0.9449	0.1916	0.2529
FBgn0004957	0.9976	0.9995	0.9988	0.1824	0.9641	0.988	0.1823	0.7893	0.9891	0.2423	0.9998	0.9992	0.9999	0.5269	0.5409	0.6088	0.1783	0.9828	0.4675	0.8374	0.0342	0.7166	0.9994	0.9325	0.9649	0.999	0.488	0.5973	0.9991	0.3821	0.9379	1	0.9985	0.9996	0.9999	0.7825	0.9994	0.8951	0.9656	0.1708
FBgn0004959	0.9976	0.9995	0.9988	0.0967	0.9596	0.9157	0.8035	0.7507	0.9891	0.8451	0.9998	0.9992	0.9999	0.9599	0.6045	0.6767	0.8673	0.7958	0.5121	0.6655	0.422	0.9037	0.9994	0.9173	0.9816	0.999	0.9359	0.7128	0.9991	0.8783	0.1819	1	0.9985	0.9996	0.9999	0.9094	0.9994	0.8113	0.7958	0.0437
FBgn0005198	0.9976	0.9995	0.9988	0.1019	0.9951	0.9432	0.457	0.9845	0.993	0.9312	0.9998	0.9992	0.9999	0.4752	0.775	0.856	0.9267	0.9752	0.4428	0.9111	0.8603	0.983	0.9994	0.9177	0.9974	0.999	0.3738	0.5601	0.9991	0.5724	0.0656	1	0.9985	0.9996	0.9999	0.7693	0.9994	0.9233	0.8951	0.2058
FBgn0005278	0.9976	0.9995	0.9988	0.0247	0.9939	0.8996	0.6372	0.866	0.9891	0.4909	0.9998	0.9992	0.9999	0.2568	0.5851	0.6471	0.8923	0.7134	0.4388	0.8431	0.1085	0.6729	0.9994	0.8173	0.9535	0.999	0.4749	0.7996	0.9991	0.7675	0.7557	1	0.9985	0.9996	0.9999	0.9023	0.9994	0.9002	0.8702	0.2402
FBgn0005322	0.9976	0.9995	0.9988	0.7789	0.9787	0.988	0.8981	0.9157	0.9891	0.004	0.9998	0.9992	0.9999	0.7634	0.9721	0.8764	0.7852	0.97	0.6273	0.9472	0.7138	0.964	0.9994	0.999	0.9816	0.999	0.1986	0.4637	0.9991	0.9817	0.6905	1	1	0.9996	0.9999	0.8935	0.9994	0.9889	0.9969	0.9182
FBgn0005355	0.9976	0.9995	0.9988	0.5969	0.9686	0.9007	0.9143	0.9737	0.9972	0.869	0.9998	0.9992	0.9999	0.5981	0.8514	0.8436	0.9851	0.7958	0.31	0.9147	0.9013	0.9276	0.9994	0.9171	0.9649	0.999	0.2931	0.9997	0.9991	0.9491	0.7042	1	0.9985	0.9996	0.9999	0.877	0.9994	0.6956	0.9628	0.133
FBgn0005386	0.9976	0.9995	0.9988	7e-04	0.9584	0.9314	0.9057	0.7569	0.9891	0.9974	0.9998	0.9992	0.9999	0.7486	0.7301	0.9561	0.8718	0.7571	0.8109	0.7229	0.223	0.9542	0.9994	0.9171	0.9974	0.999	0.5996	0.9995	0.9991	0.4887	0.0159	1	0.9985	0.9996	0.9999	0.9023	0.9994	0.8694	0.9827	0.0664
FBgn0005390	0.9976	0.9995	0.9988	0	0.9584	0.9165	0.6167	0.8364	0.9891	0.9846	0.9998	0.9992	0.9999	0.6854	0.8562	0.8561	0.9702	0.8998	0.6604	0.9758	0.3662	0.9941	0.9994	0.8179	0.9907	0.999	0.9728	0.8717	0.9991	0.7821	0.9005	1	0.9985	0.9996	0.9999	0.8708	0.9994	0.7554	0.9222	0.144
FBgn0005391	0.9976	0.9995	0.9988	0	0.9596	0.8996	0.9933	0.8525	0.9897	0.5678	0.9998	0.9992	0.9999	0.114	0.909	0.9625	0.9801	0.978	0.6638	0.908	0.6276	0.7282	0.9994	0.9932	0.9974	0.999	0.9467	0.8719	0.9991	0.5424	0.4358	1	1	0.9996	0.9999	0.8479	0.9994	0.846	0.8915	0.4988
FBgn0005411	0.9976	0.9995	0.9988	0.5663	0.9584	0.9625	0.2742	0.8904	0.9966	0.8815	0.9998	0.9992	0.9999	0.9015	0.8976	0.7867	0.7806	0.8758	0.666	0.9636	0.3609	0.5115	0.9994	0.972	0.9535	0.999	0.9842	0.936	0.9991	0.2576	0.9838	1	0.9985	0.9996	0.9999	0.9553	0.9994	0.8113	0.7406	0.2046
FBgn0005427	0.9976	0.9995	0.9988	0	0.9584	0.9448	0.7374	0.7495	0.9891	0.9342	0.9998	0.9992	0.9999	0.9116	0.826	0.8931	0.7641	0.6642	0.5595	0.6508	0.462	0.9308	0.9994	0.9301	0.9816	0.999	0.8968	0.5973	0.9991	0.921	0.9587	1	0.9985	0.9996	0.9999	0.6297	0.9994	0.8113	0.723	0.5107
FBgn0005533	0.9976	0.9995	0.9988	2e-04	0.9584	0.9007	0.7369	0.9873	0.9891	0.5	0.9998	0.9992	0.9999	0.5596	0.5409	0.7122	0.7357	0.7912	0.5397	0.7941	0.8362	0.9545	0.9994	0.9688	0.9839	0.999	0.8737	0.8531	0.9991	0.287	0.2812	1	0.9985	0.9996	0.9999	0.7734	0.9994	0.8284	0.8563	0.7013
FBgn0005536	0.9976	0.9995	0.9988	0	0.9778	0.9662	0.7435	0.6953	0.9891	0.7256	0.9998	0.9992	0.9999	0.6934	0.5409	0.7063	0.8499	0.9246	0.1815	0.9359	0.5775	0.8666	0.9994	0.9928	0.9839	0.999	0.5298	0.743	0.9991	0.8189	0.7916	1	0.9985	0.9996	0.9999	0.8472	0.9994	0.9509	0.8939	0.4284
FBgn0005558	0.9976	0.9995	0.9988	0.0214	0.9776	0.9751	0.5443	0.8469	0.9891	0.8856	0.9998	0.9992	0.9999	0.9515	0.9694	0.9126	0.9392	0.8407	0.9607	0.802	0.8013	0.9447	0.9994	0.9857	0.9649	0.999	0.7907	0.8747	0.9991	0.8623	0.9617	1	0.9985	0.9996	0.9999	0.8097	0.9994	0.7554	0.9591	0.1401
FBgn0005561	0.9976	0.9995	0.9988	0.0893	0.9738	0.988	0.7618	0.8364	0.9891	0.8679	0.9998	0.9992	0.9999	0.8894	0.5461	0.8941	0.9867	0.9919	0.7448	0.7039	0.413	0.9598	0.9994	0.9413	0.9816	0.999	0.8991	0.69	0.9991	0.5315	0.5408	1	0.9985	0.9996	0.9999	0.9989	0.9994	0.7554	0.5232	0.1212
FBgn0005564	0.9976	0.9995	0.9988	0.0161	0.9652	0.988	0.8656	0.8521	0.9897	0.8609	0.9998	0.9992	0.9999	0.7788	0.7136	0.9672	0.7394	0.2743	0.6213	0.9029	0.1631	0.8945	0.9994	0.9286	0.9816	0.999	0.6315	0.8992	0.9991	0.8172	0.9912	1	0.9985	0.9996	0.9999	0.7825	0.9994	0.8113	0.8833	0.1066
FBgn0005585	0.9976	0.9995	0.9988	0.5468	0.9593	0.9818	0.5023	0.9628	0.9891	0.9047	0.9998	0.9992	0.9999	0.3768	0.998	0.6942	0.9674	0.7655	0.295	0.7189	0.7934	0.3298	0.9994	0.8173	0.9866	0.999	0.2931	0.5226	0.9991	0.7402	0.1423	1	0.9985	0.9996	0.9999	0.9907	0.9994	0.9735	0.9744	0.7953
FBgn0005586	0.9976	0.9999	0.9988	0.0163	0.9938	0.9946	0.7793	0.984	0.9891	0.6291	0.9998	0.9992	0.9999	0.2827	0.6334	0.6471	0.3858	0.3058	0.4682	0.9472	0.9725	0.7372	0.9994	0.8942	0.9865	0.999	0.5258	0.5345	0.9991	0.5247	0.7503	1	0.9985	0.9996	0.9999	0.8872	0.9994	0.8876	0.791	0.5253
FBgn0005592	0.9976	0.9995	0.9988	0.0053	0.9584	0.9399	0.4767	0.9572	0.9891	0.9459	0.9998	0.9992	0.9999	0.8847	0.899	0.8184	0.9073	0.9926	0.8444	0.853	0.7668	0.6431	0.9994	0.8828	0.9756	0.999	0.4278	0.9616	0.9991	0.7563	0.774	1	0.9985	0.9996	0.9999	0.8657	0.9994	0.8858	0.7063	0.0653
FBgn0005593	0.9976	0.9995	0.9988	0	0.9596	0.9109	0.2566	0.9198	0.9891	0.6361	0.9998	0.9992	0.9999	0.7679	0.5896	0.9151	0.7561	0.788	0.4788	0.8781	0.4516	0.9321	0.9994	0.9555	0.9816	0.999	0.9537	0.7607	0.9991	0.7492	0.1768	1	0.9985	0.9996	0.9999	0.8608	0.9994	0.8934	0.5878	0.6798
FBgn0005596	0.9976	0.9995	0.9988	0.0021	0.9853	0.9007	0.4799	0.7893	0.9891	0.6898	0.9998	0.9992	0.9999	0.6909	0.5949	0.6662	0.9864	0.8523	0.8061	0.8755	0.1745	0.6895	0.9994	0.9987	0.9893	0.999	0.9124	0.6281	0.9991	0.1453	0.6838	1	0.9985	0.9996	0.9999	0.7825	0.9994	0.812	0.9628	0.0094
FBgn0005612	0.9976	0.9995	0.9988	0.2656	0.9584	0.9657	0.6052	0.9581	0.9891	0.6626	0.9998	0.9992	0.9999	0.8393	0.6746	0.8164	0.5463	0.6923	0.5898	0.7992	0.6657	0.6181	0.9994	0.9064	0.9649	0.999	0.6992	0.7163	0.9991	0.3463	0.1063	1	0.9985	0.9996	0.9999	0.8491	0.9994	0.9842	0.6204	0.3134
FBgn0005613	0.9984	0.9995	0.9988	0.4856	0.9778	0.9245	0.5083	0.9853	0.9891	0.7522	0.9998	0.9992	0.9999	0.9449	0.8625	0.9068	0.7621	0.5275	0.8834	0.7301	0.9384	0.9258	0.9994	0.9555	0.9839	0.999	0.6089	0.7244	0.9991	0.6469	0.7193	1	0.9985	0.1068	0.9999	0.9323	0.9994	0.9953	0.7154	0.7942
FBgn0005614	0.9976	0.9995	0.9988	0.0128	0.9539	0.9459	0.457	0.7661	0.9891	0.9377	0.9998	0.9992	0.9999	0.8865	0.9982	0.9629	0.8394	0.9012	0.4953	0.9758	0.6368	0.9506	0.9994	0.9447	0.9914	0.999	0.8637	0.5849	0.9991	0.559	0.9559	1	0.9985	0.9996	0.9999	0.8491	0.9994	0.7607	0.6899	0.4747
FBgn0005616	0.9976	0.9995	0.9988	0.6087	0.9967	0.9536	0.3337	0.9935	0.9891	0.8407	0.9998	0.9992	0.9999	0.2387	0.9831	0.7818	0.6967	0.7502	0.9796	0.948	0.6412	0.9056	0.9994	0.8866	0.9849	0.999	0.1253	0.9872	0.9991	0.2645	0.548	1	0.9985	0.9996	0.9999	0.9231	0.9994	0.9949	0.8379	0.7683
FBgn0005617	0.9976	0.9995	0.9988	2e-04	0.9941	0.881	0.596	0.7555	0.9891	0.8803	0.9998	0.9992	0.9999	0.8812	0.6088	0.8012	0.9115	0.9055	0.9033	0.5488	0.4385	0.8577	0.9994	0.9459	0.9907	0.999	0.4005	0.7253	0.9991	0.4096	0.2815	1	0.9985	0.9996	0.9999	0.8385	0.9994	0.9015	0.9095	0.0428
FBgn0005619	0.9976	0.9995	0.9988	0.4633	0.9781	0.9673	0.7993	0.996	0.9891	0.9735	0.9998	0.9992	0.9999	0.7049	0.7103	0.8608	0.9003	0.9919	0.6339	0.6241	0.532	0.9058	0.9994	0.9657	0.9816	0.999	0.8106	0.8481	0.9991	0.4701	0.732	1	0.9985	0.9996	0.9999	0.5555	0.9994	0.5826	0.92	0.1157
FBgn0005624	0.9976	0.9995	0.9988	0.0027	0.9781	0.9708	0.8632	0.7673	0.9891	0.9919	0.9998	0.9992	0.9999	0.5733	0.9345	0.7457	0.913	0.7958	0.4443	0.4291	0.8429	0.9423	0.9994	0.8937	0.9882	0.999	0.5429	0.982	0.9991	0.8086	0.2187	1	0.9985	0.9996	0.9999	0.9802	0.9994	0.9959	0.9066	0.0211
FBgn0005626	0.9976	0.9995	0.9988	0.0059	0.9689	0.8178	0.7032	0.5661	0.9891	0.7623	0.9998	0.9992	0.9999	0.8693	0.6203	0.785	0.9398	0.9968	0.8767	0.6645	0.3987	0.6828	0.9994	0.9712	0.8089	0.999	0.8126	0.9846	0.9991	0.7821	0.769	1	0.9985	0.9996	0.9999	0.5284	0.9994	0.8113	0.9836	0.2502
FBgn0005630	0.9976	0.9999	0.9988	0	0.9939	0.9801	0.9208	0.7305	0.9891	0.9503	0.9998	0.9992	0.9999	0.7266	0.6566	0.8703	0.8451	0.8824	0.7453	0.5164	0.8683	0.844	0.9994	0.9177	0.9816	0.999	0.6089	0.701	0.9991	0.771	0.1202	1	0.9985	0.9996	0.9999	0.9442	0.9994	0.9345	0.8642	0.0959
FBgn0005631	0.9976	0.9995	0.9988	0.0632	0.9584	0.6564	0.9165	0.8974	0.9891	0.9878	0.9998	0.9992	0.9999	0.9904	0.9815	0.9073	0.8059	0.6923	0.5961	0.9642	0.168	0.9587	0.9994	0.9528	0.9816	0.999	0.7759	0.9828	0.9991	0.6091	0.8759	1	0.9985	0.9996	0.9999	0.9613	0.9994	0.9397	0.669	0.1792
FBgn0005632	0.9976	0.9995	0.9988	0	0.9584	0.9605	0.6848	0.6937	0.9891	0.7628	0.9998	0.9992	0.9999	0.9568	0.5922	0.7425	0.916	0.77	0.4538	0.9764	0.2927	0.8371	0.9994	0.9638	0.9974	0.999	0.5918	0.8486	0.9991	0.7707	0.2629	1	0.9985	0.9996	0.9999	0.7027	0.9994	0.917	0.7958	0.3441
FBgn0005633	0.9976	0.9995	0.9988	0	0.9778	0.9877	0.863	0.8781	0.9891	0.7952	0.9998	0.9992	0.9999	0.5816	0.8955	0.7837	0.9593	0.8583	0.9832	0.2903	0.6336	0.7664	0.9994	0.9354	0.9893	0.999	0.9467	0.9945	0.9991	0.721	0.416	1	0.9985	0.9996	0.9999	0.5284	0.9994	0.9533	0.6191	0.3907
FBgn0005636	0.9976	0.9995	0.9988	0.059	0.9673	0.895	0.6869	0.7298	0.9891	0.5671	0.9998	0.9992	0.9999	0.6087	0.8594	0.6537	0.7621	0.9618	0.481	0.9486	0.5239	0.8251	0.9994	0.8249	0.9974	0.999	0.8637	0.9405	0.9991	0.9748	0.9272	1	0.9985	0.9996	0.9999	0.838	0.9994	0.7607	0.7849	0.9156
FBgn0005638	0.9976	0.9995	0.9988	0.9232	0.9363	0.8996	0.3708	0.9863	0.9901	0.8373	0.9998	0.9992	0.9999	0.4328	0.668	0.6471	0.6967	0.6306	0.3184	0.8683	0.3793	0.9345	0.9994	0.737	0.989	0.999	0.9832	0.9835	0.9991	0.9004	0.8968	1	0.9985	0.9996	0.9999	0.8737	0.9994	0.8132	0.6588	0.317
FBgn0005640	0.9976	0.9995	0.9988	0.0171	0.9589	0.8996	0.8169	0.9034	0.9912	0.6898	0.9998	0.9992	0.9999	0.992	0.7337	0.7656	0.8125	0.6254	0.7609	0.2191	0.9543	0.2595	0.9994	0.8249	0.9535	0.999	0.9361	0.8789	0.9991	0.8834	0.4129	1	1	0.9996	0.9999	0.8234	0.9994	0.9602	0.9818	0.6807
FBgn0005642	0.9976	0.9995	0.9988	0.0299	0.9798	0.9007	0.5744	0.8095	0.9891	0.8169	0.9998	0.9992	0.9999	0.7482	0.9746	0.9134	0.7621	0.8189	0.9969	0.8535	0.0316	0.9844	0.9994	0.9825	0.9974	0.999	0.621	0.8132	0.9991	0.6952	0.0257	1	0.9985	0.9996	0.9999	0.9286	0.9994	0.8951	0.7562	0.0947
FBgn0005648	0.9976	0.9995	0.9988	0.5879	0.881	0.9254	0.6361	0.8842	0.9891	0.5919	0.9998	0.9992	0.9999	0.9235	0.9104	0.722	0.4637	0.7115	0.6613	0.5502	0.4335	0.9552	0.9994	0.9459	0.9839	0.999	0.4836	0.4231	0.9991	0.4862	0.4862	1	0.9985	0.9996	0.9999	0.9238	0.9994	0.9412	0.3586	0.8153
FBgn0005649	0.9976	0.9995	0.9988	0.0023	0.9853	0.895	0.7659	0.8251	0.9891	0.6147	0.9998	0.9992	0.9999	0.7152	0.6543	0.6543	0.7996	0.8448	0.9783	0.7048	0.9713	0.8871	0.9994	0.9746	0.9984	0.999	0.9596	0.8635	0.9991	0.5128	0.0922	1	0.9985	0.9996	0.9999	0.9107	0.9994	0.9728	0.877	0.0527
FBgn0005655	0.9976	0.9995	0.9988	0.612	0.9584	0.9456	0.957	0.9916	0.9891	0.8887	0.9998	0.9992	0.9999	0.8335	0.8422	0.8759	0.6915	0.3193	0.4794	0.7034	0.1685	0.8118	0.9994	0.8866	0.9816	0.999	0.5398	0.838	0.9991	0.921	0.705	1	0.9985	0.9996	0.9999	0.0088	0.9994	0.8665	0.7486	0.039
FBgn0005658	0.9976	0.9995	0.9988	0.4521	0.9584	0.9688	0.7412	0.9905	0.9891	0.9303	0.9998	0.9992	0.9999	0.1715	0.8846	0.8058	0.7219	0.651	0.7346	0.9269	0.5065	0.7142	0.9994	0.9766	0.9346	0.999	0.7458	0.9515	0.9991	0.8089	0.8347	1	0.9985	0.8132	0.9999	0.8169	0.9994	0.8417	0.397	0.148
FBgn0005659	0.9984	0.9995	0.9988	0.1571	0.9584	0.988	0.5129	0.9641	0.9891	0.8373	0.9998	0.9992	0.9999	0.5813	0.8922	0.9852	0.9886	0.733	0.9125	0.5065	0.1421	0.9602	0.9994	0.9672	0.9692	0.999	0.795	0.9332	0.9991	0.5414	0.9676	1	0.9985	0.9996	0.9999	0.9238	0.9994	0.9123	0.9009	0.0389
FBgn0005660	0.9976	0.9995	0.9988	0.8318	0.9584	0.9054	0.4945	0.6701	0.993	0.5	0.9998	0.9992	0.9999	0.3726	0.7624	0.6471	0.6273	0.7021	0.3601	0.9286	0.0862	0.9188	0.9994	0.9171	0.9781	0.999	0.5623	0.7253	0.9991	0.9063	0.5675	1	0.9997	0.9996	0.9999	0.8842	0.9994	0.9387	0.4353	0.6289
FBgn0005664	0.9976	0.0747	0.9988	0.3904	0.9596	0.988	0.9401	0.9448	0.9891	0.8889	0.9998	0.9992	0.9999	0.9883	0.984	0.7944	0.8647	0	0.334	0.9693	0.5625	0.9321	0.9994	0.9996	0.989	0.999	0.7927	0.4637	0.9991	0.8428	0.9303	1	0.9985	0.9996	0.9999	0.8625	0.9994	0.9584	0.7739	0.9158
FBgn0005666	0.9976	0.9995	0.9988	0.7418	0.994	0.9406	0.9839	0.8647	0.9891	0.9733	0.9998	0.9992	0.9999	0.9374	0.8612	0.738	0.9043	0.5644	0.8473	0.75	0.0661	0.6895	0.9994	0.8866	0.8716	0.999	0.5492	0.7457	0.9991	0.121	0.0799	1	1	0.9996	0.9999	0.8872	0.9994	0.7017	0.8939	0.5966
FBgn0005670	0.9976	0.9995	0.9988	0.4313	0.9663	0.6373	0.9872	0.8076	0.9891	0.9264	0.9998	0.9992	0.9999	0.9371	0.933	0.6471	0.7352	0.7126	0.8917	0.9276	0.9741	0.8964	0.9994	0.6969	0.9999	0.999	0.7552	0.8937	0.9991	0.7227	0.9359	1	0.9985	0.1762	0.9999	0.8786	0.9994	0.8995	0.5986	0.0283
FBgn0005671	0.9976	0.9995	0.9988	0.9737	0.9589	0.895	0.8314	0.9239	0.9891	0.8001	0.9998	0.9992	0.9999	0.6737	0.8473	0.7532	0.6915	0.87	0.4314	0.7127	0.036	0.9671	0.9994	0.8335	0.9839	0.999	0.691	0.6728	0.9991	0.4087	0.5803	1	0.9985	0.9996	0.9999	0.8622	0.9994	0.9005	0.8917	0.9001
FBgn0005672	0.9976	0.9995	0.9988	0.1537	0.7058	0.9501	0.7093	0.9965	0.9891	0.809	0.9998	0.9992	0.9999	0.8574	0.6654	0.774	0.7999	0.3829	0.5935	0.2608	0.653	0.9789	0.9994	0.1971	0.936	0.999	0.5129	0.6429	0.9991	0.8111	0.8889	1	0.9985	0.9996	0.9999	0.8808	0.9994	0.9233	0.7455	0.5194
FBgn0005674	0.9976	0.9995	0.9988	0.3584	0.9469	0.895	0.7212	0.7597	0.9891	0.8215	0.9998	0.9992	0.9999	0.4419	0.9982	0.9987	0.8908	0.9042	0.4555	0.8527	0.1944	0.9311	0.9994	0.9173	0.9974	0.999	0.9549	0.9188	0.9991	0.6535	0.9617	1	1	0.9996	0.9999	0.8317	0.9994	0.9983	0.9314	0.7399
FBgn0005677	0.9976	0.9995	0.9988	0.072	0.9853	0.964	0.4897	0.8542	0.9891	0.6839	0.9998	0.9992	0.9999	0.2568	0.8256	0.7465	0.7833	0.4213	0.401	0.6233	0.9131	0.8617	0.9994	0.9064	0.989	0.999	0.8582	0.4321	0.9991	0.914	0.9275	1	0.9985	0.9996	0.9999	0.9114	0.9994	0.8769	0.3291	0.5245
FBgn0005683	0.9976	0.9995	0.9988	0.3805	0.9584	0.895	0.7674	0.9236	0.9891	0.9022	0.9998	0.9992	0.9999	0.9342	0.7375	0.9147	0.8161	0.8042	0.5004	0.746	0.4882	0.9602	0.9994	0.8605	0.9984	0.999	0.4255	0.9924	0.9991	0.4201	0.7108	1	0.9985	0.9996	0.9999	0.9765	0.9994	0.7959	0.9066	0.1035
FBgn0005694	0.9976	0.9995	0.9988	0.001	0.9585	0.9296	0.3767	0.7615	0.9891	0.6065	0.9998	0.9992	0.9999	0.7176	0.5409	0.6796	0.6967	0.9926	0.5966	0.9398	0.314	0.9379	0.9994	0.9342	0.9839	0.999	0.9432	0.4709	0.9991	0.344	0.7282	1	0.9985	0.9996	0.9999	0.8427	0.9994	0.8113	0.9777	0.1531
FBgn0005695	0.9976	0.9995	0.9988	0.0237	0.9689	0.9611	0.9418	0.984	0.9891	0.7414	0.9998	0.9992	0.9999	0.6444	0.8719	0.7616	0.7192	0.5315	0.409	0.5914	0.9008	0.9247	0.9994	0.8601	0.9976	0.999	0.5747	0.9436	0.9991	0.3874	0.0841	1	0.9985	0.9996	0.9999	0.9102	0.9994	0.9743	0.579	0.2662
FBgn0005696	0.9979	0.9995	0.9988	0.4438	0.9606	0.94	0.6821	0.9703	0.9891	0.9641	0.9998	0.9992	0.9999	0.8446	0.8855	0.8814	0.8161	0.3519	0.8909	0.6199	0.2358	0.4846	0.9994	0.9084	0.9816	0.999	0.4385	0.8037	0.9991	0.5569	0.2439	1	0.9985	0.9996	0.9999	0.9332	0.9994	0.8113	0.8964	0.0154
FBgn0005771	0.9976	0.9995	0.9988	0.1826	0.9673	0.8996	0.9701	0.7893	0.9891	0.9144	0.9998	0.9992	0.9999	0.8399	0.7756	0.8536	0.9964	0.8153	0.5672	0.8064	0.1855	0.844	0.9994	0.9177	0.9781	0.999	0.6181	0.7616	0.9991	0.4777	0.9005	1	0.9985	0.9996	0.9999	0.2375	0.9994	0.7821	0.9869	0.0507
FBgn0005775	0.9976	0.9995	0.9988	0.0583	0.9756	0.8996	0.878	0.8767	0.9891	0.9772	0.9998	0.9992	0.9999	0.7808	0.9497	0.7469	0.8019	0.3683	0.8284	0.8374	0.5459	0.9349	0.9994	0.9765	0.9781	0.999	0.5528	0.7313	0.9991	0.7354	0.8972	1	0.9985	0.9996	0.9999	0.6848	0.9994	0.8113	0.337	0.1006
FBgn0005777	0.9976	0.9995	0.9988	0.0385	0.9853	0.9103	0.6215	0.9499	0.9891	0.9723	0.9998	0.9992	0.9999	0.7574	0.8333	0.88	0.9136	0.7217	0.4824	0.2432	0.7263	0.8339	0.9994	0.9296	0.9781	0.999	0.6089	0.794	0.9991	0.3954	0.4149	1	0.9985	0.9996	0.9999	0.9556	0.9994	0.9789	0.5395	0.2613
FBgn0008635	0.9976	0.9995	0.9988	0.0039	0.9584	0.9102	0.5137	0.9812	0.9891	0.805	0.9998	0.9992	0.9999	0.9714	0.8021	0.9693	0.7459	0.9678	0.4619	0.9913	0.9424	0.9404	0.9994	0.9459	0.9816	0.999	0.6626	0.572	0.9991	0.1901	0.2786	1	0.9985	0.7882	0.9999	0.9669	0.9994	0.9743	0.9487	0.709
FBgn0008636	0.9976	0.9995	0.9988	0.195	0.9584	0.9763	0.9897	0.9871	0.9891	0.9818	0.9998	0.9992	0.9999	0.63	0.9543	0.7125	0.9433	0.3761	0.8364	0.7618	0.8643	0.781	0.9994	0.9726	0.9912	0.999	0.9608	0.7894	0.9991	0.4603	0.8255	1	1	0.9996	0.9999	0.9543	0.9994	0.869	0.5105	0.8257
FBgn0008646	0.9976	0.9995	0.9988	0.2983	0.9775	0.9292	0.9891	0.9228	0.9891	0.5032	0.9998	0.9992	0.9999	0.3594	0.7978	0.8012	0.9598	0.952	0.2952	0.5765	0.3171	0.7669	0.9994	0.9225	0.8895	0.999	0.5968	0.9872	0.9991	0.1655	0.9469	1	0.9985	0.9996	0.9999	0.8808	0.9994	0.9449	0.7354	0.4889
FBgn0008651	0.9976	0.6195	0.9988	0.2868	0.9853	0.8996	0.9664	0.9052	0.9891	0.8215	0.9998	0.9992	0.9999	0.612	0.7151	0.7272	0.9435	0.3564	0.9555	0.8285	0.9582	0.9932	0.9994	0.9765	0.9879	0.999	0.6722	0.9042	0.9991	0.3436	0.1796	1	0.9985	0.9996	0.9999	0.9109	0.9994	0.8113	0.8694	0.978
FBgn0010014	0.9976	0.9995	0.9988	0.1418	0.9596	0.9929	0.5265	0.9976	0.9966	0.7892	0.9998	0.9992	0.9999	0.2632	0.7539	0.8696	0.8161	0.3905	0.1413	0.7238	0.9844	0.9283	0.9994	0.8506	0.9907	0.999	0.966	0.6213	0.9991	0.1852	0.6903	1	0.9985	0.9996	0.9999	0.7723	0.9994	0.8894	0.6088	0.2354
FBgn0010015	0.9976	0.9995	0.9988	0.0091	0.993	0.9773	0.9901	0.6369	0.9891	0.9648	0.9998	0.9992	0.9999	0.588	0.7862	0.8359	0.9617	0.6945	0.9253	0.9291	0.6792	0.7474	0.9994	0.737	0.9816	0.999	0.1307	0.8953	0.9991	0.3736	0.752	1	0.9985	0.9996	0.9999	0.5555	0.9994	0.8113	0.9628	0.3049
FBgn0010019	0.9976	0.9995	0.9988	0.5459	0.9584	0.9818	0.5595	0.9229	0.9891	0.6826	0.9998	0.9992	0.9999	0.4986	0.9795	0.7939	0.8144	0.7816	0.7429	0.8863	0.1506	0.994	0.9994	0.9928	0.9974	0.999	0.8105	0.7926	0.9991	0.0401	0.2467	1	0.9985	0.9996	0.9999	0.5097	0.9994	0.997	0.9587	0.9605
FBgn0010038	0.9976	0.9995	0.9988	0.001	0.9589	0.9994	0.5494	0.8934	0.9891	0.5774	0.9998	0.9992	0.9999	0.5084	0.9843	0.7122	0.6602	0.9812	0.8068	0.9412	0.9458	0.765	0.9994	0.9919	0.9816	0.999	0.4992	0.4321	0.9991	0.7675	0.7584	1	0.9985	0.9996	0.9999	0.9556	0.9994	0.997	0.6195	0.5583
FBgn0010039	0.9976	0.9995	0.9988	0.8533	0.9866	0.9335	0.9473	0.9633	0.9891	0.9677	0.9998	0.9992	0.9999	0.4666	0.9117	0.9204	0.8936	0.9713	0.4292	0.7941	0.7719	0.7324	0.9994	0.8112	0.9854	0.999	0.935	0.7195	0.9991	0.8733	0.8061	1	0.9985	0.9996	0.9999	0.2869	0.9994	0.7678	0.8236	0.1227
FBgn0010040	0.9976	0.9995	0.9988	0.5079	0.9584	0.2189	0.9004	0.8016	0.993	0.9739	0.9998	0.9992	0.9999	0.651	0.7473	0.944	0.8744	0.8649	0.7131	0.9526	0.6853	0.88	0.9994	0.92	0.9816	0.999	0.7681	0.9679	0.9991	0.0711	0.9992	1	0.9985	0.9996	0.9999	0.9395	0.9994	0.8251	0.7372	0.9672
FBgn0010041	0.9976	0.9995	0.9988	0.8457	0.9686	0.8947	0.8775	0.7914	0.9891	0.9491	0.9998	0.9992	0.9999	0.884	0.6082	0.973	0.9752	0.5937	0.587	0.7135	0.5233	0.8169	0.9994	0.8335	0.9839	0.999	0.8918	0.6797	0.9991	0.6522	0.6409	1	0.9985	0.9996	0.9999	0.8808	0.9994	0.9983	0.6564	0.3584
FBgn0010043	0.9976	0.9995	0.9988	0.6827	0.9584	0.9853	0.8917	0.9753	0.9891	0.6572	0.9998	0.9992	0.9999	0.5941	0.9763	0.9471	0.9532	0.9042	0.8317	0.7788	0.1888	0.998	0.9994	0.9342	0.9879	0.999	0.3312	0.6496	0.9991	0.749	0.7959	1	1	0.4472	0.9999	0.9578	0.9994	0.9032	0.3097	0.4519
FBgn0010044	0.9976	0.9995	0.9988	0.8725	0.9817	0.9707	0.771	0.9193	0.9891	0.4196	0.9998	0.9992	0.9999	0.6935	0.9501	0.6471	0.9912	0.0017	0.8969	0.9037	0.9947	0.9671	0.9994	0.9912	0.9734	0.999	0.9214	0.9402	0.9991	0.563	0.99	1	0.9985	0.9996	0.9999	0.9815	0.9994	0.8811	0.6022	0.6954
FBgn0010051	0.9976	0.9995	0.9988	0.1662	0.9584	0.9007	0.4863	0.772	0.9891	0.8373	0.9998	0.9992	0.9999	0.3109	0.5654	0.9695	0.8049	0.6375	0.3133	0.9227	0.8045	0.9671	0.9994	0.9072	0.9839	0.999	0.6545	0.8549	0.9991	0.9277	0.9204	1	1	0.9996	0.9999	0.6273	0.9994	0.9954	0.9591	0.8762
FBgn0010052	0.9976	0.9995	0.9988	9e-04	0.9584	0.9274	0.4485	0.1094	0.9891	0.7009	0.9998	0.9992	0.9999	0.7974	0.6324	0.8104	0.9349	0.8814	0.7773	0.9353	0.5234	0.8179	0.9994	0.9996	0.9816	0.999	0.9053	0.4528	0.9991	0.5247	0.8596	1	0.9985	0.9996	0.9999	0.8693	0.9994	0.6956	0.9899	0.2096
FBgn0010053	0.9976	0.9995	0.9988	0.0175	0.9736	0.8667	0.6615	0.7609	0.9897	0.8419	0.9998	0.9992	0.9999	0.6471	0.849	0.9985	0.6775	0.7109	0.9125	0.5341	0.4177	0.9329	0.9994	0.8642	0.9974	0.999	0.2646	0.8847	0.9991	0.6292	0.9804	1	0.9985	0.9996	0.9999	0.3945	0.9994	0.8799	0.939	0.2216
FBgn0010078	0.9976	0.9995	0.9988	0.003	0.9831	0.9109	0.2468	0.8557	0.9891	0.5783	0.9998	0.9992	0.9999	0.4524	0.5409	0.8909	0.6327	0.9312	0.5313	0.8486	0.0704	0.9599	0.9994	0.9495	0.9907	0.999	0.7647	0.6496	0.9991	0.8883	0.5008	1	0.9985	0.9996	0.9999	0.6784	0.9994	0.9738	0.7862	0.658
FBgn0010097	0.9976	0.9995	0.9988	0.0987	0.4076	0.9877	0.7651	0.9558	0.9891	0.5416	0.9998	0.9992	0.9999	0.9907	0.5896	0.9762	0.9457	0.6225	0.7853	0.7601	0.1966	0.8293	0.9994	0.999	0.9974	0.999	0.5511	0.7619	0.9991	0.6172	0.2144	1	0.9985	0.9996	0.9999	0.8809	0.9994	0.9983	0.9617	0.0433
FBgn0010100	0.9976	0.9995	0.9988	0	0.9668	0.8996	0.596	0.7246	0.9891	0.9459	0.9998	0.9992	0.9999	0.5727	0.5682	0.7125	0.7621	0.7423	0.566	0.8728	0.0862	0.7391	0.9994	0.9632	0.989	0.999	0.9187	0.67	0.9991	0.6842	0.7471	1	0.9985	0.9996	0.9999	0.6638	0.9994	0.8833	0.6022	0.4229
FBgn0010105	0.9976	0.9995	0.9988	0.9268	0.9817	0.8693	0.846	0.911	0.9891	0.7036	0.9998	0.9992	0.9999	0.5791	0.6344	0.9147	0.7843	0.9168	0.2993	0.8145	0.9368	0.9379	0.9994	0.9107	0.9974	0.999	0.9273	0.3459	0.9991	0.5554	0.2223	1	0.9993	0.9996	0.9999	0.9903	0.9994	0.8844	0.9827	0.041
FBgn0010109	0.9976	0.9995	0.9988	0.1557	0.9552	0.2189	0.4086	0.8158	0.9891	0.8679	0.9998	0.9992	0.9999	0.7678	0.835	0.7125	0.7996	0.9987	0.4083	0.9057	0.3446	0.8576	0.9994	0.9912	0.9931	0.999	0.8905	0.9715	0.9991	0.132	0.7568	1	0.9985	0.4891	0.9999	0.8332	0.9994	0.9262	0.8948	0.4935
FBgn0010113	0.9976	0.9995	0.9988	0	0.9817	0.954	0.6516	0.6837	0.9891	0.8897	0.9998	0.9992	0.9999	0.7608	0.7751	0.7781	0.8744	0.9713	0.9506	0.6705	0.905	0.88	0.9994	0.9415	0.9754	0.999	0.7498	0.5068	0.9991	0.0509	0.3687	1	1	0.9996	0.9999	0.741	0.9994	0.9282	0.8103	0.439
FBgn0010114	0.9976	0.9995	0.9988	0.0014	0.9673	0.9981	0.8786	0.8627	0.9891	0.682	0.9998	0.9992	0.9999	0.6488	0.7347	0.759	0.8161	0.5405	0.6005	0.9564	0.9481	0.8488	0.9994	0.9416	0.9816	0.999	0.88	0.7493	0.9991	0.7575	0.2702	1	0.9985	0.9996	0.9999	0.7723	0.9994	0.8195	0.7414	0.1915
FBgn0010173	0.9976	0.9999	0.9988	0.1233	0.9584	0.895	0.672	0.9338	0.9953	0.9848	0.9998	0.9992	0.9999	0.4758	0.9638	0.8889	0.7594	0.6562	0.3119	0.3561	0.4661	0.9353	0.9994	0.8249	0.9816	0.999	0.5273	0.699	0.9991	0.964	0.1005	1	0.9985	0.9996	0.9999	0.9107	0.9994	0.8743	0.8511	0.3646
FBgn0010194	0.9976	0.9995	0.9988	0.0614	0.9596	0.9411	0.9593	0.8723	0.9891	0.5704	0.9998	0.9992	0.9999	0.9627	0.5409	0.9852	0.9229	0.6999	0.7026	0.8093	0.9108	0.9502	0.9994	0.737	0.9781	0.999	0.6552	0.6191	0.9991	0.9373	0.1619	1	0.9985	0.9996	0.9999	0.9967	0.9994	0.8604	0.3347	0.2915
FBgn0010197	0.9976	0.9995	0.9988	0.6669	0.9584	0.9625	0.7659	0.8273	0.9891	0.9561	0.9998	0.9992	0.9999	0.8671	0.7824	0.9967	0.9781	0.9713	0.4824	0.8886	0.7821	0.9289	0.9994	0.9412	0.9535	0.999	0.8537	0.4537	0.9991	0.866	0.8477	1	0.9985	0.9996	0.9999	0.7825	0.9994	0.8811	0.8281	0.4394
FBgn0010198	0.9976	0.9995	0.9988	4e-04	0.994	0.8996	0.5313	0.7931	0.9891	0.4801	0.9998	0.9992	0.9999	0.36	0.5409	0.699	0.8125	0.8968	0.4953	0.9778	0.33	0.9353	0.9994	0.9326	0.9976	0.999	0.6893	0.8869	0.9991	0.2727	0.4611	1	0.9985	0.9996	0.9999	0.8641	0.9994	0.9742	0.8973	0.4223
FBgn0010213	0.9976	0.9995	0.9988	1e-04	0.9584	0.9218	0.596	0.7135	0.9891	0.7654	0.9998	0.9992	0.9999	0.2989	0.5623	0.6471	0.6967	0.8017	0.5915	0.933	0.522	0.7344	0.9994	0.9765	0.9974	0.999	0.9431	0.6453	0.9991	0.5951	0.774	1	0.9985	0.9996	0.9999	0.5555	0.9994	0.8113	0.7451	0.4706
FBgn0010215	0.9976	0.9999	0.9988	0.6311	0.9584	0.9614	0.4841	0.7507	0.9891	0.6085	0.9998	0.9992	0.9999	0.5839	0.7776	0.7122	0.5885	0.9369	0.0709	0.4506	0.2937	0.711	0.9994	0.8971	0.9816	0.999	0.977	0.7972	0.9991	0.7227	0.2245	1	0.9985	0.9996	0.9999	0.9735	0.9994	0.8477	0.9249	0.5729
FBgn0010217	0.9976	0.9995	0.9988	0	0.9959	0.9432	0.9895	0.7673	0.993	0.9146	0.9998	0.9992	0.9999	0.7618	0.8138	0.8782	0.9501	0.8791	0.7344	0.4054	0.8537	0.8313	0.9994	0.8866	0.9781	0.999	0.807	0.8937	0.9991	0.9246	0.3108	1	0.9985	0.9996	0.9999	0.6613	0.9994	0.8034	0.8379	0.4574
FBgn0010220	0.9976	0.9995	0.9988	0.7259	0.991	0.9334	0.9488	0.9787	0.9891	0.7311	0.9998	0.9992	0.9999	0.6106	0.9584	0.9068	0.754	0.9907	0.6376	0.8464	0.721	0.8208	0.9994	0.8506	0.9756	0.999	0.8824	0.6415	0.9991	0.8347	0.2979	1	0.9985	0.9996	0.9999	0.9395	0.9994	0.9629	0.2085	0.8584
FBgn0010222	0.9976	0.9995	0.9988	0.0509	0.9979	0.8178	0.7617	0.7632	0.9891	0.7256	0.9998	0.9992	0.9999	0.9875	0.5677	0.7122	0.8019	0.6651	0.8113	0.9304	0.2626	0.8181	0.9994	0.9785	0.9816	0.999	0.5316	0.6345	0.9991	0.7877	0.1447	1	0.9985	0.9996	0.9999	0.9107	0.9994	0.9039	0.9967	0.1577
FBgn0010223	0.9976	0.9995	0.9988	0.9247	0.9584	0.8996	0.7749	0.7893	0.9891	0.7318	0.9998	0.9992	0.9999	0.6633	0.7624	0.6963	0.858	0.7713	0.5186	0.8446	0.3458	0.9587	0.9994	0.8506	0.9365	0.999	0.5973	0.8196	0.9991	0.7699	0.5955	1	0.9985	0.9996	0.9999	0.9986	0.9994	0.7959	0.7083	0.4548
FBgn0010225	0.9976	0.9995	0.9988	0	0.9831	0.9273	0.9849	0.8313	0.9955	0.7444	0.9998	0.9992	0.9999	0.875	0.8806	0.8099	0.9136	0.9992	0.5186	0.9209	0.5274	0.9078	0.9994	0.9265	0.9649	0.999	0.8463	0.4321	0.9991	0.3066	0.2668	1	0.9997	0.9996	0.9999	0.9494	0.9994	0.8106	0.995	0.403
FBgn0010226	0.9976	0.9995	0.9988	0	0.9673	0.9662	0.9758	0.9423	0.9891	0.5614	0.9998	0.9992	0.9999	0.9799	0.8978	0.9147	0.9043	0.85	0.9959	0.5173	0.9708	0.9639	0.9994	0.916	0.9822	0.999	0.8038	0.8323	0.9991	0.5706	0.5113	1	0.9985	0.9996	0.9999	0.5555	0.9994	0.9959	0.6925	0.9049
FBgn0010228	0.9976	0.9995	0.9988	0.0036	0.9599	0.9914	0.6491	0.7893	0.9891	0.7824	0.9998	0.9992	0.9999	0.8626	0.9827	0.6839	0.992	0.404	0.8877	0.948	0.1798	0.9064	0.9994	0.9064	0.9907	0.999	0.0666	0.7731	0.9991	0.8592	0.2569	1	0.9985	0.9996	0.9999	0.984	0.9994	0.8403	0.7449	0.3072
FBgn0010235	0.9976	0.9995	0.9988	0.1571	0.9584	0.9291	0.6251	0.7736	0.9955	0.6676	0.9998	0.9992	0.9999	0.4394	0.625	0.7465	0.9023	0.8102	0.2533	0.6334	0.753	0.7797	0.9994	0.9982	0.9781	0.999	0.8801	0.2323	0.9991	0.8344	0.8491	1	1	0.9996	0.9999	0.7027	0.9994	0.9666	0.796	0.7574
FBgn0010238	0.9976	0.9995	0.9988	0.0592	0.9668	0.8996	0.5247	0.889	0.9891	0.9856	0.9998	0.9992	0.9999	0.8723	0.884	0.973	0.9008	0.5063	0.8446	0.1303	0.7772	0.6792	0.9994	0.8335	0.9839	0.999	0.8522	0.9836	0.9991	0.6024	0.6041	1	0.9985	0.9996	0.9999	0.8225	0.9994	0.997	0.9395	0.929
FBgn0010240	0.9976	0.9995	0.9988	0.0388	0.9589	0.9109	0.596	0.8993	0.9891	0.9887	0.9998	0.9992	0.9999	0.4874	0.884	0.9647	0.8839	0.4485	0.6751	0.6778	0.7084	0.9743	0.9994	0.9177	0.9839	0.999	0.8572	0.9641	0.9991	0.5947	0.5629	1	0.9985	0.9996	0.9999	0.6297	0.9994	0.8592	0.9487	0.062
FBgn0010241	0.9976	0.9995	0.9988	0.3276	0.9589	0.6564	0.8219	0.8548	0.9891	0.9596	0.9998	0.9992	0.9999	0.336	0.7755	0.588	0.9372	0.5431	0.6665	0.9329	0.4151	0.9583	0.9994	0.8818	0.9974	0.999	0.9608	0.6731	0.9991	0.7183	0.8176	1	1	0.9996	0.9999	0.9363	0.9994	0.8811	0.6927	0.8866
FBgn0010246	0.9976	0.9999	0.9988	0.4529	0.9584	0.8996	0.9072	0.9022	0.9891	0.9881	0.9998	0.9992	0.9999	0.2632	0.783	0.64	0.7568	0.6225	0.9244	0.8349	0.9602	0.9064	0.9994	0.8173	0.9839	0.999	0.6247	0.8771	0.9991	0.2396	0.6623	1	0.9985	0.8044	0.9999	0.7353	0.9994	0.9404	0.9656	0.726
FBgn0010247	0.9976	0.9995	0.9988	0.9323	0.9622	0.9406	0.4344	0.7632	0.9891	0.617	0.9998	0.9992	0.9999	0.4394	0.6654	0.6636	0.7621	0.8237	0.2453	0.4474	0.0825	0.6626	0.9994	0.8249	0.9839	0.999	0.9918	0.929	0.9991	0.9582	0.6726	1	0.9985	0.9996	0.9999	0.9628	0.9994	0.8099	0.8536	0.5983
FBgn0010258	0.9976	0.9995	0.9988	0.6437	0.959	0.9725	0.7657	0.9753	0.9891	0.8492	0.9998	0.9992	0.9999	0.992	0.5677	0.9245	0.975	0.9713	0.8109	0.6281	0.7793	0.7648	0.9994	0.9447	0.9781	0.999	0.9518	0.7243	0.9991	0.5427	0.9715	1	0.9985	0.9996	0.9999	0.9006	0.9994	0.8113	0.9487	0.5245
FBgn0010263	0.9976	0.9995	0.9988	0.1246	0.9673	0.9966	0.9778	0.9963	0.9891	0.9687	0.9998	0.9992	0.9999	0.5896	0.9901	0.8867	0.8125	0.2742	0.5143	0.2191	0.2918	0.9037	0.9994	0.949	0.9839	0.999	0.0442	0.8561	0.9991	0.8914	0.9715	1	0.9985	0.9996	0.9999	0.783	0.9994	0.8986	0.9215	0.3238
FBgn0010265	0.9976	0.9995	0.9988	0.0021	0.9951	0.8996	0.3429	0.8419	0.9891	0.5822	0.9998	0.9992	0.9999	0.3865	0.5441	0.7122	0.6755	0.8996	0.3519	0.9842	0.1212	0.8379	0.9994	0.8937	0.9865	0.999	0.7901	0.5576	0.9991	0.5591	0.6144	1	0.9985	0.9996	0.9999	0.7781	0.9994	0.9789	0.8617	0.4458
FBgn0010269	0.9976	0.9995	0.9988	0.0217	0.9584	0.9867	0.5493	0.7569	0.9891	0.6433	0.9998	0.9992	0.9999	0.4986	0.5677	0.6662	0.9781	0.5993	0.8375	0.8471	0.9179	0.9654	0.9994	0.9555	0.9976	0.999	0.8002	0.5822	0.9991	0.2703	0.9302	1	0.9985	0.9996	0.9999	0.931	0.9994	0.7607	0.7533	0.0159
FBgn0010278	0.9976	0.9995	0.9988	0.0157	0.9584	0.8809	0.3717	0.7661	0.9891	0.4909	0.9998	0.9992	0.9999	0.6282	0.5409	0.6471	0.9628	0.9919	0.2855	0.9778	0.2423	0.578	0.9994	0.9928	0.9816	0.999	0.9711	0.5158	0.9991	0.3918	0.8243	1	0.9985	0.9996	0.9999	0.8204	0.9994	0.7554	0.8154	0.1507
FBgn0010280	0.9976	0.9995	0.9988	9e-04	0.9589	0.8996	0.6131	0.713	0.9891	0.5707	0.9998	0.9992	0.9999	0.7049	0.5409	0.6471	0.6967	0.9178	0.6392	0.9642	0.1175	0.8219	0.9994	0.9919	0.9974	0.999	0.648	0.7929	0.9991	0.6778	0.6712	1	0.9985	0.9996	0.9999	0.7528	0.9994	0.8113	0.983	0.1715
FBgn0010282	0.9976	0.9995	0.9988	0.4688	0.9596	0.8809	0.2561	0.8823	0.9891	0.5877	0.9998	0.9992	0.9999	0.4682	0.5419	0.588	0.9355	0.9901	0.483	0.9548	0.2456	0.5386	0.9994	0.9393	0.9839	0.999	0.7593	0.4476	0.9991	0.2592	0.9972	1	0.9985	0.9996	0.9999	0.8378	0.9994	0.8132	0.7252	0.2664
FBgn0010287	0.9976	0.9995	0.9988	0.7557	0.991	0.5554	0.8593	0.8548	0.9891	0.6587	0.9998	0.9992	0.8935	0.9784	0.5441	0.7165	0.8408	0.9821	0.7348	0.8262	0.435	0.9531	0.9994	0.8945	0.9839	0.999	0.2955	0.6656	0.9991	0.7396	0.7231	1	0.9985	0.9996	0.9999	0.9969	0.9994	0.9742	0.8979	0.6303
FBgn0010288	0.9976	0.9995	0.9988	0.7385	0.9584	0.9602	0.807	6e-04	0.9891	0.9689	0.9998	0.9992	0.9999	0.5823	0.9977	0.9337	0.6967	0.8547	0.441	0.5341	0.4994	0.9578	0.9994	0.9745	0.9914	0.999	0.827	0.5068	0.9991	0.6142	0.5206	1	0.9985	0.9996	0.9999	0.8668	0.9994	0.9846	0.9417	0.6171
FBgn0010292	0.9976	0.9995	0.9988	0.6766	0.9976	0.9531	0.6103	0.9183	0.9891	0.6847	0.9998	0.9992	0.9999	0.4394	0.9772	0.701	0.7303	0.8681	0.8969	0.7992	0.54	0.9447	0.9994	0.8818	0.9834	0.999	0.8436	0.7979	0.9991	0.5978	0.3209	1	0.9985	0.9996	0.9999	0.9972	0.9994	0.8113	0.6296	0.9766
FBgn0010300	0.9976	0.9995	0.9988	4e-04	0.2166	0.9877	0.6245	0.7632	0.9891	0.8184	0.9998	0.9992	0.9999	0.984	0.5888	0.7425	0.7968	0.7628	0.8562	0.7778	0.1634	0.9511	0.9994	0.9459	0.9849	0.9993	0.5343	0.6685	0.9991	0.3938	0.4633	1	0.9985	0.9996	0.9999	0.9551	0.9994	0.9233	0.9227	0.098
FBgn0010303	0.9976	0.9995	0.9988	0.0074	0.9584	0.9432	0.4068	0.7186	0.9891	0.6034	0.9998	0.9992	0.9999	0.3531	0.5409	0.64	0.7288	0.9812	0.2798	0.861	0.19	0.6613	0.9994	0.9639	0.9839	0.999	0.8972	0.5962	0.9991	0.277	0.9824	1	0.9985	0.9996	0.9999	0.755	0.9994	0.8113	0.9836	0.2217
FBgn0010309	0.9976	0.9995	0.9988	0.2257	0.4119	0.9245	0.9516	0.978	0.9891	0.5783	0.9998	0.9992	0.9999	0.9585	0.8572	0.9852	0.8753	0.9402	0.7799	0.792	0.9863	0.8282	0.9994	0.8112	0.9879	0.999	0.3533	0.982	0.9991	0.8236	0.1129	1	0.9985	0.3525	0.9999	0.9846	0.9994	0.9743	0.8458	0.2952
FBgn0010313	0.9976	0.9995	0.9988	0.057	0.9668	0.8996	0.3896	0.7255	0.9891	0.7168	0.9998	0.9992	0.9999	0.9699	0.5583	0.64	0.7114	0.9168	0.7922	0.5415	0.9775	0.9956	0.9994	0.9592	0.9612	0.999	0.7659	0.4708	0.9991	0.8484	0.6793	1	0.9985	0.9472	0.9999	0.8312	0.9994	0.9729	0.9369	0.3242
FBgn0010314	0.9976	0.9995	0.9988	0.0625	0.9586	0.9109	0.841	0.9976	0.9891	0.9125	0.9998	0.9992	0.9999	0.9665	0.779	0.9466	0.9551	0.5113	0.885	0.6053	0.1251	0.8733	0.9994	0.8866	0.9868	0.999	0.9525	0.7224	0.9991	0.4226	0.5143	1	1	0.9996	0.9999	0.8809	0.9994	0.921	0.9628	0.0406
FBgn0010315	0.9976	0.9995	0.9988	0.4412	0.9584	0.9143	0.4846	0.9645	0.9891	0.8068	0.9998	0.9992	0.9999	0.6383	0.9995	0.892	0.7391	0.7563	0.5022	0.3335	0.4251	0.9764	0.9994	0.8249	0.9854	0.999	0.2871	0.9537	0.9991	0.8741	0.0988	1	0.9985	0.9996	0.9999	0.9932	0.9994	0.8197	0.9219	0.0922
FBgn0010316	0.9976	0.9995	0.9988	0.1091	0.9865	0.9272	0.5666	0.929	0.9955	0.5671	0.9998	0.9992	0.9999	0.6721	0.9344	0.6756	0.7801	0.985	0.223	0.7718	0.9895	0.9037	0.9994	0.8112	0.9781	0.999	0.8351	0.9226	0.9991	0.4143	0.0417	1	0.9985	0.9996	0.9999	0.9874	0.9994	0.8403	0.8197	0.1792
FBgn0010317	0.9976	0.9999	0.9988	0.0047	0.9584	0.9301	0.4776	0.9381	0.9891	0.7032	0.9998	0.9992	0.9999	0.648	0.9763	0.8871	0.9912	0.9706	0.7358	0.9788	0.7588	0.7951	0.9994	0.6901	0.9907	0.999	0.9439	0.8969	0.9991	0.1621	0.9102	1	0.9985	0.9996	0.9999	0.8808	0.9994	0.9449	0.9738	0.11
FBgn0010328	0.9976	0.9995	0.9988	6e-04	0.9758	0.9078	0.5977	0.7398	0.9891	0.7516	0.9998	0.9992	0.9999	0.9902	0.5505	0.6471	0.9487	0.883	0.6475	0.9622	0.1279	0.6898	0.9994	0.9969	0.9816	0.999	0.7783	0.5979	0.9991	0.5095	0.2652	1	0.9985	0.9996	0.9999	0.7958	0.9994	0.8106	0.9869	0.1215
FBgn0010329	0.9976	0.9995	0.9988	0.0337	0.9584	0.9757	0.4573	0.9757	0.9891	0.5671	0.9998	0.9992	0.9999	0.1194	0.896	0.6662	0.7801	0.7615	0.5765	0.7788	0.2936	0.8059	0.9994	0.9171	0.9816	0.999	0.7097	0.9861	0.9991	0.8942	0.9275	1	0.9985	0.9996	0.9999	0.9999	0.9994	0.953	0.5455	0.5386
FBgn0010333	0.9976	0.9995	0.9988	0.4992	0.9776	0.9602	0.903	0.8781	0.9891	0.5146	0.9998	0.9992	0.9999	0.5324	0.8769	0.6615	0.9092	0.4297	0.977	0.625	0.0757	0.6898	0.9994	0.8666	0.9839	0.999	0.4496	0.991	0.9991	0.6426	0.9935	1	0.9985	0.9996	0.9999	0.8472	0.9994	0.8769	0.8314	0.9754
FBgn0010339	0.9976	0.9995	0.9988	0.5293	0.9584	0.9552	0.2469	0.9013	0.9891	0.7817	0.9998	0.9992	0.9999	0.2617	0.7615	0.9938	0.9355	0.9713	0.4732	0.843	0.2059	0.9587	0.9994	0.9996	0.9907	0.999	0.7605	0.688	0.9991	0.8667	0.3211	1	0.9985	0.9996	0.9999	0.9632	0.9994	0.8666	0.5726	0.5757
FBgn0010340	0.9976	0.9995	0.9988	0.3701	0.9584	0.962	0.9034	0.9894	0.9891	0.6475	0.9998	0.9992	0.9999	0.9907	0.5409	0.917	0.768	0.8291	0.8592	0.9793	0.6903	0.8826	0.9994	0.8173	0.9458	0.999	0.5427	0.7224	0.9991	0.3676	0.8717	1	0.9985	0.9996	0.9999	0.9164	0.9994	0.9055	0.9005	0.9591
FBgn0010341	0.9976	0.9995	0.9988	0.6392	0.9948	0.9032	0.5714	0.9456	0.9891	0.6515	0.9998	0.9992	0.9999	0.7085	0.6309	0.951	0.9355	0.9402	0.413	0.5271	0.0747	0.3801	0.9994	0.8937	0.9781	0.999	0.9462	0.7115	0.9991	0.3188	0.9309	1	0.9985	0.9996	0.9999	0.8802	0.9994	0.862	0.8668	0.6066
FBgn0010342	0.9976	0.9995	0.9988	0.0471	0.993	0.8977	0.7564	0.8647	0.9891	0.7071	0.9998	0.9992	0.9999	0.7618	0.5896	0.6756	0.9944	0.7769	0.9607	0.5398	0.1692	0.8127	0.9994	0.9634	0.9999	0.999	0.451	0.7253	0.9991	0.6434	0.4714	1	0.9985	0.9996	0.9999	0.8655	0.9994	0.9387	0.9827	0.0029
FBgn0010348	0.9976	0.9995	0.9988	0.1109	0.9584	0.9109	0.5711	0.8696	0.9891	0.6439	0.9998	0.9992	0.9999	0.7044	0.7828	0.6689	0.754	0.864	0.6742	0.7646	0.5773	0.7626	0.9994	0.9555	0.9816	0.999	0.3099	0.4687	0.9991	0.8277	0.2163	1	0.9985	0.9996	0.9999	0.9846	0.9994	0.965	0.7776	0.4614
FBgn0010350	0.9976	0.9995	0.9988	0.0195	0.8717	0.9987	0.8191	0.8819	0.9986	0.8139	0.9998	0.9992	0.9999	0.9804	0.9052	0.944	0.7641	0.9473	0.9364	0.5263	0.311	0.6571	0.9994	0.8866	0.9781	0.999	0.6992	0.982	0.9991	0.7749	0.7056	1	0.9985	0.9996	0.9999	0.9257	0.9994	0.6956	0.25	0.28
FBgn0010352	0.9976	0.9995	0.9988	0	0.9971	0.94	0.9534	0.8028	0.9955	0.6676	0.9998	0.9992	0.9999	0.9985	0.5966	0.9987	0.9477	0.9917	0.9201	0.9673	0.3309	0.8641	0.9994	0.9064	0.9907	0.999	0.8797	0.7832	0.9991	0.6091	0.3302	1	0.9985	0.9996	0.9999	0.8427	0.9994	0.8113	0.9646	0.3449
FBgn0010355	0.9976	0.9995	0.9988	0.0033	0.9853	0.9109	0.9048	0.7209	0.9891	0.9151	0.9998	0.9992	0.9999	0.7152	0.6364	0.875	0.8923	0.3597	0.8284	0.7194	0.5839	0.792	0.9994	0.9822	0.9974	0.999	0.2131	0.967	0.9991	0.9702	0.1419	1	0.9985	0.9996	0.9999	0.8332	0.9994	0.9953	0.7958	0.2322
FBgn0010356	0.9976	0.9995	0.9988	0.5941	0.9596	0.9546	0.9758	0.9863	0.9891	0.6543	0.9998	0.9992	0.9999	0.7983	0.594	0.9204	0.905	0.7892	0.7409	0.9752	0.3316	0.9245	0.9994	0.9738	0.9649	0.999	0.2672	0.6396	0.9991	0.9696	0.5943	1	0.9985	0.9996	0.9999	0.8555	0.9994	0.9032	0.6146	0.0774
FBgn0010357	0.9976	0.9995	0.9988	0.6551	0.9596	0.8809	0.7985	0.8714	0.9955	0.729	0.9998	0.9992	0.9999	0.6996	0.999	0.7014	0.8125	0	0.7597	0.9927	0.0075	0.9406	0.9994	0.852	0.9839	0.999	0.7547	0.6396	0.9991	0.9457	0.7776	1	0.9985	0.9996	0.9999	0.7825	0.9994	0.9372	0.8703	0.8258
FBgn0010358	0.9976	0.9995	0.9988	0.6362	0.9948	0.8902	0.6372	0.9976	0.993	0.4151	0.9998	0.9992	0.9999	0.4524	0.6171	0.951	0.7996	0.1176	0.8433	0.8349	0.2398	0.7368	0.9994	0.8112	0.9907	0.999	0.7927	0.9997	0.9991	0.8396	0.7119	1	0.9985	0.6057	0.9999	0.6811	0.9994	0.9296	0.7993	0.5961
FBgn0010359	0.9976	0.9995	0.9988	0.6168	0.981	0.8996	0.5493	0.9737	0.9893	0.5	0.9998	0.9992	0.9999	0.5006	0.5541	0.9606	0.7968	0.1292	0.8208	0.8077	0.3287	0.7937	0.9994	0.8112	0.9907	0.999	0.7767	0.9981	0.9991	0.724	0.6333	1	0.9985	0.5738	0.9999	0.6802	0.9994	0.9592	0.8281	0.6192
FBgn0010379	0.9976	0.9995	0.9988	0.0931	0.9663	0.94	0.2561	0.7661	0.9891	0.7111	0.9998	0.9992	0.9999	0.7498	0.6529	0.7262	0.8348	0.9894	0.7332	0.7718	0.4064	0.6789	0.9994	0.9557	0.9849	0.8862	0.8681	0.7044	0.9991	0.0044	0.8315	1	0.9985	0.9098	0.9999	0.7448	0.9994	0.9597	0.6986	0.9915
FBgn0010380	0.9976	0.9995	0.9988	0.0832	0.9776	0.9625	0.9062	0.9978	0.993	0.9637	0.9998	0.9992	0.9999	0.7951	0.8981	0.8002	0.9973	0.79	0.8063	0.8224	0.3991	0.9531	0.9994	0.9086	0.9649	0.999	0.7016	0.9675	0.9991	0.7409	0.6783	1	0.9985	0.9996	0.9999	0.8882	0.9994	0.9198	0.1079	0.0864
FBgn0010381	0.9976	0.9995	0.9988	0.2763	0.9593	0.9432	0.3818	0.8727	0.9891	0.9672	0.9998	0.9992	0.9999	0.5168	0.5984	0.8394	0.8161	0.8115	0.878	0.4889	0.5623	0.7314	0.9994	0.9638	0.9623	0.999	0.9408	0.9533	0.9991	0.8633	0.9838	1	1	0.9996	0.9999	0.3333	0.9994	0.8316	0.9078	0.3456
FBgn0010382	0.9976	0.9995	0.9988	0.0026	0.9686	0.9165	0.9584	0.8089	0.9891	0.8583	0.9998	0.9992	0.9999	0.928	0.6692	0.9954	0.8462	0.4606	0.9465	0.7355	0.2147	0.8465	0.9994	0.9265	0.9907	0.999	0.5183	0.9654	0.9991	0.5066	0.1376	1	0.9985	0.9996	0.9999	0.8956	0.9994	0.968	0.8834	0.015
FBgn0010383	0.9976	0.9995	0.9988	0.0491	0.9596	0.9577	0.8954	0.9409	0.9891	0.9459	0.9998	0.9992	0.9999	0.9927	0.9928	0.9542	0.8683	0.6607	0.5393	0.7092	0.6143	0.8912	0.9994	0.9963	0.9854	0.999	0.6764	0.6496	0.9991	0.8914	0.2777	1	0.9985	0.9996	0.9999	0.8481	0.9994	0.62	0.723	0.7486
FBgn0010385	0.9976	0.9995	0.9988	0.6804	0.9584	0.9556	0.354	0.9999	0.9891	0.7497	0.9998	0.9992	0.9999	0.873	0.652	0.8664	0.7864	0.9131	0.6952	0.8331	0.545	0.7941	0.9994	0.9482	0.9478	0.999	0.9271	0.6806	0.9991	0.5388	0.8771	1	0.9985	0.9996	0.9999	0.0289	0.9994	0.8599	0.9583	0.1009
FBgn0010387	0.9976	0.9995	0.9988	0.0114	0.9831	0.9757	0.9568	0.7705	0.9891	0.7934	0.9998	0.9992	0.9999	0.6673	0.5885	0.9951	0.9037	0.8448	0.7171	0.8639	0.5166	0.9275	0.9994	0.8249	0.9781	0.999	0.2112	0.8517	0.9991	0.6635	0.2815	1	0.9985	0.9996	0.9999	0.6297	0.9994	0.911	0.9259	0.3072
FBgn0010388	0.9976	0.9995	0.9988	0.0105	0.9584	0.9587	0.9191	0.7863	0.9891	0.7754	0.9998	0.9992	0.9999	0.8618	0.6754	0.9629	0.9092	0.9901	0.6382	0.7726	0.945	0.7955	0.9994	0.9915	0.9781	0.999	0.8551	0.5979	0.9991	0.2952	0.7015	1	0.9985	0.9996	0.9999	0.806	0.9994	0.9984	0.654	0.0057
FBgn0010389	0.9976	0.9995	0.9988	0.438	0.9923	0.9767	0.9701	0.9409	0.9891	0.8416	0.9998	0.9992	0.9999	0.7489	0.915	0.9204	0.8628	0.1756	0.7559	0.4054	0.6722	0.765	0.9994	0.9475	0.9974	0.999	0.9187	0.5465	0.9991	0.9088	0.7367	1	0.9985	0.9996	0.9999	0.8029	0.9994	0.9332	0.8818	0.6836
FBgn0010391	0.9976	0.9999	0.9988	1e-04	0.9584	0.892	0.9846	0.9121	0.9891	0.9135	0.9998	0.9992	0.9999	0.9484	0.9326	0.8104	0.8857	0.9644	0.9035	0.6141	0.7366	0.9062	0.9994	0.956	0.9974	0.999	0.7681	0.9944	0.9991	0.2452	0.6736	1	0.9985	0.9996	0.9999	0.937	0.9994	0.9948	0.8818	0.3584
FBgn0010395	0.9976	0.9995	0.9988	0.4859	0.9865	0.988	0.057	0.9892	0.9891	0.9887	0.9998	0.9992	0.9999	0.0357	0.9382	0.7122	0.6967	0.0848	0.2604	0.9385	0.875	0.8727	0.9994	0.8971	0.9979	0.999	0.9242	0.6378	0.9991	0.1802	0.7579	1	0.9985	0.9996	0.9999	0.5906	0.9994	0.9842	0.9494	0.2404
FBgn0010397	0.9976	0.9995	0.9988	0.8319	0.8557	0.9103	0.5449	0.9331	0.9891	0.9034	0.9998	0.9992	0.9999	0.9486	0.8938	0.7377	0.8052	0.6607	0.8591	0.9493	0.9119	0.8964	0.9994	0.9853	0.9893	0.7694	0.56	0.9436	0.9991	0.2099	0.464	1	0.9985	0.9996	0.9999	0.8391	0.9994	0.9983	0.8238	0.4239
FBgn0010398	0.9976	0.9995	0.9988	0.4557	0.9584	0.9901	0.9953	0.9812	0.9891	0.9989	0.9998	0.9992	0.9999	0.7523	0.8281	0.8352	0.8326	0.5379	0.6042	0.6408	0.058	0.6718	0.9994	0.8551	0.9903	0.999	0.6144	0.9677	0.9991	0.0508	0.6776	1	0.9985	0.9996	0.9999	0.8673	0.9994	0.8875	0.6958	0.2594
FBgn0010399	0.9976	0.9995	0.9988	0.1557	0.9673	0.9224	0.9237	0.9413	0.993	0.8972	0.9998	0.9992	0.9999	0.6798	0.9423	0.7272	0.7114	0.2973	0.4011	0.9304	0.7747	0.9989	0.9994	0.9177	0.9839	0.999	0.977	0.8102	0.9991	0.913	0.148	1	0.9985	0.9996	0.9999	0.5555	0.9994	0.6034	0.9731	0.2907
FBgn0010401	0.9976	0.9999	0.9988	0.0814	0.9663	0.9432	0.7972	0.7609	0.9891	0.7038	0.9998	0.9992	0.9999	0.9699	0.9698	0.7842	0.982	0.8505	0.2702	0.9433	0.9112	0.9598	0.9994	0.9634	0.9816	0.999	0.9273	0.8436	0.9991	0.9151	0.8667	1	0.9985	0.9996	0.9999	0.8472	0.9994	0.9404	0.9036	0.172
FBgn0010403	0.9976	0.9995	0.9988	0.0581	0.9622	0.988	0.6877	0.7442	0.9891	0.673	0.9998	0.9994	0.9999	0.5456	0.5504	0.6839	0.8144	0.8603	0.8124	0.8938	0.3214	0.7936	0.9994	0.9889	0.9893	0.999	0.9814	0.9577	0.9991	0.8792	0.8992	1	0.9985	0.9996	0.9999	0.3874	0.9994	0.9387	0.9776	0.0276
FBgn0010406	0.9976	0.9995	0.9988	0.6232	0.9738	0.9901	0.9057	0.7893	0.9891	0.5412	0.9998	0.9992	0.9999	0.5364	0.7582	0.6471	0.7999	0.7713	0.4588	0.8755	0.769	0.7275	0.9994	0.8481	0.9839	0.9993	0.9918	0.7674	0.9991	0.3821	0.4477	1	0.9985	0.9996	0.9999	0.9915	0.9994	0.965	0.8681	0.3109
FBgn0010407	0.9976	0.9995	0.9988	0.3482	0.9663	0.8809	0.6864	0.9132	0.9891	0.5207	0.9998	0.9992	0.9999	0.3068	0.9326	0.8352	0.2558	0.9654	0.8816	0.9499	0.901	0.945	0.9994	0.9638	0.9816	0.999	0.947	0.9561	0.9991	0.3471	0.7715	1	0.9985	0.9815	0.9999	0.831	0.9994	0.9504	0.3636	0.0276
FBgn0010408	0.9976	0.9995	0.9988	9e-04	0.9584	0.9025	0.9223	0.9854	0.9891	0.7246	0.9998	0.9992	0.9999	0.8528	0.6527	0.9022	0.7398	0.9879	0.9764	0.365	0.5344	0.9735	0.9994	0.8866	0.8134	0.999	0.9092	0.9838	0.9991	0.3492	0.0631	1	0.9985	0.9996	0.9999	0.8391	0.9994	0.8113	0.6129	0.9907
FBgn0010409	0.9976	0.9995	0.9988	0.0013	0.9975	0.9007	0.3697	0.8542	0.9891	0.5355	0.9998	0.9992	0.9999	0.3082	0.5409	0.7278	0.7621	0.9328	0.4349	0.7849	0.1436	0.8042	0.9994	0.8703	0.9854	0.999	0.8736	0.5336	0.9991	0.6778	0.5359	1	0.9985	0.9996	0.9999	0.8169	0.9994	0.9959	0.7209	0.4152
FBgn0010411	0.9976	0.9995	0.9988	0.0048	0.9776	0.9399	0.4882	0.9074	0.9891	0.6124	0.9998	0.9992	0.9999	0.4486	0.5462	0.8436	0.8059	0.9352	0.4011	0.7561	0.5414	0.6895	0.9994	0.9584	0.9645	0.999	0.7274	0.4708	0.9991	0.5719	0.6378	1	0.9985	0.9885	0.9999	0.7687	0.9994	0.8113	0.3883	0.5977
FBgn0010412	0.9976	0.9995	0.9988	0.0813	0.9584	0.9861	0.4762	0.9516	0.9966	0.7318	0.9998	0.9992	0.9999	0.9951	0.5647	0.9448	0.9995	0.6651	0.8009	0.7092	0.6483	0.949	0.9994	0.9836	0.9816	0.999	0.6036	0.8677	0.9991	0	0.1911	1	0.9985	0.9996	0.9999	0.9874	0.9994	0.8355	0.9848	0.9514
FBgn0010414	0.9976	0.9995	0.9988	0.3143	0.9919	0.9007	0.7179	0.9052	0.9891	0.631	0.9998	0.9992	0.9999	0.7635	0.9763	0.699	0.9322	0.6265	0.3543	0.9752	0.5691	0.6613	0.9994	0.9303	0.94	0.999	0.4	0.6813	0.9991	0.7118	0.684	1	0.9985	0.9996	0.9999	0.9107	0.9994	0.8198	0.8034	0.9918
FBgn0010415	0.9976	0.9995	0.9988	0.7134	0.981	0.9007	0.9006	0.8965	0.9891	0.5671	0.9998	0.9992	0.9999	0.6708	0.8057	0.8837	0.7843	0.4634	0.8969	0.6143	0.109	0.9826	0.9994	0.9773	0.9839	0.999	0.6247	0.7313	0.9991	0.8262	0.5341	1	0.9985	0.9548	0.9999	0.8677	0.9994	0.997	0.1113	0.1972
FBgn0010416	0.9976	0.9995	0.9988	0.8319	0.9817	0.9315	0.8762	0.9272	0.9913	0.8337	0.9998	0.9992	0.9999	0.7666	0.8938	0.9711	0.8304	0.7242	0.9734	0.3406	0.4971	0.832	0.9994	0.8249	0.9816	0.999	0.6022	0.572	0.9991	0.972	0.7282	1	0.9985	0.9996	0.9999	0.7825	0.9994	0.9391	0.8595	0.3793
FBgn0010417	0.9976	0.9995	0.9988	0.8217	0.9673	0.9109	0.4905	0.8367	0.9891	0.9689	0.9998	0.9992	0.9999	0.6951	0.6773	0.9762	0.972	0.7262	0.8507	0.6824	0.1942	0.7368	0.9994	0.8249	0.9781	0.999	0.4516	0.8006	0.9991	0.0615	0.9692	1	0.9985	0.9134	0.9999	0.7059	0.9994	0.8477	0.7209	0.3765
FBgn0010421	0.9976	0.9995	0.9988	0.5334	0.9589	0.8996	0.8182	0.8816	0.9891	0.9794	0.9998	0.9992	0.9999	0.9173	0.9735	0.6754	0.8227	0.8102	0.7332	0.3246	0.0422	0.7093	0.9994	0.8412	0.9816	0.999	0.649	0.8192	0.9991	0.4427	0.6	1	0.9985	0.9996	0.9999	0.9984	0.9994	0.9323	0.7351	0.0024
FBgn0010422	0.9976	0.9995	0.9988	0.8466	0.9585	0.9929	0.8191	0.9332	0.9891	0.9456	0.9998	0.9992	0.9999	0.5714	0.9493	0.786	0.7186	0.4606	0.9241	0.6015	0.9461	0.8644	0.9994	0.8412	0.9816	0.999	0.3616	0.8635	0.9991	0.5603	0.7517	1	0.9985	0.9996	0.9999	0	0.9994	0.9529	0.988	0.873
FBgn0010423	0.9976	0.9995	0.9988	7e-04	0.9853	0.8996	0.6664	0.8251	0.9891	0.9941	0.9998	0.9992	0.9999	0.6432	0.7187	0.6471	0.8805	0.977	0.9764	0.4876	0.5929	0.9051	0.9994	0.8249	0.9907	0.999	0.5646	0.7491	0.9991	0.513	0.8383	1	1	0.9996	0.9999	0.4035	0.9994	0.9032	0.9885	0.0574
FBgn0010424	0.9976	0.9995	0.9988	0.0013	0.9673	0.9877	0.8529	0.9683	0.9891	0.9239	0.9998	0.9992	0.9999	0.5582	0.879	0.9772	0.9344	0.6056	0.7152	0.4337	0.2652	0.9677	0.9994	0.9342	0.9781	0.999	0.489	0.648	0.9991	0.8296	0.9079	1	0.9985	0.9996	0.9999	0.7539	0.9994	0.7783	0.7739	0.0301
FBgn0010425	0.9976	0.9995	0.9988	0.6112	0.9853	0.8996	0.7456	0.7736	0.9891	0.5336	0.9998	0.9992	0.9999	0.283	0.9352	0.8561	0.5885	0.0114	0.8729	0.6522	0.0549	0.9956	0.9994	0.9173	0.9624	0.999	0.8537	0.5943	0.9991	0.9923	0.8953	1	0.9985	0.8361	0.9999	0.9494	0.9994	0.8457	0.8379	0.7851
FBgn0010431	0.9976	0.9995	0.9988	0.0204	0.9689	0.943	0.7749	0.9504	0.9891	0.6291	0.9998	0.9992	0.9999	0.5006	0.9007	0.7328	0.7398	0.6665	0.5128	0.4054	0.7869	0.8541	0.9994	0.8937	0.9816	0.999	0.3847	0.8929	0.9991	0.5928	0.3984	1	0.9985	0.9996	0.9999	0.936	0.9994	0.8831	0.6088	0.0135
FBgn0010434	0.9976	0.9995	0.9988	0.0681	0.9939	0.9673	0.8205	0.9332	0.9891	0.5783	0.9998	0.9992	0.9999	0.3585	0.9227	0.6636	0.7321	0.6539	0.3045	0.7529	0.9696	0.7295	0.9994	0.9042	0.9865	0.999	0.4539	0.7956	0.9991	0.4681	0.3057	1	0.9985	0.9996	0.9999	0.8779	0.9994	0.8811	0.9498	0.5505
FBgn0010435	0.9976	0.9999	0.9988	0	0.9589	0.9673	0.7327	0.7509	0.9897	0.8815	0.9998	0.9992	0.9999	0.928	0.9154	0.7069	0.9294	0.9517	0.915	0.7594	0.4217	0.9981	0.9994	0.9064	0.9974	0.999	0.5803	0.5469	0.9991	0.3229	0.3343	1	0.9985	0.9996	0.9999	0.8773	0.9994	0.7296	0.9494	0.2761
FBgn0010438	0.9976	0.9995	0.9988	0.7062	0.9663	0.9856	0.9275	0.9376	0.9891	0.6095	0.9998	0.9992	0.9999	0.2334	0.5409	0.7071	0.9524	0.9155	0.8294	0.923	0.849	0.6626	0.9994	0.9046	0.9907	0.999	0.7225	0.4816	0.9991	0.6778	0.7947	1	0.9997	0.9996	0.9999	0.8491	0.9994	0.9391	0.7968	0.3849
FBgn0010441	0.9976	0.9995	0.9988	0.8536	0.9641	0.8996	0.9449	0.9775	0.9891	0.6065	0.9998	0.9992	0.9999	0.6685	0.9356	0.6543	0.9095	0.7713	0.7865	0.7002	0.1061	0.9941	0.9994	0.975	0.9907	0.999	0.6607	0.8192	0.9991	0.5812	0.6116	1	1	0.9996	0.9999	0.8349	0.9994	0.8951	0.8624	0.2647
FBgn0010452	0.9976	0.9995	0.9988	0.5464	0.9817	0.2129	0.8469	0.9743	0.9891	0.8933	0.9998	0.9992	0.9999	0.912	0.9449	0.9035	0.7843	0.6723	0.9084	0.9398	0.7444	0.7559	0.9994	0.8955	0.9839	0.999	0.0582	0.6453	0.9991	0.9727	0.2077	1	0.9985	0.9996	0.9999	0.8485	0.9994	0.997	0.8324	0.5909
FBgn0010453	0.9976	0.9995	0.9988	0.1153	0.9668	0.94	0.5634	0.9805	0.9891	0.8134	0.9998	0.9992	0.9999	0.6695	0.6961	0.8411	0.9939	0.6621	0.8341	0.7849	0.8755	0.8947	0.9994	0.9584	0.9839	0.999	0.0442	0.7443	0.9991	0.6398	0.7793	1	0.9985	0.9996	0.9999	0.9047	0.9994	0.8196	0.9941	0.3362
FBgn0010470	0.9976	0.9995	0.9988	0	0.9584	0.8583	0.4992	0.9892	0.9891	0.9491	0.9998	0.9992	0.9999	0.8984	0.9345	0.9965	0.9136	0.7502	0.4122	0.8123	0.8079	0.9384	0.9994	0.8112	0.9839	0.999	0.8156	0.9406	0.9991	0.7675	0.1223	1	0.9985	0.9996	0.9999	0.8537	0.9994	0.8113	0.92	0.236
FBgn0010473	0.9976	0.9995	0.9988	6e-04	0.993	0.9872	0.9882	0.978	0.9891	0.8956	0.9998	0.9992	0.9999	0.5577	0.7301	0.6796	0.6708	0.2977	0.6023	0.8269	0.9741	0.7882	0.9994	0.9303	0.9781	0.999	0.4192	0.692	0.9991	0.9425	0.5282	1	0.9985	0.9996	0.9999	0.9407	0.9994	0.8113	0.9314	0.4212
FBgn0010482	0.9976	0.9995	0.9988	0.1727	0.9584	0.9109	0.4717	0.8958	0.9891	0.6034	0.9998	0.9992	0.9999	0.3778	0.6643	0.6633	0.8777	0.3943	0.3668	0.5089	0.7162	0.7648	0.9994	0.8112	0.9945	0.999	0.6036	0.4625	0.9991	0.7885	0.7584	1	0.9985	0.9996	0.9999	0.8479	0.9994	0.9939	0.9859	0.8894
FBgn0010488	0.9976	0.9995	0.9988	1e-04	0.9584	0.94	0.3337	0.7632	0.9891	0.7587	0.9998	0.9992	0.9999	0.8518	0.5409	0.7084	0.7864	0.7751	0.5541	0.9872	0.0912	0.752	0.9994	0.9738	0.9907	0.999	0.9823	0.7661	0.9991	0.3991	0.9612	1	0.9985	0.9996	0.9999	0.7892	0.9994	0.8099	0.5996	0.1786
FBgn0010497	0.9976	0.9995	0.9988	0.0379	0.9584	0.9007	0.3593	0.9572	0.9891	0.9648	0.9998	0.9992	0.9999	0.1938	0.6691	0.588	0.8381	0.9987	0.8054	0.719	0.4242	0.9384	0.9994	0.9447	0.9974	0.999	0.8735	0.8375	0.9992	0.429	0.7866	1	0.9985	0.7821	0.9999	0.874	0.9994	0.8876	0.8432	0.1549
FBgn0010501	0.9976	0.9995	0.9988	0.0342	0.9584	0.9517	0.5023	0.7632	0.9891	0.5974	0.9998	0.9992	0.9999	0.3525	0.5409	0.5236	0.8688	0.6981	0.2477	0.9297	0.5847	0.3688	0.9994	0.9765	0.9816	0.999	0.5821	0.5429	0.9991	0.1617	0.7816	1	0.9985	0.9996	0.9999	0.8575	0.9994	0.934	0.5771	0.5805
FBgn0010504	0.9976	0.9995	0.9988	0.3275	0.9817	0.8996	0.982	0.8475	0.9891	0.6826	0.9998	0.9992	0.9999	0.9014	0.8976	0.8278	0.9755	0.7021	0.4817	0.6445	0.8836	0.8866	0.9994	0.9555	0.9816	0.999	0.4188	0.75	0.9991	0.4998	0.6914	1	0.9985	0.8132	0.9999	0.6813	0.9994	0.8924	0.2001	0.3646
FBgn0010516	0.9976	0.9995	0.9988	0	0.993	0.8996	0.4068	0.7379	0.9891	0.5642	0.9998	0.9992	0.9999	0.5424	0.5678	0.6963	0.7479	0.8674	0.5753	0.9977	0.14	0.9811	0.9994	0.9919	0.9999	0.999	0.9507	0.55	0.9991	0.5128	0.7806	1	0.9985	0.9996	0.9999	0.7854	0.9994	0.8975	0.629	0.3942
FBgn0010520	0.9976	0.9995	0.9988	0.8565	0.9853	0.938	0.6923	0.9409	0.9891	0.8492	0.9998	0.9992	0.9999	0.9076	0.7969	0.64	0.7347	0.8656	0.4252	0.6699	0.0128	0.5856	0.9994	0.9177	0.9816	0.999	0.2131	0.9211	0.9991	0.6897	0.8186	1	1	0.9996	0.9999	0.9445	0.9994	0.8251	0.7602	0.4604
FBgn0010531	0.9976	0.9995	0.9988	0.8382	0.9939	0.9723	0.4195	0.9226	0.9891	0.2314	0.9998	0.9992	0.9999	0.8574	0.5896	0.88	0.8394	0.5596	0.2145	0.6336	0.1779	0.8237	0.9994	0.8249	0.9781	0.999	0.7744	0.5228	0.9991	0.6591	0.7882	1	0.9985	0.9996	0.9999	0.9472	0.9994	0.9783	0.9119	0.8141
FBgn0010548	0.9976	0.9995	0.9988	0.0015	0.9539	0.9442	0.7752	0.7331	0.9891	0.6834	0.9998	0.9992	0.9999	0.6294	0.6309	0.6413	0.8691	0.8469	0.7168	0.9076	0.1161	0.9542	0.9994	0.9385	0.9893	0.999	0.781	0.5402	0.9991	0.578	0.9543	1	0.9985	0.9996	0.9999	0.7958	0.9994	0.7989	0.8681	0.2108
FBgn0010549	0.9976	0.9995	0.9988	0.1502	0.9596	0.9235	0.6372	0.7507	0.9891	0.805	0.9998	0.9992	0.9999	0.7177	0.7478	0.7174	0.9294	0.9759	0.4533	0.9291	0.5999	0.9109	0.9994	0.9326	0.9781	0.999	0.9981	0.9875	0.9991	0.7185	0.6177	1	0.9985	0.9996	0.168	0.7723	0.9994	0.7959	0.9231	0.184
FBgn0010551	0.9976	0.9995	0.9988	0.025	0.9778	0.9109	0.9924	0.9423	0.9891	0.9739	0.9998	0.9992	0.9999	0.336	0.8953	0.6903	0.8239	0.6981	0.5068	0.8775	0.7353	0.881	0.9994	0.9766	0.9816	0.999	0.3503	0.9262	0.9991	0.6535	0.6726	1	0.9985	0.9996	0.9999	0.8427	0.9994	0.8125	0.2217	0.9303
FBgn0010575	0.9976	0.9995	0.9988	0	0.9718	0.9877	0.7806	0.6701	0.9891	0.9086	0.9998	0.9992	0.9999	0.9495	0.5962	0.7985	0.8923	0.7719	0.9649	0.9291	0.3281	0.9316	0.9994	0.9928	0.9859	0.999	0.5962	0.6453	0.9991	0.4696	0.1955	1	0.9985	0.9996	0.9999	0.8472	0.9994	0.9994	0.9076	0.1524
FBgn0010583	0.9976	0.9995	0.9988	0.5459	0.9584	0.9708	0.9623	0.9769	0.9891	0.7633	0.9998	0.9992	0.9999	0.9699	0.701	0.942	0.9781	0.9828	0.8861	0.6194	0.9108	0.9056	0.43	0.8866	0.9816	0.999	0.6294	0.965	0.0382	0.6508	0.5836	1	0.9985	0.9996	0.0562	0.9489	0.9994	0.9179	0.7687	0.9855
FBgn0010590	0.9976	0.9995	0.9988	0.0842	0.9584	0.9688	0.5666	0.8636	0.9891	0.2482	0.9998	0.9992	0.9999	0.7779	0.5857	0.8104	0.9902	0.6463	0.9949	0.7101	0.1337	0.7598	0.9994	0.8335	0.8429	0.999	0.7717	0.9512	0.9991	0.7178	0.5177	1	0.9985	0.9996	0.9999	0.8698	0.9994	0.6567	0.8379	0.3576
FBgn0010591	0.9976	0.9995	0.9988	0	0.9584	0.9877	0.6644	0.7507	0.9891	0.6572	0.9998	0.9992	0.9999	0.562	0.7151	0.7537	0.9786	0.7536	0.4615	0.9626	0.1923	0.5386	0.9994	0.9459	0.997	0.999	0.7798	0.5855	0.9991	0.86	0.8281	1	0.9985	0.9815	0.9999	0.8357	0.9994	0.8538	0.2346	0.5032
FBgn0010602	0.9976	0.9995	0.9988	0.7212	0.9584	0.8996	0.8118	0.829	0.9891	0.2783	0.9998	0.9992	0.9999	0.8666	0.5939	0.8941	0.9328	0.7237	0.6604	0.8693	0.0215	0.6457	0.9994	0.9726	0.9458	0.999	0.9822	0.4637	0.9991	0.9901	0.6636	1	0.9985	0.9996	0.9999	0.9006	0.9994	0.7959	0.7359	0.2484
FBgn0010607	0.9976	0.7252	0.9988	0.3143	0.9584	0.9109	0.5666	0.9906	0.9891	0.8373	0.9998	0.9992	0.9999	0.9843	0.9561	0.64	0.8744	0.8019	0.9686	0.5054	0.2688	0.8579	0.9994	0.8996	0.9839	0.999	0.5429	0.6797	0.9991	0.7195	0.9928	1	0.9985	0.9996	0.9999	0.9404	0.9994	0.9703	0.8459	0.0815
FBgn0010611	0.9976	0.9995	0.9988	0.0157	0.9958	0.955	0.4548	0.9732	0.993	0.4323	0.9998	0.9992	0.9999	0.4108	0.5409	0.856	0.5437	0.8347	0.3006	0.4734	0.2452	0.7937	0.9994	0.9296	0.9024	0.999	0.623	0.9692	0.9991	0.9669	0.3315	1	0.9985	0.9996	0.9999	0.9208	0.9994	0.9743	0.8608	0.9474
FBgn0010612	0.9976	0.9995	0.9988	9e-04	0.9778	0.905	0.3969	0.8076	0.9891	0.6492	0.9998	0.9992	0.9999	0.3525	0.5855	0.68	0.7288	0.7975	0.4469	0.7135	0.4713	0.7261	0.9994	0.975	0.9979	0.999	0.8071	0.5068	0.9991	0.3376	0.9517	1	0.9985	0.9996	0.9999	0.5466	0.9994	0.8342	0.7119	0.5423
FBgn0010620	0.9976	0.9995	0.9988	0.0565	0.9778	0.988	0.3961	0.7223	0.993	0.3602	0.9998	0.9992	0.9999	0.7861	0.5409	0.6796	0.8178	0.8598	0.6563	0.5317	0.6412	0.8483	0.9994	0.975	0.9816	0.999	0.8304	0.7206	0.9991	0.6789	0.3252	1	0.9985	0.9996	0.9999	0.8479	0.9994	0.9729	0.9773	0.7453
FBgn0010621	0.9976	0.9995	0.9994	0.8261	0.9476	0.9997	0.997	0.7394	0.9891	0.9939	0.9998	0.9992	0.9999	0.5864	0.7765	0.8711	0.7288	0.9919	0.7401	0.6281	0.2297	0.9531	0.9994	0.8818	0.8621	0.999	0.9238	0.6612	0.9991	0.9425	0.8097	1	0.9985	0.9996	0.9999	0.9107	0.9994	0.6988	0.6866	0.16
FBgn0010622	0.9976	0.9995	0.9988	0.066	0.9584	0.8809	0.7015	0.442	0.9891	0.5207	0.9998	0.9992	0.9999	0.5733	0.637	0.7014	0.9895	0.9919	0.6064	0.8081	0.7876	0.9671	0.9994	0.9688	0.9816	0.999	0.6585	0.6656	0.9991	0.5983	0.8942	1	0.9985	0.9996	0.9999	0.9315	0.9994	0.8858	0.9993	0.3233
FBgn0010638	0.9976	0.9995	0.9988	0	0.9853	0.8806	0.9184	0.7615	0.9891	0.4171	0.9998	0.9992	0.9999	0.3588	0.6364	0.8388	0.9992	0.7994	0.5649	0.895	0.4545	0.4986	0.9994	0.9932	0.9839	0.999	0.6097	0.9441	0.9991	0.9173	0.5834	1	0.9985	0.9996	0.9999	0.6599	0.9994	0.8113	0.9829	0.2259
FBgn0010651	0.9976	0.9995	0.9988	3e-04	0.9469	0.8806	0.9181	0.4848	0.9891	0.9065	0.9998	0.9992	0.9999	0.8368	0.6851	0.8871	0.9939	0.5915	0.983	0.9809	0.3075	0.9516	0.9994	0.9638	0.9974	0.999	0.7681	0.6862	0.9991	0.68	0.4477	1	0.9985	0.9996	0.9999	0.8962	0.9994	0.7618	0.9231	0.9638
FBgn0010660	0.9976	0.9995	0.9988	8e-04	0.9758	0.9511	0.6363	0.7893	0.9891	0.6579	0.9998	0.9992	0.9999	0.9719	0.5409	0.9447	0.9392	0.7776	0.9985	0.7096	0.1491	0.5583	0.9994	0.8993	0.9974	0.999	0.6138	0.8232	0.9991	0.2765	0.4862	1	0.9985	0.9996	0.9999	0.7723	0.9994	0.8444	0.5789	0.1759
FBgn0010704	0.9976	0.9995	0.9988	0.994	0.9663	0.8996	0.2742	0.9274	0.9891	0.5412	0.9998	0.9992	0.9999	0.3413	0.5505	0.6471	0.7225	0.8312	0.2785	0.8211	0.359	0.7631	0.9994	0.9605	0.9974	0.999	0.3446	0.4708	0.9991	0.5591	0.4642	1	0.9985	0.9996	0.9999	0.8097	0.9994	0.8833	0.5878	0.7501
FBgn0010741	0.9976	0.9995	0.9988	0.7505	0.9584	0.9505	0.3946	0.8712	0.9891	0.559	0.9998	0.9992	0.9999	0.546	0.6851	0.7125	0.9741	0.9901	0.1815	0.6655	0.027	0.7648	0.9994	0.9645	0.9336	0.999	0.9325	0.4687	0.9991	0.7208	0.5484	1	0.9985	0.9996	0.9999	0.9553	0.9994	0.6315	0.8694	0.3298
FBgn0010747	0.9976	0.9995	0.9988	0.2322	0.9552	0.9224	0.3174	0.7893	0.9891	0.79	0.9998	0.9992	0.9999	0.9397	0.5409	0.7414	0.8753	0.9919	0.4242	0.5328	0.1992	0.8327	0.9994	0.8112	0.9444	0.999	0.8916	0.6764	0.9991	0.407	0.4553	1	0.9985	0.9996	0.9999	0.9488	0.9994	0.8858	0.3389	0.7631
FBgn0010750	0.9976	0.9995	0.9988	0.52	0.9647	0.8712	0.832	0.7952	0.993	0.6831	0.9998	0.9992	0.9999	0.9849	0.9379	0.97	0.8914	0.6548	0.8711	0.7176	0.6944	0.9134	0.9994	0.8972	0.9649	0.999	0.8002	0.9944	0.9991	0.2176	0.9858	1	0.9985	0.9996	0.9999	0.8159	0.9994	0.8574	0.8281	0.0717
FBgn0010762	0.9976	0.9995	0.9988	0.0127	0.9853	0.8809	0.5842	0.7077	0.9901	0.7717	0.9998	0.9992	0.9999	0.8685	0.9956	0.8949	0.9613	0.933	0.5068	0.4757	0.8974	0.851	0.9994	0.8112	0.9336	0.999	0.7927	0.4944	0.9991	0.9808	0.6532	1	0.9985	0.9996	0.9999	0.6297	0.9994	0.975	0.2085	0.317
FBgn0010768	0.9976	0.9995	0.9988	0.3304	0.9817	0.9025	0.9778	0.7255	0.9891	0.9687	0.9998	0.9992	0.9999	0.984	0.7096	0.99	0.7357	0.8666	0.911	0.6334	0.6199	0.9893	0.9994	0.8828	0.9839	0.999	0.9605	0.6453	0.9991	0.6763	0.1236	1	0.9985	0.9996	0.9999	0.9047	0.9994	0.9983	0.8325	0.4246
FBgn0010770	0.9976	0.9995	0.9988	0.4101	0.9589	0.8996	0.2414	0.7507	0.9891	0.5207	0.9998	0.9992	0.9999	0.7721	0.5409	0.7761	0.7381	0.9373	0.3607	0.7357	0.0178	0.4703	0.9994	0.9265	0.9816	0.999	0.9809	0.6908	0.9991	0.5327	0.5513	1	0.9985	0.9996	0.9999	0.881	0.9994	0.6895	0.6753	0.3286
FBgn0010772	0.9976	0.9995	0.9988	0	0.9938	0.9732	0.8183	0.8594	0.9891	0.9126	0.9998	0.9992	0.9999	0.8112	0.8914	0.6785	0.9355	0.7571	0.9916	0.6231	0.0678	0.88	0.9994	0.9638	0.9698	0.999	0.7659	0.6348	0.9991	0.5591	0.9098	1	0.9985	0.9996	0.9999	0.9488	0.9994	0.9382	0.9628	0.8002
FBgn0010774	0.9976	0.9995	0.9988	0.9852	0.9584	0.9399	0.7145	0.7442	0.9891	0.6073	0.9998	0.9992	0.9999	0.1676	0.7729	0.6764	0.7113	0.6017	0.2513	0.8192	0.1795	0.7794	0.9994	0.8996	0.9649	0.999	0.8562	0.6984	0.9991	0.7563	0.107	1	0.9985	0.9996	0.9999	0.7723	0.9994	0.9842	0.8799	0.884
FBgn0010786	0.9976	0.9995	0.9988	0.8073	0.9673	0.9602	0.7659	0.7673	0.9891	0.7414	0.9998	0.9992	0.9999	0.5823	0.9433	0.8171	0.8744	0.3858	0.6918	0.4375	0.3539	0.844	0.9994	0.8852	0.9865	0.999	0.4576	0.5226	0.9991	0.9703	0.5981	1	0.9985	0.9996	0.9999	0.9462	0.9994	0.7943	0.1716	0.4406
FBgn0010803	0.9976	0.9995	0.9988	0.3832	0.9977	0.881	0.5195	0.7632	0.9891	0.9775	0.9998	0.9992	0.9999	0.844	0.7481	0.917	0.9574	0.1908	0.6608	0.7694	0.6012	0.8964	0.9994	0.9325	0.9974	0.999	0.7744	0.8795	0.9991	0.1389	0.8751	1	1	0.9996	0.9999	0.9238	0.9994	0.8844	0.9007	0.9603
FBgn0010808	0.9977	0.9995	0.9988	2e-04	0.9584	0.9501	0.5786	0.9413	0.993	0.5207	0.9998	0.9992	0.9999	0.7049	0.9905	0.8244	0.9864	0.7701	0.3133	0.4019	0.7803	0.9136	0.9994	0.8112	0.936	0.999	0.8537	0.914	0.9991	0.2988	0.1735	1	0.9985	0.9996	0.9999	0.7539	0.9994	0.9198	0.8951	0.8952
FBgn0010812	0.9976	0.9995	0.9988	0.9811	0.9584	0.9393	0.79	0.9304	0.9891	0.6492	0.9998	0.9992	0.9999	0.8907	0.691	0.7343	0.8122	0.7105	0.5468	0.8287	0.8274	0.9151	0.9994	0.9785	0.8621	0.999	0.2112	0.8728	0.9991	0.8213	0.7799	1	0.9985	0.9996	0.9999	0.9695	0.9994	0.7554	0.9827	0.6747
FBgn0010825	0.9976	0.9995	0.9988	0	0.9756	0.988	0.6541	0.7597	0.9891	0.8815	0.9998	0.9992	0.9999	0.9364	0.6239	0.9359	0.9537	0.776	0.9655	0.7135	0.5677	0.9695	0.9994	0.8601	0.9649	0.999	0.6253	0.8779	0.9991	0.6385	0.1441	1	0.9985	0.9996	0.9999	0.7557	0.9994	0.9602	0.9498	0.0959
FBgn0010830	0.9976	0.9995	0.9988	0.3499	0.981	0.94	0.452	0.8548	0.9891	0.9704	0.9998	0.9992	0.9999	0.9057	0.6974	0.786	0.9004	0.7367	0.8405	0.8973	0.1445	0.5856	0.9994	0.9286	0.9839	0.999	0.6543	0.7852	0.9991	0.1993	0.5218	1	0.9985	0.9996	0.9999	0.984	0.9994	0.6856	0.78	0.027
FBgn0010877	0.9981	0.9995	0.9988	0.03	0.9653	0.895	0.3342	0.7615	0.9891	0.9949	0.9998	0.9992	0.9999	0.9994	0.6766	0.9019	0.9045	0.783	0.8837	0.667	0.3064	0.9037	0.9994	0.9638	0.9996	0.999	0.6089	0.6045	0.9991	0.003	0.6149	1	0.9985	0.9996	0.9999	0.8234	0.9994	0.8113	0.7751	0.0591
FBgn0010894	0.9976	0.9995	0.9988	0.7606	0.9778	0.9127	0.3161	0.9219	0.993	0.8607	0.9998	0.9992	0.9999	0.4735	0.77	0.8675	0.9826	0.9355	0.2798	0.2552	0.1159	0.6031	0.9994	0.9459	0.9974	0.999	0.9925	0.8946	0.9994	0.2715	0.9539	1	0.9985	0.9996	0.9999	0.755	0.9994	0.9798	0.9007	0.4943
FBgn0010905	0.9976	0.9995	0.9988	1e-04	0.9999	0.988	0.9822	0.7569	0.9891	0.8773	0.9998	0.9992	0.9999	0.8626	0.6	0.8169	0.8861	0.7093	0.9727	0.909	0.6003	0.9912	0.9994	0.8335	0.9839	0.999	0.5747	0.8395	0.9991	0.9874	0.1351	1	0.9985	0.9996	0.9999	0.941	0.9994	0.9743	0.6787	0.1095
FBgn0010909	0.9976	0.9995	0.9988	0.0219	0.9584	0.9887	0.7182	0.7246	0.9891	0.8438	0.9998	0.9992	0.9999	0.6167	0.5677	0.793	0.7479	0.7751	0.9074	0.7788	0.2425	0.8361	0.9994	0.8895	0.9907	0.999	0.5517	0.5107	0.9991	0.9411	0.9005	1	1	0.9996	0.9999	0.5641	0.9994	0.8113	0.6604	0.7789
FBgn0010926	0.9976	0.9995	0.9988	0.003	0.9584	0.9757	0.3977	0.7952	0.9891	0.9709	0.9998	0.9992	0.9999	0.7834	0.5409	0.8222	0.7592	0.8235	0.5428	0.7856	0.5375	0.7664	0.9994	0.985	0.9816	0.999	0.8194	0.6656	0.9991	0.8983	0.7239	1	0.9985	0.9996	0.9999	0.9138	0.9994	0.62	0.9836	0.1485
FBgn0011016	0.9976	0.9995	0.9988	5e-04	0.964	0.9103	0.2381	0.8711	0.9913	0.6035	0.9998	0.9992	0.9999	0.9849	0.6766	0.8772	0.9311	0.993	0.7799	0.8536	0.3612	0.8208	0.9994	0.9273	0.9781	0.999	0.3417	0.7887	0.9991	0.6736	0.1261	1	0.9985	0.9996	0.9999	0.9084	0.9994	0.8833	0.9328	0.2294
FBgn0011020	0.9976	0.9995	0.9988	0.0636	0.9738	0.8809	0.9912	0.9074	0.9891	0.8373	0.9998	0.9992	0.9999	0.991	0.5521	0.9924	0.8548	0.8909	0.8541	0.4054	0.5105	0.6443	0.9994	0.9177	0.9869	0.999	0.2177	0.9212	0.9991	0.5079	0.2441	1	0.9985	0.9996	0.9999	0.9238	0.9994	0.9656	0.7359	0.0102
FBgn0011202	0.9976	0.9995	0.9988	0.9017	0.993	0.9445	0.6856	0.8422	0.9891	0.9644	0.9998	0.9992	0.9999	0.9882	0.5817	0.9275	0.8707	0.7423	0.7324	0.7626	0.6163	0.7941	0.9994	0.9628	0.9839	0.999	0.661	0.9988	0.9991	0.11	0.184	1	0.9985	0.8132	0.9999	0.8072	0.9994	0.9984	0.9993	0.6901
FBgn0011204	0.9976	0.9995	0.9988	0.5297	0.9776	0.9432	0.9893	0.7507	0.993	0.8936	0.9998	0.9992	0.9999	0.3719	0.7153	0.8012	0.8753	0.5355	0.7727	0.4945	0.3585	0.9552	0.9994	0.9177	0.9781	0.999	0.3633	0.6797	0.9991	0.8172	0.1777	1	0.9985	0.9996	0.9999	0.9934	0.9994	0.9449	0.5986	0.2125
FBgn0011205	0.9976	0.9995	0.9988	5e-04	0.9778	0.9007	0.7277	0.7507	0.9891	0.6806	0.9998	0.9992	0.9999	0.6259	0.5409	0.7475	0.833	0.9478	0.6898	0.9842	0.3421	0.8579	0.9994	0.9325	0.9839	0.999	0.8868	0.4637	0.9991	0.0157	0.9559	1	0.9985	0.9996	0.9999	0.9207	0.9994	0.8034	0.9656	0.4408
FBgn0011206	0.9976	0.9995	0.9988	0.4094	0.9689	0.9301	0.698	0.9933	0.9891	0.9648	0.9998	0.9992	0.9999	0.6512	0.9938	0.8837	0.8394	0.404	0.7989	0.9685	0.1683	0.4846	0.9994	0.999	0.7779	0.999	0.4258	0.9402	0.9991	0.6136	0.9676	1	0.9985	0.9996	0.9999	0.8773	0.9994	0.6956	0.8048	0.2536
FBgn0011207	0.9976	0.9995	0.9988	0.3045	0.9977	0.9233	0.1785	0.985	0.9891	0.6547	0.9998	0.9992	0.9999	0.9403	0.8008	0.64	0.9392	0.8889	0.7845	0.8197	0.0326	0.801	0.9994	0.9555	0.9781	0.999	0.7568	0.7724	0.9991	0.8787	0.9246	1	0.9985	0.9996	0.9999	0.8662	0.9994	0.7829	0.928	0.0257
FBgn0011211	0.9976	0.9995	0.9988	2e-04	0.9853	0.9273	0.4638	0.929	0.9891	0.8815	0.9998	0.9992	0.9999	0.4083	0.8123	0.6755	0.7459	0.7866	0.6906	0.7135	0.1337	0.7551	0.9994	0.9342	0.9839	0.9152	0.555	0.8042	0.9991	0.6806	0.631	1	0.9997	0.9421	0.9999	0.6467	0.9994	0.8132	0.2063	0.8417
FBgn0011217	0.9976	0.9995	0.9988	0.5758	0.9754	0.9157	0.4475	0.9795	0.9891	0.7101	0.9998	0.9994	0.9999	0.7182	0.8082	0.8064	0.9407	0.6539	0.984	0.3561	0.223	0.9678	0.9994	0.8506	0.9816	0.999	0.9977	0.4321	0.9991	0.5312	0.7311	1	0.9985	0.9996	0.9999	0.9978	0.9994	0.9015	0.5051	0.8987
FBgn0011224	0.9976	0.9995	0.9988	4e-04	0.9589	0.9109	0.5174	0.9863	0.9891	0.7594	0.9998	0.9992	0.9999	0.3542	0.9961	0.7342	0.9617	0.9128	0.2975	0.3026	0.4661	0.6613	0.9994	0.8249	0.9649	0.999	0.8681	0.8954	1	0.9991	0.3197	1	0.9985	0.9996	0.9999	0.9878	0.9994	0.8342	0.966	0.6882
FBgn0011225	0.9976	0.9995	0.9988	0.2689	0.9853	0.9007	0.9819	0.8742	0.9891	0.7754	0.9998	0.9992	0.9999	0.6737	0.9781	0.8058	0.9644	0.8581	0.7413	0.9329	0.3909	0.6161	0.9994	0.9459	0.9816	0.999	0.7441	0.7972	0.9994	0.0411	0.7485	1	0.9985	0.9996	0.9999	0.9245	0.9994	0.7829	0.4443	0.1134
FBgn0011227	0.9976	0.9995	0.9988	0	0.9986	0.9317	0.3847	0.7731	0.9891	0.6166	0.9998	0.9992	0.9999	0.5006	0.7771	0.7768	0.7801	0.9856	0.2993	0.4933	0.2285	0.462	0.9994	0.8866	0.9816	0.999	0.6923	0.6817	0.9991	0.3504	0.6672	1	0.9996	0.9996	0.9999	0.7027	0.9994	0.8908	0.7894	0.3705
FBgn0011230	0.9976	0.9999	0.9988	0.0109	0.9615	0.9341	0.9213	0.7507	0.9891	0.8896	0.9998	0.9992	0.9999	0.8166	0.9559	0.9477	0.8742	0.9821	0.871	0.9639	0.977	0.7955	0.9994	0.8942	0.9865	0.999	0.7795	0.5327	0.9991	0.6691	0.135	1	0.9985	0.9996	0.9999	0.6045	0.9994	0.9959	0.6922	0.4084
FBgn0011232	0.9976	0.9995	0.9988	0.0097	0.9781	0.9877	0.9005	0.9863	0.9891	0.9025	0.9998	0.9992	0.9999	0.9822	0.9501	0.9204	0.7999	0.8235	0.9793	0.8349	0.3581	0.9069	0.9994	0.9273	0.989	0.999	0.4173	0.4708	0.9991	0.7317	0.3407	1	0.9985	0.9996	0.9999	0.9735	0.9994	0.8113	0.3768	0.0981
FBgn0011236	0.9976	0.9995	0.9988	5e-04	0.9584	0.9299	0.4683	0.6923	0.9891	0.6539	0.9998	0.9992	0.9999	0.811	0.5412	0.6956	0.9165	0.9594	0.3407	0.979	0.4955	0.7955	0.9994	0.9031	0.9839	0.999	0.6253	0.4708	0.9991	0.4492	0.8436	1	0.9985	0.9996	0.9999	0.7677	0.9994	0.7759	0.8857	0.1303
FBgn0011241	0.9976	0.9995	0.9988	0.4057	0.993	0.9757	0.1817	0.9675	0.9891	0.7662	0.9998	0.9992	0.9999	0.8616	0.896	0.9335	0.7354	0.7047	0.9542	0.9774	0.7427	0.8585	0.9994	0.989	0.9816	0.999	0.7255	0.9041	0.9991	0.0066	0.4189	1	0.9985	0.9996	0.9999	0.9922	0.9994	0.8198	0.7783	0.4998
FBgn0011244	0.9976	0.9995	0.9988	0.9391	0.9584	0.8996	0.7327	0.5661	0.9891	0.9641	0.9998	0.9992	0.9999	0.8972	0.6483	0.7356	0.8839	0.9941	0.8053	0.7851	0.3181	0.844	0.9994	0.9177	0.9816	0.999	0.9427	0.8368	0.9991	0.9934	0.5143	1	0.9985	0.9996	0.9999	0.9472	0.9994	0.9597	0.9975	0.9485
FBgn0011259	0.9976	0.9995	0.9988	0	0.9584	0.9461	0.6438	0.8604	0.9891	0.9663	0.9998	0.9992	0.9999	0.8626	0.887	0.9348	0.9121	0.8996	0.5657	0.7039	0.7659	0.693	0.9994	0.9014	0.8833	0.999	0.9925	0.9503	0.9991	0.6886	0.5045	1	0.9985	0.9996	0.9999	0.9488	0.9994	0.5366	0.4782	0.6704
FBgn0011260	0.9976	0.9999	0.9988	0.2095	0.9596	0.8996	0.6479	0.9973	0.9891	0.8807	0.9998	0.9992	0.9999	0.9034	0.887	0.7833	0.9828	0.9854	0.8234	0.5484	0.8947	0.9956	0.9994	0.9342	0.9816	0.999	0.3808	0.7795	0.9991	0.0279	0.4597	1	1	0.9996	0.9999	0.8234	0.9994	0.8355	0.8289	0.3984
FBgn0011272	0.9976	0.9995	0.9988	0.0012	0.993	0.9109	0.3697	0.8348	0.9891	0.4528	0.9998	0.9992	0.9999	0.4692	0.5409	0.7125	0.7561	0.6539	0.3174	0.9949	0.1828	0.9056	0.9994	0.9247	0.9974	0.999	0.7598	0.701	0.9991	0.637	0.5491	1	0.9985	0.9996	0.9999	0.8084	0.9994	0.997	0.9487	0.3708
FBgn0011274	0.9976	0.9995	0.9988	0.0185	0.9673	0.9655	0.7948	0.8424	0.9891	0.5659	0.9998	0.9992	0.9999	0.481	0.9356	0.9296	0.8694	0.4067	0.9548	0.9982	0.1619	0.9941	0.9994	0.9112	0.9907	0.999	0.8652	0.855	0.9991	0.5141	0.6603	1	0.9985	0.9996	0.9999	0.9369	0.9994	0.7583	0.7958	0.0427
FBgn0011279	0.9976	0.9995	0.9988	0.0284	0.9853	0.9177	0.6376	0.7615	0.9891	0.9561	0.9998	0.9992	0.9999	0.6448	0.9638	0.7063	0.9895	0.9566	0.2492	0.8349	0.6336	0.9636	0.9994	0.9592	0.9816	0.999	0.963	0.98	0.9991	0.9295	0.6947	1	0.9985	0.9996	0.9999	0.7059	0.9994	0.9256	0.9859	0.0479
FBgn0011280	0.9976	0.9999	0.9988	0.0339	0.9584	0.9757	0.7628	0.7893	0.993	0.9057	0.9998	0.9992	0.9999	0.4178	0.5409	0.8104	0.7288	0.6642	0.8476	0.8356	0.2436	0.983	0.9994	0.9688	0.9816	0.999	0.7296	0.9153	0.9991	0.8056	0.9953	1	0.9985	0.9996	0.9999	0.7448	0.9994	0.8133	0.6599	0.0275
FBgn0011281	0.9976	0.9995	0.7508	0.0495	0.9939	0.9442	0.9583	0.8167	0.9891	0.9637	0.9998	0.9992	0.9999	0.4729	0.7441	0.8131	0.8161	0.9263	0.9501	0.966	0.5105	0.9393	0.9994	0.922	0.9781	0.999	0.9562	0.7098	0.9991	0.8579	0.951	1	0.9985	0.9996	0.9999	0.4627	0.9994	0.9212	0.8939	0.1348
FBgn0011282	0.9976	0.9995	0.9988	0.4437	0.981	0.9642	0.9822	0.8596	0.9891	0.7006	0.9998	0.9992	0.9999	0.804	0.9418	0.9035	0.9939	0.8232	0.8031	0.9195	0.462	0.9078	0.9994	0.8703	0.9816	0.999	0.8417	0.6731	0.9991	0.8008	0.8825	1	0.9985	0.9996	0.9999	0.831	0.9994	0.997	0.9417	0.2363
FBgn0011283	0.9976	0.9995	0.9988	0.9964	0.9596	0.9432	0.6438	0.7507	0.9891	0.8859	0.9998	0.9992	0.9999	0.5953	0.8976	0.8814	0.8736	0.8923	0.7597	0.9703	0.6596	0.9766	0.9994	0.9326	0.9839	0.999	0.883	0.9309	0.9991	0.832	0.7332	1	0.9985	0.9996	0.9999	0.7819	0.9994	0.8132	0.1138	0.0535
FBgn0011284	0.9976	0.9995	0.9988	8e-04	0.9951	0.895	0.6372	0.8662	0.9891	0.4124	0.9998	0.9992	0.9999	0.4255	0.5409	0.6732	0.6915	0.9294	0.5863	0.9993	0.1119	0.8675	0.9994	0.8818	0.9974	0.999	0.5673	0.9614	0.9991	0.6815	0.7474	1	0.9985	0.9996	0.9999	0.8225	0.9994	0.9836	0.9928	0.3766
FBgn0011286	0.9976	0.9995	0.9988	0.4564	0.9584	0.9165	0.6537	0.8175	0.9891	0.6641	0.9998	0.9992	0.9999	0.5264	0.8112	0.8462	0.8245	0.5663	0.2351	0.392	0.9547	0.9906	0.9994	0.6969	0.9865	0.999	0.763	0.8042	0.9991	0.6642	0.8669	1	0.9985	0.9996	0.9999	0.7979	0.9994	0.86	0.5543	0.9899
FBgn0011288	0.9976	0.9995	0.9988	0.1473	0.9673	0.9625	0.8258	0.8214	0.9891	0.9911	0.9998	0.9992	0.9999	0.9656	0.9415	0.9656	0.9392	0.1498	0.5529	0.9604	0.8347	0.971	0.9994	0.9857	0.9781	0.999	0.6676	0.8159	0.9991	0.7667	0.9849	1	0.9985	0.9996	0.9999	0.7113	0.9994	0.7288	0.2343	0.168
FBgn0011289	0.9976	0.9995	0.9988	0.7983	0.9618	0.9505	0.937	0.9894	0.993	0.8583	0.9998	0.9992	0.9999	0.6448	0.6414	0.9985	0.4373	0.6375	0.5631	0.8706	0.1824	0.86	0.9994	0.8335	0.9974	0.999	0.9155	0.8779	0.9991	0.5705	0.8249	1	0.9985	0.6918	0.9999	0.9753	0.9994	0.8338	0.7728	0.7482
FBgn0011290	0.9976	0.9995	0.9988	0.4954	0.9982	0.9109	0.3432	0.8788	0.9891	0.9672	0.9998	0.9992	0.9999	0.6624	0.907	0.9629	0.8742	0.9065	0.9547	0.8433	0.9144	0.6929	0.9994	0.9584	0.9781	0.999	0.9138	0.387	0.9991	0	0.8674	1	0.9985	0.9996	0.9999	0.9625	0.9994	0.8113	0.9905	0.1243
FBgn0011291	0.9976	0.9995	0.9988	0.9047	0.9584	0.9602	0.4069	0.9698	0.9891	0.6447	0.9998	0.9992	0.9999	0.7788	0.7909	0.64	0.6967	0.4023	0.5211	0.8119	0.066	0.7085	0.9994	0.8955	0.9976	0.999	0.737	0.6062	0.9991	0.6914	0.9898	1	0.9985	0.9996	0.9999	0.9793	0.9994	0.7109	0.8503	0.1825
FBgn0011293	0.9976	0.9995	0.9988	0.0777	0.9584	0.9965	0.9254	0.8028	0.9891	0.6492	0.9998	0.9992	0.2674	0.7148	0.5409	0.7925	0.7288	0.8681	0.8921	0.8596	0.2485	0.8897	0.9994	0.975	0.9816	0.999	0.7717	0.6368	0.9991	0.972	0.7943	1	0.9985	0.9996	0.9999	0.3333	0.9994	0.8096	0.895	0.0531
FBgn0011294	0.9976	0.9995	0.9988	0.1113	0.9584	0.9818	0.7956	0.7507	0.9891	0.7733	0.9998	0.9994	0.9999	0.338	0.7819	0.6633	0.9613	0.9883	0.9514	0.4777	0.7823	0.9078	0.9994	0.9912	0.9974	0.999	0.8053	0.7346	0.9991	0.6741	0.4623	1	0.9985	0.9996	0.9999	0.6273	0.9994	0.7776	0.7856	0.0994
FBgn0011296	0.9976	0.9995	0.9988	0	0.9584	0.9007	0.6555	0.713	0.9891	0.6078	0.9998	0.9992	0.9999	0.8393	0.6593	0.785	0.8744	0.9856	0.805	0.7801	0.2147	0.7368	0.9994	0.996	0.9781	0.999	0.8562	0.7433	0.9991	0.4937	0.6788	1	0.9985	0.9996	0.9999	0.4465	0.9994	0.8113	0.9827	0.0546
FBgn0011297	0.9976	0.9995	0.9988	0.2394	0.9584	0.8996	0.3847	0.7736	0.9891	0.9561	0.9998	0.9992	0.9999	0.5957	0.9092	0.9292	0.6811	0.7006	0.5177	0.9987	0.8608	0.8136	0.9994	0.9193	0.9781	0.999	0.3161	0.9623	0.9991	0.9404	0.8891	1	0.9985	0.9996	0.9999	0.806	0.9994	0.8397	0.378	0.6374
FBgn0011300	0.9976	0.9995	0.9988	0	0.9999	0.8996	0.7015	0.8367	0.9891	0.785	0.9998	0.9992	0.9999	0.8238	0.8475	0.9852	0.9904	0.6422	0.403	0.7712	0.4201	0.8658	0.9994	0.8173	0.9535	0.999	0.8093	0.9849	0.9991	0.8876	0.7093	1	0.9985	0.9996	0.9999	0.7677	0.9994	0.9449	0.9785	0.838
FBgn0011305	0.9976	0.9995	0.9988	0.6467	0.9817	0.9448	0.7622	0.9878	0.9897	0.2423	0.9998	0.9992	0.9999	0.3302	0.5409	0.6471	0.8394	0.5663	0.4921	0.9778	0.7472	0.9472	0.9994	0.9996	0.9907	0.999	0.9772	0.5294	0.9991	0.8319	0.4561	1	0.9985	0.9996	0.9999	0.8138	0.9994	0.897	0.7351	0.5356
FBgn0011327	0.9976	0.9995	0.9988	0.3675	0.9596	0.9273	0.658	0.8077	0.9891	0.5538	0.9998	0.9992	0.9999	0.703	0.7916	0.8446	0.9613	0.4818	0.9509	0.887	0.1504	0.9037	0.9994	0.8112	0.9781	0.9996	0.714	0.8172	0.9991	0.4961	0.9325	1	0.9985	0.9996	0.9999	0.9472	0.9994	0.8113	0.7414	0.1986
FBgn0011335	0.9976	0.9995	0.9988	0.8564	0.9584	0.9348	0.9114	0.8993	0.9891	0.9772	0.9998	0.9992	0.9999	0.8798	0.8612	0.6471	0.9103	0.892	0.3791	0.9824	0.2607	0.6828	0.9994	0.8828	0.9999	0.999	0.6032	0.8487	0.9991	0.7341	0.2917	1	0.9985	0.6777	0.9999	0.9505	0.9994	0.9959	0.2418	0.3295
FBgn0011336	0.9976	0.9995	0.9988	0.0605	0.9539	0.6098	0.3663	0.9499	0.9891	0.5877	0.9998	0.9992	0.9999	0.9688	0.9703	0.7014	0.7288	0.7769	0.5154	0.8762	0.8347	0.6989	0.9994	0.8937	0.989	0.999	0.6253	0.9863	0.9991	0.978	0.3499	1	0.9997	0.9996	0.9999	0.8738	0.9994	0.9889	0.9903	0.2717
FBgn0011361	0.9976	0.9995	0.9988	4e-04	0.9589	0.8996	0.4195	0.729	0.9891	0.617	0.9998	0.9992	0.9999	0.4009	0.5462	0.6471	0.7288	0.8078	0.3413	0.9291	0.1774	0.8181	0.9994	0.9638	0.9839	0.999	0.9944	0.5849	0.9991	0.7659	0.8435	1	0.9985	0.9996	0.9999	0.6173	0.9994	0.8113	0.9259	0.3414
FBgn0011455	0.9976	0.9995	0.9988	1e-04	0.9589	0.9007	0.4647	0.7507	0.9891	0.6807	0.9998	0.9992	0.9999	0.4874	0.5409	0.711	0.7286	0.849	0.4242	0.9778	0.2027	0.6613	0.9994	0.9785	0.9865	0.999	0.8052	0.5883	0.9991	0.5412	0.8282	1	0.9985	0.9996	0.9999	0.5742	0.9994	0.8113	0.9761	0.351
FBgn0011474	0.9976	0.9995	0.9988	0.0022	0.9866	0.9993	0.8816	0.7893	0.9891	0.9992	0.9998	0.9992	0.9999	0.9693	0.8307	0.9661	0.9944	0.9294	0.8071	0.4595	0.9028	0.9037	0.9994	0.8704	0.9781	0.999	0.6011	0.7628	0.9994	0.365	0.0436	1	0.9985	0.9996	0.9999	0.8169	0.9994	0.8599	0.9547	0.1058
FBgn0011476	0.9976	0.9995	0.9988	0.6004	0.9987	0.9574	0.4776	0.8273	0.9891	0.5877	0.9998	0.9992	0.9999	0.5357	0.7372	0.6471	0.6967	0.9178	0.5103	0.8454	0.0908	0.7922	0.9994	0.9698	0.9865	0.999	0.6297	0.6496	0.9991	0.5305	0.7668	1	0.9985	0.9996	0.9999	0.5184	0.9994	0.8113	0.6791	0.5626
FBgn0011481	0.9976	0.9995	0.9988	0	0.9778	0.9432	0.6864	0.8944	0.993	0.7654	0.9998	0.9992	0.9999	0.9405	0.5504	0.6471	0.8573	0.9259	0.8446	0.5144	0.8521	0.9695	0.9994	0.8942	0.946	0.999	0.9508	0.4842	0.9991	0.4618	0.4745	1	0.9985	0.9996	0.9999	0.8097	0.9994	0.9836	0.8129	0.1165
FBgn0011509	0.9976	0.9995	0.9988	0.2547	0.9584	0.895	0.3053	0.7199	0.9891	0.8512	0.9998	0.9992	0.9999	0.481	0.5409	0.6864	0.8159	0.9107	0.4405	0.9086	0.246	0.8178	0.9994	0.8412	0.9816	0.999	0.8338	0.6989	0.9991	0.7515	0.8935	1	0.9985	0.9996	0.9999	0.842	0.9994	0.9836	0.9395	0.3646
FBgn0011554	0.9976	0.9995	0.9988	0.5448	0.9756	0.9165	0.9293	0.8411	0.9891	0.8402	0.9998	0.9992	0.9999	0.5336	0.998	0.7125	0.9355	0.0021	0.9607	0.8269	0.9543	0.926	0.9994	0.7997	0.9535	0.7694	0.979	0.9859	0.9991	0.6618	0.8566	1	0.9985	0.8877	0.9999	0.9363	0.9994	0.9902	0.8025	0.5983
FBgn0011555	0.9976	0.9995	0.9988	0.1312	0.9584	0.997	0.3444	0.8393	0.9891	0.829	0.9998	0.9992	0.9999	0.7834	0.9473	0.7049	0.8743	0.6463	0.7295	0.7849	0.6682	0.8465	0.9994	0.8173	0.9816	0.999	0.9616	0.5158	0.9991	0.7657	0.6041	1	0.9985	0.9915	0.9999	0.6993	0.9994	0.8342	0.8445	0.5319
FBgn0011556	0.9976	0.9995	0.9988	0.7107	0.9853	0.5943	0.9851	0.9604	0.9976	0.7901	0.9998	0.9992	0.9999	0.9587	0.9052	0.8075	0.8753	0.849	0.7711	0.4328	0.7162	0.931	0.9994	0.8173	0.9879	0.999	0.8966	0.9944	0.9991	0.4705	0.9521	1	0.9985	0.9338	0.9999	0.878	0.9994	0.9316	0.0992	0.1657
FBgn0011559	0.9976	0.9999	0.9988	0.794	0.5699	0.9517	0.9495	0.7305	0.9891	0.9527	0.9998	0.9992	0.9999	0.6848	0.7729	0.9341	0.9347	0.8514	0.8858	0.7969	0.0862	0.6828	0.9994	0.9825	0.8716	0.999	0.977	0.5158	0.0908	0.9277	0.4664	1	0.9985	0.9996	0.9999	0.9472	0.9994	0.8636	0.9983	0.4084
FBgn0011566	0.9976	0.9995	0.9988	0.2989	0.9584	0.9148	0.3337	0.9853	0.993	0.7202	0.9998	0.9992	0.9999	0.2781	0.7624	0.7125	0.8059	0.9948	0.663	0.6514	0.6777	0.8466	0.9994	0.8249	0.9816	0.999	0.7075	0.9729	0.9991	0.9874	0.9316	1	0.9985	0.9996	0.9999	0.8319	0.9994	0.8858	0.7602	0.2647
FBgn0011570	0.9976	0.9995	0.9988	0.9012	0.9778	0.9993	6e-04	0.8521	0.9891	0.7623	0.9998	0.9992	0.9999	0.653	0.8027	0.8636	0.9073	0.989	0.4036	0.508	0.6113	0.693	0.9994	0.8887	0.9781	0.999	0.7247	0.5036	0.9991	0.593	0.7298	1	0.9985	0.9996	0.9999	0.8159	0.9994	0.871	0.8314	0.9668
FBgn0011571	0.9976	0.9995	0.9988	0.6487	0.9663	0.9109	0.3765	0.7223	0.9891	0.5614	0.9998	0.9992	0.9999	0.5073	0.7751	0.2923	0.6426	0.8413	0.5794	0.5696	0.4802	0.4616	0.9994	0.9634	0.9928	0.999	0.2686	0.5883	0.9991	0.0785	0.8799	1	0.9985	0.9996	0.9999	0.9373	0.9994	0.8113	0.6982	0.5062
FBgn0011573	0.9976	0.9995	1	0.1538	0.9627	0.9335	0.8635	0.9105	0.9891	0.4011	0.9998	0.9992	0.9999	0.4905	0.6918	0.6501	0.9402	0.9435	0.7254	0.9639	0.3469	0.3551	0.9994	0.9324	0.9649	0.999	0.9525	0.6885	0.9991	0.4212	0.6116	1	0.9985	0.9996	0.9999	0.9119	0.9994	0.6521	0.9425	0.1653
FBgn0011576	0.9976	0.9995	0.9988	0.0109	0.9817	0.9254	0.9649	0.7859	0.9947	0.9961	0.9998	0.9992	0.9999	0.9811	0.6546	0.9055	0.9507	0.7424	0.9985	0.6198	0.5667	0.9735	0.9994	0.7027	0.9613	0.999	0.9432	0.7249	0.9991	0.3201	0.4862	1	1	0.9996	0.9999	0.783	0.9994	0.8316	0.9731	0.0206
FBgn0011581	0.9976	0.9995	0.9988	0.5167	0.8717	0.9224	0.5083	0.8698	0.9891	0.9776	0.9998	0.9992	0.9999	0.6951	0.7061	0.6529	0.9613	0.809	0.4533	0.9042	0.616	0.9329	0.9994	0.9928	0.9781	0.999	0.7498	0.9524	0.9991	0.3475	0.898	1	0.9985	0.9996	0.9999	0.9341	0.9994	0.7491	0.7778	0.0498
FBgn0011582	0.9976	0.9999	0.9988	7e-04	0.9817	0.9015	0.9858	0.8879	0.9891	0.9929	0.9998	0.9992	0.9999	0.531	0.8612	0.934	0.6571	0.4496	0.9119	0.4332	0.9193	0.844	0.9994	0.996	0.9839	0.999	0.8551	0.8077	0.9991	0.9985	0.9953	1	0.9985	0.9996	0.9999	0.8668	0.9994	0.7821	0.8218	0.1882
FBgn0011584	0.9976	0.9995	0.9988	0.005	0.9977	0.9411	0.4548	0.9844	0.993	0.618	0.9998	0.9992	0.9999	0.2999	0.5933	0.8905	0.7525	0.992	0.5771	0.4464	0.7601	0.8033	0.9994	0.8669	0.9839	0.999	0.4218	0.6453	0.9991	0.5258	0.7586	1	0.9985	0.9996	0.9999	0.984	0.9994	0.8113	0.6921	0.2907
FBgn0011586	0.9976	0.9995	0.9988	0.2275	0.9686	0.9165	0.7355	0.8737	0.9947	0.7871	0.9998	0.9992	0.9999	0.4896	0.9732	0.948	0.9515	0.978	0.7147	0.1218	0.5131	0.9151	0.9994	0.8249	0.9444	0.999	0.6476	0.7979	0.9991	0.6535	0.1108	1	0.9985	0.9996	0.9999	0.9705	0.9994	0.9842	0.7986	0.4084
FBgn0011589	0.9976	0.9995	0.9988	0.093	0.9596	0.9092	0.9104	0.8251	0.9891	0.8618	0.9998	0.9992	0.9999	0.4874	0.8099	0.951	0.8777	0.7778	0.2952	0.8175	0.5976	0.9206	0.9994	0.9325	0.9907	0.999	0.9681	0.9194	0.9998	0.8389	0.9498	1	0.9985	0.9996	0.9999	0.8785	0.9994	0.8389	0.7953	0.2608
FBgn0011591	0.9976	0.9995	0.9988	0.3653	0.9589	0.9817	0.9127	0.8531	0.6097	0.9459	0.9998	0.9992	0.9999	0.5679	0.5896	0.8803	0.7779	0.9926	0.947	0.979	0.3652	0.9852	0.9994	0.8971	0.9816	0.999	0.4359	0.5549	0.9991	0.9119	0.3623	1	0.9985	0.9996	0.9999	0.9783	0.9994	0.8106	0.7953	0.2604
FBgn0011592	0.9976	0.9995	0.9988	0.0012	0.9584	0.9235	0.9091	0.7167	0.9891	0.986	0.9998	0.9992	0.9999	0.9653	0.9301	0.8505	0.9371	0.5215	0.8507	0.8284	0.9264	0.9406	0.9994	0.8415	0.9816	0.999	0.6444	0.9034	0.9991	0.5589	0.5035	1	0.9985	0.9996	0.9999	0.7069	0.9994	0.8113	0.4656	0.9947
FBgn0011596	0.9976	0.9995	0.9988	0.1353	0.9817	0.8809	0.9443	0.8475	0.9891	0.9811	0.9998	0.9992	0.9999	0.6572	0.8661	0.9679	0.7525	0.651	0.4011	0.9778	0.5103	0.8529	0.9994	0.9495	0.9816	0.999	0.714	0.5294	0.9991	0.7092	0.3483	1	0.9985	0.9996	0.9999	0.9185	0.9994	0.9794	0.9583	0.5491
FBgn0011603	0.9976	0.9999	0.9988	0.3029	0.9689	0.9673	0.844	0.7893	0.9891	0.775	0.9998	0.9992	0.9999	0.8271	0.9531	0.9035	0.8868	0.8868	0.9794	0.7049	0.2557	0.9602	0.9994	0.9388	0.9976	0.999	0.8903	0.8547	0.9991	0.0066	0.8968	1	0.9985	0.9996	0.9999	0.8397	0.9998	0.8113	0.7449	0.2465
FBgn0011604	0.9976	0.9995	0.9988	0.006	0.9673	0.9109	0.5195	0.7798	0.9891	0.6361	0.9998	0.9992	0.9999	0.6448	0.5541	0.6583	0.9628	0.828	0.4393	0.8802	0.1279	0.4269	0.9994	0.999	0.9974	0.999	0.5425	0.4708	0.9991	0.5353	0.6896	1	0.9985	0.9996	0.9999	0.7677	0.9994	0.8113	0.8818	0.0651
FBgn0011606	0.9976	0.9995	0.9988	0.0606	0.9589	0.9432	0.9875	0.9918	0.9891	0.99	0.9998	0.9992	0.9999	0.7152	0.8472	0.9987	0.8144	0.726	0.3543	0.4933	0.3287	0.8996	0.9994	0.9177	0.9781	0.999	0.3152	0.8093	0.9991	0.947	0.2281	1	0.9985	0.9996	0.9999	0.9015	0.9994	0.9106	0.9617	0.0031
FBgn0011638	0.999	0.9995	0.9988	0.5829	0.9853	0.9931	0.9135	0.9789	0.9891	0.8506	0.9998	0.9992	0.9999	0.8888	0.887	0.976	0.9047	0.6923	0.6291	0.848	0.843	0.9912	0.9994	0	0.9816	0.999	0.8935	0.8151	0.9991	0.5549	0.941	1	0.9997	0.567	0.9999	0.9139	0.0604	0.8355	0.7772	0.9749
FBgn0011640	0.9976	0.9995	0.9988	0.9544	0.9866	0.9708	0.7378	0.9987	0.9891	0.5678	0.9998	0.9992	0.9999	0.8518	0.9982	0.9881	0.8332	0.9894	0.2552	0.9264	0.0437	0.9639	0.9994	0.916	0.991	0.999	0.7907	0.9528	0.9991	0.7201	0.7288	1	0.9985	0.9996	0.9999	0.8391	0.9994	0.9983	0.1123	0.6694
FBgn0011642	0.9976	0.9995	0.9988	0.9345	0.9584	0.8996	0.4785	0.7507	0.9891	0.6291	0.9998	0.9992	0.9999	0.481	0.6011	0.6767	0.8394	0.864	0.2977	0.584	0.1937	0.6895	0.9994	0.8112	0.9781	0.999	0.7436	0.6167	0.9991	0.4429	0.6233	1	0.9985	0.9996	0.9999	0.9721	0.9994	0.7829	0.6765	0.3103
FBgn0011648	0.9976	0.9995	0.9988	0.0659	0.9668	0.94	0.4377	0.8077	0.9891	0.5412	0.9998	0.9992	0.9999	0.5577	0.5409	0.7063	0.9355	0.9543	0.5029	0.9496	0.1336	0.6613	0.9994	0.9597	0.9839	0.999	0.0517	0.6454	0.9991	0.1294	0.7514	1	0.9985	0.9996	0.9999	0.7598	0.9994	0.8034	0.95	0.4015
FBgn0011655	0.9976	0.9995	0.9988	0.2177	0.9584	0.8996	0.3679	0.7119	0.9891	0.5783	0.9998	0.9992	0.9999	0.4643	0.5409	0.6471	0.7398	0.9162	0.3741	0.937	0.2746	0.4269	0.9994	0.9177	0.9797	0.999	0.6352	0.4528	0.9991	0.1942	0.9808	1	0.9985	0.9996	0.9999	0.7985	0.9994	0.8113	0.9083	0.1015
FBgn0011656	0.9976	0.9995	0.9988	0.2448	0.9963	0.9585	0.9005	0.7006	0.9891	0.9637	0.9998	0.9992	0.9999	0.722	0.905	0.6662	0.813	0.2453	0.6734	0.6587	0.2626	0.8617	0.9994	0.8601	0.9649	0.999	0.7269	0.5469	0.9991	0.2654	0.9316	1	0.9985	0.9996	0.9999	0.9926	0.9994	0.9753	0.1973	0.9732
FBgn0011659	0.9976	0.9995	0.9988	0.5295	0.9776	0.8809	0.6936	0.8521	0.9891	0.9679	0.9998	0.9992	0.9999	0.9537	0.9843	0.9536	0.9487	0.746	0.8166	0.7034	0.5757	0.9974	0.9994	0.8412	0.9816	0.999	0.5996	0.5776	0.9991	0.6444	0.5427	1	0.9985	0.9996	0.9999	0.9559	0.9994	0.8875	0.9483	0.0094
FBgn0011660	0.9976	0.9995	0.9988	0.0891	0.9584	0.8965	0.9969	0.9894	0.9891	0.8784	0.9998	0.9992	0.9999	0.8271	0.723	0.8304	0.9917	0.6978	0.9799	0.4421	0.1491	0.9764	0.9994	0.8703	0.9816	0.999	0.5427	0.9915	0.9991	0.8847	0.1627	1	0.9985	0.9996	0.9999	0.8582	0.9994	0.8113	0.7506	0.0725
FBgn0011661	0.9976	0.9995	0.9988	0.8641	0.9906	0.9677	0.5265	0.9683	0.9891	0.8648	0.9998	0.9992	0.9999	0.7524	0.833	0.699	0.7641	0.89	0.878	0.7726	0.8124	0.9201	0.9994	0.9265	0.9535	0.8827	0.1897	0.4321	0.9991	0.7704	0.4948	1	0.9985	0.944	0.9999	0.8956	0.9994	0.8951	0.5217	0.7916
FBgn0011666	0.9976	0.9995	0.9988	0.0155	0.9584	0.9595	0.4181	0.9964	0.9891	0.9889	0.9998	0.9992	0.9999	0.5468	0.866	0.9606	0.9985	0.9919	0.2683	0.3894	0.05	0.6631	0.9994	0.8179	0.9418	0.999	0.9733	0.7746	0.9991	0.9582	0.1713	1	0.9985	0.9996	0.9999	0.9748	0.9994	0.8844	0.8565	0.8395
FBgn0011668	0.9976	0.9995	0.9988	0.426	0.9584	0.9109	0.8176	0.7246	0.9891	0.9031	0.9998	0.9992	0.9999	0.8464	0.7551	0.7657	0.991	0.7436	0.6387	0.6319	0.2254	0.9671	0.9994	0.9158	0.9458	0.999	0.6995	0.7102	0.2323	0.6812	0.4334	1	0.9985	0.9996	0.9999	0.9414	0.9994	0.871	0.553	0.4706
FBgn0011669	0.9976	0.9995	0.9988	0.674	0.9596	0.907	0.5023	0.6829	0.9891	0.6265	0.9998	0.9992	0.9999	0.481	0.7415	0.9894	0.976	0.9049	0.4993	0.9362	0.7352	0.8863	0.9994	0.8249	0.9851	0.999	0.9513	0.8773	0.9991	0.5305	0.2504	1	0.9985	0.9996	0.9999	0.7353	0.9994	0.7829	0.7953	0.8783
FBgn0011670	0.9976	0.9995	0.9988	0.4816	0.9584	0.9299	0.3123	0.8542	0.9891	0.7747	0.9998	0.9992	0.9999	0.9517	0.9801	0.7028	0.9435	0.6573	0.9863	0.5237	0.032	0.9941	0.9994	0.8818	0.9816	0.999	0.9864	0.7433	0.9991	0.7404	0.5898	1	0.9985	0.9996	0.9999	0.9472	0.9994	0.8251	0.9701	0.5572
FBgn0011672	0.9976	0.9995	0.9988	0.626	0.9983	0.9007	0.4351	0.7617	0.9891	0.488	0.9998	0.9992	0.9999	0.3795	0.5409	0.7014	0.6018	0.3604	0.5271	0.8149	0.0489	0.851	0.9994	0.9296	0.9781	0.999	0.8781	0.9177	0.9991	0.2716	0.9925	1	0.9985	0.9996	0.9999	0.7978	0.9994	0.8342	0.8127	0.2692
FBgn0011674	0.9976	0.9995	0.9988	0.1113	0.9584	0.9524	0.4485	0.7119	0.9891	0.7717	0.9998	0.9992	0.9999	0.516	0.9812	0.6785	0.7806	0.4719	0.741	0.6464	0.29	0.949	0.9994	0.88	0.9444	0.999	0.2131	0.9264	0.9991	0.2217	0.9339	1	0.9985	0.9996	0.9999	0.7113	0.9994	0.7554	0.9903	0.7114
FBgn0011676	0.9976	0.9995	0.9988	0.2571	0.9673	0.9916	0.9416	0.9987	0.9891	0.9677	0.9998	0.9992	0.9999	0.6006	0.9861	0.7476	0.5723	0.9657	0.5848	0.9289	0.3546	0.9622	0.9994	0.9187	0.9976	0.999	0.6443	0.8769	0.9991	0.7187	0.6744	1	1	0.9996	0.9999	0.7898	0.9994	0.8573	0.0277	0.5246
FBgn0011692	0.9976	0.9995	0.9988	0.008	0.9622	0.9456	0.6669	0.8533	0.9891	0.9847	0.9998	0.9994	0.9999	0.703	0.8118	0.9001	0.7801	0.884	0.8917	0.5398	0.3038	0.9329	0.9994	0.9299	0.9974	0.999	0.0984	0.7253	0.9991	0.7889	0.1512	1	0.9985	0.9996	0.9999	0.8973	0.9994	0.8973	0.9552	0.0633
FBgn0011693	0.9976	0.9995	0.9988	0.7349	0.8989	0.8809	0.6333	0.7186	0.9891	0.9749	0.9998	0.9992	0.9999	0.5507	0.9506	0.8131	0.9995	0.2444	0.9969	0.8519	0.9139	0.9671	0.9994	0.8937	0.9869	0.999	0.813	0.7243	0.9991	0.7801	0.9063	1	0.9985	0.9996	0.9999	0.687	0.9994	0.8113	0.6121	0.0922
FBgn0011694	0.9976	0.9995	0.9988	0.4263	0.9584	0.9296	0.9913	0.7118	0.9891	0.6598	0.9998	0.9992	0.9999	0.5417	0.594	0.9867	0.9973	0.904	0.9655	0.9758	0.0178	0.9853	0.9994	0.8506	0.989	0.999	0.9024	0.9214	0.0382	0.4327	0.5188	1	0.9985	0.9996	0.9999	0.7404	0.9994	0.9642	0.8379	0.8758
FBgn0011695	0.9976	0.9995	0.9988	0.001	0.9589	0.9265	0.4286	0.7186	0.9891	0.682	0.9998	0.9992	0.9999	0.8215	0.5505	0.678	0.5617	0.7958	0.5481	0.5968	0.0628	0.7651	0.9994	0.9978	0.9839	0.999	0.9508	0.7413	0.9991	0.3492	0.9857	1	0.9985	0.9996	0.9999	0.6272	0.9994	0.825	0.9551	0.2291
FBgn0011701	0.9976	0.9995	0.9988	0.7896	0.9596	0.907	0.7522	0.9424	0.9891	0.9036	0.9998	0.9992	0.9999	0.1676	0.9275	0.8028	0.7018	0.8078	0.483	0.5695	0.931	0.7882	0.9994	0.8182	0.9649	0.999	0.6089	0.5812	0.9991	0.7073	0.5124	1	0.9985	0.9996	0.9999	0.7993	0.9994	0.8976	0.6866	0.4812
FBgn0011703	0.9976	0.9995	0.9988	0.0153	0.9673	0.7828	0.9975	0.9432	0.993	0.8373	0.9998	0.9992	0.9999	0.7318	0.7035	0.9711	0.7801	0.5885	0.5939	0.4889	0.2536	0.9519	0.9994	0.8828	0.9879	0.999	0.2557	0.9357	0.9991	0.6502	0.465	1	0.9985	0.9996	0.9999	0.8472	0.9994	0.8304	0.7887	0.0641
FBgn0011704	0.9976	0.9995	0.9988	0.1595	0.9596	0.8809	0.6526	0.9997	0.9891	0.9348	0.9998	0.9992	0.9999	0.522	0.9987	0.7839	0.9222	0.7945	0.7601	0.7941	0.3545	0.9736	0.9994	0.9585	0.9879	0.999	0.5996	0.9815	0.9991	0.0021	0.1228	1	0.9985	0.9996	0.9999	0.9687	0.9994	0.7607	0.9074	0.0784
FBgn0011705	0.9976	0.9995	0.9988	0.3135	0.9584	0.9948	0.3744	0.9425	0.9891	0.9956	0.9998	0.9992	0.9999	0.3936	0.8467	0.9035	0.7641	0.8593	0.8638	0.831	0.9865	0.9089	0.9994	0.9185	0.9816	0.999	0.9516	0.7413	0.9991	0.1481	0.4338	1	0.9985	0.9996	0.9999	0.9296	0.9994	0.9842	0.5807	0.8982
FBgn0011706	0.9976	0.9995	0.9988	0.3269	0.9589	0.8178	0.2307	0.9558	0.9891	0.9723	0.9998	0.9992	0.9999	0.8931	0.656	0.702	0.8874	0.9645	0.9506	0.9673	0.256	0.9423	0.9994	0.8173	0.9839	0.999	0.9608	0.5068	0.9991	0.9652	0.9719	1	0.9985	0.9723	0.9999	0.9618	0.9994	0.8113	0.8472	0.7122
FBgn0011708	0.9976	0.9995	0.9988	0.4027	0.9895	0.912	0.9852	0.9423	0.9891	0.9772	0.9998	0.9992	0.9999	0.907	0.9065	0.9068	0.8345	0.9525	0.7934	0.2708	0.2191	0.7955	0.9994	0.8827	0.9859	0.999	0.4065	0.9862	0.9991	0.9741	0.8523	1	0.9985	0.9996	0.9999	0.9317	0.9994	0.9983	0.9529	0.9164
FBgn0011710	0.9976	0.9995	0.9988	0.5188	0.9584	0.9109	0.1823	0.779	0.9891	0.7287	0.9998	0.9992	0.9999	0.6179	0.7691	0.6537	0.8476	0.9713	0.3484	0.8749	0.1255	0.4455	0.9994	0.9269	0.9816	0.999	0.9486	0.469	0.9991	0.0015	0.7282	1	0.9985	0.9996	0.9999	0.7903	0.9994	0.7959	0.8913	0.4538
FBgn0011715	0.9976	0.9995	0.9988	0.2511	0.9668	0.9353	0.9263	0.9539	0.9891	0.829	0.9998	0.9992	0.9999	0.9623	0.9703	0.9987	0.7641	0.6607	0.7963	0.7028	0.0257	0.7372	0.9994	0.9107	0.9974	0.999	0.3668	0.8547	0.9991	0.4496	0.3687	1	0.9985	0.9996	0.9999	0.7838	0.9994	0.8195	0.7877	0.0388
FBgn0011722	0.9999	0.9995	0.9988	2e-04	0.9584	0.9757	0.6498	0.7693	0.9891	0.8146	0.9998	0.9992	0.9999	0.7788	0.8212	0.6471	0.9828	0.7426	0.8166	0.6974	0.532	0.8801	0.9994	0.8866	0.9879	0.999	0.9549	0.6456	0.9991	0.3169	0.9227	1	0.9985	0.9996	0.9999	0.748	0.9994	0.9808	0.988	0.0471
FBgn0011723	0.9976	0.9995	0.9988	0.2998	0.9539	0.9485	0.941	0.8604	0.9891	0.8512	0.9998	0.9992	0.9999	0.2293	0.9961	0.9761	0.9577	0.0379	0.7448	0.9752	0.9895	0.8736	0.9994	0.8506	0.9649	0.999	0.6995	0.5973	0.9991	0.4754	0.8989	1	0.9985	0.9996	0.9999	0.971	0.9994	0.7759	0.7862	0.5249
FBgn0011725	0.9976	0.9995	0.9988	0.0093	0.9959	0.895	0.9874	0.8901	0.9891	0.9043	0.9998	0.9992	0.9999	0.9824	0.6308	0.9448	0.7843	0.6167	0.983	0.4864	0.2552	0.9602	0.9994	0.9326	0.9839	0.999	0.661	0.7224	0.9991	0.5926	0.1937	1	0.9985	0.9996	0.9999	0.9475	0.9994	0.9391	0.9899	0.0838
FBgn0011726	0.9976	0.9995	0.9988	0.402	0.981	0.9432	0.962	0.8842	0.9891	0.9165	0.9998	0.9992	0.9999	0.9829	0.998	0.8118	0.946	0.9901	0.4416	0.6215	0.8681	0.8617	0.9994	0.9634	0.9974	0.999	0.5497	0.8762	0.9991	0.1129	0.9513	1	0.9985	0.9996	0.9999	0.5906	0.9994	0.9858	0.5043	0.6765
FBgn0011737	0.9976	0.9995	0.9988	0.0104	0.9589	0.9334	0.5251	0.9343	0.9891	0.7913	0.9998	0.9992	0.9999	0.4328	0.6445	0.9711	0.9191	0.9444	0.8819	0.3943	0.8274	0.8736	0.9994	0.8412	0.9649	0.999	0.6996	0.8807	0.9991	0.6709	0.2591	1	0.9985	0.9996	0.9999	0.9802	0.9994	0.9764	0.9628	0.0877
FBgn0011739	0.9976	0.9995	0.9988	0.0049	0.9704	0.9007	0.5595	0.27	0.9891	0.6471	0.9998	0.9992	0.9999	0.5953	0.5409	0.7158	0.9239	0.9841	0.3791	0.9778	0.4221	0.6842	0.9994	0.9884	0.9974	0.999	0.714	0.4629	0.9991	0.3429	0.7474	1	0.9985	0.9996	0.9999	0.8111	0.9994	0.9276	0.8979	0.1647
FBgn0011740	0.9976	0.9995	0.9988	0.1153	0.9778	0.9511	0.5437	0.8905	0.9891	0.9739	0.9998	0.9992	0.9999	0.7276	0.9967	0.8017	0.7394	0.7914	0.8834	0.975	0.8104	0.6789	0.9994	0.9726	0.9839	0.999	0.1986	0.8835	0.9991	0.8698	0.1995	1	0.9985	0.8044	0.9999	0.9117	0.9994	0.998	0.7354	0.2362
FBgn0011741	0.9976	0.9995	0.9988	0.2251	0.9584	0.9109	0.9543	0.8214	0.9891	0.7444	0.9998	0.9992	0.9999	0.4778	0.7086	0.8969	0.7288	0.9966	0.8774	0.7357	0.1075	0.9735	0.9994	0.9835	0.9879	0.999	0.7244	0.5781	0.9991	0.9696	0.8874	1	0.9985	0.9638	0.9999	0.9151	0.9994	0.8113	0.874	0.2214
FBgn0011742	0.9976	0.9995	0.9988	1e-04	0.9584	0.9936	0.3831	0.7135	0.9891	0.8408	0.9998	0.9992	0.9999	0.4814	0.5685	0.6471	0.8196	0.87	0.56	0.6281	0.2626	0.8576	0.9994	0.9817	0.9781	0.999	0.9056	0.4816	0.9991	0.0586	0.9898	1	0.9985	0.9996	0.9999	0.831	0.9994	0.8113	0.9646	0.1825
FBgn0011745	0.9976	0.9995	0.9988	0.0012	0.9853	0.9705	0.9032	0.7673	0.9891	0.5207	0.9998	0.9992	0.9999	0.7912	0.7456	0.9605	0.7293	0.6209	0.4903	0.6233	0.3672	0.9415	0.9994	0.956	0.9649	0.999	0.6876	0.9634	0.9991	0.9582	0.7866	1	0.9985	0.9996	0.9999	0.7539	0.9994	0.9983	0.6564	0.4337
FBgn0011746	0.9976	0.9995	0.9988	0.6224	0.9539	0.9102	0.7576	0.9787	0.9891	0.9739	0.9998	0.9992	0.9999	0.7478	0.9862	0.8279	0.9407	0.3966	0.4703	0.9705	0.7786	0.8483	0.9994	0.9501	0.9365	0.999	0.6453	0.6785	0.9991	0.4176	0.955	1	0.9985	0.9996	0.9999	0.8973	0.9994	0.7017	0.6653	0.0326
FBgn0011747	0.9976	0.9995	0.9988	0.9455	0.9584	0.9032	0.4564	0.8503	0.9891	0.6626	0.9998	0.9992	0.9999	0.5353	0.5866	0.701	0.9944	0.9654	0.2669	0.6306	0.2037	0.4892	0.9994	0.8704	0.9781	0.999	0.8784	0.5473	0.9991	0.5352	0.1447	1	0.9985	0.9996	0.9999	0.9694	0.9994	0.8113	0.8689	0.4275
FBgn0011754	0.9976	0.9995	0.9988	0.9395	0.9689	0.9007	0.1989	0.8521	0.9891	0.7501	0.9998	0.9992	0.9999	0.3391	0.6442	0.6636	0.9143	0.6916	0.2531	0.6281	0.513	0.2463	0.9994	0.8971	0.9839	0.999	0.5928	0.6797	0.9991	0.122	0.7799	1	0.9985	0.9996	0.9999	0.7787	0.9994	0.9743	0.8469	0.5281
FBgn0011758	0.9976	0.9995	0.9988	0.3745	0.9776	0.8539	0.8029	0.7673	0.9891	0.7256	0.9998	0.9992	0.9999	0.3664	0.8099	0.8694	0.5316	0.8551	0.3598	0.6768	0.875	0.9275	0.9994	0.9857	0.9734	0.999	0.1102	0.7952	0.9991	0.771	0.9177	1	1	0.9996	0.9999	0.7687	0.9994	0.9858	0.8055	0.0852
FBgn0011760	0.9976	0.9995	0.9988	0.4292	0.981	0.9007	0.5137	0.898	0.9891	0.5412	0.9998	0.9992	0.9999	0.3505	0.5753	0.6471	0.9008	0.6574	0.5246	0.9559	0.6589	0.3801	0.9994	0.9626	0.9912	0.999	0.3844	0.4496	0.9991	0.3103	0.8785	1	0.9985	0.8132	0.9999	0.9297	0.9994	0.9969	0.4656	0.9631
FBgn0011761	0.9976	0.9995	0.9988	0.0318	0.914	0.9505	0.5358	0.9085	0.9891	0.9678	0.9998	0.9992	0.9999	0.8449	0.9872	0.9987	0.9675	0.8601	0.6392	0.2191	0.1374	0.8576	0.9994	0.9044	0.9928	0.999	0.9406	0.5402	0.9991	6e-04	0.8753	1	0.9985	0.9996	0.9999	0.9023	0.9994	0.9032	0.7779	0.1324
FBgn0011762	0.9976	0.9995	0.9988	0.2817	0.9539	0.8996	0.9937	0.9482	0.9923	0.8373	0.9998	0.9992	0.9999	0.8682	0.833	0.7916	0.8736	0.6394	0.4729	0.8433	0.6557	0.9553	0.9994	0.8626	0.9974	0.999	0.41	0.9371	0.9991	0.4499	0.1099	1	0.9985	0.9996	0.9999	0.9535	0.9994	0.9983	0.5069	0.3376
FBgn0011763	0.9976	0.9995	0.9988	8e-04	0.9641	0.9914	0.8209	0.7507	0.9891	0.6361	0.9998	0.9992	0.9999	0.9188	0.5409	0.7084	0.9973	0.8996	0.9633	0.8436	0.1458	0.9037	0.9994	0.8971	0.9816	0.999	0.5799	0.8273	0.9991	0.1909	0.5603	1	0.9985	0.9996	0.9999	0.8302	0.9994	0.8251	0.9961	0.0292
FBgn0011764	0.9976	0.9995	0.9988	8e-04	0.9775	0.9532	0.4167	0.7118	0.9891	0.9648	0.9998	0.9992	0.9999	0.7461	0.9995	0.9068	0.8471	0.9255	0.7937	0.8961	0.7499	0.7681	0.9994	0.9769	0.9839	0.999	0.9772	0.8616	0.9991	0.0074	0.6776	1	0.9985	0.9996	0.9999	0.7723	0.9994	0.8721	0.9888	0.5003
FBgn0011766	0.9976	0.9995	0.9988	0.2122	0.9686	0.9805	0.4118	0.7186	0.9891	0.5974	0.9998	0.9992	0.9999	0.8699	0.5409	0.6471	0.8144	0.9654	0.4792	0.5892	0.3214	0.6792	0.9994	0.8971	0.9816	0.999	0.797	0.6415	0.9991	0.5477	0.7981	1	0.9985	0.4703	0.9999	0.7677	0.9994	0.8645	0.6245	0.4211
FBgn0011768	0.9976	0.9995	0.9988	0.0156	0.9653	0.8996	0.4064	0.7167	0.9891	0.8415	0.9998	0.9992	0.9999	0.3542	0.6877	0.7278	0.8384	0.4577	0.5981	0.5161	0.6626	0.7372	0.9994	0.8506	0.9816	0.999	0.7759	0.5214	0.9991	0.3938	0.766	1	0.9985	0.9996	0.9999	0.9127	0.9994	0.8866	0.7208	0.6044
FBgn0011769	0.9976	0.9995	0.9988	0.3182	0.9596	0.9007	0.9701	0.835	0.9953	0.5475	0.9998	0.9992	0.9999	0.5111	0.6261	0.6471	0.7752	0.8444	0.3423	0.9546	0.1041	0.8766	0.9994	0.9265	0.9839	0.999	0.871	0.5883	0.9991	0.8002	0.8729	1	0.9985	0.9996	0.9999	0.5555	0.9994	0.833	0.9773	0.9701
FBgn0011770	0.9976	0.9995	0.9988	8e-04	0.9596	0.9291	0.6245	0.9123	0.993	0.72	0.9998	0.9992	0.9999	0.984	0.7096	0.6968	0.9855	0.6948	0.7034	0.4433	0.2892	0.844	0.9994	0.9303	0.8263	0.999	0.9518	0.9769	0.9991	0.9457	0.636	1	0.9985	0.9996	0.9999	0.8886	0.9994	0.8127	0.934	0.8913
FBgn0011771	0.9976	0.9995	0.9988	0.9864	0.9694	0.94	0.6262	0.8873	0.9891	0.5355	0.9998	0.9992	0.9999	0.1676	0.9922	0.6537	0.7594	0.9901	0.3791	0.7253	0.8185	0.8475	0.9994	0.9857	0.9839	0.999	0.4097	0.6668	0.9991	0.4255	0.4183	1	0.9997	0.9996	0.9999	0.943	0.9994	0.9404	0.9677	0.7166
FBgn0011774	0.9976	0.9995	0.9988	0.2114	0.9584	0.8809	0.8505	0.9581	0.9891	0.8161	0.9998	0.9992	0.9999	0.9512	0.9549	0.9996	0.7999	0.7423	0.7633	0.7002	0.0438	0.9078	0.9994	0.8818	0.9974	0.999	0.3489	0.7643	0.9991	0.9275	0.1377	1	0.9985	0.9996	0.9999	0.9334	0.9994	0.9282	0.6564	0.0362
FBgn0011785	0.9976	0.9995	0.9988	0.0042	0.9778	0.9432	0.3868	0.7507	0.9891	0.5755	0.9998	0.9992	0.9999	0.6985	0.5596	0.6537	0.801	0.9328	0.4425	0.9785	0.1289	0.7941	0.9994	0.996	0.9865	0.999	0.8819	0.6035	0.9991	0.3591	0.6067	1	0.9985	0.9996	0.9999	0.7825	0.9994	0.7833	0.9827	0.048
FBgn0011787	0.9976	0.9995	0.9988	0.7423	0.9865	0.9644	0.7208	0.7828	0.9891	0.7045	0.9998	0.9992	0.9999	0.338	0.9638	0.7867	0.8753	0.8674	0.6476	0.7655	0.23	0.8964	0.9994	0.8703	0.9804	0.999	0.9062	0.65	0.9991	0.9967	0.9617	1	1	0.9996	0.9999	0.6297	0.9994	0.997	0.8254	0.8622
FBgn0011802	0.9976	0.9995	0.9988	0.0472	0.9584	0.9007	0.8559	0.9698	0.9891	0.9716	0.9998	0.9992	0.9999	0.9087	0.9423	0.8106	0.8144	0.89	0.8893	0.3569	0.5749	0.9295	0.9994	0.8439	0.9907	0.999	0.784	0.9879	0.9991	0.082	0.1161	1	1	0.9996	0.9999	0.8851	0.9998	0.9852	0.9952	0.102
FBgn0011817	0.9976	0.9999	0.9988	0.001	0.9775	0.9773	0.7942	0.7885	0.9891	0.8915	0.9998	0.9992	0.9999	0.8305	0.92	0.9689	0.8742	0.9901	0.5399	0.5931	0.3928	0.7882	0.9994	0.8827	0.9816	0.999	0.5996	0.6989	0.9991	0.343	0.1029	1	0.9985	0.9996	0.9999	0.9748	0.9994	0.9653	0.4053	0.5946
FBgn0011818	0.9976	0.9995	0.9988	0.0011	0.9699	0.9432	0.4019	0.7186	0.9891	0.829	0.9998	0.9992	0.9999	0.8756	0.6084	0.7125	0.9457	0.9919	0.6699	0.8462	0.137	0.6541	0.9994	0.9726	0.9974	0.999	0.8652	0.4905	0.9991	0.1653	0.8002	1	0.9985	0.9996	0.9999	0.9185	0.9994	0.8342	0.85	0.191
FBgn0011822	0.9976	0.9995	0.9988	0.2588	0.9778	0.8996	0.672	0.7914	0.9891	0.9648	0.9998	0.9992	0.9999	0.4735	0.6215	0.8104	0.9973	0.1883	0.998	0.7958	0.6953	0.9852	0.9994	0.9726	0.8833	0.999	0.3986	0.965	0.9991	0.894	0.8433	1	0.9985	0.9996	0.9999	0.5355	0.9994	0.8537	0.995	0.8009
FBgn0011823	0.9976	0.9995	0.9988	0.0013	0.9948	0.9625	0.596	0.9102	0.9891	0.9861	0.9998	0.9992	0.9999	0.5175	0.8612	0.9157	0.8897	0.6234	0.6628	0.5897	0.849	0.9413	0.9994	0.9165	0.9881	0.999	0.7378	0.6039	0.9991	0.5603	0.253	1	0.9985	0.9996	0.9999	0.9472	0.9994	0.8304	0.7236	0.0608
FBgn0011824	0.9976	0.9995	0.9988	0.7064	0.9539	0.9708	0.444	0.7077	0.9891	0.5234	0.9998	0.9992	0.9999	0.629	0.6358	0.64	0.7847	0.9428	0.404	0.5341	0.7972	0.2463	0.9994	0.8866	0.9418	0.999	0.5968	0.4391	0.9991	0.2176	0.5603	1	0.9985	0.9996	0.9999	0.9606	0.9994	0.6075	0.8824	0.599
FBgn0011826	0.9976	0.9995	0.9988	0.0464	0.9584	0.8996	0.3131	0.7507	0.9891	0.5113	0.9998	0.9992	0.9999	0.4565	0.5409	0.6471	0.8598	0.9685	0.3177	0.8467	0.2083	0.5883	0.9994	0.9064	0.9781	0.999	0.8255	0.4708	0.9991	0.376	0.9357	1	0.9985	0.9996	0.9999	0.864	0.9994	0.8273	0.8562	0.3178
FBgn0011828	0.9976	0.9995	0.9988	0	0.9754	0.9165	0.9279	0.9795	0.9891	0.8373	0.9998	0.9992	0.9999	0.9585	0.7497	0.8909	0.8744	0.7181	0.5794	0.6003	0.9235	0.8488	0.9994	0.8249	0.9816	0.999	0.8652	0.6942	0.9991	0.387	0.3569	1	0.9985	0.9996	0.9999	0.6396	0.9994	0.8113	0.9738	0.186
FBgn0011829	0.9976	0.9995	0.9988	0.2447	0.9606	0.9301	0.8804	0.9971	0.9966	0.8657	0.9998	0.9992	0.9999	0.6106	0.5409	0.8375	0.8255	0.6478	0.2507	0.9304	0.3245	0.9882	0.9994	0.9173	0.9781	0.999	0.9601	0.9503	0.9991	0.4798	0.5749	1	0.9985	0.9996	0.9999	0.8867	0.9994	0.9744	0.6128	0.4806
FBgn0011832	0.9976	0.9995	0.9988	0	0.9584	0.988	0.5995	0.6299	0.993	0.728	0.9998	0.9992	0.9999	0.992	0.7454	0.8515	0.9344	0.9678	0.8985	0.8829	0.9266	0.9051	0.9994	0.9932	0.9781	0.999	0.7941	0.8556	0.9991	0.752	0.1472	1	1	0.9996	0.9999	0.9589	0.9994	0.9032	0.7063	6e-04
FBgn0011834	0.9976	0.9995	0.9988	0.9588	0.9584	0.021	0.9028	0.9858	0.9966	0.8389	0.9998	0.9992	0.9999	0.7276	0.9746	0.9766	0.8438	0.9919	0.9886	0.6887	0.9259	0.9074	0.9994	0.8818	0.9816	0.999	0.9727	0.9167	0.9991	0.7637	0.7321	1	0.9985	0.9996	0.9999	0.8808	0.9994	0.7017	0	3e-04
FBgn0011836	0.9976	0.9995	0.9988	0.0369	0.9939	0.9341	0.5848	0.8273	0.9891	0.9833	0.9998	0.9992	0.9999	0.8948	0.8708	0.9315	0.8737	0.9618	0.8763	0.5728	0.003	0.7372	0.9994	0.8506	0.9974	0.999	0.7572	0.7496	0.9991	0.4543	0.6212	1	0.9985	0.9996	0.9999	0.7903	0.9994	0.9936	0.7876	0.3488
FBgn0011837	0.9976	0.9995	0.9988	0.1492	0.9865	0.938	0.9844	0.7771	0.9891	0.9931	0.9998	0.9992	0.9999	0.787	0.9587	0.9073	0.8755	0.8102	0.5611	0.509	0.3287	0.6626	0.9994	0.8249	0.8609	0.86	0.5331	0.9827	0.9991	0.5638	0.3513	1	0.9985	0.9915	0.9999	0.7472	0.9994	0.9017	0.6907	0.9067
FBgn0012034	0.9976	0.9995	0.9988	0.0014	0.9673	0.9218	0.5155	0.7507	0.9891	0.9355	0.9998	0.9992	0.9999	0.9449	0.998	0.8104	0.9979	0.8256	0.4864	0.755	0.5895	0.8232	0.9994	0.9112	0.9875	0.999	0.9103	0.7929	0.9991	0.6038	0.3651	1	0.9985	0.9996	0.9999	0.9991	0.9994	0.8113	0.9305	0.7026
FBgn0012036	0.9976	0.9995	0.9988	0	0.9668	0.8996	0.863	0.714	0.9897	0.7712	0.9998	0.9992	0.9999	0.8574	0.6654	0.8172	0.5856	0.6548	0.7458	0.8811	0.4001	0.8964	0.9994	0.9079	0.9839	0.999	0.9183	0.6351	0.9991	0.387	0.7237	1	0.9985	0.9996	0.9999	0.7472	0.9994	0.862	0.92	0.4564
FBgn0012037	0.9976	0.9995	0.9988	0.645	0.9817	0.2843	0.6127	0.8673	0.9891	0.945	0.9998	0.9992	0.9999	0.8614	0.5817	0.9771	0.8277	0.9001	0.9783	0.8636	0.1649	0.9064	0.9994	0.8945	0.9816	0.999	0.4042	0.4528	0.9991	0.6766	0.7061	1	0.9985	0.9996	0.9999	0.8808	0.9994	0.8833	0.8388	0.3218
FBgn0012042	0.9976	0.9995	0.9988	0.0181	0.9589	0.9994	0.6555	0.9413	0.993	0.9025	0.9998	0.9992	0.9999	0.9125	0.9853	0.9199	0.7782	0.7471	0.4794	0.8783	0.0668	0.9989	0.9994	0.8971	0.9649	0.999	0.8854	0.8318	0.9991	0.7749	0.8084	1	0.9985	0.9996	0.9999	0.9326	0.9994	0.815	0.5695	0
FBgn0012051	0.9976	0.9995	0.9988	0.1129	0.9853	0.9602	0.7066	0.9427	0.9891	0.4291	0.9998	0.9992	0.9999	0.4308	0.6768	0.6471	0.7996	0.9246	0.3006	0.6359	0.4588	0.9273	0.9994	0.9217	0.9839	0.999	0.9155	0.9426	0.9991	0.3176	0.2624	1	1	0.9996	0.9999	0.8234	0.9994	0.9983	0.5819	0.2349
FBgn0012058	0.9976	0.9995	0.9988	0.0254	0.9589	0.9301	0.3522	0.8527	0.9891	0.6806	0.9998	0.9992	0.9999	0.8799	0.5409	0.6636	0.9923	0.4725	0.7332	0.6233	0.283	0.7626	0.9994	0.9202	0.9886	0.999	0.8998	0.7674	0.9991	0.5305	0.681	1	0.9985	0.9996	0.9999	0.764	0.9994	0.9507	0.8467	0.13
FBgn0012344	0.9976	0.9995	0.9988	0.142	0.9831	0.988	0.5744	0.9743	0.9891	0.5207	0.9998	0.9992	0.9999	0.5009	0.6365	0.64	0.6245	0.1717	0.1125	0.8781	0.0378	0.7383	0.9994	0.999	0.9816	0.999	0.7508	0.8764	0.9991	0.8214	0.5982	1	0.9985	0.9638	0.9999	0.8808	0.9994	0.9953	0.8917	0.5303
FBgn0013263	0.9976	0.9995	0.9988	0.4673	0.9584	0.9432	0.7512	0.7632	0.9891	0.8579	0.9998	0.9992	0.9999	0.9518	0.8105	0.7437	0.9781	0.8315	0.5381	0.4608	0.0781	0.7314	0.9994	0.8335	0.9535	0.999	0.7016	0.6942	0.9991	0.8004	0.5451	1	0.9985	0.9996	0.9999	0.9579	0.9994	0.8861	0.548	0.1326
FBgn0013269	0.9976	0.9995	0.9988	0.2518	0.9584	0.9109	0.3725	0.7555	0.9891	0.5116	0.9998	0.9992	0.9999	0.6455	0.5504	0.64	0.9628	0.9735	0.3006	0.7561	0.2159	0.5348	0.9994	0.9185	0.9649	0.999	0.6342	0.4516	0.9991	0.4271	0.5475	1	0.9985	0.9996	0.9999	0.8809	0.9994	0.6226	0.8499	0.3232
FBgn0013272	0.9976	0.9995	0.9988	0.2871	0.9863	0.9662	0.616	0.9348	0.9891	0.5336	0.9998	0.9992	0.9999	0.2781	0.8938	0.7154	0.7186	0.6999	0.382	0.7271	0.5392	0.7301	0.9994	0.9555	0.9995	0.999	0.3686	0.8801	0.9991	0.718	0.2255	1	0.9985	0.9996	0.9999	0.5673	0.9994	0.975	0.4209	0.5843
FBgn0013275	0.2574	0.9995	0.9988	0.8852	0.8222	0.9501	0.4176	0.9423	0.9891	0.8944	0.9998	0.9992	0.9999	0.0682	0.7215	0.8781	0.9171	0.406	0.9271	0.7476	0.7868	0.9252	0.9994	0.8249	0.9859	0.999	0.6796	0.9472	0.9991	0.685	0.9376	1	0.9985	0.8044	0.9999	0.8872	0.9994	0.9194	0.7624	0.1352
FBgn0013276	0.9976	0.9995	0.9988	0.9672	0.5787	0.988	0.5847	0.8442	0.9891	0.9486	0.9998	0.9992	0.9999	0.43	0.6278	0.8427	0.8638	0.5028	0.9946	0.6334	0.8248	0.9826	0.9994	0.8173	0.9816	0.999	0.7681	0.8101	0.9991	0.6911	0.9104	1	0.9985	0.4227	0.9999	0.8391	0.9994	0.9032	0.5641	0.3502
FBgn0013277	0.1247	0.9995	0.9988	0.6767	0.9552	0.9109	0.9992	0.8264	0.9891	0.9767	0.9998	0.9992	0.9999	0.1279	0.9568	0.8853	0.905	0.6055	0.8341	0.3569	0.9863	0.9788	0.9994	0.8249	0.9907	0.999	0.5623	0.6879	0.9991	0.7317	0.5427	1	0.9985	0.7291	0.9999	0.9543	0.9994	0.8478	0.7644	0.5098
FBgn0013278	0.012	0.9995	0.9988	0.8062	0.9584	0.9109	0.4564	0.9022	0.9891	0.8569	0.9998	0.9992	0.9999	0.4746	0.9805	0.9787	0.9879	0.6225	0.8729	0.4054	0.8355	0.983	0.9994	0.8818	0.9893	0.999	0.5257	0.9878	0.9991	0.9626	0.796	1	0.9985	0.0975	0.9999	0.9949	0.9994	0.8196	0.9604	0.1485
FBgn0013279	6e-04	0.9995	0.9988	0.7595	0.914	0.9903	0.9611	0.9894	0.9891	0.8579	0.9998	0.9992	0.9999	0.4769	0.9092	0.8155	0.8213	0.394	0.998	0.6281	0.8079	0.9657	0.9994	0.8506	0.9935	0.999	0.9356	0.8468	0.9991	0.7436	0.7935	1	1	0.0419	0.9999	0.8491	0.9994	0.9174	0.9402	0.2846
FBgn0013303	0.9976	0.9995	0.9988	0.8318	0.9584	0.9792	0.9778	0.729	0.9891	0.7997	0.9998	0.9992	0.9999	0.507	0.5409	0.7614	0.7968	0.7682	0.6023	0.8909	0.5623	0.7736	0.9994	0.8112	0.9999	0.999	0.8688	0.6886	0.9991	0.1848	0.7602	1	0.9985	0.9996	0.9999	0.764	0.9994	0.8599	0.9529	0.492
FBgn0013305	0.9976	0.9995	0.9988	0.035	0.9584	0.9432	0.3331	0.7118	0.9891	0.617	0.9998	0.9992	0.9999	0.9738	0.5505	0.6471	0.8414	0.7958	0.6956	0.7561	0.0807	0.6407	0.9994	0.9401	0.9816	0.999	0.7608	0.6157	0.9991	0.5224	0.8471	1	0.9985	0.9996	0.9999	0.8319	0.9994	0.8099	0.9628	0.1851
FBgn0013307	0.9976	0.9999	0.9988	0	0.9999	0.9157	0.6145	0.8039	0.9901	0.7628	0.9998	0.9992	0.9999	0.993	0.7095	0.811	0.9781	0.9487	0.9949	0.9549	0.9239	0.8573	0.9994	0.8862	0.9908	0.999	0.8183	0.61	0.9991	0.282	0.3258	1	0.9985	0.9996	0.9999	0.7677	0.9994	0.8991	0.9863	0.9947
FBgn0013308	0.9976	0.9995	0.9988	0.0676	0.9584	0.9662	0.9307	0.8084	0.9891	0.9929	0.9998	0.9992	0.9999	0.4403	0.9345	0.9162	0.9103	0.9441	0.7956	0.5621	0.2719	0.963	0.9994	0.8384	0.9974	0.999	0.4827	0.6734	0.9991	0.2125	0.8918	1	0.9985	0.9996	0.9999	0.9458	0.9994	0.8941	0.2321	0.9603
FBgn0013323	0.9976	0.9999	0.9988	0.2114	0.9853	0.8996	0.9845	0.8021	0.9891	0.805	0.9998	0.9992	0.9999	0.7085	0.9626	0.8299	0.971	0.6548	0.7536	0.9752	0.0785	0.9464	0.9994	0.9342	0.9816	0.999	0.3082	0.7929	0.9991	0.3417	0.7361	1	0.9985	0.9996	0.9999	0.748	0.9994	0.9233	0.7063	0.634
FBgn0013325	0.9976	0.9995	0.9988	0.001	0.9754	0.9143	0.4165	0.9682	0.9891	0.5822	0.9998	0.9992	0.9999	0.4404	0.5409	0.793	0.7354	0.9988	0.503	0.6052	0.3365	0.851	0.9994	0.9514	0.9649	0.999	0.6809	0.7202	0.9991	0.9393	0.2326	1	0.9985	0.9996	0.9999	0.748	0.9994	0.9233	0.4565	0.8154
FBgn0013334	0.9976	0.9995	0.9988	0.0098	0.9589	0.9948	0.9727	0.9666	0.9891	0.9736	0.9998	0.9992	0.9999	0.5541	0.6851	0.7571	0.5546	0.3547	0.8701	0.9321	0.5034	0.88	0.9994	0.985	0.9698	0.999	0.7744	0.6264	0.9991	0.62	0.7866	1	0.9985	0.9996	0.9999	0.9349	0.9994	0.8264	0.1374	0.2944
FBgn0013342	0.9976	0.9999	0.9988	3e-04	0.9586	0.9644	0.7359	0.9959	0.9891	0.926	0.9998	0.9992	0.9999	0.7055	0.9949	0.9661	0.8122	0.4213	0.4808	0.8348	0.5774	0.8801	0.9994	0.9928	0.9816	0.999	0.932	0.6039	0.9991	0.6677	0.7557	1	0.9985	0.9996	0.9999	0.8621	0.9994	0.795	0.4725	0.335
FBgn0013343	0.9976	0.9999	0.9988	0.0026	0.992	0.9688	0.5836	0.7446	0.993	0.6572	0.9998	0.9992	0.9999	0.1676	0.5505	0.6636	0.7801	0.4222	0.5253	0.946	0.9947	0.9212	0.9994	0.9326	0.9816	0.999	0.8782	0.4321	0.9991	0.7563	0.9247	1	0.9985	0.9996	0.9999	0.7027	0.9994	0.9675	0.9003	0.9918
FBgn0013347	0.9976	0.9995	0.9988	0.4234	0.9778	0.9929	0.6384	0.6923	0.9891	0.6065	0.9998	0.9992	0.9999	0.3711	0.5409	0.6471	0.9256	0.9282	0.663	0.5089	0.5276	0.9091	0.9994	0.8249	0.9839	0.5673	0.8551	0.8547	0.9991	0.9141	0.7797	1	0.9985	0.4556	0.9999	0.9766	0.9994	0.9954	0.7956	0.7294
FBgn0013348	0.9976	0.9995	0.9988	0.0021	0.9853	0.9596	0.4425	0.7661	0.9891	0.785	0.9998	0.9992	0.9999	0.907	0.7545	0.8681	0.885	0.8931	0.8048	0.5089	0.1985	0.8034	0.9994	0.9599	0.9816	0.999	0.8011	0.9169	0.9991	0.9266	0.6867	1	0.9985	0.9996	0.9999	0.158	0.9994	0.8573	0.9882	0.2773
FBgn0013432	0.9976	0.9995	0.9988	0.6836	0.993	0.9877	0.7451	0.7186	0.9891	0.8208	0.9998	0.9992	0.9999	0.8189	0.9786	0.9697	0.6775	0.8323	0.6314	0.7925	0.4352	0.9956	0.9994	0.869	0.991	0.999	0.4903	0.9264	0.9991	0.863	0.4523	1	0.9985	0.9996	0.9999	0.8622	0.9994	0.8038	0.4725	0.7837
FBgn0013433	0.9976	0.9995	1	0.0186	0.9589	0.9708	0.444	0.9875	0.9891	0.9985	0.9998	0.9992	0.9999	0.5324	0.6865	0.898	0.7459	0.7468	0.4978	0.9292	0.8208	0.9602	0.9994	0.9726	0.989	0.999	0.1698	0.538	0.9991	0.7354	0.8566	1	1	0.9996	0.9999	0.7677	0.9994	0.892	0.9016	0.6126
FBgn0013435	0.9976	0.9995	0.9988	0.596	0.9584	0.988	0.7119	0.6807	0.9891	0.8583	0.9998	0.9992	0.9999	0.5914	0.9356	0.9766	0.9904	0.9652	0.9125	0.9424	0.3228	0.9671	0.9994	0.9515	0.9816	0.999	0.6466	0.9572	0.9991	0.6147	0.7862	1	0.9993	0.9996	0.9999	0.9677	0.9994	0.8811	0.3768	0.8339
FBgn0013467	0.9976	0.9995	0.9988	0.1487	0.9584	0.9708	0.5537	0.7507	0.9891	0.9126	0.9998	0.9992	0.9999	0.9584	0.7953	0.8104	0.9291	0.691	0.803	0.9197	0.337	0.8458	0.9994	0.9357	0.8685	0.999	0.7712	0.7705	0.9991	0.7062	0.5871	1	0.9985	0.9996	0.9999	0.5466	0.9994	0.7122	0.5084	0.1263
FBgn0013469	0.9976	0.9995	0.9988	0.4497	0.9606	0.8996	0.9223	0.8935	0.9891	0.9022	0.9998	0.9992	0.9999	0.8835	0.9117	0.6956	0.972	0.7779	0.5151	0.588	0.7322	0.8617	0.9994	0.8955	0.9781	0.999	0.4415	0.8844	0.9991	0.2424	0.7118	1	0.9985	0.9996	0.9999	0.8935	0.9994	0.8995	0.3747	0.1269
FBgn0013531	0.9976	0.9995	0.9988	0.5843	0.9589	0.993	0.7066	0.7617	0.993	0.8039	0.9998	0.9992	0.9999	0.2901	0.8953	0.7789	0.6582	0.9841	0.3698	0.2808	0.2806	0.9811	0.9994	0.8249	0.9912	0.999	0.9504	0.8747	0.9991	0.904	0.6409	1	0.9985	0.9996	0.9999	0.9107	0.9994	0.9761	0.9628	0.3688
FBgn0013548	0.9976	0.9995	0.9988	0.4311	0.9584	0.9109	0.9165	0.985	0.9891	0.7444	0.9998	0.9992	0.9999	0.6857	0.9066	0.8221	0.763	0.5548	0.62	0.584	0.5363	0.9695	0.9994	0.8937	0.9907	0.999	0.5298	0.9262	0.9991	0.9425	0.0455	1	0.9985	0.9996	0.9999	0.9766	0.9994	0.8937	0.8259	0.0113
FBgn0013563	0.9979	0.9995	0.9988	0.9297	0.9853	0.9432	0.8633	0.9186	0.9891	0.7717	0.9998	0.9992	0.9999	0.9693	0.92	0.8969	0.8265	0.9513	0.72	0.9454	0.2815	0.8964	0.9994	0.8937	0.94	0.999	0.621	0.5743	0.9991	0.8262	0.6888	1	0.9985	0.9996	0.9999	0.8704	0.9994	0.8338	0.7968	0.6115
FBgn0013576	0.9976	0.9995	0.9988	0.2783	0.9584	0.9595	0.9486	0.8324	0.9891	0.9974	0.9998	0.9992	0.9999	0.6218	0.928	0.8707	0.937	0.9681	0.4416	0.7992	0.0127	0.9065	0.9994	0.9303	0.9365	0.999	0.555	0.8335	0.9991	0.4079	0.425	1	0.9985	0.9134	0.9999	0.8472	0.9994	0.9959	0.7778	0.7174
FBgn0013672	0.9976	0.9995	0.9988	0.5816	0.9778	0.9892	0.9195	0.7893	0.9891	0.9348	0.9998	0.9992	0.9999	0.7518	0.7454	0.9532	0.8744	0.9713	0.1817	0.9318	1e-04	0.1063	0.9994	0.9171	0.9839	0.999	0.9682	0.8937	0.9991	0.784	0.842	1	0.9985	0.9996	0.9999	0.8537	0.9994	0.8833	0.8223	0.3928
FBgn0013673	0.9976	0.9995	0.9988	0.9052	0.9584	0.9448	0.9778	0.8944	0.9891	0.9637	0.9998	0.9992	0.9999	0.8456	0.9795	0.9024	0.8161	0.9525	0.6448	0.8637	0.3495	0.7391	0.9994	0.8249	0.9863	0	0	0.9929	0.9991	0.7077	0.8992	1	0.9985	0.001	0.9999	0.8317	0.9994	0.9743	0	0.584
FBgn0013674	0.9976	0.9995	0.9988	0.5668	0.9607	0.8996	0.9162	0.6701	0.9891	0.7837	0.9998	0.9992	0.9999	0.9178	0.6044	0.9605	0.9781	0.87	0.2683	0.9152	4e-04	0.2233	0.9994	0.9915	0.9907	0.999	0.9711	0.8318	0.9991	0.6989	0.9801	1	0.9985	0.9996	0.9999	0.9915	0.9994	0.9659	0.9235	0.5083
FBgn0013675	0.9976	0.9995	0.9988	0.8338	0.9686	0.9757	0.9822	0.7186	0.9891	0.9818	0.9998	0.9992	0.9999	0.7276	0.815	0.8012	0.8628	0.7713	0.1635	0.9584	2e-04	0.1326	0.9994	0.9785	0.9879	0.999	0.8976	0.9556	0.9991	0.9337	0.9794	1	0.9985	0.9996	0.9999	0.9457	0.9994	0.9934	0.9628	0.6266
FBgn0013676	0.9976	0.9995	0.9988	0.7505	0.9584	0.8996	0.6469	0.5645	0.9891	0.7413	0.9998	0.9992	0.9999	0.7574	0.5409	0.8141	0.8734	0.9812	0.3133	0.7575	0.109	0.4495	0.9994	0.9833	0.9781	0.999	0.8133	0.9011	0.9991	0.1535	0.9768	1	0.9985	0.9996	0.9999	0.9002	0.9994	0.9131	0.8818	0.5167
FBgn0013678	0.9976	0.9995	0.9988	0.6312	0.9607	0.9878	0.9109	0.7507	0.9891	0.8868	0.9998	0.9992	0.9999	0.8339	0.663	0.9987	0.9208	0.8412	0.2108	0.7092	2e-04	0.1063	0.9994	0.8942	0.9816	0.999	0.8754	0.9841	0.9991	0.9013	0.7498	1	0.9985	0.9996	0.9999	0.9802	0.9994	0.9449	0.8408	0.349
FBgn0013679	0.9976	0.9999	0.9995	0.9156	0.992	0.988	0.9383	0.9627	0.9891	0.7695	0.9998	0.9992	0.9999	0.8565	0.9382	0.6471	0.7288	0.9766	0.1861	0.7956	0.0056	0.0224	0.9994	0.9599	0.9839	0.999	0.8797	0.9524	0.9991	0.915	0.9174	1	0.9985	0.9996	0.9999	0.9799	0.9994	0.9794	0.9848	0.5185
FBgn0013680	0.9976	0.9995	0.9988	0.5776	0.9668	0.9334	0.7772	0.8084	0.9891	0.7316	0.9998	0.9992	0.9999	0.9517	0.8605	0.6636	0.7819	0.9713	0.5939	0.7621	0.45	0.7858	0.9994	0.9065	0.9816	0.999	0.621	0.983	0.9991	0.694	0.8358	1	0.9985	0.9996	0.9999	0.7113	0.9994	0.9959	0.7778	0.8391
FBgn0013681	0.9976	0.9995	0.9988	0.9891	0.9967	0.9688	0.9635	0.992	0.993	0.7507	0.9998	0.9992	0.9999	0.7152	0.994	0.6471	0.672	0.9987	0.3601	0.7723	0.277	0.6115	0.9994	0.9342	0.9816	0.999	0.8421	0.9818	0.9991	0.8658	0.9766	1	0.9985	0.9996	0.9999	0.9025	0.9994	0.9959	0.874	0.884
FBgn0013683	0.9976	0.9995	0.9988	0.856	0.9596	0.9539	0.863	0.9703	0.9891	0.0797	0.9998	0.9992	0.9999	0.9516	0.5409	0.1694	0.1774	0.7683	0.4736	0.8119	0.2357	0.6626	0.9994	0.8937	0.9907	0.999	0.9549	0.994	0.9991	0.8028	0.961	1	0.9985	0.9996	0.9999	0.9922	0.9994	0.892	0.9967	0.7983
FBgn0013684	0.9997	0.9995	0.9988	0.7292	0.9832	0.9902	0.9778	0.9863	0.9891	0.8492	0.9998	0.9992	0.9999	0.8981	0.9824	0.8307	0.7801	0.9054	0.268	0.9412	0.0015	0.0626	0.9994	0.9611	0.9816	0.999	0.935	0.7524	0.9991	0.7645	0.9118	1	0.9985	0.9996	0.9999	0.9122	0.9994	0.9444	0.9612	0.5097
FBgn0013685	0.9976	0.9995	0.9988	0.9637	0.9817	0.9245	0.9997	0.9523	0.9913	0.2767	0.9998	0.9992	0.9999	0.995	0.5441	0.2923	0.1538	0.8475	0.6213	0.9304	0.5662	0.7741	0.9994	0.9835	0.9839	0.4008	0.0631	0.7753	0.9991	0.9663	0.9409	1	0.9985	0.8412	0.9999	0.8625	0.9994	0.9842	0.1763	0.6765
FBgn0013717	0.9976	0.9995	0.9988	0.7763	0.9584	0.9508	0.658	0.9132	0.9901	0.6568	0.9998	0.9992	0.9999	0.6644	0.92	0.9337	0.8421	0.8586	0.3668	0.5013	0.9356	0.9228	0.9994	0.9765	0.9424	0.999	0.9535	0.7502	0.9991	0.901	0.0343	1	0.9985	0.9996	0.9999	0.973	0.9994	0.9578	0.5292	0.068
FBgn0013718	0.9976	0.9995	0.9988	0.4622	0.9673	0.9887	0.2444	0.8788	0.993	0.802	0.9998	0.9992	0.9999	0.813	0.8765	0.9881	0.989	0.977	0.7133	0.4889	0.7597	0.8617	0.9994	0.9325	0.9839	0.999	0.419	0.701	0.9991	0.0055	0.997	1	0.9985	0.9996	0.9999	0.8981	0.9994	0.9728	0.796	0.9408
FBgn0013720	0.9976	0.9995	0.9988	0.3363	0.9756	0.9109	0.5358	0.8816	0.9897	0.5412	0.9998	0.9992	0.9999	0.8907	0.9805	0.6471	0.6967	0.744	0.965	0.9047	0.3726	0.844	0.9994	0.9984	0.9816	0.999	0.1099	0.7723	0.9991	0.9415	0.9772	1	0.9985	0.9996	0.9999	0.9603	0.9994	0.9443	0.8205	0.9931
FBgn0013725	0.9976	0.9995	0.9988	0.0788	0.9817	0.9254	0.6145	0.9862	0.9915	0.8001	0.9998	0.9994	0.9999	0.3625	0.9443	0.6785	0.8125	0.5596	0.6468	0.8269	0.9218	0.9367	0.9994	0.8775	0.9928	0.999	0.8537	0.9419	0.9991	0.9575	0.8501	1	0.9985	0.9996	0.9999	0.5906	0.9994	0.8876	0.8967	0.3659
FBgn0013726	0.9976	0.9995	0.9988	0.1541	0.9584	0.9	0.5155	0.7507	0.9891	0.5412	0.9998	0.9992	0.9999	0.651	0.6851	0.64	0.801	0.9581	0.7513	0.7381	0.1946	0.4504	0.9994	0.9168	0.9698	0.999	0.8446	0.4637	1	0.4024	0.957	1	0.9985	0.9996	0.9999	0.8391	0.9994	0.825	0.9827	0.2216
FBgn0013732	0.9976	0.9999	0.9988	0.0012	0.9606	0.9929	0.8112	0.9862	0.9891	0.7824	0.9998	0.9992	0.9999	0.4643	0.9991	0.8596	0.7963	0.8583	0.543	0.4606	0.7959	0.9678	0.9994	0.8249	0.9816	0.999	0.39	0.9922	0.9991	0.9397	0.3695	1	0.9985	0.9996	0.9999	0.9632	0.9994	0.9959	0.9643	0.0472
FBgn0013733	0.9976	0.9995	0.9988	0.9266	0.9865	0.8178	0.7752	0.9781	0.9891	0.7814	0.9998	0.9992	0.9999	0.9661	0.6132	0.8871	0.9259	0.8666	0.961	0.8886	0.0267	0.8034	0.9994	0.9765	0.9535	0.999	0.6929	0.7522	0.9991	0.0254	0.6202	1	0.9985	0.9996	0.9999	0.9707	0.9994	0.6567	0.475	0.3426
FBgn0013746	0.9976	0.9995	0.9988	0.8054	0.9673	0.9903	0.7136	0.7673	0.9891	0.7677	0.9998	0.9992	0.9999	0.3406	0.5817	0.6471	0.7777	0.9933	0.4831	0.6208	0.4443	0.8912	0.9994	0.8861	0.9781	0.999	0.7513	0.6429	0.9991	0.7475	0.8846	1	0.9985	0.9996	0.9999	0.928	0.9994	0.8844	0.5477	0.3965
FBgn0013749	0.9976	0.9995	0.9988	0.004	0.9738	0.9438	0.7082	0.6701	0.9891	0.4638	0.9998	0.9992	0.9999	0.5074	0.9423	0.6471	0.9975	0.6574	0.4834	0.8347	0.6401	0.7474	0.9994	0.9667	0.9888	0.999	0.555	0.7357	0.9991	0.9527	0.732	1	0.9985	0.9996	0.9999	0.7903	0.9994	0.9794	0.8255	0.5466
FBgn0013750	0.9976	0.9995	0.9988	0.7702	0.9584	0.9439	0.2619	0.863	0.9891	0.5599	0.9998	0.9992	0.9999	0.4419	0.5409	0.6537	0.8394	0.8674	0.4301	0.9968	0.05	0.6898	0.9994	0.9723	0.9756	0.999	0.5471	0.6826	0.9991	0.3071	0.4544	1	0.9985	0.9996	0.9999	0.9627	0.9994	0.8355	0.3874	0.805
FBgn0013751	0.9976	0.9995	0.9988	0.6498	0.9948	0.9254	0.6582	0.7597	0.9891	0.9723	0.9998	0.9992	0.9999	0.8802	0.9703	0.8909	0.7568	0.9652	0.2495	0.94	0.8274	0.9875	0.9994	0.8903	0.9781	0.999	0.9814	0.6668	0.9991	0.4696	0.6561	1	0.9985	0.9544	0.9999	0.9442	0.9994	0.9959	0.6786	0.4519
FBgn0013753	0.9976	0.9995	0.9988	0.9677	0.9775	0.895	0.6582	0.8778	0.9891	0.9022	0.9998	0.9992	0.9999	0.7322	0.9353	0.8853	0.9008	0.8509	0.9478	0.7986	0.9025	0.9354	0.9994	0.8666	0.9839	0.9993	0.1186	0.4637	0.9991	0.771	0.979	1	0.9985	0.9996	0.9999	0.9312	0.9994	0.7821	0.8724	0.2892
FBgn0013756	0.9976	0.9995	0.9988	0	0.9999	0.9007	0.5658	0.7661	0.9891	0.9648	0.9998	0.9992	0.9999	0.9403	0.5896	0.9147	0.992	0.6916	0.911	0.7181	0.1776	0.8964	0.9994	0.942	0.9974	0.999	0.6083	0.9039	0.9991	0.3565	0.1668	1	0.9985	0.9996	0.9999	0.8169	0.9994	0.9282	0.9851	0.0918
FBgn0013759	0.9976	0.9995	0.9988	6e-04	0.9589	0.9754	0.3363	0.7693	0.9891	0.4572	0.9998	0.9992	0.9999	0.546	0.5409	0.6471	0.7801	0.9919	0.3673	0.9029	0.0726	0.6789	0.9994	0.996	0.9907	0.999	0.8446	0.6213	0.9991	0.6773	0.9279	1	0.9985	0.9996	0.9999	0.7693	0.9994	0.9728	0.8097	0.3418
FBgn0013762	0.9991	0.9995	0.9988	0.0493	0.9584	0.8996	0.194	0.7118	0.9891	0.6686	0.9998	0.9992	0.9999	0.9965	0.8174	0.8503	0.8431	0.9654	0.6837	0.8319	0.337	0.8566	0.9994	0.8703	0.9879	0.999	0.8562	0.572	0.9991	0.7647	0.2914	1	0.9985	0.9996	0.9999	0.9766	0.9994	0.9669	0.8917	0.746
FBgn0013763	0.9976	0.9995	0.9988	0	0.9686	0.9025	0.9381	0.8521	0.9918	0.9974	0.9998	0.9992	0.9999	0.907	0.6445	0.8012	0.7398	0.7958	0.6638	0.6334	0.8814	0.7368	0.9994	0.8112	0.9365	0.999	0.8074	0.6039	0.9991	0.6607	0.4359	1	0.9985	0.9996	0.9999	0.77	0.9994	0.9758	0.8387	0.8638
FBgn0013764	0.9976	0.9995	0.9988	0.5661	0.9887	0.9432	0.7626	0.7673	0.9891	0.99	0.9998	0.9992	0.9999	0.8468	0.7824	0.9899	0.8623	0.3602	0.7183	0.9617	0.0234	0.6613	0.9994	0.8866	0.9839	0.999	0.8573	0.3953	0.9991	0.8298	0.6061	1	0.9985	0.9996	0.9999	0.9553	0.9994	0.9895	0.5687	0.0355
FBgn0013765	0.9976	0.9995	0.9988	2e-04	0.981	0.9595	0.4344	0.8075	0.9891	0.9772	0.9998	0.9992	0.9999	0.9896	0.7755	0.9679	0.9749	0.9654	0.6911	0.4337	0.9543	0.8883	0.9994	0.8412	0.9879	0.999	0.8089	0.8652	0.9991	0.8868	0.1393	1	0.9985	0.9996	0.9999	0.8385	0.9994	0.9123	0.9529	0.1741
FBgn0013767	0.9976	0.9995	0.9988	0.4579	0.9865	0.9662	0.5905	0.8034	0.9891	0.9491	0.9998	0.9992	0.9999	0.9925	0.914	0.7028	0.9536	0.3604	0.6074	0.9275	0.5845	0.9735	0.9994	0.9857	0.9907	0.999	0.5893	0.7887	0.9991	0.6576	0.5931	1	0.9985	0.9996	0.9999	0.2678	0.9994	0.9449	0.2386	0.1344
FBgn0013770	0.9976	0.9999	0.9988	6e-04	0.9584	0.9921	0.3697	0.809	0.9891	0.9057	0.9998	0.9992	0.9999	0.5281	0.8467	0.678	0.7467	0.6712	0.5151	0.8937	0.6306	0.9222	0.9994	0.9312	0.9781	0.999	0.9729	0.359	0.9991	0.4327	0.6631	1	0.9985	0.9996	0.9999	0.7926	0.9994	0.9792	0.8055	0.6839
FBgn0013771	0.9976	0.9995	0.9988	0.5898	0.9951	0.9532	0.7617	0.8604	0.9955	0.9772	0.9998	0.9992	0.9999	0.9923	0.8909	0.8867	0.834	0.9627	0.8166	0.8772	0.7062	0.8242	0.9994	0.9325	0.9928	0.999	0.6311	0.5158	0.9991	0.676	0.9633	1	0.9985	0.9996	0.9999	0.7677	0.9994	0.9729	0.4189	0.046
FBgn0013772	0.9976	0.9995	0.9988	0.0011	0.9778	0.7886	0.8469	0.8656	0.9891	0.6568	0.9998	0.9992	0.9999	0.7513	0.5409	0.8104	0.8345	0.9598	0.9783	0.831	0.5442	0.9471	0.9994	0.922	0.9907	0.999	0.812	0.98	0.9991	0.6014	0.801	1	0.9985	0.9996	0.9999	0.6629	0.9994	0.8833	0.9656	0.0158
FBgn0013773	0.9976	0.9995	0.9988	0.9587	0.9584	0.9642	0.4042	0.729	0.9891	0.5207	0.9998	0.9992	0.9999	0.31	0.5409	0.8049	0.7779	0.7588	0.4507	0.9966	2e-04	0.5947	0.9994	0.9599	0.9781	0.999	0.9509	0.8576	0.9991	0.8182	0.9801	1	0.9985	0.9996	0.9999	0.8321	0.9994	0.8512	0.9056	0.236
FBgn0013799	0.9976	0.9995	0.9988	0.0024	0.9686	0.9165	0.4425	0.7135	0.9891	0.7662	0.9998	0.9992	0.9999	0.9974	0.5412	0.6662	0.8161	0.9647	0.8079	0.5985	0.1469	0.8498	0.9994	0.9107	0.9816	0.9993	0.7907	0.8644	0.9991	0.9789	0.6628	1	0.9985	0.9996	0.9999	0.8826	0.9994	0.8113	0.9235	0.2608
FBgn0013809	0.9976	0.9995	0.9988	0.5108	0.8222	0.9792	0.3593	0.8038	0.993	0.7882	0.9998	0.9992	0.9999	0.9693	0.9543	0.7193	0.9259	0.9175	0.6392	0.3746	0.9758	0.8179	0.9994	0.9555	0.9483	0.999	0.7659	0.7566	0.9991	0.7625	0.6418	1	0.9985	0.9996	0.9999	0.8808	0.9994	0.6895	0.9746	0.6401
FBgn0013810	0.9976	0.9995	0.9988	0.0359	0.9584	0.9109	0.7258	0.6635	0.9891	0.9988	0.9998	0.9992	0.9999	0.9714	0.7817	0.993	0.8752	0.9759	0.3006	0.9203	0.234	0.9093	0.9994	0.9506	0.9816	0.999	0.4049	0.8652	0.9991	0.8833	0.828	1	0.9985	0.9996	0.9999	0.5284	0.9994	0.9939	0.5544	0.5322
FBgn0013811	0.9976	0.9995	0.9988	0.5585	0.9584	0.9109	0.6998	0.9227	0.993	0.9017	0.9998	0.9992	0.9999	0.8734	0.8425	0.9406	0.861	0.9751	0.2589	0.5897	0.9519	0.8455	0.9994	0.9064	0.9816	0.999	0.2131	0.9561	0.9991	0.4072	0.8436	1	0.9985	0.9996	0.9999	0.8206	0.9994	0.8113	0.7079	0.3285
FBgn0013812	0.9976	0.9995	0.9988	0.2163	0.9778	0.9909	0.7604	0.9633	0.9891	0.6263	0.9998	0.9992	0.9999	0.9699	0.8099	0.9723	0.9049	0.9543	0.5275	0.8349	0.5387	0.9659	0.9994	0.9638	0.9781	0.999	0.9582	0.7557	0.9991	0.4582	0.5111	1	0.9985	0.9996	0.9999	0.7539	0.9994	0.997	0.9507	0.7164
FBgn0013813	0.9976	0.9995	0.9988	0.4229	0.9584	0.9296	0.9445	0.9958	0.993	0.9966	0.9998	0.9992	0.9999	0.8518	0.9987	0.759	0.1352	0.7578	0.1217	0.9291	0.4785	0.9662	0.9994	0.9303	0.9649	0.999	0.1217	0.2323	0.9991	0.6007	0.9937	1	0.9985	0.9996	0.9999	0.8704	0.9994	0.9959	0.861	0.261
FBgn0013949	0.9976	0.9999	0.9988	0	0.9641	0.5943	0.596	0.8211	0.9891	0.838	0.9998	0.9992	0.9999	0.9294	0.663	0.962	0.9893	0.797	0.6562	0.8985	0.443	0.693	0.9994	0.966	0.9839	0.999	0.6496	0.9409	0.9991	0.6276	0.4925	1	0.9985	0.9996	0.9999	0.7379	0.9994	0.9391	0.9993	0.0702
FBgn0013953	0.9976	0.9995	0.9988	0.2232	0.9853	0.9974	0.7993	0.809	0.9891	0.9714	0.9998	0.9992	0.9999	0.9377	0.9497	0.9182	0.7127	0.331	0.7912	0.8596	0.6202	0.9717	0.9994	0.8506	0.9816	0.999	0.8015	0.6584	0.9991	0.4635	0.6736	1	0.9985	0.9421	0.9999	0.8422	0.9994	0.8833	0.8678	0.3099
FBgn0013954	0.9976	0.9995	0.9988	0.0102	0.9853	0.8996	0.5715	0.7893	0.9891	0.4196	0.9998	0.9992	0.9999	0.3594	0.5819	0.6636	0.76	0.952	0.2826	0.9357	0.2271	0.7617	0.9994	0.9506	0.9974	0.999	0.6185	0.8367	0.9991	0.6292	0.7797	1	0.9985	0.9996	0.9999	0.6489	0.9994	0.9123	0.8843	0.6997
FBgn0013972	0.9976	0.9995	0.9988	0.3211	0.9776	0.9109	0.6069	0.7615	0.993	0.9887	0.9998	0.9992	0.9999	0.9714	0.9805	0.9547	0.9226	0.8469	0.655	0.5415	0.9365	0.8568	0.9994	0.8173	0.9816	0.999	0.9776	0.8223	0.9991	0.9996	0.8463	1	0.9985	0.9996	0.9999	0.5284	0.9994	0.7554	0.9569	0.0673
FBgn0013973	0.9976	0.9995	0.9988	0.0217	0.9584	0.9853	0.8244	0.8519	0.9891	0.7339	0.9998	0.9992	0.9999	0.6708	0.7961	0.6471	0.7968	0.2859	0.2373	0.6021	0.959	0.9423	0.9994	0.8249	0.9839	0.999	0.7927	0.9953	0.9991	0.709	0.5852	1	0.9985	0.9996	0.9999	0.4996	0.9994	0.8811	0.6927	0.1571
FBgn0013981	0.9976	0.9995	0.9988	0.0562	0.9584	0.9109	0.6682	0.9157	0.9891	0.6475	0.9998	0.9992	0.9999	0.8204	0.8875	0.7632	0.8384	0.65	0.4242	0.4886	0.7365	0.7936	0.9994	0.8249	0.8716	0.926	0.9183	0.5943	0.9991	0.3834	0.0463	1	0.9985	0.9996	0.9999	0.941	0.9994	0.825	0.6836	0.6673
FBgn0013983	0.9976	0.9995	0.9988	0.0369	0.9584	0.9109	0.24	0.6701	0.993	0.7335	0.9998	0.9992	0.9999	0.7055	0.7372	0.8576	0.8647	0.4073	0.7926	0.9504	0.8745	0.8645	0.9994	0.8937	0.9979	0.999	0.9186	0.764	0.9991	0.6743	0.9801	1	1	0.9996	0.9999	0.9766	0.9994	0.5856	0.7953	0.2259
FBgn0013984	0.9976	0.9995	0.9988	0	0.9584	0.9341	0.8282	0.5176	0.9891	0.9371	0.9998	0.9992	0.9999	0.5661	0.7	0.7125	0.8816	0.1694	0.8292	0.9508	0.7444	0.856	0.9994	0.9132	0.9816	0.999	0.9009	0.7098	0.9991	0.5029	0.3057	1	0.9985	0.9996	0.9999	0.7677	0.9994	0.9959	0.7849	0.8952
FBgn0013987	0.9976	0.9995	0.9988	0.9586	0.9673	0.9432	0.1826	0.797	0.9891	0.5912	0.9998	0.9992	0.9999	0.4686	0.6543	0.7122	0.7354	0.8622	0.1413	0.9911	0.1795	0.8464	0.9994	0.9325	0.9816	0.999	0.8203	0.6758	0.9991	0.9864	0.9554	1	0.9985	0.9996	0.9999	0.755	0.9994	0.9391	0.9789	0.4643
FBgn0013995	0.9976	0.9995	0.9988	0	0.9778	0.9887	0.9765	0.9534	0.9891	0.8679	0.9998	0.9992	0.9999	0.7618	0.7423	0.8221	0.9939	0.9968	0.467	0.7788	0.9501	0.7955	0.9994	0.8575	0.9974	0.999	0.8338	0.7887	0.9991	0.6485	0.0997	1	0.9985	0.9544	0.9999	0.8843	0.9994	0.9794	0.6216	0.3896
FBgn0013997	0.9976	0.9995	0.9988	0.0037	0.9589	0.9376	0.776	0.7893	0.9891	0.9994	0.9998	0.9992	0.9999	0.3518	0.9052	0.9707	0.7996	0.7738	0.9557	0.9636	0.5095	0.8567	0.9994	0.996	0.9839	0.999	0.8092	0.8513	0.9991	0.8579	0.348	1	0.9985	0.9996	0.9999	0.5555	0.9994	0.8975	0.9215	0.9164
FBgn0014000	0.9976	0.9995	0.9988	3e-04	0.9882	0.9432	0.9299	0.9825	0.9891	0.5207	0.9998	0.9992	0.9999	0.9156	0.998	0.8288	0.892	0.7958	0.5469	0.8276	0.3726	0.9889	0.9994	0.0083	0.9649	0.999	0.9833	0.6768	0.9991	0.8128	0.351	1	0.9985	0.9996	0.9999	0.7404	0.9994	0.9449	0.9506	0.4495
FBgn0014001	0.9976	0.9995	0.9988	0.0116	0.9584	0.9594	0.6055	0.7267	0.9891	0.6572	0.9998	0.9992	0.9999	0.3897	0.5409	0.6471	0.5873	0.7416	0.6144	0.8772	0.4364	0.5502	0.9994	0.97	0.9865	0.999	0.8945	0.8405	0.9991	0.1049	0.8375	1	0.9985	0.9996	0.9999	0.7027	0.9994	0.8222	0.9813	0.1972
FBgn0014002	0.9976	0.9995	0.9988	1e-04	0.9939	0.7084	0.8947	0.7893	0.9891	0.5614	0.9998	0.9992	0.9999	0.694	0.5505	0.9462	0.9826	0.9966	0.4645	0.994	0.4425	0.7886	0.9994	0.8937	0.9781	0.999	0.5929	0.9769	0.9991	0.8693	0.6301	1	0.9985	0.9996	0.9999	0.9796	0.9994	0.8113	0.6545	0.1092
FBgn0014006	0.9976	0.9995	0.9988	0.1545	0.9817	0.9007	0.9839	0.8273	0.9891	0.7339	0.9998	0.9992	0.9999	0.7322	0.5696	0.7154	0.6967	0.746	0.745	0.8163	0.4009	0.9531	0.9994	0.9301	0.9974	0.3872	0.1711	0.8207	0.9991	0.9536	0.8032	1	0.9985	0.9996	0.9999	0.8472	0.9994	0.9959	0.5516	0.0575
FBgn0014007	0.9976	0.9995	0.9988	0.0111	0.9584	0.9655	0.9506	0.9423	0.9966	0.9994	0.9998	0.9992	0.9999	0.5006	0.8238	0.944	0.8445	0.7826	0.5469	0.268	0.5845	0.8658	0.9994	0.8173	0.9816	0.999	0.7938	0.8102	0.9991	0.7742	0.0662	1	0.9985	0.9996	0.9999	0.8808	0.9994	0.9788	0.9066	0.12
FBgn0014009	0.9976	0.9999	1	4e-04	0.9882	0.9571	0.778	0.9437	0.9966	0.6065	0.9998	0.9992	0.9999	0.7176	0.9085	0.6543	0.7996	0.9933	0.587	0.8814	0.4214	0.7934	0.9994	0.996	0.9756	0.999	0.9216	0.8481	0.9991	0.1047	0.2539	1	0.9985	0.9996	0.9999	0.8956	0.9994	0.9391	0.3731	0.6855
FBgn0014010	0.9976	0.9995	0.9988	0.0608	0.9584	0.9662	0.6497	0.8647	0.9891	0.8197	0.9998	0.9992	0.9999	0.8162	0.9716	0.7715	0.7728	0.5275	0.5477	0.703	0.0524	0.5659	0.9994	0.9168	0.9839	0.999	0.8316	0.8132	0.9991	0.7103	0.5233	1	0.9985	0.9996	0.9999	0.9231	0.9994	0.9602	0.6419	0.3661
FBgn0014011	0.9976	0.9995	0.9988	0.2336	0.9584	0.9341	0.6142	0.8965	0.9891	0.9714	0.9998	0.9992	0.9999	0.599	0.9092	0.7125	0.6811	0.5201	0.7353	0.6623	0.0969	0.8956	0.9994	0.9501	0.9882	0.4131	0.6052	0.965	0.9991	0.8983	0.8187	1	0.9985	0.9996	0.9999	0.7702	0.9994	0.9516	0.5943	0.821
FBgn0014018	0.9976	0.9995	0.9988	0.0082	0.9584	0.8996	0.7391	0.8698	0.9891	0.805	0.9998	0.9992	0.9999	0.9505	0.5857	0.9507	0.8166	0.3058	0.4953	0.9712	0.3123	0.7693	0.9994	0.9912	0.9816	0.999	0.9507	0.8531	0.9991	0.5627	0.7978	1	0.9985	0.9996	0.9999	0.8622	0.9994	0.9842	0.7209	0.1219
FBgn0014019	0.9976	0.9995	0.9988	0.0423	0.9584	0.9773	0.9311	0.9162	0.9891	0.9961	0.9998	0.9992	0.9999	0.5006	0.9038	0.8714	0.7303	0.776	0.6444	0.9457	0.9905	0.9402	0.9994	0.9584	0.9974	0.999	0.8938	0.9537	0.9991	0.2466	0.8281	1	0.9985	0.9996	0.9999	0.7448	0.9994	0.8265	0.7154	0.8845
FBgn0014020	0.9976	0.9995	0.9988	0.7357	0.9663	0.8809	0.2766	0.9148	0.9891	0.5616	0.9998	0.9992	0.9999	0.328	0.594	0.6471	0.6727	0.6844	0.2319	0.9368	0.6059	0.6925	0.9994	0.9064	0.9816	0.999	0.4278	0.6797	0.9991	0.6892	0.2036	1	0.9985	0.9996	0.9999	0.8888	0.9994	0.8477	0.1737	0.8569
FBgn0014022	0.9976	0.9995	0.9988	0.1075	0.9584	0.8996	0.9778	0.7186	0.9891	0.9836	0.9998	0.9992	0.9999	0.7235	0.7315	0.7197	0.6967	0.9926	0.7199	0.8378	0.9741	0.8617	0.9994	0.8412	0.9816	0.999	0.7021	0.8271	0.9991	0.3622	0.4669	1	0.9985	0.9996	0.9999	0.9803	0.9994	0.8251	0.7011	0.7607
FBgn0014023	0.9976	0.9995	0.9988	0.0456	0.9596	0.988	0.9072	0.8536	0.9891	0.983	0.9998	0.9992	0.9999	0.7094	0.7289	0.917	0.9893	0.7994	0.9832	0.6036	0.5798	0.95	0.9994	0.9412	0.9649	0.999	0.9682	0.902	0.9991	0.386	0.999	1	0.9985	0.9996	0.9999	0.7889	0.9994	0.8304	0.3621	0.6745
FBgn0014024	0.9976	0.9995	0.9988	0.225	0.9584	0.988	0.1785	0.7153	0.9891	0.5207	0.9998	0.9992	0.9999	0.6282	0.5504	0.64	0.8144	0.9901	0.2798	0.6556	0.2059	0.7368	0.9994	0.8996	0.9756	0.999	0.9826	0.3459	0.9991	0.2371	0.8968	1	0.9985	0.9996	0.9999	0.831	0.9994	0.9743	0.9827	0.289
FBgn0014026	0.9976	0.9995	0.9988	0.0021	0.981	0.9109	0.5493	0.9382	0.9891	0.4159	0.9998	0.9992	0.9999	0.4328	0.5409	0.68	0.6708	0.7533	0.505	0.898	0.0891	0.8423	0.9994	0.9453	0.9907	0.999	0.9925	0.7078	0.9991	0.49	0.5073	1	0.9985	0.9996	0.9999	0.7978	0.9994	0.968	0.7863	0.5181
FBgn0014028	0.9976	0.9995	0.9988	0	0.9776	0.9423	0.5946	0.7153	0.9891	0.9686	0.9998	0.9992	0.9999	0.9714	0.5505	0.9486	0.8121	0.9194	0.8969	0.8419	0.3214	0.9236	0.9994	0.8982	0.9907	0.999	0.8227	0.8236	0.9991	0.825	0.3359	1	0.9985	0.9996	0.9999	0.695	0.9994	0.9397	0.9666	0.3679
FBgn0014029	0.9976	0.9995	0.9988	0.5531	0.9596	0.9662	0.4587	0.7186	0.9891	0.585	0.9998	0.9992	0.9999	0.6314	0.9435	0.7378	0.9464	0.8424	0.3463	0.5985	0.1408	0.9472	0.9994	0.8955	0.7914	0.999	0.5427	0.6565	0.9991	0.9716	0.9451	1	0.9985	0.9996	0.9999	0.9407	0.9994	0.7829	0.3316	0.1909
FBgn0014031	0.9976	0.9995	0.9988	0	0.9658	0.9556	0.9728	0.7661	0.9955	0.9651	0.9998	0.9992	0.9999	0.907	0.7246	0.8075	0.999	0.7105	0.9604	0.6249	0.7043	0.9062	0.9994	0.9064	0.9698	0.999	0.7689	0.5158	0.9991	0.4425	0.5414	1	0.9985	0.9996	0.9999	0.8472	0.9994	0.9449	0.8624	0.3154
FBgn0014032	0.9976	0.9995	0.9988	0.3869	0.9817	0.9254	0.8157	0.9074	0.993	0.9377	0.9998	0.9992	0.9999	0.9759	0.9912	0.6612	0.6518	0.8642	0.5915	0.8823	0.9232	0.8573	0.9994	0.9443	0.9816	0.999	0.3727	0.7972	0.9991	0.2999	0.9079	1	0.9985	0.9996	0.9999	0.8622	0.9994	0.9655	0.6088	0.6555
FBgn0014033	0.9976	0.9995	0.9988	0	0.9689	0.8996	0.8405	0.7615	0.9897	0.9022	0.9998	0.9992	0.9999	0.9593	0.9724	0.7789	0.9278	0.5187	0.2108	0.8292	0.4251	0.7807	0.9994	0.8551	0.9839	0.999	0.5987	0.7717	0.9991	0.9774	0.8646	1	0.9985	0.9996	0.9999	0.9004	0.9994	0.9959	0.7298	0.0553
FBgn0014037	0.9976	0.9995	0.9988	0.0029	0.9853	0.94	0.4663	0.8089	0.9891	0.585	0.9998	0.9992	0.9999	0.6158	0.5823	0.6838	0.8623	0.9436	0.9666	0.7048	0.3793	0.8465	0.9994	0.9177	0.9781	0.999	0.7927	0.5158	0.9991	0.9838	0.4116	1	0.9985	0.9996	0.9999	0.8312	0.9994	0.9983	0.9583	0.346
FBgn0014073	0.9976	0.9999	0.9988	0.9828	0.9853	0.9312	0.7611	0.7931	0.9966	0.9057	0.9998	0.9992	0.9999	0.1259	0.9457	0.9836	0.7114	0.8224	0.2129	0.9384	0.5682	0.7951	0.9994	0.7867	0.9816	0.999	0.6796	0.359	0.9991	0.7366	0.4502	1	0.9985	0.9544	0.9999	0.8622	0.9994	0.8844	0.6927	0.5093
FBgn0014075	0.9976	0.9995	0.9988	0.086	0.9584	0.9007	0.7381	0.9427	0.9891	0.455	0.9998	0.9992	0.9999	0.2989	0.7404	0.7889	0.8688	0.8267	0.4953	0.411	0.4271	0.711	0.9994	0.8889	0.9649	0.999	0.2557	0.5385	0.9991	0.7626	0.4484	1	0.9985	0.9996	0.9999	0.9509	0.9994	0.9983	0.8261	0.7759
FBgn0014076	0.9976	0.9999	0.9988	0.1361	0.9776	0.907	0.7305	0.9865	0.9891	0.8987	0.9998	0.9992	0.9999	0.6437	0.7511	0.9229	0.9507	0.9883	0.5647	0.7941	0.9863	0.8313	0.9994	0.9171	0.9535	0.999	0.9112	0.7253	0.9991	0.8375	0.8596	1	0.9985	0.9996	0.9999	0.9939	0.9994	0.862	0.8554	0.6739
FBgn0014092	0.9976	0.9995	0.9988	0.284	0.959	0.9773	0.6714	0.7186	0.9891	0.8616	0.9998	0.9992	0.9999	0.3711	0.5654	0.6471	0.8384	0.9933	0.4475	0.6445	0.3368	0.9037	0.9994	0.8112	0.8658	0.999	0.4648	0.9356	0.9991	0.9187	0.7867	1	0.9985	0.9996	0.9999	0.9079	0.9994	0.9383	0.6564	0.2941
FBgn0014127	0.9976	0.9995	0.9988	0.1281	0.9775	0.9673	0.9191	0.9997	0.9891	0.8451	0.9998	0.9992	0.9999	0.9623	0.7511	0.9697	0.9904	0.9628	0.5477	0.5287	0.2286	0.8736	0.9994	0.309	0.998	0.999	0.2455	0.8487	0.9991	0.787	0.2491	1	0.9985	0.9996	0.9999	0.9107	0.9994	0.9983	0.9869	0.003
FBgn0014133	0.9976	0.9995	0.9988	0	0.9853	0.9435	0.699	0.7243	0.9891	0.7655	0.9998	0.9992	0.9999	0.9627	0.5505	0.6662	0.9527	0.7996	0.9087	0.9204	0.2704	0.9602	0.9994	0.9324	0.9974	0.999	0.6624	0.7128	0.9991	0.708	0.2672	1	0.9985	0.9996	0.9999	0.8765	0.9994	0.9323	0.9583	0.0981
FBgn0014135	0.9976	0.9995	0.9988	0.316	0.914	0.9411	0.6528	0.7569	0.9891	0.9486	0.9998	0.9992	0.9999	0.6708	0.7624	0.9766	0.9795	0.6548	0.8072	0.6126	0.3406	0.9353	0.9994	0.9919	0.9191	0.999	0.489	0.6889	0.9991	0.571	0.4034	1	0.9985	0.9996	0.9999	0.9111	0.9994	0.8683	0.5541	0.0182
FBgn0014141	0.9976	0.9995	0.9988	0.1872	0.9584	0.9376	0.86	0.9127	0.9891	0.9057	0.9998	0.9992	0.9999	0.7912	0.663	0.7698	0.7288	0.6022	0.7006	0.426	0.8855	0.8766	0.9994	0.9525	0.9698	0.999	0.5235	0.8236	0.9991	0.63	0.5484	1	0.9985	0.9996	0.9999	0.8097	0.9994	0.8446	0.5661	0.9776
FBgn0014143	0.9976	0.9995	0.9988	0.9241	0.9584	0.8809	0.9945	0.7952	0.9891	0.9686	0.9998	0.9992	0.9999	0.6383	0.8327	0.6471	0.9344	0.6651	0.0636	0.7899	0.2297	0.8939	0.9994	0.9925	0.9649	0.999	0.555	0.5158	0.9991	0.8883	0.9881	1	1	0.9996	0.9999	0.8097	0.9994	0.8249	0.5608	0.9754
FBgn0014163	0.9976	0.9995	0.9988	0.6653	0.9853	0.9109	0.7082	0.8745	0.9891	0.4011	0.9998	0.9992	0.9999	0.2901	0.5409	0.6471	0.7819	0.6539	0.723	0.9806	0.9563	0.834	0.9994	0.9443	0.9974	0.999	0.8105	0.5173	0.9991	0.2667	0.9634	1	0.9985	0.8044	0.9999	0.8159	0.9994	0.9391	0.4393	0.9603
FBgn0014184	0.9976	0.9995	0.9988	0.0441	0.9732	0.9109	0.5022	0.8547	0.9891	0.9811	0.9998	0.9992	0.9999	0.9041	0.7096	0.8167	0.905	0.5127	0.2952	0.9872	4e-04	0.7402	0.9994	0.985	0.9816	0.999	0.6075	0.9546	0.9991	0.4581	0.8069	1	0.9985	0.9996	0.9999	0.855	0.9994	0.8645	0.5688	0.275
FBgn0014189	0.9976	0.9995	0.9988	0.4551	0.9853	0.9092	0.3036	0.8611	0.9891	0.4802	0.9998	0.9992	0.9999	0.2568	0.5441	0.7954	0.7288	0.9713	0.332	0.7856	0.2749	0.844	0.9994	0.9303	0.989	0.999	0.7676	0.7976	0.9991	0.5133	0.422	1	0.9985	0.9996	0.9999	0.8572	0.9994	0.9743	0.6401	0.9136
FBgn0014269	0.9976	0.9995	0.9988	0.5943	0.9775	0.9901	0.9163	0.9499	0.9891	0.9718	0.9998	0.9992	0.9999	0.6556	0.9493	0.9069	0.8348	0.6548	0.7823	0.7694	0.9803	0.8466	0.9994	0.9435	0.9907	0.999	0.1288	0.9627	0.9991	0.5383	0.5803	1	0.9985	0.9996	0.9999	0.9745	0.9994	0.8744	0.7056	0.203
FBgn0014340	0.9976	0.9995	0.9988	0.6135	0.9584	0.9007	0.672	0.7893	0.993	0.8668	0.9998	0.9992	0.9999	0.8518	0.7496	0.9954	0.9402	0.9448	0.998	0.7694	0.5248	0.9078	0.9994	0.9907	0.9781	0.999	0.0049	0.743	0.9991	0.5651	0.0912	1	0.9985	0.9996	0.9999	0.7472	0.9994	0.9538	0.8833	0.0257
FBgn0014342	0.9976	0.9995	0.9988	0.2858	0.9596	0.8996	0.9887	0.8533	0.993	0.9491	0.9998	0.9992	0.9999	0.8468	0.9177	0.9562	0.9749	0.9678	0.7398	0.9968	0.68	0.9586	0.9994	0.9342	0.9816	0.999	0.2478	0.7395	0.9991	0.2582	0.8818	1	0.9985	0.9548	0.9999	0.8258	0.9994	0.9743	0.7951	0.7039
FBgn0014343	0.9976	0.9995	0.9988	0.8184	0.9977	0.8583	0.5744	0.7968	0.9891	0.8855	0.9998	0.9992	0.9999	0.6235	0.77	0.7343	0.6967	0.9377	0.465	0.686	0.4123	0.9578	0.9994	0.8412	0.9839	0.999	0.4566	0.8102	0.9991	0.9953	0.8695	1	0.9985	0.9996	0.9999	0.9995	0.9994	0.8951	0.8958	0.1759
FBgn0014366	0.9976	0.9995	0.9988	0.6895	0.9959	0.9837	0.9161	0.949	0.9929	0.563	0.9998	0.9992	0.9999	0.8533	0.8219	0.7437	0.9826	0.6539	0.334	0.7805	0.562	0.6704	0.9994	0.9634	0.9649	0.999	0.9408	0.5631	0.9991	0.2789	0.5727	1	0.9985	0.9723	0.9999	0.9915	0.9994	0.8196	0.9119	0.3877
FBgn0014380	0.9976	0.9995	0.9988	0.1557	0.9584	0.9109	0.9489	0.8251	0.9891	0.9772	0.9998	0.9992	0.9999	0.3397	0.9345	0.7028	0.8144	0.5696	0.2552	0.6247	0.7396	0.9794	0.9994	0.7027	0.9781	0.999	0.3013	0.6338	0.9991	0.9129	0.5115	1	0.9985	0.9996	0.9999	0.975	0.9994	0.862	0.9921	0.2058
FBgn0014388	0.9976	0.9995	0.9988	0.8319	0.9705	0.8996	0.9495	0.8953	0.9891	0.7824	0.9998	0.9992	0.9999	0.8551	0.8914	0.6471	0.7288	0.6225	0.9949	0.7034	0.2769	0.693	0.9994	0.9857	0.9365	0.999	0.6995	0.6984	0.9991	0.6603	0.4676	1	0.9985	0.9996	0.9999	0.7732	0.9994	0.8811	0.4988	0.4261
FBgn0014391	0.9976	0.9999	0.9988	0	0.9686	0.94	0.2762	0.7885	0.9891	0.618	0.9998	0.9992	0.9999	0.5381	0.5505	0.6471	0.6775	0.6999	0.4854	0.8049	0.1393	0.86	0.9994	0.9726	0.9974	0.999	0.9741	0.8092	0.9991	0.9981	0.943	1	0.9985	0.9996	0.9999	0.5144	0.9994	0.8338	0.9605	0.5057
FBgn0014395	0.9976	0.9995	0.9988	0.0048	0.9606	0.9806	0.9535	0.9905	0.9891	0.9989	0.9998	0.9992	0.9999	0.8641	0.875	0.6963	0.8431	0.9359	0.2732	0.7958	0.6842	0.9803	0.9994	0.999	0.9756	0.999	0.2686	0.8699	0.9991	0.9864	0.8243	1	0.9985	0.9996	0.9999	0.8759	0.9994	0.965	0.8681	0.7629
FBgn0014396	0.9976	0.9995	0.9988	0.0534	0.9584	0.9007	0.5137	0.6807	0.9891	0.8235	0.9998	0.9992	0.9999	0.3594	0.8769	0.6471	0.6708	0.2853	0.3006	0.9993	0.9729	0.5583	0.9994	0.8412	0.989	0.999	0.8351	0.6959	0.9991	0.9977	0.0703	1	1	0.9996	0.9999	0.9584	0.9994	0.9918	0.6261	0.6248
FBgn0014411	0.9976	0.9995	0.9988	0.1239	0.9584	0.8996	0.3029	0.9026	0.9891	0.6686	0.9998	0.9992	0.9999	0.4283	0.5409	0.6471	0.8234	0.9933	0.4993	0.9993	0.1324	0.6426	0.9994	0.9163	0.9816	0.999	0.9679	0.4754	0.9991	0.2337	0.9071	1	0.9985	0.9996	0.9999	0.9132	0.9994	0.8214	0.9131	0.4143
FBgn0014417	0.9976	0.9995	0.9988	0.0551	0.9866	0.8996	0.8634	0.8251	0.9891	0.9687	0.9998	0.9992	0.9999	0.8158	0.7086	0.8904	0.9764	0.4367	0.5481	0.9559	0.2869	0.6613	0.9994	0.9173	0.9649	0.999	0.6089	0.9204	0.9991	0.8044	0.5427	1	0.9985	0.9996	0.9999	0.687	0.9994	0.8034	0.7649	0.2968
FBgn0014427	0.9976	0.9995	0.9988	0.0347	0.9668	0.9109	0.7668	0.9666	0.9891	0.9723	0.9998	0.675	0.9999	0.9041	0.9922	0.9035	0.8763	0.5602	0.8863	0.5649	0.9834	0.7971	0.9994	0.9087	0.9839	0.999	0.7409	0.5743	0.9991	0.3041	0.6025	1	0.9985	0.9996	0.9999	0.9	0.9994	0.8844	0.0696	0.4628
FBgn0014454	0.9976	0.9995	0.9988	0	0.9673	0.8996	0.771	0.9052	0.9891	0.6535	0.9998	0.9992	0.9999	0.783	0.9775	0.8345	0.9219	0.8403	0.8272	0.6158	0.284	0.9788	0.9994	0.8586	0.0065	0.999	0.8061	0.8236	0.9991	0.65	0.9617	1	0.9985	0.9996	0.9999	0.0296	0.9994	0.9728	0.7708	0.0532
FBgn0014455	0.9976	0.9995	0.9988	0.1707	0.9853	0.9007	0.5087	0.9035	0.9891	0.5016	0.9998	0.9992	0.9999	0.1387	0.5926	0.6471	0.688	0.8115	0.3242	0.9703	0.4724	0.8178	0.9994	0.8506	0.9924	0.999	0.7656	0.7189	0.9991	0.5964	0.9585	1	0.9985	0.9996	0.9999	0.7539	0.9994	0.9761	0.8057	0.9447
FBgn0014464	0.9976	0.9995	0.9988	0.6644	0.9584	0.9919	0.6333	0.8519	0.9891	0.642	0.9998	0.9992	0.9999	0.9949	0.9624	0.8414	0.9168	0.8088	0.6264	0.792	0.6803	0.931	0.9994	0.9638	0.9849	0.999	0.7483	0.7773	0.9991	0.92	0.725	1	0.9985	0.9996	0.9999	0.7723	0.9994	0.9282	0.7958	0.263
FBgn0014465	0.9976	0.9995	0.9988	0.3653	0.981	0.9365	0.9236	0.7569	0.9891	0.7843	0.9998	0.9992	0.9999	0.8638	0.6691	0.9546	0.8059	0.6373	0.784	0.979	0.9775	0.9662	0.9994	0.8384	0.9816	0.999	0.9408	0.6741	0.9991	0.6998	0.7493	1	0.9985	0.9996	0.9999	0.9472	0.9994	0.8747	0.7154	0.0619
FBgn0014466	0.9976	0.9995	0.9988	0.4095	0.9866	0.9449	0.7826	0.7987	0.9891	0.737	0.9998	0.9992	0.9999	0.884	0.6365	0.8812	0.8565	0.6712	0.9344	0.9412	0.8038	0.983	0.9994	0.8335	0.9816	0.999	0.9397	0.6919	0.9991	0.7381	0.7597	1	0.9985	0.9996	0.9999	0.9603	0.9994	0.9391	0.7527	0.123
FBgn0014469	0.9976	0.9995	0.9988	0.0045	0.9853	0.895	0.8415	0.7507	0.9891	0.6626	0.9998	0.9992	0.9999	0.9661	0.749	0.9516	0.8242	0.2215	0.8846	0.649	0.9901	0.922	0.9994	0.996	0.9816	0.999	0.8089	0.4528	0.9991	0.7626	0.7316	1	0.9985	0.9996	0.9999	0.8385	0.9994	0.7554	0.7839	0.5757
FBgn0014857	0.9976	0.9995	0.9988	0.0213	0.9641	0.8888	0.3977	0.7442	0.9891	0.6598	0.9998	0.9992	0.9999	0.2039	0.5409	0.7045	0.7288	0.9926	0.5576	0.594	0.3873	0.8215	0.9994	0.8937	0.9781	0.999	0.9273	0.6394	0.9991	0.4534	0.9516	1	0.9985	0.9996	0.9999	0.755	0.9994	0.8106	0.6156	0.2825
FBgn0014859	0.9976	0.9995	0.9988	0.1512	0.9584	0.8809	0.6992	0.7507	0.9891	0.6568	0.9998	0.9992	0.9999	0.9876	0.8749	0.6785	0.8431	0.0202	0.772	0.8576	0.6512	0.6322	0.9994	0.9928	0.9816	0.999	0.4926	0.8719	0.9991	0.9769	0.75	1	0.9985	0.9996	0.9999	0.5184	0.9994	0.9983	0.7449	0.1981
FBgn0014861	0.9976	0.9999	0.9988	0.109	0.9673	0.8809	0.6732	0.9871	0.9891	0.9792	0.9998	0.9992	0.9999	0.5053	0.7515	0.8931	0.7806	0.3089	0.5582	0.6599	0.4145	0.9912	0.9994	0.8412	0.9907	0.999	0.1459	0.9598	0.9991	0.9076	0.3422	1	0.9985	0.9996	0.9999	0.8625	0.9994	0.921	0.5878	0.032
FBgn0014863	0.9976	0.9995	0.9988	0.0479	0.9584	0.9556	0.6131	0.7153	0.9891	0.4801	0.9998	0.9992	0.9999	0.9822	0.9363	0.6688	0.7641	0.8267	0.9058	0.9936	0.0053	0.8138	0.9994	0.8653	0.9816	0.999	0.9809	0.697	0.9991	0.2414	0.4477	1	0.9985	0.9996	0.9999	0.6557	0.9994	0.8113	0.7481	0.4246
FBgn0014865	0.9976	0.9995	0.9988	0.0415	0.9584	0.9157	0.7512	0.9278	0.9891	0.8408	0.9998	0.9992	0.9999	0.4587	0.5677	0.8947	0.9598	0.9763	0.9661	0.8838	0.578	0.9513	0.9994	0.9671	0.9816	0.999	0.5429	0.7658	0.9991	0.9079	0.7493	1	0.9985	0.9996	0.9999	0.1875	0.9994	0.8478	0.8841	0.0677
FBgn0014868	0.9976	0.9995	0.9988	0.8747	0.9584	0.9348	0.1143	0.7566	0.9891	0.7817	0.9998	0.9992	0.9999	0.8558	0.8362	0.6894	0.7114	0.9873	0.3076	0.5968	0.0405	0.7308	0.9994	0.8335	0.9365	0.999	0.9163	0.5158	0.9991	0.0116	0.4366	1	0.9985	0.9996	0.9999	0.8869	0.9994	0.8833	0.9628	0.5287
FBgn0014869	0.9976	0.9995	0.9988	0.0027	0.9589	0.9411	0.6953	0.7625	0.9891	0.9098	0.9998	0.9992	0.9999	0.5023	0.6591	0.7343	0.5316	0.7503	0.3682	0.979	0.1722	0.6541	0.9994	0.9773	0.9854	0.999	0.977	0.7764	0.9991	0.3648	0.7485	1	0.9985	0.9996	0.9999	0.6231	0.9994	0.5856	0.7187	0.392
FBgn0014870	0.9976	0.9995	0.9988	0.0203	0.9647	0.9265	0.4069	0.7632	0.9891	0.5343	0.9998	0.9992	0.9999	0.6874	0.5409	0.6413	0.5013	0.9511	0.4343	0.9861	0.1393	0.6613	0.9994	0.9889	0.9974	0.999	0.8933	0.6062	0.9991	0.5439	0.9614	1	0.9985	0.9996	0.9999	0.7113	0.9994	0.9832	0.9404	0.5281
FBgn0014877	0.9976	0.9995	0.9988	0.4593	0.9596	0.9887	0.79	0.929	0.9891	0.7843	0.9998	0.9992	0.9999	0.6014	0.5676	0.6471	0.7288	0.6607	0.4926	0.5168	0.3214	0.9735	0.9994	0.8818	0.9781	0.999	0.7238	0.9045	0.9991	0.4374	0.8253	1	0.9985	0.9915	0.9999	0.7027	0.9994	0.9983	0.9161	0.3861
FBgn0014879	0.9976	0.9995	0.9988	0.1878	0.9584	0.9007	0.2606	0.8518	0.9891	0.5911	0.9998	0.9992	0.9999	0.5069	0.6277	0.6471	0.8381	0.9358	0.2882	0.9147	0.1631	0.3313	0.9994	0.8866	0.9816	0.999	0.6808	0.4231	0.9991	0.1398	0.771	1	0.9985	0.9996	0.9999	0.8858	0.9994	0.8113	0.7703	0.3493
FBgn0014903	0.9976	0.9995	0.9988	0.2114	0.9584	0.2189	0.7224	0.9355	0.9905	0.8636	0.9998	0.9992	0.9999	0.9527	0.9403	0.7789	0.9537	0.0921	0.9078	0.9824	0.3566	0.8957	0.9994	0.8828	0.9816	0.999	0.8845	0.8184	0.9991	0.7515	0.5484	1	0.9985	0.2329	0.9999	0.9094	0.9994	0.9983	0.6925	0.1039
FBgn0014906	0.9976	0.9999	0.9988	0.7126	0.9616	0.9595	0.968	0.8404	0.9891	0.4728	0.9998	0.9992	0.9999	0.8686	0.7729	0.8386	0.9438	0.8042	0.3999	0.5089	0.8814	0.9188	0.9994	0.8249	0.9781	0.999	6e-04	0.5672	0.9991	0.9027	0.5674	1	0.9985	0.9996	0.9999	0.9472	0.9994	0.86	0.8968	0.9241
FBgn0014930	0.9976	0.9995	0.9988	4e-04	0.9853	0.897	0.5192	0.7632	0.9891	0.829	0.9998	0.9992	0.9999	0.5957	0.7781	0.7378	0.8161	0.9821	0.5315	0.7969	0.7089	0.4846	0.9994	0.9555	0.9692	0.999	0.954	0.8735	0.9991	0.9748	0.7709	1	0.9985	0.9996	0.9999	0.7059	0.9994	0.9292	0.2958	0.3618
FBgn0014931	0.9976	0.9999	0.9988	0.4551	0.9939	0.9432	0.773	0.9558	0.9891	0.7335	0.9998	0.9992	0.9999	0.6259	0.7352	0.6471	0.9886	0.9713	0.1549	0.7788	0.6653	0.844	0.9994	0.5327	0.9849	0.999	0.853	0.7785	0.9991	0.9582	0.9358	1	0.9985	0.9996	0.9999	0.9766	0.9994	0.8113	0.974	0.4862
FBgn0015000	0.9976	0.9995	0.9988	0.8595	0.9926	0.9676	0.9758	0.7077	0.9891	0.6361	0.9998	0.9992	0.9999	0.6996	0.8976	0.8431	0.9944	0.7713	0.4093	0.6306	0.6233	0.9981	0.9994	0.9177	0.9816	0.999	0.913	0.8516	0.9991	0.5458	0.5143	1	0.9985	0.944	0.9999	0.9185	0.9994	0.8951	0.5217	0.7484
FBgn0015001	0.9976	0.9995	0.9988	0.7331	0.9584	0.8996	0.9252	0.8521	0.9891	0.8905	0.9998	0.9992	0.9999	0.9944	0.9345	0.64	0.9392	0.7045	0.8838	0.6037	0.2616	0.6259	0.9994	0.8112	0.9839	0.999	0.9823	0.7832	0.9991	0.6784	0.9499	1	0.9985	0.3894	0.9999	0.9878	0.9994	0.9836	0.7414	0.2381
FBgn0015010	0.9976	0.9995	0.9988	0.0527	0.9982	0.9547	0.7806	0.7625	0.9891	0.5437	0.9998	0.9992	0.9999	0.8586	0.6033	0.8102	0.7288	0.6903	0.968	0.9824	0.0523	0.9198	0.9994	0.9996	0.9816	0.999	0.9697	0.5357	0.9991	0.1699	0.8699	1	0.9985	0.9996	0.9999	0.7889	0.9994	0.7349	0.8393	0.281
FBgn0015011	0.9976	0.9995	0.9988	0.5846	0.9584	0.9602	0.7811	0.8857	0.9891	0.4553	0.9998	0.9992	0.9999	0.6522	0.7566	0.9204	0.8915	0.9654	0.2571	0.6409	0.9829	0.6424	0.9994	0.8937	0.9365	0.999	0.6856	0.8907	0.9991	0.9549	0.4115	1	0.9985	0.9544	0.9999	0.9102	0.9994	0.997	0.6419	0.494
FBgn0015019	0.9976	0.9995	0.9988	0.1447	0.837	0.9445	0.9695	0.7118	0.9976	0.7316	0.9998	0.9992	0.9999	0.8949	0.6139	0.713	0.8125	0.9257	0.8158	0.9432	0.0838	0.8627	0.9994	0.9889	0.9649	0.999	0.8962	0.575	0.9991	0.8391	0.4084	1	0.9985	0.9815	0.9999	0.9793	0.9994	0.5515	0.562	0.1708
FBgn0015024	0.9976	0.9995	0.9988	0.6363	0.993	0.9109	0.5858	0.9581	0.9897	0.4909	0.9998	0.9992	0.9999	0.5006	0.5504	0.6471	0.672	0.798	0.9959	0.9806	0.2832	0.8773	0.9994	0.9969	0.9883	0.999	0.2035	0.387	0.9991	0.3492	0.8699	1	1	0.8212	0.9999	0.9494	0.9994	0.9848	0.4393	0.9514
FBgn0015025	0.9976	0.9995	0.9988	0.2101	0.9584	0.9282	0.6595	0.8857	0.9891	0.9767	0.9998	0.9863	0.9999	0.5424	0.8976	0.6788	0.8348	0.9255	0.2245	0.7969	0.496	0.8893	0.9994	0.2538	0.8685	0.999	0.6106	0.7433	0.9999	0.6531	0.6523	1	0.9985	0.9996	0.9999	0.9156	0.9994	0.8794	0.8835	0.9504
FBgn0015031	0.9976	0.9995	0.9988	1e-04	0.9803	0.8996	0.4762	0.7661	0.9891	0.6585	0.9998	0.9992	0.9999	0.5395	0.5504	0.7055	0.7973	0.8115	0.684	0.3979	0.3405	0.7319	0.9994	0.9087	0.9839	0.999	0.9847	0.6234	0.9991	0.6812	0.8067	1	0.9985	0.9996	0.9999	0.4465	0.9994	0.8776	0.7889	0.5386
FBgn0015032	0.9976	0.9995	0.6973	0.6467	0.9762	0.9625	0.827	0.9858	0.9929	0.5412	0.9998	0.9992	0.9999	0.4713	0.9875	0.6471	0.9654	0.9631	0.675	0.955	0.4603	0.9682	0.9994	0.9342	0.9974	0.999	0.4607	0.8232	0.9991	0.8265	0.7108	1	1	0.9996	0.9999	0.8821	0.9994	0.9092	0.4565	0.5281
FBgn0015033	0.9976	0.9995	0.9988	0.3126	0.9673	0.9299	0.3953	0.9674	0.9891	0.9974	0.9998	0.9994	0.9999	0.8249	0.7524	0.8397	0.9483	0.3643	0.4794	0.9892	0.234	0.969	0.9994	0.9312	0.9839	0.999	0.8748	0.8487	0.9991	0.8983	0.8646	1	0.9985	0.9996	0.9999	0.5855	0.9994	0.7959	0.7438	3e-04
FBgn0015034	0.9976	0.9995	0.9988	0.3099	0.992	0.9993	0.639	0.7913	0.9891	0.9061	0.9998	0.9992	0.9999	0.7618	0.8179	0.6636	0.8451	0.9603	0.6829	0.7975	0.6503	0.7723	0.9994	0.999	0.9781	0.999	0.7498	0.4488	0.9991	0.4831	0.9499	1	0.9985	0.9996	0.9999	0.9964	0.9994	0.9017	0.92	0.0112
FBgn0015035	0.9976	0.9995	0.9988	0.4381	0.9673	0.9449	0.4085	0.4333	0.993	0.6826	0.9998	0.9992	0.9999	0.855	0.9092	0.7986	0.8144	0.7566	0.5556	0.7266	0.7523	0.9921	0.9994	0.9928	0.9816	0.999	0.4992	0.8329	0.9991	0.8985	0.807	1	0.9985	0.9996	0.9999	0.9782	0.4219	0.3352	0.7865	0.6834
FBgn0015036	0.9976	0.9999	0.9988	0.7595	0.9775	0.9751	0.9028	0.9035	0.9891	0.8041	0.9998	0.9992	0.9999	0.6893	0.9314	0.8155	0.9801	0.3306	0.8303	0.6281	0.9363	0.9682	0.9994	0.9054	0.9839	0.999	0.1476	0.8992	0.9991	0.6142	0.6086	1	0.9985	0.9643	0.9999	0.8385	0.9994	0.9032	0.966	0.0388
FBgn0015037	0.9976	0.9995	0.9988	4e-04	0.9776	0.94	0.4615	0.6224	0.9891	0.8668	0.9998	0.9992	0.9999	0.991	0.6033	0.7014	0.8814	0.8371	0.5468	0.584	0.4331	0.8883	0.9994	0.9726	0.9935	0.999	0.6619	0.7206	0.9991	0.5855	0.8874	1	0.9985	0.9996	0.9999	0.7353	0.9994	0.563	0.7299	0.1769
FBgn0015038	0.9976	0.9995	0.9988	0.0117	0.9647	0.9716	0.5612	0.8823	0.9897	0.5032	0.9998	0.9992	0.9999	0.907	0.5926	0.7174	0.8603	0.8312	0.9344	0.9717	0.0781	0.931	0.9994	0.97	0.9839	0.999	0.9346	0.9623	0.9991	0.8456	0.8812	1	0.9985	0.9996	0.9999	0.8169	0.9994	0.8251	0.7708	0.0608
FBgn0015039	0.9976	0.9995	0.9988	0	0.9584	0.9625	0.9072	0.7829	0.9891	0.8408	0.9998	0.9992	0.9999	0.7784	0.8227	0.8436	0.8348	0.4606	0.8141	0.9763	0.8503	0.9735	0.9994	0.8825	0.9974	0.999	0.3328	0.5715	0.9991	0.5424	0.9782	1	1	0.9996	0.9999	0.8332	0.9994	0.8811	0.9766	0.4115
FBgn0015040	0.9976	0.9995	0.9988	0	0.9853	0.6699	0.9852	0.7893	0.9891	0.7167	0.9998	0.9992	0.9999	0.9822	0.826	0.7939	0.9601	0.8821	0.3006	0.737	0.0397	0.9602	0.9994	0.8506	0.9816	0.9993	0.8616	0.7349	0.9991	0.7097	0.8639	1	0.9985	0.9996	0.9999	0.8808	0.9994	0.9164	0.9628	0.1101
FBgn0015075	0.9976	0.9995	0.9988	0.6826	0.9584	0.9803	0.5297	0.981	0.9891	0.5582	0.9998	0.9992	0.9999	0.8626	0.6477	0.8904	0.937	0.5696	0.8554	0.9286	0.061	0.8863	0.9994	0.9544	0.9756	0.999	0.621	0.9922	0.9991	0.4122	0.7935	1	0.9985	0.9996	0.9999	0.8491	0.9994	0.8113	0.7114	0.2353
FBgn0015218	0.9976	0.9995	0.9988	0.1933	0.9584	0.9993	0.3907	0.9243	0.993	0.8134	0.9998	0.9992	0.9999	0.9435	0.5817	0.9479	0.9809	0.9321	0.7878	0.4846	0.9251	0.7314	0.9994	0.9187	0.9816	0.2684	0.2636	0.5327	0.9991	0.122	0.8281	1	0.9985	0.6363	0.9999	0.966	0.9994	0.8844	0.2213	0.4415
FBgn0015221	0.9976	0.9995	0.9988	8e-04	0.9584	0.8996	0.4886	0.7661	0.9891	0.6884	0.9998	0.9992	0.9999	0.7319	0.5504	0.8701	0.9249	0.3853	0.4716	0.7992	0.0115	0.922	0.9994	0.949	0.9781	0.999	0.4885	0.7786	0.9991	0.1941	0.6425	1	0.9985	0.9996	0.9999	0.8973	0.9994	0.8342	0.8493	0.4548
FBgn0015222	0.9976	0.9995	0.9988	0	0.9584	0.8996	0.5369	0.7186	0.9891	0.6653	0.9998	0.9992	0.9999	0.8893	0.5409	0.9126	0.9784	0.4634	0.871	0.8646	0.1149	0.9343	0.9994	0.9349	0.9839	0.999	0.4776	0.9528	0.9991	0.4078	0.3356	1	0.9985	0.9996	0.9999	0.9336	0.9994	0.8281	0.938	0.5757
FBgn0015229	0.9976	0.9995	0.9988	0.001	0.9596	0.9688	0.9603	0.8588	0.9891	0.929	0.9998	0.9992	0.9999	0.821	0.7729	0.9073	0.989	0.9672	0.9655	0.3233	0.1189	0.8964	0.9994	0.785	0.9365	0.999	0.9486	0.5743	0.9998	0.5942	0.6086	1	0.9985	0.9996	0.9999	0.8622	0.9994	0.9217	0.2732	0.4454
FBgn0015239	0.9976	0.9995	0.9988	0.4375	0.9596	0.8996	0.771	0.7021	0.9891	0.5	0.9998	0.9992	0.9999	0.6431	0.5409	0.8012	0.9717	0.4634	0.406	0.6118	0.0867	0.7324	0.9994	0.9064	0.9365	0.999	0.8613	0.7356	0.9991	0.3436	0.9903	1	0.9985	0.9996	0.9999	0.8622	0.9994	0.8196	0.6599	0.154
FBgn0015240	0.9976	0.9995	0.9988	0.0075	0.9596	0.9625	0.9101	0.7632	0.9891	0.5336	0.9998	0.9992	0.9999	0.6167	0.5817	0.8023	0.9642	0.8044	0.819	0.9455	0.1937	0.5486	0.9994	0.9699	0.9928	0.999	0.56	0.5469	0.9991	0.8024	0.4868	1	0.9985	0.9996	0.9999	0.8479	0.9994	0.7017	0.995	0.0472
FBgn0015245	0.9976	0.9995	0.9988	0.6405	0.9584	0.9974	0.4165	0.7186	0.9891	0.6291	0.9998	0.9992	0.9999	0.6548	0.6483	0.6471	0.7288	0.9713	0.1861	0.386	0.09	0.5398	0.9994	0.8852	0.8888	0.999	0.5996	0.4787	0.9991	0.3676	0.3569	1	0.9985	0.9996	0.9999	0.9489	0.9994	0.8113	0.9628	0.2938
FBgn0015247	0.9976	0.9995	0.9988	0.0581	0.9616	0.9767	0.821	0.7373	0.9891	0.9561	0.9998	0.9992	0.9999	0.9235	0.6308	0.9228	0.9038	0.8078	0.6479	0.9496	0.5037	0.81	0.9994	0.9086	0.9816	0.999	0.7736	0.8741	0.9991	0.3673	0.3902	1	0.9985	0.9877	0.9999	0.8319	0.9994	0.8113	0.9724	0.569
FBgn0015268	0.9976	0.9999	0.9988	0.2177	0.9817	0.895	0.5897	0.9906	0.9891	0.8609	0.9998	0.9992	0.9999	0.3865	0.6865	0.8815	0.8457	0.8996	0	0.9309	0.6152	0.8251	0.9994	0.8506	0.9907	0.999	0.555	0.7785	0.9991	0.6508	0.458	1	0.9985	0.9996	0.9999	0.9102	0.9994	0.795	0.8939	0.8883
FBgn0015269	0.9976	0.9999	0.9988	3e-04	0.993	0.895	0.6633	0.8343	0.9891	0.746	0.9998	0.9992	0.9999	0.9734	0.7817	0.7832	0.9973	0.946	0.983	0.546	0.3094	0.6404	0.9994	0.8866	0.9756	0.999	0.8741	0.9894	0.9991	0.7522	0.1228	1	1	0.9996	0.9999	0.8169	0.9994	0.8113	0.8674	0.7852
FBgn0015270	0.9976	0.9995	0.9988	0.3544	0.959	0.9108	0.65	0.9973	0.9891	0.829	0.9998	0.9992	0.9999	0.9944	0.5409	0.8436	0.9008	0.8149	0.947	0.6984	0.2629	0.5138	0.9994	0.8771	0.9893	0.9993	0.6254	0.9426	0.9991	0.559	0.2027	1	0.9985	0.9996	0.9999	0.8622	0.9994	0.8203	0.9374	0.0017
FBgn0015271	0.9976	0.9995	0.9988	0.6527	0.956	0.8996	0.482	0.9894	0.9966	0.711	0.9998	0.9992	0.9999	0.7313	0.8438	0.8058	0.7309	0.8102	0.3359	0.7028	0.9501	0.9512	0.9994	0.8903	0.9816	0.999	0.5529	0.986	0.9991	0.9612	0.4822	1	0.9985	0.9996	0.9999	0.7889	0.9994	0.962	0.4152	0.0371
FBgn0015277	0.9976	0.9995	0.9988	0.0769	0.9653	0.9903	0.9778	0.9227	0.9891	0.54	0.9998	0.9992	0.9999	0.6383	0.663	0.8937	0.9861	0.9176	0.3982	0.7223	0.2861	0.9037	0.9994	0.8249	0.6086	0.999	0.3073	0.8309	0.9991	0.666	0.8475	1	0.9985	0.9996	0.9999	0.8464	0.9994	0.8034	0.9905	0.3763
FBgn0015278	0.9976	0.9995	0.9988	0.0011	0.9853	0.9708	0.9252	0.9355	0.9891	0.711	0.9998	0.9992	0.9999	0.648	0.8838	0.951	0.9841	0.75	0.9976	0.9318	0.7891	0.9654	0.9994	0.8622	0.9649	0.999	0.2245	0.9522	0.9991	0.578	0.1778	1	0.9985	0.9712	0.9999	0.7547	0.9994	0.8955	0.7778	0.5027
FBgn0015279	0.9976	0.9995	0.9988	0.0243	0.9939	0.9877	0.596	0.9997	0.9891	0.9456	0.9998	0.9992	0.9999	0.4682	0.9861	0.6643	0.9841	0.9395	0.6183	0.3602	0.2913	0.3997	0.9994	0.737	0.9756	0.999	0.2885	0.8376	0.9991	0.6877	0.0903	1	1	0.9996	0.9999	0.8622	0.9994	0.9842	0.9529	0.559
FBgn0015282	0.9976	0.9999	0.9988	0.2232	0.9584	0.8809	0.8407	0.8823	0.9891	0.6291	0.9998	0.2521	0.9999	0.7836	0.9638	0.966	0.9878	0.5105	0.9555	0.9345	0.742	0.6613	0.9994	0.9626	0.9816	0.999	0.9818	0.8937	0.9994	0.6142	0.9818	1	0.9985	0.9996	0.9999	0.8427	0.9994	0.9753	0.6485	0.4068
FBgn0015283	0.9976	0.9995	0.9988	0.1993	0.9673	0.8996	0.9048	0.978	0.9891	0.5759	0.9998	0.9992	0.9999	0.5027	0.8354	0.8388	0.9635	0.8186	0.4824	0.8603	0.8543	0.9392	0.9994	0.9105	0.9698	0.999	0.4849	0.7457	0.9991	0.7849	0.9747	1	0.9985	0.9996	0.9999	0.9081	0.9994	0.7959	0.8668	0.6438
FBgn0015286	0.9976	0.9995	0.9988	0.4497	0.9817	0.8888	0.4521	0.9413	0.9891	0.9672	0.9998	0.9992	0.9999	0.9985	0.5409	0.6662	0.7357	0.9971	0.9085	0.5697	0.4427	0.9789	0.9994	0.9599	0.9879	0.999	0.9549	0.6919	0.9991	0.0013	0.8113	1	0.9985	0.9996	0.9999	0.9529	0.9994	0.8113	0.5765	0.9314
FBgn0015288	0.9976	0.9995	0.9988	2e-04	0.9776	0.8996	0.6377	0.9691	0.9891	0.6475	0.9998	0.9992	0.9999	0.7994	0.6144	0.9724	0.7974	0.8347	0.3413	0.9635	0.0097	0.6895	0.9994	0.9555	0.9893	0.999	0.9944	0.9905	0.9991	0.9582	0.3332	1	0.9985	0.9996	0.9999	0.8097	0.9994	0.96	0.7778	0.9034
FBgn0015295	0.9976	0.9995	0.9988	0.0685	0.9606	0.9165	0.9656	0.8392	0.993	0.996	0.9998	0.9992	0.9999	0.4778	0.5409	0.9406	0.969	0.9155	0.9783	0.9656	0.1406	0.9875	0.9994	0.9599	0.9781	0.999	0.1979	0.9305	0.9991	0.9526	0.6788	1	0.9985	0.9996	0.9999	0.8313	0.9994	0.8601	0.6927	0.0427
FBgn0015296	0.9976	0.9995	0.9988	0.8701	0.9937	0.8996	0.9859	0.8697	0.9891	0.6898	0.9998	0.9992	0.9999	0.9342	0.5409	0.9711	0.9103	0.8851	0.4997	0.8087	0	0.7617	0.9994	0.9555	0.9816	0.999	0.8507	0.8486	0.9991	0.7823	0.9848	1	0.9985	0.9996	0.9999	0.8312	0.9994	0.8106	0.1564	0.3298
FBgn0015298	0.9976	0.9995	0.9988	0.0221	0.9596	0.9109	0.7912	0.7507	0.9891	0.8959	0.9998	0.9992	0.9999	0.3033	0.9626	0.8133	0.9826	0.9275	0.9086	0.5679	0.3287	0.7882	0.9994	0.9192	0.9974	0.999	0.6998	0.5849	0.9991	0.9193	0.3468	1	0.9985	0.9996	0.9999	0.7437	0.9994	0.968	0.5611	0.4783
FBgn0015299	0.9976	0.9995	0.9988	0.7306	0.9622	0.9664	0.8203	0.7517	0.9891	0.5634	0.9998	0.9992	0.9999	0.6792	0.8286	0.8141	0.7738	0.6463	0.3052	0.9654	0.9712	0.9257	0.9994	0.9555	0.9839	0.999	0.9968	0.4528	0.9991	0.6631	0.9605	1	0.9985	0.9996	0.9999	0.6202	0.9994	0.9542	0.8479	0.7088
FBgn0015316	0.9976	0.9995	0.9421	0.1309	0.9686	0.9296	0.9752	0.863	0.9891	0.8432	0.9998	0.9992	0.9999	0.9762	0.7382	0.9073	0.8421	0.3317	0.9465	0.5968	0.9547	0.8243	0.9994	0.996	0.9974	0.999	0.7409	0.6516	0.9991	0.387	0.7676	1	0.9985	0.6339	0.9999	0.8673	0.9994	0.8987	0.4225	0.9483
FBgn0015320	0.9976	0.9995	0.9988	0.9792	0.9589	0.9157	0.623	0.8647	0.9953	0.8702	0.9998	0.9992	0.9999	0.6383	0.9594	0.9771	0.7045	0.9162	0.1852	0.2601	0.0267	0.8615	0.9994	0.8937	0.9781	0.999	0.8652	0.9431	0.9991	0.9696	0.3709	1	0.9985	0.9996	0.9999	0.8391	0.9994	0.9404	0.8857	0.9638
FBgn0015321	0.9976	0.9995	0.9988	0.3668	0.9584	0.895	0.3717	0.7913	0.9891	0.5475	0.9998	0.9992	0.9999	0.466	0.5504	0.6471	0.99	0.9932	0.3006	0.9272	0.036	0.3826	0.9994	0.9273	0.9816	0.999	0.9549	0.4727	0.9991	0.407	0.8117	1	0.9985	0.9996	0.9999	0.8495	0.9994	0.8251	0.9235	0.2265
FBgn0015323	0.9976	0.9995	0.9988	0.0025	0.9596	0.9007	0.9496	0.8823	0.9891	0.9612	0.9998	0.9992	0.9999	0.9882	0.9781	0.8949	0.892	0.5471	0.9663	0.9521	0.4352	0.9654	0.9994	0.9555	0.9024	0.999	0.9325	0.994	0.9991	0.8793	0.564	1	0.9985	0.9996	0.9999	0.8258	0.9994	0.7821	0.7321	0.08
FBgn0015324	0.9976	0.9995	0.9988	0.3505	0.9596	0.9432	0.2472	0.9085	0.9891	0.6898	0.9998	0.9992	0.9999	0.8862	0.6422	0.8572	0.916	0.5663	0.7404	0.9934	0.1549	0.8577	0.9994	0.9857	0.9868	0.9993	0.5561	0.6384	0.9991	8e-04	0.6327	1	1	0.9996	0.9999	0.8332	0.9994	0.965	0.8325	0.8182
FBgn0015331	0.9976	0.9995	0.9988	0.1931	0.9585	0.895	0.6216	0.8653	0.9891	0.5412	0.9998	0.9992	0.9999	0.6256	0.5984	0.8085	0.9222	0.7463	0.8277	0.9703	0.5267	0.8576	0.9994	0.9584	0.9865	0.999	0.0442	0.5973	0.9991	0.9277	0.807	1	0.9985	0.9996	0.9999	0.7275	0.9994	0.8113	0.7109	0.6399
FBgn0015336	0.9976	0.9995	0.9988	0.6726	0.9469	0.9007	0.3862	0.6829	0.9891	0.7966	0.9998	0.9992	0.9999	0.9034	0.9819	0.8549	0.9841	0.9566	0.8966	0.9291	0.6306	0.9437	0.9994	0.8955	0.9816	0.999	0.6306	0.9525	0.9991	0.8804	0.8414	1	0.9985	0.9996	0.9999	0.75	0.9994	0.982	0.9848	0.8141
FBgn0015338	0.9976	0.9995	0.9988	0.5146	0.9778	0.9673	0.8883	0.8647	0.9966	0.8679	0.9998	0.9992	0.9999	0.4007	0.6718	0.6471	0.8726	0.3927	0.882	0.8374	0.9921	0.9701	0.9994	0.9726	0.9879	0.999	0.5143	0.9387	0.9991	0	0.7287	1	0.9985	0.9915	0.9999	0.8973	0.9994	0.9282	0.7209	0.7231
FBgn0015351	0.9976	0.9995	0.9988	0.8863	0.9584	0.9993	0.8186	0.8681	0.9891	0.7355	0.9998	0.9992	0.9999	0.9967	0.6773	0.9987	0.9771	0.9504	0.9863	0.9304	0.3979	0.6718	0.9994	0.8341	0.9816	0.999	0.4828	0.965	0.9991	0.2703	0.792	1	0.9985	0.9996	0.9999	0.9799	0.9994	0.7989	0.592	0.882
FBgn0015359	0.9976	0.9995	0.9988	0.1114	0.9853	0.9948	0.9891	0.8235	0.9891	0.8235	0.9998	0.9992	0.9999	0.4898	0.9549	0.9985	0.8573	0.2859	0.3184	0.8293	0.2337	0.7971	0.9994	0.8955	0.9865	0.999	0.9769	0.7872	0.9991	0.6631	0.7053	1	0.9985	0.9996	0.9999	0.8808	0.9994	0.9164	0.4667	0.419
FBgn0015360	0.9976	0.9995	0.9988	0.3912	0.9718	0.9104	0.8534	0.9423	0.993	0.7669	0.9998	0.9992	0.9999	0.7266	0.8362	0.6471	0.989	0.8505	0.6075	0.5803	0.856	0.9735	0.9994	0.9949	0.9976	0.999	0.6712	0.9959	0.9991	0.7103	0.2615	1	0.9985	0.9996	0.9999	0.7892	0.9994	0.958	0.7759	0.1021
FBgn0015371	0.9976	0.9995	0.9988	1e-04	0.9758	0.9449	0.8862	0.7838	0.9891	0.929	0.9998	0.9992	0.9999	0.8834	0.5674	0.8969	0.8421	0.8452	0.8373	0.7053	0.7392	0.9085	0.9994	0.9325	0.9816	0.999	0.42	0.7628	0.9999	0.2193	0.127	1	0.9985	0.9996	0.9999	0.9357	0.9994	0.9794	0.9901	0.075
FBgn0015372	0.9976	0.9995	0.9988	0.4853	0.9689	0.8539	0.5834	0.8424	0.9971	0.6509	0.9998	0.9992	0.9999	0.3912	0.5409	0.6471	0.946	0.947	0.4402	0.7198	0.2215	0.7314	0.9994	0.9984	0.8322	0.999	0.8743	0.9753	0.9991	0.7296	0.4561	1	1	0.9996	0.9999	0.9475	0.9994	0.997	0.8281	0.7712
FBgn0015374	0.9976	0.9995	0.9988	0.1824	0.9584	0.8996	0.209	0.9427	0.9891	0.4044	0.9998	0.9992	0.9999	0.3255	0.64	0.6056	0.8384	0.9125	0.3133	0.7092	0.1009	0.7489	0.9994	0.8818	0.9781	0.999	0.8743	0.6644	0.9991	0.6061	0.2144	1	0.9985	0.9996	0.9999	0.9569	0.9994	0.8833	0.6899	0.8812
FBgn0015376	0.9976	0.9995	0.9988	0.0854	0.981	0.9224	0.7377	0.9348	0.9891	0.8319	0.9998	0.9992	0.9999	0.9762	0.5505	0.8955	0.9407	0.5187	0.8918	0.6047	0.2358	0.8617	0.9994	0.8818	0.9907	0.999	0.1456	0.9836	0.9991	0.666	0.3585	1	0.9985	0.9996	0.9999	0.8934	0.9994	0.862	0.5648	0.0725
FBgn0015379	0.9976	0.9995	0.9988	0.8754	0.9853	0.9165	0.9655	0.8251	0.9891	0.9223	0.9998	0.9992	0.9999	0.648	0.8635	0.8016	0.9602	0.8224	0.3896	0.929	0.9767	0.9897	0.9994	0.9851	0.9698	0.999	0.9173	0.6372	0.9991	0.7325	0.6521	1	0.9985	0.9996	0.9999	0.7275	0.9994	0.9902	0.298	0.1866
FBgn0015380	0.9984	0.9995	0.9988	0.3836	0.502	0.9109	0.9752	0.8993	0.9891	0.9523	0.9998	0.9992	0.9999	0.466	0.9932	0.7494	0.6106	0.0079	0.8068	0.909	0.3106	0.8577	0.9994	0.8828	0.989	0.999	0.4776	0.9779	0.9991	0.9783	0.4529	1	0.9985	0.9996	0.9999	0.8385	0.9994	0.973	0.8306	0.0561
FBgn0015391	0.9976	0.9995	0.9988	0.0302	0.9853	0.7886	0.9701	0.863	0.9891	0.7717	0.9998	0.9992	0.9999	0.992	0.618	0.7476	0.8196	0.7719	0.9138	0.414	0.2213	0.7651	0.9994	0.9462	0.9944	0.999	0.4338	0.8102	0.9991	0.5238	0.2143	1	0.9985	0.9996	0.9999	0.8622	0.9994	0.7959	0.9899	0.0403
FBgn0015393	0.9976	0.9995	0.9988	0.3753	0.9999	0.8996	0.6262	0.8647	0.9891	0.7202	0.9998	0.9992	0.9999	0.2122	0.7096	0.7272	0.856	0.7145	0.4054	0.9164	0.9356	0.6789	0.9994	0.9968	0.9816	0.999	0.7269	0.2296	0.9991	0.3676	0.9481	1	0.9985	0.9996	0.9999	0.748	0.9994	0.8599	0.4189	0.9285
FBgn0015396	0.9976	0.9995	0.9988	0.0075	0.9884	0.895	0.9649	0.8251	0.9891	0.9148	0.9998	0.9992	0.9999	0.9895	0.672	0.9416	0.7465	0.8868	0.87	0.7783	0.1131	0.7835	0.9994	0.9084	0.9907	0.999	0.6181	0.9069	0.9994	0.2075	0.1369	1	0.9985	0.9996	0.9999	0.8391	0.9994	0.9017	0.8531	0.0371
FBgn0015399	0.9976	0.9995	0.9988	0.5823	0.9596	0.9673	0.5473	0.8069	0.9891	0.5086	0.9998	0.9992	0.9999	0.2994	0.6033	0.6471	0.7628	0.6281	0.6247	0.9472	0.9255	0.9956	0.9994	0.9342	0.9839	0.999	0.8434	0.6453	0.9991	0.5882	0.6086	1	0.9985	0.9996	0.9999	0.8169	0.9994	0.8113	0.825	0.1773
FBgn0015400	0.9976	0.9995	0.9988	0.0195	0.9584	0.8806	0.8577	0.8829	0.993	0.9644	0.9998	0.9992	0.9999	0.7626	0.7669	0.788	0.7621	0.6607	0.2463	0.9872	0.9305	0.88	0.9994	0.8521	0.9444	0.999	0.9608	0.7098	0.9991	0.387	0.9316	1	1	0.9996	0.9999	0.7903	0.9994	0.8113	0.5226	0.7201
FBgn0015402	0.9976	0.9995	0.9988	0.011	0.9817	0.9642	0.9997	0.7394	0.9891	0.9772	0.9998	0.9992	0.9999	0.5816	0.5504	0.9391	0.7479	0.6374	0.6238	0.9297	0.355	0.9975	0.9994	0.8903	0.9816	0.999	0.6865	0.6368	0.9991	0.7821	0.6167	1	0.9985	0.9996	0.9999	0.8162	0.9994	0.9623	0.3281	0.1
FBgn0015477	0.9976	0.9999	0.9988	1e-04	0.9589	0.8996	0.6058	0.8477	0.9891	0.9648	0.9998	0.9992	0.9999	0.8203	0.7894	0.9805	0.9174	0.7097	0.8785	0.9179	0.3235	0.9754	0.9994	0.8506	0.9907	0.999	0.6875	0.9988	0.9991	0.3268	0.2232	1	0.9985	0.9996	0.9999	0.7677	0.9994	0.8844	0.796	0.1376
FBgn0015509	0.9976	0.9995	0.9988	0.5397	0.9539	0.9903	0.4908	0.8459	0.993	0.5181	0.9998	0.9992	0.9999	0.2725	0.7566	0.6525	0.7321	0.6574	0.1852	0.4506	0.9226	0.7372	0.9994	0.8335	0.9781	0.999	0.7441	0.9609	0.9991	0.916	0.0818	1	1	0.9996	0.9999	0.864	0.9994	0.9412	0.9704	0.7173
FBgn0015513	0.9976	0.9995	0.9988	0.1122	0.9596	0.938	0.8132	0.9135	0.9891	0.7339	0.9998	0.9992	0.9999	0.9176	0.8978	0.7378	0.8394	0.7539	0.587	0.9304	0.9688	0.9654	0.9994	0.737	0.9816	0.999	0.4184	0.9405	0.9991	0.1219	0.2426	1	0.9985	0.9996	0.9999	0.6297	0.9994	0.9387	0.4725	0.7262
FBgn0015519	0.9976	0.9995	0.9988	0.1339	0.9584	0.9109	0.6483	0.9953	0.9891	0.6177	0.9998	0.9992	0.9999	0.1773	0.8099	0.6471	0.1774	0.231	0.8166	0.9335	0.6943	0.9037	0.9994	0.8866	0.9365	0.999	0.9155	0.4837	0.9991	0.7092	0.9377	1	0.9985	0.9996	0.9999	0.9642	0.9994	0.9889	0.5027	0.4975
FBgn0015520	0.9976	0.9995	0.9988	0.1013	0.981	0.6564	0.8397	0.8313	0.9891	0.7553	0.9998	0.9992	0.9999	0.8544	0.5409	0.678	0.8694	0.7719	0.6471	0.6091	0.1394	0.4495	0.9994	0.9606	0.9816	0.999	0.8106	0.5429	0.9991	0.0102	0.3737	1	0.9985	0.9996	0.9999	0.8328	0.9994	0.9332	0.9142	0.256
FBgn0015521	0.9976	0.9995	0.9988	0.0132	0.9584	0.9681	0.8272	0.8848	0.9891	0.9348	0.9998	0.9992	0.9999	0.6831	0.5929	0.9836	0.9355	0.9241	0.9543	0.2541	0.6653	0.963	0.9994	0.8335	0.8833	0.999	0.9608	0.743	0.9991	0.407	0.0977	1	0.9985	0.9996	0.9999	0.7539	0.9994	0.7017	0.4805	0.6832
FBgn0015522	0.9976	0.9995	0.9988	0.0077	0.9586	0.9514	0.9489	0.9957	0.9891	0.9342	0.9998	0.9992	0.9999	0.9693	0.9861	0.7272	0.9716	0.5112	0.7566	0.4688	0.2621	0.81	0.9994	0.8506	0.9816	0.999	0.8687	0.4637	0.9991	0.3538	0.5076	1	0.9985	0.9996	0.9999	0.8457	0.9994	0.7829	0.6419	0.0867
FBgn0015524	0.9976	0.9999	0.9988	0.7975	0.9584	0.9757	0.3642	0.8069	0.9891	0.6653	0.9998	0.9992	0.9999	0.7743	0.8627	0.8104	0.7996	0.6642	0.6687	0.9918	0.1992	0.7372	0.9994	0.9064	0.9816	0.999	0.6052	0.8171	0.9991	0.2074	0.9316	1	1	0.9996	0.9999	0.9505	0.9994	0.8403	0.9704	0.5769
FBgn0015527	0.9976	0.9995	0.9988	0.3123	0.9469	0.9432	0.6491	0.7153	0.9891	0.5877	0.9998	0.9992	0.9999	0.9587	0.5409	0.8429	0.9431	0.9932	0.7727	0.6241	0.8683	0.6613	0.9994	0.9759	0.9781	0.999	0.8883	0.5776	0.9991	0.4596	0.3965	1	0.9985	0.9996	0.9999	0.783	0.9994	0.2108	0.854	0.2584
FBgn0015541	0.9976	0.9995	0.9988	0.4706	0.9817	0.9641	0.7961	0.8966	0.993	0.7122	0.9998	0.9992	0.9999	0.3771	0.92	0.8616	0.763	0.0013	0.4831	0.5961	0.3503	0.6613	0.9994	0.9173	0.9649	0.999	0.6775	0.9528	0.9991	0.3632	0.8682	1	0.9985	0.9996	0.9999	0.8472	0.9994	0.8203	0.6593	0.2214
FBgn0015544	0.9976	0.9995	0.9988	0.2418	0.959	0.997	0.5723	0.9423	0.9891	0.9672	0.9998	0.9992	0.9999	0.5401	0.7832	0.8764	0.7866	0.9618	0.4212	0.2191	0.1985	0.9078	0.9994	0.8249	0.9781	0.999	0.7612	0.7616	0.9991	0.7515	0.6845	1	0.9985	0.9996	0.9999	0.9995	0.9994	0.934	0.895	0.298
[truncated: 9,247 more rows]
