# Supplementary material for: Effects of Gene Dose, Chromatin, and Network Topology on Expression in Drosophila melanogaster
Source: PLoS Genet. 2016 Sep 6;12(9):e1006295. doi: 10.1371/journal.pgen.1006295 (PMC5012587; doi:10.1371/journal.pgen.1006295)
Supplement: S2 File — Adjusted p values for gene expression in a tab-limited text format. Formated as in S1 File. (ZIP) [file pgen.1006295.s002.zip › Supplemental File 2/Hybrid_Male_adj.pvalues.txt]

ED761_M	ED8185_M	ED1161_M	ED1272_M	ED105_M	ED7762_M	ED125_M	ED7853_M	ED690_M	ED729_M	ED8142_M	ED1202_M	ED8186_M	ED632_M	ED773_M	ED774_M	ED776_M	ED777_M	ED784_M	ED206_M	ED695_M	ED700_M	ED746_M	ED1303_M	ED134_M	ED19_M	ED775_M	ED94_M	ED793_M	ED1200_M	ED1317_M	ED136_M	ED354_M	ED80_M	ED800_M	ED929_M	ED1473_M	ED1315_M	ED1226_M	ED1466_M
FBgn0000008	0.9909	0.9916	0.9996	0.9999	0.9733	0.9383	0.9997	0.9999	0.9999	0.9352	0.9998	0.9996	0.9998	0.5174	0.8898	0.8234	0.9016	0.9494	0.9754	0.9966	0.5	0.9609	0.9491	0.6204	0.6823	0.9988	0.791	0.9998	0.9882	0.9993	0.9993	0.9999	0.9373	0.9999	0.9994	0.2508	0.9975	0.9999	0.8342	0.9985
FBgn0000014	0.9733	0.9963	0.9996	0.9999	0.9422	0.966	0.9997	0.9999	0.9999	0.9826	0.9998	0.9824	0.9998	0.3113	0.9147	0.4466	0.7077	0.9657	0.6651	0.9966	0.8379	0.7973	0.9804	0.9645	0.9785	0.9649	0.8326	0.9998	0.9684	0.9993	0.9993	0.9999	0.2056	0.9999	0.9994	0.951	0.9975	0.9999	0.6887	0.9985
FBgn0000015	0.9417	0.9984	0.9996	0.9999	0.9905	0.9835	0.9997	0.9999	0.9999	0.6434	0.9998	0.9926	0.9998	0.0045	0.9739	0.5085	0.6425	0.9483	0.9244	0.9966	0.6727	0.9331	0.6101	0.9615	0.8542	0.9988	0.7959	0.9998	0.9302	0.9993	0.9993	0.9999	0.9918	0.9999	0.9994	0.958	0.9975	0.9999	0.5529	0.9985
FBgn0000017	0.9417	0.9968	0.9996	0.9999	0.946	0.9771	0.9997	0.9999	0.9999	0.2347	0.9998	0.9939	0.9998	0.1156	0.9119	0.4171	0.1169	0.9483	0.7995	0.9966	0.1316	0.3076	0.4111	0.9276	0.8381	0.9838	0.1441	0.9998	0.9302	0.9993	0.9993	0.9999	0.9865	0.9999	0.9994	0.7007	0.9975	0.9999	0.9959	0.9985
FBgn0000018	0.9989	0.9968	0.9996	0.9999	0.9217	0.9901	0.9997	0.9999	0.9999	0.3172	0.9998	0.9912	0.9998	0.0877	0.9948	0.2164	0.8867	0.9494	0.887	0.9966	0.7621	0.6087	0.4971	0.7517	0.7513	0.9649	0.8168	0.9998	0.9346	0.9993	0.9993	0.9999	0.9416	0.9999	0.9994	0.5756	0.9975	0.9999	0.9294	0.9985
FBgn0000024	0.9618	0.9944	0.9996	0.9999	0.9531	0.8781	0.9997	0.9999	0.9999	0.8759	0.9998	0.9817	0.9998	0	0.9894	0.4887	0.8485	0.9852	0.8805	0.9966	0.993	0.9869	0.8842	0.6868	0.9378	0.8795	0.9898	0.9998	0.9316	0.9993	0.9993	0.9999	0.9808	0.9999	0.9994	0.8721	0.9975	0.9999	0.7232	0.9985
FBgn0000028	0.9417	0.9973	0.9996	0.9999	0.9755	0.9664	0.9997	0.9999	0.9999	0.063	0.9998	0.9939	0.9998	0.0312	0.9092	0.0263	0.2708	0.9483	0.7295	0.9996	0.2401	0.8618	0.5419	0.9188	0.9548	0.9958	0.09	0.9998	0.9898	0.9993	0.9993	0.9999	0.9808	0.9999	0.9994	0.061	0.9975	0.9999	0.995	0.9985
FBgn0000032	0.9659	0.9973	0.9996	0.9999	0.9422	0.5622	0.9997	0.9999	0.9999	0.6828	0.9998	0.9817	0.9998	0.3883	0.9055	0.9657	0.7409	0.991	0.8745	0.9992	0.204	0.957	0.9319	0.8744	0.7215	0.8684	0.2128	0.9998	0.9302	0.9993	0.9993	0.9999	0.9907	0.9999	0.9994	0.9338	0.9975	0.9999	0.925	0.9985
FBgn0000036	0.9737	0.9973	0.9996	0.9999	0.951	0.9468	0.9997	0.9999	0.9999	0.6568	0.9998	0.9817	0.9998	0	0.9906	0.8907	0.8089	0.9909	0.9724	0.9966	0.6586	0.8567	0.9477	0.8779	0.9776	0.9165	0.7925	0.9998	0.9441	0.9993	0.9993	0.9999	0.8511	0.9999	0.9994	0.9246	0.9975	0.9999	0.6051	0.9985
FBgn0000037	0.9417	0.9984	0.9996	0.9999	0.9415	0.8535	0.9997	0.9999	0.9999	0.8186	0.9998	0.9824	0.9998	2e-04	0.9683	0.6691	0.4104	0.9483	0.9252	0.9979	0.5921	0.8806	0.6457	0.9472	0.9981	0.9958	0.2082	0.9998	0.9316	0.9993	0.9993	0.9999	0.9825	0.9999	0.9994	0.9645	0.9975	0.9999	0.9577	0.9985
FBgn0000038	0.9417	0.9973	0.9996	0.9999	0.9217	0.894	0.9997	0.9999	0.9999	0.8905	0.9998	0.9824	0.9998	0	0.9519	0.9795	0.4629	0.9656	0.9979	0.9966	0.6713	0.9281	0.8788	0.9717	0.962	0.9624	0.4189	0.9998	0.9302	0.9993	0.9993	0.9999	0.8409	0.9999	0.9994	0.7061	0.9975	0.9999	0.8993	0.9985
FBgn0000039	0.989	0.9916	0.9996	0.9999	0.9337	0.9473	0.9997	0.9999	0.9999	0.8433	0.9998	0.9911	0.9998	2e-04	0.9948	0.8761	0.9218	0.967	0.9704	0.9966	0.8054	0.92	0.612	0.9941	0.8996	0.9574	0.2862	0.9998	0.9302	0.9993	0.9993	0.9999	0.9995	0.9999	0.9994	0.4409	0.9975	0.9999	0.8243	0.9985
FBgn0000042	0.9442	0.9968	0.9996	0.9999	0.9868	0.8196	0.9997	0.9999	0.9999	0.9105	0.9998	0.9817	0.9998	0.4212	0.9118	0.0343	0.1562	0.9766	0.9261	0.9966	0.5223	0.331	0.5386	0.7281	0.7058	0.9333	0.4234	0.9998	0.9302	0.9993	0.9993	0.9999	0.9131	0.9999	0.9995	0.8794	0.9975	0.9999	0.9107	0.9985
FBgn0000043	0.9132	0.8893	0.9996	0.9999	0.951	0.9473	0.9997	0.9999	0.9999	0.6202	0.9998	0.9824	0.9998	0	0.9083	0.9949	0.9873	0.9483	0.9977	0.9966	0.209	0.8666	0.8512	0.6454	0.8929	0.9958	0.4157	0.9998	0.9441	0.9993	0.9993	0.9999	0.8966	0.9999	0.9994	0.8745	0.9975	0.9999	0.9767	0.9985
FBgn0000044	0.9672	0.64	0.9996	0.9999	0.9422	0.0758	0.9997	0.9999	0.9999	0.8905	0.9998	0.991	0.9998	0.795	0.8898	0.1846	0.6688	0.9494	0.7497	0.9979	0.3751	0.8666	0.9098	0.6765	0.7475	0.8876	0.8663	0.9998	0.9339	0.9993	0.9993	0.9999	0.9995	0.9999	0.9994	0.3615	0.9975	0.9999	0.4111	0.9985
FBgn0000045	0.9417	0.3997	0.9996	0.9999	0.9642	0.4005	0.9997	0.9999	0.9999	0.8757	0.9998	0.9824	0.9998	0.5102	0.8898	0.8214	0.8116	0.9766	0.9473	0.9966	0.8722	0.7668	0.9733	0.838	0.518	0.8419	0.3616	0.9998	0.9302	0.9993	0.9993	0.9999	0.3644	0.9999	0.9994	0.7508	0.9975	0.9999	0.5369	0.9985
FBgn0000046	0.9417	0.8776	0.9996	0.9999	0.9337	0.2255	0.9997	0.9999	0.9999	0.7561	0.9998	0.9939	0.9998	0.6125	0.8898	0.9543	0.7325	0.9656	0.8152	0.9966	0.6356	0.9812	0.8613	0.7401	0.8748	0.8684	0.8837	0.9998	0.9482	0.9993	0.9993	0.9999	0.8521	0.9999	0.9994	0.8197	0.9975	0.9999	0.3808	0.9985
FBgn0000047	0.9417	0.8364	0.9996	0.9999	0.956	0.285	0.9997	0.9999	0.9999	0.7445	0.9998	0.9939	0.9998	0.0134	0.9211	0.8689	0.9789	0.9483	0.9887	0.9966	0.6458	0.6979	0.8339	0.6891	0.6057	0.9711	0.4653	0.9998	0.9302	0.9993	0.9993	0.9999	0.6796	0.9999	0.9994	0.8772	0.9975	0.9999	0.9868	0.9985
FBgn0000052	0.9978	0.8411	0.9996	0.9999	0.9865	0.9399	0.9997	0.9999	0.0354	0.3331	0.9998	0.9817	0.9998	0.253	0.9731	0.5564	0.5566	0.9914	0.8779	0.9966	0.519	0.7236	0.6613	0.96	0.9286	0.8684	0.2961	0.9998	0.9916	0.9993	0.9993	0.6293	0.8645	0.9999	0.9994	0.4711	0.9975	0.9999	0.303	0.9985
FBgn0000053	0.9659	0.9726	0.9996	0.9999	0.9922	0.9338	0.9997	0.9999	0.9999	0.5281	0.9998	0.9817	0.9998	0.3401	0.9173	0.7692	0.9149	0.9494	0.9286	0.9966	0.6387	0.8576	0.7433	0.9755	0.8925	0.9333	0.1499	0.9998	0.9753	0.9993	0.9993	0.9999	0.3064	0.9999	0.9994	0.3397	0.9975	0.9999	0.0727	0.9985
FBgn0000054	0.9417	0.9451	0.9996	0.9999	0.9448	0.9488	0.9997	0.9999	0.9999	0.3116	0.9998	0.9817	0.9998	0.3433	0.9575	0.2611	0.2153	0.9483	0.9774	0.9979	0.4477	0.7236	0.4415	0.6652	0.8601	0.9534	0.5198	0.9998	0.9712	0.9993	0.9993	0.9999	0.6846	0.9999	0.9994	0.6047	0.9975	0.9999	0.8857	0.9985
FBgn0000055	0.9417	0.9039	0.9996	0.9999	0.951	0.9361	0.9997	0.9999	0.9999	0.9878	0.9998	0.9824	0.9998	0.7596	0.9537	0.6853	0.5315	0.9483	0.9135	0.1513	0.6874	0.9887	0.9844	0.7679	0.876	0.5126	0.9767	0.9998	0.9302	0.9993	0.9993	0.9999	0.5282	0.9999	0.9994	0.4811	0.4272	0.9999	0.6883	0.9985
FBgn0000057	0.9618	0.995	0.9996	0.9999	0.9922	0.9532	0.9997	0.9999	0.9999	0.0185	0.9998	0.9919	0.9998	0.9235	0.9677	0.0706	0.3276	0.9632	0.9402	0.9966	0.1646	0.523	0.4473	0.8012	0.9586	0.9058	0.1006	0.9998	0.9611	0.9993	0.9993	0.9999	0.8803	0.9999	0.9994	0.6612	0.9975	0.9999	0.8601	0.9985
FBgn0000061	0.9811	0.9944	0.9996	0.9999	0.9755	0.8196	0.9997	0.9999	0.9999	0.6136	0.9998	0.9914	0.9998	0.5025	0.9894	0.9965	0.3687	0.9483	0.9339	0.9966	0.4705	0.8364	0.8221	0.7545	0.9375	0.9924	0.7527	0.9998	0.9302	0.9993	0.9993	0.9999	0.9274	0.9999	0.9994	0.6466	0.9975	0.9999	0.9306	0.9985
FBgn0000063	0.9995	0.9984	0.9996	0.9999	0.9415	0.8483	0.9997	0.9999	0.9999	0.8334	0.9998	0.9817	0.9998	0.5967	0.9538	0.5178	0.9344	0.9494	0.9661	0.9986	0.5887	0.8241	0.9663	0.7478	0.6461	0.959	0.965	0.9998	0.9302	0.9993	0.9993	0.9999	0.8267	0.9999	0.9994	0.4302	0.9975	0.9999	0.8631	0.9985
FBgn0000064	0.9733	0.9968	0.9996	0.9999	0.942	0.982	0.9997	0.9999	0.9999	0.0844	0.9998	0.9824	0.9998	0	0.9173	0.7601	0.5569	0.9767	0.9774	0.9966	0.4654	0.9647	0.3936	0.7654	0.9406	0.9333	0.2311	0.9998	0.9354	0.9993	0.9993	0.9999	0.9276	0.9999	0.9994	0.2562	0.9975	0.9999	0.9261	0.9985
FBgn0000075	0.9939	0.9571	0.9996	0.9999	0.9542	0.8095	0.9997	0.9999	0.9999	0.6677	0.9998	0.9817	0.9998	0.282	0.8898	0.8767	0.6927	0.9632	0.8689	0.9996	0.7459	0.8439	0.6919	0.7543	0.9989	0.9165	0.3377	0.9998	0.9972	0.9993	0.9993	0.9999	0.983	0.9999	0.9994	0.2132	0.9975	0.9999	0.3246	0.9985
FBgn0000077	0.9991	0.8643	0.9996	0.9999	0.951	0.9696	0.9997	0.9999	0.9999	0.8124	0.9998	0.9817	0.9998	0.1732	0.8898	0.3999	0.9281	0.9766	0.8837	0.9966	0.4296	0.5638	0.8739	0.7715	0.9802	0.9924	0.9755	0.9998	0.9882	0.9993	0.9993	0.9999	0.991	0.9999	0.9994	0.6721	0.9975	0.9999	0.7715	0.9985
FBgn0000078	0.9417	0.9984	0.9996	0.9999	0.9109	0.9916	0.9997	0.9999	0.9999	0.5606	0.9998	0.9824	0.9998	0.0625	0.9139	0.8375	0.6272	0.9494	0.1264	0.9966	0.9575	0.6092	0.7516	0.7579	0.9144	0.9669	0.8873	0.9998	0.9302	0.9993	0.9993	0.9999	0.8557	0.9999	0.9994	0.9188	0.9975	0.9999	0.9525	0.9985
FBgn0000079	0.9417	0.9973	0.9996	0.9999	0.9154	0.9877	0.9997	0.9999	0.9999	0.498	0.9998	0.9824	0.9998	0.0409	0.9229	0.8497	0.5473	0.9483	0.2479	0.9966	0.8974	0.6431	0.7731	0.7085	0.9529	0.9333	0.9857	0.9998	0.9302	0.9993	0.9993	0.9999	0.8569	0.9999	0.9994	0.8935	0.9975	0.9999	0.9076	0.9985
FBgn0000083	0.9303	0.8326	0.9996	0.9999	0.942	0.921	0.9997	0.9999	0.9999	0.3467	0.9998	0.9824	0.9998	0.0013	0.8898	0.1765	0.7198	0.991	0.7892	0.9991	0.7968	0.8131	0.8036	0.6652	0.8799	0.9887	0.4476	0.9998	0.9567	0.9993	0.9993	0.9999	0.8557	0.9999	0.9994	0.1203	0.9975	0.9999	0.9978	0.9985
FBgn0000084	0.9417	0.457	0.9996	0.9999	0.9852	0.7886	0.9997	0.9999	0.9999	0.8498	0.9998	0.9817	0.9998	0.0014	0.9173	0.8032	0.3515	0.9606	0.8786	0.9966	0.8974	0.9513	0.5843	0.7573	0.7964	0.9	0.4568	0.9998	0.9302	0.9993	0.9993	0.9999	0.6962	0.9999	0.9994	0.1482	0.9975	0.9999	0.8791	0.9985
FBgn0000092	0.9909	0.9916	0.9996	0.9999	0.9448	0.9361	0.9997	0.9999	0.9999	0.8635	0.9998	0.9817	0.9998	0.006	0.9896	0.8312	0.8824	0.9632	0.7858	0.9966	0.8685	0.9128	0.9675	0.3029	0.611	0.9729	0.6001	0.9998	0.6899	0.9993	0.9993	0.9999	0.9321	0.9999	0.9994	0.2517	0.9975	0.9999	0.6638	0.9985
FBgn0000094	0.9707	0.7938	0.9996	0.9999	0.9422	0.9243	0.9997	0.9999	0.9999	0.3246	0.9998	0.9817	0.9998	0.1355	0.9191	0.4159	0.3667	0.9547	0.8251	0.9986	0.4296	0.6092	0.5855	0.7062	0.9944	0.9649	0.2713	0.9998	0.9302	0.9993	0.9993	0.9999	0.8902	0.9999	0.9994	0.3508	0.9975	0.9999	0.9947	0.9985
FBgn0000097	0.9551	0.9916	0.9996	0.9999	0.9558	0.2145	0.8859	0.9999	0.9999	0.4176	0.9998	0.9939	0.9998	0.0213	0.9314	0.8049	0.8238	0.9494	0.9682	0.9966	0.8655	0.8922	0.7243	0.6652	0.9944	0.8684	0.8429	0.9998	0.9599	0.9993	0.9993	0.9999	0.9951	0.9999	0.9994	0.7026	0.9975	0.9999	0.5437	0.9985
FBgn0000099	0.9574	0.8315	0.9996	0.9999	0.9642	0.8094	0.9997	0.9999	0.9999	0.1392	0.9998	0.9911	0.9998	0.9601	0.8898	0.4877	0.4516	0.9483	0.9226	0.9966	0.9693	0.7593	0.5884	0.9278	0.8924	0.9165	0.1514	0.9998	0.9641	0.9993	0.9993	0.9999	0.9987	0.9999	0.9994	0.5879	0.9975	0.9999	0.9626	0.9985
FBgn0000100	0.9764	0.9973	0.9996	0.9999	0.9415	0.9955	0.9997	0.9999	0.9999	0.3426	0.9998	0.9911	0.9998	3e-04	0.9081	0.1926	0.3356	0.9646	0.9037	0.9991	0.6091	0.9891	0.6408	0.6099	0.9789	0.9395	0.1322	0.9998	0.9567	0.9993	0.9993	0.9999	0.9932	0.9999	0.9994	0.1085	0.9975	0.9999	0.9634	0.9985
FBgn0000108	0.9417	0.9973	0.9996	0.9999	0.9337	0.9351	0.9997	0.9999	0.9999	0.9031	0.9998	0.9939	0.9998	0	0.9911	0.9325	0.3926	0.9494	0.9884	0.9966	0.851	0.9381	0.7994	0.8865	0.9821	0.9165	0.597	0.9998	0.9302	0.9993	0.9993	0.9999	0.8992	0.9999	0.9994	0.984	0.9975	0.9999	0.9258	0.9985
FBgn0000109	0.9932	0.9571	0.9996	0.9999	0.951	0.9321	0.9997	0.9999	0.9999	0.7522	0.9998	0.9824	0.9998	0.0257	0.9555	0.7616	0.9355	0.9646	0.978	0.9966	0.5219	0.5818	0.9369	0.6515	0.8907	0.8684	0.6612	0.9998	0.9302	0.9993	0.9993	0.9999	0.1517	0.9999	0.9994	0.6939	0.9975	0.9999	0.6474	0.9985
FBgn0000114	0.1678	0.9984	0.9996	0.9999	0.9896	0.921	0.9997	0.9999	0.9999	0.5116	0.9998	0.9824	0.9998	0.823	0.9119	0.3104	0.754	0.9826	0.7276	0.9966	0.9888	0.9914	0.9608	0.7457	0.9357	0.9914	0.0328	0.9998	0.9655	0.9993	0.9993	0.9999	0.8407	0.9999	0.9994	7e-04	0.9975	0.9999	0.9294	0.9985
FBgn0000115	0.9659	0.9973	0.9996	0.9999	0.9931	0.8282	0.9997	0.9999	0.9999	0.2164	0.9998	0.9817	0.9998	0.1118	0.9739	0.8419	0.7414	0.9483	0.8601	0.9979	0.4985	0.2813	0.5714	0.9554	0.6872	0.9899	0.8484	0.9998	0.9701	0.9993	0.9993	0.9999	0.8902	0.9999	0.9994	0.5533	0.9975	0.9999	0.7213	0.9985
FBgn0000116	0.9099	0.5915	0.9996	0.9999	0.9745	0.8603	0.9997	0.9999	0.9999	0.8554	0.9998	0.9824	0.9998	0.0257	0.8898	0.8377	0.7794	0.9494	0.7511	0.9966	0.6628	0.7243	0.6411	0.6813	0.7569	0.6489	0.2359	0.9998	0.9302	0.9993	0.9993	0.9999	0.7641	0.9999	0.9994	0.5996	0.9975	0.9999	0.5467	0.9985
FBgn0000117	0.9985	0.9197	0.9996	0.9999	0.9558	0.9854	0.9997	0.9999	0.9999	0.8898	0.9998	0.9846	0.9998	0.9113	0.9147	0.9049	0.3984	0.9975	0.7693	0.9966	0.3519	0.2831	0.5034	0.7697	0.7436	0.9321	0.9803	0.9998	0.94	0.9993	0.9993	0.9999	0.9748	0.9999	0.9994	0.7646	0.9975	0.9999	0.9107	0.9985
FBgn0000119	0.9611	0.9968	0.9996	0.9999	0.983	0.7379	0.9997	0.9999	0.9999	0.3029	0.9998	0.9939	0.9998	3e-04	0.9752	0.7686	0.2906	0.9991	0.9755	0.9966	0.4368	0.7007	0.6133	0.9717	0.8924	0.9988	0.4985	0.9998	0.9302	0.9993	0.9993	0.9999	0.9188	0.9999	0.9994	0.9321	0.9975	0.9999	0.9606	0.9985
FBgn0000120	0.9553	0.9944	0.9996	0.9999	0.7466	0.9632	0.9997	0.9999	0.9999	0.2766	0.9998	0.9824	0.9998	0.1452	0.9055	0.0174	0.9365	0.9494	0.7379	0.9991	0.9263	0.6882	0.8928	0.6154	0.8507	0.9202	0.7429	0.9998	0.9302	0.9993	0.9993	0.9999	0.8803	0.9999	0.9994	0.9859	0.9975	0.9999	0.9752	0.9985
FBgn0000121	0.9569	0.9968	0.9996	0.9999	0.8948	0.9383	0.9997	0.9999	0.9999	0.1936	0.9998	0.9817	0.9998	0.5221	0.8898	0.0107	0.878	0.9483	0.6477	0.9997	0.9958	0.6329	0.9578	0.6611	0.803	0.9165	0.5895	0.9998	0.9302	0.9993	0.9993	0.9999	0.8902	0.9999	0.9994	0.9612	0.9975	0.9999	0.8599	0.9985
FBgn0000139	0.9639	0.332	0.9996	0.9999	0.9642	0.9664	0.9997	0.9999	0.9999	0.4502	0.9998	0.9817	0.9998	0.251	0.9119	0.3818	0.6905	0.9938	0.8177	0.9966	0.225	0.6649	0.8832	0.9718	0.9769	0.9914	0.4496	0.9998	0.9655	0.9993	0.9993	0.9999	0.9217	0.9999	0.9994	0.6874	0.9975	0.9999	0.7772	0.9985
FBgn0000140	0.989	0.9984	0.9996	0.9999	0.9217	0.9123	0.9997	0.9999	0.9999	0.7496	0.9998	0.9817	0.9998	0.0598	0.9738	0.5127	0.7393	0.9766	0.9637	0.9966	0.3877	0.9759	0.9304	0.8555	0.5746	0.9866	0.9317	0.9998	0.9302	0.9993	0.9993	0.9999	1	0.9999	0.9994	0.2773	0.9975	0.9999	0.8226	0.9985
FBgn0000146	0.9553	0.8449	0.9996	0.9999	0.9558	0.8595	0.9997	0.9999	0.9999	0.9297	0.9998	0.9817	0.9998	0.8402	0.9692	0.85	0.8967	0.9935	0.9372	0.9966	0.6139	0.61	0.7239	0.9159	0.9726	0.9741	0.5688	0.9998	0.9302	0.9993	0.9993	0.9999	0.8645	0.9999	0.9994	0.003	0.9975	0.9999	0.9773	0.9985
FBgn0000147	0.9417	0.9977	0.9996	0.9999	0.9604	0.4085	0.9997	0.9999	0.9999	0.8324	0.9998	0.9869	0.9998	0.2972	0.9683	0.6894	0.8557	0.9579	0.7316	0.9966	0.6999	0.829	0.8267	0.6204	0.4559	0.9976	0.8018	0.9998	0.9302	0.9993	0.9993	0.9999	0.9116	0.9999	0.9994	0.3776	0.9975	0.9999	0.9958	0.9985
FBgn0000150	0.9417	0.9984	0.9996	0.9999	0.9454	0.8725	0.9997	0.9999	0.9999	0.498	0.9998	0.9939	0.9998	0	0.8898	0.8891	0.4443	0.9494	0.8233	0.9996	0.6999	0.8574	0.6953	0.9204	0.8827	0.8684	0.2131	0.9998	0.9302	0.9993	0.9996	0.9999	0.9468	0.9999	0.9994	0.2276	0.9975	0.9999	0.9294	0.9985
FBgn0000152	0.9417	0.9944	0.9996	0.9999	0.994	0.8282	0.9997	0.9999	0.9999	0.196	0.9998	0.9817	0.9998	0.6913	0.9816	0.9575	0.252	0.9841	0.8029	0.9966	0.9525	0.5931	0.9577	0.7499	0.9674	0.9158	0.7818	0.9998	0.9984	0.9993	0.9993	0.9999	0.8902	0.9999	0.9994	0.6635	0.9975	0.9999	0.9029	0.9985
FBgn0000153	0.9417	0.9968	0.9996	0.9999	0.9831	0.935	0.9997	0.9999	0.9999	0.5894	0.9998	0.9824	0.9998	9e-04	0.9342	0.9537	0.9343	0.9579	0.8601	0.9966	0.8085	0.9297	0.8411	0.7743	0.6925	0.959	0.1208	0.9998	0.9302	0.9993	0.9993	0.9999	0.5674	0.9999	0.9994	0.5412	0.9975	0.9999	0.8461	0.9985
FBgn0000157	0.9614	0.9916	0.9996	0.9999	0.9089	0.9792	0.9997	0.9999	0.9999	0.772	0.9998	0.9817	0.9998	0.0425	0.9972	0.7504	0.5707	0.9483	0.8805	0.9966	0.5949	0.9609	0.8497	0.831	0.9339	0.7404	0.9277	0.9998	0.9302	0.9993	0.9993	0.9999	0.6962	0.9999	0.9994	0.6482	0.9975	0.9999	0.8104	0.9985
FBgn0000158	0.9417	0.9944	0.9996	0.9999	0.9519	0.8837	0.9997	0.9999	0.9999	0.9772	0.9998	0.9824	0.9998	0.5749	0.957	0.161	0.9087	0.9483	0.9011	0.9979	0.6266	0.6297	0.843	0.9276	0.8447	0.9958	0.6191	0.9998	0.9576	0.9993	0.9993	0.9999	0.9313	0.9999	0.9994	0.0991	0.9975	0.9999	0.9391	0.9985
FBgn0000163	0.9972	0.9984	0.9996	0.9999	0.9745	0.9602	0.9433	0.9999	0.9276	0.8173	0.9998	0.9817	0.9998	0.559	0.9055	0.5797	0.3931	0.9483	0.9681	0.9966	0.2974	0.2714	0.8276	0.6333	0.7964	0.9574	0.0293	0.9998	0.9431	0.9993	0.9993	0.9999	0.9811	0.9999	0.9994	0.9633	0.9975	0.9999	0.8727	0.9985
FBgn0000166	0.9932	0.9968	0.9996	0.9999	0.9558	0.881	0.9997	0.9999	0.9999	0.9332	0.9998	0.9817	0.9998	0.8338	0.8898	0.9244	0.1303	0.9483	0.9662	0.9966	0.7887	0.7731	0.9485	0.8166	0.794	0.9852	0.8732	0.9998	0.9982	0.9993	0.9993	0.498	0.065	0.9999	0.9994	0.0567	0.9975	0.9999	0.8895	0.9985
FBgn0000173	0.9417	0.995	0.9996	0.9999	0.951	0.8094	0.9997	0.9999	0.9999	0.9739	0.9998	0.9817	0.9998	0.6949	0.9745	0.2476	0.2631	0.8791	0.8892	0.9979	0.4011	0.3993	0.9418	0.8922	0.8287	0.9984	0.6085	0.9998	0.9882	0.9993	0.9993	0.9999	0.5178	0.9999	0.9994	0.9304	0.9975	0.9999	0.9166	0.9985
FBgn0000179	0.9553	0.9973	0.9996	0.9999	0.8835	0.966	0.9997	0.9999	0.9999	0.9191	0.9998	0.9938	0.9998	0.0013	0.9314	0.9154	0.2947	0.9494	0.9662	0.9966	0.7402	0.9801	0.853	0.8922	0.8716	0.8684	0.5414	0.9998	0.9655	0.9993	0.9993	0.9999	0.9426	0.9999	0.9994	0.8081	0.9975	0.9999	0.5153	0.9985
FBgn0000180	0.9417	0.9968	0.9996	0.9999	0.951	0.8327	0.9997	0.9999	0.9999	0.8092	0.9998	0.9824	0.9998	3e-04	0.9738	0.8977	0.645	0.9991	0.9694	0.9979	0.9329	0.872	0.8584	0.5961	0.9881	0.9307	0.6407	0.9998	0.9354	0.9993	0.9993	0.9999	0.9808	0.9999	0.9994	0.9163	0.9975	0.9999	0.7893	0.9985
FBgn0000181	0.9574	0.9973	0.9996	0.9999	0.9642	0.9645	0.9997	0.9999	0.9999	0.9354	0.9998	0.9817	0.9998	1e-04	0.9497	0.5793	0.9115	0.9547	0.8107	0.9979	0.8424	0.881	0.9157	0.6891	0.7354	0.9099	0.7535	0.9998	0.9988	0.9993	0.9993	0.9999	0.8557	0.9999	0.9994	0.2252	0.9975	0.9999	0.7432	0.9985
FBgn0000182	0.9614	0.6386	0.9996	0.9999	0.9457	0.848	0.9997	0.9999	0.9999	0.4277	0.9998	0.9817	0.9998	0.7268	0.8898	0.9464	0.5566	0.9483	0.9396	0.9966	0.515	0.7132	0.7882	0.5846	0.7784	0.9165	0.4143	0.9998	0.9302	0.9993	0.9993	0.9999	1	0.9999	0.9994	0.6404	0.9975	0.9999	0.8758	0.9985
FBgn0000183	0.9417	0.9916	0.0066	0.9999	0.9422	0.9494	0.9997	0.9999	0.9999	0.9892	0.9998	0.9919	0.9998	0.0456	0.9081	0.957	0.4303	0.9483	0.8233	0.9966	0.8411	0.8338	0.5105	0.9941	0.9944	0.9924	0.229	0.9998	0.9953	0.9993	0.9993	0.9999	0.9995	0.9999	0.9994	0.7847	0.9975	0.9999	0.8201	0.9985
FBgn0000206	0.9417	0.9973	0.9996	0.9999	0.6742	0.952	0.9997	0.9999	0.9999	0.836	0.9998	0.9817	0.9998	0.1983	0.9422	0.5363	0.4608	0.992	0.7877	0.9966	0.5235	0.9887	0.6118	0.6522	0.8905	0.9574	0.7235	0.9998	0.9302	0.9993	0.9993	0.9999	0.9808	0.9999	0.9994	0.6958	0.9975	0.9999	0.9203	0.9985
FBgn0000210	0.9569	0.9633	0.9996	0.9999	0.9737	0.7668	0.9997	0.9999	0.9999	0.5603	0.9998	0.9824	0.9998	0.0028	0.9081	0.568	0.2077	0.9494	0.8837	0.9966	0.6564	0.7253	0.7711	0.901	0.9122	0.9699	0.1908	0.9998	0.9758	0.9993	0.9993	0.9999	0.932	0.9999	0.9994	0.9109	0.9975	0.9999	0.6962	0.9985
FBgn0000212	0.9417	0.9944	0.9996	0.9999	0.9415	0.8475	0.9997	0.9999	0.9999	0.4745	0.9998	0.9919	0.9998	0.0085	0.9858	0.4827	0.095	0.9483	0.8754	0.9996	0.3581	0.6364	0.4079	0.8999	0.8058	0.9958	0.1573	0.9998	0.9302	0.9993	0.9993	0.9999	0.9793	0.9999	0.9994	0.8105	0.9975	0.9999	0.9998	0.9985
FBgn0000221	0.989	0.9973	0.9996	0.9999	0.9109	0.4829	0.9997	0.9999	0.9999	0.9709	0.9998	0.9912	0.9998	0.9982	0.9875	0.7895	0.9581	0.9689	0.9456	0.9966	0.6608	0.997	0.8127	0.9385	0.8605	0.9333	0.9947	0.9998	0.9813	0.9993	0.9993	0.9999	0.0241	0.9999	0.9994	0.8642	0.9975	0.9999	0.7212	0.9985
FBgn0000228	0.9659	0.9973	0.9996	0.9999	0.9831	0.9468	0.9997	0.9999	0.9999	0.7727	0.9998	0.9957	0.9998	0.3073	0.8898	0.2769	0.7878	0.9494	0.9296	0.9966	0.515	0.9186	0.6983	0.6204	0.9841	0.8684	0.7568	0.9998	0.9735	0.9993	0.9993	0.9999	0.6467	0.9999	0.9994	0.6457	0.9975	0.9999	0.6057	0.9985
FBgn0000229	0.9457	0.9944	0.9996	0.9999	0.9685	0.9932	0.9997	0.9999	0.9999	6e-04	0.9998	0.9824	0.9998	0.9408	0.9428	0.3494	0.7578	0.9106	0.7511	0.9966	0.5358	0.9647	0.9846	0.8096	0.7525	0.9846	0.4025	0.9998	0.9567	0.9993	0.9993	0.9999	0.9748	0.9999	0.9994	0.6521	0.9975	0.9999	0.9294	0.9985
FBgn0000233	0.9417	0.9973	0.9996	0.9999	0.9745	0.6386	0.9997	0.9999	0.9999	0.7084	0.9998	0.9939	0.9998	0.5443	0.9759	0.4893	0.4686	0.9494	0.8673	0.9966	0.9014	0.5067	0.9318	0.8548	0.9306	0.9504	0.2835	0.9998	0.972	0.9993	0.9993	0.9999	0.9292	0.9999	0.9994	0.9456	0.9975	0.9999	0.9073	0.9985
FBgn0000239	0.9921	0.9973	0.9996	0.9999	0.9726	0.8495	0.9997	0.9999	0.9999	0.9625	0.9998	0.9914	0.9998	0.0752	0.9745	0.2837	0.283	0.9553	0.9785	0.9966	0.9832	0.7682	0.7441	0.6724	0.9007	0.9988	0.0344	0.9998	0.9927	0.9993	1	0.9999	0.877	0.9999	0.9994	0.9952	0.9975	0.9999	0.8599	0.9985
FBgn0000241	0.9417	0.9961	0.9996	0.9999	0.9422	0.9243	0.9997	0.9999	0.9999	0.7397	0.9998	0.9817	0.9998	0.0547	0.9302	0.9736	0.3652	0.9632	0.9163	0.9966	0.8024	0.92	0.8821	0.6857	0.9852	0.9865	0.8677	0.9998	0.9302	0.9993	0.9993	0.9999	0.9918	0.9999	0.9994	0.3749	0.9975	0.9999	0.5443	0.9985
FBgn0000244	0.9457	0.9979	0.9996	0.9999	0.9454	0.8248	0.9997	0.9999	0.9999	0.6796	0.9998	0.9824	0.9998	0.3325	0.9119	0.6965	0.3459	0.914	0.9999	0.9966	0.519	0.7303	0.6313	0.8054	0.7964	0.9965	0.3297	0.9998	0.9619	0.9993	0.9993	0.9999	0.9931	0.9999	0.9994	0.5482	0.9975	0.9999	0.642	0.9985
FBgn0000246	0.989	0.9866	0.9996	0.9999	0.9964	0.9507	0.9997	0.9999	0.9999	0.9436	0.9998	0.9931	0.9998	0.929	0.9738	0.9409	0.1492	0.991	0.8341	0.9996	0.4588	0.7325	0.7461	0.8999	0.8865	0.9998	0.7501	0.9998	0.9354	0.9993	0.9993	0.9999	0.806	0.9999	0.9994	0.338	0.9975	0.9999	0.9886	0.9985
FBgn0000247	0.9909	0.9973	0.9996	0.9999	0.9765	0.8095	0.9997	0.9999	0.9999	0.665	0.9998	0.9824	0.9998	0.1996	0.9894	0.7476	0.5361	0.9632	0.686	0.9966	0.2775	0.8083	0.5789	0.7616	0.9143	0.9988	0.9786	0.9998	0.9952	0.9993	0.9993	0.9999	0.7582	0.9999	0.9994	0.5746	0.9975	0.9999	0.8914	0.9985
FBgn0000250	0.9932	0.0991	0.9996	0.9999	0.9852	0.8155	0.9997	0.9999	0.9999	0.7461	0.9998	0.9817	0.9998	0.9356	0.9683	0.5082	0.8091	0.9635	0.8908	0.9991	0.9902	0.9893	0.9471	0.6515	0.9672	0.9846	0.7507	0.9998	0.9346	0.9993	0.9993	0.9999	0.9931	0.9999	0.9994	0.3049	0.9975	0.9999	0.5103	0.9985
FBgn0000251	0.9611	0.6386	0.9996	0.9999	0.994	0.9494	0.9997	0.9999	0.9999	0.4044	0.9998	0.9817	0.9998	0.0101	0.9191	0.9806	0.2708	0.8859	0.9488	0.9966	0.897	0.8821	0.8786	0.9958	0.9194	0.9729	0.3846	0.9998	0.9302	0.9993	0.9993	0.9999	0.9115	0.9999	0.9994	0.9756	0.9975	0.9999	0.6946	0.9985
FBgn0000253	0.8664	0.7972	0.9996	0.9999	0.9217	0.9656	0.9997	0.9999	0.9999	0.8375	0.9998	0.9824	0.9998	9e-04	0.977	0.8958	0.2089	0.9483	0.9754	0.9966	0.8443	0.9645	0.8895	0.7174	0.8998	0.8419	0.9462	0.9998	0.9619	0.9993	0.9999	0.9999	0.2074	0.9999	0.9994	0.4652	0.9975	0.9999	0.8229	0.9985
FBgn0000256	0.9932	0.9944	0.9996	0.9999	0.9931	0.8947	0.9997	0.9999	0.9999	0.9768	0.9998	0.9817	0.9998	0.883	0.9752	0.2225	0.9918	0.9494	0.9355	0.9991	0.7632	0.9379	0.9788	0.6333	0.9357	0.9958	0.6371	0.9998	0.9346	0.9993	0.9993	0.9999	0.8992	0.9999	0.9994	0	0.9975	0.9999	0.9203	0.9985
FBgn0000257	0.9685	0.5705	0.9996	0.9999	0.9415	0.8964	0.9997	0.9999	0.9822	0.888	0.9998	0.9926	0.9998	0.3798	0.9081	0.6758	0.8823	0.9483	0.9442	0.9979	0.9562	0.5427	0.6699	0.9814	0.8682	0.9332	0.8868	0.9998	0.9354	0.9993	0.9993	0.9999	1	0.9999	0.9994	0.1545	0.9975	0.9999	0.8212	0.9985
FBgn0000259	0.9417	0.8315	0.9996	0.9999	0.951	0.8926	0.9997	0.9999	0.9999	0.7366	0.9998	0.9824	0.9998	0.0122	0.8898	0.8495	0.2199	0.9483	0.8065	0.9966	0.6537	0.803	0.6449	0.996	0.9798	0.8684	0.2349	0.9998	0.9302	0.9993	0.9993	0.9999	0.8902	0.9999	0.9994	0.7464	0.9975	0.9999	0.9306	0.9985
FBgn0000261	0.9417	0.9973	0.9996	0.9999	0.9558	0.8483	0.9997	0.9999	0.9999	0.9636	0.9998	0.9817	0.9998	0.7431	0.8898	0.0596	0.6724	0.9871	0.8545	0.9966	0.6616	0.4855	0.6116	0.5846	0.912	0.9988	0.16	0.9998	0.9576	0.9993	0.9993	0.9999	1	0.9999	0.9994	0.0848	0.9975	0.9999	0.7776	0.9985
FBgn0000273	0.9417	0.9576	0.9996	0.9999	0.9415	0.9665	0.9997	0.9999	0.0066	0.874	0.9998	0.9846	0.9998	0.0015	0.9405	0.955	0.1498	0.9483	0.9759	0.9966	0.8869	0.6297	0.9861	0.7581	0.9108	0.8884	0.4839	0.9998	0.9782	0.9993	0.9993	0.9999	0.9707	0.9999	0.9994	0.9337	0.9975	0.9999	0.3088	0.9985
FBgn0000274	0.9939	0.9944	0.9996	0.9999	0.984	0.9305	0.9997	0.9999	0.9999	0.7153	0.9998	0.9817	0.9998	0.983	0.9119	0.9794	0.7523	0.9822	0.8931	0.9979	0.8371	0.8099	0.8602	0.6227	0.7877	0.9838	0.9927	0.9998	0.9316	0.9993	0.9993	0.9999	0.9808	0.9999	0.9994	1e-04	0.9975	0.9999	0.8034	0.9985
FBgn0000276	0.9909	1e-04	0.9996	0.9999	0.9457	0.8908	0.9997	0.9999	0.9999	0.7038	0.9998	0.9926	0.9998	0.7412	0.9173	0.5133	0.7391	0.9891	0.9095	0.9966	0.4913	0.8142	0.7157	0.9496	0.8643	0.9838	0.2936	0.9998	0.9972	0.9993	0.9993	0.9999	0.9808	0.9999	0.9994	0.8306	0.9975	0.9999	0.9855	0.9985
FBgn0000277	0.9728	0	0.9996	0.9999	0.8449	0.8095	0.9997	0.9999	0.9999	0.6232	0.9998	0.9817	0.9998	0.429	0.9055	0.6198	0.964	0.9632	0.9289	0.9966	0.6752	0.9281	0.824	0.8263	0.9317	0.9958	0.6255	0.9998	0.9812	0.9993	0.9993	0.9999	0.3096	0.9999	0.9994	0.7697	0.9975	0.9999	0.831	0.9985
FBgn0000283	0.9417	0.9916	0.9996	0.9999	0.9415	0.7886	0.9997	0.9999	0.9999	0.8288	0.9998	0.9998	0.9998	1e-04	0.9745	0.659	0.3406	0.9766	0.9869	0.9996	0.1151	0.493	0.501	0.6245	0.9981	0.9557	0.5612	0.9998	0.9302	0.9993	0.9993	0.9999	0.9466	0.9999	0.9994	0.9328	0.9975	0.9999	0.8986	0.9985
FBgn0000286	0.9569	0.9973	0.9996	0.9999	0.9801	0.9756	0.9997	0	0.9999	0.9269	0.9998	0.9824	0.9998	0.1226	0.9858	0.8751	0.544	0.9483	0.9154	0.9966	0.8869	0.9817	0.9679	0.8873	0.9361	0.9165	0.9061	0.9998	0.9935	0.9993	0.9993	0.9999	0.9865	0.9999	0.9994	0.6464	0.9975	0.9999	0.6638	0.9985
FBgn0000287	0.9417	0.9944	0.9996	0.9999	0.951	0.8928	0.9997	0.9999	0.9999	0.7885	0.9998	0.9996	0.9998	0.9179	0.9314	0.0909	0.9046	0.9785	0.9135	0.9979	0.536	0.6238	0.6802	0.6438	0.9234	0.9781	0.3977	0.9998	0.9302	0.9993	0.9993	0.9999	0.9471	0.9999	0.9994	0.0019	0.9975	0.9999	0.6638	0.9985
FBgn0000289	0.9417	0.9968	0.9996	0.9999	0.9558	0.8248	0.9997	0.9999	0.9999	0.6561	0.9998	0.9824	0.9998	4e-04	0.9192	0.9461	0.4341	0.9852	0.8869	0.9966	0.273	0.7188	0.6457	0.7616	0.9914	0.8684	0.2667	0.9998	0.9579	0.9993	0.9993	0.9999	0.8762	0.9999	0.9994	0.9565	0.9975	0.9999	0.8197	0.9985
FBgn0000299	0.9574	0.9968	0.9996	0.9999	0.9457	0.945	0.9997	0.9999	0.9999	0.7562	0.9998	0.9919	0.9998	0.0037	0.9737	0.4308	0.2087	0.9825	0.8065	0.9966	0.8368	0.542	0.4181	0.8182	0.4574	0.9958	0.2166	0.9998	0.9611	0.9993	0.9993	0.9999	0.9048	0.9999	0.9994	0.5127	0.9975	0.9999	0.8978	0.9985
FBgn0000303	0.9932	0.9959	0.9996	0.9999	0.9415	0.7886	0.9997	0.9999	0.9999	0.8315	0.9998	0.9824	0.9998	0	0.9759	0.8304	0.4884	0.9785	0.9425	0.9996	0.5358	0.9131	0.7383	0.9114	0.9375	0.9329	0.773	0.9998	0.9302	0.9993	0.9993	0.9999	0.8601	0.9999	0.9994	0.7938	0.9975	0.9999	0.8752	0.9985
FBgn0000307	0.9417	0.9245	0.9996	0.9999	0.9217	0.8554	0.9997	0.9999	0.9999	0.1141	0.9998	0.9817	0.9998	0.0145	0.9178	0.6523	0.1245	0.9483	0.8892	0.9996	0.2921	0.6666	0.6472	0.8387	0.9383	0.9958	0.1638	0.9998	0.9478	0.9993	0.9993	0.9999	0.5883	0.9999	0.9994	0.6642	0.9975	0.9999	0.9014	0.9985
FBgn0000308	0.9417	0.9984	0.9996	0.9999	0.9642	0.7765	0.9997	1	0.9999	0.9995	0.9998	0.9817	0.9998	0.927	0.9602	0.23	0.1772	0.9483	0.9682	0.9966	0.7549	0.523	0.9846	0.9013	0.9499	0.9526	0.7433	0.9998	0.942	0.9993	0.9993	0.9999	0.002	0.9999	0.9994	0.9351	0.9975	0.9999	0.6221	0.9985
FBgn0000313	0.9417	0.9973	0.9996	0.9999	0.8932	0.824	0.9997	0.9999	0.9999	0.7424	0.9998	0.9817	0.9998	0.0109	0.9081	0.1218	0.7243	0.9494	0.6876	0.9966	0.7154	0.8236	0.6833	0.7401	0.8232	0.9165	0.9564	0.9998	0.9302	0.9993	0.9993	0.9999	0.9152	0.9999	0.9994	0.6768	0.9975	0.9999	0.9543	0.9985
FBgn0000316	0.9417	0.842	0.9996	0.9999	0.9246	0.9771	0.9997	0.9999	0.9999	0.3611	0.9998	0.9817	0.9998	0.4904	0.8898	0.652	0.3165	0.9494	0.7624	0.9966	0.8361	0.7956	0.5701	0.8224	0.8643	0.8898	0.7508	0.9998	0.9302	0.9993	0.9993	0.9999	0.8758	0.9999	0.9994	0.1594	0.9983	0.9999	0.7946	0.9985
FBgn0000317	0.9672	0.9973	0.9996	0.9999	0.9765	0.9471	0.9997	0.9999	0.9999	0.3979	0.9998	0.9867	0.9998	0.498	0.9537	0.3922	0.9807	0.9632	0.8962	0.9966	0.641	0.9706	0.8624	0.772	0.9529	0.8898	0.9163	0.9998	0.9712	0.9993	0.9993	0.9999	0.8471	0.9999	0.0018	0.7899	0.9975	0.9999	0.7807	0.9985
FBgn0000318	0.9417	0.8816	0.9996	0.9999	0.9687	0.8706	0.9997	0.9999	0.9999	0.1245	0.9998	0.9919	0.9998	0.1699	0.9894	0.2013	0.6465	0.9483	0.8696	0.9996	0.5086	0.2369	0.5336	0.9927	0.7184	0.9924	0.4553	0.9998	0.9706	0.9993	0.9993	0.9999	0.96	0.9999	0.9994	0.7616	0.9975	0.9999	0.9939	0.9985
FBgn0000319	0.9659	0.9973	0.9996	0.9999	0.9814	0.978	0.9997	0.9999	0.9999	0.5743	0.9998	0.9939	0.9998	0.8233	0.9894	0.0175	0.9244	0.957	0.7859	0.9986	0.8762	0.8266	0.8256	0.8006	0.9124	0.9781	0.8017	0.9998	0.9579	0.9993	0.9993	0.9999	0.6055	0.9999	0.9994	0.0607	0.9975	0.9999	0.6057	0.9985
FBgn0000320	0.9932	0.9973	0.9996	0.9999	0.9253	0.9494	0.9997	0.9999	0.9999	0.665	0.9998	0.9817	0.9998	0.2239	0.9314	0.5945	0.5616	0.9785	0.7477	0.9996	0.9602	0.7233	0.7132	0.8652	0.9426	0.8684	0.8014	0.9998	0.9302	0.9993	0.9993	0.9999	0.8273	0.9999	0.9994	0.4234	0.9975	0.9999	0.9861	0.9985
FBgn0000326	0.989	0.9984	0.9996	0.9999	0.9868	0.848	0.9997	0.9999	0.9999	0.9679	0.9998	0.9824	0.9998	0.5866	0.9314	0.7035	0.9639	0.9483	0.7147	0.9966	0.8102	0.4832	0.6207	0.9152	0.611	0.983	0.7677	0.9998	0.9549	0.9993	0.9993	0.9999	0.3317	0.9999	0.9994	0.1778	0.9975	0.9999	0.9957	0.9985
FBgn0000330	0.9417	0.9726	0.9996	0.9999	0.9415	0.9835	0.9997	0.9999	0.9999	0.2606	0.9998	0.9817	0.9998	0.4766	0.8898	0.9598	0.3429	0.9975	0.9802	0.9991	0.6597	0.7835	0.4141	0.8642	0.9873	0.7919	0.2515	0.9998	0.9953	0.9993	0.9993	0.9999	0.9125	0.9999	0.9994	0.6612	0.9975	0.9999	0.9247	0.9985
FBgn0000337	0.9574	0.9984	0.9996	0.9999	0.9964	0.8801	0.9997	0.9999	0.9999	0.8936	0.9998	0.9817	0.9998	0.9855	0.9314	0.8782	0.8463	0.9545	0.8929	0.9979	0.4827	0.9801	0.3863	0.6626	0.9726	0.8684	0.0408	0.9998	0.9526	0.9993	0.9993	0.9999	0.9962	0.9999	0.9994	0.8779	0.9975	0.9999	0.915	0.9985
FBgn0000339	0.9494	0.9973	0.9996	0.9999	0.9415	0.9611	0.9997	0.9999	0.9999	0.2454	0.9998	0.9817	0.9998	0.3272	0.9745	0.2936	0.2199	0.9494	0.8338	0.9966	0.3189	0.6003	0.454	0.7751	0.8197	0.9984	0.3044	0.9998	0.9701	0.9993	0.9993	0.9999	0.8079	0.9999	0.9994	0.6482	0.9975	0.9999	0.6991	0.9985
FBgn0000346	0.9574	0.9916	0.9996	0.9999	0.933	0.9488	0.9997	0.9999	0.9999	0.9807	0.9998	0.9824	0.9998	0	0.9982	0.923	0.8933	0.9483	0.7276	0.9979	0.3283	0.8924	0.6747	0.8744	0.9541	0.944	0.6398	0.9998	0.943	0.9993	0.9993	0.9999	0.9873	0.9999	0.9994	0.9866	0.9975	0.9999	0.9803	0.9985
FBgn0000351	0.9417	0.9916	0.9996	0.9999	0.8435	0.9405	0.9997	0.9999	0.9999	0.5562	0.9998	0.9928	0.9998	0.4347	0.8898	0.042	0.552	0.9483	0.933	0.9991	0.9675	0.6284	0.6359	0.9894	0.8806	0.9965	0.8651	0.9998	0.9619	0.9993	0.9993	0.9999	0.9939	0.9999	0.9994	0.5877	0.9975	0.9999	0.8102	0.9985
FBgn0000352	0.9417	0.7276	0.9996	0.9999	0.9921	0.9655	0.9997	0.9999	0.9999	0.0959	0.9998	0.9824	0.9998	0.1863	0.8898	0.8949	0.964	0.9483	0.84	0.9991	0.5986	0.5667	0.6981	0.6954	0.9357	0.9888	0.4194	0.9998	0.9302	0.9993	0.9993	0.9999	0.9285	0.9999	0.9994	0.675	0.9975	0.9999	0.8637	0.9985
FBgn0000355	0.9611	0.9973	0.9996	0.9999	0.9416	0.9769	0.9997	0.9999	0.9999	0.9806	0.852	0.9817	0.9998	0.0719	0.9602	0.8723	0.3811	0.9483	0.9898	0.9992	0.8471	0.9067	0.8809	0.9278	0.968	0.9165	0.6023	0.9998	0.9302	0.9993	0.9993	0.0108	0.9932	0.9999	0.9994	0.3065	0.9975	0.9999	0.4945	0.9985
FBgn0000356	0.9487	0.9984	0.9996	0.9999	0.9337	0.991	0.9997	0.9999	0.9999	0.5957	0.9998	0.9817	0.9998	0	0.9055	0.9804	0.7854	0.967	0.9265	0.9966	0.9095	0.6882	0.9968	0.9186	0.9779	0.9924	0.9045	0.9998	0.9302	0.9993	0.9993	0.8594	1	0.9999	0.9994	0.6835	0.9975	0.9999	0.7259	0.9985
FBgn0000357	0.9574	0.9973	0.9996	0.9999	0.9422	0.981	0.9997	0.9999	0.9999	0.9165	0.9998	0.9817	0.9998	0	0.8898	0.4129	0.8425	0.9949	0.8405	0.9986	0.6875	0.7265	0.6953	0.7312	0.8548	0.9978	0.7306	0.9998	0.9354	0.9993	0.9993	0.9999	0.9666	0.9999	0.9994	0.9585	0.9975	0.9999	0.8752	0.9985
FBgn0000358	0.9574	0.9916	0.9996	0.4008	0.9596	0.9919	0.9997	0.9999	0.9999	0.9807	0.9998	0.9817	0.9998	0	0.9739	0.6182	0.8629	0.9914	0.8715	0.9991	0.6357	0.9077	0.6756	0.8046	0.809	0.9333	0.7551	0.9998	0.9302	0.9993	0.9993	0.271	0.9687	0.9999	0.9994	0.9456	0.9975	0.9999	0.4573	0.9985
FBgn0000359	0.9417	0.9973	0.9996	0.9999	0.951	0.9768	0.9997	0.9999	0.8128	0.7665	0.9998	0.9817	0.9998	0.8452	0.9081	0.902	0.7756	0.9991	0.9002	0.9991	0.9007	0.771	0.9135	0.8046	0.6521	0.9988	0.7303	0.9998	0.9302	0.9993	0.9993	0	0.9644	0.9999	0.9994	0.589	0.9975	0.9999	0.6037	0.9985
FBgn0000360	0.9978	0.9984	0.9996	0.9999	0.9353	0.9383	0.9997	0.9999	0.9999	0.9781	0.9998	0.9817	0.9998	0.6323	0.9894	0.8042	0.7983	0.9632	0.9997	0.9986	0.603	0.5925	0.6756	0.8532	0.7132	0.9924	0.8024	0.9998	0.9302	0.9993	0.9993	0.0012	0.9931	0.9999	0.9994	0.7799	0.9975	0.9999	0.5781	0.9985
FBgn0000370	0.9569	0.9738	0.9996	0.9999	0.9726	0.9488	0.9997	0.9999	0.9999	0.2446	0.9998	0.9939	0.9998	0.0984	0.9401	0.5836	0.9358	0.9681	0.978	0.9966	0.9881	0.9422	0.5747	0.5846	0.9527	0.9126	0.7199	0.9998	0.9579	0.9993	0.9993	0.9999	0.9274	0.9999	0.9994	0.7859	0	0.9999	0.9687	0.9985
FBgn0000376	0.9574	0.9998	0.9996	0.9999	0.3425	0.0825	0.9997	0.9999	0.9999	0.3344	0.9998	0.9817	0.9998	0.0416	0.8898	0.0745	0.1516	0.9483	0.8183	0.9966	0.668	0.9434	0.5595	0.9588	0.6793	0.9951	0.0351	0.9998	0.9836	0.9993	0.9993	0.9999	0.9155	0.9999	0.9994	0.6155	0.9975	0.9999	0.7702	0.9985
FBgn0000377	0.9417	0.9039	0.9996	0.9999	0.983	0.8725	0.9997	0.9999	0.9999	0.733	0.9998	0.9824	0.9998	0.0028	0.9092	0.3534	0.5993	0.9483	0.8842	0.9966	0.6537	0.6092	0.4508	0.9835	0.7964	0.8684	0.2075	0.9998	0.9346	0.9993	0.9993	0.9999	0.9708	0.9999	0.9994	0.2029	0.9975	0.9999	0.9076	0.9985
FBgn0000382	0.8917	0.9968	0.9996	0.9999	0.6302	0.9468	0.9997	0.9999	0.9999	0.7675	0.9998	0.9957	0.9998	0.0755	0.9092	0.7774	0.27	0.9483	0.8433	0.9966	0.4647	0.8226	0.7635	0.8699	0.7365	0.9958	0.137	0.9998	0.9397	0.9993	0.9993	0.9999	0.875	0.9999	0.9994	0.9724	0.9975	0.9999	0.8654	0.9985
FBgn0000384	0.989	0.9659	0.9996	0.9999	0.9457	0.9735	0.9997	0.9999	0.9999	0.6113	0.9998	0.9817	0.9998	0.03	0.9894	0.6929	0.8258	0.9632	0.8004	0.9966	0.2237	0.9783	0.9865	0.7062	0.7793	0.9716	0.6925	0.9998	0.9302	0.9993	0.9993	0.9999	0.9931	0.9999	0.9994	0.7724	0.9975	0.9999	0.9125	0.9985
FBgn0000394	0.986	0.667	0.9996	0.9999	0.9454	0.9953	0.9997	0.9999	0.9999	0.4239	0.9998	0.9817	0.9998	0.3237	0.9081	0.7035	0.9978	0.97	0.8065	0.9966	0.8303	0.2334	0.6261	0.6333	0.5722	0.8985	0.2872	0.9998	0.9302	0.9993	0.9993	0.9999	0.8902	0.9999	0.9994	0.5042	0.9975	0.9999	0.8845	0.9985
FBgn0000395	0.9574	0.9633	0.9151	0.9999	0.9724	0.8603	0.9997	0.9999	0.9999	0.6187	0.9998	0.9824	0.9998	0.4985	0.9944	0.4118	0.7745	0.9632	0.9011	0.9966	0.6143	0.6382	0.8538	0.7417	0.4326	0.9988	0.616	0.9998	0.9568	0.9993	0.9993	0.9999	0.9416	0.9999	0.9994	0.1727	0.9975	0.9999	0.8634	0.9985
FBgn0000404	0.9417	0.9984	0.9996	0.9999	0.9642	0.9321	0.9997	0.9999	0.9999	0.1903	0.9998	0.9824	0.9998	0.126	0.8898	0.2506	0.5703	0.9614	0.766	0.9966	0.9693	0.9379	0.5421	0.7809	0.6687	0.9865	0.0909	0.9998	0.9302	0.9993	0.9993	0.9999	0.9884	0.9999	0.9994	0.2654	0.9975	0.9999	0.8229	0.9985
FBgn0000405	0.9959	0.9984	0.9996	0.9999	0.9415	0.8483	0.9997	0.9999	0.9999	0.6575	0.9998	0.9824	0.9998	0.5717	0.9894	0.914	0.6558	0.9612	0.8837	0.9966	0.509	0.6522	0.8657	0.9755	0.6046	0.9965	0.4779	0.9998	0.9354	0.9993	0.9993	0.7775	0.9748	0.9999	0.9994	0.1711	0.9975	0.9999	0.9142	0.9985
FBgn0000406	0.9932	0.9495	0.071	0.9999	0.951	0.9378	0.9997	0.9999	0.9999	0.7195	0.9998	0.9837	0.9998	0.004	0.8898	0.4159	0.27	0.9494	0.8011	0.9996	0.6646	0.7804	0.5735	0.6333	0.7995	0.9526	0.2253	0.9998	0.9302	0.9993	0.9993	0.9999	0.9755	0.9999	0.9994	0.1325	0.9975	0.9999	0.9674	0.9985
FBgn0000409	0.9574	0.7592	0.0121	0.9999	0.9465	0.8815	0.9997	0.9999	0.9999	0.371	0.9998	0.9911	0.9998	0.0011	0.9043	0.536	0.9087	0.9494	0.8716	0.9966	0.9384	0.9624	0.8749	0.5022	0.8507	0.9198	0.3678	0.9998	0.9302	0.9993	0.9993	0.9999	0.9983	0.9999	0.9994	0.5533	0.9975	0.9999	0.8608	0.9985
FBgn0000411	0.9553	0.9968	0.9996	0.9999	0.951	0.8282	0.9997	0.9999	0.9999	0.9409	0.9998	0.9817	0.9998	0.0728	0.9739	0.0159	0.8357	0.9483	0.6742	0.9991	0.9358	0.839	0.9504	0.9262	0.6684	0.9158	0.6579	0.9998	0.9655	0.9993	0.9993	0.9999	0.9592	0.9999	0.9994	0.3404	0.9975	0.9999	0.96	0.9985
FBgn0000412	0.9417	0.9768	0.9996	0.9999	0.9448	0.9094	0.9997	0.9999	0.9999	0.0726	0.9998	0.9817	0.9998	0.7037	0.8898	0.0544	0.1196	0.9483	0.6453	0.9966	0.6027	0.7158	0.5421	0.8615	0.832	0.9504	0.211	0.9998	0.9302	0.9993	0.9993	0.9999	0.9081	0.9999	0.9994	0.6786	0.9975	0.9999	0.8532	0.9985
FBgn0000413	0.9417	0.9693	0.9996	0.9999	0.9634	0.966	0.9997	0.9999	0.9999	0.204	0.9998	0.9824	0.9998	0.2118	0.9092	0.0448	0.1219	0.9483	0.9791	0.9966	0.3304	0.6287	0.4866	0.8469	0.9139	0.9574	0.1323	0.9998	0.9302	0.9993	0.9993	0.9999	0.9588	0.9999	0.9994	0.9431	0.9975	0.9999	0.9956	0.9985
FBgn0000414	0.9698	0.9973	0.9996	0.9999	0.9113	0.8569	0.9997	0.9999	0.9999	0.9426	0.9998	0.9919	0.9998	5e-04	0.8898	0.9989	0.2914	0.9483	0.9145	0.9966	0.5569	0.8666	0.6159	0.7225	0.8573	0.8684	0.4773	0.9998	0.9576	0.9993	0.9993	0.9999	0.9802	0.9999	0.9994	0.9386	0.9975	0.9999	0.8637	0.9985
FBgn0000416	0.9921	0.7983	0.9996	0.9999	0.991	0.9824	0.9997	0.9999	0.9999	0.9625	0.9998	0.9824	0.9998	0.4511	0.9698	0.0158	0.7902	0.9951	0.7147	0.9991	0.5601	0.6905	0.9943	0.6099	0.8535	0.9797	0.4819	0.9998	0.9888	0.9993	0.9993	0.9999	0.9285	0.9999	0.9994	0.2126	0.9975	0.9999	0.8035	0.9985
FBgn0000422	0.9959	0.9726	0.9996	0.9999	0.9868	0.9488	0.9997	0.9999	0.9999	0.8633	0.9998	0.0455	0.9998	0.947	0.9108	0.6518	0.9789	0.9767	0.9826	0.9966	0.7577	0.789	0.9815	0.8224	0.9786	0.9598	0.9399	0.9998	0.9302	0.9993	0.9993	0.9999	0.9711	0.9999	0.9994	0.3975	0.9975	0.9999	0	0.9985
FBgn0000426	0.9417	0.9987	0.9996	0.9999	0.8804	0.9532	0.9997	0.9999	0.9999	0.2585	0.9998	0.9817	0.9998	0.3631	0.9602	0.4288	0.9016	0.9483	0.8118	0.9991	0.9446	0.5183	0.9751	0.9273	0.957	0.9165	0.9217	0.9998	0.9549	0.9993	0.9993	0.9999	0.9442	0.9999	0.9994	0.8364	0.9975	0.9999	0.6003	0.9985
FBgn0000427	0.989	0.9944	0.9996	0.9999	0.951	0.9383	0.9997	0.9999	0.9999	0.9988	0.9998	0.9514	0.9998	0.8928	0.9816	0.2416	0.5972	0.9891	0.9662	0.9966	0.9168	0.8481	0.659	0.8463	0.9738	0.9988	0.6575	0.9998	0.9314	0.9993	0.9993	0.0631	0.9416	0.9999	0.9994	0.112	0.9975	0.9999	0.351	0.9985
FBgn0000439	0.9569	0.9944	0.9996	0.9999	0.9217	0.7734	0.9997	0.9999	0.9999	0.7945	0.9998	0.9891	0.9998	0.0018	0.9055	0.9458	0.7383	0.967	0.8837	0.9992	0.6885	0.8994	0.4141	0.7415	0.9786	0.8684	0.9297	0.9998	0.9354	0.9993	0.9993	0.9999	0.9592	0.9999	0.9994	0.9956	0.9975	0.9999	0.9825	0.9985
FBgn0000442	0.9574	0.9946	0.9996	0.9999	0.9448	0.9935	0.9997	0.9999	0.8793	0.1214	0.9998	0.9824	0.9998	0.7801	0.9401	0.8109	0.1245	0.9483	0.9755	0.9966	0.1646	0.5768	0.5507	0.9728	0.8712	0.9526	0.2342	0.6226	0.9579	0.9993	0.9999	0.9999	0.7129	0.7033	0.9994	0.6808	0.9975	0.9999	0.9444	0.9985
FBgn0000447	0.9779	0.9916	0.9996	0.9999	0.9964	0.9265	0.9997	0.9999	0.9999	0.3879	0.9998	0.9817	0.9998	0.2038	0.9191	0.4101	0.6795	0.9483	0.8613	0.9966	0.9605	0.7045	0.7439	0.5846	0.9004	0.8684	0.4766	0.9998	0.9655	0.9993	0.9993	0.9999	0.5144	0.9999	0.9994	0.0024	0.9975	0.9999	0.5194	0.9985
FBgn0000448	0.9728	0.9984	0.9996	0.9999	0.8958	0.9919	0.9997	0.9999	0.9999	0.5625	0.9998	0.9817	0.9998	2e-04	0.9659	0.782	0.894	0.9947	0.9209	0.9966	0.9461	0.9422	0.8579	0.8357	0.9446	0.9165	0.7014	0.9998	0.9302	0.9993	0.9993	0.9999	0.8902	0.9999	0.9994	0.6048	0.9975	0.9999	0.7461	0.9985
FBgn0000449	0.9417	0.9895	0.9996	0.9999	0.9422	0.9308	0.9997	0.9999	0.7101	0.4579	0.9998	0.9911	0.9998	0.6585	0.9119	0.3123	0.8428	0.9354	0.4839	0.9966	0.1247	0.4929	0.114	0.8609	0.8427	0.9574	0.0288	0.9998	0.9314	0.9993	0.9993	0.9999	0.9428	0.9999	0.9994	0.418	0.9975	0.9999	0.9016	0.9985
FBgn0000451	0.9417	0.9968	0.9996	0.9999	0.9788	0.792	0.9997	0.9999	0.9999	0.3331	0.9998	0.9817	0.9998	0.0867	0.9815	0.9232	0.1444	0.9483	0.7552	0.9966	0.2921	0.9422	0.8976	0.7174	0.9315	0.9988	0.4439	0.9998	0.9972	0.9993	0.9993	0.9999	0.9983	0.9999	0.9996	0.9676	0.9975	0.9999	0.7786	0.9985
FBgn0000454	0.9443	0.9984	0.9996	0.9999	0.8201	0.8947	0.9997	0.9999	0.9999	0.8688	0.9998	0.9911	0.9998	0	0.9236	0.9744	0.8937	0.9483	0.7253	0.9966	0.5435	0.9174	0.9759	0.9493	0.9755	0.9165	0.8686	0.9998	0.9302	0.9993	0.9993	0.9999	0.9808	0.9999	0.9994	0.5714	0.9975	0.9999	0.7715	0.9985
FBgn0000455	0.9574	0.9943	0.9996	0.9999	0.9755	0.9373	0.9997	0.9999	0.9999	0.0838	0.9998	0.9817	0.9998	0.088	0.9816	0.2041	0.2427	0.9517	0.9759	0.9966	0.2839	0.8318	0.7127	0.8469	0.996	0.8595	0.3191	0.9998	0.9302	0.9993	0.9993	0.9999	1	0.9999	0.9994	0.5121	0.9975	0.9999	0.9075	0.9985
FBgn0000459	0.8664	0.9762	0.9996	0.9999	0.9415	0.792	0.9997	0.9999	0.9602	0.0077	0.9998	0.9817	0.9998	0.4753	0.8964	0.47	0.1848	0.8542	0.7511	0.9966	0.0224	0.8453	0.3215	0.9786	0.7301	0.9924	0.9866	0.9998	0.9302	0.9993	0.9993	0.9999	0.9644	0.9999	0.9994	0.9088	0.9975	0.9999	0.9701	0.9985
FBgn0000463	0.9864	0.7378	0.9996	0.9999	0.983	0.8211	0.9997	0.9999	0.9999	0.3497	0.9998	0.9919	0.9998	0.7413	0.9858	0.6052	0.4348	0.9766	0.7147	0.9966	0.8974	0.5945	0.9937	0.8754	0.7931	0.9165	0.9364	0.9998	0.9835	0.9993	0.9993	0.9999	0.9622	0.9999	0.9994	0.8978	0.9975	0.9999	0.684	0.9985
FBgn0000464	0.9647	0.9984	0.9996	0.9999	0.9415	0.7532	0.9997	0.9999	0.9999	0.9757	0.9998	0.9817	0.9998	0	0.9816	0.5565	0.8228	0.9494	0.9578	0.9966	0.6682	0.9174	0.6553	0.5846	0.9499	0.9729	0.7422	0.9998	0.9302	0.9993	0.9993	0.9999	0.9944	0.9999	0.9994	0.9274	0.9975	0.9999	0.7473	0.9985
FBgn0000473	0.9639	0.9726	0.9996	0.9999	0.9868	0.8875	0.9997	0.9999	0.9999	0.3845	0.9998	0.9817	0.9998	0.4838	0.9442	0.9874	0.3626	0.971	0.8776	0.9966	0.5728	0.9908	0.9509	0.6335	0.7286	0.8813	0.7625	0.9998	0.9641	0.9993	0.9993	0.9999	0.7762	0.9999	0.9994	0.637	0.9975	0.9999	0.6638	0.9985
FBgn0000477	0.9932	1e-04	0.9996	0.9999	0.951	0.9882	0.9997	0.9999	0.9999	0.5915	0.9998	0.9817	0.9998	0.0058	0.9081	0.6743	0.5983	0.9767	0.9002	0.9966	0.8705	0.866	0.8049	0.7721	0.9138	0.9984	0.4944	0.9998	0.9302	0.9993	0.9993	0.9999	0.9865	0.9999	0.9994	0.8381	0.9975	0.9999	0.8035	0.9985
FBgn0000479	0.9417	0.9984	0.9996	0.9999	0.9457	0.9303	0.9997	0.9999	0.9999	0.8374	0.9998	0.9957	0.9998	0	0.9671	0.8109	0.3926	0.9483	0.7408	0.9966	0.7544	0.8515	0.501	0.8209	0.9548	0.9126	0.3398	0.9998	0.9882	0.9993	0.9993	0.9999	0.9975	0.9999	0.9994	0.6598	0.9975	0.9999	0.0932	0.9985
FBgn0000482	0.9417	0.9973	0.9996	0.9999	0.9765	0.9817	0.9997	0.9999	0.9999	0.9748	0.9998	0.9817	0.9998	0.7513	0.9739	0.422	0.7111	0.9483	0.9252	0.9966	0.8383	0.9832	0.8971	0.7969	0.962	0.9988	0.7523	0.9998	0.9579	0.9993	0.9993	0.9999	0.469	0.9999	0.9994	0.3145	0.9975	0.9999	0.9749	0.9985
FBgn0000489	0.9303	0.9984	0.9996	0.9999	0.9422	0.9664	0.9997	0.9999	0.9999	0.5079	0.9998	0.9817	0.9998	3e-04	0.9055	0.5945	0.2895	0.9512	0.7276	0.9966	0.4653	0.523	0.549	0.8554	0.9548	0.9958	0.0867	0.9998	0.9302	0.9993	0.9993	0.9999	0.9592	0.9999	0.9994	0.5474	0.9975	0.9999	0.7141	0.9985
FBgn0000490	0.9457	0.9973	0.9996	0.9999	0.9865	0.9632	0.9997	0.9999	0.9999	0.5129	0.9998	0.9824	0.9998	0.7224	0.9974	0.6929	0.9415	0.9483	0.9313	0.9966	0.6662	0.9559	0.8168	0.2569	0.845	0.8684	0.134	0.9998	0.9655	0.9993	0.9993	0.9999	0.9477	0.9999	0.9994	0.5508	0.9975	0.9999	0.553	0.9985
FBgn0000492	0.9849	0.5886	0.9996	0.9999	0.8642	0.85	0.9997	0.9999	0.9999	0.6219	0.9998	0.9911	0.9998	0.8992	0.9555	0.9049	0.9849	0.9547	0.686	0.9984	0.6266	0.9422	0.937	0.6813	0.9602	0.9838	0.8246	0.9998	0.943	0.9993	0.9993	0.9999	0.9865	0.9999	0.9994	0.8534	0.9975	0.9999	0.9073	0.9985
FBgn0000497	0.9417	0.8451	0.9996	0.9999	0.9422	0.3396	0.9997	0.9999	0.9999	0.9511	0.9998	0.9817	0.9998	0.6966	0.9739	0.8975	0.9848	0.9632	0.9774	0.9979	0.9603	0.5098	0.4816	0.8071	0.8914	0.8684	0.8008	0.219	0.943	0.9993	0.9993	0.9999	0.8598	0.6899	0.9994	0.8057	0.9983	0.9999	0.3176	0.9985
FBgn0000499	0.9553	0.9968	0.9996	0.9999	0.9448	0.9879	0.9997	0.9999	0.9999	0.1225	0.9998	0.9824	0.9998	0.9331	0.9057	0.0575	0.2631	0.9483	0.7504	0.9966	0.4636	0.6526	0.5146	0.8656	0.9924	0.9557	0.0362	0.9998	0.9567	0.9993	0.9993	0.9999	1	0.9999	0.9994	0.1692	0.9975	0.9999	0.662	0.9985
FBgn0000500	0.9654	0.9984	0.9996	0.9999	0.9422	0.9735	0.9997	0.9999	0.9999	0.9218	0.9998	0.9817	0.9998	0.008	0.9055	0.544	0.9919	0.9918	0.8962	0.9979	0.659	0.7155	0.6624	0.8754	0.9963	0.9526	0.5822	0.9998	0.9706	0.9993	0.9993	0.9999	0.7582	0.9999	0.9994	0.2097	0.9975	0.9999	0.8186	0.9985
FBgn0000504	0.9417	0.9984	0.9996	0.9999	0.9905	0.9864	0.9997	0.9999	0.9999	0.9822	0.9998	0.9817	0.9998	0.0121	0.9055	0.783	0.8335	0.9632	0.9548	0.9966	0.7746	0.5381	0.8463	0.988	0.4651	0.9429	0.5607	0.9998	0.9398	0.9993	0.9993	0.9999	0.9831	0.9999	0.9994	0.9787	0.3775	0.9999	0.9939	0.9985
FBgn0000520	0.9417	0.8405	0.9996	0.9999	0.9145	0.8483	0.9997	0.9999	0.9999	0.8905	0.9998	0.9939	0.9998	0.7855	0.8898	0.638	0.7654	0.9494	0.9662	0.9966	0.2586	0.5568	0.6763	0.9253	0.8751	0.9333	0.1033	0.9998	0.9655	0.9993	0.9993	0.9999	0.9592	0.9999	0.9994	0.6325	0.9975	0.9999	0.8676	0.9985
FBgn0000524	0.9618	0.9968	0.9996	0.9999	0.9422	0.881	0.9997	0.9999	0.9999	0.5358	0.9998	0.9926	0.9998	0.4148	0.9858	0.9461	0.6198	0.9483	0.8233	0.9991	0.2477	0.5128	0.5724	0.9404	0.9854	0.9988	0.0684	0.9998	0.9354	0.9993	0.9993	0.9999	0.681	0.9999	0.9994	0.8273	0.9975	0.9999	0.9225	0.9985
FBgn0000527	0.9429	0.9944	0.9996	0.9999	0.951	0.9664	0.9997	0.9999	0.9999	0.3063	0.9998	0.9817	0.9998	0.3501	0.8898	0.7157	0.6052	0.9483	0.753	0.9966	0.9675	0.4066	0.8895	0.6982	0.9461	0.8985	0.7659	0.9998	0.9302	0.9993	0.9999	0.9999	0.9825	0.9999	0.9994	0.6362	0.9975	0.9999	0.2674	0.9985
FBgn0000529	0.9582	0.9944	0.9996	0.9999	0.9217	0.9253	0.9997	0.9999	0.9999	0.4993	0.9998	0.9817	0.9998	0.0398	0.9302	0.3799	0.4992	0.9516	0.9515	0.9996	0.9329	0.4832	0.8918	0.6682	0.6311	0.9574	0.6272	0.9998	0.9302	0.9993	0.9993	0.9999	0.9966	0.9999	0.9994	0.8525	0.9975	0.9999	0.6451	0.9985
FBgn0000533	0.9553	0.9984	0.9996	0.9999	0.9415	0.9938	0.9997	0.9999	0.9999	0.7986	0.9998	0.9817	0.9998	0.0082	0.9939	0.2878	0.4804	0.9909	0.9372	0.9966	0.8866	0.9948	0.5386	0.4434	0.7964	0.9958	0.4408	0.9998	0.98	0.9993	0.9993	0.9999	0.9906	0.9999	0.9994	0.5913	0.9975	0.9999	0.675	0.9985
FBgn0000535	0.9417	0.9944	0.9996	0.9999	0.9217	0.8282	0.9997	0.9999	0.9999	0.8979	0.9998	0.9817	0.9998	1e-04	0.9771	0.8479	0.4489	0.981	0.8619	0.9966	0.8271	0.9215	0.7127	0.8377	0.9981	0.8935	0.7468	0.9998	0.9302	0.9993	0.9993	0.9999	0.8992	0.9999	0.9994	0.7336	0.9975	0.9999	0.7473	0.9985
FBgn0000536	0.9487	0.9944	0.9996	0.9999	0.9457	0.9742	0.9997	0.9999	0.9182	0.2343	0.9998	0.9817	0.9998	0.8125	0.9314	0.5452	0.7305	0.9824	0.7147	0.9991	0.6284	0.331	0.4988	0.9736	0.9108	0.8459	0.8854	0.9998	0.9354	0.9993	0.9993	0.9999	0.9398	0.9999	0.9995	0.508	0.9975	0.9999	0.5319	0.9985
FBgn0000541	0.9417	0.952	0.9996	0.9999	0.9755	0.8211	0.9997	0.9999	0.9999	0.8535	0.9998	0.9926	0.9998	0	0.8976	0.858	0.5433	0.9494	0.8723	0.9966	0.6263	0.9419	0.7406	0.9835	0.93	0.9235	0.6641	0.9998	0.9302	0.9993	0.9993	0.9999	0.8443	0.9999	0.9994	0.7381	0.9975	0.9999	0.6893	0.9985
FBgn0000542	0.9973	0.9984	0.9996	0.9999	0.951	0.7422	0.9997	0.9999	0.9999	0.8905	0.9998	0.9911	0.9998	0.2254	0.9942	0.8065	0.7268	0.9835	0.7379	0.9992	0.7392	0.5229	0.2716	0.9992	0.6046	0.9574	0.6337	0.9998	0.9898	0.9993	0.9993	0.9999	0.9851	0.9999	0.9994	0.8744	0.9975	0.9999	0.8748	0.9985
FBgn0000543	0.9569	0.8794	0.9996	0.9999	0.951	0.8483	0.9997	0.9999	0.9999	0.903	0.9998	0.9824	0.9998	0.3827	0.9982	0.3816	0.9524	0.991	0.876	0.9966	0.3936	0.9368	0.8082	0.8114	0.5646	0.9958	0.3616	0.9998	0.98	0.9993	0.9993	0.9999	0.8929	0.9999	0.9994	0.1055	0.9975	0.9999	0.9259	0.9985
FBgn0000546	0.9417	0.9984	0.9996	0.9999	0.951	0.8706	0.9997	0.9999	0.9999	0.8723	0.9998	0.9933	0.9998	0.0021	0.9735	0.8929	0.9998	0.9483	0.9546	0.9966	0.3751	0.8052	0.9861	0.6333	0.9687	0.9846	0.7218	0.9998	0.9651	0.9993	0.9993	0.9999	0.8933	0.9999	0.9994	0.6836	0.9975	0.9999	0.5916	0.9985
FBgn0000547	0.989	0.9944	0.9996	0.9999	0.9721	0.9615	0.9997	0.9999	0.9999	0.3941	0.9998	0.9911	0.9998	0.0834	0.9055	0.151	0.8526	0.9937	0.8837	0.9966	0.7446	0.7994	0.8127	0.4434	0.9383	0.8419	0.4399	0.9998	0.947	0.9993	0.9993	0.9999	0.9609	0.9999	0.9994	0.1175	0.9975	0.9999	0.323	0.9985
FBgn0000551	0.9459	0.814	0.9996	0.9999	0.983	0.7858	0.9997	0.9999	0.9999	0.6876	0.9998	0.9911	0.9998	0.6373	0.9055	0.6885	0.7664	0.9494	0.8978	0.9979	0.3353	0.9697	0.6344	0.7808	0.9602	0.9988	0.7244	0.9998	0.9302	0.9993	0.9993	0.9999	0.9644	0.9999	0.9994	0.1599	0.9975	0.9999	0.9502	0.9985
FBgn0000556	0.9574	0.9944	0.9996	0.9999	0.9765	0.9929	0.9997	0.9999	0.9999	0.8698	0.9998	0.9817	0.9998	0	0.9191	0.4838	0.8325	0.9632	0.9195	0.9986	0.9992	0.873	0.9522	0.6085	0.7964	0.9865	0.9281	0.9998	0.9579	0.9993	0.9993	0.9999	0.8202	0.9999	0.9994	0.0655	0.9975	0.9999	0.9626	0.9985
FBgn0000557	0.9417	0.6744	0.9996	0.9999	0.9395	0.881	0.9997	0.9999	0.9999	0.8866	0.9998	0.9911	0.9998	0.0188	0.9056	0.5245	0.3452	0.9951	0.8689	0.9966	0.3189	0.839	0.7181	0.5846	0.9657	0.8223	0.9273	0.9998	0.9619	0.9993	0.9993	0.9999	0.8972	0.9999	0.9994	0.9494	0.9975	0.9999	0.7492	0.9985
FBgn0000559	0.9932	0.9973	0.9996	0.9999	0.9483	0.9919	0.9997	0.9999	0.9999	0.7448	0.9998	0.9939	0.9998	0.001	0.9062	0.5615	0.7485	0.9811	0.9252	0.9966	0.8243	0.92	0.8453	0.6225	0.9707	0.9965	0.9691	0.9998	0.9812	0.9993	0.9999	0.9999	0.9922	0.9999	0.9994	0.1886	0.0082	0.9999	0.7754	0.001
FBgn0000560	0.9995	0.9563	0.9996	0.9999	0.9865	0.9303	0.9997	0.9999	0.9999	0.5778	0.9998	0.9824	0.9998	0.9933	0.9062	0.8371	0.549	0.9494	0.8718	0.9996	0.7156	0.9877	0.7862	0.9814	0.3958	0.8684	0.3539	0.9998	0.9454	0.9993	0.9993	0.9999	0.9153	0.9999	0.9994	0.1509	0.9975	0.9999	0.8628	0.9985
FBgn0000562	0.9417	0.9944	0.9996	0.9999	0.9472	0.8784	0.9997	0.9999	0.9999	0.5898	0.9998	0.9817	0.9998	0.1796	0.9139	0.5779	0.4697	0.9483	0.9825	0.9996	0.6665	0.5268	0.7839	0.6425	0.978	0.9843	0.6034	0.9998	0.9354	0.9993	0.9993	0.6583	0.9972	0.9999	0.9994	0.3056	0.9975	0.9999	0.6995	0.9985
FBgn0000565	0.9569	0.7188	0.9996	0.9999	0.9755	0.9243	0.9997	0.9999	0.9999	0.9926	0.9998	0.9817	0.9998	0.9595	0.9935	0.9598	0.9079	0.9979	0.8457	0.9966	0.8692	0.7813	0.8843	0.9788	0.8699	0.9781	0.0696	0.9998	0.9915	0.9993	0.9993	0.9999	0.9755	0.9999	0.9994	0.7834	0.0068	0.9999	0.9003	0.0054
FBgn0000566	0.9417	0.9944	0.9996	0.9999	0.9487	0.792	0.9997	0.9999	0.9999	0.5422	0.9998	0.9957	0.9998	0.1401	0.8898	0.8298	0.6114	0.9494	0.9488	0.9979	0.3699	0.7509	0.5602	0.619	0.9227	0.9165	0.8607	0.9998	0.9354	0.9993	0.9993	0.9999	0.9105	0.9999	0.9994	0.3226	0.9975	0.9999	0.9314	0.9985
FBgn0000567	0.9764	0.435	0.9996	0.9999	0.983	0.9901	0.9997	0.9999	0.9999	0.3481	0.9998	0.9817	0.9998	0.0232	0.9683	0.6905	0.6602	0.9766	0.9682	0.9979	0.7282	0.9308	0.9976	0.7413	0.9702	0.8684	0.9914	0.9998	0.9575	0.9993	0.9993	0.9999	0.7003	0.9999	0.9994	0.7067	0.9975	0.9999	0.3884	0.9985
FBgn0000568	0.9574	0.9968	0.9996	0.9999	0.9969	0.5985	0.9997	0.9999	0.9999	0.7213	0.9998	0.9866	0.9998	0.0267	0.9858	0.7302	0.1232	0.9483	0.7379	0.9966	0.9958	0.6992	0.9673	0.8884	0.8998	0.9965	0.4568	0.9998	0.9619	0.9993	0.9993	0.9999	0.97	0.9999	0.9994	0.6781	0.9975	0.9999	0.6428	0.9985
FBgn0000575	0.9443	0.9987	0.9996	0.9999	0.9726	0.8947	0.9997	0.9999	0.9999	0.0846	0.9998	0.9824	0.9998	0.5784	0.9894	0.1699	0.8194	0.9927	0.8177	0.9966	0.8347	0.6003	0.6331	0.6876	0.9343	0.8876	0.127	0.9998	0.9735	0.9993	0.9993	0.9999	0.8394	0.9999	0.9994	0.2469	0.9975	0.9999	0.2493	0.9985
FBgn0000576	0.9417	0.9984	0.9996	0.9999	0.951	0.966	0.9997	0.9999	0.9999	0.1598	0.9998	0.9824	0.9998	0.8569	0.9314	0.8025	0.9975	0.9494	0.9843	0.9966	0.7797	0.7502	0.6778	0.8076	0.9571	0.9988	0.6869	0.9998	0.711	0.9993	0.9993	0.9999	0.774	0.4474	0.9994	0.9029	0.9975	0.9999	0.7996	0.9985
FBgn0000577	0.9417	0.9944	0.9996	0.9999	0.9422	0.9363	0.9997	0.9999	0.9999	0.0477	0.9998	0.9919	0.9998	0.8343	0.9894	0.9076	0.4417	0.9964	0.8179	0.9966	0.9056	0.6992	0.8272	0.6515	0.6875	0.9504	0.7809	0.9998	0.964	0.9993	0.9993	0.9999	1	0.9999	0.9994	0.675	0.9975	0.9999	0.6051	0.9985
FBgn0000578	0.9672	0.9973	0.9996	0.9999	0.951	0.9768	0.9997	0.9999	0.9999	0.7461	0.9998	0.9911	0.9998	0.5247	0.9855	0.4499	0.4417	0.9483	0.8759	0.9966	0.6408	0.6748	0.6669	0.9559	0.9343	0.8684	0.8319	0.9998	0.9302	0.9993	0.9993	0.0246	0.9292	0.9999	0.9994	0.6768	0.9975	0.9999	0.8008	0.9985
FBgn0000579	0.9421	0.9984	0.9996	0.9999	0.951	0.113	0.9997	0.9999	0.9999	0.3147	0.9998	0.9962	0.9998	0	0.9055	0.7993	0.506	0.9483	0.8168	0.9997	0.6654	0.9801	0.6255	0.6457	0.9306	0.9797	0.3077	0.9998	0.9302	0.9993	0.9993	0.9999	0.8434	0.9999	0.9994	0.3142	0.9975	0.9999	0.9626	0.9985
FBgn0000581	0.9417	0.9944	0.9996	0.9999	0.946	0.9103	0.9997	0.9999	0.9999	0.3526	0.9998	0.9911	0.9998	0	0.9081	0.4941	0.153	0.9483	0.8617	0.9968	0.6706	0.8869	0.6	0.9252	0.9981	0.9988	0.272	0.9998	0.9354	0.9993	0.9993	0.9999	0.9867	0.9999	0.9994	0.9174	0.9975	0.9999	0.8363	0.9985
FBgn0000588	0.9417	0.9973	0.9996	0.9999	0.9694	0.519	0.9997	0.9999	0.9999	0.9168	0.9998	0.9919	0.9998	0.1393	0.9846	0.7611	0.4969	0.9494	0.8745	0.9966	0.6064	0.9647	0.7688	0.9899	0.8594	0.8684	0.2667	0.9823	0.9568	0.9993	0.9993	0.9999	0.9972	0.9999	0.9994	0.6029	0.9975	0.9999	0.9391	0.9985
FBgn0000592	0.7899	0.9785	0.9996	0.9999	0.951	0.7878	0.9997	0.9999	0.9999	0.9317	0.9998	0.9939	0.9998	0.759	0.8898	0.4077	0.6759	0.9483	0.9744	0.9966	0.6575	0.7383	0.7132	0.8576	0.9797	0.9988	0.7282	0.9998	0.9838	0.9993	0.9993	0.9999	0.9998	0.9999	0.9994	0.9938	0.9975	0.9999	0.9172	0.9985
FBgn0000594	0.9574	0.9944	0.9996	0.9999	0.9765	0.9735	0.9997	0.9999	0.9999	0.6523	0.9998	0.9817	0.9998	0.7193	0.9219	0.7352	0.5122	0.9899	0.7786	0.9966	0.98	0.6088	0.4988	0.9264	0.8979	0.9988	0.9832	0.9998	0.9758	0.9993	0.9999	0.9999	0.8825	0.9999	0.9994	0.8535	0.9975	0.9999	0.7938	0.9985
FBgn0000606	0.9973	0.4965	0.9996	0.9999	0.9868	0.8928	0.9997	0.9999	0.9999	0.0565	0.9998	0.9817	0.9998	0.1727	0.9915	0.3058	0.3766	0.9483	0.7379	0.9991	0.7556	0.3908	0.7297	0.8556	0.9186	0.9542	0.5642	0.9998	0.936	0.9993	0.9993	0.9999	1	0.9999	0.9994	0.3963	0.9975	0.9999	0.7563	0.9985
FBgn0000611	0.9417	0.7992	0.9996	0.9999	0.9973	0.9373	0.9997	0.9999	0.9999	0.245	0.9998	0.9919	0.9998	0.6853	0.9779	0.2429	0.7438	0.9681	0.9002	0.9966	0.9788	0.7449	0.6066	0.6813	0.9914	0.8684	0.2171	0.9998	0.9854	0.9993	0.9993	0.9999	0.8457	0.9999	0.9994	0.4773	0.9975	0.9999	0.837	0.9985
FBgn0000615	0.9659	0.9916	0.9996	0.9999	0.9765	0.9632	0.9997	0.9999	0.9999	0.5266	0.9998	0.9931	0.9998	0.4079	0.9537	0.9691	0.597	0.9483	0.8088	0.9966	0.5734	0.5229	0.8265	0.6085	0.8787	0.9951	0.683	0.9998	0.9957	0.9993	0.9993	0.9999	0.8529	0.9999	0.9994	0.0019	0.9975	0.9999	0.6897	0.9985
FBgn0000617	0.9618	0.9973	0.9996	0.9999	0.7483	0.921	0.9997	0.9999	0.9999	0.1256	0.9998	0.9824	0.9998	0.3642	0.9524	0.754	0.5201	0.9632	0.9357	0.9966	0.3189	0.9358	0.9923	0.7351	0.9222	0.9165	0.7197	0.9998	0.9649	0.9993	0.9993	0.9999	0.8939	0.9999	0.9994	0.5297	0.9975	0.9999	0.8841	0.9985
FBgn0000618	0.9999	0.8939	0.9996	0.9999	0.9828	0.9286	0.9997	0.9999	0.9999	0.3628	0.9998	0.9824	0.9998	0.2306	0.9658	0.1157	0.4077	0.9954	0.8118	0.9966	0.5633	0.7554	0.4448	0.911	0.9585	0.9797	0.3566	0.9998	0.9881	0.9993	0.9993	0.9999	0.9292	0.9999	0.9994	0.8627	0.9975	0.9999	0.8907	0.9985
FBgn0000625	0.989	0.9944	0.9996	0.9999	0.9457	0.9632	0.9997	0.9999	0.9999	0.9625	0.9998	0.9817	0.9998	0.0728	0.9771	0.6349	0.5631	0.9483	0.8829	0.9966	0.6392	0.3993	0.7701	0.6333	0.5782	0.9649	0.8143	0.9998	0.9882	0.9993	0.9993	0.9999	0.8803	0.9999	0.9994	0.9501	0.9975	0.9999	0.7191	0.9985
FBgn0000629	0.9811	0.9973	0.9996	0.9999	0.9553	0.9664	0.9997	0.9999	0.9999	0.3932	0.9998	0.9817	0.9998	0.3624	0.9055	0.9756	0.1701	0.9483	0.9662	0.9979	0.9855	0.8266	0.4764	0.944	0.8253	0.9836	0.798	0.9998	0.9302	0.9993	0.9993	0.9999	0.9416	0.9999	0.9994	0.7665	0.9975	0.9999	0.8653	0.9985
FBgn0000633	0.9641	0.9944	0.9996	0.9999	0.9422	0.8282	0.9997	0.9999	0.9999	0.9892	0.9998	0.9824	0.9998	1e-04	0.9982	0.6635	0.5391	0.9483	0.9812	0.9979	0.9122	0.9772	0.592	0.7935	0.9794	0.9332	0.9763	0.9998	0.9302	0.9993	0.9993	0.9999	0.9313	0.9999	0.9994	0.9628	0.9975	0.9999	0.6926	0.9985
FBgn0000635	0.9417	0.9916	0.9996	0.9999	0.9457	0.8781	0.9997	0.9999	0.9999	0.755	0.9998	0.9824	0.9998	0	0.9731	0.1346	0.6825	0.9483	0.9908	0.9966	0.5881	0.9988	0.9369	0.7478	0.9446	0.884	0.2082	0.9998	0.9302	0.9993	0.9993	0.9999	0.9188	0.9999	0.9994	0.6738	0.9975	0.9999	0.6282	0.9985
FBgn0000636	0.9417	0.9563	0.9996	0.9999	0.9964	0.945	0.9997	0.9999	0.9999	0.4041	0.9998	0.991	0.9998	0.1553	0.9731	0.7464	0.3722	0.9835	0.8242	0.9966	0.9538	0.9713	0.6976	0.9288	0.9776	0.9384	0.7851	0.9998	0.9302	0.9993	0.9993	0.9999	0.8463	0.9999	0.9994	0.7181	0.9975	0.9999	0.63	0.9985
FBgn0000644	0.8394	0.9993	0.9996	0.9999	0.951	0.8211	0.9997	0.9999	0.9999	0.3564	0.9998	0.9911	0.9998	0.5032	0.9184	0.3089	0.7363	0.9547	0.7147	0.9991	0.3917	0.9186	0.8274	0.9315	0.986	0.9978	0.9832	0.9998	0.9609	0.9993	0.9993	0.9999	0.4011	0.9999	0.9994	0.3196	0.9975	0.9999	0.995	0.9985
FBgn0000658	0.9569	0.9984	0.9996	0.9999	0.9558	0.9632	0.9997	0.9999	0.9999	0.5724	0.9998	0.9817	0.9998	0.356	0.9119	0.3074	0.1813	0.991	0.978	0.9966	0.995	0.866	0.8895	0.6515	0.5741	0.8686	0.7134	0.9998	0.9302	0.9993	0.9993	0.9999	0.6595	0.9999	0.9994	0.8295	0.9975	0.7627	0.9911	0.9985
FBgn0000659	0.9443	0.9282	0.9996	0.9999	0.9865	0.9321	0.9997	0.9999	0.9999	0.3471	0.9998	0.9939	0.9998	1e-04	0.8898	0.897	0.107	0.9483	0.9203	0.9996	0.74	0.6188	0.5985	0.9273	0.8865	0.959	0.511	0.9998	0.9302	0.9993	0.9993	0.9999	0.8521	0.9999	0.9994	0.9537	0.9975	0.9999	0.8165	0.9985
FBgn0000662	0.9417	0.9576	0.9996	0.9999	0.942	0.8282	0.9997	0.9999	0.9999	0.29	0.9998	0.9817	0.9998	0.1002	0.9191	0.5692	0.0759	0.9106	0.7388	0.9996	0.3085	0.6059	0.3215	0.9338	0.8198	0.9914	0.1239	0.9998	0.9567	0.9993	0.9993	0.9999	1	0.9999	0.9994	0.949	0.9975	0.9999	0.9531	0.9985
FBgn0000667	0.9904	0.9755	0.9996	0.9999	0.9448	0.5736	0.9997	0.9999	0.9999	0.9024	0.9998	0.9911	0.9998	0.4516	0.9081	0.6288	0.5415	0.9766	0.9791	0.9966	0.9308	0.8314	0.9118	0.7174	0.3795	0.7612	0.9708	0.9998	0.9748	0.9993	0.9993	0.9999	0.1362	0.9999	0.9994	0.5161	0.9975	0.9999	0.3677	0.9985
FBgn0000709	0.9672	0.9968	0.5344	0.9999	0.8736	0.9632	0.9997	0.9999	0.9999	0.306	0.9998	0.9911	0.9998	0.4841	0.9752	0.9134	0.8194	0.9971	0.7729	0.9966	0.9563	0.3051	0.8145	0.9186	0.9514	0.9768	0.888	0.9998	0.9302	0.9993	0.9993	0.9999	0.8432	0.9999	0.9994	0.4389	0.9975	0.9999	0.7514	0.9985
FBgn0000711	0.9985	0.9944	0.9996	0.9999	0.6674	0.9648	0.9997	0.9999	0.9999	0.4794	0.9998	0.9817	0.9998	0.054	0.8898	0.5592	0.8222	0.9483	0.886	0.9966	0.8945	0.7297	0.9238	0.6333	0.8253	0.8684	0.5826	0.9998	0.9346	0.9993	0.9993	0.9999	0.9975	0.9999	0.9994	0.9429	0.9975	0.9999	0.4111	0.9985
FBgn0000715	0.9443	0.9968	0.9996	0.9999	0.8641	0.8781	0.9997	0.9999	0.9999	0.5942	0.9998	0.9846	0.9998	0.7454	0.9683	0.527	0.736	0.9772	0.9548	0.9996	0.6424	0.7973	0.6725	0.9264	0.777	0.9965	0.5967	0.5896	0.9686	0.9993	0.9993	0.9999	0.9153	0.9999	0.9994	0.0017	0.9975	0.9999	0.9563	0.9985
FBgn0000719	0.9417	0.9761	0.9996	0.9999	0.9416	0.8676	0.9997	0.9999	0.9999	0.276	0.9998	0.9817	0.9998	0.5253	0.9173	0.8338	0.1257	0.9483	0.6876	0.9966	0.0843	0.5012	0.3404	0.9299	0.66	0.9924	0.301	0.9998	0.9354	0.9993	0.9993	0.9999	0.9438	0.9999	0.9994	0.9837	0.9975	0.9999	0.8231	0.9985
FBgn0000721	0.9417	0.9984	0.9996	0.9999	0.9859	0.9615	0.9997	0.9999	0.9999	0.8285	0.9998	0.9911	0.9998	0.0645	0.9511	0.9953	0.9771	0.9483	0.8179	0.9966	0.2579	0.5764	0.8814	0.6515	0.968	0.9329	0.9833	0.9998	0.9567	0.9993	0.3172	0.9999	0.9962	0.9999	0.9994	0.2017	0.9975	0.9999	0.9444	0.9985
FBgn0000723	0.9932	0.9944	0.9996	0.9999	0.9415	0.8094	0.9997	0.9999	0.9999	0.8108	0.9998	0.9824	0.9998	0.0023	0.8898	0.7495	0.9712	0.991	0.9373	0.9966	0.8979	0.8925	0.9797	0.9717	0.9568	0.9649	0.6268	0.9998	0.9748	0.9993	0.9993	0.9999	0.7996	0.9999	0.9994	0.2257	0.9975	0.9999	0.5728	0.9985
FBgn0000808	0.9417	0.9998	0.9996	0.9999	0.9422	0.9243	0.9997	0.9999	0.9999	0.9057	0.9998	0.9824	0.9998	0.1446	0.9055	0.2392	0.6525	0.9483	0.8837	0.9966	0.7273	0.709	0.5336	0.944	0.8962	0.8684	0.1649	0.9998	0.9619	0.9993	0.9993	0.9999	0.8902	0.9999	0.9994	0.3252	0.9975	0.9999	0.4111	0.9985
FBgn0000810	0.9417	0.9968	0.9996	0.9999	0.9678	0.848	0.9997	0.9999	0.9999	0.6615	0.9998	0.9817	0.9998	0.2644	0.8898	0.7367	0.5498	0.9494	0.7147	0.9979	0.8762	0.9593	0.6022	0.6891	0.9169	0.6231	0.7431	0.9998	0.9354	0.9993	0.9993	0.9999	0.806	0.9999	0.9994	0.897	0.9975	0.9999	0.9432	0.9985
FBgn0000826	0.9417	0.8362	0.9996	0.9999	0.9422	0.8196	0.9997	0.9999	0.9999	0.9641	0.9998	0.9817	0.9998	0.6406	0.9081	0.9527	0.5577	0.9483	0.9898	0.9966	0.2361	0.9888	0.766	0.8564	0.6521	0.8595	0.7896	0.9998	0.9302	0.9993	0.9998	0.9999	0.6009	0.9999	0.9994	0.8181	0.9975	0.9999	0.4217	0.9985
FBgn0000927	0.9711	0.9984	0.9996	0.9999	0.9642	0.881	0.9997	0.9999	0.9999	0.5383	0.9998	0.9817	0.9998	0.4057	0.971	0.9169	0.5951	0.9785	0.8233	0.9966	0.2921	0.933	0.8407	0.7124	0.837	0.9504	0.9484	0.9998	0.9346	0.9993	0.9993	0.2244	0.9815	0.9999	0.9994	0.8145	0.9975	0.9999	0.8981	0.9985
FBgn0000928	0.9932	0.9968	0.9996	0.9999	0.9642	0.966	0.9997	0.9999	0.9999	0.6181	0.9998	0.9817	0.9998	0.1064	0.9055	0.6724	0.8454	0.9106	0.8161	0.9966	0.6274	0.872	0.5375	0.9253	0.6518	0.9958	0.863	0.9998	0.9302	0.9993	0.9993	0.9999	0.8161	0.9999	0.9994	0.5753	0.9975	0.9999	0.8701	0.9985
FBgn0000964	0.9868	0.9314	0.9996	0.9999	0.9415	0.4005	0.9997	0.9999	0.9999	0.9991	0.9998	0.9824	0.9998	0.0819	0.8898	0.6825	0.5352	0.9483	0.9358	0.9966	0.9491	0.92	0.9555	0.8657	0.8752	0.9785	0.9221	0.9998	0.9314	0.9993	0.9993	0.0691	1	0.9999	0.9994	0.6136	0.9975	0.9999	0.958	0.9985
FBgn0000996	0.9976	0.9916	0.9996	0.9999	0.9865	0.921	0.9997	0.9999	0.9999	0.8073	0.9998	0.9976	0.9998	0.0296	0.9055	0.9159	0.7805	0.9681	0.9456	0.9966	0.8202	0.9772	0.8272	0.8747	0.9698	0.9526	0.9512	0.9998	0.9302	0.9993	0.9993	0.9999	0.6513	0.9999	0.9994	0.8501	0.9975	0.8222	0.9628	0.9985
FBgn0001075	0.9417	0.9916	0.9996	0.9999	0.8398	0.978	0.9997	0.9999	0.9999	0.7176	0.9998	0.9817	0.9998	0.8556	0.9092	0.9495	0.8316	0.9483	0.905	0.9966	0.7955	0.8115	0.86	0.4776	0.4483	0.9165	0.947	0.9998	0.9302	0.9993	0.9993	0.9999	0.8935	0.9999	0.9994	0.1927	0.9975	0.9999	0.9687	0.9985
FBgn0001077	0.9999	0.9916	0.9996	0.9999	0.9872	0.8995	0.9997	0.9999	0.9999	0.621	0.9998	0.9817	0.9998	0.1568	0.8898	0.8561	0.2599	0.9632	0.9394	0.9996	0.3963	0.7854	0.6379	0.8683	0.5754	0.9307	0.286	0.9998	0.9619	0.9993	0.9993	0.9999	0.6999	0.9999	0.9994	0.1199	0.9975	0.9999	0.8841	0.9985
FBgn0001078	0.9417	0.8856	0.9996	0.9999	0.9868	0.9296	0.9997	0.9999	0.9999	0.7619	0.9998	0.9939	0.9998	0.0121	0.9894	0.9233	0.1239	0.9483	0.8759	0.9966	0.8107	0.7265	0.7597	0.6399	0.9594	0.995	0.3774	0.9998	0.9454	0.9993	0.9993	0.9999	0.9227	0.9999	0.9994	0.569	0.9975	0.9999	0.5762	0.9985
FBgn0001079	0.9872	0.9968	0.9996	0.9999	0.9103	0.9399	0.9997	0.9999	0.9999	0.8636	0.9998	0.9528	0.9998	0.6218	0.8898	0.7461	0.9593	0.9935	0.8445	0.9966	0.8866	0.9535	0.943	0.975	0.7427	0.9729	0.9738	0.9998	0.9645	0.9993	0.9993	0.9999	0.9932	0.9999	0.9994	0.3145	0.9975	0.9999	0.8897	0.9985
FBgn0001083	0.989	0.9973	0.9996	0.9999	0.9246	0.9468	0.9997	0.9999	0.9999	0.6377	0.9998	0.9919	0.8983	0.5047	0.9683	0.6753	0.8128	0.9955	0.9759	0.9966	0.8411	0.8162	0.9677	0.9475	0.5708	0.9333	0.7083	0.9998	0.9302	0.9993	0.9993	0.9999	0.8463	0.5852	0.9994	0.2444	0.9975	0.9999	0.8748	0.9985
FBgn0001084	0.9611	0.9991	0.9996	0.9999	0.9945	0.9119	0.9997	0.9999	0.9999	0.9923	0.9998	0.9817	0.9998	0.1726	0.9815	0.7585	0.4584	0.991	0.9979	0.9966	0.6197	0.738	0.7503	0.9909	0.9674	0.9165	0.4767	0.9998	0.9302	0.9993	0.9993	0.9999	0.9313	0.9999	0.9994	0.9627	0.9975	0.9999	0.5841	0.9985
FBgn0001085	0.9417	0.9995	0.9996	0.9999	0.9457	0.8727	0.9997	0.9999	0.9999	0.8709	0.9998	0.9817	0.9998	0.3523	0.9511	0.8444	0.6727	0.967	0.8931	0.9966	0.3997	0.7593	0.6787	0.8794	0.8716	0.9846	0.1799	0.9998	0.9569	0.9993	0.9993	0.9999	0.97	0.9999	0.9994	0.6638	0.9427	0.9999	0.9584	0.9985
FBgn0001086	0.9611	0.9973	0.9996	0.9999	0.9457	0.9303	0.9997	0.9999	0.9999	0.9592	0.9998	0.9514	0.9998	0.3501	0.9554	0.9164	0.8624	0.9891	0.9086	0.9966	0.855	0.8117	0.9791	0.8873	0.6259	0.9756	0.8559	0.9998	0.9302	0.9993	0.9993	0.9999	0.9188	0.9999	0.9994	0.585	0.9975	0.9999	0.9563	0.9985
FBgn0001087	0.9569	0.9984	0.9996	0.9999	0.9404	0.8781	0.9997	0.9999	0.9999	0.5618	0.9998	0.9939	0.9998	0.04	0.9771	0.6784	0.1439	0.9483	0.7147	0.9979	0.691	0.9306	0.8339	0.6847	0.996	0.9649	0.6033	0.9998	0.9346	0.9993	0.9993	0.9999	0.7859	0.9999	0.9994	0.8001	0.9975	0.9999	0.4217	0.9985
FBgn0001089	0.9764	0.05	0.9996	0.9999	0.951	0.9632	0.9997	0.9999	0.9999	0.6908	0.9998	0.9817	0.9998	0.06	0.9745	0.6312	0.4614	0.9494	0.9791	0.9996	0.6109	0.9158	0.9231	0.7058	0.7692	0.8684	0.6106	0.9998	0.9579	0.9993	0.9993	0.9999	0.9416	0.9999	0.9994	0.6735	0.9975	0.9999	0.662	0.9985
FBgn0001090	0.9614	0.9973	0.9996	0.9999	0.5367	0.8248	0.9997	0.9999	0.9999	0.852	0.9998	0.9818	0.9998	0.0045	0.9738	0.8763	0.3257	0.9483	0.9002	0.9966	0.319	0.8022	0.5421	0.8552	0.7895	0.8288	0.432	0.9998	0.9302	0.9993	0.9993	0.9999	0.8992	0.9999	0.9994	0.8797	0.9975	0.9999	0.9726	0.9985
FBgn0001091	0.959	0.9973	0.9996	0.9999	0.9642	0.7979	0.9997	0.9999	0.9999	0.22	0.9998	0.9939	0.9998	1e-04	0.9119	0.9461	0.5498	0.9483	0.8938	0.9979	0.5224	0.7956	0.7869	0.7062	0.7784	0.9958	0.3859	0.9998	0.9302	0.9993	0.9993	0.9999	0.8299	0.9999	0.9994	0.2962	0.9975	0.9999	0.9429	0.9985
FBgn0001092	0.9417	0.9817	0.9996	0.9999	0.9604	0.9303	0.9997	0.9999	0.9999	0.2445	0.9998	0.9919	0.9998	2e-04	0.8898	0.3267	0.6588	0.9494	0.7995	0.9966	0.3312	0.5579	0.5277	0.8365	0.8497	0.9307	0.2482	0.9998	0.9302	0.9993	0.9993	0.9999	0.991	0.9999	0.9994	0.2876	0.9975	0.9999	0.9073	0.9985
FBgn0001098	0.9417	0.1557	0.9996	0.9999	0.951	0.5551	0.9997	0.9999	0.9999	0.5515	0.9998	0.9939	0.9998	0.488	0.8898	0.7044	0.6007	0.9582	0.7799	0.9991	0.9557	0.9908	0.7265	0.6515	0.5662	0.9055	0.9571	0.9998	0.9302	0.9993	0.9993	0.9999	0.8821	0.9999	0.9994	0.9337	0.9975	0.9999	0.5369	0.9985
FBgn0001099	0.9574	0.9944	0.9996	0.9999	0.9457	0.743	0.9997	0.9999	0.9999	0.635	0.9998	0.9824	0.9998	0.5388	0.9092	0.8486	0.7985	0.9483	0.8672	0.9979	0.5182	0.9559	0.9245	0.9948	0.7525	0.9888	0.7867	0.9998	0.9701	0.9993	0.9993	0.9999	0.9105	0.9999	0.9994	0.0099	0.9975	0.9999	0.9417	0.9985
FBgn0001104	0.9252	0.9977	0.9996	0.9999	0.9457	0.792	0.9997	0.9999	0.9999	0.2575	0.9998	0.9817	0.9998	0.9736	0.9092	0.4673	0.1169	0.9483	0.8065	0.9991	0.3419	0.4832	0.618	0.9282	0.6058	0.9729	0.4591	0.9998	0.9302	0.9993	0.9993	0.9999	0.969	0.9999	0.9994	0.8482	0.9975	0.9999	0.8953	0.9985
FBgn0001105	0.8019	0.9973	0.9996	0.9999	0.9415	0.978	0.9997	0.9999	0.9999	0.749	0.9998	0.9817	0.9998	0.0977	0.9055	0.164	0.0803	0.9131	0.9129	0.9966	0.9724	0.5643	0.8653	0.9685	0.8472	0.9958	0.8986	0.9998	0.931	0.9993	0.9993	0.9999	0.621	0.9999	0.9994	0.9382	0.9975	0.9999	0.7213	0.9985
FBgn0001108	0.9614	0.9998	0.9996	0.9999	0.9694	0.9243	0.9997	0.9999	0.9999	0.9972	0.9998	0.9824	0.9998	0.9551	0.9919	0.3347	0.7975	0.9766	0.9759	0.9966	0.1951	0.6298	0.9157	0.9264	0.9585	0.9989	0.6118	0.9998	0.9975	0.9993	0.9993	0.9999	0.9381	0.9999	0.9994	0.8403	0.9975	0.9999	0.3243	0.9985
FBgn0001112	0.8936	0.9984	0.9996	0.9999	0.9558	0.9243	0.9997	0.9999	0.9999	0.9457	0.9998	0.9817	0.9998	0.4972	0.9081	0.546	0.8112	0.9483	0.9484	0.9966	0.9095	0.7361	0.9943	0.921	0.9306	0.9597	0.7486	0.9998	0.9611	0.9993	0.9993	0.0167	0.9931	0.9999	0.9994	0.4425	0.9975	0.9999	0.8601	0.9985
FBgn0001114	0.9811	0.0284	0.9996	0.9999	0.9604	0.898	0.9997	0.9999	0.9999	0.2265	0.9998	0.9817	0.9998	0.3531	0.9637	0.8036	0.8888	0.9632	0.8053	0.9996	0.5219	0.6521	0.5616	0.9743	0.5914	0.9833	0.576	0.9998	0.9302	0.9993	0.9993	0.9999	0.9477	0.9999	0.9994	0.956	0.9975	0.9999	0.2334	0.9985
FBgn0001120	0.9417	0.9944	0.9996	0.9999	0.1227	0.9632	0.9997	0.9999	0.9999	0.9728	0.9998	0.9817	0.9998	0.9103	0.9816	0.7917	0.8598	0.9739	0.8179	0.9966	0.7478	0.866	0.6116	0.9204	0.669	0.9526	0.7253	0.9998	0.9354	0.9993	0.9993	0.7379	0.9549	0.9999	0.9994	0.774	0.9975	0.9999	0.6135	0.9985
FBgn0001122	0.9417	0.8719	0.9996	0.9999	0.9337	0.8535	0.9997	0.9999	0.9999	0.409	0.9998	0.9911	0.9998	0	0.9932	0.5462	0.5431	0.9635	0.9793	0.9966	0.7226	0.9154	0.9918	0.7697	0.968	0.8684	0.8561	0.9998	0.9354	0.9993	0.9993	0.9999	0.444	0.9999	0.9994	0.8973	0.9975	0.9999	0.662	0.9985
FBgn0001123	0.9932	0.995	0.9996	0.9999	0.9851	0.6445	0.9997	0.9999	0.9999	0.4385	0.9998	0.9846	0.9998	0.5841	0.9119	0.0112	0.6274	0.9632	0.9555	0.9966	0.5098	0.6979	0.5919	0.6843	0.9672	0.9988	0.6356	0.9998	0.9655	0.9993	0.9993	0.9999	0.9875	0.9999	0.9994	0.3561	0.9975	0.9999	0.9629	0.9985
FBgn0001124	0.9672	0.9944	0.9996	0.9999	0.9109	0.5736	0.9997	0.9999	0.9999	0.2864	0.9998	0.9939	0.9998	0.0132	0.9055	0.1168	0.2825	0.9483	0.9663	0.9991	0.6808	0.61	0.4141	0.7499	0.912	0.9957	0.3321	0.9998	0.9573	0.9993	0.9993	0.9999	0.9815	0.9999	0.9994	0.8368	0.9975	0.9999	0.8727	0.9985
FBgn0001125	0.9961	0.9968	0.9996	0.9999	0.933	0.0026	0.9997	0.9999	0.9999	0.7747	0.9998	0.9957	0.9998	0.0017	0.8898	0.9589	0.6854	0.9681	0.9069	0.9991	0.9128	0.92	0.6725	0.6333	0.8637	0.9333	0.9832	0.9998	0.9882	0.9993	0.9993	0.9999	0.9416	0.9999	0.9994	0.1945	0.9975	0.9999	0.6321	0.9985
FBgn0001128	0.9417	0.1356	0.9996	0.9999	0.9697	0.945	0.9997	0.9999	0.9999	0.7955	0.9998	0.9824	0.9998	0.0053	0.8898	0.2376	0.9849	0.9785	0.9653	0.9966	0.5562	0.9531	0.5987	0.8752	0.4589	0.9958	0.8117	0.9998	0.9567	0.9993	0.9993	0.9999	0.9002	0.9999	0.9994	0.4202	0.9975	0.9999	0.928	0.9985
FBgn0001133	0.9574	0.9973	0.9996	0.9999	0.9642	0.8248	0.9997	0.9999	0.9999	0.0839	0.9998	0.9817	0.9998	0.39	0.8898	0.2576	0.3176	0.9483	0.7147	0.9966	0.8243	0.4922	0.5714	0.9667	0.8296	0.8684	0.2902	0.9998	0.9568	0.9993	0.9993	0.9999	0.9961	0.9999	0.9994	0.7519	0.9975	0.9999	0.7715	0.9985
FBgn0001134	0.9417	0.9987	0.9996	0.9999	0.9415	0.9378	0.9997	0.9999	0.9999	0.7838	0.9998	0.9817	0.9998	0.0411	0.9815	0.8192	0.376	0.9634	0.9575	0.9979	0.4354	0.4736	0.805	0.853	0.9634	0.9711	0.8605	0.9998	0.9302	0.9993	0.9993	0.9999	0.9609	0.9999	0.9994	0.8191	0.9975	0.9999	0.8879	0.9985
FBgn0001137	0.9636	0.2722	0.9996	0.9999	0.9457	0.9507	0.9997	0.9999	0.9999	0.686	0.9998	0.9817	0.9998	0.4625	0.9731	0.9407	0.4141	0.992	0.8718	0.9966	0.6575	0.6139	0.7258	0.9719	0.9779	0.9833	0.2539	0.9998	0.9741	0.9993	0.9993	0.9999	0.9972	0.9999	0.9994	0.4255	0.9975	0.9999	0.9484	0.9985
FBgn0001138	0.9386	0.8885	0.9996	0.9999	0.951	0.8182	0.9997	0.9999	0.9999	0.4556	0.9998	0.9911	0.9998	0.0907	0.9326	0.251	0.8598	0.9979	0.9621	0.9966	0.9833	0.9801	0.8495	0.8114	0.837	0.9988	0.3625	0.9998	0.9302	0.9993	0.9993	0.9999	0.8836	0.9999	0.9994	0.9881	0.9693	0.9999	0.7076	0.9985
FBgn0001139	0.9417	0.9159	0.9996	0.9999	0.9604	0.9468	0.9997	0.9999	0.9999	0.8233	0.9998	0.9846	0.9998	0.2676	0.9815	0.7682	0.1132	0.9499	0.977	0.9979	0.3074	0.4487	0.4491	0.7768	0.9239	0.9838	0.7753	0.9998	0.9302	0.9993	0.9993	0.9999	0.9083	0.9999	0.9994	0.9965	0.9975	0.9999	0.689	0.9985
FBgn0001142	0.8056	0.9944	0.9996	0.9999	0.7483	0.824	0.9997	0.9999	0.9999	0.9316	0.9998	0.9939	0.9998	0.7244	0.9372	0.8693	0.3356	0.9483	0.7379	0.9991	0.6624	0.912	0.8665	0.7571	0.5062	0.9781	0.4591	0.9998	0.9748	0.9993	0.9993	0.9999	0.7524	0.9999	0.9994	0.3315	0.9975	0.9999	0.9752	0.9985
FBgn0001145	0.9417	0.8812	0.9996	0.9999	0.9895	0.9253	0.9997	0.9999	0.9999	0.1697	0.9998	0.9817	0.9998	0.1101	0.9119	0.9101	0.9653	0.9785	0.829	0.9991	0.9876	0.92	0.8338	0.6515	0.6001	0.8684	0.3186	0.9998	0.9302	0.9993	0.9993	0.9999	0.9884	0.9999	0.9994	0.6887	0.9975	0.9999	0.8727	0.9985
FBgn0001147	0.9417	0.9931	0.9996	0.9999	0.951	0.8211	0.9997	0.9999	0.9999	0.8334	0.9998	0.9817	0.9998	0.5118	0.8898	0.5678	0.8629	0.9975	0.8837	0.9966	0.9196	0.6227	0.9554	0.7307	0.8704	0.9965	0.6603	0.9998	0.9302	0.9993	0.9993	0.9999	0.9528	0.9999	0.9994	0.1113	0.9975	0.9999	0.913	0.9985
FBgn0001148	0.9939	0.9984	0.9996	0.9999	0.951	0.987	0.9997	0.9999	0.9999	0.7932	0.9998	0.9939	0.9998	0.8233	0.9511	0.7478	0.7831	0.9512	0.7379	0.9966	0.983	0.7579	0.7809	0.7062	0.8717	0.9542	0.7451	0.9998	0.9611	0.9993	0.9993	0.9999	0.9865	0.9999	0.9994	0.7123	0.9975	0.9999	0.8748	0.9985
FBgn0001149	0.9433	0.9984	0.9996	0.9999	0.9454	0.9648	0.9997	0.9999	0.9999	0.6617	0.9998	0.9954	0.9998	4e-04	0.9092	0.5973	0.373	0.9483	0.9014	0.9996	0.4897	0.6979	0.114	0.7499	0.9979	0.9899	0.4544	0.9998	0.9938	0.9993	0.9993	0.9999	0.9438	0.9999	0.9994	0.1755	0.9975	0.9999	0.8449	0.9985
FBgn0001150	0.9768	0.9984	0.9996	0.9999	0.7232	0.8495	0.9997	0.9999	0.9999	0.9513	0.9998	0.9824	0.9998	0.1813	0.874	0.9791	0.7077	0.9483	0.9759	0.9966	0.6714	0.8443	0.8256	0.6933	0.9529	0.9924	0.2095	0.9998	0.9302	0.9993	0.9993	0.9999	0.8741	0.9999	0.9994	0.8962	0.9975	0.9999	0.8368	0.9985
FBgn0001168	0.9421	0.9916	0.9996	0.9999	0.8835	0.824	0.9997	0.9999	0.2701	0.5989	0.9998	0.9817	0.9998	0.3401	0.9575	0.3704	0.9231	0.9947	0.5233	0.9966	0.7543	0.7021	0.9675	0.7375	0.9194	0.9846	0.5848	0.9998	0.9302	0.9993	0.9993	0.9999	0.9972	0.9999	0.9994	0.5103	0.9975	0.9999	0.8104	0.9985
FBgn0001169	0.9973	0.9866	0.9996	0.9999	0.9642	0.6492	0.9997	0.9999	0.9999	0.8397	0.9998	0.9817	0.9998	0.0805	0.9524	0.4565	0.685	0.9991	0.8719	0.9966	0.5372	0.9772	0.9277	0.8226	0.9624	0.9055	0.8332	0.9998	0.9302	0.9993	0.9993	0.9999	0.9425	0.9999	0.9994	0.5296	0.9975	0.9999	0.6219	0.9985
FBgn0001170	0.9851	0.9916	0.9996	0.9999	0.9431	0.9471	0.9997	0.9999	0.9999	0.1296	0.9998	0.9824	0.9998	0.6012	0.9119	0.3643	0.9882	0.967	0.9082	0.9966	0.981	0.8155	0.9064	0.9338	0.9663	0.8684	0.3839	0.9998	0.9454	0.9993	0.9993	0.9999	0.8255	0.9999	0.9994	0.7777	0.9975	0.9999	0.0608	0.9985
FBgn0001179	0.9417	0.9984	0.9996	0.9999	0.9964	0.9351	0.9997	0.9999	0.9999	0.5613	0.9998	0.9912	0.9998	0.8068	0.9609	0.6103	0.5662	0.9483	0.735	0.9966	0.9479	0.9985	0.4831	0.8657	0.8921	0.9901	0.8164	0.9998	0.9784	0.9993	0.9993	0.9999	0.9276	0.9999	0.9994	0.8039	0.9975	0.9999	0.9628	0.9985
FBgn0001180	0.9618	0.9998	0.9996	0.9999	0.9519	0.7025	0.9997	0.9999	0.9999	0.9909	0.9998	0.9817	0.9998	0.1338	0.9939	0.8159	0.5949	0.9483	0.9244	0.9966	0.7202	0.9653	0.6889	0.8445	0.9288	0.412	0.9843	0.9998	0.9576	0.9993	0.9993	0.9999	0.8721	0.9999	0.9994	0.929	0.9975	0.9999	0.0048	0.9985
FBgn0001185	0.9569	0.995	0.9996	0.9999	0.9737	0.9532	0.9997	0.9999	0.9999	0.5008	0.9998	0.9919	0.9998	0.9264	0.9081	0.1091	0.9281	0.9766	0.9759	0.9966	0.8973	0.7829	0.9579	0.9182	0.9375	0.8684	0.7115	0.9998	0.9302	0.9993	0.9993	0.9999	0.9865	0.9999	0.9994	0.4224	0.9983	0.9999	0.9933	0.9985
FBgn0001186	0.9972	0.3537	0.9996	0.9999	0.9422	0.9632	0.9997	0.9999	0.9999	0.2129	0.9998	0.9817	0.9998	0.9328	0.917	0.0756	0.1583	0.9494	0.9357	0.9996	0.3323	0.6655	0.575	0.981	0.9748	0.9988	0.3241	0.9998	0.9655	0.9993	0.9993	0.9999	0.9998	0.9999	0.9994	0.8867	0.9975	0.9999	0.8378	0.9985
FBgn0001187	0.9515	0.9944	0.9996	0.9999	0.9747	0.9778	0.9997	0.9999	0.9999	0.0628	0.9998	0.9817	0.9998	0.0372	0.9731	0.251	0.8888	0.9937	0.9308	0.9966	0.2921	0.6188	0.6217	0.9644	0.8031	0.8684	0.6241	0.9998	0.9576	0.9993	0.9993	0.9999	0.8992	0.9999	0.9994	0.5766	0.9975	0.9999	0.4968	0.9985
FBgn0001189	0.9909	0.0917	0.9996	0.9999	0.9422	0.8771	0.9997	0.9999	0.9999	0.9464	0.9998	0.9817	0.9998	0.1217	0.9314	0.783	0.6084	0.9785	0.7497	0.9966	0.9303	0.774	0.9668	0.7062	0.7964	0.9748	0.942	0.9998	0.9354	0.9993	0.9993	0.9999	0.7983	0.9999	0.9994	0.3277	0.9975	0.9999	0.9116	0.9985
FBgn0001197	0.9417	0.9984	0.9996	0.9999	0.9926	0.8767	0.9997	0.9999	0.9999	0.1533	0.9998	0.9817	0.9998	0.795	0.9119	0.3839	0.9807	0.9483	0.8086	0.9986	0.8608	0.5834	0.7389	0.9779	0.9501	0.9958	0.2392	0.9998	0.9346	0.9993	0.9993	0.9999	0.9346	0.9999	0.9994	0.7143	0.9975	0.9999	0.9056	0.9985
FBgn0001202	0.9417	0.9984	0.9996	0.9999	0.951	0.792	0.9997	0.9999	0.9999	0.2609	0.9998	0.2716	0.9998	0.3388	0.9081	0.4565	0.1903	0.9766	0.6742	0.9996	0.4643	0.7682	0.5855	0.9728	0.9796	0.895	0.0847	0.9998	0.9813	0.9993	0.9993	0.9999	0.9983	0.9999	0.9994	0.6594	0.9975	0.9999	0.0486	0.9985
FBgn0001206	0.9417	0.9991	0.9996	0.9999	0.951	0.9094	0.9997	0.9999	0.9999	0.7616	0.9998	0.9817	0.9998	0.6961	0.9081	0.7667	0.5808	0.9483	0.9821	0.5564	0.5699	0.7005	0.7258	0.9262	0.9529	0.8684	0.7181	0.9998	0.9611	0.9993	0.9993	0.9999	1	0.9999	0.9994	0.7919	0.9975	0.9999	0.675	0.9985
FBgn0001208	0.9417	0.8966	0.9996	0.9999	0.9905	0.9632	0.9997	0.9999	0.9999	0.9383	0.9998	0.9939	0.9998	0.0015	0.8898	0.7124	0.2183	0.9766	0.843	0.9966	0.9192	0.8687	0.9937	0.6046	0.9785	0.9587	0.7192	0.9998	0.9302	0.9993	0.9993	0.9999	0.9808	0.9999	0.9994	0.1799	0.9975	0.9999	0.3122	0.9985
FBgn0001215	0.9618	0.9944	0.9996	0.9999	0.9415	0.997	0.9997	0.9999	0.9999	0.1845	0.9998	0.9824	0.9998	0.0078	0.9043	0.1274	0.4747	0.9483	0.6453	0.9979	0.4918	0.625	0.3936	0.7715	0.9786	0.9753	0.1558	0.9998	0.9576	0.9993	0.9993	0.9999	0.8902	0.9999	0.9994	0.2073	0.9975	0.9999	0.8806	0.9985
FBgn0001216	0.9932	0.9726	0.9996	0.9999	0.9683	0.9657	0.9997	0.9999	0.9999	0.297	0.9998	0.9817	0.9998	0.0118	0.9602	0.2128	0.5594	0.9766	0.8844	0.9966	0.4129	0.493	0.6891	0.6876	0.6311	0.9838	0.3239	0.9998	0.9619	0.9993	0.9993	0.9999	0.4958	0.9999	0.9994	0.5595	0.9975	0.9999	0.8449	0.9985
FBgn0001217	0.9909	0.9916	0.9996	0.9999	0.9721	0.8488	0.9997	0.9999	0.9999	0.5422	0.9998	0.9939	0.9998	0.8024	0.9262	0.2468	0.9014	0.9702	0.8724	0.9966	0.9025	0.8764	0.9777	0.3113	0.9439	0.8985	0.438	0.9998	0.9354	0.9993	0.9993	0.9999	0.7524	0.9999	0.9994	5e-04	0.9975	0.9999	0.5251	0.9985
FBgn0001218	0.9904	0.9576	0.9996	0.9999	0.9727	0.9973	0.9997	0.9999	0.7655	0.6568	0.9998	0.9892	0.9998	0.9887	0.9088	0.5852	0.2817	0.9494	0.7511	0.9966	0.691	0.5128	0.6295	0.6819	0.4651	0.9649	0.525	0.9998	0.9712	0.9993	0.9993	0.9999	0.9346	0.9999	0.9994	0.7001	0.9975	0.9999	0.9886	0.9985
FBgn0001220	0.9417	0.9984	0.9996	0.9999	0.9742	0.9645	0.9997	0.9999	0.5327	0.4145	0.9998	0.9817	0.9998	0.1624	0.9511	0.3131	0.9382	0.991	0.7253	0.9966	0.6575	0.542	0.5929	0.6652	0.8406	0.8684	0.5602	0.9998	0.9741	0.9993	0.9993	0.9999	0.9865	0.9999	0.9994	0.9696	0.9975	0.9999	0.8981	0.9985
FBgn0001222	0.9574	0.9973	0.9996	0.9999	0.9929	0.9648	0.9997	0.9999	0.9999	0.7357	0.9998	0.9817	0.9998	0.0019	0.9055	0.2379	0.9143	0.9483	0.8021	0.9991	0.8397	0.7702	0.6725	0.6988	0.8223	0.9965	0.3453	0.9998	0.96	0.9993	0.9993	0.9999	0.9694	0.9999	0.9994	0.3977	0.9975	0.9999	0.8139	0.9985
FBgn0001224	0.9909	0.7286	0.9996	0.9999	0.9859	0.919	0.9997	0.9999	0.9999	0.9706	0.9998	0.9824	0.9998	0	0.9425	0.9446	0.6012	0.9484	0.9027	0.9966	0.6744	0.8602	0.9076	0.7312	0.8704	0.9899	0.6371	0.9998	0.9302	0.9993	0.9993	0.9999	0.7166	0.9999	0.9994	0.8765	0.9975	0.9999	0.3583	0.9985
FBgn0001225	0.9939	0.9973	0.9996	0.9999	0.9669	0.7886	0.9997	0.9999	0	0.8167	0.9998	0.9939	0.9998	0.2312	0.9191	0.4083	0.7008	0.9914	0.9599	0.9966	0.4807	0.3861	0.7406	0.9741	0.9461	0.9846	0.636	0.9998	0.9302	0.9993	0.9993	0.9999	0.9865	0.9999	0.9994	0.6631	0.9975	0.9999	0.9425	0.9985
FBgn0001226	0.9574	0.952	0.9996	0.9999	0.991	0.8964	0.9997	0.9999	0.2287	0.0236	0.9998	0.9911	0.9998	0.9357	0.9081	0.1263	0.6238	0.9483	0.8233	0.9966	0.7968	0.8824	0.7082	0.7478	0.9794	0.9988	0.472	0.9998	0.9302	0.9993	0.9998	0.9999	0.8457	0.9999	0.9994	0.5022	0.9975	0.9999	0.899	0.9985
FBgn0001227	0.9089	0.9944	0.9996	0.9999	0.9415	0.8763	0.9997	0.9999	0.4437	0.6302	0.9998	0.9817	0.9998	0.8764	0.9314	0.4071	0.4336	0.955	0.8892	0.9979	0.8769	0.5717	0.9588	0.9323	0.8143	0.9055	0.8444	0.9998	0.996	0.9993	0.9993	0.9999	0.9808	0.9999	0.9994	0.8231	0.9975	0.9999	0.8155	0.9985
FBgn0001228	0.9932	0.6549	0.9996	0.9999	0.933	0.7507	0.9997	0.9999	0.9999	0.9965	0.9998	0.9817	0.7843	0.9296	0.9683	0.6565	0.3977	0.9483	0.9378	0.9991	0.4807	0.3908	0.7666	0.7477	0.6001	0.9699	0.5369	0.9998	0.9302	0.9993	0.9993	0.9999	0.9995	0.9999	0.9994	0.6909	0.9975	0.9999	0.9805	0.9985
FBgn0001229	0.9303	0.9973	0.9996	0.9999	0.9747	0.8254	0.9997	0.9999	0.9999	0.5978	0.9998	0.9817	0.9998	0.0465	0.9738	0.3638	0.3868	0.9483	0.9755	0.9966	0.7808	0.9531	0.7701	0.9944	0.9852	0.9055	0.9947	0.9998	0.9302	0.9993	0.9993	0.9999	1	0.9999	0.9994	0.5346	0.9975	0.9999	0.6269	0.9985
FBgn0001230	0.9417	0.995	0.9996	0.9999	0.9852	0.7727	0.9997	0.9999	0	0.9901	0.9998	0.9914	0.9998	0.2403	0.9055	0.9375	0.8573	0.9909	0.9402	0.9996	0.6616	0.8553	0.9892	0.975	0.8793	0.9988	0.9538	0.9998	0.9302	0.9993	0.9993	0.9999	0.9932	0.9999	0.9994	0.8514	0.9975	0.9999	0.9771	0.9985
FBgn0001233	0.989	0.9984	0.9996	0.9999	0.9852	0.9305	0.9997	0.9999	0	0.4422	0.9998	0.9829	0.9998	0.5742	0.9968	0.6929	0.9111	0.9991	0.7276	0.9966	0.9977	0.6126	0.608	0.6891	0.8929	0.9965	0.9461	0.9998	0.9346	0.9993	0.9993	0.9999	0.9324	0.9999	0.9994	0.8275	0.9975	0.9999	0.8521	0.9985
FBgn0001235	0.9417	0.9939	0.9996	0.9999	0.951	0.9112	0.9997	0.9999	0.9999	0.306	0.9998	0.9939	0.9998	0.0131	0.9416	0.8722	0.5498	0.9483	0.8341	0.9966	0.5883	0.8327	0.6359	0.6515	0.9785	0.8419	0.7219	0.9998	0.943	0.9993	0.9993	0.9999	0.7762	0.9999	0.9994	0.8355	0.9975	0.9999	0.6271	0.9985
FBgn0001247	0.9574	0.9998	0.9996	0.9999	0.995	0.5962	0.9997	0.9999	0.9999	0.5221	0.9998	0.9939	0.9998	0.4814	0.8898	0.0015	0.7664	0.9483	0.9372	0.9966	0.8789	0.6897	0.7597	0.7721	0.8813	0.9988	0.2498	0.9998	0.9655	0.9993	0.9993	0.9999	0.9123	0.9999	0.9994	0.6971	0.9975	0.9999	0.9998	0.9985
FBgn0001248	0.9421	0.652	0.9996	0.9999	0.9852	0.792	0.9997	0.9999	0.8329	0.077	0.9998	0.9817	0.9998	0.4265	0.8898	0.9746	0.9628	0.9807	0.8724	0.9966	0.6511	0.546	0.9353	0.9594	0.9914	0.8684	0.7761	0.9998	0.9302	0.9993	0.9993	0.9999	0.9793	0.9999	0.9994	0.4707	0.9975	0.5979	0.9957	0.9985
FBgn0001250	0.9197	0.9991	0.9996	0.9999	0.9865	0.7964	0.9997	0.9999	0.9999	0.9833	0.9998	0.9824	0.9998	0.1565	0.9425	0.2743	0.7244	0.9106	0.9686	0.9966	0.4221	0.8315	0.8977	0.5961	0.8799	0.9669	0.6899	0.9998	0.9972	0.9993	0.9993	0.9999	0.877	0.9999	0.9994	0.1686	0.9975	0.9999	0.2301	0.9985
FBgn0001253	0.9417	0.9726	0.9795	0.9999	0.9761	0.8386	0.9997	0.9999	0.9999	0.8873	0.9998	0.9824	0.9998	0.0062	0.9752	0.9964	0.949	0.9494	0.7544	0.9979	0.319	0.9706	0.9708	0.9317	0.6793	0.8684	0.3157	0.9998	0.9302	0.9993	0.9993	0.9999	0.6846	0.9999	0.9994	0.7065	0.9975	0.9999	0.8706	0.9985
FBgn0001255	0.9733	0.9973	0.9996	0.9999	0.9604	0.9632	0.9997	0.9999	0.9999	0.9644	0.9998	0.9939	0.9998	0.6	0.9425	0.5522	0.9087	0.9483	0.8116	0.9966	0.7711	0.8321	0.7882	0.9289	0.968	0.9958	0.7337	0.9998	0.9302	0.9993	0.9993	0.9999	0.9086	0.9999	0.9994	0.3995	0.9975	0.9499	0.6938	0.9985
FBgn0001256	0.999	0.9968	0.9996	0.9999	0.9415	0.9694	0.9997	0.9999	0.9999	0.3276	0.9998	0.9957	0.9998	0.6977	0.9184	0.9724	0.131	0.9681	0.7379	0.9991	0.6886	0.8048	0.8452	0.7715	0.903	0.9988	0.7975	0.9998	0.9302	0.9993	0.9993	0.9999	0.9831	0.9999	0.9994	0.7549	0.9975	0.9999	0.6269	0.9985
FBgn0001257	0.9574	0.9916	0.9996	0.9999	0.9896	0.9566	0.9997	0.9999	0.9999	0.9947	0.9998	0.9824	0.9998	0.8755	0.8898	0.4173	0.481	0.9632	0.9994	0.9979	0.8793	0.9713	0.8821	0.8714	0.7336	0.9988	0.7521	0.9998	0.9567	0.9993	0.9993	0.9999	0.8592	0.9999	0.9994	0.1632	0.9975	0.9999	0.5138	0.9985
FBgn0001258	0.941	0.9984	0.9996	0.9999	0.9834	0.7668	0.9997	0.9999	0.9276	0.8433	0.9998	0.9817	0.9998	0.7023	0.9173	0.7435	0.8335	0.955	0.936	0.9966	0.6903	0.4736	0.5602	0.7798	0.9529	0.9156	0.91	0.9998	0.9895	0.9993	0.9993	0.9999	0.8551	0.9999	0.9994	0.8301	0.9975	0.9999	0.3561	0.9985
FBgn0001259	0.9618	0.9973	0.9996	0.9999	0.9422	0.9953	0.9997	0.9999	0.9999	0.7658	0.9998	0.9911	0.9998	0.5715	0.9671	0.8234	0.8492	0.9739	0.9467	0.9966	0.6186	0.5323	0.5735	0.5438	0.9672	0.8684	0.5319	0.9998	0.9655	0.9993	0.9993	0.9999	0.9918	0.9999	0.9994	0.7801	0.9975	0.9999	0.8676	0.9985
FBgn0001263	0.9417	0.9926	0.9996	0.9999	0.8958	0.9339	0.9997	0.9999	0.9999	0.9658	0.9998	0.9817	0.9998	0.3191	0.9653	0.2967	0.2947	0.9766	0.915	0.9979	0.3168	0.9529	0.4365	0.6785	0.902	0.9978	0.511	0.9998	0.9916	0.9993	0.9993	0.9999	0.9049	0.9999	0.9994	0.1561	0.9975	0.9999	0.9887	0.9985
FBgn0001269	0.9569	0.9984	0.9996	0.9999	0.951	0.945	0.9997	0.9999	0.9999	0.2955	0.9998	0.9824	0.9998	0.1336	0.9745	0.0557	0.6182	0.9494	0.8837	0.9992	0.587	0.9389	0.4079	0.8489	0.7541	0.9711	0.1129	0.9998	0.9316	0.9993	0.9993	0.9999	0.962	0.9999	0.9994	0.1114	0.9975	0.9999	0.9035	0.9985
FBgn0001276	0.9978	0.9984	0.9996	0.9999	0.9422	0.8182	0.9997	0.9999	0.9999	0.7765	0.9998	0.9855	0.9998	0.0235	0.9972	0.8633	0.2649	0.9835	0.8342	0.9979	0.6661	0.8975	0.8863	0.8939	0.986	0.9383	0.4559	0.9998	0.9302	0.9993	0.9993	0.9999	0.8551	0.9999	0.9994	0.8651	0.9975	0.9999	0.8397	0.9985
FBgn0001280	0.9932	0.9973	0.9996	0.9999	0.9808	0.8725	0.9997	0.9999	0.9999	0.5201	0.9998	0.9957	0.9998	0.051	0.9092	0.0633	0.9389	0.9991	0.7788	0.9996	0.7134	0.9801	0.9017	0.992	0.887	0.9504	0.8415	0.9998	0.943	0.9993	0.9993	0.9999	0.8913	0.9999	0.9994	0.0563	0.9975	0.9999	0.3122	0.9985
FBgn0001281	0.976	0.9795	0.9996	0.9999	0.9931	0.8282	0.9997	0.9999	0.9999	0.7657	0.9998	0.9939	0.9998	0.0736	0.9815	0.8792	0.5712	0.9494	0.8636	0.9966	0.9502	0.8976	0.8808	0.6244	0.9179	0.9916	0.8159	0.9998	0.943	0.9993	0.9993	0.9999	0.932	0.9999	0.9994	0	0.9975	0.9999	0.6857	0.9985
FBgn0001285	0.964	0.1641	0.9996	0.9999	0.9422	0.9864	0.9997	0.9999	0.9999	0.5391	0.9998	0.9817	0.9998	0.5101	0.9847	0.9072	0.473	0.9483	0.8759	0.9986	0.3599	0.9656	0.6699	0.9245	0.4725	0.9557	0.7418	0.9998	0.9672	0.9993	0.9993	0.9999	0.969	0.9999	0.9994	0.9867	0.9975	0.9999	0.8575	0.9985
FBgn0001291	0.9487	0.9973	0.9996	0.9999	0.9964	0.9735	0.9997	0.9999	0.9999	0.4286	0.9998	0.9824	0.9998	0.946	0.9314	0.9782	0.5002	0.9483	0.8131	0.9979	0.464	0.3816	0.3936	0.8903	0.7946	0.9542	0.6091	0.9998	0.9551	0.9993	0.9993	0.9999	0.9998	0.9999	0.9994	0.9606	0.9975	0.9999	0.9632	0.9985
FBgn0001296	0.9574	0.9973	0.9996	0.9999	0.9642	0.793	0.9997	0.9999	0.9999	0.5732	0.9998	0.9824	0.9998	0.5505	0.9511	0.2191	0.5323	0.9807	0.8913	0.9966	0.9661	0.886	0.8527	0.8434	0.5604	0.9489	0.2417	0.9998	0.9975	0.9993	0.9993	0.9999	0.9875	0.9999	0.9994	0.1058	0.9975	0.9999	0.7796	0.9985
FBgn0001297	0.9574	0.965	0.9996	0.9999	0.9553	0.9969	0.9997	0.9999	0.9999	0.7015	0.9998	0.9817	0.9998	0.9995	0.9975	0.3886	0.1154	0.9106	0.9898	0.9966	0.9724	0.8563	0.7829	0.7235	0.7739	0.9624	0.1887	0.9998	0.9898	0.9993	0.9993	0.9999	0.9918	0.9999	0.9994	0.6343	0.9975	0.9999	0.7704	0.9985
FBgn0001301	0.9518	0.9973	0.9996	0.9999	0.9687	0.881	0.9997	0.9999	0.9999	0.4809	0.9998	0.9817	0.9998	0.0117	0.9743	0.3582	0.3379	0.9483	0.9096	0.9966	0.9813	0.6428	0.915	0.992	0.9122	0.9958	0.6192	0.9998	0.9302	0.9993	0.9995	0.9999	0.7617	0.9999	0.9994	0.1302	0.9975	0.9999	0.2112	0.9985
FBgn0001308	0.9417	0.9993	0.9996	0.9999	0.9422	0.92	0.9997	0.9999	0.9999	0.484	0.9998	0.9817	0.9998	0.6623	0.9738	0.9249	0.2197	0.8791	0.9145	0.9966	0.8172	0.4832	0.3967	0.7715	0.6068	0.9165	0.407	0.9998	0.9611	0.9993	0.9993	0.9999	0.9906	0.9999	0.9994	0.3535	0.9975	0.9999	0.9519	0.9985
FBgn0001311	0.9574	0.9973	0.9996	0.9999	0.9663	0.9864	0.9997	0.9999	0.9999	0.7601	0.9998	0.9817	0.9998	0.6666	0.9191	0.5561	0.9453	0.9998	0.9018	0.9991	0.5461	0.6919	0.5312	0.9609	0.9821	0.9439	0.8151	0.9998	0.9845	0.9993	0.9993	0.9999	0.5306	0.9999	0.9994	0.0195	0.9975	0.9999	0.958	0.9985
FBgn0001313	0.9672	0.9984	0.9996	0.9999	0.9622	0.9932	0.9997	0.9999	0.9999	0.9675	0.9998	0.9817	0.9998	0.5002	0.9649	0.9657	0.9391	0.9785	0.9014	0.9979	0.9521	0.9608	0.8624	0.9472	0.7501	0.9958	0.8884	0.9998	0.9302	0.9993	0.9993	0.9999	0.9975	0.9999	0.9994	0.331	0.6507	0.9999	0.5443	0.9985
FBgn0001314	0.9939	0.9944	0.9996	0.9999	0.9457	0.9286	0.9997	0.9999	0.9999	0.8739	0.9998	0.9824	0.9998	0.8013	0.9858	0.9908	0.952	0.991	0.9999	0.9991	0.9058	0.993	0.9752	0.9059	0.8413	0.9781	0.8044	0.9998	0.9741	0.9993	0.9993	0.9999	0.9865	0.9999	0.9994	0.1523	0.8567	0.9999	0.7757	0.9991
FBgn0001315	0.9677	0.9993	0.9996	0.9999	0.991	0.9897	0.9997	0.9999	0.9999	0.8124	0.9998	0.9817	0.9998	0.6939	0.9871	0.8534	0.8507	0.9766	0.9032	0.9996	0.8869	0.866	0.9592	0.9534	0.6823	0.9768	0.8571	0.9998	0.9354	0.9993	0.9993	0.9999	0.9918	0.9999	0.9994	0.2125	0.6421	0.9999	0.7051	0.9985
FBgn0001316	0.9672	0.9973	0.9996	0.9999	0.9868	0.9632	0.9997	0.9999	0.9999	0.9838	0.9998	0.9912	0.9998	4e-04	0.9057	0.9485	0.3331	0.9483	0.7693	0.9966	0.7186	0.8098	0.9865	0.9487	0.9785	0.9965	0.7798	0.9998	0.9619	0.9993	0.9993	0.9999	0.8899	0.9999	0.9994	0.8645	0.9975	0.9999	0.1598	0.9985
FBgn0001319	0.9728	0.9984	0.9996	0.9999	0.994	0.5067	0.9997	0.9999	0.9999	0.5782	0.9998	0.9817	0.9998	0.246	0.8898	0.785	0.9152	0.9494	0.9276	0.9966	0.9212	0.6839	0.8469	0.6522	0.9963	0.9165	0.2534	0.9998	0.9302	0.9993	0.9993	0.9999	0.8409	0.9999	0.9994	0.6867	0.9975	0.9999	0.8731	0.9985
FBgn0001320	0.9417	0.9916	0.9996	0.9999	0.99	0.9663	0.9997	0.9999	0.9999	0.4093	0.9998	0.9933	0.9998	0.6973	0.9511	0.1892	0.8051	0.998	0.9791	0.9991	0.984	0.6763	0.6384	0.8438	0.4948	0.8617	0.2295	0.9998	0.985	0.9993	0.9993	0.9999	0.8902	0.9999	0.9994	0.6348	0.9975	0.9999	0.8771	0.9985
FBgn0001321	0.989	0.9973	0.9996	0.9999	0.964	0.4776	0.9997	0.9999	0.9999	0.6586	0.9998	0.9817	0.9998	0.3207	0.9092	0.7555	0.6556	0.9483	0.8545	0.9966	0.8793	0.7067	0.9502	0.8999	0.97	0.9958	0.3374	0.9998	0.9672	0.9993	0.9993	0.9999	0.9854	0.9999	0.9994	0.9631	0.9975	0.9999	0.9432	0.9985
FBgn0001323	0.9417	0.9998	0.9996	0.9999	0.9558	0.9632	0.9997	0.9999	0.9999	0.8689	0.9998	0.9817	0.9998	0.0271	0.9538	0.9295	0.6805	0.9632	0.5233	0.9966	0.8789	0.5323	0.5771	0.8665	0.471	0.8684	0.3635	0.9998	0.9765	0.9993	0.9993	0.9999	0.9081	0.9999	0.9994	0.5068	0.9975	0.9999	0.4645	0.9985
FBgn0001324	0.9417	0.995	0.9996	0.9999	0.9761	0.9835	0.9997	0.9999	0.9999	0.0447	0.9998	0.9817	0.9998	0.3049	0.8898	0.111	0.2708	0.9483	0.589	0.9966	0.2475	0.6368	0.7165	0.7715	0.968	0.9578	0.4352	0.9998	0.94	0.9993	0.9993	0.9999	0.9875	0.9999	0.9994	0.391	0.9975	0.9999	0.8785	0.9985
FBgn0001325	0.9574	0.9944	0.9996	0.9999	0.9726	0.7422	0.9997	0.9999	0.9999	0.9047	0.9998	0.9824	0.9998	0.0289	0.8898	0.875	0.6825	0.9947	0.8338	0.9986	0.8274	0.6299	0.7614	0.9869	0.5739	0.8684	0.4437	0.9998	0.943	0.9993	0.9993	0.9999	0.4011	0.9999	0.9994	0.7114	0.9975	0.9999	0.843	0.9987
FBgn0001330	0.9417	0.9968	0.9996	0.9999	0.8642	0.824	0.9997	0.9999	0.9999	0.9772	0.9998	0.9817	0.9998	0.0251	0.9739	0.7282	0.3977	0.991	0.7995	0.9979	0.8355	0.7862	0.8113	0.944	0.9751	0.9781	0.6265	0.9998	0.9579	0.9993	0.9993	0.9999	0.6374	0.9999	0.9994	0.4769	0.9975	0.9999	0.9614	0.9985
FBgn0001332	0.9421	0.9944	0.9996	0.9999	0.9875	0.8727	0.9997	0.9999	0.9999	0.5557	0.9998	0.9817	0.9998	0.9284	0.9081	0.6565	0.2784	0.9766	0.9791	0.9966	0.1631	0.5574	0.4806	0.9717	0.4783	0.9924	0.0684	0.9998	0.9302	0.9993	0.9993	0.9999	0.9481	0.9999	0.9994	0.8239	0.9975	0.9999	0.9423	0.9985
FBgn0001341	0.989	0.9973	0.9996	0.9999	0.984	0.7072	0.9997	0.9999	0.9999	0.7335	0.9998	0.9824	0.9998	0.2037	0.935	0.953	0.996	0.9632	0.9649	0.9992	0.6537	0.8897	0.7214	0.9944	0.728	0.9901	0.6033	0.9998	0.9302	0.9993	0.9993	0.9999	0.8935	0.9999	0.9994	0.8951	0.9975	0.9999	0.8231	0.9985
FBgn0001404	0.9417	0.9822	0.9996	0.9999	0.9745	0.9507	0.9997	0.9999	0.9999	0.157	0.9998	0.9817	0.9998	0.0077	0.8898	0.2237	0.1439	0.914	0.9177	0.9996	0.3558	0.7101	0.423	0.9941	0.6793	0.9901	0.2204	0.9998	0.9302	0.9993	0.9993	0.9999	0.8457	0.9999	0.9994	0.9161	0.9975	0.9999	0.9351	0.9985
FBgn0001491	0.9672	0.9993	0.9996	0.9999	0.9604	0.9378	0.9997	0.9999	0.9999	0.412	0.9998	0.9946	0.9998	0.3901	0.9954	0.0678	0.3674	0.9785	0.9696	0.9966	0.5275	0.6152	0.8205	0.9944	0.6877	0.9667	0.103	0.9998	0.9957	0.9993	0.9993	0.9999	0.7582	0.9999	0.9994	0.7803	0.9975	0.9999	0.867	0.9985
FBgn0001565	0.9806	0.9303	0.9996	0.9999	0.9604	0.984	0.9997	0.9999	0.9999	0.8858	0.9998	0.9817	0.9998	0.0067	0.9683	0.4262	0.8502	0.9625	0.8866	0.9966	0.994	0.9684	0.7393	0.7326	0.9944	0.8684	0.7423	0.9998	0.9655	0.9993	0.9993	0.9999	0.5596	0.9999	0.9994	0.0191	0.9975	0.9999	0.9417	0.9985
FBgn0001612	0.961	0.9973	0.9996	0.9999	0.9457	0.9735	0.9997	0.9999	0.9999	0.7362	0.9998	0.9817	0.9998	0.3035	0.9302	0.4785	0.4425	0.9871	0.8168	0.9966	0.7817	0.5634	0.4494	0.9814	0.7614	0.9526	0.977	0.9998	0.9354	0.9993	0.9993	0.9999	0.8601	0.9999	0.9994	0.8057	0.9975	0.9999	0.855	0.9985
FBgn0001624	0.9417	0.9576	0.9996	0.9999	0.9109	0.8662	0.9997	0.9999	0.9999	0.5713	0.9998	0.9824	0.9998	0.0098	0.9894	0.8269	0.1429	0.9483	0.9032	0.9991	0.4102	0.6373	0.4547	0.8873	0.7513	0.9058	0.3408	0.9998	0.9994	0.9993	0.9993	0.9999	0.9931	0.9999	0.9994	0.9953	0.9975	0.9999	0.5194	0.9985
FBgn0001941	0.9457	0.995	0.9996	0.9999	0.951	0.9854	0.9997	0.9999	0.9999	0.5506	0.9998	0.9926	0.9998	0.0831	0.9055	0.9965	0.5972	0.9632	0.9826	0.9979	0.8202	0.8142	0.7882	0.7743	0.789	0.9838	0.8128	0.9998	0.9302	0.9993	0.9993	0.9999	0.001	0.9999	0.9994	0.7295	0.9975	0.9999	0.9195	0.9985
FBgn0001942	0.9932	0.9973	0.9996	0.9999	0.946	0.9103	0.9997	0.9999	0.9999	0.3412	0.9998	0.9892	0.9998	0.0045	0.9191	0.2587	0.6486	0.97	0.8188	0.9966	0.5304	0.9618	0.5146	0.6211	0.9996	0.9958	0.2297	0.9998	0.9611	0.9993	0.9993	0.9999	0.001	0.9999	0.9994	0.1931	0.9975	0.9999	0.8074	0.9985
FBgn0001961	0.9799	0.9795	0.9996	0.9999	0.951	0.9632	0.9997	0.9999	0.9999	0.978	0.9998	0.9933	0.9998	0.0534	0.9745	0.2962	0.5894	0.9483	0.9812	0.9966	0.8603	0.6904	0.9049	0.8405	0.9436	0.0795	0.3789	0.9998	0.9329	0.9993	0.9993	0.9999	0.9285	0.9999	0.9994	0.323	0.9975	0.9999	0.9007	0.9985
FBgn0001965	0.9932	0.9693	0.9996	0.9999	0.9217	0.9813	0.9997	0.9999	0.9999	0.6339	0.9998	0.9892	0.9998	0.2566	0.9517	0.3026	0.1092	0.9483	0.9106	0.9979	0.7797	0.6839	0.5507	0.9338	0.8936	0.9864	0.1955	0.9998	0.97	0.9993	0.9993	0.9999	0.7636	0.9999	0.9994	0.6995	0.9975	0.9999	0.9911	0.9985
FBgn0001967	0.9939	0.6771	0.9996	0.9999	0.9217	0.9969	0.9997	0.9999	0.9999	0.0425	0.9998	0.9824	0.9998	0.8323	0.9671	0.1885	0.9016	0.9512	0.9308	0.9966	0.4022	0.771	0.6116	0.988	0.8915	0.9499	0.9828	0.9998	0.9302	0.9993	0.9993	0.9999	0.9943	0.9999	0.9994	0.7498	0.9975	0.9999	0.9423	0.9985
FBgn0001970	0.9733	0.7834	0.9996	0.9999	0.9642	0.8248	0.9997	0.9999	0.9999	0.5289	0.9998	0.9919	0.9998	0.1836	0.9745	0.2458	0.7838	0.9483	0.9267	0.9966	0.9506	0.5128	0.5712	0.9252	0.7058	0.9853	0.8036	0.9998	0.327	0.9993	0.9993	0.9999	0.5703	0.9999	0.9994	0.4232	0.9	0.9999	0.9003	0.9985
FBgn0001974	0.9851	0.9916	0.9996	0.9999	0.9912	0.9047	0.9997	0.9999	0.9999	0.3413	0.9998	0.9824	0.9998	0.7449	0.9738	0.6722	0.9821	0.9632	0.9906	0.9996	0.9419	0.7006	0.9648	0.8377	0.5823	0.9748	0.9523	0.9998	0.9302	0.9993	0.9993	0.9999	0.4772	0.9999	0.0235	0.6283	0.9975	0.9999	0.9127	0.9985
FBgn0001977	0.9574	0.9916	0.9996	0.9999	0.9865	0.9916	0.9997	0.9999	0.9999	0.4363	0.9998	0.9817	0.9998	0.7122	0.9211	0.6012	0.5782	0.9494	0.9793	0.9966	0.3653	0.1171	0.5985	0.7401	0.968	0.412	0.1377	0.9998	0.9544	0.9993	0.9993	0.9999	0.9931	0.9999	0.0774	0.5013	0.9975	0.9999	0.9645	0.9985
FBgn0001978	0.9574	0.8566	0.9996	0.9999	0.9693	0.996	0.9997	0.9999	0.9999	0.9515	0.9998	0.9824	0.9998	0.1409	0.9147	0.8839	0.9577	0.991	0.991	0.9966	0.8168	0.9885	0.9419	0.992	0.7614	0.9964	0.5496	0.9998	0.9302	0.9993	0.9993	0.9999	0.969	0.9999	0	0.8911	0.9975	0.9999	0.642	0.9985
FBgn0001981	0.9515	0.9636	0.9996	0.9999	0.9422	0.7964	0.9997	0.9999	0.9999	0.8178	0.9998	0.9846	0.9998	0.9078	0.9657	0.798	0.7037	0.9483	0.8613	0.9996	0.8373	0.5229	0.608	0.8769	0.5221	0.9846	0.7508	0.9998	0.9901	0.9993	0.9993	0.9999	0.6444	0.9999	0.9994	0.0961	0.9975	0.9166	0.9135	0.9985
FBgn0001986	0.9553	0.9944	0.9996	0.9999	0.9926	0.9305	0.9997	0.9999	0.9999	0.5816	0.9998	0.9998	0.9998	0.7751	0.9055	0.6588	0.5042	0.9785	0.9903	0.9991	0.9547	0.6186	0.7944	0.9709	0.8272	0.9058	0.2709	0.9998	0.9302	0.9993	0.9993	0.9999	0.8391	0.9999	0.9994	0.3262	0.8487	0.9999	0.995	0.9985
FBgn0001987	0.9443	0.9978	0.9996	0.9999	0.8449	0.9632	0.9997	0.9999	0.9999	0.562	0.9998	0.9824	0.9998	0.5011	0.9894	0.6554	0.3303	0.9494	0.7806	0.9966	0.9567	0.7981	0.8093	0.8586	0.9981	0.9958	0.9146	0.9998	0.9346	0.9993	0.9993	0.9999	0.9918	0.9999	0.9997	0.9753	0.9975	0.9999	0.9451	0.9985
FBgn0001989	0.9459	0.9978	0.9996	0.9999	0.951	0.9645	0.9997	0.9999	0.9999	0.8219	0.9998	0.9911	0.9998	0	0.8898	0.9312	0.4691	0.9483	0.8152	0.9966	0.619	0.8463	0.9239	0.9016	0.6884	0.9158	0.7796	0.9998	0.9302	0.9993	0.9993	0.9999	0.8539	0.9999	0.9994	0.1537	0.9975	0.9999	0.9073	0.9985
FBgn0001990	0.9636	0.9946	0.9996	0.9999	0.951	0.8725	0.9997	0.9999	0.9999	0.1589	0.9998	0.9939	0.9998	0.9641	0.9191	0.3535	0.6726	0.9785	0.9306	0.9996	0.5507	0.7682	0.6237	0.7174	0.9501	0.9165	0.4125	0.9998	0.9302	0.9993	0.9993	0.9999	0.8935	0.9999	0.9994	0.2949	0.9975	0.9999	0.9922	0.9985
FBgn0001991	0.9574	0.9944	0.9996	0.9999	0.9558	0.8282	0.9997	0.9999	0.9999	0.6546	0.9998	0.9939	0.9998	0	0.9731	0.974	0.4697	0.9483	0.962	0.9966	0.6162	0.9561	0.6487	0.995	0.9841	0.9165	0.91	0.9998	0.9951	0.9993	0.9993	0.9999	0.9787	0.9999	0.9994	0.9043	0.9975	0.9999	0.7943	0.9985
FBgn0001992	0.9417	0.9944	0.9996	0.9999	0.9765	0.9632	0.9997	0.9999	0.9999	0.0739	0.9998	0.9824	0.9998	0.2289	0.9138	0.2413	0.095	0.502	0.6154	0.9966	0.5314	0.0216	0.2508	0.9969	0.9426	0.9971	0.4768	0.9998	0.9302	0.9993	0.9993	0.9999	0.9987	0.9999	0.9994	0.9764	0.9975	0.9999	0.958	0.9985
FBgn0001994	0.9574	0.9944	0.9996	0.9999	0.9069	0.9656	0.9997	0.9999	0.9999	0.6885	0.9998	0.9855	0.9998	0.0411	0.9884	0.658	0.4021	0.9632	0.9308	0.9966	0.7293	0.3832	0.9797	0.5961	0.962	0.9165	0.8873	0.9998	0.9609	0.9993	0.9993	0.9999	0.8432	0.9999	0.9994	0.8354	0.9975	0.9999	0.0581	0.9985
FBgn0001995	0.9711	0.9944	0.9996	0.9999	0.8958	0.7674	0.9997	0.9999	0.9999	0.6254	0.9998	0.9939	0.9998	0.0317	0.9314	0.5815	0.7817	0.9852	0.9729	0.9991	0.8694	0.6646	0.9304	0.9493	0.8442	0.9809	0.6843	0.9998	0.9751	0.9993	0.9993	0.9999	0.9808	0.9999	0.9994	0.1035	0.9975	0.9999	0.9402	0.9985
FBgn0002021	0.9909	0.8885	0.9996	0.9999	0.9926	0.996	0.9997	0.9999	0.9999	0.9534	0.9998	0.4436	0.9998	0.1967	0.9954	0.8549	0.9259	0.9494	0.8833	0.9996	0.6195	0.5143	0.9772	0.9385	0.973	0.9574	0.9297	0.9998	0.981	0.9993	0.9993	0.9999	0.8708	0.9999	0.9994	0.4826	0.9975	0.9999	0.0598	0.9985
FBgn0002022	0.9417	0.9973	0.9996	0.9999	0.994	0.9383	0.9997	0.9999	0.9999	0.7932	0.9998	7e-04	0.9998	0.478	0.9875	0.3319	0.8968	0.9739	0.8065	0.9966	0.6743	0.9278	0.5789	0.8467	0.9634	0.9988	0.2841	0.9998	0.9882	0.9993	0.9993	0.9999	0.8992	0.9999	0.9994	0.9509	0.9975	0.9999	0.0177	0.9985
FBgn0002023	0.9959	0.7293	0.9996	0.9999	0.9305	0.9919	0.9997	0.9999	0.9999	0.9379	0.9998	0.9817	0.9998	0.0376	0.9949	0.1626	0.5879	0.9975	0.9869	0.9992	0.8088	0.8142	0.6833	0.9745	0.518	0.9924	0.149	0.9998	0.9927	0.9993	0.9993	0.9999	0.9274	0.9999	0.9994	0.612	0.9975	0.9999	0.4044	0.9985
FBgn0002031	0.9733	0.995	0.9996	0.9999	0.9967	0.9752	0.9997	0.9999	0.9999	0.346	0.9998	0.0217	0.9998	0.6113	0.9314	0.111	0.7238	0.9971	0.8978	0.9966	0.368	0.6619	0.4295	0.9072	0.8573	0.9165	0.8999	0.9998	0.9838	0.9993	0.9993	0.9999	0.8551	0.9999	0.9994	0.9671	0.9975	0.9999	0.0203	0.9985
FBgn0002036	0.9909	0.9944	0.9996	0.9999	0.9415	0.9656	0.9997	0.9999	0.9999	0.7195	0.9998	0.5751	0.9998	0.0067	0.9745	0.9746	0.7788	0.9494	0.9083	0.9966	0.9307	0.8354	0.75	0.9944	0.9576	0.9988	0.9647	0.9998	0.9302	0.9993	0.9993	0.9999	0.9324	0.9999	0.9994	0.4485	0.9983	0.9999	7e-04	0.9985
FBgn0002044	0.9417	0.995	0.9996	4e-04	0.9558	0.7901	0.9997	0.9999	0.9999	0.6886	0.9998	0.9977	0.9998	0.5116	0.9948	0.6568	0.3898	0.9106	0.9884	0.9966	0.3441	0.7249	0.6116	0.8368	0.8628	0.9958	0.5576	0.9998	0.9882	0.9993	0.9993	0.9999	0.6047	0.9999	0.9994	0.8354	0.9975	0.9999	0.739	0.9985
FBgn0002069	0.9574	0.0265	0.9996	0.9999	0.951	0.9899	0.9997	0.9999	0.9999	0.686	0.9998	0.9817	0.9998	0.0809	0.9739	0.5989	0.6634	0.9483	0.8619	0.9966	0.5942	0.9517	0.722	0.8905	0.9169	0.9965	0.1914	0.9998	0.9973	0.9993	0.9993	0.9999	1	0.9999	0.9994	0.0972	0.9975	0.9999	0.9883	0.9985
FBgn0002121	0.9417	0.9973	0.9996	0.9999	0.9745	0.9683	0.9997	0.9999	0.9999	0.0846	0.9998	0.9824	0.9998	0.3008	0.9458	0.3373	0.7736	0.9785	0.9181	0.9979	0.9806	0.8105	0.7054	0.8241	0.6396	0.9537	0.6808	0.9998	0.9302	0.9993	0.001	0.9999	0.971	0.9999	0.9994	0.5381	0.9975	0.9999	0.6221	0.9985
FBgn0002174	0.9417	0.8763	0.9996	0.9999	0.951	0.6199	0.9997	0.9999	0.9999	0.9651	0.9998	0.9824	0.9998	0.0058	0.9745	0.3451	0.613	0.9483	0.9979	0.9966	0.5639	0.9697	0.6949	0.8012	0.9375	0.9865	0.8721	0.9998	0.9302	0.9993	0.9993	0.9999	0.9808	0.9999	0.9994	0.2458	0.9975	0.9999	0.6221	0.9985
FBgn0002183	0.9618	0.9622	0.9996	0.9999	0.983	0.7886	0.9997	0.9999	0.9999	0.6916	0.9998	0.9846	0.9998	0.9739	0.9511	0.9648	0.9998	0.9935	0.8435	0.9966	0.406	0.9915	0.8136	0.6001	0.8058	0.9988	0.0764	0.9998	0.9302	0.9993	0.9993	0.9999	0.9105	0.9999	0.9994	0.0475	0.9975	0.9999	0.9464	0.9985
FBgn0002283	0.9561	0.9973	0.9996	0.9999	0.9558	0.9769	0.9997	0.9999	0.9999	0.1598	0.9998	0.9817	0.9998	0.2143	0.9538	0.2468	0.4738	0.9483	0.8613	0.9986	0.3189	0.7839	0.5174	0.9152	0.9383	0.9946	0.1041	0.9998	0.9302	0.9993	0.9993	0.9999	0.3537	0.9999	0.9994	0.6704	0.9122	0.9999	0.9978	0.9985
FBgn0002284	0.9417	0.9984	0.4198	0.9999	0.9745	0.9468	0.9997	0.9999	0.9999	0.85	0.9998	0.9817	0.9998	0.0524	0.8898	0.957	0.4093	0.9483	0.876	0.9991	0.3658	0.3356	0.675	0.8399	0.9361	0.9751	0.2606	0.9998	0.9655	0.9993	0.9993	0.9999	0.8913	0.9999	0.9994	0.3478	0.9975	0.9423	0.6417	0.9985
FBgn0002306	0.9614	0.9944	0.9996	0.9999	0.9448	0.7886	0.9997	0.9999	0.9999	0.8396	0.9998	0.9979	0.9998	0.0022	0.9236	0.8306	0.8112	0.9766	0.8181	0.9966	0.873	0.9341	0.677	0.848	0.8924	0.8675	0.9647	0.9998	0.9619	0.9993	0.9993	0.9999	0.7996	0.9999	0.9994	0.9642	0.9975	0.9999	0.5916	0.9985
FBgn0002354	0.9417	0.9329	0.9996	0.9999	0.9087	0.9441	0.9997	0.9999	0.9999	0.7683	0.9998	0.9817	0.9998	0.0018	0.9314	0.9661	0.796	0.9858	0.9924	0.9966	0.8851	0.9211	0.8611	0.7369	0.5829	0.8684	0.8147	0.9998	0.9302	0.9993	0.9993	0.9999	0.9865	0.9999	0.9994	0.3758	0.9975	0.9999	0.8134	0.9985
FBgn0002413	0.8664	0.9916	0.9996	0.9999	0.9337	0.9383	0.9997	0.9999	0.9999	0.7176	0.9998	0.9939	0.9998	0.002	0.9738	0.9972	0.6703	0.9483	0.9135	0.9966	0.8501	0.9381	0.9941	0.8111	0.9529	0.9574	0.9611	0.9998	0.9611	0.9993	0.9993	0.9999	0.942	0.9999	0.9994	0.8057	0.9975	0.9999	0.6321	0.9985
FBgn0002431	0.9487	0.9944	0.9996	0.9999	0.9745	0.9461	0.9997	0.9999	0.9999	0.7716	0.9998	0.9817	0.9998	0.0083	0.9743	0.3482	0.9803	0.9494	0.9106	0.9966	0.5559	0.5362	0.9923	0.9741	0.7354	0.9228	0.963	0.9998	0.9302	0.9993	0.9993	0.9999	0.7762	0.9999	0.9994	0.7332	0.9975	0.9999	0.36	0.9985
FBgn0002440	0.9197	0.4891	0.9996	0.9999	0.9217	0.8211	0.9997	0.9999	0.9999	0.8913	0.9998	0.9817	0.9998	0.4897	0.9319	0.8581	0.1079	0.9935	0.4563	0.9979	0.845	0.5349	0.9142	0.9235	0.9183	0.8684	0.9274	0.9998	0.9544	0.9993	0.9993	0.9999	0.9998	0.9999	0.9994	0.7978	0.9975	0.9999	0.8845	0.9985
FBgn0002441	0.9417	0.1925	0.9996	0.9999	0.951	0.9206	0.9997	0.9999	0.9999	0.173	0.9998	0.9939	0.9998	0.1102	0.9973	0.4724	0.7127	0.9785	0.589	0.9979	0.8466	0.5634	0.8911	0.9143	0.6638	0.9598	0.3675	0.9998	0.981	0.9993	0.9993	0.9999	0.8557	0.9999	0.9994	0.9177	0.9975	0.9999	0.5369	0.9985
FBgn0002466	0.9417	0.9968	0.9996	0.9999	0.946	0.9655	0.9997	0.9999	0.9999	0.7255	0.9998	0.9824	0.9998	0.8079	0.9709	0.5779	0.8227	0.966	0.9145	0.9966	0.7237	0.6535	0.5237	0.8175	0.5961	0.9748	0.6398	0.9998	0.9302	0.9993	0.9993	0.9999	0.9865	0.9999	0.9994	0.4687	0.9975	0.9999	0.9701	0.9985
FBgn0002521	0.9574	0.9017	0.9996	0.9999	0.9868	0.9314	0.9997	0.9999	0.9999	0.6973	0.9998	0.9824	0.9998	3e-04	0.957	0.1013	0.8338	0.9979	0.9733	0.9966	0.6664	0.92	0.6469	0.9024	0.7314	0.7404	0.9739	0.9998	0.9346	0.9993	0.9993	0.9999	0.9274	0.9999	0.9994	0.851	0.9975	0.9999	0.8873	0.9985
FBgn0002522	0.9618	0.6549	0.9996	0.9999	0.9457	0.978	0.9997	0.9999	0.9999	0.6031	0.9998	0.9957	0.9998	0.8528	0.9871	0.121	0.8135	0.9483	0.7511	0.9996	0.672	0.933	0.608	0.99	0.5509	0.9534	0.8762	0.9998	0.9741	0.9993	0.9993	0.9999	0.9918	0.9999	0.9994	0.1527	0.9975	0.9999	0.7506	0.9985
FBgn0002524	0.9417	0.7938	0.9996	0.9999	0.9553	0.9303	0.9997	0.9999	0.9999	0.2806	0.9998	0.9939	0.9998	0.7718	0.9738	0.6315	0.392	0.9483	0.7388	0.9966	0.7206	0.9871	0.7005	0.8365	0.9622	0.9988	0.0973	0.9998	0.9882	0.9993	0.9993	0.9999	0.9931	0.9999	0.9994	0.2715	0.9975	0.9999	0.7051	0.9985
FBgn0002525	0.9879	0.33	0.9996	0.9999	0.9679	0.8554	0.9997	0.9999	0.9999	0.713	0.9998	0.9817	0.9998	0.0016	0.9841	0.9375	0.6811	0.9483	0.9086	0.9991	0.7695	0.5716	0.784	0.9755	0.6987	0.9165	0.4399	0.9998	0.9302	0.9993	0.9993	0.9999	0.9346	0.9999	0.9994	0.9945	0.9975	0.9999	0.9076	0.9985
FBgn0002526	0.731	0.9571	0.9996	0.9999	0.9868	0.7346	0.9997	0.9999	0.9999	0.9072	0.9998	0.9817	0.9998	0.1061	0.9274	0.8936	0.4207	0.9483	0.9884	0.9991	0.841	0.9746	0.8635	0.9152	0.9839	0.9965	0.6632	0.9998	0.98	0.9993	0.9993	0.9999	0.8095	0.9999	0.9994	0.996	0.9975	0.9999	0.9866	0.9985
FBgn0002542	0.9417	0.8684	0.9996	0.9999	0.9765	0.9944	0.9997	0.9999	0.9999	0.1692	0.9998	0.9957	0.9998	0.6366	0.9314	0.2468	0.5439	0.9547	0.6477	0.9966	0.867	0.9793	0.7835	0.7698	0.6381	0.9729	0.1081	0.9998	0.6899	0.9993	0.9993	0.9999	0.9947	0.9999	0.9994	0.8032	0.9975	0.9999	0.9577	0.9985
FBgn0002543	0.9932	0.9973	0.9996	0.9999	0.285	0.8196	0.9997	0.9999	0.9999	0.4276	0.9998	0.9817	0.9998	0.3094	0.9062	0.9758	0.4196	0.9483	0.9662	0.9991	0.5064	0.7593	0.6457	0.8754	0.8095	0.9267	0.97	0.9998	0.988	0.9993	0.9993	0.9999	0.9535	0.9999	0.9994	0.4367	0.9975	0.9999	0.9701	0.9985
FBgn0002552	0.9417	0.3003	0.9996	0.9999	0.9769	0.9735	0.9997	0.9999	0.9999	0.7035	0.9998	0.9817	0.9998	0.9268	0.9555	0.8133	0.8761	0.9632	0.9662	0.9979	0.698	0.5214	0.796	0.992	0.8453	0.9429	0.4544	0.9998	0.9302	0.9993	0.9993	0.9999	0.9944	0.9999	0.9994	0.6341	0.9975	0.9999	0.8034	0.9985
FBgn0002562	0.9574	0.9987	0.9996	0.9999	0.8116	0.9937	0.9997	0.9999	0.9466	0.2446	0.9998	0.9817	0.9998	0.8624	0.9898	0.9377	0.9285	0.9483	0.846	0.9966	0.4275	0.7188	0.8854	0.7698	0.7228	0.9888	0.965	0.9998	0.9302	0.9993	0.9993	0.9999	0.9993	0.9999	0.9994	0.4592	0.9975	0.9999	0.8449	0.9985
FBgn0002563	0.9618	0.9916	0.9996	0.9999	0.9422	0.996	0.9997	0.9999	0.9999	0.1782	0.9998	0.9911	0.9998	0.6073	0.9191	0.7211	0.9987	0.9494	0.0069	0.9979	0.775	0.9998	0.5922	0.8999	0.6823	0.9958	0.5126	0.9998	0.9302	0.9993	0.9993	0.9999	1	0.9999	0.9994	0.9581	0.9975	0.9999	0.6226	0.9985
FBgn0002564	0.9972	0.488	0.9996	0.9999	0.9642	0.921	0.9997	0.9999	0.9999	0.7445	0.9998	0.4436	0.9998	0.3321	0.9081	0.9977	0.8128	0.9547	0.9113	0.9966	0.9987	0.8241	0.5372	0.8179	0.8061	0.9974	0.7219	0.9998	0.3612	0.9993	0.9993	0.9999	0.8554	0.9999	0.9994	0.6881	0.9975	0.9999	0.8627	0.9985
FBgn0002565	0.9417	0.9039	0.9996	0.9999	0.951	0.9803	0.9997	0.9999	0.9999	0.5656	0.9998	0.9817	0.9998	0.9886	0.9314	0.8246	0.8903	0.9483	0.7147	0.9966	0.5766	0.789	0.7145	0.9898	0.7096	0.9526	0.7608	0.9998	0.9302	0.9993	0.9993	0.9999	0.9931	0.9999	0.9994	0.8541	0.3775	0.9999	0.652	0.9985
FBgn0002566	0.9651	0.9984	0.9996	0.9999	0.9694	0.9632	0.9997	0.9999	0.9999	0.1676	0.9998	0.9957	0.9998	0.6863	0.9738	0.1843	0.5184	0.9991	0.9825	0.9966	0.4168	0.8934	0.4377	0.8158	0.9256	0.9109	0.253	0.9998	0.9765	0.9993	0.9993	0.9999	0.9708	0.9999	0.9994	0.3478	0.9975	0.9999	0.8676	0.9985
FBgn0002567	0.9932	0.5915	0.9996	0.9999	0.951	0.9303	0.9997	0.9999	0.9999	0.7392	0.9998	0.9824	0.9998	0.2141	0.976	0.974	0.3356	0.9512	0.9812	0.9966	0.3299	0.7509	0.4365	0.9149	0.812	0.9268	0.398	0.9998	0.9611	0.9993	0.9993	0.9999	0.9912	0.9999	0.9994	0.2914	0.9975	0.9999	0.9184	0.9985
FBgn0002569	0.9939	0.9738	0.9996	0.9999	0.9415	0.873	0.9997	0.9999	0.9999	0.5274	0.9998	0.0945	0.9998	0.4172	0.9575	0.7085	0.9543	0.9816	0.9286	0.9966	0.9742	0.9332	0.8462	0.8175	0.9456	0.9624	0.8854	0.9998	0.9302	0.9993	0.9993	0.9999	0.9188	0.9999	0.9994	0.8276	0.9975	0.9999	0.8991	0.9985
FBgn0002570	0.9985	0.8403	0.9996	0.9999	0.9745	0.9243	0.9997	0.9999	0.9999	0.0726	0.9998	0.9817	0.9998	0.0692	0.9894	0.1686	0.6478	0.9483	0.8745	0.9966	0.5086	0.8099	0.7637	0.8615	0.8865	0.9574	0.7816	0.9998	0.9302	0.9993	0.9995	0.5794	0.9748	0.9999	0.9994	0.9178	0.9975	0.9999	0.9531	0.9985
FBgn0002571	0.9417	0.327	0.9996	0.9999	0.9454	0.9938	0.9997	0.9999	0.9999	0.461	0.9998	0.9824	0.9998	0.1365	0.9524	0.3774	0.9614	0.9483	0.9313	0.9966	0.8663	0.6994	0.9815	0.739	0.8261	0.9316	0.937	0.9998	0.8381	0.9993	0.9993	0.9999	0.8557	0.9999	0.9994	0.4523	0.9975	0.9999	0.9947	0.9985
FBgn0002573	0.9197	0.9973	0.9996	0.9999	0.6212	0.9504	0.9997	0.9999	0.9999	0.9318	0.9998	0.9817	0.9998	0.0484	0.9416	0.6327	0.8362	0.998	0.8341	0.9966	0.5887	0.9281	0.8272	0.8933	0.5731	0.9768	0.2152	0.9998	0.9302	0.9993	0.9993	0.9999	0.9803	0.9999	0.9994	0.7275	0.9975	0.9999	0.8139	0.9985
FBgn0002576	0.9417	0.5407	0.9996	0.9999	0.8804	0.829	0.9997	0.9999	0.9999	0.3729	0.9998	0.9919	0.9998	0.2174	0.9935	0.4574	0.7621	0.9744	0.8632	0.9966	0.7156	0.9943	0.9845	0.9945	0.9361	0.9165	0.8443	0.9998	0.9723	0.9993	0.9993	0.9999	0.969	0.9999	0.9994	0.5497	0.9975	0.9999	0.7953	0.9985
FBgn0002577	0.9574	0.9679	0.9996	0.9999	0.9558	0.9919	0.9997	0.9999	0.9999	0.9948	0.9998	0.9824	0.9998	0.7023	0.9745	0.7316	0.6377	0.9689	0.7892	0.9966	0.7126	0.2714	0.5816	0.8986	0.9805	0.8804	0.7728	0.9998	0.9302	0.9993	0.9993	0.9999	0.9707	0.9999	0.9994	0.4522	0.9975	0.9999	0.9746	0.9985
FBgn0002578	0.9872	0.9993	0.9996	0.9999	0.9704	0.984	0.9997	0.9999	0.9999	0.4571	0.9998	0.9817	0.9998	0.2037	0.9535	0.5522	0.3175	0.9923	0.8978	0.9966	0.5873	0.9759	0.9369	0.8784	0.9797	0.9924	0.5087	0.9998	0.9302	0.9993	0.9993	0.9999	0.7297	0.9999	0.9994	0.4451	0.9975	0.9999	0.9867	0.9985
FBgn0002579	0.9659	0.7434	0.9996	0.9999	0.9415	0.9967	0.9997	0.9999	0.9999	0.2217	0.9998	0.9931	0.9998	0.0095	0.9315	0.0741	0.3629	0.9494	0.9662	0.9979	0.4893	0.7265	0.6019	0.7082	0.9375	0.9711	0.1196	0.9998	0.9302	0.9993	0.9993	0.9999	0.9793	0.9999	0.9994	0.1679	0.9975	0.9999	0.9034	0.9985
FBgn0002590	0.9417	0.9726	0.9996	0.9999	0.9415	0.9858	0.9997	0.9999	0.9999	0.378	0.9998	0.9977	0.9998	0	0.8898	0.123	0.3689	0.9744	0.9372	0.9979	0.8769	0.9979	0.6183	0.7489	0.8692	0.9526	0.1799	0.9998	0.9302	0.9993	0.9993	0.9999	0.9541	0.9999	0.9994	0.2029	0.9986	0.9999	0.9915	0.9985
FBgn0002592	0.9959	0.9944	0.9996	0.9999	0.9765	0.9953	0.9997	0.9999	0.9999	0.9816	0.9998	0.9911	0.9998	0.9179	0.8898	0.4834	0.9745	0.9483	0.6477	0.9966	0.8483	0.9013	0.9539	0.9379	0.4805	0.8595	0.5022	0.9998	0.9302	0.9993	0.9993	0.9999	0.9865	0.9999	0.9994	0.9981	0.9975	0.9999	0.8919	0.9985
FBgn0002593	0.9417	0.707	0.9996	0.9999	0.9558	0.9307	0.9997	0.9999	0.9999	0.2098	0.9998	0.9817	0.9998	0.008	0.957	0.2933	0.3056	0.9882	0.9404	0.999	0.5801	0.92	0.7096	0.9874	0.8643	0.9526	0.1292	0.9998	0.9302	0.9993	0.9993	0.9999	0.877	0.9999	0.9994	0.2023	0.9975	0.9999	0.9942	0.9985
FBgn0002607	0.9569	0.9954	0.9996	0.9999	0.9415	0.9901	0.9997	0.9999	0.9999	0.1245	0.9998	0.9824	0.9998	0.0158	0.9062	0.0578	0.2019	0.9483	0.8093	0.9979	0.2921	0.6075	0.4295	0.6564	0.9499	0.9723	0.1187	0.9998	0.9316	0.9993	0.9993	0.9999	0.9962	0.9999	0.9994	0.3566	0.9975	0.9999	0.8511	0.9985
FBgn0002609	0.9417	0.9984	0.9996	0.9999	0.9051	0.8248	0.9997	0.9999	0.9999	0.7664	0.9998	0.9928	0.9998	0.7111	0.9683	0.3987	0.2685	0.9483	0.962	0.9966	0.5308	0.7829	0.5386	0.6999	0.8717	0.9333	0.7153	0.9998	0.9302	0.9993	0.9993	0.9999	0.9416	0.9999	0.9994	0.6909	0.9975	0.9999	0.9752	0.9985
FBgn0002622	0.9909	0.9968	0.9996	0.9999	0.9415	0.9632	0.9997	0.9999	0.9999	0.192	0.9998	0.9851	0.9998	1e-04	0.9191	0.184	0.2868	0.9632	0.8118	0.9979	0.5319	0.9129	0.5602	0.5846	0.9302	0.9988	0.1348	0.9998	0.9543	0.9993	0.9993	0.9999	0.8979	0.9999	0.9994	0.2613	0.9975	0.9999	0.9752	0.9985
FBgn0002626	0.9932	0.9944	0.9996	0.9999	0.9457	0.8869	0.9997	0.9999	0.9999	0.1327	0.9998	0.991	0.9998	0.0316	0.9555	0.1372	0.2319	0.955	0.8724	0.9966	0.2974	0.546	0.4919	0.6515	0.9755	0.9958	0.1188	0.9998	0.9441	0.9993	0.9993	0.9999	0.913	0.9999	0.9994	0.3033	0.9975	0.9999	0.8139	0.9985
FBgn0002638	0.9417	0.9223	0.9996	0.9999	0.9457	0.7878	0.9997	0.9999	0.9999	0.6796	0.9998	0.9931	0.9998	0.1185	0.9442	0.3189	0.9207	0.9975	0.9775	0.9237	0.776	0.9801	0.9592	0.7446	0.8827	0.9988	0.8067	0.9998	0.9302	0.9993	0.9993	0.9999	0.9343	0.9999	0.9994	0.7261	0.9975	0.9999	0.9195	0.9985
FBgn0002641	0.9775	0.9944	0.9996	0.9999	0.9813	0.9632	0.9997	0.9999	0.9999	0.9877	0.9998	0.9817	0.9998	0.6077	0.8898	0.1324	0.6274	0.9813	0.9837	0.9966	0.4737	0.5099	0.9802	0.8371	0.2114	0.9526	0.5696	0.9998	0.9672	0.9993	0.9993	0.9999	0.9426	0.9999	0.9994	0.835	0.9975	0.9999	0.8601	0.9985
FBgn0002643	0.9417	0.9944	0.9996	0.9999	0.9422	0.9502	0.9997	0.9999	0.9999	0.7527	0.9998	0.9939	0.9998	0.0025	0.9815	0.7109	0.2677	0.9483	0.9999	0.9966	0.6823	0.8362	0.4897	0.7318	0.9568	0.9303	0.3906	0.9998	0.9854	0.9993	0.9993	0.9999	0.9932	0.9999	0.9994	0.8664	0.9975	0.9999	0.5482	0.9985
FBgn0002645	0.8872	0.9973	0.9996	0.9999	0	0.9809	0.9997	0.9999	0.9999	0.9511	0.9998	0.9824	0.9998	0.6806	0.8898	0.8279	0.8732	0.9483	0.9548	0.9966	0.8691	0.8241	0.8243	0.8615	0.9586	0.9988	0.8773	0.9998	0.9302	0.9993	0.9999	0.9999	0.9759	0.9999	0.9994	0.2698	0.9975	0.9999	0.1924	0.9985
FBgn0002673	0.9417	0.9973	0.9996	0.9999	0.9765	0.9901	0.9997	0.9999	0.9999	0.5862	0.9998	0.9817	0.9998	0.0454	0.9035	0.2662	0.6187	0.9507	0.8065	0.9986	0.9769	0.9331	0.664	0.667	0.6227	0.9647	0.1493	0.9998	0.9302	0.9993	0.9993	0.9999	0.8697	0.9999	0.9994	0.076	0.9975	0.9999	0.9618	0.9985
FBgn0002707	0.9672	0.9973	0.9996	0.9999	0.9217	0.7532	0.9997	0.9999	0.9999	0.7039	0.9998	0.9817	0.9998	0.045	0.8898	0.9461	0.2915	0.991	0.9902	0.9966	0.7186	0.9299	0.7479	0.9388	0.962	0.9957	0.5663	0.9998	0.9935	0.9993	0.9993	0.9999	0.5609	0.9999	0.9994	0.5047	0.9975	0.9999	0.8602	0.9985
FBgn0002709	0.9494	0.9984	0.9996	0.9999	0.951	0.987	0.9997	0.9999	0.9999	0.8685	0.9998	0.9817	0.9998	0.8269	0.9191	0.4799	0.472	0.9483	0.8435	0.9966	0.9066	0.9926	0.6075	0.5972	0.6925	0.9526	0.5083	0.9998	0.9601	0.9993	0.9993	0.9999	0.9995	0.9999	0.9994	0.7802	0.9975	0.9999	0.8605	0.9985
FBgn0002715	0.9932	0.9944	0.9996	0.9999	0.9828	0.8526	0.9997	0.9999	0.9999	0.8913	0.9998	0.9817	0.9998	0.2666	0.917	0.4128	0.9715	0.9991	0.9425	0.9966	0.9877	0.9759	0.6949	0.6515	0.6885	0.9958	0.4568	0.9998	0.9611	0.9993	0.9993	0.9999	0.9932	0.9999	0.9994	0.0018	0.9975	0.9999	0.7563	0.9985
FBgn0002716	0.9659	0.5427	0.9996	0.9999	0.9438	0.8706	0.9997	0.9999	0.9999	0.4619	0.9998	0.9824	0.9998	0.3076	0.9055	0.1869	0.5407	0.9483	0.846	0.9991	0.9284	0.829	0.6891	0.5283	0.9334	0.8684	0.9381	0.9998	0.9329	0.9993	0.9993	0.9999	0.5982	0.9999	0.9994	0.7085	0.9975	0.9999	0.9034	0.9985
FBgn0002719	0.9132	0.9944	0.9996	0.9999	0.9415	0.7765	0.9998	0.9999	0.9999	0.8468	0.9998	0.9846	0.9998	0.0221	0.8898	0.2375	0.3869	0.9835	0.9555	0.9996	0.856	0.5967	0.6864	0.934	0.8542	0.8684	0.1493	0.9998	0.9302	0.9993	0.9993	0.9999	0.854	0.9999	0.9994	0.7551	0.9975	0.9999	0.8081	0.9985
FBgn0002723	0.9417	0.8592	0.9996	0.9999	0.951	0.9424	0.9997	0.9999	0.9999	0.545	0.9998	0.9939	0.9998	0.2151	0.9081	0.324	0.0528	0.9106	0.9979	0.9991	0.3837	0.6297	0.9435	0.6914	0.9751	0.9729	0.1799	0.9998	0.943	0.9993	0.9993	0.9999	0.7257	0.9999	0.9994	0.8621	0.9975	0.9999	0.7363	0.9985
FBgn0002732	0.9417	0.9973	0.9996	0.9999	0.9457	0.9645	0.9997	0.9999	0.9999	0.9873	0.9998	0.9892	0.9998	0.7316	0.9055	0.4046	0.9719	0.9483	0.8619	0.9966	0.5683	0.5643	0.8453	0.7252	0.8542	0.8985	0.9861	0.9998	0.9302	0.9993	0.9993	0.9999	0.9875	0.9999	0.9994	0.6939	0.9975	0.9999	0.897	0.9985
FBgn0002733	0.9417	0.7915	0.9996	0.9999	0.951	0.9289	0.9997	0.9999	0.9999	0.5897	0.9998	0.9911	0.9998	0.0977	0.9266	0.8019	0.6663	0.9483	0.8892	0.9979	0.9611	0.9013	0.9374	0.772	0.809	0.9729	0.1172	0.9998	0.9302	0.9993	0.9993	0.9999	0.9865	0.9999	0.9994	0.5928	0.9975	0.9999	0.9142	0.9985
FBgn0002736	0.9574	0.9973	0.9996	0.9999	0.9964	0.7381	0.9997	0.9999	0.9999	0.8487	0.9998	0.9817	0.9998	0.2331	0.9815	0.638	0.654	0.9483	0.9945	0.9966	0.8842	0.9174	0.585	0.9186	0.9713	0.9994	0.1901	0.9998	0.9844	0.9993	0.9993	0.9999	0.9842	0.9999	0.9994	0.3479	0.9975	0.9999	0.9464	0.9985
FBgn0002772	0.9932	0.9726	0.9996	0.9999	0.9604	0.6728	0.9997	0.9999	0.9999	0.3776	0.9998	0.9939	0.9998	9e-04	0.9266	0.7077	0.8228	0.9507	0.8754	0.9979	0.4985	0.5608	0.5987	0.7351	0.7049	0.8684	0.394	0.9998	0.9354	0.9993	0.9993	0.9999	0.5927	0.9999	0.9994	0.4364	0.9994	0.9999	0.8519	0.9985
FBgn0002773	0.9978	0.5721	0.9996	0.9999	0.9846	0.2094	0.9997	0.9999	0.9999	0.4872	0.9998	0.9939	0.9998	0.1612	0.9081	0.1113	0.9074	0.9785	0.9809	0.9966	0.7914	0.7671	0.8646	0.7579	0.7659	0.8684	0.1188	0.9998	0.9641	0.9993	0.9993	0.9999	0.5722	0.9999	0.9994	0.505	0.9975	0.9999	0.774	0.9985
FBgn0002774	0.9932	0.9968	0.9996	0.9999	0.9415	0.8483	0.9997	0.9999	0.9999	0.2049	0.9998	0.9928	0.9998	0.1895	0.9057	0.0071	0.1451	0.9611	0.8737	0.9966	0.4296	0.7656	0.592	0.9708	0.9459	0.9924	0.0847	0.9998	0.9302	0.9993	0.9999	0.9999	0.913	0.9999	0.9994	0.8941	0.9975	0.9999	0.9717	0.9985
FBgn0002775	0.9905	0.9563	0.9996	0.9999	0.951	0.8869	0.9997	0.9999	0.9999	0.1338	0.9998	0.9957	0.9998	0.4674	0.8898	0.9295	0.3627	0.8791	0.8251	0.9986	0.4296	0.7515	0.6457	0.9323	0.9122	0.9165	0.2115	0.9998	0.9302	0.9993	0.9993	0.9999	0.8728	0.9999	0.9994	0.9244	0.9975	0.9999	0.9507	0.9985
FBgn0002778	0.9553	0.3562	0.9996	0.9999	0.9877	0.8781	0.9997	0.9999	0.9999	0.9965	0.9998	0.9817	0.9998	0.1996	0.9858	0.9532	0.4457	0.9494	0.8689	0.9966	0.6425	0.712	0.4866	0.9615	0.9501	0.8684	0.9149	0.9998	0.9302	0.9993	0.9993	0.9999	0.9741	0.9999	0.9994	0.5487	0.9975	0.9999	0.8795	0.9985
FBgn0002780	0.2352	0.9843	0.9996	0.9999	0.9739	0.9532	0.9997	0.9999	0.9999	0.9221	0.9998	0.9817	0.9998	0.4244	0.8898	0.866	0.6426	0.991	0.9135	0.9966	0.9642	0.6364	0.9837	0.9338	0.8413	0.9958	0.5383	0.9998	0.9302	0.9993	0.9993	0.9999	0.9875	0.9999	0.9994	0.146	0.9975	0.9999	0.9195	0.9985
FBgn0002781	0.9672	0.9973	0.9996	0.9999	0.9967	0.9619	0.9997	0.9999	0.9999	0.9907	0.9998	0.9824	0.9998	0.094	0.9055	0.4971	0.5929	0.955	0.7147	0.9966	0.9567	0.8658	0.9387	0.5972	0.9852	0.9165	0.6193	0.9998	0.9567	0.9993	0.9993	0.9999	0.9793	0.9999	0.9994	0.5281	0.9975	0.9999	0.9575	0.9985
FBgn0002783	0.963	0.9944	0.9996	0.9999	0.951	0.8781	0.9997	0.9999	0.9999	0.3375	0.9998	0.9817	0.9998	0.0789	0.9071	0.4633	0.1232	0.9483	0.8233	0.9966	0.8705	0.5823	0.8049	0.8371	0.8354	0.9899	0.1918	0.9998	0.97	0.9993	0.9993	0.9999	0.9241	0.9999	0.9994	0.5303	0.9975	0.9999	0.9767	0.9985
FBgn0002787	0.9646	0.9984	0.9996	0.9999	0.9415	0.9735	0.9997	0.9999	0.9999	0.0258	0.9998	0.9824	0.9998	0.8814	0.9119	0.1532	0.1848	0.9483	0.8065	0.9966	0.2572	0.6111	0.4473	0.7927	0.8139	0.9165	0.1826	0.9998	0.9354	0.9993	0.9993	0.9999	0.9931	0.9999	0.9994	0.8282	0.9975	0.9999	0.7836	0.9985
FBgn0002789	0.9995	0.9973	0.9996	0.9999	0.951	0.7232	0.9997	0.9999	0.9999	0.5831	0.9998	0.9939	0.9998	0.745	0.8898	0.0174	0.4773	0.955	0.9011	0.9966	0.8769	0.5649	0.52	0.6218	0.9282	0.8684	0.076	0.9998	0.9302	0.9993	0.9993	0.9999	0.9711	0.9999	0.9994	0.3237	0.9975	0.9999	0.3705	0.9985
FBgn0002791	0.9574	0.9998	0.9996	0.9999	0.9831	0.7775	0.9997	0.9999	0.9999	0.8274	0.9998	0.9824	0.9998	0.7692	0.9743	0.5617	0.2623	0.9483	0.8724	0.9991	0.7932	0.5169	0.4468	0.9879	0.6793	0.9988	0.7613	0.9998	0.9619	0.9993	0.9993	0.9999	1	0.9999	0.9994	0.6162	0.9975	0.9999	0.9398	0.9985
FBgn0002838	0.9672	0.9944	0.9996	0.9999	0.9415	0.9735	0.9997	0.9999	0.9999	0.118	0.9998	0.9817	0.9998	0.5051	0.9858	0.7578	0.9971	0.9494	0.7147	0.9992	0.6748	0.6646	0.9055	0.9493	0.9067	0.9843	0.6896	0.9998	0.9611	0.9993	0.9993	0.9999	0.9957	0.9999	0.9994	0.3861	0.9975	0.9999	0.8857	0.9985
FBgn0002842	0.9914	0.9973	0.9996	0.9999	0.9415	0.6445	0.9997	0.9999	0.9999	0.7649	0.9998	0.9817	0.9998	0.8438	0.9894	0.6515	0.76	0.9895	0.9815	0.9991	0.9085	0.5098	0.592	0.9846	0.5812	0.9958	0.4807	0.9998	0.9302	0.9993	0.9993	0.9999	0.9644	0.9999	0.9994	0.8336	0.9975	0.0481	0.9886	0.9985
FBgn0002855	0.9417	0.6952	0.9996	0.9999	0.9457	0.8928	0.9997	0.9999	0.9999	0.3611	0.9998	0.9817	0.9998	0.3988	0.9511	0.3706	0.6795	0.9483	0.871	0.9966	0.4792	0.9034	0.5729	0.8873	0.9593	0.9649	0.7885	0.9998	0.9302	0.9993	0.9993	0.9999	0.9707	0.9999	0.9994	0.9338	0.9995	0.9999	0.9939	0.9985
FBgn0002856	0.9932	0.9968	0.9996	0.9999	0.9415	0.9796	0.9997	0.9999	0.9999	0.173	0.9998	0.9939	0.9998	0.2777	0.9055	0.251	0.267	0.9949	0.8433	0.9966	0.3809	0.5716	0.5529	0.9674	0.823	0.9899	0.5387	0.9998	0.9302	0.9993	0.9993	0.9999	0.9875	0.9999	0.9994	0.6223	0.9975	0.9999	0.8981	0.9985
FBgn0002862	0.9417	0.834	0.9996	0.9999	0.9438	0.8483	0.9997	0.9999	0.9999	0.5396	0.9998	0.9824	0.9998	0.0017	0.9147	0.7893	0.288	0.9483	0.9634	0.9991	0.3896	0.7956	0.5973	0.7579	0.9179	0.9649	0.5253	0.9998	0.9302	0.9993	0.9993	0.9999	0.9141	0.9999	0.9994	0.1899	0.9975	0.9999	0.3122	0.9985
FBgn0002863	0.9132	0.9944	0.9996	0.9999	0.9334	0.8526	0.9997	0.9999	0.9999	0.3287	0.9998	0.9817	0.9998	0.1795	0.8898	0.48	0.2881	0.9483	0.7995	0.9966	0.3405	0.5195	0.549	0.8924	0.8573	0.9958	0.2572	0.9998	0.9302	0.9993	0.9993	0.9999	0.9937	0.9999	0.9994	0.5321	0.9975	0.9999	0.9947	0.9985
FBgn0002865	0.9536	0.9282	0.9996	0.9999	0.9758	0.7964	0.9997	0.9999	0.9999	0.4977	0.9998	0.9817	0.9998	0.126	0.9895	0.974	0.3913	0.9483	0.9729	0.9991	0.5025	0.8376	0.566	0.7452	0.8535	0.9924	0.7152	0.9998	0.9346	0.9993	0.9993	0.9999	0.9741	0.9999	0.9994	0.0024	0.9975	0.9999	0.8231	0.9985
FBgn0002868	0.9788	0.995	0.9996	0.9999	0.9754	0.8483	0.9997	0.9999	0.9999	0.3346	0.9998	0.992	0.9998	0.3985	0.9119	0.0641	0.2399	0.9483	0.9286	0.9966	0.4965	0.617	0.7674	0.6652	0.8139	0.8684	0.4641	0.9998	0.9575	0.9993	0.9993	0.9999	0.9759	0.9999	0.9994	0.5879	0.9975	0.9999	0.9577	0.9985
FBgn0002869	0.9417	0.9944	0.9996	0.9999	0.9558	0.9752	0.9997	0.9999	0.9999	0.6105	0.9998	0.9247	0.9998	0.1844	0.8898	0.6057	0.5191	0.9766	0.936	0.9966	0.6704	0.6843	0.9575	0.8267	0.7574	0.9729	0.6205	0.9998	0.9302	0.9993	0.9993	0.1686	0.9808	0.9999	0.9994	0.016	0.9975	0.9999	0.9577	0.9985
FBgn0002872	0.9978	0.8939	0.9996	0.9999	0.9536	0.8248	0.9997	0.9999	0.9999	0.6863	0.9998	0.9846	0.9998	0.5806	0.8898	0.5759	0.7181	0.9772	0.7493	0.9979	0.7398	0.6582	0.8843	0.8598	0.8139	0.9846	0.7376	0.9998	0.9302	0.9993	0.9993	0.9999	0.5361	0.9999	0.9994	0.657	0.9975	0.9999	0.9773	0.9985
FBgn0002873	0.9909	0.9944	0.9996	0.9999	0.9687	0.962	0.9997	0.9999	0.9999	0.7897	0.9998	0.9946	0.9998	0.0017	0.9943	0.5004	0.9813	0.9937	0.9358	0.9966	0.8594	0.8722	0.9919	0.7656	0.5604	0.9526	0.2822	0.9998	0.96	0.9993	0.9993	0.9999	0.9274	0.9999	0.9994	0.086	0.9975	0.9999	0.9878	0.9985
FBgn0002878	0.9733	0.9984	0.9996	0.9999	0.9745	0.8282	0.9997	0.9999	0.9999	0.688	0.9998	0.9817	0.9998	0.0085	0.9942	0.3866	0.5929	0.9483	0.9686	0.9979	0.6704	0.9801	0.7258	0.8586	0.6167	0.9958	0.4712	0.9998	0.9302	0.9993	0.9993	0.9999	0.9972	0.9999	0.9994	0.5964	0.9975	0.9999	0.9338	0.9985
FBgn0002887	0.9443	0.9892	0.9996	0.9999	0.951	0.9953	0.9997	0.9999	0.9999	0.8811	0.9998	0.9824	0.9998	0.0897	0.9849	0.3352	0.9459	0.9807	0.8435	0.9966	0.8603	0.678	0.7628	0.8598	0.4569	0.9828	0.811	0.9998	0.9302	0.9993	0.9993	0.9999	0.9998	0.9999	0.9994	0.9169	0.9975	0.9999	0.3772	0.9985
FBgn0002891	0.9417	0.9968	0.9996	0.9999	0.9849	0.9645	0.9997	0.9999	0.9999	0.9087	0.9998	0.9824	0.9998	0.6466	0.8898	0.8748	0.9382	0.9632	0.9815	0.9966	0.2664	0.803	0.9637	0.9235	0.9529	0.9333	0.3614	0.9998	0.9302	0.9993	0.9993	0.9999	0.9931	0.9999	0.9994	0.5108	0.9975	0.9999	0.8378	0.9985
FBgn0002899	0.9939	0.9984	0.9996	0.9999	0.9415	0.8672	0.9997	0.9999	0.6189	0.5356	0.9998	0.9817	0.9998	0.3573	0.9119	0.961	0.9428	0.9483	0.4224	0.9991	0.8271	0.9835	0.9491	0.8209	0.7561	0.9887	0.1684	0.9998	0.9568	0.9993	0.9993	0.9999	0.8744	0.9999	0.9994	0.5011	0.9975	0.9999	0.8231	0.9985
FBgn0002901	0.9754	0.9984	0.9996	0.9999	0.9007	0.9788	0.9997	0.9999	0.9999	0.587	0.9998	0.9817	0.9998	0.3571	0.9119	0.7687	0.9689	0.9935	0.7478	0.9991	0.4296	0.5945	0.7799	0.9755	0.2289	0.9706	0.9259	0.9998	0.9302	0.9993	0.9993	0.9999	0.8633	0.9999	0.9994	0.8371	0.9975	0.9999	0.847	0.9985
FBgn0002905	0.9811	0.9938	0.9996	0.9999	0.9669	0.8781	0.9997	0.9999	0.9999	0.8577	0.9998	0.9333	0.9998	0.4515	0.9738	0.628	0.9658	0.9483	0.9135	0.9966	0.553	0.9051	0.847	0.9542	0.7655	0.9333	0.7253	0.9998	0.9302	0.9993	0.9993	0.9999	0.9998	0.9999	0.9994	0.2208	0.9975	0.9999	0.7715	0.9985
FBgn0002906	0.9932	0.9273	0.9996	0.9999	0.951	0.9303	0.9997	0.9999	0.5327	0.6318	0.9998	0.9939	0.9998	0.3851	0.9143	0.47	0.6769	0.9483	0.6531	0.9986	0.8099	0.7953	0.9816	0.8111	0.8751	0.9333	0.0817	0.9998	0.9619	0.9993	0.9993	0.9999	0.9081	0.9999	0.9994	0.5254	0.9975	0.9999	0.4552	0.9985
FBgn0002914	0.9417	0.9944	0.9996	0.9999	0.9731	0.9127	0.9997	0.9999	0.9999	0.2413	0.9998	0.9846	0.9998	0.7023	0.9081	0.1124	0.8271	0.9632	0.9158	0.9996	0.5791	0.9383	0.9387	0.9186	0.9139	0.9574	0.7971	0.9998	0.9672	0.9993	0.9993	0.9999	0.6433	0.9999	0.9994	0.6939	0.9975	0.9999	0.995	0.9985
FBgn0002917	0.9574	0.9998	0.9996	0.9999	0.9457	0.9103	0.9997	0.9999	0.9999	0.8362	0.9998	0.9824	0.9998	0	0.9884	0.7487	0.4411	0.991	0.9979	0.9986	0.3997	0.8354	0.7132	0.9282	0.9383	0.9958	0.4544	0.9998	0.9302	0.9993	0.9993	0.9999	0.9755	0.9999	0.9994	0.9609	0.9975	0.9999	0.9867	0.9985
FBgn0002921	0.9457	0.6771	0.9996	0.9999	0.9422	0.9803	0.9997	0.9999	0.9999	0.9909	0.9998	0.9939	0.9998	0	0.9281	0.779	0.3038	0.9494	0.8892	0.9966	0.8494	0.9894	0.8019	0.6515	0.9633	0.7728	0.6354	0.9998	0.9723	0.9993	0.9998	0.9999	0.9033	0.9999	0.9994	0.8395	0.9975	0.9999	0.5789	0.9985
FBgn0002922	0.9939	0.9984	0.9996	0.9999	0.9731	0.9803	0.9997	0.9999	0.9999	0.7485	0.9998	0.9817	0.9998	0.7814	0.9298	0.8506	0.9634	0.9483	0.8118	0.9979	0.9196	0.5323	0.8781	0.9617	0.629	0.9568	0.9861	0.9998	0.9742	0.9993	0.9993	0.9999	0.9644	0.9999	0.9994	0.1787	0.9975	0.9999	0.2033	0.9985
FBgn0002924	0.9421	0.9944	0.9996	0.9999	0.9831	0.921	0.9997	0.9999	0.9999	0.632	0.9998	0.992	0.9998	0.884	0.9537	0.9213	0.2307	0.9483	0.9682	0.9966	0.8743	0.7597	0.4562	0.9728	0.9529	0.9542	0.6518	0.9998	0.9302	0.9993	0.9993	0.9999	0.6922	0.9999	0.9994	0.5994	0.9975	0.9999	0.9647	0.9985
FBgn0002926	0.9417	0.9795	0.9996	0.9999	0.9415	0.9499	0.9997	0.9999	0.9999	0.8115	0.9998	0.9247	0.9998	0.1871	0.9081	0.3572	0.3877	0.9681	0.8837	0.9966	0.6415	0.6525	0.8108	0.9226	0.611	0.9965	0.586	0.9998	0.9714	0.9993	0.9993	0.9999	0.9083	0.9999	0.9994	0.6775	0.9975	0.9999	0.8671	0.9985
FBgn0002930	0.9421	0	0.9996	0.9999	0.9754	0.8337	0.9997	0.9999	0.9999	0.7085	0.9998	0.9824	0.9998	0.0091	0.9055	0.7104	0.5413	0.9739	0.9662	0.9966	0.8416	0.9885	0.6634	0.7369	0.9981	0.9988	0.6091	0.9998	0.9316	0.9993	0.9993	0.9999	0.9983	0.9999	0.9994	0.4287	0.9975	0.9999	0.9188	0.9985
FBgn0002931	0.9932	0.9973	0.9996	0.9999	0.991	0.792	0.9997	0.9999	0.9999	0.4909	0.9998	0.9817	0.9998	0.5951	0.9314	0.4298	0.7279	0.9483	0.8217	0.9966	0.6058	0.9759	0.5602	0.9941	0.8635	0.895	0.4456	0.9998	0.9302	0.9993	0.9993	0.9999	0.8285	0.9999	0.9994	0.827	0.9975	0.9999	0.6755	0.9985
FBgn0002932	0.9858	0.9944	0.9996	0.9999	0.9596	0.9351	0.9997	0.9999	0.9999	0.3471	0.9998	0.9996	0.9998	0.0257	0.8898	0.9724	0.5175	0.9818	0.9703	0.9966	0.9833	0.7714	0.9754	0.7118	0.8819	0.9958	0.9367	0.9998	0.9302	0.9993	0.9993	0.9999	0.6006	0.9999	0.9994	0.8573	0.9975	0.9999	0.995	0.9985
FBgn0002936	0.9959	0.9576	0.9996	0.9999	0.4454	0.8248	0.9997	0.9999	0.9999	0.848	0.9998	0.9817	0.9998	0.7331	0.9055	0.5149	0.8308	0.9604	0.8762	0.9996	0.5435	0.9901	0.7628	0.6392	0.8128	0.9958	0.9753	0.9998	0.9302	0.9993	0.9993	0.9999	0.9317	0.9999	0.9994	0.8851	0.9975	0.9999	0.9911	0.9985
FBgn0002937	0.9932	0.9944	0.9996	0.9999	0.9406	0.9932	0.9997	0.9999	0.9999	0.4044	0.9998	0.9974	0.9998	0.5268	0.8898	0.4565	0.8001	0.9494	0.8418	0.9996	0.9825	0.9887	0.7703	0.9289	0.9821	0.9055	0.4721	0.4394	0.9302	0.9993	0.9993	0.9999	0.9002	0.9999	0.9994	0.4235	0.9975	0.9999	0.9805	0.9985
FBgn0002938	0.9417	0.9968	0.9996	0.9999	0.8315	0.8095	0.9997	0.9999	0.9999	0.644	0.9998	0.9817	0.9998	0.0932	0.8898	0.0328	0.6606	0.9494	0.7799	0.9979	0.7863	0.6297	0.7998	0.6522	0.8227	0.8724	0.7585	0.9998	0.9302	0.9993	0.9993	0.9999	0.8721	0.9999	0.9994	0.6864	0.9975	0.9999	0.9386	0.9985
FBgn0002939	0.9985	0.2945	0.9996	0.9999	0.9631	0.7793	0.9997	0.9999	0.9999	0.8861	0.9998	0.9824	0.9998	0.7516	0.9954	0.9965	0.7215	0.9638	0.7858	0.9966	0.7345	0.7289	0.6735	0.9191	0.8573	0.884	0.4784	0.9998	0.9573	0.9993	0.9993	0.9999	0.9346	0.9999	0.9994	0.8686	0.9975	0.9999	0.5725	0.9985
FBgn0002940	0.9443	0.9998	0.9996	0.9999	0.7617	0.9265	0.9997	0.9999	0.9999	0.8002	0.9998	0.9824	0.9998	0.1117	0.9314	0.0646	0.7475	0.9837	0.7624	0.9979	0.594	0.8515	0.659	0.6333	0.8929	0.9165	0.983	0.9998	0.9302	0.9993	0.9993	0.9999	0.6858	0.9999	0.9994	0.8039	0.9975	0.9999	0.9752	0.9985
FBgn0002941	0.9932	0.9973	0.9996	0.9999	0.983	0.9305	0.9997	0.9999	0.9999	0.9263	0.9998	0.9817	0.9998	0.8738	0.9302	0.2541	0.8335	0.9975	0.8446	0.9966	0.5734	0.7637	0.9271	0.9708	0.8691	0.9649	0.5902	0.9998	0.9833	0.9993	0.9993	0.9999	0.4612	0.9999	0.9994	0.3377	0.9975	0.9999	0.7312	0.9985
FBgn0002945	0.9417	0.9931	0.9996	0.9999	0.9422	0.8211	0.9997	0.9999	0.9999	0.3685	0.9998	0.9863	0.9998	0.0498	0.9738	0.5309	0.9437	0.9483	0.9306	0.9966	0.5041	0.7368	0.8108	0.6515	0.8601	0.9763	0.1722	0.9998	0.9354	0.9993	0.9993	0.9999	0.7762	0.9999	0.9994	0.7733	0.9975	0.9999	0.7551	0.9985
FBgn0002948	0.9618	0.9984	0.9996	0.9999	0.6394	0.8495	0.9997	0.9999	0.8793	0.8203	0.9998	0.9817	0.9998	0.2211	0.9139	0.4596	0.8318	0.9766	0.978	0.9966	0.6911	0.7136	0.6735	0.8191	0.9899	0.9711	0.6846	0.9998	0.9316	0.9993	0.9993	0.9999	0.9083	0.9999	0.9994	0.3067	0.9975	0.9999	0.9813	0.9985
FBgn0002962	0.9937	0.9973	0.9996	0.9999	0.9536	0.857	0.9997	0.9999	0.7101	0.2098	0.9998	0.9939	0.9998	0.1588	0.9982	0.2421	0.3444	0.9483	0.9156	0.9996	0.32	0.5462	0.9076	0.9171	0.7312	0.9958	0.6289	0.9998	0.934	0.9993	0.9998	0.9999	0.9884	0.9999	0.9994	0.579	0.9975	0.9999	0.4594	0.9985
FBgn0002973	0.9417	0.9916	0.9996	0.9999	0.9558	0.9399	0.9997	0.9999	0.0042	0.229	0.9998	0.9824	0.9998	0.0061	0.935	0.3807	0.2698	0.9483	0.9759	0.9991	0.7478	0.9128	0.8236	0.9481	0.9575	0.9501	0.967	0.9998	0.9701	0.9993	0.9993	0.9999	0.4611	0.9999	0.9994	0.944	0.9975	0.9999	0.9294	0.9985
FBgn0002985	0.9999	0.8222	0.9996	0.9999	0.8932	0.9471	0.9997	0.9999	0.9999	0.9695	0.9998	0.9817	0.9998	0.5197	0.9739	0.9584	0.7575	0.9632	0.845	0.9966	0.9597	0.6229	0.833	0.9323	0.8787	0.9574	0.9023	0.9998	0.9873	0.9993	0.9993	0.9999	0.969	0.9999	0.9994	0.9476	0.9975	0.9999	0.2334	0.9985
FBgn0002989	0.9768	0.9926	0.9996	0.9999	0.9558	0.9963	0.9997	0.9999	0.9999	0.3805	0.9998	0.9817	0.9998	0.6946	0.9401	0.8168	0.7407	0.991	0.8053	0.9966	0.9915	0.8666	0.9378	0.7581	0.9574	0.8684	0.6264	0.9998	0.943	0.9993	0.9993	0.9999	1	0.9999	0.9994	0.2053	0.9975	0.9999	0.5529	0.9985
FBgn0003002	0.9829	0.9973	0.9996	0.9999	0.8435	0.7964	0.9997	0.9999	0.9999	0.7107	0.9998	0.9824	0.9998	0.9311	0.9731	0.6675	0.9778	0.9841	0.9778	0.9966	0.3581	0.9643	0.9262	0.9235	0.7336	0.9267	0.7502	0.9998	0.9302	0.9993	0.9993	0.9999	0.6595	0.9999	0.9994	0.3047	0.9975	0.9999	0.5204	0.9985
FBgn0003008	0.9806	0.9817	0.9996	0.9999	0.9726	0.8727	0.9997	0.9999	0.9999	0.8797	0.9998	0.9892	0.9998	0.1018	0.9948	0.9407	0.7111	0.9483	0.5982	0.9979	0.2401	0.685	0.6927	0.6927	0.7569	0.8223	0.5405	0.9998	0.9748	0.9993	0.9993	0.9999	0.9171	0.9999	0.9994	0.5877	0.9975	0.9999	0.8231	0.9985
FBgn0003009	0.9932	0.9993	0.9996	0.9999	0.961	0.9803	0.9997	0.9999	0.9999	0.9927	0.9998	0.9817	0.9998	0.2868	0.9906	0.8354	0.9304	0.9772	0.8692	0.9996	0.8029	0.8809	0.7096	0.8012	0.7656	0.9958	0.3498	0.9998	0.9302	0.9993	0.9993	0.9999	0.8557	0.9999	0.9994	0.1807	0.9975	0.0511	0.8628	0.9985
FBgn0003011	0.9932	0.9991	0.9996	0.9999	0.961	0.9305	0.9997	0.9999	0.9999	0.7536	0.9998	0.9919	0.9998	0.0012	0.8898	0.7109	0.8903	0.9519	0.9032	0.9979	0.519	0.9787	0.9236	0.944	0.8535	0.8898	0.9474	0.9998	0.943	0.9993	0.9993	0.9999	0.8708	0.9999	0.9994	0.991	0.9975	0.9999	0.6758	0.9985
FBgn0003015	0.9978	0.9944	0.9996	0.9999	0.983	0.8564	0.9997	0.9999	0.5327	0.9503	0.2072	0.9919	0.9998	0.4044	0.9796	0.7476	0.6844	0.9979	0.9503	0.9986	0.6665	0.855	0.9282	0.9832	0.812	0.9165	0.9749	0.9998	0.9544	0.9993	0.9993	0	0.9972	0.9999	0.9994	0.8144	0.9975	0.9999	0.5781	0.9985
FBgn0003016	0.9417	0.9998	0.9996	0.9999	0.951	0.9103	0.9997	0.9999	0.9999	0.614	0.9998	0.9939	0.9998	0.0417	0.993	0.9295	0.6127	0.9483	0.9759	0.9966	0.3581	0.4855	0.6982	0.9262	0.8573	0.9649	0.8385	0.9998	0.2625	0.9993	0.9993	0.9999	1	0.9999	0.0016	0.8519	0.9975	0.9999	0.6051	0.9985
FBgn0003023	0.9606	0.9944	0.9996	0.9999	0.9524	0.9964	0.9997	0.9999	0.9999	0.9357	0.9998	0.9817	0.9998	0.5741	0.9555	0.9233	0.9849	0.9494	0.9979	0.9966	0.5213	0.9379	0.7999	0.885	0.9794	0.9333	0.3599	0.9998	0.9741	0.9993	0.9993	0.0403	0.9274	0.9999	0.9994	0.8545	0.9975	0.9999	0.995	0.9985
FBgn0003028	0.9698	0.9693	0.9996	0.9999	0.9217	0.7936	0.9997	0.9999	0.9999	0.6523	0.9998	0.9817	0.9998	0.0751	0.9314	0.9066	0.3628	0.9562	0.8962	0.9996	0.2778	0.907	0.8743	0.5961	0.9302	0.9058	0.8343	0.9998	0.9302	0.9993	0.9993	0.9999	0.9815	0.9999	0.9994	0.8952	0.9975	0.9999	0.2127	0.9985
FBgn0003034	0.9417	0.9916	0.9996	0.9999	0.9422	0.9521	0.9997	0.9999	0.9999	0.6731	0.9998	0.9946	0.9998	0.0383	0.9092	0.9233	0.4054	0.9632	0.9286	0.9966	0.4139	0.5196	0.8105	0.8122	0.9924	0.9649	0.7042	0.9998	0.9302	0.9993	0.9993	0.9999	0.8161	0.9999	0.9994	0.3537	0.9975	0.9999	0.8886	0.9985
FBgn0003041	0.9659	0.9677	0.9996	0.9999	0.9687	0.792	0.9997	0.9999	0.9999	0.5862	0.9998	0.9817	0.9998	0.164	0.9887	0.7628	0.6886	0.9646	0.8453	0.9991	0.9888	0.8681	0.8971	0.944	0.7784	0.9333	0.9226	0.9998	0.9668	0.9993	0.9993	0.9999	0.9227	0.9999	0.9994	0.4218	0.9975	0.9999	0.7284	0.9985
FBgn0003042	0.9659	0.9998	0.9996	0.9999	0.9422	0.9612	0.9997	0.9999	0.9999	0.7195	0.9998	0.9817	0.9998	0.0315	0.9274	0.7169	0.2529	0.9911	0.9844	0.9966	0.6639	0.7234	0.8953	0.7121	0.8442	0.8684	0.5489	0.9998	0.9302	0.9993	0.9993	0.9999	0.5429	0.9999	0.9994	0.7423	0.9975	0.9999	0.9933	0.9985
FBgn0003044	0.9698	0.9968	0.9996	0.9999	0.9849	0.9305	0.9997	0.9999	0.9999	0.952	0.9998	0.9817	0.9998	0.0058	0.9109	0.9849	0.2745	0.9941	0.9136	0.9996	0.4771	0.9811	0.9412	0.8821	0.8413	0.959	0.9984	0.9998	0.9302	0.9993	0.9993	0.9999	0.9748	0.9999	0.9994	0.6841	0.9975	0.9999	0.7544	0.9985
FBgn0003046	0.9939	0.9973	0.9996	0.9999	0.8435	0.9901	0.9997	0.9999	0.9999	0.1308	0.9998	0.9939	0.9998	0.5568	0.9822	0.8544	0.9807	0.967	0.8759	0.9996	0.8721	0.8283	0.7944	0.9276	0.9409	0.9846	0.1712	0.9998	0.9576	0.9993	0.9993	0.9999	0.9346	0.9999	0.9994	0.9145	0.9975	0.9999	0.8785	0.9985
FBgn0003048	0.983	0.9984	0.9996	0.9999	0.9651	0.9835	0.9997	0.9999	0.9999	0.182	0.9998	0.9824	0.9998	0.0038	0.9302	0.3756	0.2197	0.9483	0.8892	0.9966	0.4594	0.6203	0.4816	0.92	0.9981	0.9886	0.2063	0.9998	0.9302	0.9993	0.9993	0.9999	0.9793	0.9999	0.9994	0.8705	0.9975	0.9999	0.9225	0.9985
FBgn0003053	0.9417	0.6877	0.9996	0.9999	0.9465	0.8947	0.9997	0.9999	0.9999	0.5081	0.9998	0.9817	0.9998	0.01	0.8898	0.4724	0.1635	0.9483	0.7624	0.9966	0.5361	0.9943	0.3217	0.8224	0.9288	0.9526	0.8162	0.9998	0.9302	0.9993	0.9998	0.9999	0.9086	0.9999	0.9994	0.53	0.9975	0.9999	0.7874	0.9985
FBgn0003060	0.9506	0.9944	0.9996	0.9999	0.9964	0.978	0.9997	0.9999	0.9999	0.1815	0.9998	0.0455	0.9998	0.9126	0.9985	0.4596	0.618	0.9954	0.8892	0.9991	0.3916	0.489	0.9049	0.6515	0.8093	0.9165	0.91	0.9998	0.9611	0.9993	0.9993	0.9999	0.9983	0.9999	0.9994	0.8467	0.9975	0.9999	0.6952	0.9985
FBgn0003062	0.9457	0.9944	0.9996	0.9999	0.983	0.9981	0.9997	0.9999	0.9999	0.1338	0.9998	0.9817	0.9998	0.2999	0.8898	0.0022	0.2199	0.9483	0.7995	0.9966	0.672	0.6532	0.4463	0.7579	0.8107	0.9649	0.5624	0.9998	0.9302	0.9993	0.9993	0.9999	0.9759	0.9999	0.9994	0.8925	0.9975	0.9999	0.843	0.9985
FBgn0003068	0.9417	0.9916	0.9996	0.9999	0.132	0.7025	0.9997	0.9999	0.9999	0.632	0.9998	0.9817	0.9998	0.0588	0.9191	0.7797	0.3515	0.9483	0.936	0.9966	0.1029	0.771	0.5724	0.9262	0.5849	0.9958	0.2297	0.9998	0.9302	0.9993	0.9993	0.9999	0.987	0.9999	0.9994	0.9158	0.9975	0.9999	0.5916	0.9985
FBgn0003071	0.9574	0.9944	0.9996	0.9999	0.956	0.9995	0.9997	0.9999	0.9999	0.9194	0.9998	0.9911	0.9998	0	0.9219	0.5351	0.7929	0.9483	0.895	0.9966	0.9557	0.8064	0.6504	0.8282	0.803	0.9958	0.5224	0.9998	0.9302	0.9993	0.9993	0.9999	0.6719	0.9999	0.9994	0.5951	0.9975	0.9999	0.901	0.9985
FBgn0003074	0.9197	0.9968	0.9996	0.9999	0.9422	0.9954	0.9997	0.9999	0.9999	0.7925	0.9998	0.9919	0.9998	0	0.8898	0.8977	0.2859	0.9483	0.8715	0.9991	0.8368	0.9958	0.5587	0.6425	0.9317	0.9988	0.4175	0.9998	0.9302	0.9993	0.9993	0.9999	0.9021	0.9999	0.9994	0.4911	0.9975	0.9999	0.9575	0.9985
FBgn0003076	0.9417	0.9944	0.9996	0.9999	0.951	0.9303	0.9997	0.9999	0.9999	0.308	0.9998	0.9911	0.9998	0	0.8898	0.6103	0.3133	0.9483	0.8833	0.9966	0.8278	0.9561	0.6855	0.6794	0.9122	0.9165	0.4125	0.9998	0.9302	0.9993	0.9993	0.9999	0.9188	0.9999	0.9994	0.2394	0.9975	0.9999	0.9575	0.9985
FBgn0003079	0.9574	0.9968	0.9996	0.9999	0.9558	0.9656	0.9997	0.9999	0.9999	0.4665	0.9998	0.9824	0.9998	0.8362	0.9207	0.8211	0.5713	0.957	0.9665	0.9966	0.5025	0.5246	0.9047	0.9147	0.6823	0.9526	0.429	0.9998	0.9901	0.9993	0.9993	0.9999	0.9188	0.9999	0.9994	0.7295	0.9975	0.9999	0.9107	0.9985
FBgn0003082	0.9494	0.9973	0.9996	0.9999	0.9422	0.7886	0.9997	0.9999	0.9999	0.4075	0.9998	0.9817	0.9998	0.1268	0.9038	0.7274	0.6127	0.9766	0.7979	0.9966	0.5818	0.7861	0.9162	0.6522	0.5782	0.9328	0.3203	0.9998	0.9916	0.9993	0.9993	0.9999	0.8803	0.9999	0.9994	0.3157	0.9975	0.9999	0.7346	0.9985
FBgn0003087	0.9443	0.9944	0.9996	0.9999	0.9755	0.9664	0.9997	0.9999	0.9999	0.882	0.9998	0.9817	0.9998	0.1851	0.9683	0.8034	0.7046	0.9991	0.9372	0.9966	0.2398	0.6375	0.9886	0.8691	0.2389	0.9647	0.9287	0.9998	0.9901	0.9993	0.9993	0.9999	0.9188	0.9999	0.9994	0.1009	0.9975	0.9999	0.8676	0.9985
FBgn0003089	0.9618	0.9916	0.9996	0.9999	0.983	0.8483	0.9997	0.9999	0.9999	0.7222	0.9998	0.9824	0.9998	0.7968	0.9055	0.87	0.3628	0.9494	0.814	0.9979	0.7908	0.9979	0.9081	0.9872	0.9568	0.9729	0.1591	0.9998	0.9611	0.9993	0.9993	0.9999	0.958	0.9999	0.9994	0.2998	0.9975	0.9999	0.8035	0.9985
FBgn0003090	0.9837	0.9984	0.9996	0.9999	0.9726	0.9752	0.9997	0.9999	0.9999	0.1195	0.9998	0.9824	0.9998	0.6801	0.9139	0.2392	0.5512	0.9664	0.8435	0.9966	0.2836	0.2274	0.592	0.9226	0.6683	0.9165	0.3408	0.9998	0.9346	0.9993	0.9993	0.9999	0.9825	0.9999	0.9994	0.9062	0.9975	0.9999	0.5787	0.9985
FBgn0003091	0.9417	0.9973	0.9996	0.9999	0.9337	0.8015	0.9997	0.9999	0.9999	0.4309	0.9998	0.9824	0.9998	0	0.9939	0.2191	0.8967	0.9995	0.7661	0.9966	0.844	0.5834	0.9937	0.7338	0.8139	0.9649	0.6149	0.9998	0.9302	0.9993	0.9993	0.9999	0.9105	0.9999	0.9994	0.8935	0.9975	0.9999	0.8244	0.9985
FBgn0003093	0.9417	0.9984	0.9996	0.9999	0.951	0.8501	0.9997	0.9999	0.9999	0.5697	0.9998	0.9824	0.9998	0	0.9948	0.2434	0.4575	0.9483	0.8773	0.9966	0.9094	0.9422	0.9471	0.5961	0.9956	0.8684	0.8047	0.9998	0.9813	0.9993	0.9993	0.9999	0.8557	0.9999	0.9994	0.5727	0.9975	0.9999	0.5481	0.9985
FBgn0003116	0.9553	0.9973	0.9996	0.9999	0.946	0.744	0.9997	0.9999	0.9999	0.5217	0.9998	0.9824	0.9998	1e-04	0.9653	0.6496	0.3045	0.9545	0.9239	0.9966	0.8845	0.9876	0.6833	0.8463	0.9954	0.984	0.3276	0.9998	0.9346	0.9993	0.9996	0.9999	0.9125	0.9999	0.9994	0.1346	0.9975	0.9999	0.906	0.9985
FBgn0003117	0.9921	0.9993	0.9996	0.9999	0.9865	0.8211	0.9997	0.9999	0.9999	0.4718	0.9998	0.9824	0.9998	0.0043	0.8898	0.8573	0.7941	0.9992	0.8053	0.9966	0.3189	0.9316	0.9441	0.9784	0.8929	0.9988	0.7401	0.9998	0.9354	0.9993	0.9993	0.9999	0.9602	0.9999	0.9994	0.1067	0.9975	0.9999	0.804	0.9985
FBgn0003118	0.9904	0.9984	0.9996	0.9999	0.9721	0.973	0.9997	0.9999	0.9999	0.7928	0.9998	0.9817	0.9998	0.4786	0.8898	0.8638	0.1219	0.9483	0.8815	0.9979	0.6846	0.4758	0.5071	0.9565	0.6778	0.9058	0.5055	0.9998	0.9655	0.9993	0.9993	0.9999	0.854	0.9999	0.9994	0.8112	0.9975	0.9999	0.4314	0.9985
FBgn0003124	0.9944	0.9984	0.9996	0.9999	0.991	0.9305	0.9997	0.9999	0.9999	0.683	0.9998	0.9817	0.9998	0.0168	0.912	0.7459	0.7758	0.9494	0.8334	0.9966	0.9401	0.8473	0.6833	0.8873	0.7096	0.9946	0.9605	0.9998	0.9302	0.9993	0.9993	0.9999	1	0.9999	0.9994	0.1495	0.9975	0.9999	0.9687	0.9985
FBgn0003129	0.9417	0.9973	0.9996	0.9999	0.985	0.7796	0.9997	0.9999	0.9999	0.9105	0.9998	0.9851	0.9998	0.116	0.9451	0.5547	0.2825	0.9483	0.8851	0.9966	0.5209	0.5366	0.9907	0.9958	0.9339	1	0.0923	0.9998	0.9655	0.9993	0.9993	0.9999	0.0133	0.9999	0.9994	0.2953	0.9975	0.9999	0.7632	0.9985
FBgn0003130	0.9569	0.9984	0.9996	0.9999	0.9109	0.991	0.9997	0.9999	0.9999	0.5131	0.9998	0.9824	0.9998	0.1785	0.8898	0.9283	0.5027	0.6843	0.9515	0.9991	0.6994	0.6728	0.7039	0.7842	0.7017	0.9333	0.745	0.9998	0.9302	0.9993	0.9993	0.9999	0.9875	0.9999	0.9994	0.6166	0.9975	0.9999	0.9417	0.9985
FBgn0003132	0.9574	0.9916	0.9996	0.9999	0.9765	0.9243	0.9997	0.9999	0.9999	0.5897	0.9998	0.991	0.9998	0.1341	0.9871	0.6422	0.3356	0.9991	0.9308	0.9966	0.4498	0.5634	0.5878	0.8359	0.6884	0.9958	0.5663	0.9998	0.9375	0.9993	0.9993	0.9999	0.9691	0.9999	0.9994	0.0027	0.9975	0.9999	0.7429	0.9985
FBgn0003134	0.9197	0.2271	0.9996	0.9999	0.956	0.8763	0.9997	0.9999	0.9999	0.5697	0.9998	0.9939	0.9998	0.9855	0.9628	0.6057	0.359	0.6478	0.9069	0.9979	0.225	0.9432	0.9153	0.7616	0.912	0.9055	0.3356	0.9998	0.9302	0.9993	0.9993	0.9999	0.8487	0.9999	0.9994	0.694	0.9975	0.9999	0.9861	0.9985
FBgn0003137	0.9985	0.9944	0.9996	0.9999	0.9457	0.9251	0.9997	0.9999	0.9999	0.9057	0.9998	0.9996	0.9998	0	0.9119	0.7755	0.8996	0.9983	0.8698	0.9966	0.6134	0.9121	0.52	0.9539	0.8427	0.9651	0.3524	0.9998	0.9748	0.9993	0.9993	0.9999	0.9389	0.9999	0.9994	0.1841	0.9975	0.9999	0.7632	0.9985
FBgn0003138	0.9417	0.9916	0.9996	0.9999	0.951	0.9932	0.9997	0.9999	0.9999	0.5044	0.9998	0.9817	0.9998	0.0044	0.8898	0.4993	0.5192	0.9483	0.8116	0.9966	0.5357	0.9288	0.7574	0.9241	0.8381	0.9333	0.6639	0.9998	0.9882	0.9993	1	0.9999	0.9865	0.9999	0.9994	0.8355	0.9975	0.9999	0.9435	0.9985
FBgn0003139	0.9417	0.9984	0.9996	0.9999	0.951	0.9579	0.9997	0.9999	0.9999	0.5795	0.9998	0.9817	0.9998	0.7325	0.9555	0.7392	0.252	0.9941	0.8837	0.9991	0.3144	0.2958	0.6161	0.9626	0.8326	0.9924	0.2324	0.9998	0.9875	0.9993	0.9993	0.9999	0.8708	0.9999	0.9994	0.9432	0.9975	0.9999	0.9915	0.9985
FBgn0003140	0.9708	0.8966	0.9996	0.9999	0.951	0.9955	0.9997	0.9999	0.9999	0.4845	0.9998	0.9817	0.9998	0.804	0.9555	0.8507	0.5498	0.9766	0.9318	0.9966	0.7559	0.8764	0.9752	0.7743	0.7475	0.9887	0.8596	0.9998	0.943	0.9993	0.9993	0.9999	0.9957	0.9999	0.9994	2e-04	0.9975	0.9999	0.849	0.9985
FBgn0003141	0.9417	0.9984	0.9996	0.9999	0.9604	0.9632	0.9997	0.9999	0.9999	0.2697	0.9998	0.9891	0.9998	0.06	0.9416	0.0811	0.5898	0.9483	0.6651	0.9966	0.5512	0.9165	0.694	0.7927	0.8462	0.853	0.1177	0.9998	0.9302	0.9993	0.9993	0.9999	0.9931	0.9999	0.9994	0.45	0.9975	0.9999	0.8857	0.9985
FBgn0003145	0.8664	0.9968	0.9996	0.9999	0.9448	0.8771	0.9997	0.9999	0.9999	0.9596	0.9998	0.9817	0.9998	0.9742	0.9236	0.9824	0.2918	0.9935	0.9358	0.9966	0.6677	0.7449	0.7776	0.6261	0.9186	0.9542	0.8711	0.9998	0.9302	0.9993	0.9998	0.9999	0.7548	0.9999	0.9994	0.159	0.9975	0.9999	0.9752	0.9985
FBgn0003149	0.9985	0.8899	0.9996	0.9999	0.9836	0.7348	0.9997	0.9999	0.9999	0.5979	0.9998	0.9817	0.9998	0.0146	0.9173	0.5299	0.7874	0.9766	0.8689	0.9966	0.5679	0.718	0.5958	0.5846	0.7614	0.784	0.1819	0.9998	0.9354	0.9993	0.9993	0.9999	0.6624	0.9999	0.9994	0.269	0.9975	0.9999	0.6773	0.9985
FBgn0003159	0.9978	0.9633	0.9996	0.9999	0.9964	0.9468	0.9997	0.9999	0.9999	0.8792	0.9998	0.9824	0.9998	0.2396	0.8898	0.9724	0.9453	0.9483	0.8615	0.9966	0.854	0.6272	0.7841	0.8078	0.7692	0.9729	0.7683	0.9998	0.9943	0.9993	0.9993	0.9999	0.4611	0.9999	0.9994	3e-04	0.9975	0.9999	0.8698	0.9985
FBgn0003162	0.9618	0.4159	0.9996	0.9999	0.9745	0.9944	0.9997	0.9999	0.9999	0.7431	0.9998	0.9891	0.9998	0.0275	0.9739	0.7969	0.793	0.9494	0.9545	0.9966	0.768	0.6176	0.9212	0.8509	0.5944	0.9526	0.8325	0.9998	0.9302	0.9993	0.9993	0.9999	0.9868	0.9999	0.9994	0.8636	0.9975	0.9999	0.4573	0.9985
FBgn0003165	0.9506	0.9677	0.9996	0.9999	0.9546	0.9751	0.9997	0.9999	0.9999	0.8186	0.9998	0.9817	0.9998	0.1639	0.9745	0.6763	0.52	0.9635	0.7295	0.9966	0.7154	0.7529	0.7376	0.6574	0.9839	0.7623	0.7808	0.9998	0.9808	0.9993	0.9993	0.9999	0.6006	0.9999	0.9994	0.8943	0.9975	0.9999	0.121	0.9985
FBgn0003169	0.9939	0.9576	0.9996	0.9999	0.983	0.9103	0.9997	0.9999	0.9999	0.9937	0.9998	0.9824	0.9998	0.8649	0.9055	0.3099	0.7917	0.9926	0.8829	0.9979	0.3596	0.881	0.6376	0.5846	0.8036	0.9526	0.2572	0.9998	0.9576	0.9993	0.9993	0.9999	0.6031	0.9999	0.9994	0.1475	0.9975	0.9999	0.9648	0.9985
FBgn0003174	0.9659	0.9944	0.9996	0.9999	0.9217	0.5921	0.9997	0.9999	0.9999	0.173	0.9998	0.9939	0.9998	0.9991	0.9874	0.0417	0.7345	0.9739	0.7892	0.9992	0.4398	0.738	0.549	0.992	0.9893	0.8781	0.9575	0.9998	0.9302	0.9993	0.9993	0.9999	0.8966	0.9999	0.9994	0.8876	0.9975	0.9999	0.9444	0.9985
FBgn0003175	0.989	0.832	0.9996	0.9999	0.9828	0.7886	0.9997	0.9999	0.9999	0.3611	0.9998	0.9939	0.9998	0.0251	0.9303	0.9705	0.1442	0.9625	0.9696	0.9986	0.8379	0.9759	0.5942	0.7499	0.9639	0.7813	0.2214	0.9998	0.9568	0.9993	0.9993	0.9999	0.9865	0.9999	0.9994	0.9515	0.9975	0.9999	0.7704	0.9985
FBgn0003178	0.9417	0.7761	0.9996	0.9999	0.9531	0.8889	0.9997	0.9999	0.9999	0.8635	0.9998	0.9817	0.9998	1e-04	0.8898	0.4191	0.8164	0.9483	0.8938	0.9966	0.4613	0.723	0.6457	0.7592	0.5938	0.9321	0.8589	0.9998	0.9302	0.9993	0.9993	0.9999	0.8551	0.9999	0.9994	0.4071	0.9975	0.9999	0.9795	0.9985
FBgn0003187	0.9659	0.9968	0.9996	0.9999	0.9868	0.9664	0.9997	0.9999	0.9999	0.4911	0.9998	0.9939	0.9998	0.5307	0.9057	0.1467	0.9756	0.9785	0.6545	0.9966	0.7347	0.9381	0.9585	0.6204	0.9698	0.9649	0.1518	0.9998	0.9907	0.9993	0.9993	0.9999	0.9959	0.9999	0.9994	0	0.9975	0.9999	0.9176	0.9985
FBgn0003189	0.9733	0.7419	0.9996	0.9999	0.9885	0.9803	0.9997	0.9999	0.9999	0.6784	0.9998	0.9824	0.9998	0.6451	0.9081	0.6398	0.7556	0.9483	0.8805	0.9966	0.237	0.4492	0.9071	0.9615	0.9852	0.8684	0.663	0.9998	0.9302	0.9993	0.9993	0.9999	0.5673	0.9999	0.9994	0.3479	0.9975	0.9999	0.9614	0.9985
FBgn0003204	0.9545	0.8315	0.9996	0.9999	0.9415	0.9083	0.9997	0.9999	0.9999	0.9359	0.9998	0.9824	0.9998	0.0127	0.9092	0.5245	0.8542	0.9483	0.9083	0.9966	0.8093	0.7371	0.5443	0.8615	0.912	0.9138	0.8012	0.9998	0.931	0.9993	0.9993	0.9999	0.9549	0.9999	0.9994	0.1216	0.9975	0.9999	0.9294	0.9994
FBgn0003205	0.9417	0.9165	0.9996	0.9999	0.9984	0.9632	0.9997	0.9999	0.9999	0.312	0.9998	0.9957	0.9998	0.9195	0.9811	0.4306	0.9849	0.9614	0.9268	0.9966	0.3773	0.8466	0.8675	0.6868	0.9667	0.9165	0.7156	0.9998	0.9302	0.9993	0.9993	0.9999	0.6257	0.9999	0.9994	0.6261	0.9975	0.9999	0.965	0.9985
FBgn0003206	0.9443	0.9944	0.9996	0.9999	0.9931	0.9657	0.9997	0.9999	0.9999	0.0436	0.9998	0.9817	0.9998	0.9764	0.9815	0.4786	0.8151	0.9632	0.8742	0.9966	0.8721	0.6882	0.7883	0.7715	0.9928	0.7919	0.5304	0.9998	0.9619	0.9993	0.9993	0.9999	0.9884	0.9999	0.9994	0.5501	0.9975	0.9999	0.4815	0.9985
FBgn0003209	0.9487	0.9314	0.9996	0.9999	0.9687	0.9657	0.9997	0.9999	0.9999	0.3101	0.9998	0.9939	0.9998	0.7247	0.8898	0.1373	0.8573	0.9689	0.8093	0.9992	0.5121	0.6512	0.8159	0.6515	0.8573	0.9971	0.9515	0.9998	0.943	0.9993	0.9993	0.9999	0.9083	0.9999	0.9994	0.1494	0.9975	0.9999	0.4968	0.9985
FBgn0003210	0.7899	0.9993	0.9996	0.9999	0.9558	0.9378	0.9997	0.9999	0.9999	0.3128	0.9998	0.9817	0.9998	0.9888	0.9815	0.8354	0.908	0.9494	0.9482	0.9986	0.806	0.8317	0.4148	0.8628	0.9974	0.9901	0.0805	0.9998	0.9575	0.9993	0.9993	0.9999	0.9875	0.9999	0.9994	0.6827	0.9975	0.9999	0.8599	0.9985
FBgn0003218	0.9659	0.9795	0.9996	0.9999	0.9415	0.791	0.9997	0.9999	0.9999	0.9357	0.9998	0.9817	0.9998	0.3063	0.9816	0.0666	0.4104	0.9515	0.9402	0.9991	0.783	0.6382	0.8788	0.8873	0.7525	0.8804	0.9229	0.9998	0.9567	0.9993	0.9993	0.9999	0.8141	0.9999	0.9994	0.0459	0.9975	0.9999	0.8277	0.9985
FBgn0003227	0.9417	0.9973	0.9996	0.9999	0.9815	0.9049	0.9997	0.9999	0.6379	0.4518	0.9998	0.9824	0.9998	0.3483	0.9147	0.7362	0.2221	0.9625	0.871	0.9966	0.3394	0.0699	0.2568	0.9147	0.7184	0.9958	0.4214	0.9998	0.943	0.9993	0.9999	0.9999	0.9232	0.9999	0.9994	0.6824	0.9975	0.9999	0.9752	0.9985
FBgn0003231	0.9574	0.9576	0.3377	0.7178	0.991	0.9268	0.9997	0.9999	0.9999	0.7417	0.9998	0.9817	0.9998	0.8145	0.9191	0.0746	0.7985	0.9766	0.9812	0.9966	0.3365	0.8459	0.5811	0.2522	0.8468	0.9924	0.554	0.9998	0.9379	0.9993	0.9993	0.9999	0.9759	0.9999	0.9994	0.3262	0.9975	0.9999	0.5405	0.9985
FBgn0003248	0.9569	0.9973	0.9996	0.9999	0.9553	0.824	0.9997	0.9999	0.9999	0.9259	0.9998	0.9912	0.9998	0.1263	0.9055	0.9736	0.7393	0.9494	0.8719	0.9966	0.9664	0.7719	0.9157	0.9104	0.8535	0.8856	0.4625	0.9998	0.9302	0.9993	0.9993	0.9999	0.9815	0.9999	0.9994	0.3049	0.9975	0.9999	0.7542	0.9985
FBgn0003249	0.9417	0.9973	0.9996	0.9999	0.2553	0.881	0.9997	0.9999	0.9999	0.6886	0.9998	0.9817	0.9998	0.1559	0.9236	0.2551	0.5686	0.9632	0.6626	0.9966	0.6951	0.9211	0.6725	0.6245	0.8011	0.9958	0.9895	0.9998	0.9302	0.9993	0.9993	0.9999	0.9083	0.9999	0.9994	0.6613	0.9975	0.9999	0.9767	0.9985
FBgn0003250	0.9968	0.9968	0.9996	0.9999	0.9109	0.9938	0.9997	0.9999	0.9999	0.6689	0.9998	0.9944	0.9998	0.2348	0.9081	0.3133	0.9702	0.9483	0.7147	0.9966	0.5818	0.9174	0.7054	0.6244	0.9119	0.8684	0.8266	0.9998	0.9302	0.9993	0.9993	0.9999	0.9545	0.9999	0.9994	0.422	0.9975	0.9999	0.9083	0.9985
FBgn0003254	0.9574	0.9359	0.9996	0.9999	0.9768	0.966	0.9997	0.9999	0.9999	0.6689	0.9998	0.9817	0.9998	0.1606	0.9191	0.0753	0.5384	0.9766	0.8053	0.9966	0.9797	0.6979	0.9342	0.734	0.7569	0.9746	0.5496	0.9998	0.9619	0.9993	0.9993	0.9999	0.9662	0.9999	0.9994	0.0061	0.9975	0.9999	0.9625	0.9985
FBgn0003255	0.9417	0.9931	0.9996	0.9999	0.9985	0.9388	0.9997	0.9999	0.9999	0.9063	0.9998	0.9939	0.9998	0.0024	0.9937	0.7151	0.793	0.957	0.848	0.999	0.7206	0.9801	0.6472	0.9059	0.9839	0.9109	0.7843	0.9998	0.9302	0.9993	0.9993	0.9999	0.7327	0.9999	0.9994	0.4076	0.9975	0.9999	0.8722	0.9985
FBgn0003256	0.9574	0.9973	0.9996	0.9999	0.9558	0.9507	0.9997	0.9999	0.9999	0.0704	0.9998	0.9911	0.9998	0.2773	0.9738	0.1091	0.6374	0.9785	0.815	0.9966	0.2492	0.7897	0.3377	0.737	0.7184	0.9165	0.1516	0.9998	0.9673	0.9993	0.9993	0.9999	0.9566	0.9999	0.9994	0.3926	0.9975	0.9999	0.8676	0.9985
FBgn0003257	0.9618	0.9973	0.9996	0.9999	0.9642	0.9344	0.9997	0.9999	0.9999	0.6378	0.9998	0.9939	0.9998	0.2254	0.9641	0.9908	0.9905	0.9106	0.8053	0.9966	0.6752	0.7966	0.9662	0.9733	0.2389	0.9307	0.9734	0.9998	0.9302	0.9993	0.9993	0.9999	0.971	0.9999	0.9994	0.1411	0.9975	0.9999	0.5971	0.9985
FBgn0003261	0.9252	0.9968	0.9996	0.9999	0.951	0.9468	0.9997	0.9999	0.9999	0.2398	0.9998	0.9817	0.9998	0.1225	0.8898	0.9947	0.3268	0.9483	0.8065	0.9966	0.3837	0.8666	0.4677	0.7654	0.9785	0.9924	0.199	0.9998	0.9354	0.9993	0.9993	0.9999	0.9918	0.9999	0.9994	0.6435	0.9975	0.9999	0.9669	0.9985
FBgn0003267	0.9764	0.78	0.9996	0.9999	0.9626	0.295	0.9997	0.9999	0.9999	0.3245	0.9998	0.9817	0.9998	0.3367	0.9108	0.864	0.6884	0.9818	0.8435	0.9979	0.8035	0.8666	0.9941	0.9059	0.9426	0.9165	0.948	0.9998	0.9302	0.9993	0.9993	0.9999	0.9755	0.9999	0.9994	0.8734	0.9975	0.9999	0.8971	0.9985
FBgn0003268	0.9939	0.9984	0.9996	0.9999	0.9422	0.7765	0.9997	0.9999	0.9999	0.986	0.9998	0.9817	0.9998	0.1622	0.9755	0.9377	0.9551	0.9785	0.8933	0.9966	0.3224	0.7391	0.6331	0.99	0.6793	0.9729	0.6706	0.9998	0.9302	0.9993	1	0.9674	0.5573	0.9999	0.9994	0.9096	0.9975	0.3349	0.928	0.9985
FBgn0003274	0.9698	0.9576	0.9996	0.9999	0.951	0.6644	0.9997	0.9999	0.9999	0.8646	0.9998	0.9824	0.9998	7e-04	0.9094	0.2361	0.5681	0.9739	0.8065	0.9966	0.9533	0.7209	0.5797	0.8904	0.8834	0.8684	0.4796	0.9998	0.9302	0.9993	0.9993	0.9999	0.9426	0.9999	0.9994	0.1539	0.9975	0.9999	0.8656	0.9985
FBgn0003275	0.9417	0.9944	0.9996	0.9999	0.9964	0.9344	0.9997	0.9999	0.9999	0.3413	0.9998	0.9817	0.9998	0.9829	0.8898	0.127	0.3424	0.9483	0.7892	0.9979	0.4063	0.6297	0.6767	0.8071	0.887	0.9958	0.0542	0.9998	0.9955	0.9993	0.9993	0.9999	0.9897	0.9999	0.9994	0.0355	0.9975	0.9999	0.2626	0.9985
FBgn0003277	0.9417	0.907	0.9996	0.9999	0.9473	0.9614	0.9997	0.9999	0.9999	0.8935	0.9998	0.9965	0.9998	0.3274	0.9895	0.9952	0.8629	0.9483	0.9976	0.9966	0.9947	0.8877	0.7344	0.6333	0.9785	0.9165	0.5069	0.9998	0.9302	0.9993	0.9993	0.9999	0.625	0.9999	0.9994	0.3749	0.9975	0.9999	0.2965	0.9985
FBgn0003278	0.9553	0.9984	0.9996	0.9999	0.9415	0.9867	0.9997	0.9999	0.9999	0.9357	0.9998	0.9957	0.9998	0.2319	0.9739	0.9844	0.2694	0.9494	0.7995	0.9979	0.3655	0.9654	0.4136	0.9152	0.9574	0.8684	0.6084	0.9998	0.7272	0.9993	0.9993	0.9999	0.9865	0.9999	0.9994	0.8543	0.9975	0.9999	0.9198	0.9985
FBgn0003279	0.9574	0.9916	0.9996	0.9999	0.9457	0.9779	0.9997	0.9999	0.9999	0.369	0.9998	0.9974	0.9998	3e-04	0.8898	0.4182	0.2642	0.9483	0.7276	0.9996	0.4408	0.8104	0.4149	0.6333	0.9575	0.9924	0.2131	0.9998	0.9302	0.9993	0.9993	0.9999	0.9868	0.9999	0.9994	0.1689	0.9975	0.9999	0.9303	0.9985
FBgn0003285	0.9417	0.9984	0.9996	0.9999	0.9415	0.6386	0.9997	0.9999	0.9999	0.4142	0.9998	0.9911	0.9998	0.0154	0.9043	0.7795	0.3766	0.9483	0.9997	0.9991	0.4441	0.7682	0.9387	0.9992	0.8704	0.9649	0.7962	0.9998	0.9655	0.9993	0.9993	0.9999	0.962	0.9999	0.9994	0.3887	0.9975	0.9999	0.9752	0.9985
FBgn0003292	0.9685	0.9991	0.9996	0.9999	0.9562	0.9361	0.9997	0.9999	0.9999	0.8497	0.9998	0.9824	0.9998	0.1396	0.9555	0.4107	0.9171	0.9954	0.665	0.9966	0.5358	0.9801	0.9797	0.9236	0.9456	0.9988	0.9564	0.9998	0.9655	0.9993	0.9993	0.9999	0.9732	0.8714	0.9994	0.983	0.9975	0.9999	0.8449	0.9985
FBgn0003295	0.9417	0.9944	0.9996	0.9999	0.9422	0.9665	0.9997	0.9999	0.9999	0.8243	0.9998	0.9824	0.9998	0.7109	0.8898	0.976	0.7756	0.9483	0.731	0.9966	0.9745	0.6979	0.6504	0.5781	0.968	0.9958	0.9533	0.9998	0.9302	0.9993	0.9993	0.9999	0.9416	0.9999	0.9994	0.8809	0.9975	0.9999	0.9523	0.9985
FBgn0003300	0.9939	0.6896	0.9996	0.9999	0.9457	0.8182	0.9997	0.9999	0.9999	0.4791	0.9998	0.9817	0.9998	0.2978	0.9894	0.571	0.4687	0.967	0.8341	0.9966	0.9057	0.8858	0.4816	0.7082	0.8413	0.9958	0.8287	0.9998	0.9302	0.9993	0.9993	0.9999	0.9931	0.9999	0.9994	0.684	0.9975	0.9999	0.8511	0.9985
FBgn0003301	0.9574	0.8643	0.9996	0.9999	0.9422	0.9303	0.9997	0.9999	0.9999	0.9	0.9998	0.9892	0.9998	0.9942	0.9983	0.7809	0.8967	0.9483	0.7797	0.9966	0.9575	0.8226	0.763	0.8652	0.7631	0.9055	0.7889	0.9998	0.9302	0.9993	0.9995	0.9999	0.9931	0.9999	0.9994	0.9154	0.9975	0.9999	0.8655	0.9985
FBgn0003302	0.9768	0.9991	0.9996	0.9999	0.9415	0.9645	0.9997	0.9999	0.9999	0.7152	0.9998	0.9824	0.9998	0.9208	0.9657	0.6929	0.9568	0.9656	0.8682	0.9966	0.8694	0.9759	0.7784	0.7118	0.7477	0.9901	0.7163	0.9998	0.981	0.9993	0.9993	0.9999	1	0.9999	0.9994	9e-04	0.9975	0.9999	0.6219	0.9985
FBgn0003308	0.9932	0.9989	0.9996	0.9999	0.9755	0.9944	0.9997	0.9999	0.9999	0.1879	0.9998	0.9528	0.9998	0.7839	0.9683	0.6327	0.4626	0.9501	0.9774	0.9966	0.4715	0.537	0.5336	0.7377	0.9136	0.8561	0.7877	0.9998	0.9882	0.9993	0.9993	0.9999	0.7608	0.9999	0.9994	0.7622	0.9975	0.945	0.7664	0.9985
FBgn0003310	0.9417	0.995	0.9996	0.9999	0.0425	0.9835	0.9997	0.9999	0.9999	0.2665	0.9998	0.9998	0.9998	0.0028	0.8898	0.6496	0.1532	0.9483	0.8342	0.9991	0.4594	0.7956	0.5269	0.996	0.9628	0.9924	0.1422	0.9998	0.9579	0.9993	0.9993	0.9999	0.9438	0.9999	0.9994	0.9526	0.9975	0.9999	0.8748	0.9985
FBgn0003312	0.9417	0.9968	0.9996	0.9999	0.9881	0.8483	0.9997	0.9999	0.9999	0.8028	0.9998	0.9824	0.9998	0.3078	0.9055	0.8165	0.4507	0.9483	0.8719	0.9966	0.9943	0.4727	0.5059	0.6876	0.7964	0.9899	0.965	0.9998	0.9864	0.9993	0.9993	0.9999	0.6666	0.9999	0.9994	0.6519	0.9975	0.9999	0.5744	0.9985
FBgn0003317	0.9417	0.9702	0.9996	0.9999	0.9558	0.9268	0.9997	0.9999	0.9999	0.6254	0.9998	0.9979	0.9998	0.2711	0.9106	0.2624	0.7488	0.998	0.9996	0.9979	0.6787	0.7804	0.4473	0.6245	0.72	0.9333	0.5985	0.9998	0.943	0.9993	0.9993	0.9999	0.7494	0.9999	0.9994	0.3739	0.9975	0.9999	0.4573	0.9985
FBgn0003319	0.9611	0.9951	0.9996	0.9999	0.9422	0.9789	0.9997	0.9999	0.9999	0.2998	0.9998	0.9939	0.9998	0.4123	0.8898	0.9862	0.0759	0.9632	0.8837	0.9237	0.7956	0.5204	0.8759	0.5972	0.9602	0.9988	0.8272	0.9998	0.9836	0.9993	0.9993	0.9999	0.8951	0.9999	0.9994	0.8282	0.9975	0.8657	0.8139	0.9985
FBgn0003321	0.9417	0.9571	0.9996	0.9999	0.9865	0.8196	0.9997	0.9999	0.9999	0.4774	0.9998	0.9846	0.9998	5e-04	0.9147	0.974	0.5498	0.9632	0.7506	0.9966	0.417	0.7867	0.549	0.9687	0.8095	0.8684	0.8677	0.9998	0.981	0.9993	0.9993	0.9999	0.8992	0.9999	0.9994	0.4942	0.9975	0.9999	0.9598	0.9985
FBgn0003326	0.9733	0.9977	0.9996	0.9999	0.8835	0.921	0.9997	0.9999	0.9999	0.8599	0.9998	0.9824	0.9998	0.0013	0.9894	0.7149	0.9035	0.9632	0.9244	0.9895	0.9192	0.7774	0.5811	0.8762	0.8566	0.9384	0.9554	0.9998	0.9302	0.9993	0.9993	0.9999	0.9987	0.9999	0.9994	0.7834	0.9975	0.9999	0.8748	0.9985
FBgn0003328	0.9614	0.5778	0.9996	0.9999	0.951	0.9303	0.9997	0.9999	0.9999	0.9396	0.9998	0.9817	0.9998	0.8905	0.8898	0.9749	0.2524	0.9632	0.7859	0.9992	0.8812	0.7983	0.648	0.6868	0.9222	0.9267	0.8763	0.9998	0.9302	0.9993	0.9993	0.9999	0.969	0.9999	0.9994	0.6602	0.9975	0.9999	0.9294	0.9985
FBgn0003330	0.9978	0.9516	0.9996	0.9999	0.9562	0.8781	0.9997	0.9999	0.9999	0.7021	0.9998	0.9817	0.9998	0.8373	0.9211	0.9862	0.862	0.991	0.7799	0.9966	0.3184	0.9759	0.5855	0.9992	0.7096	0.9729	0.9603	0.9998	0.9567	0.9993	0.9993	0.9999	0.8371	0.9999	0.9994	0.2859	0.9975	0.9999	0.8397	0.9985
FBgn0003334	0.9614	0.9636	0.9996	0.9999	0.9801	0.9949	0.9997	0.9999	0.9999	0.8737	0.9998	0.9911	0.9998	0.1676	0.9915	0.7444	0.671	0.9483	0.8456	0.9966	0.9797	0.9871	0.496	0.6281	0.9586	0.9729	0.467	0.9998	0.9734	0.9993	0.9993	0.9999	0.9375	0.9999	0.9994	0.6939	0.9975	0.9999	0.7786	0.9985
FBgn0003339	0.9417	0.9355	0.9996	0.9999	0.976	0.504	0.9997	0.9999	0.9999	0.4286	0.9998	0.9817	0.9998	0.1755	0.9062	0.8751	0.3937	0.9991	0.7147	0.9966	0.985	0.6023	0.795	0.9124	0.7784	0.9526	0.2544	0.9998	0.984	0.9993	0.9993	0.9999	0.8992	0.9999	0.9994	0.4234	0.9975	0.9999	0.2945	0.9985
FBgn0003345	0.9733	0.9991	0.9996	0.9999	0.9487	0.9944	0.9997	0.9999	0.9999	0.6105	0.9998	0.9911	0.9998	0.0549	0.9191	0.9753	0.9067	0.9785	0.9548	0.9966	0.6872	0.876	0.3381	0.7124	0.8682	0.7404	0.3863	0.9998	0.9881	0.9993	0.9993	0.9999	0.9125	0.9999	0.9994	0.5417	0.9975	0.9999	0.0932	0.9985
FBgn0003346	0.9659	0.9984	0.9996	0.9999	0.9694	0.9735	0.9997	0.9999	0.9999	0.1643	0.9998	0.9939	0.9998	0.9758	0.9948	0.222	0.3466	0.9547	0.8619	0.9991	0.8432	0.3993	0.5368	0.6868	0.8513	0.8686	0.121	0.9998	0.9302	0.9993	0.9993	0.9999	0.9815	0.9999	0.9994	0.6024	0.9975	0.9999	0.0598	0.9985
FBgn0003353	0.9909	0.9916	0.9996	0.9999	0.9422	0.7232	0.9997	0.9999	0.9999	0.6586	0.9998	0.9817	0.9998	0.0015	0.9745	0.3126	0.7401	0.9483	0.9682	0.9992	0.7797	0.9176	0.9096	0.8849	0.9139	0.9988	0.5688	0.9998	0.9723	0.9993	0.9993	0.9999	0.9875	0.9999	0.9994	0.591	0.9975	0.9999	0.6638	0.9985
FBgn0003356	0.9197	1e-04	0.9996	0.9999	0.994	0.8957	0.9997	0.9999	0.9999	0.2665	0.9998	0.9939	0.9998	0.8462	0.9511	0.7263	0.8796	0.9975	0.9703	0.9979	0.713	0.8559	0.9548	0.7082	0.8413	0.9988	0.3507	0.9998	0.9302	0.9993	0.9993	0.9999	0.8501	0.9999	0.9994	0.7801	0.9975	0.9999	0.9752	0.9985
FBgn0003357	0.9303	1e-04	0.9996	0.9999	0.983	0.8282	0.9997	0.9999	0.9999	0.1879	0.9998	0.9919	0.9998	0.8469	0.9191	0.8146	0.8577	0.9788	0.9982	0.9966	0.6974	0.8602	0.9668	0.7262	0.845	0.9988	0.2855	0.9998	0.9302	0.9993	0.9998	0.9999	0.9002	0.9999	0.9994	0.7982	0.9975	0.9999	0.9767	0.9985
FBgn0003358	0.9978	3e-04	0.9996	0.9999	0.9553	0.9664	0.9997	0.9999	0.9999	0.5625	0.9998	0.9817	0.9998	0.9862	0.9119	0.2633	0.6285	0.9483	0.8969	0.9991	0.6018	0.771	0.7766	0.7062	0.5746	0.9598	0.3932	0.9998	0.9866	0.9993	0.9993	0.9999	0.6595	0.9999	0.9994	0.8583	0.9975	0.9999	0.9586	0.9985
FBgn0003360	0.9417	0.2579	0.9996	0.9999	0.9977	0.9625	0.9997	0.9999	0.9999	0.2402	0.9998	0.9911	0.9998	7e-04	0.8898	0.8486	0.7086	0.9483	0.8341	0.9966	0.6873	0.8889	0.6873	0.5846	0.9363	0.8684	0.1422	0.9998	0.9346	0.9993	0.9993	0.9999	0.7494	0.9999	0.9994	0.6682	0.9975	0.9999	0.8378	0.9985
FBgn0003366	0.9909	0.5953	0.9996	0.9999	0.9531	0.9837	0.9997	0.9999	0.9999	0.3647	0.9998	0.9817	0.9998	0.334	0.9602	0.789	0.488	0.9494	0.9106	0.9966	0.5565	0.8438	0.5421	0.8884	0.7096	0.9307	0.6069	0.9998	0.9356	0.9993	0.9993	0.9999	0.4095	0.9999	0.9994	0.4272	0.9975	0.4624	0.7545	0.9985
FBgn0003371	0.9417	0.9944	0.9996	0.9999	0.9457	0.9901	0.9997	0.9999	0.9999	0.545	0.9998	0.9817	0.9998	0.0147	0.9871	0.9966	0.1104	0.9483	0.8745	0.9966	0.3189	0.7568	0.659	0.9338	0.9513	0.9965	0.279	0.9998	0.9302	0.9993	0.9993	0.9999	0.8913	0.9999	0.9994	0.958	0.9975	0.9999	0.9911	0.9985
FBgn0003372	0.9417	0.9726	0.9996	0.9999	0.956	0.9849	0.9997	0.9999	0.9999	0.6822	0.9998	0.9824	0.9998	0.1165	0.9898	0.6797	0.5171	0.9494	0.9548	0.9996	0.9675	0.9643	0.8049	0.2684	0.9785	0.8684	0.9777	0.9998	0.9741	0.9993	0.9993	0.9999	0.9808	0.9999	0.9994	0.251	0.9975	0.8597	0.9464	0.9985
FBgn0003380	0.9417	0.9977	0.9996	0.9999	0.9154	0.881	0.9997	0.9999	0.9999	0.9237	0.9998	0.9867	0.9998	0	0.93	0.8234	0.3397	0.955	0.9821	0.9966	0.6545	0.9793	0.8442	0.9709	0.9301	0.8898	0.3015	0.9998	0.9951	0.9993	0.9993	0.9999	0.7912	0.9999	0.9994	0.9328	0.9975	0.9999	0.901	0.9985
FBgn0003382	0.9836	0.995	0.9996	0.9999	0.9921	0.9973	0.9997	0.9999	0.9999	0.7771	0.9998	0.9817	0.9998	0.9099	0.9498	0.6722	0.9299	0.9927	0.8635	0.9966	0.5306	0.9609	0.8889	0.873	0.8227	0.9988	0.6091	0.9998	0.9579	0.9993	0.9993	0.9999	0.8557	0.9999	0.9994	0.0315	0.9975	0.9999	0.9142	0.9985
FBgn0003386	0.9932	0.9984	0.9996	0.9999	0.9546	0.9305	0.9997	0.9999	0.9999	0.7132	0.9998	0.9855	0.9998	0	0.9745	0.9143	0.8735	0.9494	0.9231	0.9966	0.9204	0.9381	0.871	0.8046	0.8628	0.9574	0.6793	0.9998	0.9302	0.9993	0.9993	0.9999	0.9105	0.9999	0.9994	0.9994	0.9975	0.9999	0.9169	0.9985
FBgn0003388	0.9417	0.9916	0.9996	0.9999	0.9562	0.9632	0.9997	0.9999	0.9999	0.9572	0.9998	0.9824	0.9998	0.5453	0.9731	0.2345	0.68	0.9766	0.815	0.9966	0.7315	0.7677	0.7504	0.9709	0.7223	0.9838	0.4104	0.9998	0.9302	0.9993	0.9993	0.9999	0.9993	0.9999	0.008	0.4655	0.9975	0.9999	0.8785	0.9985
FBgn0003390	0.9978	0.0586	0.9996	0.9999	0.951	0.8711	0.9997	0.9999	0.9999	0.9325	0.9998	0.9911	0.9998	0.3232	0.9191	0.8468	0.7617	0.9935	0.8093	0.9996	0.19	0.8142	0.9685	0.9253	0.2389	0.965	0.9333	0.9998	0.9935	0.9993	0.9993	0.9999	0.9808	0.9999	0.9994	0.082	0.9975	0.9999	0.996	0.9985
FBgn0003391	0.9586	0.8315	0.9996	0.9999	0.9422	0.9665	0.9997	0.9999	0.9999	0.4027	0.9998	0.9824	0.9998	0.0857	0.9191	0.3786	0.1932	0.9494	0.7858	0.9991	0.4985	0.703	0.7711	0.7698	0.986	0.6489	0.4313	0.9998	0.9655	0.9993	0.9993	0.9999	0.7151	0.9999	0.9994	0.5987	0.9975	0.9999	0.8361	0.9985
FBgn0003392	0.9421	0.9761	0.9996	0.9999	0.9109	0.8781	0.9997	0.9999	0.9999	0.7656	0.9998	0.9924	0.9998	0	0.9816	0.7585	0.3215	0.9702	0.9898	0.9966	0.3621	0.7882	0.8597	0.8933	0.9672	0.9649	0.6386	0.9998	0.9672	0.9993	0.9998	0.9999	0.9346	0.9999	0.9994	0.5803	0.9975	0.9999	0.9306	0.9985
FBgn0003396	0.9417	0.9973	0.9996	0.9999	0.9868	0.832	0.9997	0.9999	0.9999	0.4277	0.9998	0.9957	0.9998	1e-04	0.8976	0.4891	0.8342	0.9582	0.8342	0.9966	0.9866	0.9593	0.9391	0.8939	0.9958	0.9278	0.8092	0.9998	0.9302	0.9993	0.9993	0.9999	0.6116	0.9999	0.9994	0.5893	0.9975	0.9999	0.3088	0.9985
FBgn0003401	0.9574	0.9973	0.9996	0.9999	0.9695	0.9399	0.9997	0.9999	0.9999	0.2935	0.9998	0.9875	0.9998	0.8418	0.9771	0.8298	0.8119	0.9739	0.9665	0.9966	0.4716	0.8862	0.9147	0.7298	0.9102	0.9321	0.9578	0.9998	0.9723	0.9993	0.9993	0.9999	0.7762	0.9999	0.9994	0.0667	0.9975	0.9999	0.9688	0.9985
FBgn0003410	0.9468	0.9944	0.9996	0.9999	0.995	0.921	0.9997	0.9999	0.9999	0.6223	0.9998	0.9817	0.9998	0.4814	0.5166	0.1174	0.8892	0.8791	0.8435	0.9966	0.9557	0.9764	0.9548	0.9497	0.995	0.9884	0.7679	0.9998	0.9832	0.9993	0.9993	0.9999	0.5247	0.9999	0.9994	0.0398	0.9975	0.9999	0.9582	0.9985
FBgn0003415	0.9417	0.9314	0.9996	0.9999	0.9642	0.9632	0.9997	0.9999	0.9999	0.3375	0.9998	0.9911	0.9998	0	0.9265	0.9996	0.2399	0.9483	0.9011	0.9991	0.6284	0.5733	0.4749	0.9718	0.9786	0.9924	0.211	0.9998	0.9339	0.9993	0.9993	0.9999	0.9808	0.9999	0.9994	0.722	0.9975	0.9999	0.6502	0.9985
FBgn0003416	0.9569	0.965	0.9996	0.9999	0.9422	0.9672	0.9997	0.9999	0.9999	0.7957	0.9998	0.9952	0.9998	0.9874	0.9081	0.8072	0.6894	0.9483	0.8161	0.9966	0.9237	0.7496	0.8374	0.8194	0.9461	0.9504	0.614	0.9998	0.9346	0.9993	0.9993	0.9999	0.9854	0.9999	0.9994	0.8282	0.9975	0.9999	0.4898	0.9985
FBgn0003423	0.989	0.9916	0.9996	0.9999	0.9837	0.9289	0.9997	0.9999	0.9999	0.4683	0.9998	0.9824	0.9998	0.0634	0.8898	0.2976	0.6523	0.9785	0.8179	0.9966	0.9339	0.6904	0.4827	0.6099	0.9981	0.8789	0.2842	0.9998	0.9302	0.9993	0.9993	0.9999	0.9808	0.9999	0.9994	0.8179	0.9975	0.9999	0.4111	0.9985
FBgn0003429	0.9417	0.9968	0.9996	0.9999	0.7917	0.792	0.9997	0.9999	0.9999	0.7335	0.9998	0.9939	0.9998	0	0.9832	0.7367	0.71	0.9785	0.9759	0.9966	0.6382	0.9775	0.7711	0.9147	0.9556	0.8595	0.7862	0.9998	0.9302	0.9993	0.9993	0.9999	0.9535	0.9999	0.9994	0.9729	0.9975	0.9999	0.8513	0.9985
FBgn0003430	0.9417	0.9998	0.9996	0.9999	0.9834	0.9681	0.9997	0.9999	0.9999	0.7417	0.9998	0.9817	0.9998	0.3883	0.9968	0.9918	0.5566	0.9524	0.7147	0.9966	0.9538	0.723	0.9658	0.7082	0.8413	0.9288	0.0649	0.9998	0.9302	0.9993	0.9993	0.9999	0.8902	0.9999	0.9994	0.2488	0.9975	0.9999	0.2862	0.9997
FBgn0003435	0.9574	0.9916	0.9996	0.9999	0.9742	0.9661	0.9997	0.9999	0.9999	0.8099	0.9998	0.9817	0.9998	0.0084	0.9511	0.4942	0.8589	0.9483	0.8065	0.9996	0.9585	0.7007	0.8367	0.7082	0.6714	0.9526	0.4557	0.9998	0.9302	0.9993	0.9993	0.9999	0.8807	0.9999	0.9994	0.0029	0.9975	0.9999	0.7956	0.9985
FBgn0003444	0.9978	0.7045	0.9996	0.9999	0.9457	0.9796	0.9997	0.9999	0.9999	0.531	0.9998	0.9741	0.9998	0.6141	0.9191	0.7236	0.5545	0.9779	0.8539	0.9966	0.8608	0.8196	0.871	0.5336	0.9529	0.753	0.7892	0.9998	0.9316	0.9993	0.9993	0.9999	0.9998	0.9999	0.9994	0.7568	0.9975	0.9999	0.8895	0.9985
FBgn0003447	0.9618	0.9981	0.9996	0.9999	0.9457	0.7348	0.9997	0.9999	0.9999	0.3172	0.9998	0.9824	0.9998	0.1022	0.971	0.9649	0.8086	0.9547	0.9229	0.9966	0.577	0.866	0.8675	0.5426	0.9981	0.8419	0.1722	0.9998	0.9302	0.9993	0.9993	0.9999	0.7106	0.9999	0.9994	0.7965	0.9975	0.9999	0.8893	0.9985
FBgn0003449	0.9574	0.985	0.9996	0.9999	0.9337	0.8725	0.9997	0.9999	0.9999	0.1575	0.9998	0.9817	0.9998	0.5429	0.9057	0.3734	0.1398	0.9483	0.2652	0.9979	0.3546	0.4958	0.1762	0.9847	0.8061	0.9321	0.3181	0.9998	0.9854	0.9993	0.9993	0.9999	0.8992	0.9999	0.9994	0.8302	0.9975	0.9999	0.7538	0.9985
FBgn0003450	0.9545	0.9973	0.9996	0.9999	0.8783	0.8906	0.9997	0.9999	0.9999	0.4793	0.9998	0.9829	0.9998	0.5051	0.9416	0.8061	0.9083	0.9632	0.5465	0.9966	0.9521	0.8799	0.9361	0.995	0.9838	0.9951	0.7308	0.9998	0.9302	0.9993	0.9993	0.9999	0.9983	0.9999	0.9994	0.9994	0.9975	0.9999	0.8458	0.9985
FBgn0003459	0.9672	0.7434	0.9996	0.9999	0.9663	0.9601	0.9997	0.9999	0.9999	0.7838	0.9998	0.9834	0.9998	0.4964	0.9372	0.9918	0.9233	0.9494	0.9662	0.9966	0.9811	0.9248	0.9212	0.9059	0.6286	0.8419	0.5921	0.9998	0.4605	0.9993	0.9993	0.9999	0.9105	0.9999	0.9994	0.6672	0.9975	0.5342	0.6051	0.9985
FBgn0003460	0.9978	0.9944	0.9996	0.9999	0.951	0.9957	0.9997	0.9999	0.9999	0.4577	0.9998	0.9817	0.9998	0.2492	0.8898	0.9004	0.7275	0.9483	0.9154	0.9966	0.6388	0.829	0.5919	0.9958	0.9529	0.959	0.3566	0.9998	0.9302	0.9993	0.9993	0.9999	0.4011	0.9999	0.9994	0.0419	0.9975	0.9999	0.9957	0.9985
FBgn0003462	0.9614	0.9714	0.9996	0.9999	0.9454	0.9632	0.9997	0.9999	0.9999	0.5702	0.9998	0.9817	0.9998	6e-04	0.8898	0.4207	0.8106	0.9681	0.9898	0.9966	0.7483	0.8744	0.9405	0.8754	0.5721	0.8684	0.8802	0.9998	0.9813	0.9993	0.9993	0.9999	0.9983	0.9999	0.9994	0.234	0.9975	0.9999	0.966	0.9985
FBgn0003463	0.9574	0.9926	0.9996	0.9999	0.994	0.9752	0.9997	0.9999	0.9999	0.9892	0.9998	0.9817	0.9998	0.4974	0.9147	0.9099	0.6595	0.9106	0.5916	0.9966	0.8758	0.9513	0.6457	0.5846	0.9363	0.9649	0.9242	0.9998	0.9619	0.9993	0.9993	0.9999	0.9707	0.9999	0.9994	0.5708	0.9975	0.9999	0.0231	0.9985
FBgn0003464	0.9569	0.9944	0.9996	0.9999	0.933	0.9253	0.9997	0.9999	0.9999	0.3224	0.9998	0.9939	0.9998	0.0302	0.8898	0.5693	0.1429	0.9739	0.9657	0.9966	0.4826	0.5323	0.4141	0.9338	0.8258	0.9958	0.2776	0.9998	0.9947	0.9993	0.9993	0.9999	0.8391	0.9999	0.9994	0.8766	0.9975	0.9999	0.9444	0.9985
FBgn0003475	0.9553	0.9993	0.9996	0.9999	0.951	0.9476	0.9997	0.9999	0.9999	0.4023	0.9998	0.9919	0.9998	0.1776	0.9055	0.3455	0.455	0.9638	0.7892	0.9996	0.734	0.9638	0.549	0.0015	0.884	0.9649	0.3347	0.9998	0.9655	0.9993	0.9993	0.9999	0.8457	0.9999	0.9994	0.0648	0.9975	0.016	0.9957	0.9985
FBgn0003479	0.9417	0.9173	0.9996	0.9999	0.9745	0.792	0.9997	0.9999	0.9999	0.5724	0.9998	0.9824	0.9998	0.6967	0.9683	0.9736	0.9518	0.9483	0.735	0.9979	0.82	0.8778	0.9865	0.8967	0.968	0.9587	0.7784	0.9998	0.9972	0.9993	0.9993	0.9999	0.6006	0.9999	0.9994	0.0447	0.9975	0.9999	0.6638	0.9985
FBgn0003480	0.9851	0.9967	0.9996	0.9999	0.951	0.8095	0.9997	0.9999	0.9999	0.5217	0.9998	0.9911	0.9998	0.0635	0.9865	0.9195	0.775	0.9785	0.7147	0.9979	0.4681	0.4492	0.7302	0.9147	0.9663	0.9669	0.5326	0.9998	0.9375	0.9993	1	0.9999	0.9808	0.9999	0.9994	0.91	0.9975	0.9999	0.9947	0.9985
FBgn0003482	0.9904	0.9677	0.9996	0.9999	0.9633	0.9955	0.9997	0.9999	0.8796	0.7471	0.9998	0.9824	0.9998	0.5753	0.9771	0.9687	0.8599	0.9746	0.9548	0.9979	0.9883	0.7956	0.6624	0.8715	0.3237	0.9988	0.996	0.9998	0.9386	0.9993	0.9993	0.9999	0.9875	0.9999	0.9994	0.7781	0.9975	0.9999	0.6986	0.9985
FBgn0003483	0.994	0.9314	0.9996	0.9999	0.9211	0.9938	0.9997	0.9999	0.9999	0.9356	0.9998	0.9911	0.9998	0.7346	0.9092	0.9258	0.7411	0.9891	0.9098	0.9979	0.9609	0.9174	0.8385	0.9835	0.6684	0.9899	0.91	0.9998	0.9302	0.9993	0.9993	0.9999	0.6344	0.9999	0.9994	0.3784	0.9975	0.9999	0.9752	0.9985
FBgn0003495	0.9417	0.9916	0.9996	0.9999	0.9868	0.9632	0.9997	0.9999	0.9999	0.5713	0.9998	0.9817	0.9998	0.2939	0.8898	0.5786	0.5498	0.9681	0.9313	0.9966	0.4844	0.6087	0.5447	0.7085	0.8016	0.9958	0.9712	0.9998	0.9302	0.9993	0.9993	0.9999	0.9115	0.9999	0.9994	0.636	0.9975	0.9999	0.8161	0.9985
FBgn0003499	0.9417	0.9973	0.9996	0.9999	0.9568	0.8781	0.9997	0.9999	0.9999	0.5399	0.9998	0.9818	0.9998	0.2034	0.9816	0.9849	0.5609	0.9483	0.9138	0.9966	0.7075	0.8344	0.7947	0.9186	0.5952	0.8684	0.2157	0.9998	0.9302	0.9993	0.9993	0.9999	0.8539	0.9999	0.9994	0.6482	0.9975	0.9999	0.4899	0.9985
FBgn0003502	0.9417	0.9984	0.9996	0.9999	0.9457	0.9632	0.9997	0.9999	0.5683	0.3925	0.9998	0.9817	0.9998	0.2854	0.986	0.204	0.1553	0.9818	0.9252	0.9966	0.4965	0.4412	0.6925	0.8884	0.4805	0.9504	0.1188	0.9998	0.9763	0.9993	0.9993	0.9999	0.9896	0.9999	0.9994	0.8999	0.9975	0.9999	0.8829	0.9985
FBgn0003507	0.9569	0.9944	0.9996	0.9999	0.9642	0.8386	0.9997	0.9999	0.9999	0.0986	0.9998	0.9817	0.9998	0.0087	0.9962	0.5522	0.6422	0.9483	0.9979	0.9986	0.4987	0.824	0.5363	0.9945	0.7354	0.9667	0.212	0.9998	0.9701	0.9993	0.9993	0.9999	0.9875	0.9999	0.9994	0.4154	0.9975	0.7691	0.7148	0.9985
FBgn0003510	0.9553	0.9944	0.9996	0.9999	0.0669	0.9303	0.9997	0.9999	0.9999	0.718	0.9998	0.9926	0.9998	0.7616	0.9895	0.259	0.7349	0.9483	0.8703	0.9966	0.3861	0.59	0.9491	0.8034	0.912	0.8684	0.8087	0.9998	0.9734	0.9993	0.9993	0.9999	0.9036	0.9999	0.9994	0.5195	0.9975	0.9999	0.9653	0.9985
FBgn0003511	0.9417	0.9944	0.9996	0.9999	0.9984	0.9632	0.9997	0.9999	0.9999	0.8935	0.9998	0.9824	0.9998	0.8555	0.9537	0.8702	0.967	0.9632	0.8928	0.9966	0.966	0.5667	0.9049	0.6868	0.9776	0.9058	0.3267	0.9998	0.9701	0.9993	0.9993	0.9999	1	0.9999	0.9994	0.2807	0.9975	0.9999	0.8676	0.9985
FBgn0003512	0.9985	0.9984	0.9996	0.9999	0.8754	0.978	0.9997	0.9999	0.9999	0.1914	0.9998	0.9817	0.9998	0.0847	0.9147	0.0207	0.8696	0.9483	0.8844	0.9966	0.9486	0.8764	0.6384	0.981	0.9755	0.9333	0.0552	0.9998	0.9302	0.9993	0.9993	0.9999	0.8992	0.9999	0.9994	0.7813	0.9975	0.9999	0.9957	0.9985
FBgn0003513	0.9611	0.9998	0.9996	0.9999	0.9746	0.9897	0.9997	0.9999	0.9999	0.9266	0.9998	0.9939	0.9998	0.0602	0.9092	0.4607	0.7565	0.991	0.9212	0.9966	0.859	0.829	0.6915	0.7056	0.9156	0.9526	0.7846	0.9998	0.9302	0.9993	0.9993	0.9999	0.9471	0.9999	0.9994	0.5481	0.9975	0.9138	0.185	0.9985
FBgn0003514	0.9417	0.9944	0.9996	0.9999	0.951	0.9991	0.9997	0.9999	0.9999	0.8485	0.9998	0.9817	0.9998	0.1628	0.9314	0.1319	0.698	0.9638	0.9961	0.9996	0.8709	0.773	0.8272	0.8532	0.887	0.9899	0.4898	0.9998	0.9611	0.9993	0.9993	0.9999	0.9748	0.9999	0.9994	0.9701	0.9975	0.9999	0.9442	0.9985
FBgn0003515	0.9964	0.4609	0.9996	0.9999	0.9558	0.9835	0.9997	0.9999	0.9999	0.8046	0.9998	0.9817	0.9998	0.1092	0.935	0.8975	0.3912	0.98	0.9372	0.9966	0.8686	0.9409	0.453	0.6515	0.5823	0.9781	0.4323	0.9998	0.9302	0.9993	0.9993	0.9999	0.9865	0.9999	0.9994	0.4999	0.9975	0.9999	0.861	0.9985
FBgn0003517	0.9627	0.9984	0.9996	0.9999	0.9422	0.8869	0.9997	0.9999	0.9999	0.8169	0.9998	0.9817	0.9998	0	0.9092	0.8237	0.8495	0.9979	0.9231	0.9966	0.7243	0.5608	0.9371	0.7351	0.9501	0.8684	0.9581	0.9998	0.9734	0.9993	0.9993	0.9999	0.6962	0.9999	0.9994	0.3461	0.9983	0.9999	0.8634	0.9985
FBgn0003520	0.9303	0.8036	0.9996	0.9999	0.951	0.5736	0.9997	0.9999	0.9999	0.8171	0.9998	0.9919	0.9998	0.001	0.9858	0.6035	0.8867	0.9579	0.9686	0.9966	0.7786	0.6839	0.8603	0.7124	0.9282	0.863	0.6934	0.9998	0.9302	0.9993	0.9993	0.9999	0.6612	0.9999	0.9994	0.8562	0.9975	0.9999	0.6893	0.9985
FBgn0003525	0.9847	0.9134	0.9996	0.9999	0.9622	0.792	0.9997	0.9999	0.9999	0.7991	0.9998	0.9817	0.9998	0.8793	0.9871	0.9071	0.891	0.9483	0.7908	0.9991	0.7462	0.723	0.9739	0.9615	0.5873	0.8684	0.5935	0.9998	0.9346	0.9993	0.9993	0.0491	0.7636	0.9999	0.9994	0.6466	0.9975	0.9999	0.855	0.9985
FBgn0003527	0.9518	0.9571	0.9996	0.9999	0.9626	0.792	0.9997	0.9999	0.9999	0.7556	0.9998	0.746	0.9998	0.9128	0.9739	0.5617	0.704	0.9547	0.9771	0.9966	0.8869	0.8362	0.9245	0.7743	0.8139	0.9058	0.7355	0.9998	0.97	0.9993	0.9993	0.9999	0.9474	0.9999	0.9994	0.8767	0.9975	0.9999	0.9142	0.9985
FBgn0003545	0.9433	0.9984	0.9996	0.9999	0.9562	0.8814	0.9997	0.9999	0.9999	0.7035	0.9998	0.9817	0.9998	0.1669	0.9062	0.6816	0.8656	0.9753	0.9146	0.9996	0.6313	0.7391	0.8624	0.7499	0.6273	0.9865	0.4835	0.9998	0.9302	0.9993	0.9993	0.9999	0.9292	0.9999	0.9994	0.2309	0.9975	0.9999	0.9626	0.9985
FBgn0003557	0.9574	0.9984	0.9996	0.9999	0.9961	0.0506	0.002	0.9999	0.9999	0.5917	0.9998	0.9824	0.9998	0.8007	0.9191	0.6281	0.1887	0.9483	0.9774	0.9979	0.5309	0.74	0.5424	0.8999	0.8391	0.9924	0.3242	0.9998	0.9579	0.9993	0.9993	0.9999	0.9798	0.9999	0.9994	0.7509	0.9975	0.9999	0.8017	0.9985
FBgn0003559	0.9909	0.8885	0.9996	0.9999	0.9852	0.9648	0.9997	0.9999	0.9999	0.97	0.9998	0.9824	0.9998	0.1736	0.9537	0.536	0.6889	0.9483	0.7786	0.9966	0.9842	0.9278	0.6175	0.96	0.9317	0.9768	0.1237	0.9998	0.9567	0.9993	0.9993	0.9999	0.9153	0.9999	0.9994	0.0477	0.9975	0.9999	0.7544	0.9985
FBgn0003567	0.9909	0.9946	0.9996	0.9999	0.9558	0.8947	0.9997	0.9999	0.9999	0.666	0.9998	0.9939	0.9998	0.0301	0.8898	0.144	0.4011	0.9852	0.8689	0.9979	0.7342	0.592	0.9227	0.9688	0.7525	0.9989	0.1918	0.9998	0.9302	0.9993	0.9993	0.9999	0.6444	0.9999	0.9994	0.2809	0.9975	0.9999	0.8628	0.9985
FBgn0003575	0.9811	0.9973	0.9996	0.9999	0.951	0.9632	0.9997	0.9999	0.9999	0.4745	0.9998	0.9824	0.9998	0.2453	0.8898	0.9668	0.3877	0.9483	0.7147	0.9979	0.7766	0.5462	0.8121	0.7124	0.9122	0.9058	0.9727	0.9998	0.9655	0.9993	0.9993	0.9999	0.8899	0.9999	0.9994	0.9405	0.9975	0.9999	0.5217	0.9985
FBgn0003598	0.9457	0.9944	0.9996	0.9999	0.951	0.9738	0.9997	0.9999	0.9999	0.0334	0.9998	0.9817	0.9998	0.1051	0.9173	0.85	0.6158	0.9483	0.8142	0.9966	0.5862	0.5747	0.3286	0.9728	0.9016	0.9729	0.9676	0.9998	0.9302	0.9993	0.9993	0.9999	0.9438	0.9999	0.9994	0.7464	0.9975	0.9999	0.797	0.9985
FBgn0003607	0.9417	0.9916	0.9996	0.9999	0.9415	0.9735	0.9997	0.9999	0.9999	0.1511	0.9998	0.9817	0.9998	0.9303	0.8898	0.2392	0.1245	0.9483	0.7788	0.9966	0.4904	0.3498	0.3936	0.9197	0.8794	0.9504	0.1904	0.9998	0.9302	0.9993	0.9993	0.9999	0.9644	0.9999	0.9994	0.8681	0.9975	0.9999	0.8361	0.9985
FBgn0003612	0.9477	0.9984	0.9996	0.9999	0.9755	0.8676	0.9997	0.9999	0.2656	0.8756	0.9998	0.9817	0.9998	0.3978	0.9738	0.8371	0.8878	0.9719	0.9011	0.9966	0.5887	0.5818	0.6231	0.9894	0.9186	0.9447	0.8501	0.9998	0.943	0.9993	0.9993	0.9999	0.96	0.9999	0.9994	0.2397	0.9975	0.9999	0.9432	0.9985
FBgn0003638	0.9574	0.9968	0.9996	0.9999	0.9765	0.8703	0.9997	0.9999	0.9999	0.361	0.9998	0.9971	0.9998	0.0195	0.9119	0.6606	0.4812	0.8791	0.9724	0.9966	0.4011	0.517	0.6789	0.9984	0.611	0.9846	0.2	0.9998	0.9346	0.9993	0.9993	0.9999	0.9983	0.9999	0.9994	0.8368	0.9975	0.9999	0.4327	0.9985
FBgn0003651	0.908	0.9693	0.9996	0.9999	0.951	0.9632	0.9997	0.9999	0.9999	0.4172	0.9998	0.9817	0.9998	0.5644	0.9071	0.8049	0.6556	0.9632	0.9898	0.9979	0.4022	0.6129	0.7791	0.5961	0.9501	0.9574	0.7231	0.9998	0.9354	0.9993	0.9993	0.9999	0.13	0.9999	0.9994	0.9418	0.9975	0.9999	0.9502	0.9985
FBgn0003654	0.9417	0.9973	0.9996	0.9999	0.951	0.9507	0.9997	0.9999	0.9999	0.5937	0.9998	0.9824	0.9998	0.0205	0.9537	0.5692	0.7525	0.9547	0.9663	0.9979	0.8842	0.9575	0.9049	0.8361	0.6244	0.9865	0.899	0.9998	0.9833	0.9993	0.9993	0.9999	0.9182	0.9999	0.9994	0.1241	0.9975	0.9999	0.9225	0.9985
FBgn0003655	0.9939	0.9973	0.9996	0.9999	0.9621	0.9289	0.9997	0.9999	0.9999	0.9513	0.9998	0.9824	0.9998	0.6176	0.9739	0.9849	0.8656	0.9656	0.9444	0.9966	0.9012	0.8353	0.9961	0.9941	0.9138	0.9526	0.4475	0.9998	0.9641	0.9993	0.9993	0.9999	0.9292	0.9999	0.9994	0.859	0.9427	0.9999	0.839	0.9985
FBgn0003656	0.9569	0.9968	0.9996	0.9999	0.9422	0.9735	0.9997	0.9999	0.9999	0.2129	0.9998	0.9895	0.9998	0.1334	0.9135	0.273	0.3222	0.2954	0.7497	0.9966	0.3209	0.6297	0.3936	0.7478	0.9292	0.8985	0.0673	0.9998	0.9915	0.9993	0.9993	0.9999	0.9811	0.9999	0.9994	0.2765	0.9975	0.9999	0.9549	0.9985
FBgn0003660	0.9999	0.8044	0.9996	0.9999	0.9964	0.9954	0.9997	0.9999	0.9999	0.6339	0.9998	0.9817	0.9998	0.0377	0.9631	0.2375	0.9965	0.9632	0.9759	0.9966	0.5883	0.8542	0.8143	0.9059	0.8692	0.8985	0.989	0.9998	0.9302	0.9993	0.9993	0.9999	0.8557	0.9999	0.9994	0.6012	0.9975	0.9999	0.5688	0.9985
FBgn0003676	0.976	0.9984	0.9996	0.9999	0.9454	0.9632	0.9997	0.9999	0.9999	0.1879	0.9998	0.9817	0.9998	0.8052	0.8898	0.4425	0.1317	0.9483	0.8545	0.9966	0.4079	0.6003	0.4904	0.9208	0.7909	0.9846	0.3208	0.9998	0.9302	0.9993	0.9993	0.9999	1	0.9999	0.9994	0.3049	0.9975	0.9999	0.876	0.9985
FBgn0003687	0.9978	0.7728	0.9996	0.9999	0.9558	0.9953	0.9997	0.9999	0.9999	0.9828	0.9998	0.9946	0.9998	0.9008	0.8966	0.46	0.945	0.9766	0.8618	0.9986	0.7779	0.9511	0.9271	0.8958	0.6851	0.9768	0.893	0.9998	0.9989	0.9993	0.9999	0.9999	0.6655	0.9999	0.9994	0.5081	0.9975	0.9999	0.861	0.9985
FBgn0003701	0.9459	0.9984	0.9996	0.9999	0.951	0.9344	0.9997	0.9999	0.9999	0.9587	0.9998	0.9824	0.9998	0.5757	0.9894	0.7908	0.4793	0.9494	0.8962	0.9966	0.3419	0.6455	0.6919	0.9709	0.0772	0.9797	0.3772	0.9998	0.9346	0.9993	0.9993	0.9999	0.9983	0.9999	0.9994	0.8061	0.9975	0.9999	0.9933	0.9985
FBgn0003710	0.9461	0.9944	0.9996	0.9999	0.9415	0.881	0.9997	0.9999	0.9999	0.9492	0.9998	0.9817	0.9998	0	0.9798	0.9377	0.5511	0.967	0.9793	0.9966	0.8741	0.9801	0.7989	0.8984	0.9958	0.8956	0.329	0.9998	0.9354	0.9993	0.9993	0.9999	0.8538	0.9999	0.9994	0.9031	0.9975	0.9999	0.891	0.9985
FBgn0003714	0.9487	0.8963	0.9996	0.9999	0.951	0.8526	0.9997	0.9999	0.9999	0.9266	0.9998	0.9911	0.9998	0.0219	0.9092	0.2782	0.4679	0.9681	0.8179	0.9991	0.449	0.7368	0.6135	0.7599	0.8893	0.9761	0.0746	0.9998	0.9302	0.9993	0.9993	0.9999	0.9995	0.9999	0.9994	0.2431	0.9975	0.9999	0.5757	0.9985
FBgn0003716	0.9417	0.9944	0.9996	0.9999	0.9868	0.9579	0.9997	0.9999	0.9999	0.6612	0.9998	0.9817	0.9998	0.0512	0.9745	0.9042	0.6591	0.9512	0.8341	0.9966	0.9693	0.4492	0.9726	0.6515	0.8532	0.9988	0.553	0.9998	0.9354	0.9993	0.9993	0.9999	0.9875	0.9999	0.9994	0.2241	0.9975	0.9999	0.048	0.9985
FBgn0003719	0.9574	0.5205	0.9996	0.9999	0.9431	0.966	0.9997	0.9999	0.9999	0.8701	0.9998	0.9824	0.9998	0.2257	0.9841	0.8689	0.5064	0.9494	0.8657	0.9996	0.834	0.9341	0.6457	0.9939	0.4403	0.8798	0.2276	0.9998	0.9302	0.9993	0.9993	0.9999	0.9313	0.9999	0.9994	0.9355	0.9975	0.9999	0.9714	0.9985
FBgn0003721	0.9726	0.9916	0.9996	0.9999	0.9731	0.5528	0.9997	0.9999	0.9999	0.6318	0.9998	0.9824	0.9998	0.0547	0.9894	0.5679	0.6477	0.9766	0.9265	0.9996	0.6999	0.8536	0.9461	0.7174	0.5823	0.895	0.4944	0.9998	0.9346	0.9993	0.9993	0.9999	0.2632	0.9999	0.9994	0.2289	0.9975	0.9999	0.9978	0.9985
FBgn0003731	0.9672	0.7748	0.9996	0.9999	0.9745	0.9383	0.9997	0.9999	0.9999	0.2164	0.9998	0.9926	0.9998	0.9853	0.8898	0.0605	0.8135	0.9632	0.7497	0.9966	0.9066	0.9013	0.861	0.6652	0.973	0.8684	0.6144	0.9998	0.9782	0.9993	0.9993	0.9999	0.8463	0.9999	0.9994	0.0444	0.9975	0.9999	0.915	0.9985
FBgn0003732	0.9849	0.9608	0.9996	0.3922	0.994	0.9927	0.9997	0.9999	0.9999	0.7184	0.9998	0.991	0.9998	0.3883	0.9167	0.6801	0.3689	0.9681	0.9951	0.9979	0.6981	0.7378	0.6725	0.842	0.9369	0.9838	0.8822	0.9998	0.9302	0.9993	0.9993	0.9999	0.8645	0.9999	0.9994	0.1624	0.9975	0.9999	0.009	0.9985
FBgn0003733	0.9788	0.0933	0.9996	0.9999	0.9964	0.8495	0.9997	0.9999	0.9999	0.9457	0.9998	0.9869	0.9998	0.5225	0.9314	0.4557	0.8429	0.9752	0.9898	0.9986	0.3555	0.523	0.8142	0.6972	0.7915	0.9838	0.8838	0.9998	0.9302	0.9993	0.9993	0.9999	0.97	0.9999	0.9994	0.5102	0.9975	0.9999	0.8174	0.9985
FBgn0003741	0.9574	0.7383	0.9996	0.9999	0.994	0.7232	0.9997	0.9999	0.9999	0.9095	0.9998	0.9824	0.9998	0.8821	0.9302	0.4459	0.7462	0.9494	0.7147	0.9979	0.9622	0.6375	0.5929	0.8994	0.8542	0.959	0.3181	0.9998	0.9881	0.9993	0.9993	0.9999	0.854	0.9999	0.9994	0.0398	0.9975	0.9999	0.8601	0.9985
FBgn0003742	0.9953	0.9535	0.9996	0.9999	0.9438	0.9424	0.9997	0.9999	0.9999	0.4418	0.9998	0.9824	0.9998	0.5531	0.9055	0.9792	0.9608	0.9494	0.6876	0.9966	0.659	0.9812	0.7677	0.9879	0.7784	0.9333	0.6572	0.9998	0.9302	0.9993	0.9993	0.9999	0.9875	0.9999	0.9994	0.6639	0.9975	0.9999	0.9687	0.9985
FBgn0003744	0.9574	0.9973	0.9996	0.9999	0.9745	0.9321	0.9997	0.9999	0.9999	0.2715	0.9998	0.9939	0.9998	0.804	0.9224	0.3319	0.8128	0.9739	0.3652	0.9966	0.5385	0.92	0.9049	0.4999	0.9586	0.8795	0.8079	0.9998	0.9397	0.9993	0.9993	0.9999	0.9868	0.9999	0.9994	0.3311	0.9975	0.9999	0.5061	0.9985
FBgn0003748	0.9417	0.8939	0.9996	0.9999	0.9687	0.9301	0.9997	0.9999	0.9999	0.3941	0.9998	0.9817	0.9998	0.2443	0.9948	0.4042	0.9336	0.9763	0.978	0.9966	0.4022	0.9506	0.7258	0.9059	0.9804	0.9887	0.7138	0.9998	0.9302	0.9993	0.9993	0.9999	0.9153	0.9999	0.9994	0.8562	0.9975	0.9999	0.9294	0.9985
FBgn0003861	0.9417	0.9998	0.9996	0.9999	0.5766	0.8928	0.9997	0.9999	0.9999	0.8661	0.9998	0.9824	0.9998	0.0642	0.9266	0.1082	0.3531	0.991	0.7624	0.9966	0.6345	0.8459	0.6615	0.7138	0.823	0.9165	0.8536	0.9998	0.9302	0.9993	0.9993	0.9999	0.7537	0.9999	0.9994	0.6305	0.9975	0.9999	0.9404	0.9985
FBgn0003862	0.9487	0.9944	0.9996	0.9999	0.9745	0.9181	0.9997	0.9999	0.9999	0.7986	0.9998	0.9817	0.9998	1e-04	0.8898	0.4438	0.5292	0.9632	0.8837	0.9996	0.9134	0.92	0.9726	0.6819	0.9637	0.9526	0.8883	0.9998	0.943	0.9993	0.9993	0.9999	0.8913	0.9999	0.9994	0.8572	0.9975	0.9999	0.0395	0.9985
FBgn0003863	0.8664	0.0039	0.9996	0.9999	0.942	0.9193	0.9997	0.9999	0.9999	0.9024	0.9998	0.9824	0.9998	0.8737	0.9092	0.1867	0.4697	0.9614	0.8892	0.9996	0.5339	0.704	0.863	0.8939	0.9619	0.9971	0.5054	0.9998	0.9302	0.9993	0.9993	0.9999	0.969	0.9999	0.9994	0.6122	0.9975	0.9999	0.9035	0.9985
FBgn0003866	0.9417	0.9916	0.9996	0.9999	0.9558	0.9751	0.9997	0.9999	0.9999	0.5699	0.9998	0.9817	0.9998	0.2614	0.9178	0.6465	0.7757	0.9483	0.9945	0.9986	0.8827	0.8337	0.7171	0.9264	0.8522	0.9669	0.597	0.9998	0.9881	0.9993	0.9993	0.9999	0.9961	0.9999	0.9994	0.9331	0.0012	0.9999	0.9172	0.0054
FBgn0003867	0.9553	0.9973	0.9996	0.9999	0.951	0.966	0.9997	0.9999	0.9999	0.6204	0.9998	0.996	0.9998	0.0068	0.9038	0.5772	0.5894	0.9547	0.9313	0.9966	0.775	0.9697	0.5602	0.6988	0.8929	0.9978	0.3548	0.9998	0.9992	0.9993	0.9993	0.9999	0.9274	0.9999	0.9994	0.0117	0.9975	0.9999	0.855	0.9985
FBgn0003870	0.9252	0.9944	0.9996	0.9999	0.951	0.9951	0.9997	0.9999	0.9999	0.6274	0.9998	0.9939	0.9998	0.3797	0.8898	0.5617	0.5869	0.9494	0.9794	0.9966	0.8797	0.7381	0.6833	0.6574	0.8746	0.9729	0.8696	0.9998	0.9302	0.9993	0.9993	0.9999	0.9808	0.9999	0.9994	0.683	0.9975	0.9999	0.3874	0.9985
FBgn0003882	0.9973	0.9984	0.9996	0.9999	0.956	0.9665	0.9997	0.9999	0.9999	0.3095	0.9998	0.9824	0.9998	0.0929	0.9858	0.8746	0.5104	0.9483	0.9375	0.9966	0.5547	0.6023	0.9384	0.5846	0.9979	0.9965	0.8191	0.9998	0.9655	0.9993	0.9993	0.9999	0.5336	0.9999	0.9994	0.4181	0.9975	0.9999	0.9482	0.9985
FBgn0003884	0.9231	0.9984	0.9996	0.9999	0.9938	0.8526	0.9997	0.9999	0.9999	0.9077	0.9998	0.9824	0.9998	2e-04	0.8898	0.0631	0.6464	0.9483	0.7858	0.9966	0.7911	0.9768	0.9209	0.9728	0.98	0.9958	0.963	0.9998	0.936	0.9993	0.9993	0.9999	0.9846	0.9999	0.9994	0.6341	0.9975	0.9999	0.963	0.9985
FBgn0003885	0.9417	0.9658	0.9996	0.9999	0.9553	0.7958	0.9997	0.9999	0.9999	0.2913	0.9998	0.9817	0.9998	0.0292	0.9324	0.8441	0.3672	0.9483	0.8572	0.9979	0.3699	0.7002	0.5146	0.817	0.9442	0.9958	0.3903	0.9998	0.9302	0.9993	0.9993	0.9999	0.9003	0.9999	0.9994	0.3453	0.9975	0.9999	0.9244	0.9985
FBgn0003886	0.9753	0.9946	0.9996	0.9999	0.951	0.9735	0.9997	0.9999	0.9999	0.911	0.9998	0.9817	0.9998	0	0.9918	0.6797	0.8422	0.9494	0.9898	0.9991	0.8883	0.92	0.6457	0.9338	0.9742	0.9958	0.9798	0.9998	0.9302	0.9993	0.9993	0.9999	1	0.9999	0.9994	0.0799	0.9975	0.9999	0.8533	0.9985
FBgn0003887	0.983	0.9973	0.9996	0.9999	0.9765	0.7886	0.9997	0.9999	0.9999	0.083	0.9998	0.9824	0.9998	0.0222	0.9055	0.6912	0.475	0.9483	0.7276	0.9966	0.6777	0.9302	0.5421	0.6333	0.6823	0.9958	0.2573	0.9998	0.9302	0.9993	0.9993	0.9999	0.9748	0.9999	0.9994	0.1075	0.9975	0.9999	0.9444	0.9985
FBgn0003888	0.9909	0.9944	0.9996	0.9999	0.9422	0.9735	0.9997	0.9999	0.9999	0.2274	0.9998	0.9817	0.9998	0.1874	0.9858	0.1467	0.1028	0.9483	0.7147	0.9966	0.3618	0.4758	0.3936	0.6933	0.7223	0.9526	0.3048	0.9998	0.9354	0.9993	0.9993	0.9999	0.9884	0.9999	0.9994	0.981	0.9975	0.9999	0.6608	0.9985
FBgn0003889	0.9991	0.9984	0.9996	0.9999	0.9623	0.9881	0.9997	0.9999	0.9999	0.4977	0.9998	0.9939	0.9998	0.7023	0.9173	0.3816	0.909	0.9975	0.7995	0.9966	0.6208	0.9385	0.6734	0.5846	0.9363	0.9252	0.2793	0.9998	0.97	0.9993	0.9993	0.9999	0.9998	0.9999	0.9994	0	0.9975	0.9999	0.9187	0.9985
FBgn0003890	0.9985	0.8232	0.9996	0.9999	0.9679	0.9127	0.9997	0.9999	0.9999	0.9295	0.9998	0.9867	0.9998	0.0152	0.8898	0.8359	0.6889	0.9494	0.1272	0.9966	0.9446	0.9834	0.7575	0.5062	0.6823	0.8684	0.8764	0.9998	0.9881	0.9993	0.9993	0.9999	0.9088	0.9999	0.9994	0.3755	0.9975	0.9999	0.9034	0.9985
FBgn0003891	0.9417	0.838	0.9996	0.9999	0.9642	0.6682	0.9997	0.9999	0.9999	0.5011	0.9998	0.9824	0.9998	0.3894	0.9786	0.1829	0.8944	0.9483	0.978	0.9966	0.7484	0.9379	0.6472	0.7062	0.9785	0.9729	0.8469	0.9998	0.9786	0.9993	0.9993	0.9999	0.9987	0.9999	0.9994	0.3537	0.9975	0.9999	0.351	0.9985
FBgn0003892	0.9417	0.9984	0.9996	0.9999	0.9765	0.792	0.9997	0.9999	0.9999	0.2217	0.9998	0.9817	0.9998	0.0364	0.9325	0.0989	0.3495	0.9483	0.7892	0.9996	0.9222	0.7403	0.9657	0.9338	0.7574	0.9492	0.7795	0.9998	0.9748	0.9993	0.9993	0.9999	0.8049	0.9999	0.9994	0.7781	0.9975	0.9999	0.6617	0.9985
FBgn0003896	0.9932	0.9984	0.9996	0.9999	0.9558	0.978	0.9997	0.9999	0.9999	0.7383	0.9998	0.5751	0.9998	0.3107	0.9423	0.7469	0.8498	0.9494	0.8908	0.9966	0.5241	0.9609	0.8884	0.7579	0.9426	0.9768	0.3815	0.9998	0.9302	0.9993	0.9993	0.9999	0.9081	0.9999	0.9994	0.0984	0.9975	0.9999	0.8628	0.9985
FBgn0003900	0.9417	0.9984	0.9996	0.9999	0.9627	0.8495	0.9997	0.9999	0.9999	0.2683	0.9998	0.9817	0.9998	0.814	0.9173	0.1692	0.5692	0.9632	0.8915	0.9966	0.979	0.9434	0.5782	0.8873	0.9574	0.9988	0.9058	0.9998	0.9302	0.9993	0.9993	0.9999	0.8935	0.9999	0.9994	0.0077	0.9975	0.3113	0.8656	0.9985
FBgn0003941	0.9574	0.9944	0.9996	0.9999	0.9415	0.9632	0.9997	0.9999	0.9999	0.5358	0.9998	0.9939	0.9998	0	0.9191	0.9817	0.1692	0.9483	0.8179	0.9986	0.659	0.523	0.5761	0.7121	0.8685	0.9664	0.2127	0.9998	0.9712	0.9993	0.9993	0.9999	0.9793	0.9999	0.9994	0.2687	0.9975	0.9999	0.8493	0.9985
FBgn0003942	0.9574	0.9636	0.9996	0.9999	0.9457	0.9632	0.9997	0.9999	0.9999	0.1095	0.9998	0.9912	0.9998	0.034	0.9236	0.077	0.2374	0.9547	0.9231	0.9979	0.305	0.6882	0.4897	0.8012	0.9886	0.9966	0.1414	0.9998	0.9302	0.9993	0.9993	0.9999	0.969	0.9999	0.9994	0.159	0.9975	0.9999	0.9911	0.9997
FBgn0003943	0.9939	0.9973	0.9996	0.9999	0.951	0.7878	0.9997	0.9999	0.9999	0.3246	0.9998	0.9817	0.9998	0.633	0.9745	0.5945	0.2199	0.9766	0.9951	0.9979	0.3055	0.7509	0.5724	0.6515	0.6521	0.9748	0.9011	0.9998	0.9784	0.9993	0.9993	0.9999	0.9702	0.9999	0.9994	0.0447	0.9975	0.9999	0.9294	0.9985
FBgn0003944	0.9647	0.9984	0.9996	0.9999	0.951	0.864	0.9997	0.9999	0.9999	0.8116	0.9998	0.9824	0.9998	0.0386	0.9747	0.4453	0.4322	0.9837	0.9793	0.9966	0.6782	0.6944	0.6457	0.6321	0.952	0.9191	0.2725	0.9998	0.9346	0.9993	0.9993	0.9999	0.9931	0.9999	0.9994	0.5412	0.9975	0.9999	0.4573	0.9985
FBgn0003950	0.9618	0.9944	0.9996	0.9999	0.951	0.8595	0.9997	0.9999	0.9999	0.6117	0.9998	0.9939	0.9998	0.1441	0.8898	0.9228	0.4128	0.9732	0.8179	0.9966	0.995	0.9957	0.7614	0.96	0.9119	0.9158	0.2855	0.9998	0.9302	0.9993	0.9993	0.9999	0.6673	0.9999	0.9994	0.856	0.9975	0.9999	0.9648	0.9985
FBgn0003961	0.9672	0.637	0.9996	0.9999	0.9755	0.9243	0.9997	0.9999	0.9999	0.7334	0.9998	0.9817	0.9998	0.4158	0.8898	0.7606	0.5272	0.9494	0.89	0.9966	0.641	0.9517	0.5782	0.9059	0.8016	0.753	0.2149	0.9998	0.9354	0.9993	0.9993	0.9999	0.9286	0.9999	0.9994	0.3101	0.8994	0.9999	0.9927	0.9985
FBgn0003963	0.9574	0.8626	0.9996	0.9999	0.9791	0.8706	0.9997	0.9999	0.9999	0.6997	0.9998	0.9919	0.9998	0.3351	0.9118	0.5769	0.3186	0.9632	0.7276	0.9991	0.3369	0.8817	0.7376	0.9306	0.6823	0.9988	0.5437	0.9998	0.943	0.9993	0.9993	0.9999	0.716	0.9999	0.9994	0.304	0.9975	0.9999	0.6024	0.9985
FBgn0003964	0.9417	0.9973	0.9996	0.9999	0.9964	0.9507	0.9997	0.9999	0.9999	0.8101	0.9998	0.9824	0.9998	0.9849	0.9739	0.8788	0.4453	0.9483	0.7511	0.9966	0.9813	0.0405	0.6644	0.8647	0.6823	0.9649	0.9642	0.9998	0.9655	0.9993	0.9993	0.9999	0.1247	0.9999	0.9994	0.2998	0.9975	0.9999	0.9577	0.9985
FBgn0003965	0.9909	0.8015	0.9996	0.9999	0.9448	0.7914	0.9997	0.9999	0.8793	0.8145	0.9998	0.9818	0.9998	0	0.93	0.9233	0.6282	0.9483	0.865	0.9979	0.9026	0.9559	0.9976	0.6057	0.9576	0.9333	0.6588	0.9998	0.9627	0.9993	0.9993	0.9999	0.951	0.9999	0.9994	0.8295	0.9975	0.9999	0.847	0.9985
FBgn0003969	0.9443	0.9968	0.9996	0.9999	0.9422	0.2513	0.9997	0.9999	0.9999	0.8661	0.9998	0.9824	0.9998	0.3104	0.8898	0.9984	0.7253	0.9483	0.9703	0.9979	0.1356	0.8162	0.9486	0.9236	0.7783	0.9768	0.8795	0.9998	0.9302	0.9993	0.9993	0.9999	0.9975	0.9999	0.9994	0.7337	0.9975	0.9999	0.9464	0.9985
FBgn0003975	0.9417	0.8451	0.9996	0.9999	0.9553	0.9632	0.9997	0.9999	0.9999	0.888	0.9998	0.9817	0.9998	0.2861	0.8898	0.0645	0.2506	0.9766	0.8719	0.9979	0.4079	0.4767	0.9943	0.8894	0.6646	0.9126	0.238	0.9998	0.9567	0.9993	0.9993	0.9999	0.9767	0.9999	0.9994	0.471	0.9975	0.9999	0.9647	0.9985
FBgn0003977	0.9868	0.9944	0.9996	0.9999	0.9765	0.9963	0.9997	0.9999	0.9999	0.9295	0.9998	0.9824	0.9998	0.6695	0.9671	0.8482	0.5802	0.9483	0.978	0.9966	0.6668	0.947	0.5815	0.9623	0.8442	0.8684	0.4591	0.9998	0.9672	0.9993	0.9993	0.9999	0.5096	0.9999	0.9994	0.269	0.9975	0.9999	0.9508	0.9985
FBgn0003978	0.8664	0.9973	0.9996	0.9999	0.9415	0.9461	0.9997	0.9999	0.9999	0.6479	0.9998	0.9919	0.9998	0.0298	0.9147	0.9529	0.7817	0.9483	0.9952	0.9979	0.5973	0.7687	0.5871	0.6857	0.9636	0.9888	0.5306	0.9998	0.9302	0.9993	0.9993	0.9999	0.8557	0.9999	0.9994	0.2447	0.9975	0.9999	0.8748	0.9985
FBgn0003979	0.9932	0.9968	0.9996	0.9999	0.9604	0.9899	0.9997	0.9999	0.9999	0.7354	0.9998	0.9817	0.9998	0.8871	0.9894	0.4786	0.8261	0.967	0.9704	0.9966	0.8517	0.9209	0.9778	0.8769	0.9963	0.9899	0.9283	0.9998	0.9418	0.9993	0.9993	0	0.9125	0.9999	0.9994	0.742	0.9975	0.9499	0.6857	0.9985
FBgn0003980	0.9939	0.9944	0.9996	0.9999	0.961	0.9953	0.9997	0.9999	0.9999	0.8439	0.9998	0.9817	0.9998	0.5778	0.9062	0.4346	0.6322	0.9702	0.8933	0.9966	0.5334	0.9985	0.8411	0.98	0.9804	0.9165	0.936	0.9998	0.9302	0.9993	0.9993	0	0.9931	0.9999	0.9994	0.6244	0.9975	0.9999	0.767	0.9985
FBgn0003983	0.9618	0.9916	0.9996	0.9999	0.8958	0.824	0.9997	0.9999	0.9999	0.8636	0.9998	0.9817	0.9998	0.8104	0.9173	0.5738	0.8525	0.9681	0.9002	0.9966	0.6539	0.9025	0.6818	0.9709	0.8794	0.9958	0.9749	0.9998	0.943	0.9993	0.9993	0	0.9875	0.9999	0.9994	0.6615	0.9975	0.9999	0.6842	0.9985
FBgn0003984	0.9733	0.9973	0.9996	0.9999	0.951	0.9664	0.9997	0.9999	0.9999	0.7458	0.9998	0.9817	0.9998	0.0078	0.9948	0.9156	0.9396	0.9779	0.8456	0.9966	0.8789	0.9186	0.7829	0.9235	0.9576	0.8684	0.8873	0.9998	0.9567	0.9993	0.9993	0.9999	0.5982	0.9999	0.9994	0.8868	0.9975	0.9999	0.0394	0.9985
FBgn0003996	0.9417	0.9984	0.9996	0.9999	0.9828	0.8869	0.1558	0.9999	0.1259	0.7442	0.9998	0.9817	0.9998	0.0257	0.306	0.8516	0.964	0.9483	0.7276	0.9966	0.9384	0.7368	0.5421	0.8166	0.6072	0.9978	0.7316	0.9998	0.9573	0.9993	0.9993	0.9999	0.8463	0.9999	0.9994	0.2739	0.9975	0.9999	0.6446	0.9985
FBgn0003997	0.9574	0.9944	0.9996	0.9999	0.9457	0.9835	0.9997	0.9999	0.9999	0.5382	0.9998	0.9817	0.9998	0.7222	0.9738	0.608	0.5155	0.9483	0.9607	0.9966	0.5004	0.9278	0.423	0.6057	0.9975	0.753	0.3209	0.9998	0.9579	0.9993	0.9993	0.9999	0.9274	0.9999	0.9994	0.9945	0.9975	0.9999	0.4111	0.9985
FBgn0004003	0.9417	0.9944	0.9996	0.9999	0.9415	0.9427	0.9997	0.9999	0.9999	0.6269	0.9998	0.9817	0.9998	0.03	0.8898	0.9375	0.5538	0.9832	0.9512	0.9966	0.4604	0.9945	0.7237	0.98	0.8047	0.9701	0.4104	0.9998	0.9302	0.9993	0.9993	0.0746	0.9755	0.9999	0.9994	0.9161	0.9975	0.9999	0.7453	0.9985
FBgn0004009	0.8518	0.9944	0.9996	0.9999	0.9642	0.6656	0.9997	0.9999	0.9999	0.6418	0.9998	0.9824	0.9998	0.0298	0.976	0.8012	0.9148	0.9975	0.9394	0.9991	0.9965	0.6088	0.9815	0.6086	0.9974	0.9252	0.615	0.9998	0.9882	0.9993	0.9993	0.9999	0.863	0.9999	0.9994	0.4519	0.9975	0.9999	0.9859	0.9985
FBgn0004028	0.9618	0.9571	0.9996	0.9999	0.9536	0.9632	0.9997	0.9999	0.9999	0.4988	0.9998	0.9817	0.9998	0.1025	0.9428	0.6805	0.4774	0.9766	0.815	0.9991	0.6564	0.6522	0.7637	0.7124	0.6925	0.8684	0.1292	0.9998	0.9682	0.9993	0.9993	0.9999	0.6009	0.9999	0.9994	0.3329	0.9975	0.9999	0.8361	0.9985
FBgn0004034	0.989	0.9944	0.9996	0.9999	0.9422	0.8928	0.9997	0.9999	0.9999	0.2568	0.9998	0.9817	0.9998	0.0515	0.9372	0.8964	0.6674	0.9614	0.9924	0.9966	0.925	0.8669	0.5518	0.8365	0.7501	0.9307	0.5406	0.9998	0.9302	0.9993	0.1111	0.9999	0.1972	0.9999	0.9994	0.4013	0.9975	0.9999	0.9107	0.9985
FBgn0004045	0.9553	0.9944	0.9996	0.9999	0.9562	0.9103	0.9997	0.9999	0.9999	0.7641	0.9998	0.9817	0.9998	0	0.9081	0.9525	0.8355	0.9895	0.9357	0.9966	0.957	0.9533	0.931	0.9941	0.9343	0.978	0.8464	0.9998	0.9655	0.9993	0.9993	0.0143	0.9959	0.9999	0.9994	0.7806	0.9975	0.9999	0.4945	0.9985
FBgn0004047	0.9417	0.9944	0.9996	0.9999	0.9755	0.9112	0.9997	0.9999	0.9999	0.6137	0.9998	0.9817	0.9998	0	0.8976	0.9233	0.8472	0.9632	0.8692	0.9966	0.9877	0.9333	0.8765	0.8869	0.8905	0.959	0.9455	0.9998	0.9726	0.9993	0.9993	0.0162	0.9914	0.9999	0.9994	0.8156	0.9975	0.9999	0.6204	0.9985
FBgn0004049	0.9574	0.9968	0.9996	0.9999	0.9687	0.8282	0.9997	0.9999	0.9999	0.8769	0.9998	0.9817	0.9998	1e-04	0.9858	0.9139	0.9062	0.9951	0.7666	0.9966	0.9497	0.9975	0.8893	0.7391	0.8447	0.9958	0.9828	0.9998	0.9951	0.9993	0.9993	0.9999	0.7996	0.9999	0.9994	0.9956	0.9975	0.9999	0.9107	0.9985
FBgn0004050	0.9553	0.9944	0.9996	0.9999	0.9007	0.882	0.9997	0.9999	0.9999	0.1173	0.9998	0.9924	0.9998	0.3921	0.8898	0.0671	0.2198	0.9483	0.9453	0.9979	0.5593	0.7568	0.552	0.8683	0.8746	0.9865	0.1422	0.9998	0.9576	0.9993	0.9993	0.9999	0.8521	0.9999	0.9994	0.5616	0.9975	0.9999	0.8226	0.9985
FBgn0004055	0.9417	0.966	0.9996	0.9999	0.9103	0.9468	0.9997	0.9999	0.531	0.5153	0.9998	0.9817	0.9998	0.0298	0.9858	0.8507	0.1485	0.9483	0.8866	0.9991	0.592	0.2099	0.4853	0.9985	0.7745	0.9958	0.9345	0.9998	0.9346	0.9993	0.9993	0.9999	0.9931	0.9999	0.9994	0.7969	0.9975	0.9999	0.981	0.9985
FBgn0004057	0.731	0.9159	0.9996	0.9999	0.951	0.8928	0.9997	0.9999	0.9999	0.498	0.9998	0.9824	0.9998	0.0747	0.8898	0.2392	0.5473	0.9483	0.9759	0.9979	0.694	0.8745	0.4749	0.6652	0.9375	0.9957	0.4681	0.9998	0.9771	0.9993	0.9993	0.9999	0.8463	0.9999	0.9994	0.4245	0.9975	0.9999	0.9135	0.9985
FBgn0004066	0.9818	0.3078	0.9996	0.9999	0.951	0.9361	0.9997	0.9999	0.9999	0.0714	0.9998	0.9919	0.9998	0.2667	0.8898	0.9407	0.4774	0.9483	0.8892	0.9966	0.5381	0.7449	0.6528	0.9648	0.6277	0.8918	0.3511	0.9998	0.9302	0.9993	0.9993	0.9999	0.9346	0.9999	0.9994	0.5799	0.9975	0.9999	0.9227	0.9985
FBgn0004087	0.9545	0.9984	0.9996	0.9999	0.8435	0.9953	0.9997	0.9999	0.9999	0.9822	0.9998	0.9817	0.9998	0.3042	0.9555	0.7151	0.3735	0.8237	0.9996	0.9966	0.9803	0.8215	0.7406	0.8209	0.7286	0.9156	0.313	0.9998	0.9938	0.9993	0.9993	0.9999	0.969	0.9999	0.9994	0.1083	0.9975	0.9999	0.7067	0.9985
FBgn0004101	0.9417	0.9817	0.9996	0.9999	0.9765	0.9303	0.9997	0.9999	0.9999	0.9755	0.9998	0.9933	0.9998	0.5193	0.9274	0.4572	0.7437	0.9975	0.8969	0.9966	0.7231	0.5427	0.9988	0.7743	0.9375	0.9165	0.5284	0.9998	0.9549	0.9993	0.9993	0.9999	0.4875	0.9999	0.9994	0.4594	0.9975	0.9999	0.2793	0.9985
FBgn0004102	0.9461	0.8451	0.9996	0.9999	0.8435	0.9803	0.9997	0.9999	0.9999	0.9396	0.9998	0.9817	0.9998	0.0765	0.9055	0.957	0.7228	0.9975	0.9325	0.9992	0.3814	0.8764	0.8659	0.9984	0.6273	0.9058	0.5307	0.9998	0.9354	0.9993	0.9999	0.9999	0.9153	0.9999	0.9994	0.6355	0.9975	0.9999	0.7352	0.9985
FBgn0004103	0.9457	0.8326	0.9996	0.9999	0.9422	0.9078	0.9997	0.9999	0.9999	0.4462	0.9998	0.9817	0.9998	0.9525	0.9683	0.1445	0.1064	0.9483	0.8892	0.9966	0.4368	0.5643	0.7337	0.8191	0.8328	0.9797	0.4025	0.9998	0.9302	0.9993	0.9993	0.9999	0.9033	0.9999	0.9994	0.8381	0.9975	0.9999	0.9417	0.9985
FBgn0004106	0.9932	0.9916	0.9996	0.9999	0.9422	0.9857	0.9997	0.9999	0.9999	0.7353	0.9998	0.9817	0.9998	0.8827	0.9935	0.9065	0.9119	0.9656	0.686	0.9966	0.5232	0.9879	0.9943	0.7413	0.912	0.9768	0.8698	0.9998	0.9302	0.9993	0.9993	0.9999	0.9274	0.9999	0.9994	0.0114	0.9975	0.9999	0.9577	0.9985
FBgn0004107	0.9742	0.9916	0.9996	0.9999	0.9985	0.8169	0.9997	0.9999	0.9999	0.8339	0.9998	0.9817	0.9998	0.2145	0.8898	0.8506	0.8824	0.9785	0.9095	0.9991	0.9602	0.9879	0.8609	0.7698	0.9914	0.9958	0.737	0.9998	0.9611	0.9993	0.9993	0.9999	0.3644	0.9999	0.9994	0.9642	0.9975	0.9999	0.8727	0.9985
FBgn0004108	0.9417	0.4052	0.9996	0.9999	0.9838	0.9656	0.9997	0.9999	0.9999	0.8162	0.9998	0.9824	0.9998	0.3485	0.9092	0.0785	0.9603	0.991	0.9911	0.9966	0.8368	0.3908	0.914	0.6745	0.9302	0.9624	0.3584	0.9998	0.9302	0.9993	0.9993	0.9999	0.9808	0.9999	0.9994	0.4105	0.9975	0.9999	0.4573	0.9985
FBgn0004117	0.9939	0.9633	0.9996	0.9999	0.9422	0.7886	0.9997	0.9999	0.9999	0.912	0.9998	0.9825	0.9998	0.1889	0.93	0.4086	0.6866	0.9689	0.8938	0.9996	0.6208	0.9452	0.9988	0.7379	0.5962	0.8617	0.4693	0.9998	0.9302	0.9993	0.9993	0.9999	0.2383	0.9999	0.9994	0.3392	0.9975	0.9999	0.7141	0.9985
FBgn0004118	0.9417	0.995	0.9996	0.9999	0.9558	0.8211	0.9997	0.9999	0.9999	0.7832	0.9998	0.9817	0.9998	5e-04	0.9555	0.6329	0.6317	0.9726	0.9898	0.9966	0.9899	0.7233	0.9668	0.842	0.9996	0.9356	0.2791	0.9998	0.9354	0.9993	0.9993	0.9999	0.9815	0.9999	0.9994	0.4258	0.9975	0.9999	0.5781	0.9985
FBgn0004132	0.9515	0.9944	0.9996	0.9999	0.951	0.8781	0.9997	0.9999	0.9999	0.3672	0.9998	0.9817	0.9998	0.05	0.9303	0.9375	0.4813	0.9483	0.9515	0.9966	0.6364	0.4432	0.5782	0.8996	0.5413	0.9846	0.6358	0.9998	0.9567	0.9993	0.9993	0.9999	0.6923	0.9999	0.9994	0.6972	0.9975	0.9999	0.9014	0.9985
FBgn0004133	0.9611	0.1471	0.9996	0.9999	0.9246	0.8928	0.9997	0.9999	0.9999	0.3863	0.9998	0.9855	0.9998	0.9315	0.9081	0.3309	0.4037	0.9494	0.9979	0.9966	0.4224	0.92	0.7245	0.8922	0.8869	0.8684	0.4773	0.9998	0.9633	0.9993	0.9993	0.9999	0.9366	0.9999	0.9994	0.8664	0.9975	0.9999	0.977	0.9985
FBgn0004167	0.9417	0.2624	0.9996	0.9999	0.9562	0.829	0.9997	0.9999	0.9999	0.815	0.9998	0.9911	0.9998	4e-04	0.9081	0.3887	0.4457	0.9772	0.9963	0.9996	0.5778	0.7581	0.6767	0.9204	0.8728	0.9275	0.5895	0.9998	0.9302	0.9993	0.9993	0.9999	0.9416	0.9999	0.9994	0.914	0.9975	0.9999	0.5762	0.9985
FBgn0004168	0.9417	0.9944	0.9996	0.9999	0.9246	0.85	0.9997	0.9999	0.9999	0.9947	0.9998	0.9939	0.9998	0	0.9759	0.9229	0.3798	0.9483	0.8341	0.9966	0.6514	0.9759	0.6359	0.944	0.986	0.9701	0.6678	0.9998	0.943	0.9993	0.9993	0.9999	0.8992	0.9999	0.9994	0.9632	0.9975	0.9999	0.9867	0.9985
FBgn0004169	0.9708	0.9043	0.9996	0.9999	0.9217	0.628	0.9997	0.9999	0.9999	0.3573	0.9998	0.9817	0.9998	0.7011	0.9982	0.9502	0.366	0.9813	0.8892	0.9966	0.6885	0.9826	0.8357	0.8999	0.4569	0.9058	0.6759	0.9998	0.9579	0.9993	0.9993	0.9999	0.5091	0.9999	0.9994	0.5401	0.9975	0.9999	0.9294	0.9985
FBgn0004171	0.9849	0.9944	0.9996	0.9999	0.961	0.9097	0.9997	0.9999	0.9999	0.357	0.9998	0.991	0.9998	0.0303	0.9943	0.8618	0.3148	0.9512	0.8911	0.9966	0.8658	0.4855	0.8469	0.7062	0.9383	0.9988	0.936	0.9998	0.9302	0.9993	0.9993	0.9999	0.9285	0.9999	0.9994	3e-04	0.9975	0.9999	0.7551	0.9985
FBgn0004172	0.9764	0.8257	0.9996	0.9999	0.951	0.9957	0.9997	0.9999	0.9999	0.903	0.9998	0.9919	0.9998	0.0016	0.9942	0.6033	0.8835	0.9483	0.9822	0.9966	0.6342	0.8208	0.7618	0.585	0.9956	0.8813	0.7878	0.9998	0.9302	0.9993	0.9993	0.9999	0.6829	0.9999	0.9994	0.1545	0.9975	0.9999	0.2149	0.9985
FBgn0004173	0.9972	0.8812	0.9996	0.9999	0.9746	0.9387	0.9997	0.9999	0.9999	0.8145	0.9998	0.9915	0.9998	0.0019	0.9894	0.1985	0.514	0.9483	0.9791	0.9966	0.5624	0.9645	0.7339	0.6333	0.9675	0.9252	0.9244	0.9998	0.9354	0.9993	0.9993	0.9999	0.5445	0.9999	0.9994	0.3091	0.9975	0.9999	0.2301	0.9985
FBgn0004174	0.9434	0.9944	0.9996	0.9999	0.951	0.5962	0.9997	0.9999	0.9999	0.2275	0.9998	0.9817	0.9998	0.8502	0.8898	0.0314	0.5319	0.9494	0.6742	0.9966	0.3788	0.8615	0.5363	0.6498	0.8354	0.8935	0.1535	0.9998	0.9567	0.9993	0.9993	0.9999	0.9833	0.9999	0.9994	0.1831	0.9975	0.9999	0.4809	0.9985
FBgn0004175	0.9999	0.7056	0.9996	0.9999	0.9594	0.9904	0.9997	0.9999	0.9999	0.5605	0.9998	0.9824	0.9998	0.0029	0.9815	0.7852	0.4206	0.9483	0.9925	0.9966	0.4435	0.6649	0.6365	0.6333	0.9839	0.9957	0.4643	0.9998	0.9302	0.9993	0.9999	0.9999	0.9972	0.9999	0.9994	0.2613	0.9975	0.9999	0.2287	0.9985
FBgn0004177	0.9417	0.9726	0.9996	0.9999	0.9415	0.9916	0.9997	0.9999	0.9999	0.2121	0.9998	0.9817	0.9998	0.5376	0.8898	0.1764	0.1117	0.9483	0.8962	0.9966	0.2926	0.5386	0.6116	0.9381	0.7607	0.9924	0.6398	0.9998	0.9302	0.9993	0.9993	0.9999	0.698	0.9999	0.9994	0.981	0.9975	0.9999	0.9886	0.9985
FBgn0004179	0.9932	0.9825	0.9996	0.9999	0.9415	0.9103	0.9997	0.9999	0.9999	0.6568	0.9998	0.9939	0.9998	2e-04	0.9779	0.6929	0.2607	0.9483	0.9404	0.9966	0.6496	0.6441	0.6953	0.961	0.9963	0.9307	0.7138	0.9998	0.9972	0.9993	0.9993	0.9999	0.1554	0.9999	0.9994	0.9171	0.9975	0.9999	0.944	0.9985
FBgn0004181	0.731	0.7938	0.9996	0.9999	0.9217	0.9763	0.9997	0.9999	0.9999	0.3029	0.9998	0.9817	0.9998	0.0137	0.9173	0.9726	0.5498	0.9893	0.9423	0.9966	0.8191	0.6897	0.8125	0.9762	0.9139	0.8789	0.8362	0.9998	0.9302	0.9993	0.9993	0.9999	0.9875	0.9999	0.9994	0.8256	0.9975	0.9999	0.9338	0.9985
FBgn0004197	0.9417	0.9993	0.9996	0.9999	0.9687	0.9752	0.9997	0.9999	0.9999	0.9916	0.9998	0.9817	0.9998	0.3091	0.9709	0.8287	0.4566	0.9772	0.9774	0.9996	0.7951	0.816	0.8256	0.9456	0.5379	0.8799	0.5427	0.9998	0.9302	0.9993	0.9993	0.9999	0.7003	0.9999	0.9994	0.0185	0.9975	0.9999	0.6073	0.9985
FBgn0004198	0.9417	0.7963	0.9996	0.9999	0.9457	0.9735	0.9997	0.9999	0.9999	0.9135	0.9998	0.9817	0.9998	0	0.9055	0.974	0.2198	0.9483	0.9467	0.9966	0.8447	0.9099	0.8521	0.9539	0.9639	0.8703	0.3366	0.9998	0.9601	0.9993	0.9993	0.9999	0.6595	0.9999	0.9994	0.9535	0.9975	0.9999	0.3583	0.9985
FBgn0004227	0.9197	0.9973	0.9996	0.9999	0.8804	0.8616	0.9997	0.9999	0.9999	0.3116	0.9998	0.9817	0.9998	0.0053	0.9055	0.2328	0.1444	0.9483	0.8453	0.9966	0.4659	0.6186	0.5312	0.9443	0.7753	0.9924	0.3425	0.9998	0.9927	0.9993	0.9993	0.9999	0.9931	0.9999	0.9994	0.9446	0.9975	0.9999	0.9139	0.9985
FBgn0004228	0.9574	0.9576	0.9996	0.9999	0.9078	0.9317	0.9997	0.8836	0.9999	0.5996	0.9998	0.9817	0.9998	0.2828	0.9055	0.8953	0.6129	0.9632	0.9167	0.9966	0.6778	0.9258	0.9229	0.5426	0.9108	0.8419	0.8182	0.9998	0.9898	0.9993	0.9993	0.9999	0.8992	0.9999	0.9994	0.9145	0.9975	0.9999	0.9726	0.9985
FBgn0004237	0.9618	0.842	0.9996	0.9999	0.951	0.9289	0.9997	0.9999	0.9999	0.0839	0.9998	0.9817	0.9998	0.3038	0.8898	0.1191	0.3061	0.9483	0.4775	0.9966	0.5569	0.5098	0.4477	0.9871	0.926	0.9489	0.1244	0.9998	0.9302	0.9993	0.9993	0.9999	0.8992	0.9999	0.9994	0.9787	0.9975	0.9999	0.9258	0.9985
FBgn0004240	0.9569	0	0.9996	0.9999	0.993	0.9468	0.9997	0.9999	0.9999	0.9346	0.9998	0.9824	0.9998	0.7243	0.9081	0.6524	0.919	0.9766	0.8933	0.9966	0.9799	0.9785	0.8624	0.8602	0.786	0.9958	0.4313	0.9998	0.9748	0.9993	0.9993	0.9999	0.9865	0.9999	0.9994	0.8282	0.9975	0.9999	0.8785	0.9985
FBgn0004242	0.9443	0.9984	0.9996	0.9999	0.9422	0.8603	0.9997	0.9999	0.9999	0.7333	0.9998	0.9824	0.9998	0	0.9871	0.5328	0.8141	0.9766	0.911	0.9966	0.9793	0.9322	0.9161	0.8615	0.9302	0.8684	0.8757	0.9998	0.9302	0.9993	0.9993	0.9999	0.8913	0.9999	0.9994	0.9649	0.9975	0.9999	0.8701	0.9985
FBgn0004244	0.9417	0.9993	0.9996	0.9999	0.9217	0.9632	0.9997	0.9999	0.9999	0.9587	0.9998	0.9933	0.9998	0	0.9739	0.8395	0.5892	0.9494	0.9774	0.9966	0.6787	0.9299	0.9662	0.9471	0.9574	0.9055	0.7082	0.9998	0.9579	0.9993	0.9993	0.9999	0.9033	0.9999	0.9994	0.819	0.9975	0.9999	0.9577	0.9985
FBgn0004359	0.9457	0.975	0.9996	0.9999	0.9604	0.9373	0.9997	0.9999	0.9036	0.9592	0.9998	0.9939	0.9998	0.5106	0.9939	0.91	0.3928	0.9841	0.9662	0.9966	0.5577	0.8925	0.75	0.8189	0.6792	0.9865	0.3427	0.9998	0.9302	0.9993	0.9993	0.9999	0.9549	0.9999	0.9994	0.2298	0.9975	0.9999	0.1654	0.9985
FBgn0004360	0.9417	0.9944	0.9996	0.9999	0.9805	0.966	0.9997	0.9999	0.9999	0.3238	0.9998	0.9817	0.9998	0.3431	0.997	0.6239	0.8313	0.9577	0.962	0.9966	0.6551	0.6928	0.8407	0.7281	0.8096	0.9307	0.6473	0.9998	0.9921	0.9993	0.9993	0.9999	0.9227	0.9999	0.9994	0.607	0.9975	0.9999	0.9482	0.9985
FBgn0004362	0.9574	0.9944	0.9996	0.9999	0.9558	0.9377	0.9997	0.9999	0.9999	0.1681	0.9998	0.9817	0.9998	0.0683	0.9894	0.1724	0.1772	0.9483	0.7147	0.9966	0.194	0.4535	0.4194	0.8869	0.9785	0.9965	0.1244	0.9998	0.9302	0.9993	0.9993	0.9999	0.8457	0.9999	0.9994	0.8621	0.9975	0.9999	0.642	0.9985
FBgn0004363	0.9417	0.6023	0.9996	0.9999	0.951	0.6445	0.9997	0.9999	0.9999	0.7132	0.9998	0.9817	0.9998	0	0.9055	0.9509	0.9115	0.9483	0.9444	0.9966	0.6231	0.9468	0.9491	0.7024	0.6432	0.9574	0.8455	0.9998	0.9302	0.9993	0.9993	0.9999	0.9808	0.9999	0.9994	0.2447	0.9975	0.9999	0.9939	0.9985
FBgn0004364	0.9417	0.9973	0.9996	0.9999	0.951	0.9664	0.9997	0.9999	0.9999	0.3267	0.9998	0.9817	0.9998	0.4874	0.8898	0.4331	0.4589	0.9483	0.8177	0.9966	0.7035	0.6003	0.9227	0.5336	0.9122	0.3555	0.8429	0.9998	0.9329	0.9993	0.9993	0.9999	0.8902	0.9999	0.9994	0.5026	0.9975	0.9999	0.7213	0.9985
FBgn0004367	0.9654	0.9973	0.9996	0.9999	0.9755	0.9648	0.9997	0.9999	0.9999	0.7991	0.9998	0.9817	0.9998	0.976	0.9139	0.8168	0.8786	0.9785	0.8692	0.9991	0.8099	0.7548	0.9049	0.8812	0.9501	0.9526	0.1217	0.9998	0.9302	0.9993	0.9993	0.9999	0.9773	0.9999	0.9994	0.307	0.9979	0.9999	0.6789	0.9985
FBgn0004368	0.7899	0.3078	0.9996	0.9999	0.951	0.829	0.9997	0.9999	0.9999	0.9048	0.9998	0.9919	0.9998	9e-04	0.9942	0.6665	0.987	0.9519	0.9663	0.9966	0.7848	0.9738	0.9131	0.7478	0.8793	0.9333	0.9558	0.9998	0.9611	0.9993	0.9993	0.9999	0.9428	0.9999	0.9994	0.4053	0.9975	0.9999	0.9397	0.9985
FBgn0004369	0.9421	0.9916	0.9996	0.9999	0.964	0.848	0.9997	0.9999	0.9999	0.718	0.9998	0.9912	0.9998	0	0.9731	0.8287	0.52	0.9635	0.9682	0.9966	0.9101	0.7593	0.9412	0.5961	0.9689	0.8561	0.8484	0.9998	0.985	0.9993	0.9993	0.9999	0.8044	0.9999	0.9994	0.8142	0.9975	0.9999	0.6717	0.9985
FBgn0004370	0.9995	0.9944	0.9996	0.9999	0.9337	0.813	0.9997	0.9999	0.9999	0.8196	0.9998	0.9824	0.9998	0.0296	0.9871	0.5777	0.4408	0.9106	0.6964	0.9979	0.7933	0.8052	0.4365	0.7611	0.7569	0.9574	0.9105	0.9998	0.9568	0.9993	0.9993	0.9999	0.8664	0.9999	0.9994	0.8872	0.9975	0.9999	0.995	0.9985
FBgn0004372	0.9553	0.9563	0.9996	0.9999	0.9457	0.9881	0.9997	0.9999	0.9999	0.4277	0.9998	0.9817	0.9998	0.4608	0.9948	0.9804	0.9786	0.9785	0.9444	0.9966	0.6977	0.969	0.6183	0.9235	0.7614	0.9711	0.5258	0.9998	0.9611	0.9993	0.9993	0.9999	0.4958	0.9999	0.9994	0.4684	0.9975	0.9999	0.9614	0.9985
FBgn0004373	0.9964	0.995	0.9996	0.9999	0.9964	0.9307	0.9997	0.9999	0.9999	0.5667	0.9998	0.9817	0.9998	2e-04	0.9894	0.7577	0.8478	0.9534	0.9082	0.9991	0.7832	0.6837	0.9412	0.9451	0.5462	0.9165	0.9338	0.9998	0.9619	0.9993	0.9993	0.9999	0.7238	0.9999	0.9994	0.6972	0.9975	0.9999	0.5443	0.9985
FBgn0004374	0.9909	0.9973	0.9996	0.9999	0.9558	0.9305	0.9997	0.9999	0.9999	0.2204	0.9998	0.9824	0.9998	0.2589	0.9683	0.3203	0.4697	0.9483	0.9141	0.9966	0.9144	0.9174	0.8181	0.3029	0.6928	0.9951	0.8928	0.9998	0.9354	0.9993	0.9993	0.9999	0.9092	0.9999	0.9994	0.6194	0.9975	0.9999	0.9294	0.9985
FBgn0004378	0.983	0.9622	0.9996	0.9999	0.9921	0.9888	0.9997	0.9999	0.9999	0.1175	0.9998	0.9911	0.9998	0.16	0.9178	0.1065	0.2502	0.9635	0.7624	0.9966	0.4913	0.7459	0.8196	0.8808	0.7979	0.9526	0.8699	0.9998	0.9302	0.9993	0.9993	0.9999	0.9983	0.9999	0.9994	0.8257	0.9975	0.9999	0.9939	0.9985
FBgn0004379	0.9733	0.9973	0.9996	0.9999	0.9868	0.9957	0.9997	0.9999	0.9999	0.7397	0.9998	0.9817	0.9998	0.0646	0.9038	0.9066	0.5594	0.9681	0.9898	0.9986	0.98	0.6734	0.8572	0.8744	0.6823	0.9988	0.8087	0.9998	0.9302	0.9993	0.9993	0.9999	0.9875	0.9999	0.9994	0.1923	0.9975	0.9999	0.9892	0.9985
FBgn0004380	0.9417	0.9973	0.9996	0.9999	0.9642	0.987	0.9997	0.9999	0.9999	0.796	0.9998	0.9817	0.9998	0.0301	0.9683	0.7177	0.5695	0.9947	0.8692	0.9979	0.3751	0.6207	0.8277	0.9728	0.9196	0.9165	0.6001	0.9998	0.96	0.9993	0.9993	0.9999	0.8929	0.9999	0.9994	0.3741	0.9975	0.9999	0.9563	0.9985
FBgn0004381	0.9818	0.9944	0.9996	0.9999	0.9415	0.7422	0.9997	0.9999	0.9999	0.3879	0.9998	0.991	0.9998	0.6846	0.9555	0.9184	0.5378	0.9804	0.8251	0.9966	0.5064	0.9814	0.5121	0.8911	0.5782	0.9958	0.3707	0.9998	0.9354	0.9993	0.9993	0.9999	1	0.9999	0.9994	0.9502	0.9975	0.9999	0.887	0.9985
FBgn0004387	0.9417	0.9944	0.9996	0.9999	0.9846	0.9922	0.9997	0.9999	0.9999	0.9368	0.9998	0.9817	0.9998	0.0092	0.9924	0.4232	0.4132	0.9648	0.8776	0.9966	0.3839	0.941	0.7082	0.7459	0.9306	0.9499	0.8162	0.9998	0.9302	0.9993	0.9993	0.9999	0.6846	0.9999	0.9994	0.8765	0.9975	0.9999	0.3122	0.9985
FBgn0004390	0.9443	0.9916	0.9996	0.9999	0.9814	0.9632	0.9997	0.9999	0.9999	0.9955	0.9998	0.9817	0.9998	0.0021	0.8898	0.3897	0.398	0.9632	0.9926	0.9996	0.8517	0.8744	0.5267	0.8368	0.849	0.9	0.8258	0.9998	0.9672	0.9993	0.9993	0.9999	0.9002	0.9999	0.9994	0.4711	0.9975	0.9999	0.7956	0.9985
FBgn0004391	0.9417	0.9844	0.9996	0.9999	0.951	0.8947	0.9997	0.9999	0.9999	0.6514	0.9998	0.9528	0.9998	0.2082	0.9865	0.9525	0.732	0.967	0.8756	0.9966	0.754	0.9372	0.8247	0.9226	0.9924	0.9699	0.2734	0.9998	0.9302	0.9993	0.9993	0.9999	0.7003	0.9999	0.9994	0.5951	0.9975	0.9999	0.9258	0.9985
FBgn0004394	0.9417	0.9944	0.9996	0.9999	0.9642	0.9735	0.9997	0.9999	0.9999	0.7448	0.9998	0.9817	0.9998	0.0039	0.9602	0.746	0.9016	0.9975	0.8617	0.9966	0.3595	0.6157	0.6735	0.9186	0.9802	0.9058	0.7217	0.9998	0.9835	0.9993	0.9993	0.9999	0.9879	0.9999	0.9994	0.7675	0.9975	0.9999	0.8601	0.9985
FBgn0004395	0.9978	0.9973	0.9996	0.9999	0.9868	0.898	0.9997	0.9999	0.9999	0.2852	0.9998	0.9817	0.9998	0.3428	0.9894	0.3122	0.8208	0.9547	0.7295	0.9966	0.3581	0.625	0.5223	0.8334	0.6877	0.9165	0.7502	0.9998	0.9354	0.9993	0.9993	0.9999	0.9466	0.9999	0.9994	0.8515	0.9975	0.9999	0.4037	0.9985
FBgn0004396	0.9995	0.9984	0.9996	0.9999	0.9558	0.8987	0.9997	0.9999	0.9999	0.6834	0.9998	0.9824	0.9998	0.0605	0.992	0.2247	0.457	0.9785	0.9681	0.9966	0.8974	0.6496	0.4385	0.8224	0.8751	0.9924	0.5899	0.9998	0.9473	0.9993	0.9993	0.9999	0.6645	0.9999	0.9994	0.3959	0.9975	0.9999	0.8008	0.9985
FBgn0004397	0.9417	0.9944	0.9996	0.9999	0.6458	0.7671	0.9997	0.9999	0.9999	0.4217	0.9998	0.9817	0.9998	0.6505	0.9081	0.4122	0.5889	0.9632	0.9069	0.9979	0.672	0.8078	0.7406	0.6808	0.7784	0.9333	0.8166	0.9998	0.9784	0.9993	0.9993	0.9999	0.5863	0.9999	0.9994	0.4289	0.9975	0.9999	0.6893	0.9985
FBgn0004400	0.9459	0.9973	0.9996	0.9999	0.9964	0.7886	0.9997	0.9999	0.9999	0.9232	0.9998	0.9824	0.9998	0.5323	0.9839	0.9677	0.7854	0.9483	0.9286	0.9966	0.9973	0.872	0.8019	0.6099	0.7134	0.9055	0.4821	0.9998	0.943	0.9993	0.9999	0.9999	0.7962	0.9999	0.9994	0.8444	0.9975	0.9999	0.8893	0.9985
FBgn0004401	0.9574	0.9984	0.9996	0.9999	0.9731	0.9935	0.9997	0.9999	0.9999	0.0075	0.9998	0.9817	0.9998	0.2838	0.917	0.2346	0.274	0.9494	0.8103	0.9966	0.2375	0.4828	0.4227	0.9832	0.8152	0.9165	0.2626	0.9998	0.9302	0.9993	0.9993	0.9999	0.9724	0.9999	0.9994	0.9584	0.9975	0.9999	0.9003	0.9985
FBgn0004403	0.9574	0.9944	0.9996	0.9999	0.9563	0.9685	0.9997	0.9999	0.9999	0.4542	0.9998	0.9817	0.9998	7e-04	0.9747	0.3562	0.8148	0.9659	0.9759	0.9966	0.8613	0.8897	0.956	0.8784	0.6501	0.6155	0.7021	0.9998	0.9972	0.9993	0.9993	0.9999	0.9152	0.9999	0.9994	0.1829	0.9975	0.9999	0.8771	0.9985
FBgn0004404	0.9421	0.9944	0.9996	0.9999	0.9604	0.9742	0.9997	0.9999	0.9999	0.9807	0.9998	0.9939	0.9998	3e-04	0.93	0.9685	0.4486	0.9512	0.9657	0.9996	0.8694	0.9037	0.7962	0.7174	0.6311	0.9865	0.9849	0.9998	0.9302	0.9993	0.9993	0.9999	0.9931	0.9999	0.9994	0.1149	0.9975	0.9999	0.8774	0.9985
FBgn0004406	0.9978	0.5427	0.9996	0.9999	0.9828	0.6386	0.9997	0.9999	0.9999	0.8454	0.9998	0.9817	0.9998	0.3142	0.8898	0.3839	0.5594	0.9954	0.8892	0.9966	0.7832	0.7368	0.9185	0.6741	0.8507	0.9756	0.9291	0.9998	0.9302	0.9993	0.9993	0.9999	0.0443	0.9999	0.9994	0.7954	0.9975	0.9999	0.9865	0.9985
FBgn0004414	0.8394	0.9984	0.9996	0.9999	0.9521	0.9957	0.9997	0.9999	0.9999	0.635	0.9998	0.9817	0.9998	0.3671	0.9119	0.969	0.7831	0.991	0.815	0.9966	0.3653	0.7416	0.9539	0.8615	0.9336	0.9138	0.8645	0.9998	0.9302	0.9993	0.9993	0.5043	0.9755	0.9999	0.9994	0.7613	0.9975	0.9999	0.9429	0.9985
FBgn0004419	0.9909	0.9984	0.9996	0.9999	0.951	0.9953	0.9997	0.9999	0.9999	0.0047	0.9998	0.9824	0.9998	0.6555	0.9731	0.077	0.3568	0.9483	0.9444	0.9966	0.194	0.8652	0.5077	0.7217	0.8322	0.9205	0.428	0.9998	0.9748	0.9993	0.9993	0.9999	0.9156	0.9999	0.9994	0.6237	0.9975	0.9999	0.9423	0.9985
FBgn0004425	0.9633	0.9726	0.9996	0.9999	0.951	0.8211	0.9997	0.9999	0.9999	0.7601	0.9998	0.9818	0.9998	0.8863	0.9213	0.8079	0.6148	0.9483	0.8435	0.9966	0.6985	0.754	0.7406	0.971	0.5995	0.8595	0.9418	0.9998	0.9655	0.9993	0.9993	0.9999	0.8601	0.9999	0.9994	0.0315	0.9975	0.9999	0.8206	0.9985
FBgn0004426	0.9574	0.9886	0.9996	0.9999	0.9415	0.8781	0.9997	0.9999	0.9999	0.6568	0.9998	0.9817	0.9998	0.8856	0.9302	0.8702	0.7729	0.9547	0.8837	0.9966	0.8179	0.8743	0.7547	0.918	0.7453	0.5843	0.848	0.9998	0.9375	0.9993	0.9993	0.9999	0.6889	0.9999	0.9994	0.0065	0.9975	0.8549	0.515	0.9985
FBgn0004427	0.9657	0.9587	0.9996	0.9999	0.951	0.7886	0.9997	0.9999	0.9999	0.7849	0.9998	0.9824	0.9998	0.7855	0.9119	0.7778	0.5352	0.9483	0.8075	0.9966	0.641	0.7005	0.6757	0.8999	0.6001	0.8419	0.9734	0.9998	0.957	0.9993	0.9993	0.9999	0.8803	0.9999	0.9994	0.0997	0.9975	0.9999	0.7544	0.9985
FBgn0004428	0.9909	0.9944	0.9996	0.9999	0.9984	0.9351	0.9997	0.9999	0.9999	0.9823	0.9998	0.9824	0.9998	0.7764	0.9081	0.9589	0.5788	0.9483	0.8074	0.9966	0.6249	0.7289	0.6258	0.8141	0.7664	0.2302	0.7401	0.9998	0.9895	0.9993	0.9993	0.9999	0.9898	0.9999	0.9994	0.0042	0.9975	0.9999	0.6081	0.9985
FBgn0004429	0.9932	0.9944	0.9996	0.9999	0.951	0.9632	0.9997	0.9999	0.9999	0.5638	0.9998	0.9817	0.9998	0.4337	0.8898	0.9009	0.7875	0.9483	0.9979	0.9979	0.9916	0.9656	0.64	0.7482	0.9637	0.3517	0.8417	0.9998	0.9302	0.9993	0.9993	0.9999	0.9875	0.9999	0.9994	0.2183	0.9975	0.9999	0.8231	0.9985
FBgn0004430	0.9506	0.9576	0.9996	0.9999	0.9604	0.6712	0.9997	0.9999	0.9999	0.6867	0.0445	0.9824	0.9998	0.7296	0.9753	0.7848	0.585	0.9632	0.9011	0.9966	0.6763	0.7829	0.7091	0.8884	0.6521	0.2702	0.9846	0.9998	0.943	0.9993	0.9993	0.7316	0.9346	0.6899	0.9994	0	0.9975	0.0492	0.6327	0.9985
FBgn0004431	0.9421	0.9944	0.9996	0.9999	0.9337	0.8488	0.9997	0.9999	0.9999	0.9264	0.9998	0.9514	0.9998	0.5262	0.8898	0.844	0.6219	0.9483	0.9916	0.9966	0.7855	0.9891	0.7707	0.9278	0.8628	0.9165	0.7607	0.9998	0.711	0.9993	0.9993	0.9999	0.9592	0.9999	0.9994	0.997	0.9975	0.9999	0.8576	0.9985
FBgn0004432	0.9457	0.9047	0.9996	0.9999	0.976	0.9815	0.9997	0.9999	0.9999	0.9359	0.9998	0.9514	0.9998	0.0011	0.9274	0.7796	0.8457	0.977	0.9404	0.9966	0.7349	0.8429	0.911	0.8555	0.7096	0.9781	0.9861	0.9998	0.9611	0.9993	0.9993	0.9999	0.9962	0.9999	0.9994	0.2327	0.9975	0.9999	0.8784	0.9985
FBgn0004435	0.9417	0.9984	0.9996	0.9999	0.9457	0.9632	0.9997	0.9999	0.9999	0.1552	0.9998	0.9824	0.9998	0.0984	0.8898	0.2918	0.7634	0.9991	0.8274	0.9966	0.6824	0.6646	0.4136	0.7499	0.8261	0.8419	0.5924	0.9998	0.9354	0.9993	0.9993	0.9999	0.9865	0.9999	0.9994	0.7727	0.9975	0.9999	0.8336	0.9985
FBgn0004436	0.9672	0.9762	0.9996	0.9999	0.9761	0.9518	0.9997	0.9999	0.9999	0.0131	0.9998	0.9939	0.9998	0.0729	0.9314	0.3839	0.9749	0.9494	0.9902	0.9993	0.5569	0.8925	0.4309	0.6515	0.9785	0.8985	0.5967	0.9998	0.9898	0.9993	0.9993	0.9999	0.9931	0.9999	0.9994	0.3667	0.9975	0.9999	0.8118	0.9985
FBgn0004449	0.8767	0.9984	0.9996	0.9999	0.9964	0.8488	0.9997	0.9999	0.9999	0.8108	0.9998	0.9824	0.9998	0.571	0.958	0.1719	0.3624	0.9483	0.977	0.9966	0.7478	0.9801	0.5233	0.9644	0.7444	0.9158	0.7102	0.9998	0.9354	0.9993	0.9993	0.9999	0.9922	0.9999	0.9994	0.3245	0.9975	0.9999	0.9727	0.9985
FBgn0004456	0.9837	0.9944	0.9996	0.9999	0.9868	0.7348	0.9997	0.9999	0.9999	0.2683	0.9998	0.9817	0.9998	0.6688	0.917	0.2587	0.8624	0.9632	0.7147	0.9992	0.9972	0.8506	0.811	0.6333	0.9841	0.8898	0.1609	0.9998	0.9408	0.9993	0.9993	0.9999	0.8992	0.9999	0.9994	0.5339	0.9975	0.9999	0.3215	0.9985
FBgn0004462	0.9417	0.9973	0.9996	0.9999	0.9109	0.9146	0.9997	0.9999	0.9999	0.2865	0.9998	0.9919	0.9998	0.2367	0.9055	0.2825	0.095	0.9483	0.9135	0.9966	0.7354	0.92	0.5878	0.8509	0.9001	0.9958	0.0379	0.9998	0.9346	0.9993	0.9993	0.9999	0.9931	0.9999	0.9994	0.8965	0.9975	0.9999	0.9575	0.9985
FBgn0004463	0.9417	0.9916	0.9996	0.9999	0.9933	0.8196	0.9997	0.9999	0.9999	0.758	0.9998	0.9919	0.9998	0.4003	0.9519	0.4022	0.9707	0.9483	0.6876	0.9966	0.7932	0.6967	0.6925	0.6204	0.8909	0.9501	0.7816	0.9998	0.9379	0.9993	0.9993	0.9999	0.7647	0.9999	0.9994	0.1444	0.9975	0.9999	0.7683	0.9985
FBgn0004465	0.9932	0.9977	0.9996	0.9999	0.9558	0.9756	0.9997	0.9999	0.9999	0.73	0.9998	0.9817	0.9998	0.0015	0.9314	0.9335	0.2055	0.9494	0.9402	0.9986	0.7202	0.9945	0.3936	0.7232	0.8076	0.976	0.9833	0.9998	0.9567	0.9993	0.9993	0.9999	0.9983	0.9999	0.9994	0.4703	0.9975	0.9999	0.7346	0.9985
FBgn0004507	0.9659	0.8885	0.9996	0.9999	0.9642	0.9361	0.0072	0.9999	0.9999	0.842	0.9998	0.9817	0.9998	0.0207	0.9092	0.8094	0.8619	0.9882	0.9662	0.9979	0.7357	0.9695	0.9387	0.6652	0.8244	0.9699	0.4441	0.9998	0.9302	0.9993	0.9993	0.9999	0.8902	0.9999	0.9994	0.3306	0.9975	0.9999	0.7877	0.9985
FBgn0004509	0.9417	0.9984	0.9996	0.9999	0.9558	0.919	0.9997	0.9999	0.9999	0.8551	0.9998	0.9855	0.9998	1e-04	0.9191	0.8621	0.3911	0.9766	0.9879	0.9966	0.4574	0.629	0.7733	0.7579	0.996	0.9126	0.2971	0.9998	0.9316	0.9993	0.9993	0.9999	0.8217	0.9999	0.9994	0.6614	0.9975	0.9999	0.6774	0.9985
FBgn0004510	0.9421	0.9984	0.9996	0.9999	0.9415	0.8204	0.9997	0.9999	0.9199	0.3776	0.9998	0.9919	0.9998	0.3992	0.8898	0.2924	0.1551	0.9483	0.7398	0.9966	0.4089	0.6297	0.3947	0.9609	0.9779	0.959	0.4938	0.9998	0.9302	0.9993	1	0.9999	0.9716	0.9999	0.9994	0.5816	0.9975	0.9999	0.907	0.9985
FBgn0004512	0.9811	0.7796	0.9996	0.9999	0.9679	0.9047	0.9997	0.9999	0.9999	0.5051	0.9998	0.9919	0.9998	0.8372	0.9559	0.7686	0.6837	0.9483	0.9068	0.9966	0.5337	0.9186	0.6767	0.9343	0.7483	0.7404	0.4384	0.9998	0.9302	0.9993	0.9993	0.9999	0.9466	0.9999	0.9994	0.1868	0.9975	0.9999	0.7734	0.9985
FBgn0004513	0.9417	0.9968	0.9996	0.9999	0.9558	0.8706	0.9997	0.9999	0.9999	0.6488	0.9998	0.9919	0.9998	0.0647	0.9139	0.7362	0.6367	0.9483	0.8978	0.9996	0.9857	0.872	0.6472	0.6333	0.9832	0.8805	0.9273	0.9998	0.9354	0.9993	0.9993	0.9999	0.7778	0.9999	0.9994	0.078	0.9975	0.9999	0.7012	0.9985
FBgn0004514	0.9574	0.9984	0.9996	0.9999	0.951	0.9877	0.9997	0.9999	0.9999	0.8038	0.9998	0.9817	0.9998	7e-04	0.9314	0.8022	0.8194	0.9483	0.7341	0.9991	0.1941	0.9647	0.6615	0.9665	0.7542	0.8684	0.7166	0.9998	0.9881	0.9993	0.9993	0.9999	0.9868	0.9999	0.9994	0.8193	0.9975	0.9999	0.9107	0.9985
FBgn0004516	0.9618	0.9944	0.9996	0.9999	0.9069	0.8211	0.9997	0.9999	0.9999	0.7493	0.9998	0.9939	0.9998	0	0.9619	0.6979	0.515	0.993	0.974	0.9966	0.7164	0.881	0.8854	0.9623	0.9195	0.8684	0.8893	0.9998	0.9346	0.9993	0.9993	0.9999	0.9274	0.9999	0.9994	0.6077	0.9975	0.9999	0.9861	0.9985
FBgn0004552	0.9421	0.9944	0.9996	0.9999	0.9935	0.9632	0.9997	0.9999	0.9999	0.4847	0.9998	0.9817	0.9998	0.0018	0.9191	0.516	0.7831	0.9494	0.9724	0.9991	0.9295	0.9285	0.9724	0.9408	0.8643	0.9165	0.4125	0.9998	0.9302	0.9993	0.9993	0.9999	0.8933	0.9999	0.9994	0.6218	0.9975	0.9999	0.8448	0.9985
FBgn0004554	0.9487	0.995	0.9996	0.9999	0.9828	0.7232	0.9997	0.9999	0.259	0.5717	0.9998	0.9817	0.9998	0.8125	0.9731	0.8155	0.8917	0.9766	0.8358	0.9966	0.9888	0.7893	0.9749	0.757	0.3178	0.9267	0.0804	0.9998	0.9302	0.9993	0.9993	0.9999	0.8456	0.9999	0.9994	0.8243	0.9975	0.9999	0.9587	0.9985
FBgn0004556	0.9959	0.9973	0.9996	0.9999	0.946	0.9494	0.9997	0.9999	0.9999	0.8513	0.9998	0.9817	0.9998	0.9769	0.9173	0.5992	0.9125	0.9483	0.9402	0.9996	0.9688	0.7593	0.9484	0.8509	0.3795	0.9729	0.9945	0.9998	0.9302	0.9993	0.9993	0.9999	0.969	0.9999	0.9994	0.7875	0.9975	0.9999	0.6359	0.9985
FBgn0004567	0.9417	0.9944	0.9996	0.9999	0.951	0.5622	0.9997	0.9999	0.9999	0.5877	0.9998	0.9817	0.9998	0.126	0.9092	0.7248	0.9606	0.9483	0.9548	0.9966	0.7623	0.7829	0.4576	0.9909	0.5849	0.9526	0.7936	0.9998	0.9302	0.9993	0.9993	0.9999	0.9549	0.9999	0.9994	0.5699	0.9975	0.9999	0.2633	0.9985
FBgn0004569	0.9421	0.9973	0.9996	0.9999	0.9887	0.8781	0.9997	0.9999	0.9999	0.8295	0.9998	0.9824	0.9998	0.1933	0.9173	0.6119	0.278	0.9483	0.5518	0.9996	0.6999	0.964	0.5855	0.9899	0.8139	0.9649	0.1377	0.9998	0.958	0.9993	0.9993	0.9674	0.9274	0.9999	0.9994	0.4382	0.9975	0.9999	0.61	0.9985
FBgn0004573	0.9417	0.9984	0.9996	0.9999	0.9905	0.9243	0.9998	0.9999	0.9999	0.8689	0.9998	0.9939	0.9998	0.0296	0.9081	0.9468	0.6192	0.8791	0.9793	0.9966	0.9106	0.7152	0.9369	0.7969	0.967	0.8985	0.1197	0.9998	0.9302	0.9993	0.9993	0.9999	0.8463	0.9999	0.9994	0.8955	0.9975	0.9999	0.8186	0.9985
FBgn0004574	0.9417	0.9817	0.9996	0.9999	0.9145	0.9632	0.9997	0.9999	0.9999	0.9511	0.9998	0.9911	0.9998	0.0202	0.9081	0.7355	0.2642	0.9739	0.8882	0.9966	0.5004	0.917	0.6999	0.9113	0.9499	0.8684	0.557	0.9998	0.9354	0.9993	0.9993	0.9999	0.7114	0.9999	0.9994	0.2343	0.9975	0.9999	0.9294	0.9985
FBgn0004575	0.9963	0.9984	0.9996	0.9999	0.9457	0.9289	0.9997	0.9999	0.9999	0.803	0.9998	0.9939	0.9998	0	0.9462	0.7625	0.789	0.9712	0.988	0.9966	0.6672	0.7152	0.9726	0.8034	0.9628	0.8804	0.8327	0.9998	0.9579	0.9993	0.9993	0.9999	0.9292	0.9999	0.9994	0.6518	0.9975	0.9999	0.9258	0.9985
FBgn0004580	0.9574	0.9973	0.9996	0.9999	0.9415	0.8483	0.9997	0.9999	0.9999	0.7781	0.9998	0.9824	0.9998	3e-04	0.917	0.072	0.8919	0.9553	0.9548	0.9966	0.449	0.6904	0.6862	0.8295	0.9602	0.8684	0.291	0.9998	0.9302	0.9993	0.9993	0.9999	0.927	0.9999	0.9994	0.4256	0.9975	0.9999	0.7132	0.9985
FBgn0004581	0.9417	0.9984	0.9996	0.9999	0.9415	0.9755	0.9997	0.9999	0.9999	0.6828	0.9998	0.9817	0.9998	0.1326	0.8898	0.2202	0.569	0.955	0.8053	0.9991	0.994	0.8206	0.978	0.7611	0.8172	0.8684	0.1528	0.9998	0.9346	0.9993	0.9993	0.9999	0.6513	0.9999	0.9994	0.2935	0.9975	0.9999	0.9886	0.9985
FBgn0004583	0.989	0.9984	0.9996	0.9999	0.9834	0.8666	0.9997	0.9999	0.9999	0.9753	0.9998	0.9907	0.9998	0.123	0.9108	0.9461	0.5214	0.9547	0.9296	0.9966	0.3524	0.5667	0.7839	0.7118	0.9046	0.9846	0.3812	0.9998	0.9354	0.9993	0.9993	0.9999	0.9918	0.9999	0.9994	0.6233	0.9975	0.9999	0.5291	0.9985
FBgn0004584	0.9417	0.9984	0.9996	0.9999	0.9604	0.8069	0.9997	0.9999	0.9999	0.966	0.9998	0.9939	0.9998	0.6212	0.9821	0.8706	0.9908	0.9632	0.8004	0.0579	0.8462	0.8829	0.9412	0.8012	0.8514	0.9988	0.2667	0.9998	0.9316	0.9993	0.9993	0.9999	0.9825	0.9999	0.9994	0.0766	0.9975	0.9999	0.9075	0.9985
FBgn0004587	0.9417	0.9984	0.9996	0.9999	0.9246	0.85	0.9997	0.9999	0.9999	0.32	0.9998	0.9817	0.9998	4e-04	0.9081	0.8253	0.4626	0.9483	0.9662	0.9966	0.4368	0.6297	0.4805	0.8759	0.7725	0.9838	0.3168	0.9998	0.9929	0.9993	0.9993	0.9999	0.9188	0.9999	0.9994	0.4503	0.9975	0.9999	0.8139	0.9985
FBgn0004589	0.9421	0.9944	0.9996	0.9999	0.9448	0.921	0.9997	0.9999	0.9999	0.9605	0.9998	0.9817	0.9998	0.968	0.9975	0.8933	0.6816	0.991	0.9313	0.9966	0.9795	0.9796	0.612	0.8615	0.7134	0.9958	0.8514	0.9998	0.6323	0.9993	0.9993	0.9999	0.8836	0.9999	0.9994	0.1798	0.9975	0.9999	0.9801	0.9985
FBgn0004595	0.9569	0.9944	0.9996	0.9999	0.951	0.9069	0.9997	0.9999	0.9999	0.8679	0.9998	0.9824	0.9998	0	0.935	0.7504	0.8081	0.9632	0.9902	0.9966	0.825	0.9771	0.9685	0.8209	0.9794	0.8657	0.9206	0.9998	0.9957	0.9993	0.9993	0.9999	0.69	0.9999	0.9994	0.9439	0.9975	0.9999	0.8272	0.9985
FBgn0004597	0.9417	0.9984	0.9996	0.9999	0.994	0.898	0.9997	0.9999	0.9999	0.4173	0.9998	0.9939	0.9998	0.3345	0.9173	0.7372	0.5566	0.9638	0.7858	0.9966	0.6846	0.5667	0.9786	0.9236	0.9306	0.9846	0.9568	0.9998	0.9346	0.9993	0.9993	0.9999	0.2819	0.9999	0.9994	0.1842	0.9975	0.9999	0.9404	0.9985
FBgn0004598	0.9659	0.4402	0.9996	0.9999	0.9337	0.8488	0.9997	0.9999	0.9999	0.798	0.9998	0.9957	0.9998	0.8774	0.9092	0.5187	0.6278	0.9483	0.885	0.9966	0.7671	0.9315	0.4663	0.5846	0.8794	0.895	0.3498	0.9998	0.9302	0.9993	0.9993	0.9999	0.8407	0.9999	0.9994	0.5521	0.9975	0.9999	0.9947	0.9985
FBgn0004606	0.9417	0.7579	0.9996	0.9999	0.9457	0.8694	0.9997	0.9999	0.9999	0.5753	0.9998	0.9926	0.9998	0.8574	0.9649	0.9956	0.6703	0.967	0.7544	0.9966	0.5339	0.9541	0.8788	0.9245	0.7544	0.9542	0.935	0.9998	0.9302	0.9993	0.9993	0.9999	0.6952	0.9999	0.9994	0.4588	0.9975	0.9999	0.4044	0.9985
FBgn0004607	0.9574	0.9944	0.9996	0.9999	0.9834	0.8781	0.9997	0.9999	0.9999	0.4775	0.9998	0.9846	0.9998	3e-04	0.9921	0.3426	0.8124	0.9779	0.8405	0.9966	0.6347	0.9694	0.7759	0.7082	0.8447	0.5754	0.5241	0.9998	0.9609	0.9993	0.9993	0.9999	0.8714	0.9999	0.9994	0.8991	0.9975	0.9999	0.7321	0.9985
FBgn0004611	0.9417	0.9993	0.9996	0.9999	0.9448	0.6996	0.9997	0.9999	0.9999	0.7168	0.9998	0.9824	0.9998	0	0.9653	0.2987	0.7615	0.9483	0.9187	0.9966	0.9079	0.984	0.9815	0.7581	0.9394	0.9158	0.6984	0.9998	0.9302	0.9993	0.9993	0.9999	0.9868	0.9999	0.9994	0.6261	0.9975	0.9999	0.9353	0.9985
FBgn0004618	0.9711	0.7534	0.9996	0.9999	0.9103	0.8947	0.9997	0.9999	0.9999	0.9736	0.9998	0.9817	0.9998	0.7557	0.9055	0.3688	0.5983	0.9494	0.9884	0.9966	0.813	0.7829	0.9471	0.7698	0.7104	0.8419	0.811	0.9998	0.9302	0.9993	0.9999	0.9999	0.9083	0.9999	0.9994	0.6173	0.9975	0.9999	0.7545	0.9985
FBgn0004619	0.9443	0.9984	0.9996	0.9999	0.9217	0.8566	0.9997	0.9999	0.9999	0.9803	0.9998	0.9824	0.9998	0.0105	0.9894	0.6988	0.4205	0.9562	0.5998	0.9966	0.9563	0.997	0.6833	0.9186	0.9529	0.8901	0.7881	0.9998	0.9302	0.9997	0.9993	0.9999	0.8645	0.9999	0.9994	0.9187	0.9975	0.9999	0.9464	0.9985
FBgn0004620	0.9959	0.9726	0.9996	0.9999	0.9687	0.798	0.9997	0.9999	0.9999	0.9132	0.9998	0.9817	0.9998	0.0645	0.9314	0.8797	0.846	0.9483	0.9696	0.9991	0.5372	0.4162	0.8159	0.7458	0.6432	0.9055	0.4025	0.9998	0.9838	0.9993	0.9993	0.9999	0.8434	0.9999	0.9994	0.6271	0.9994	0.9999	0.6872	0.9985
FBgn0004622	0.9574	0.9944	0.9996	0.9999	0.9931	0.8211	0.9997	0.9999	0.9999	0.1245	0.9998	0.9817	0.9998	0.12	0.9659	0.9688	0.5568	0.9772	0.8249	0.9966	0.2401	0.3993	0.4149	0.7721	0.9771	0.9729	0.1695	0.9998	0.9655	0.9993	0.9993	0.9999	0.9825	0.9999	0.9994	0.9701	0.9975	0.9999	0.9952	0.9985
FBgn0004623	0.9574	0.9984	0.9996	0.9999	0.9422	0.9273	0.9997	0.9999	0.9999	0.374	0.9998	0.9817	0.9998	0.4974	0.9081	0.0285	0.9606	0.9494	0.5057	0.9996	0.8415	0.7749	0.851	0.6317	0.8704	0.9429	0.8083	0.9998	0.9302	0.9993	0.9993	0.9999	0.9274	0.9999	0.9994	0.9432	0.9975	0.9999	0.9752	0.9985
FBgn0004629	0.9727	0.9984	0.9996	0.9999	0.9388	0.7651	0.9997	0.9999	0.9999	0.4173	0.9998	0.9817	0.9998	0.0211	0.9605	0.3876	0.6169	0.9483	0.815	0.9996	0.5461	0.8453	0.7263	0.6333	0.8058	0.9138	0.2822	0.9998	0.9579	0.9993	0.4556	0.9999	0.9416	0.9999	0.9994	0.3065	0.9975	0.9999	0.8203	0.9985
FBgn0004635	0.9574	0.9944	0.8822	0.9999	0.9765	0.9657	0.9997	0.9999	0.9999	0.6962	0.9998	0.9939	0.9998	0.7597	0.9709	0.6502	0.2825	0.9483	0.9663	0.9966	0.995	0.6803	0.7947	0.8536	0.91	0.8684	0.0351	0.9998	0.9832	0.9993	0.9993	0.9999	0.9115	0.9999	0.9994	0.7073	0.9975	0.9999	0.5319	0.9985
FBgn0004636	0.8394	0.8315	0.9996	0.9999	0.9457	0.9309	0.9997	0.9999	0.9999	0.7407	0.9998	0.9817	0.9998	0.8073	0.9191	0.2798	0.1219	0.9483	0.8975	0.9966	0.8956	0.5716	0.8362	0.9264	0.9222	0.9333	0.8024	0.9998	0.9302	0.9993	0.9993	0.9999	0.7368	0.9999	0.9994	0.9021	0.9975	0.9999	0.8676	0.9985
FBgn0004638	0.9417	0.9492	0.9996	0.9999	0.9909	0.9399	0.9997	0.9999	0.9999	0.5654	0.9998	0.9817	0.9998	0.4601	0.9191	0.0983	0.6988	0.9785	0.7843	0.9966	0.5826	0.8233	0.7701	0.7062	0.7354	0.9165	0.5921	0.9998	0.9346	0.9993	0.9993	0.9999	0.5091	0.9999	0.9994	0.6204	0.9975	0.9999	0.7573	0.9985
FBgn0004643	0.9252	0.8835	0.9996	0.9999	0.951	0.9507	0.9997	0.9999	0.9999	0.2998	0.9998	0.9817	0.9998	0.912	0.9147	0.8808	0.6194	0.9483	0.8965	0.9979	0.5054	0.9184	0.883	0.9276	0.9122	0.9215	0.5895	0.9998	0.9655	0.9993	0.9993	0.9999	0.9666	0.9999	0.9994	0.1742	0.9975	0.9999	0.8605	0.9985
FBgn0004644	0.9708	0.9944	0.9996	0.9999	0.9448	0.921	0.9997	0.9999	0.9999	0.9582	0.9998	0.9817	0.9998	0.2148	0.9865	0.9034	0.2332	0.9494	0.8665	0.9991	0.7232	0.8242	0.8718	0.9717	0.851	0.9965	0.7882	0.9998	0.9655	0.9993	0.9993	0.9999	0.8521	0.9999	0.9994	0.3734	0.9975	0.9999	0.8587	0.9987
FBgn0004646	0.9421	0.958	0.9996	0.9999	0.951	0.9303	0.9997	0.9999	0.9999	0.9264	0.9998	0.9957	0.9998	0.5892	0.9108	0.9589	0.4692	0.9483	0.7147	0.9966	0.9883	0.9149	0.4477	0.6522	0.9841	0.8684	0.7022	0.9998	0.9701	0.9993	0.9993	0.9999	0.9362	0.9999	0.9994	0.9373	0.9975	0.9999	0.9203	0.9985
FBgn0004647	0.9972	0.9576	0.9996	0.9999	0.9558	0.8526	0.9433	0.9999	0.9999	0.8243	0.9998	0.9911	0.9998	0.1297	0.9537	0.8431	0.4124	0.9785	0.4081	0.9979	0.6102	0.6227	0.7393	0.6515	0.7071	0.9158	0.4294	0.9998	0.9329	0.9993	0.9993	0.9999	1	0.9999	0.9994	0.8686	0.9975	0.9999	0.612	0.9985
FBgn0004648	0.9618	0.9944	0.9996	0.9999	0.9069	0.7886	0.9997	0.9999	0.9999	0.8719	0.9998	0.9824	0.9998	0.05	0.9856	0.793	0.3617	0.9494	0.9509	0.9966	0.3441	0.6919	0.6359	0.7462	0.7784	0.9846	0.2536	0.9998	0.9354	0.9993	0.9993	0.9999	0.9983	0.9999	0.9994	0.755	0.9975	0.9999	0.9764	0.9985
FBgn0004649	0.9939	0.9738	0.9996	0.9999	0.9415	0.997	0.9997	0.9999	0.9999	0.8845	0.9998	0.9817	0.9998	0.8024	0.9865	0.3478	0.5693	0.9632	0.9898	0.9991	0.9688	0.9887	0.7031	0.9273	0.7014	0.8919	0.9795	0.9998	0.9881	0.9993	0.9993	0.0058	0.9179	0.9999	0.9994	0.7114	0.9975	0.9999	0.4224	0.9985
FBgn0004650	0.9417	0.9984	0.9996	0.9999	0.951	0.8933	0.9997	0.9999	0.9999	0.211	0.9998	0.9919	0.9998	0.3039	0.9055	0.0702	0.2183	0.9612	0.735	0.9966	0.599	0.9077	0.8686	0.8691	0.809	0.9899	0.7809	0.9998	0.943	0.9993	0.9993	0.9999	0.9292	0.9999	0.9994	0.0033	0.9975	0.9999	0.8758	0.9985
FBgn0004652	0.9932	0.9984	0.9996	0.9999	0.9562	0.9373	0.9997	0.9999	0.9999	0.8936	0.9998	0.9817	0.9998	0.0728	0.9911	0.1868	0.3186	0.967	0.9917	0.9991	0.1371	0.8406	0.6581	0.7545	0.9763	0.9958	0.6091	0.9998	0.9741	0.9993	0.9993	0.9999	0.9983	0.9999	0.9994	0.2778	0.9975	0.9999	0.3087	0.9985
FBgn0004654	0.9417	0.9943	0.9996	0.9999	0.9687	0.898	0.9997	0.9999	0.9999	0.297	0.9998	0.9817	0.9998	0.0085	0.8898	0.9973	0.5707	0.9632	0.8233	0.9966	0.744	0.4415	0.8001	0.9163	0.6034	0.8684	0.6548	0.9998	0.9619	0.9993	0.9993	0.9999	0.6829	0.9999	0.9994	0.7551	0.9975	0.9999	0.8119	0.9985
FBgn0004655	0.9417	0.9968	0.9996	0.9999	0.9558	0.9664	0.9997	0.9999	0.9999	0.0972	0.9998	0.9824	0.9998	0.0315	0.9566	0.6525	0.1313	0.9483	0.9696	0.9966	0.2788	0.5128	0.4532	0.975	0.8998	0.9598	0.0849	0.9998	0.9579	0.9993	0.9993	0.9999	0.6846	0.9999	0.9994	0.9988	0.9975	0.9999	0.9619	0.9985
FBgn0004656	0.9417	0.9944	0.9996	0.9999	0.9558	0.9103	0.9997	0.9999	0.9999	0.5012	0.9998	0.9957	0.9998	3e-04	0.9191	0.498	0.2109	0.9494	0.9826	0.9966	0.2928	0.6494	0.6916	0.9314	0.837	0.9447	0.7466	0.9998	0.9302	0.9993	0.9993	0.9999	0.9972	0.9999	0.9994	0.9329	0.9975	0.9999	0.5191	0.9985
FBgn0004657	0.9569	0.9973	0.9996	0.9999	0.9457	0.5811	0.9997	0.9999	0.9999	0.5528	0.9998	0.9817	0.9998	0.1199	0.9224	0.3799	0.1337	0.9483	0.7844	0.9991	0.556	0.4855	0.501	0.9642	0.5438	0.9958	0.7659	0.9998	0.9611	0.9993	0.9993	0.9999	0.983	0.9999	0.9994	0.6373	0.9975	0.9999	0.9947	0.9985
FBgn0004666	0.9939	0.9029	0.9996	0.9999	0.7087	0.9428	0.9997	0.9999	0.9999	0.7742	0.9998	0.9817	0.9998	0.8838	0.9631	0.7959	0.9847	0.9703	0.823	0.9991	0.9204	0.9793	0.8512	0.9615	0.91	0.9988	0.8431	0.9998	0.9302	0.9993	0.9993	0.9999	0.6196	0.9999	0.9994	0.6159	0.9975	0.7416	0.8628	0.9985
FBgn0004687	0.9574	0.9973	0.9996	0.9999	0.9457	0.9981	0.9997	0.9999	0.9999	0.0714	0.9998	0.9931	0.9998	0.7183	0.9401	0.1892	0.4542	0.9547	0.7147	0.9966	0.4797	0.8772	0.4323	0.9253	0.8152	0.9316	0.0587	0.9998	0.943	0.9993	0.9993	0.9999	0.9755	0.9999	0.9994	0.5437	0.9975	0.9999	0.9249	0.9985
FBgn0004698	0.8664	0.9944	0.9996	0.9999	0.9797	0.8964	0.9997	0.9999	0.9999	0.8076	0.9998	0.9817	0.9998	0.4063	0.9119	0.1343	0.7878	0.9753	0.7806	0.9966	0.7052	0.9654	0.7701	0.9708	0.7559	0.9781	0.767	0.9998	0.9302	0.9993	0.9993	0.9999	0.9115	0.9999	0.9994	0.332	0.9975	0.9999	0.8544	0.9985
FBgn0004777	0.9672	0.9726	0.9996	0.9999	0.991	0.9632	0.9997	0.9999	0.9999	0.8689	0.9998	0.9817	0.9998	0.374	0.9314	0.0928	0.8476	0.967	0.9999	0.9966	0.6478	0.705	0.5868	0.5846	0.9138	0.9958	0.5909	0.9998	0.9339	0.9993	0.9993	0.9999	0.9087	0.9999	0.9994	0.6728	0.9975	0.9999	0.8988	0.9985
FBgn0004784	0.9421	0.9991	0.9996	0.9999	0.9415	0.9656	0.9997	0.9999	0.9999	0.5085	0.9998	0.9817	0.9998	0.3153	0.8898	0.0778	0.9878	0.9632	0.5274	0.9966	0.5731	0.9793	0.8478	0.6515	0.8262	0.9574	0.8499	0.9998	0.9575	0.9993	0.9993	0.9999	0.9153	0.9999	0.9994	0.5906	0.9975	0.9999	0.9404	0.9985
FBgn0004795	0.9417	0.9984	0.9996	0.9999	0.9929	0.9127	0.9997	0.9999	0.9999	0.1733	0.9998	0.9919	0.9998	0.0382	0.9731	0.9988	0.1429	0.9545	0.9373	0.9966	0.3599	0.6186	0.2641	0.8509	0.9779	0.9958	0.2483	0.9998	0.9354	0.9993	0.9993	0.9999	0.9485	0.9999	0.9994	0.6479	0.9975	0.9999	0.8791	0.9985
FBgn0004797	0.9574	0.9968	0.9996	0.9999	0.9422	0.9643	0.9997	0.9999	0.9999	0.5146	0.9998	0.9817	0.9998	0.0255	0.9138	0.2134	0.1485	0.9494	0.7858	0.9966	0.5564	0.6297	0.5855	0.5846	0.8354	0.9958	0.5851	0.9998	0.9611	0.9993	0.9993	0.9999	0.9153	0.9999	0.9994	0.1576	0.9975	0.9999	0.9554	0.9985
FBgn0004811	0.9421	0.9675	0.9996	0.9999	0.9985	0.9835	0.9997	0.9999	0.9999	0.1708	0.9998	0.9939	0.9998	0.505	0.8898	0.2026	0.2443	0.8596	0.9069	0.9992	0.4288	0.523	0.5628	0.3029	0.9414	0.8781	0.0552	0.9998	0.9346	0.9993	0.9993	0.9999	0.9829	0.9999	0.9994	0.8812	0.9975	0.9999	0.9258	0.9985
FBgn0004828	0.9932	0.9944	0.9996	0.9999	0.951	0.2955	0.9997	0.9999	0.9999	0.9982	0.9998	0.9824	0.9998	0.9127	0.9055	0.8591	0.3973	0.9483	0.8664	0.9966	0.7023	0.563	0.8134	0.6333	0.9786	0.8595	0.679	0.9998	0.9626	0.9993	0.9993	0.9999	0.1858	0.9999	0.9994	0.7571	0.9975	0.9999	0.5369	0.9985
FBgn0004832	0.9417	0.9973	0.9996	0.9999	0.951	0.9769	0.9997	0.9999	0.9999	0.4618	0.9998	0.9817	0.9998	0.5865	0.8898	0.0207	0.3422	0.974	0.9308	0.9966	0.947	0.4855	0.9126	0.9222	0.8865	0.9933	0.2276	0.9998	0.9339	0.9993	0.9993	0.9999	0.9875	0.9999	0.9996	0.1098	0.9975	0.9999	0.9409	0.9985
FBgn0004837	0.9972	0.9984	0.9996	0.9999	0.9642	0.9267	0.9997	0.9999	0.9999	0.3611	0.9998	0.9817	0.9998	0.9864	0.993	0.8096	0.5431	0.9975	0.9548	0.9996	0.7887	0.6506	0.8797	0.8042	0.9975	0.9303	0.8362	0.9998	0.9454	0.9993	0.9993	0.9999	0.9755	0.9999	6e-04	0.6672	0.9975	0.9999	0.7992	0.9985
FBgn0004838	0.9417	0.7905	0.9996	0.9999	0.9422	0.9882	0.9997	0.9999	0.9999	0.2633	0.9998	0.9817	0.9998	0.0736	0.9191	0.2731	0.1232	0.9483	0.8545	0.9966	0.3426	0.6297	0.5816	0.9124	0.9461	0.9901	0.138	0.9998	0.9302	0.9993	0.9993	0.9999	0.8409	0.9999	0.9994	0.873	0.9975	0.9999	0.9417	0.9985
FBgn0004839	0.9417	0.7136	0.9996	0.9999	0.9217	0.8869	0.9997	0.9999	0.9999	0.779	0.9998	0.9911	0.9998	0.3325	0.93	0.7774	0.5505	0.9632	0.9341	0.9966	0.9956	0.9673	0.8668	0.6153	0.9637	0.8684	0.2543	0.9998	0.9302	0.9993	0.9993	0.9999	0.9388	0.9999	0.9994	0.2072	0.9975	0.9999	0.965	0.9985
FBgn0004841	0.9569	0.9198	0.9996	0.9999	0.951	0.8092	0.9997	0.9999	0.9999	0.9126	0.9998	0.9926	0.9998	0.0033	0.9708	0.8192	0.5399	0.9766	0.9454	0.9979	0.9879	0.985	0.7833	0.8996	0.968	0.8684	0.7895	0.9998	0.9302	0.9993	0.9993	0.9999	0.9759	0.9999	0.9994	0.744	0.9595	0.9999	0.9003	0.9985
FBgn0004842	0.9574	0.995	0.9996	0.9999	0.9905	0.9632	0.9997	0.9999	0.9999	0.5528	0.9998	0.9939	0.9998	0.6377	0.9935	0.5945	0.942	0.9483	0.6768	0.9966	0.8767	0.7451	0.7863	0.5846	0.7634	0.9055	0.531	0.9998	0.9609	0.9993	0.9993	0.9999	0.5246	0.9999	0.9994	0.4703	0.9975	0.9999	0.7836	0.9985
FBgn0004852	0.9553	0.9968	0.9996	0.9999	0.9852	0.9632	0.9997	0.9999	0.9999	0.6143	0.9998	0.9824	0.9998	0.0045	0.9683	0.7727	0.3652	0.9494	0.8435	0.9966	0.4512	0.8602	0.707	0.666	0.9383	0.9958	0.8696	0.9998	0.9454	0.9993	0.9993	0.9999	0.858	0.9999	0.9994	0.2317	0.9975	0.9999	0.8186	0.9985
FBgn0004854	0.9417	0.9916	0.9996	0.9999	0.9415	0.792	0.9997	0.9999	0.9999	0.5985	0.9998	0.9817	0.9998	0.6827	0.9119	0.5232	0.506	0.991	0.7924	0.9996	0.4205	0.4929	0.466	0.9456	0.8682	0.9617	0.8398	0.9998	0.9966	0.9993	0.9993	0.9999	0.9931	0.9999	0.9994	0.4036	0.9975	0.9999	0.8913	0.9985
FBgn0004855	0.9849	0.9984	0.9996	0.9999	0.951	0.8947	0.9997	0.9999	0.9999	0.1914	0.9998	0.9931	0.9998	0.0403	0.9871	0.9327	0.4958	0.9634	0.8904	0.9966	0.6462	0.9699	0.9943	0.5062	0.7964	0.9333	0.3695	0.9998	0.9314	0.9993	0.9993	0.9999	0.9644	0.9999	0.9994	0.6664	0.9975	0.9999	0.8259	0.9985
FBgn0004856	0.9417	0.9984	0.9996	0.9999	0.9687	0.8094	0.9997	0.9999	0.9999	0.3468	0.9998	0.9817	0.9998	0.5863	0.9325	0.2051	0.1868	0.9483	0.5863	0.9966	0.3189	0.4855	0.3936	0.9939	0.7936	0.9165	0.28	0.9998	0.9302	0.9993	0.9993	0.9999	0.8208	0.9999	0.9994	0.7875	0.9975	0.9999	0.8967	0.9985
FBgn0004858	0.9417	0.9973	0.9996	0.9999	0.961	0.966	0.9997	0.9999	0.9999	0.9916	0.9998	0.9851	0.9998	0.671	0.9911	0.8807	0.2319	0.9494	0.8065	0.9966	0.9555	0.6373	0.8646	0.6333	0.9944	0.8781	0.863	0.9998	0.0246	0.9993	0.9993	0.9999	0.651	0.9999	0.9994	0.8704	0.9975	0.9999	0.3122	0.9985
FBgn0004859	0.9932	0.9993	0.9996	0.9999	0.9553	0.9305	0.9997	0.9999	0.9999	0.2683	0.9998	0.9919	0.9998	0.7962	0.9989	0.0263	0.1942	0.9494	0.9765	0.9966	0.6424	0.6919	0.5421	0.6522	0.8699	0.8684	0.3695	0.9998	0.9935	0.9993	0.9993	0.9999	0.9346	0.9999	0.9994	0.5791	0.9975	0.9999	0.6002	0.9985
FBgn0004860	0.9672	0.9973	0.9996	0.9999	0.9422	0.7793	0.9997	0.9999	0.9999	0.8145	0.9998	0.9817	0.9998	0.0184	0.9738	0.9295	0.9304	0.9494	0.867	0.9966	0.8692	0.8309	0.9554	0.7736	0.7635	0.8595	0.9283	0.9998	0.9907	0.9993	1	0.9999	0.8806	0.9999	0.9994	0.585	0.9975	0.9999	0.8671	0.9985
FBgn0004861	0.9459	0.9973	0.9996	0.9999	0.942	0.8488	0.9997	0.9999	0.9999	0.3537	0.9998	0.9919	0.9998	0.0143	0.9858	0.9418	0.2087	0.9953	0.8177	0.9966	0.3189	0.5649	0.8656	0.7743	0.8365	0.9058	0.3673	0.9998	0.9302	0.9993	0.9993	0.9999	0.871	0.9999	0.9994	0.9036	0.9975	0.9999	0.736	0.9985
FBgn0004862	0.9417	0.995	0.9996	0.9999	0.9851	0.878	0.9997	0.9999	0.9999	0.7374	0.9998	0.9914	0.9998	0.6367	0.9808	0.5545	0.3213	0.9632	0.8724	0.9966	0.5011	0.4855	0.9627	0.6154	0.9646	0.9388	0.4525	0.9998	0.9476	0.9993	0.9993	0.9999	0.9249	0.9999	0.9994	0.5951	0.9975	0.9999	0.8212	0.9985
FBgn0004863	0.9574	0.9984	0.9996	0.9999	0.951	0.7532	0.9997	0.9999	0.9999	0.9729	0.9998	0.9824	0.9998	0.9624	0.8898	0.3723	0.5427	0.992	0.9014	0.9966	0.3818	0.4414	0.4377	0.7968	0.9899	0.753	0.5322	0.9998	0.9356	0.9993	0.9993	0.9999	0.8856	0.9999	0.9994	0.6663	0.9975	0.9999	0.843	0.9991
FBgn0004864	0.9939	0.9916	0.9996	0.9999	0.9868	0.7857	0.9997	0.9999	0.9999	0.7038	0.9998	0.9824	0.9998	0.0172	0.9894	0.4798	0.9046	0.9483	0.5483	0.9966	0.934	0.638	0.6512	0.6515	0.9829	0.8647	0.9417	0.9998	0.9712	0.9993	0.9993	0.9999	0.9865	0.9999	0.9994	0.1994	0.9975	0.9999	0.1967	0.9985
FBgn0004865	0.9647	0.9993	0.9996	0.9999	0.951	0.982	0.9997	0.9999	0.9999	0.4452	0.9998	0.9817	0.9998	0.0025	0.9683	0.7555	0.8377	0.9632	0.8829	0.9966	0.599	0.8764	0.7991	0.8282	0.9529	0.8898	0.4928	0.9998	0.9302	0.9993	0.9993	0.9999	0.9875	0.9999	0.9994	0.806	0.9975	0.9999	0.861	0.9985
FBgn0004867	0.9487	0.9381	0.9996	0.9999	0.9415	0.8737	0.9997	0.9999	0.0874	0.9571	0.9998	0.9939	0.9998	2e-04	0.9038	0.9233	0.6376	0.9483	0.8029	0.9966	0.1137	0.6512	0.806	0.8345	0.9461	0.9165	0.8198	0.9998	0.9302	0.9993	0.9999	0.9999	0.7979	0.9999	0.9994	0.3134	0.9975	0.9999	0.9745	0.9985
FBgn0004868	0.989	0.9968	0.9996	0.9999	0.9984	0.5667	0.9997	0.9999	0.0016	0.8913	0.9998	0.9824	0.9998	0.0867	0.9939	0.7359	0.6466	0.967	0.9186	0.9986	0.914	0.6522	0.9338	0.9186	0.9383	0.9034	0.7519	0.9998	0.9701	0.9993	0.9993	0.9999	0.9759	0.9999	0.9994	0.2821	0.9975	0.9999	0.9626	0.0025
FBgn0004870	0.9849	0.9973	0.9996	0.9999	0.9964	0.9289	0.9997	0.9999	0.9999	0.6144	0.9998	0.9824	0.9998	0.0099	0.988	0.7471	0.4376	0.9483	0.936	0.9996	0.2342	0.9731	0.8049	0.5961	0.8261	0.9526	0.3209	0.9998	0.9567	0.9993	0.9993	0.9999	0.9931	0.9999	0.9994	0.8324	0.9975	0.9999	0.8097	0.9985
FBgn0004872	0.9487	0.9977	0.9996	0.9999	0.9594	0.9932	0.9997	0.9999	0.9999	0.5358	0.9998	0.9867	0.9998	0.1382	0.9055	0.6595	0.849	0.9664	0.8892	0.9991	0.6628	0.771	0.9049	0.8999	0.9714	0.9958	0.8263	0.9998	0.9427	0.9993	0.9993	0.9999	0.5445	0.9999	0.9994	0.2165	0.9975	0.9498	0.86	0.9985
FBgn0004875	0.9417	0.9571	0.9996	0.9999	0.9457	0.9303	0.9997	0.9999	0.9999	0.1815	0.9998	0.9939	0.9998	0	0.9649	0.4951	0.2506	0.9483	0.8962	0.9979	0.3009	0.6882	0.5095	0.887	0.9194	0.9574	0.1261	0.9998	0.9354	0.9993	0.9993	0.9999	0.8712	0.9999	0.9994	0.6141	0.9975	0.9999	0.9294	0.9985
FBgn0004876	0.9657	0.8466	0.9996	0.9999	0.9905	0.9383	0.9997	0.9999	0.9999	0.195	0.9998	0.9939	0.9998	0.0402	0.9055	0.2028	0.5201	0.9483	0.8719	0.9966	0.4115	0.7487	0.4295	0.6819	0.9427	0.9901	0.1725	0.9998	0.9354	0.9993	0.9993	0.9999	0.9676	0.9999	0.9994	0.3411	0.9975	0.9999	0.7715	0.9985
FBgn0004880	0.9553	0.9973	0.9996	0.9999	0.9422	0.9632	0.9997	0.9999	0.9999	0.9807	0.9998	0.9824	0.9998	0	0.9952	0.8151	0.5039	0.9632	0.9996	0.9966	0.7887	0.9533	0.9024	0.8762	0.9884	0.9126	0.5777	0.9998	0.9576	0.9993	0.9993	0.9999	0.8941	0.9999	0.9994	0.988	0.9975	0.9999	0.7473	0.9985
FBgn0004882	0.9932	0.9944	0.9996	0.9999	0.9912	0.9645	0.9997	0.9999	0.9999	0.966	0.9998	0.9817	0.9998	0	0.9198	0.4171	0.9819	0.9785	0.8764	0.9979	0.9654	0.6525	0.9968	0.6733	0.8139	0.9936	0.4137	0.9998	0.9972	0.9993	0.9993	0.9999	0.9972	0.9999	0.9994	1e-04	0.9983	0.9999	0.9947	0.9985
FBgn0004885	0.9932	0.0431	0.9996	0.9999	0.9519	0.9243	0.9997	0.9999	0.9999	0.749	0.9998	0.9817	0.9998	0.1407	0.9081	0.151	0.9849	0.9998	0.8969	0.9966	0.6033	0.8734	0.9749	0.8691	0.6928	0.9958	0.6635	0.9998	0.9778	0.9993	0.9993	0.9999	0.9425	0.9999	0.9994	0.8144	0.9975	0.9999	0.819	0.9985
FBgn0004888	0.9932	0.9984	0.9996	0.9999	0.9457	0.9854	0.9997	0.9999	0.9999	0.163	0.9998	0.9919	0.9998	2e-04	0.9055	0.1532	0.4515	0.9483	0.7295	0.9966	0.6503	0.9232	0.496	0.7517	0.9804	0.9958	0.1377	0.9998	0.9302	0.9993	0.9993	0.9999	0.7762	0.9999	0.9994	0.2307	0.9975	0.9999	0.9866	0.9985
FBgn0004889	0.9659	0.9916	0.9996	0.9999	0.9627	0.9887	0.9997	0.9999	0.9999	0.9848	0.9998	0.9939	0.9998	3e-04	0.9874	0.3373	0.8917	0.9483	0.9793	0.9966	0.7581	0.9149	0.7637	0.6333	0.6976	0.7329	0.9928	0.9998	0.9302	0.9993	0.9993	0.9999	0.8601	0.9999	0.9994	0.8541	0.9975	0.9999	0.8748	0.9985
FBgn0004892	0.9851	0.9973	0.9996	0.9999	0.9457	0.2094	0.9997	0.9999	0.9999	0.8922	0.9998	0.9824	0.9998	0.7116	0.9815	0.9354	0.3424	0.9483	0.8181	0.9966	0.9085	0.6375	0.8895	0.996	0.884	0.9501	0.5531	0.9998	0.9912	0.9993	0.9993	0.9999	0.969	0.9999	0.9994	0.9883	0.9975	0.9999	0.8064	0.9985
FBgn0004893	0.9847	0.995	0.9996	0.9999	0.9448	0.9657	0.9997	0.9999	0.9999	0.2517	0.9998	0.9957	0.9998	0.0081	0.9631	0.691	0.2199	0.9483	0.8445	0.9991	0.545	0.771	0.7444	0.936	0.8915	0.9333	0.1598	0.9998	0.9302	0.9993	0.9993	0.9999	0.8645	0.9999	0.9994	0.8336	0.9975	0.9999	0.8537	0.9985
FBgn0004895	0.9417	0.892	0.9996	0.9999	0.9964	0.9788	0.9997	0.9999	0.9999	0.8441	0.9998	0.9911	0.9998	0.1818	0.9147	0.8318	0.9497	0.9945	0.8689	0.9966	0.8869	0.8053	0.873	0.9717	0.9821	0.8919	0.8885	0.9998	0.9525	0.9993	0.9993	0.9999	0.8992	0.9999	0.9994	0.8127	0.9975	0.9999	0.9617	0.9985
FBgn0004896	0.9553	0.9516	0.9996	0.9999	0.9874	0.9656	0.9997	0.9999	0.9999	0.7243	0.9998	0.9817	0.9998	0.0099	0.9081	0.7774	0.8624	0.9483	0.9941	0.9966	0.6578	0.7713	0.9082	0.8536	0.9375	0.753	0.8372	0.9998	0.9302	0.9993	0.9993	0.9999	0.9324	0.9999	0.9994	0.7234	0.9975	0.9999	0.8272	0.9985
FBgn0004897	0.9574	0.9998	0.9996	0.9999	0.9337	0.9632	0.9997	0.9999	0.9999	0.8898	0.9998	0.9817	0.9998	0.7974	0.9092	0.8052	0.6548	0.9632	0.8433	0.9966	0.8477	0.773	0.9159	0.6333	0.9576	0.9901	0.8407	0.9998	0.9655	0.9993	0.9993	0.9999	0.9225	0.9999	0.9994	0.7838	0.9975	0.9999	0.5153	0.9985
FBgn0004898	0.9417	0.5407	0.9996	0.9999	0.9985	0.9488	0.9997	0.9999	0.9999	0.878	0.9998	0.9957	0.9998	0.7317	0.9657	0.7099	0.6477	0.9483	0.865	0.9991	0.7597	0.5634	0.9759	0.8986	0.7964	0.8684	0.5159	0.9998	0.9712	0.9993	0.9993	0.9999	0.9666	0.9999	0.9994	0.7373	0.9975	0.9999	0.9675	0.9985
FBgn0004901	0.9764	0.9282	0.9996	0.9999	0.951	0.85	0.9997	0.9999	0.9999	0.6232	0.9998	0.9939	0.9998	0.4537	0.9884	0.7628	0.7243	0.9483	0.9402	0.9966	0.3519	0.206	0.5959	0.7644	0.8912	0.8876	0.9002	0.9998	0.9302	0.9993	0.9993	0.9999	0.83	0.9999	0.9994	0.7332	0.9975	0.9999	0.913	0.9985
FBgn0004903	0.9569	0.9245	0.9996	0.9999	0.9831	0.9314	0.9997	0.9999	0.9999	0.8979	0.9998	0.9817	0.9998	0.3683	0.9865	0.8739	0.7452	0.9632	0.7885	0.9966	0.3596	0.5644	0.6672	0.9674	0.489	0.8419	0.5489	0.9998	0.9302	0.9993	0.9993	0.9999	0.8902	0.9999	0.9994	0.8765	0.9975	0.9999	0.9131	0.9985
FBgn0004907	0.731	0.9897	0.9996	0.9999	0.9415	0.8781	0.9997	0.9999	0.9999	0.9967	0.9998	0.9817	0.9998	0.4544	0.9649	0.46	0.515	0.9614	0.9737	0.9966	0.4826	0.7496	0.9554	0.8096	0.7877	0.9958	0.965	0.9998	0.9881	0.9993	0.9993	0.9999	0.9002	0.9999	0.9994	0.3461	0.9975	0.9999	0.9905	0.9985
FBgn0004908	0.9417	0.9245	0.9996	0.9999	0.9337	0.9664	0.9997	0.9999	0.672	0.8516	0.9998	0.9966	0.9998	0.8457	0.9055	0.9249	0.8015	0.8791	0.9252	0.9966	0.9797	0.8398	0.9369	0.9124	0.6259	0.9489	0.9548	0.9998	0.9882	0.9993	0.9993	0.9999	0.9996	0.9999	0.9994	0.8897	0.9975	0.9999	0.2732	0.9985
FBgn0004910	0.9417	0.9636	0.9996	0.9999	0.9457	0.9365	0.9997	0.9999	0.9999	0.7764	0.9998	0.9817	0.9998	0.1117	0.9147	0.9724	0.9848	0.9991	0.7147	0.9991	0.9693	0.6186	0.9788	0.6471	0.9291	0.9965	0.8677	0.9998	0.9354	0.9993	0.9993	0.9999	0.8913	0.9999	0.9994	0.1588	0.9975	0.9999	0.7538	0.9985
FBgn0004913	0.9569	0.9973	0.9996	0.9999	0.985	0.882	0.9997	0.9999	0.9999	0.9513	0.9998	0.9817	0.9998	0.2566	0.8898	0.3688	0.2463	0.9674	0.9572	0.9966	0.7968	0.7956	0.5086	0.9835	0.663	0.9729	0.188	0.9998	0.9544	0.9993	0.9993	0.9999	0.969	0.9999	0.9994	0.7969	0.9975	0.9999	0.8628	0.9985
FBgn0004914	0.9611	0.9984	0.9996	0.9999	0.976	0.8956	0.9997	0.9999	0.9999	0.6579	0.9998	0.9846	0.9998	0	0.9858	0.7928	0.3213	0.9625	0.8724	0.9991	0.8842	0.8723	0.9347	0.6515	0.9981	0.9958	0.8528	0.9998	0.9302	0.9993	0.9993	0.9999	0.9774	0.9999	0.9994	0.6011	0.9975	0.9999	0.4165	0.9985
FBgn0004915	0.9849	0.9984	0.9996	0.9999	0.9683	0.9919	0.9997	0.9999	0.9999	0.9101	3e-04	0.9912	0.9998	0.6116	0.9733	0.9377	0.8712	0.9483	0.915	0.9966	0.847	0.9125	0.5267	0.9623	0.8111	0.9865	0.9247	0.9998	0.9302	0.9993	0.9993	0.9999	0.8902	0.9999	0.9994	0.4201	0.9975	0.9999	0.9814	0.9985
FBgn0004919	0.9197	0.9944	0.9996	0.9999	0.667	0.7775	0.9997	0.9999	0.9999	0.69	0.9998	0.9911	0.9998	0.0047	0.9738	0.448	0.6558	0.977	0.9292	0.9992	0.7454	0.7155	0.6778	0.9282	0.8905	0.9368	0.8902	0.9998	0.9302	0.9993	0.9993	0.9999	0.8633	0.9999	0.9994	0.876	0.9975	0.9999	0.7551	0.9985
FBgn0004921	0.9768	0.9973	0.9996	0.9999	0.966	0.9769	0.9997	0.9999	0.9999	0.0302	0.9998	0.9824	0.9998	0.5995	0.9081	0.0856	0.6447	0.9494	0.8152	0.9966	0.5048	0.7479	0.5368	0.6515	0.9306	0.8288	0.0663	0.9998	0.9302	0.9993	0.9993	0.9999	0.8822	0.9999	0.9994	0.6421	0.9975	0.9999	0.7757	0.9985
FBgn0004924	0.9417	0.6533	0.9996	0.9999	0.9422	0.9468	0.9997	0.9999	0.9999	0.4265	0.9998	0.9939	0.9998	0.0053	0.9894	0.2095	0.1574	0.9696	0.846	0.9966	0.6403	0.8669	0.6433	0.7891	0.9497	0.9526	0.9995	0.9998	0.943	0.9993	0.9993	0.9999	0.8457	0.9999	0.9994	0.7933	0.9975	0.9999	0.7346	0.9985
FBgn0004926	0.9417	0.9984	0.9996	0.9999	0.9558	0.9657	0.9997	0.9999	0.9999	0.3482	0.9998	0.9817	0.9998	0.8774	0.8898	0.5745	0.2648	0.9483	0.7295	0.9966	0.4421	0.3282	0.4651	0.7372	0.8511	0.8801	0.0833	0.9998	0.9302	0.9993	0.9993	0.9999	0.9959	0.9999	0.9994	0.6612	0.9975	0.9999	0.652	0.9985
FBgn0004956	0.9932	0.9968	0.9996	0.9999	0.961	0.9953	0.9997	0.9999	0.9999	0.1971	0.9998	0.9824	0.9998	0.5485	0.8898	0.0688	0.7033	0.9632	0.6876	0.9991	0.5212	0.9831	0.7237	0.9103	0.7964	0.9165	0.9663	0.9998	0.9881	0.9993	0.9993	0.9999	0.6846	0.9999	0.9994	0.0144	0.9975	0.9999	0.958	0.9985
FBgn0004957	0.9417	0.9944	0.9996	0.9999	0.976	0.997	0.9997	0.9999	0.9999	0.1166	0.9998	0.9824	0.9998	0.9918	0.9055	0.0477	0.378	0.9483	0.9785	0.9966	0.4804	0.0266	0.3936	0.8026	0.7453	0.753	0.1705	0.9998	0.9735	0.9993	0.9993	0.9999	0.9808	0.9999	0.9994	0.9941	0.9975	0.9999	0.9203	0.9985
FBgn0004959	0.986	0.8011	0.9996	0.9999	0.9422	0.966	0.9997	0.9999	0.9999	0.4695	0.9998	0.9817	0.9998	0	0.9081	0.8234	0.4629	0.9632	0.9922	0.9979	0.6997	0.7289	0.5508	0.9059	0.5772	0.9574	0.4402	0.9998	0.9567	0.9993	0.9993	0.9999	0.969	0.9999	0.9994	0.9787	0.9975	0.9999	0.8138	0.9985
FBgn0005198	0.9574	0.9973	0.9996	0.9999	0.9642	0.8327	0.9997	0.9999	0.9999	0.313	0.9998	0.9817	0.9998	0.1718	0.9108	0.355	0.7275	0.9483	0.9181	0.9966	0.5484	0.7007	0.7663	0.6333	0.9334	0.9901	0.3001	0.9998	0.9346	0.9993	0.9993	0.9999	0.7762	0.9999	0.9994	0.2674	0.9975	0.9999	0.8081	0.9985
FBgn0005278	0.9574	0.9858	0.9996	0.9999	0.9693	0.8609	0.9997	0.9999	0.9999	0.1539	0.9998	0.9832	0.9998	0.2384	0.8898	0.0638	0.258	0.9494	0.8745	0.9966	0.4449	0.9577	0.6116	0.7499	0.9702	0.9988	0.7535	0.9998	0.9346	0.9993	0.9993	0.9999	0.9808	0.9999	0.9994	0.6935	0.0318	0.9999	0.9972	0.9985
FBgn0005322	0.9659	0.4323	0.9996	0.9999	0.9755	0.9468	0.9997	0.9999	0.9999	6e-04	0.9998	0.9817	0.9998	0.2877	0.9709	0.5204	0.6422	0.9659	0.8636	0.9966	0.8554	0.9402	0.9049	0.8509	0.9867	0.9933	0.1788	0.9998	0.9302	0.9993	0.9993	0.9999	0.9622	0.9999	0.9994	0.2297	0.9975	0.9999	0.8732	0.9985
FBgn0005355	0.9569	0.995	0.9996	0.9999	0.951	0.8706	0.9997	0.9999	0.9999	0.6434	0.9998	0.9957	0.9998	0.0814	0.8898	0.8025	0.9218	0.9692	0.9593	0.9991	0.5574	0.6823	0.7439	0.9204	0.8497	0.9865	0.3272	0.9998	0.9748	0.9993	0.9993	0.9999	0.9426	0.9999	0.9994	0.0414	0.9975	0.9999	0.8758	0.9985
FBgn0005386	0.9574	0.9984	0.9996	0.9999	0.951	0.9967	0.9997	0.9999	0.9999	0.9671	0.9998	0.9817	0.9998	0	0.8898	0.9748	0.8343	0.9483	0.8962	0.9996	0.9535	0.7822	0.9788	0.8586	0.6885	0.9597	0.9013	0.9998	0.9302	0.9993	0.9993	0.9999	0.969	0.9999	0.9994	0.5066	0.9975	0.9999	0.6327	0.9985
FBgn0005390	0.9932	0.9977	0.9996	0.9999	0.951	0.9579	0.9997	0.9999	0.9999	0.9892	0.9998	0.9817	0.9998	0.464	0.9511	0.9354	0.994	0.9547	0.9699	0.9966	0.862	0.7679	0.423	0.842	0.968	0.976	0.1605	0.9998	0.9568	0.9993	0.9993	0.0073	0.9825	0.9999	0.9994	0.3611	0.9975	0.9999	0.8326	0.9985
FBgn0005391	0.9574	0.9944	0.9996	0.9999	0.951	0.9657	0.9997	0.9999	0.9999	0.7543	0.9998	0.9817	0.9998	0	0.9382	0.9923	0.8734	0.9991	0.9456	0.9966	0.9716	0.9128	0.9719	0.9939	0.9359	0.9768	0.9017	0.9998	0.9567	0.9993	0.9993	0.001	0.96	0.9999	0.9994	0.6159	0.9975	0.9999	0.5194	0.9985
FBgn0005411	0.9574	0.995	0.9996	0.9999	0.9745	0.979	0.9997	0.9999	0.9999	0.9577	0.9998	0.9817	0.9998	0.9544	0.9342	0.9806	0.9321	0.9494	0.9444	0.9966	0.8054	0.8079	0.881	0.9497	0.9001	0.9965	0.7942	0.9998	0.9302	0.9993	0.9993	0.9999	0.3889	0.9999	0.9994	0.9317	0.9975	0.9999	0.887	0.9985
FBgn0005427	0.9417	0.8867	0.9996	0.9999	0.9558	0.8608	0.9997	0.9999	0.9999	0.7904	0.9998	0.9824	0.9998	0.2155	0.8898	0.4507	0.4639	0.9483	0.6453	0.9966	0.9385	0.771	0.6367	0.8078	0.6823	0.9649	0.6371	0.9998	0.942	0.9993	0.9993	0.9999	0.8929	0.9999	0.9994	0.3422	0.9975	0.9999	0.7012	0.9985
FBgn0005533	0.9545	0.9677	0.9996	0.9999	0.9448	0.6682	0.9997	0.9999	0.9999	0.4143	0.9998	0.9928	0.9998	0.0075	0.9733	0.1813	0.2917	0.9975	0.9902	0.9966	0.7323	0.798	0.7081	0.96	0.6985	0.9924	0.2261	0.9998	0.9302	0.9993	0.9993	0.9999	0.8601	0.9999	0.9994	0.1872	0.9975	0.9999	0.8865	0.9985
FBgn0005536	0.9574	0.995	0.9996	0.9999	0.9422	0.9069	0.9997	0.9999	0.9999	0.4553	0.9998	0.987	0.9998	1e-04	0.9763	0.8875	0.4686	0.9545	0.9759	0.9966	0.599	0.9507	0.4692	0.9539	0.9628	0.9526	0.6151	0.9998	0.9741	0.9993	0.9993	0.9999	0.9549	0.9999	0.9994	0.5195	0.9975	0.9999	0.2298	0.9985
FBgn0005558	0.9417	0.9984	0.9996	0.9999	0.9374	0.9632	0.9997	0.9999	0.9999	0.4165	0.9998	0.9817	0.9998	0.0073	0.917	0.812	0.6607	0.9483	0.8373	0.9966	0.5219	0.886	0.6756	0.9596	0.9637	0.9464	0.8159	0.9998	0.9302	0.9993	0.9993	0.9999	1	0.9999	0.9994	0.9156	0.9975	0.9999	0.8914	0.9985
FBgn0005561	0.9976	0.9944	0.9996	0.9999	0.9422	0.3396	0.9997	0.9999	0.9999	0.7417	0.9998	0.9824	0.9998	0.0133	0.8898	0.6597	0.4666	0.9914	0.846	0.9996	0.8594	0.9409	0.9503	0.6857	0.4682	0.8789	0.7799	0.9998	0.9316	0.9993	0.9993	0.9999	0.6655	0.9999	0.9994	0.9554	0.9975	0.9999	0.6857	0.9985
FBgn0005564	0.9417	0.9977	0.9996	0.9999	0.8736	0.9922	0.9997	0.9999	0.9999	0.945	0.9998	0.9824	0.9998	0	0.9935	0.8146	0.4832	0.967	0.9215	0.9966	0.8211	0.9452	0.9592	0.8509	0.98	0.8223	0.8604	0.9998	0.9302	0.9993	0.9993	0.9999	0.9629	0.9999	0.9994	0.6772	0.9975	0.9999	0.7346	0.9985
FBgn0005585	0.9692	0.5147	0.9996	0.9999	0.9865	0.9361	0.9997	0.9999	0.9999	0.387	0.9998	0.991	0.9998	0.1108	0.9471	0.5102	0.5407	0.9553	0.8969	0.9997	0.6558	0.5962	0.5507	0.8368	0.4483	0.9542	0.3157	0.9998	0.9354	0.9993	0.9993	0.9999	0.8913	0.9999	0.9994	0.916	0.9975	0.9999	0.754	0.9985
FBgn0005586	0.9417	0.9817	0.9996	0.9999	0.8477	0.605	0.9997	0.9999	0.9999	0.6176	0.9998	0.9957	0.9998	0	0.9139	0.9949	0.2634	0.9483	0.8051	0.9966	0.4597	0.8862	0.6066	0.9741	0.9163	0.9846	0.2154	0.9998	0.9655	0.9993	0.9993	0.9999	0.6981	0.9999	0.9994	0.8621	0.9975	0.9999	0.9648	0.9985
FBgn0005592	0.9785	0.838	0.9996	0.9999	0.9558	0.9305	0.9997	0.9999	0.9999	0.9916	0.9998	0.9911	0.9998	0.1704	0.8898	0.8554	0.8233	0.9547	0.9767	0.9966	0.7186	0.4536	0.9596	0.8586	0.9122	0.9965	0.9224	0.9998	0.9302	0.9993	0.9993	0.9999	0.9953	0.9999	0.9994	0.5836	0.9975	0.9999	0.9083	0.9985
FBgn0005593	0.989	0.9984	0.9996	0.9999	0.9422	0.9703	0.9997	0.9999	0.9999	0.4709	0.9998	0.9824	0.9998	0	0.9303	0.2708	0.4585	0.991	0.8978	0.9979	0.5172	0.9801	0.6133	0.5961	0.8705	0.9897	0.1293	0.9998	0.9714	0.9993	0.9993	0.9999	0.8457	0.9999	0.9994	0.1771	0.9975	0.9999	0.9883	0.9985
FBgn0005596	0.9417	0.995	0.9996	0.9999	0.9984	0.9803	0.9997	0.9999	0.9999	0.0844	0.9998	0.9846	0.9998	0.1005	0.8898	0.0516	0.3811	0.9483	0.8055	0.9966	0.5396	0.7687	0.501	0.9191	0.8911	0.9846	0.5577	0.9998	0.9302	0.9993	0.9993	0.9999	0.8049	0.9999	0.9994	0.7315	0.9975	0.9999	0.9749	0.9985
FBgn0005612	0.9651	0.9973	0.9996	0.9999	0.9755	0.5886	0.9997	0.9999	0.9999	0.3941	0.9998	0.9834	0.9998	0.9531	0.9314	0.8005	0.2197	0.7348	0.8764	0.9966	0.8608	0.9653	0.9161	0.6966	0.9202	0.9965	0.3809	0.9998	0.9346	0.9993	0.9993	0.9999	0.9292	0.9999	0.9994	0.5781	0.9975	0.9999	0.9083	0.9985
FBgn0005613	0.9574	0.457	0.9996	0.9999	0.9687	0.9481	0.9997	0.9999	0.9999	0.9506	0.9998	0.9939	0.9998	0.4099	0.8898	0.6324	0.9712	0.9991	0.8646	0.9966	0.995	0.3051	0.8001	0.8996	0.813	0.9838	0.1237	0.9998	0.9595	0.9993	0.9993	0.9999	0.9171	0.9999	0.9994	0.806	0.9975	0.9999	0.9883	0.9985
FBgn0005614	0.9417	0.9973	0.9996	0.9999	0.5279	0.9303	0.9997	0.9999	0.9999	0.9965	0.9998	0.9824	0.9998	0.4563	0.8898	0.1113	0.4457	0.9719	0.7858	0.9966	0.5351	0.9647	0.4988	0.6163	0.9175	0.9165	0.8516	0.9998	0.9302	0.9993	0.9993	0.9999	0.9033	0.9999	0.9994	0.7264	0.9975	0.9999	0.9414	0.9985
FBgn0005616	0.9995	0.9996	0.9996	0.9999	0.9508	0.6445	0.9997	0.9999	0.9999	0.7799	0.9998	0.9919	0.9998	0.8799	0.9537	0.5087	0.1906	0.9766	0.8837	0.9966	0.2375	0.6843	0.6163	0.6857	0.968	0.9846	0.6029	0.9998	0.9302	0.9993	0.9993	0.9999	0.701	0.9999	0.9994	0.4586	0.9975	0.9999	0.8602	0.9985
FBgn0005617	0.9197	0.9239	0.9996	0.9999	0.951	0.9882	0.9997	0.9999	0.9999	0.224	0.9998	0.9939	0.9998	0.0233	0.8898	0.9906	0.2708	0.9483	0.9916	0.9966	0.3513	0.5716	0.6631	0.8615	0.9944	0.8885	0.996	0.9998	0.9366	0.9993	0.9993	0.9999	0.9346	0.9999	0.9994	0.8829	0.9975	0.9999	0.8229	0.9985
FBgn0005619	0.9909	0.9622	0.9996	0.9999	0.9733	0.9303	0.9997	0.9999	0.9999	0.6545	0.9998	0.9817	0.9998	0.6589	0.9191	0.3986	0.9382	0.9483	0.3333	0.9966	0.8722	0.7774	0.8996	0.7571	0.91	0.9165	0.7086	0.9998	0.9302	0.9993	0.9993	0.9999	0.97	0.9999	0.9994	0.9356	0.9975	0.9999	0.9886	0.9985
FBgn0005624	0.9574	0.8504	0.9996	0.9999	0.9964	0.9995	0.9997	0.9999	0.9999	0.5085	0.9998	0.9926	0.9998	0.0196	0.9342	0.6312	0.6127	0.9485	0.8213	0.9986	0.6208	0.6875	0.575	0.6633	0.9704	0.9958	0.9224	0.9998	0.9881	0.9993	0.9993	0.0691	0.9155	0.9999	0.9994	0.6182	0.9975	0.9999	0.7715	0.9985
FBgn0005626	0.9303	0.8998	0.9996	0.9999	0.9217	0.9983	0.9997	0.9999	0.9999	0.4093	0.9998	0.991	0.9998	0.7464	0.9303	0.9941	0.5594	0.9483	0.8053	0.9966	0.6652	0.7829	0.9048	0.9653	0.9501	0.9965	0.9158	0.9998	0.9302	0.9993	0.9993	0.9999	0.5876	0.9999	0.9994	0.5882	0.1219	0.9999	0.9647	0.9985
FBgn0005630	0.9417	0.9998	0.9996	0.9999	0.9457	0.9632	0.9997	0.9999	0.9999	0.6865	0.9998	0.9911	0.9998	0	0.9745	0.4951	0.537	0.9681	0.9657	0.9966	0.8974	0.9505	0.7682	0.6733	0.9779	0.9574	0.4964	0.9998	0.9882	0.9993	0.9993	0.9999	0.9995	0.9999	0.9994	0.7528	0.9975	0.9999	0.4111	0.9985
FBgn0005631	0.989	0.9303	0.9996	0.9999	0.9755	0.9424	0.9997	0.9999	0.9999	0.8013	0.9998	0.9824	0.9998	0.0016	0.8898	0.3372	0.7699	0.9483	0.9049	0.9966	0.8901	0.9944	0.925	0.9235	0.5938	0.9333	0.5056	0.9998	0.9941	0.9993	0.9993	0.9999	0.3629	0.9999	0.9994	0.9557	0.9994	0.9999	0.9048	0.9985
FBgn0005632	0.9417	0.9916	0.9996	0.9999	0.9415	0.7964	0.9997	0.9999	0.9999	0.5356	0.9998	0.9919	0.9998	0	0.9737	0.8816	0.3038	0.9656	0.9475	0.9966	0.6542	0.9133	0.6833	0.7573	0.9375	0.9958	0.7947	0.9998	0.943	0.9993	0.9993	0.9999	0.9416	0.9999	0.9994	0.6901	0.9975	0.9999	0.6917	0.9985
FBgn0005633	0.9417	0.8315	0.9996	0.9999	0.9837	0.49	0.9997	0.9999	0.9999	0.9357	0.9998	0.9817	0.9998	0.0065	0.8898	0.9416	0.9534	0.9483	0.9996	0.9979	0.9489	0.9772	0.8326	0.9123	0.3656	0.9711	0.8728	0.9998	0.9302	0.9993	0.9993	0.9999	0.6513	0.9999	0.9994	0.5989	0.9975	0.9999	0.9577	0.9985
FBgn0005636	0.989	0.9712	0.9996	0.9999	0.9931	0.8781	0.9997	0.9999	0.9999	0.4319	0.9998	0.9846	0.9998	0.1736	0.9793	0.0366	0.1537	0.8791	0.9613	0.9966	0.6472	0.7656	0.9998	0.8209	0.9001	0.9846	0.1384	0.9998	0.9576	0.9993	0.9993	0.9999	0.8868	0.9999	0.9994	0.1561	0.9975	0.9999	0.9926	0.9985
FBgn0005638	0.9851	0.9659	0.9996	0.9999	0.9622	0.5784	0.9997	0.9999	0.9999	0.5845	0.9998	0.9817	0.9998	0.807	0.8898	0.1151	0.3587	0.9483	0.8682	0.9992	0.3896	0.5747	0.5871	0.9171	0.8107	0.8684	0.2126	0.9998	0.9302	0.9993	0.9993	0.9999	0.9153	0.9999	0.9994	0.8621	0.9975	0.9999	0.3583	0.9985
FBgn0005640	0.9417	0.9916	0.9996	0.9999	0.9536	0.9919	0.9997	0.9999	0.9999	0.7675	0.9998	0.9915	0.9998	1e-04	0.9119	0.6207	0.6216	0.9924	0.8053	0.9966	0.9724	0.5667	0.7552	0.704	0.9672	0.8684	0.4157	0.9998	0.943	0.9993	0.9993	0.9999	0.8394	0.9999	0.9994	0.4713	0.9975	0.9999	0.6717	0.9985
FBgn0005642	0.9417	0.9984	0.9996	0.9999	0.9422	0.8728	0.9997	0.9999	0.9999	0.8905	0.9998	0.9824	0.9998	0.8413	0.9341	0.9853	0.867	0.9648	0.9748	0.9966	0.8883	0.9877	0.9509	0.7499	0.7096	0.9988	0.9274	0.9998	0.9302	0.9993	0.9993	0.9999	0.8551	0.9999	0.9994	0.251	0.9975	0.9999	0.9957	0.9985
FBgn0005648	0.9904	0.9973	0.9996	0.9999	0.9931	0.7796	0.9997	0.9999	0.9143	0.9464	0.9998	0.9817	0.9998	0.9799	0.9939	0.1798	0.5307	0.9638	0.8099	0.9966	0.8869	0.5462	0.4431	0.8447	0.8924	0.9542	0.6881	0.9998	0.9302	0.9993	0.9993	0.9999	0.8677	0.9999	0.9994	0.9728	0.9975	0.9999	0.9867	0.9985
FBgn0005649	0.9417	0.8759	0.9996	0.9999	0.9446	0.7964	0.9997	0.9999	0.9999	0.6511	0.9998	0.9817	0.9998	0.0692	0.9735	0.7285	0.2641	0.8791	0.8892	0.9968	0.8411	0.523	0.7622	0.8646	0.9826	0.9729	0.4064	0.9998	0.9302	0.9993	0.9993	0.9999	0.9285	0.9999	0.9994	0.9203	0.9975	0.9999	0.7717	0.9985
FBgn0005655	0.9443	0.9576	0.9996	0.9999	0.951	0.9605	0.9997	0.9999	0.9999	0.9318	0.9998	0.9919	0.9998	0.1296	0.9739	0.524	0.7726	0.984	0.997	0.9992	0.8202	0.986	0.9719	0.667	0.6448	0.9838	0.8117	0.9998	0.9302	0.9993	0.9993	0.9999	0.1858	0.9999	0.9994	0.3217	0.9975	0.9999	0.9767	0.9985
FBgn0005658	0.9672	0.9984	0.9996	0.9999	0.951	0.9361	0.9997	0.9999	0.9999	0.9626	0.9998	0.9824	0.9998	0	0.9302	0.8879	0.5557	0.9483	0.9323	0.9979	0.7887	0.8918	0.8268	0.7417	0.9529	0.9711	0.6354	0.9998	0.9302	0.9993	0.9993	0.9999	0.9416	0.9999	0.9994	0.7675	0.9975	0.9999	0.9653	0.9985
FBgn0005659	0.9574	0.9726	0.9996	0.9999	0.951	0.9289	0.9997	0.9999	0.9999	0.9964	0.9998	0.9817	0.9998	0.7272	0.935	0.6035	0.9745	0.9991	0.9402	0.9966	0.8284	0.9012	0.4473	0.716	0.9016	0.8876	0.2276	0.9998	0.9379	0.9993	0.9993	0.9999	0.1077	0.9999	0.9994	0.3326	0.9975	0.9999	0.9625	0.9985
FBgn0005660	0.9443	0.2441	0.9996	0.9999	0.9457	0.9468	0.9997	0.9999	0.9999	0.2445	0.9998	0.9817	0.9998	0.379	0.9081	0.2971	0.2282	0.9891	0.8892	0.9966	0.5919	0.7435	0.4122	0.8209	0.8516	0.9779	0.1328	0.4666	0.9316	0.9993	0.9993	0.9999	0.8457	0.9999	0.9994	0.283	0.9975	0.9999	0.944	0.9985
FBgn0005664	0.9459	0.8925	0.9996	0.9999	0.9217	0.966	0.9997	0.9999	0.9999	0.8487	0.9998	0.9939	0.9998	0.9122	0.916	0.9566	0.1132	0.9785	0.8601	0.9966	0.3533	0.7829	0.8467	0.7786	0.9529	0.9884	0.6056	0.9998	0.9302	0.9993	0.9993	0.9999	0.8645	0.9999	0.9994	0.6768	0.9983	0.9999	0.9626	0.9985
FBgn0005666	0.9574	0.9749	0.9996	0.9999	0.991	0.6955	0.9997	0.9999	0.9999	0.8167	0.9998	0.9824	0.9998	0.007	0.9948	0.1112	0.9396	0.9766	0.9682	0.9979	0.8202	0.933	0.9968	0.8263	0.8751	0.8985	0.9323	0.9998	0.9796	0.9993	0.9993	0.9999	0.9156	0.9999	0.9994	0.7261	0.9975	0.9999	7e-04	0.9985
FBgn0005670	0.9574	0.9984	0.9996	0.9999	0.9596	0.9899	0.9997	0.9999	0.9999	0.8732	0.9998	0.9824	0.9998	0.0352	0.9822	0.8222	0.647	0.9494	0.8233	0.9992	0.8378	0.9326	0.7597	0.9152	0.757	0.9055	0.9832	0.9998	0.9302	0.9993	0.9993	0.9999	0.4958	0.9999	0.9994	0.705	0.9975	0.9999	0.9861	0.9985
FBgn0005671	0.9574	0.7005	0.9996	0.9999	0.951	0.881	0.9997	0.9999	0.9387	0.9892	0.9998	0.9957	0.9998	0.8712	0.9745	0.0942	0.1169	0.9632	0.7877	0.9966	0.9096	0.7376	0.9202	0.8586	0.7253	0.9649	0.9663	0.9998	0.943	0.9993	0.9993	0.9999	0.9592	0.9999	0.9994	0.7715	0.9975	0.9999	0.2795	0.9985
FBgn0005672	0.9574	0.9576	0.9996	0.9999	0.9859	0.792	0.9997	0.9999	0.9999	0.7085	0.9998	0.9919	0.9998	0.3369	0.9731	0.1167	0.7243	0.9899	0.9748	0.7309	0.659	0.523	0.4285	0.6245	0.8836	0.895	0.4476	0.9998	0.9354	0.9993	0.9993	0.9999	0.8394	0.9999	0.9994	0.4364	0.9975	0.9999	0.6381	0.9985
FBgn0005674	0.9417	0.9148	0.9996	0.9999	0.9542	0.6386	0.9997	0.9999	0.9999	0.3898	0.9998	0.9939	0.9998	0.8959	0.9303	0.5565	0.3792	0.9484	0.4733	0.9966	0.6517	0.9957	0.931	0.6682	0.9944	0.9971	0.2154	0.9998	0.9354	0.9993	0.9993	0.9999	0.8529	0.9999	0.9994	0.108	0.9975	0.9999	0.642	0.9985
FBgn0005677	0.9487	0.9973	0.9996	0.9999	0.9422	0.8781	0.9997	0.9999	0.9999	0.0447	0.9998	0.9834	0.9998	0.1508	0.8898	0.0108	0.3213	0.9494	0.5415	0.9966	0.5887	0.92	0.5386	0.7595	0.9631	0.9847	0.1581	0.9998	0.9484	0.9993	0.9993	0.9999	0.9125	0.9999	0.9994	0.1975	0.9975	0.9999	0.9675	0.9985
FBgn0005683	0.9742	0.9984	0.9996	0.9999	0.9109	0.9967	0.9997	0.9999	0.9999	0.9571	0.4193	0.9817	0.9998	0.8605	0.9372	0.8137	0.8796	0.9689	0.9402	0.9979	0.7083	0.9787	0.8809	0.9253	0.5708	0.9958	0.8188	0.9998	0.9302	0.9993	0.9993	0.9999	0.9865	0.9999	0.9994	0.6786	0.9975	0.9999	0.8229	0.9985
FBgn0005694	0.9417	0.7592	0.9996	0.9999	0.9217	0.881	0.9997	0.9999	0.9999	0.2236	0.9998	0.9824	0.9998	0.045	0.9895	0.2377	0.267	0.9483	0.7859	0.9966	0.4643	0.4278	0.5031	0.8612	0.9698	0.9649	0.2255	0.9998	0.9302	0.9993	0.9993	0.9999	0.9972	0.9999	0.9994	0.9671	0.9975	0.9999	0.764	0.9985
FBgn0005695	0.9939	0.9998	0.9996	0.9999	0.951	0.9938	0.9997	0.9999	0.9999	0.475	0.9998	0.9817	0.9998	0.8782	0.9358	0.815	0.5569	0.9483	0.8724	0.9991	0.5209	0.7592	0.2926	0.8683	0.9763	0.9058	0.9222	0.9998	0.9567	0.9993	0.9993	0.9999	0.9931	0.9999	0.9994	0.5975	0.9975	0.9999	0.8949	0.9985
FBgn0005696	0.9417	0.958	0.9996	0.9999	0.9765	0.8069	0.9997	0.9999	0.9999	0.8471	0.9998	0.9817	0.9998	0.2396	0.9314	0.2183	0.5819	0.9739	0.9682	0.9979	0.4893	0.6327	0.7054	0.706	0.8682	0.9316	0.3228	0.9998	0.9723	0.9993	0.9993	0.9999	0.932	0.9999	0.9994	0.8251	0.9975	0.9999	0.9414	0.9985
FBgn0005771	0.9818	0.9984	0.9996	0.9999	0.951	0.9735	0.9997	0.9999	0.9999	0.5198	0.9998	0.9824	0.9998	0.6128	0.9631	0.3575	0.5594	0.9785	0.7544	0.9966	0.4844	0.6512	0.7838	0.3029	0.9698	0.8684	0.5902	0.9998	0.5045	0.9993	0.9993	0.9999	0.9851	0.9999	0.9994	0.5552	0.9975	0.9999	0.3583	0.9985
FBgn0005775	0.9569	0.9984	0.9996	0.9999	0.9109	0.996	0.9997	0.9999	0.9999	0.6947	0.9998	0.9919	0.9998	0	0.9755	0.7406	0.4615	0.9947	0.9555	0.9966	0.9295	0.9434	0.9812	0.7115	0.9785	0.9321	0.8728	0.9998	0.9302	0.9993	0.9993	0.9999	0.6775	0.9999	0.9994	0.7636	0.9975	0.9999	0.7045	0.9985
FBgn0005777	0.9852	0.9916	0.9996	0.9999	0.9457	0.9378	0.9997	0.9999	0.9999	0.8859	0.9998	0.9824	0.9998	0.094	0.9815	0.9896	0.618	0.9891	0.8358	0.9966	0.756	0.92	0.6891	0.6733	0.6046	0.9671	0.8887	0.9998	0.9302	0.9993	0.9993	0.9999	0.9536	0.9999	0.9994	0.3308	0.9975	0.9999	0.9444	0.9985
FBgn0005778	0.989	0.9916	0.9996	0.9999	0.9217	0.8947	0.9997	0.9999	0.9999	0.7675	0.9998	0.9817	0.9998	0.8546	0.9955	0.862	0.9978	0.967	0.838	0.9966	0.6232	0.6919	0.6953	0.7372	0.4872	0.9958	0.7366	0.9998	0.9655	0.9993	0.9993	0.9999	0.9088	0.9999	0.9994	0.0173	0.9975	0.9999	0.8397	0.9985
FBgn0005779	0.989	0.9984	0.9996	0.9999	0.9591	0.9049	0.9997	0.9999	0.9999	0.635	0.9998	0.9867	0.9998	0.1797	0.9683	0.5876	0.6025	0.9131	0.8619	0.9991	0.947	0.8406	0.6927	0.7478	0.6684	0.9965	0.436	0.9998	0.9579	0.9993	0.9993	0.9999	0.9154	0.9999	0.9994	0.0043	0.9975	0.9999	0.7308	0.9985
FBgn0008635	0.9728	0.3078	0.9996	0.9999	0.9737	0.873	0.9997	0.9999	0.9999	0.9754	0.9998	0.9939	0.9998	0.1036	0.9108	0.7344	0.9942	0.9895	0.9378	0.9979	0.993	0.8416	0.8583	0.8999	0.4805	0.9321	0.8162	0.9998	0.9655	0.9993	0.9993	0.9999	0.8902	0.9999	0.9994	0.1734	0.9975	0.9999	0.9767	0.9985
FBgn0008636	0.9978	0.9973	0.9996	0.9999	0.9422	0.5332	0.9997	0.9999	0.9999	0.4455	0.9998	0.9817	0.9998	0.074	0.9756	0.5933	0.4816	0.9494	0.9296	0.9996	0.6291	0.9854	0.5942	0.9819	0.997	0.8684	0.6354	0.9998	0.9302	0.9993	0.9993	0.9999	0.4691	0.9999	0.9994	0.8776	0.9975	0.9999	0.9543	0.9985
FBgn0008646	0.9932	0.9984	0.9996	0.9999	0.6303	0.882	0.9997	0.9999	0.9999	0.9664	0.9998	0.9939	0.9998	0.0732	0.9962	0.3433	0.3084	0.9494	0.9135	0.9966	0.5059	0.8191	0.6981	0.7458	0.7964	0.9924	0.1952	0.9998	0.9573	0.9993	0.9993	0.9999	0.8762	0.9999	0.9994	0.8888	0.9975	0.9999	0.9957	0.9985
FBgn0008651	0.9985	0.9984	0.9996	0.9999	0.509	0.9399	0.9997	0.9999	0.9999	0.6751	0.9998	0.9817	0.9998	0.259	0.9055	0.1635	0.3831	0.9964	0.7379	0.9966	0.2625	0.1701	0.6003	0.9186	0.8393	0.9316	0.8429	0.9998	0.9302	0.9993	0.9993	0.9999	0.8557	0.9999	0.9994	0.861	0.9975	0.9999	0.9057	0.9985
FBgn0010014	0.9442	0.9984	0.9996	0.9999	0.8398	0.882	0.9997	0.9999	0.9999	0.7875	0.9998	0.9817	0.9998	0.0015	0.9405	0.8165	0.2319	0.9483	0.8837	0.9979	0.1776	0.7854	0.4607	0.9114	0.8029	0.9846	0.0963	0.9998	0.9354	0.9993	0.9993	0.9999	0.9232	0.9999	0.9994	0.9701	0.9975	0.9999	0.8948	0.9985
FBgn0010015	0.9487	0.9245	0.9996	0.9999	0.9448	0.8282	0.9997	0.9999	0.9999	0.9426	0.9998	0.9817	0.9998	0.31	0.9972	0.9927	0.5364	0.9494	0.943	0.9966	0.7933	0.5667	0.9142	0.7496	0.594	0.9649	0.8543	0.9998	0.944	0.9993	0.9993	0.9999	0.9346	0.9999	0.9994	0.725	0.9975	0.9999	0.9653	0.9985
FBgn0010019	0.9417	0.9659	0.9996	0.9999	0.9558	0.8526	0.9997	0.9999	0.9999	0.7045	0.9998	0.9824	0.9998	0.0865	0.9302	0.0646	0.4417	0.9483	0.9313	0.9966	0.766	0.6512	0.7622	0.7082	0.9582	0.9924	0.9981	0.9998	0.9302	0.9993	0.9993	0.9999	0.9561	0.9999	0.9994	0.5926	0.9975	0.9999	0.2812	0.9985
FBgn0010038	0.9796	0.9916	0.9996	0.9999	0.9846	0.9632	0.9998	0.9999	0.9999	0.7829	0.9998	0.9846	0.9998	0.7747	0.957	0.4171	0.683	0.9483	0.8965	0.9966	0.7362	0.6496	0.575	0.9688	0.8076	0.8684	0.5872	0.9998	0.9775	0.9993	0.9993	0.9999	0.5863	0.9999	0.9994	0.0155	0.9975	0.9999	0.9323	0.9985
FBgn0010039	0.9417	0.9973	0.9996	0.9999	0.9733	0.9842	0.9997	0.9999	0.9999	0.4755	0.9998	0.9824	0.9998	2e-04	0.9236	0.6836	0.6376	0.9751	0.8962	0.9992	0.9646	0.9211	0.501	0.7721	0.9665	0.6307	0.9017	0.9998	0.9302	0.9993	0.9993	0.9999	0.6655	0.9999	0.9994	0.8315	0.9975	0.9999	0.9864	0.9985
FBgn0010041	0.9574	0.5714	0.9996	0.9999	0.9612	0.8211	0.9997	0.9999	0.9999	0.4403	0.9998	0.9824	0.9998	0.0017	0.9081	0.9568	0.7174	0.9483	0.9394	0.5078	0.587	0.8193	0.9135	0.9282	0.5801	0.9649	0.9167	0.9998	0.9302	0.9993	0.9993	0.9999	0.4971	0.9999	0.9994	0.9395	0.9975	0.9999	0.9773	0.9985
FBgn0010043	0.9553	0.6475	0.9996	0.9999	0.9109	0.919	0.9997	0.9999	0.9999	0.9745	0.9998	0.9919	0.9998	0.171	0.9119	0.8222	0.8574	0.9494	0.9032	0.9966	0.3699	0.6148	0.8584	0.7698	0.9389	0.9321	0.0871	0.9998	0.9354	0.9993	0.9993	0.9999	0.9808	0.9999	0.9994	0.8461	0.9975	0.9999	0.9127	0.9985
FBgn0010044	0.9417	0.9916	0.9996	0.9999	0.9415	0.8182	0.9997	0.9999	0.9999	0.8563	0.9998	0.9824	0.9998	0.6531	0.9989	0.8463	0.5772	0.9785	0.7806	0.9996	0.8732	0.8575	0.9777	0.9728	0.9763	0.9846	0.5084	0.9998	0.9379	0.9993	0.9993	0.9999	0.9426	0.9999	0.9994	0.5577	0.7776	0.9999	0.9429	0.9985
FBgn0010051	0.9657	0.9984	0.9996	0.9999	0.976	0.9615	0.9997	0.9999	0.9999	0.5291	0.9998	0.9919	0.9998	0.0093	0.9511	0.3832	0.4566	0.9494	0.8635	0.9991	0.8692	0.7152	0.6988	0.6891	0.8725	0.9165	0.8143	0.9998	0.9619	0.9993	0.9993	0.9999	0.9998	0.9999	0.9994	0.3611	0.9975	0.9999	0.9073	0.9985
FBgn0010052	0.9417	0.9973	0.9996	0.9999	0.9337	0.7994	0.9997	0.9999	0.9999	0.7295	0.9998	0.9824	0.9998	0.8712	0.9858	0.6076	0.7253	0.9206	0.8268	0.9966	0.7505	0.9434	0.8797	0.6591	0.7096	0.9165	0.5623	0.9998	0.9887	0.9993	0.9993	0.9999	0.8273	0.9999	0.9994	0.8874	0.3775	0.9999	0.7493	0.9985
FBgn0010053	0.9417	0.094	0.9996	0.9999	0.9642	0.9749	0.9997	0.9999	0.9999	0.5335	0.9998	0.9817	0.9998	0.1132	0.9191	0.5818	0.9957	0.9632	0.8851	0.9966	0.7285	0.8351	0.8167	0.9059	0.9797	0.9574	0.1423	0.9998	0.943	0.9993	0.9993	0.9999	0.9808	0.9999	0.9994	0.941	0.9118	0.9999	0.9752	0.9985
FBgn0010078	0.9939	0.8591	0.9996	0.9999	0.9448	0.9899	0.9997	0.9999	0.9999	0.3004	0.9998	0.9834	0.9998	0.0047	0.9119	0.1686	0.4821	0.9935	0.9753	0.9996	0.4481	0.9078	0.5754	0.7656	0.9122	0.9432	0.1006	0.9998	0.9302	0.9993	0.9993	0.9999	0.8557	0.9999	0.9994	0.1801	0.9975	0.9999	0.9003	0.9985
FBgn0010097	0.9939	0.9286	0.9996	0.9999	0.9217	0.9171	0.9997	0.9999	0.9999	0.5024	0.9998	0.9817	0.9998	0.5227	0.9451	0.9295	0.7499	0.9547	0.9096	0.9996	0.9563	0.7521	0.7102	0.8499	0.9505	0.9711	0.5624	0.9998	0.9655	0.9993	0.9993	0.0845	0.6745	0.9999	0.9994	0.6768	0.9975	0.9999	0.8081	0.9985
FBgn0010100	0.9459	0.9916	0.9996	0.9999	0.9415	0.8666	0.9997	0.9999	0.9999	0.4044	0.9998	0.9957	0.9998	0.0012	0.8898	0.8036	0.1169	0.9483	0.7147	0.9966	0.7888	0.9911	0.5855	0.6102	0.9375	0.9957	0.1391	0.9998	0.9302	0.9993	0.9993	0.9999	0.7609	0.9999	0.9994	0.2871	0.9975	0.9999	0.9076	0.9985
FBgn0010105	0.9417	0.8044	0.9996	0.9999	0.3927	0.9632	0.9997	0.9999	0.9999	0.3956	0.9998	0.9911	0.9998	0.9802	0.9055	0.7122	0.5594	0.9483	0.7659	0.9991	0.5487	0.8657	0.9294	0.7457	0.6048	0.9669	0.6109	0.9998	0.9882	0.9993	0.9993	0.9999	0.9808	0.9999	0.9994	0.96	0.9975	0.9999	0.9867	0.9985
FBgn0010109	0.9443	0.9998	0.9996	0.9999	0.9761	0.9944	0.9997	0.9999	0.8793	0.4205	0.9998	0.9817	0.9998	0.6846	0.9055	0.2143	0.7216	0.914	0.0262	0.9966	0.2237	0.2579	0.2568	0.9992	0.4483	0.9961	0.7402	0.9998	0.9346	0.9993	0.9993	0.9999	0.0759	0.9999	0.9994	0.816	0.9975	0.9999	0.9501	0.9985
FBgn0010113	0.9421	0.9944	0.9996	0.9999	0.9868	0.978	0.9997	0.9999	0.9999	0.4868	0.9998	0.9824	0.9998	1e-04	0.9119	0.9633	0.5655	0.967	0.9621	0.9966	0.919	0.7289	0.9244	0.8012	0.9605	0.9058	0.7677	0.9998	0.9302	0.9993	0.9993	0.9999	0.6473	0.9999	0.9994	0.765	0.9975	0.9999	0.3772	0.9985
FBgn0010114	0.9569	0.9984	0.9996	0.9999	0.9415	0.9656	0.9997	0.9999	0.9999	0.9866	0.9998	0.9824	0.9998	0	0.9314	0.9076	0.4771	0.9696	0.9011	0.9979	0.506	0.9727	0.7835	0.9332	0.9979	0.9768	0.4603	0.9998	0.9302	0.9993	1	0.9999	1	0.9999	0.9994	0.8991	0.9975	0.9999	0.9957	0.9985
FBgn0010173	0.9417	0.9944	0.9996	0.9999	0.9747	0.6386	0.9997	0.9999	0.9999	0.9899	0.9998	0.9817	0.9998	0.667	0.9081	0.8009	0.9975	0.9991	0.8065	0.9966	0.7751	0.9699	0.9161	0.8586	0.5509	0.9729	0.7909	0.9998	0.9302	0.9993	0.9993	0.9999	0.4311	0.9999	0.9994	0.8437	0.9975	0.9999	0.7346	0.9985
FBgn0010194	0.9417	0.9944	0.9996	0.9999	0.9964	0.8739	0.9997	0.9999	0.9999	0.6872	0.9998	0.9824	0.9998	8e-04	0.9582	0.5531	0.9919	0.9632	0.8931	0.9968	0.847	0.9958	0.7472	0.9184	0.9974	0.8595	0.4399	0.9998	0.9887	0.9993	0.9993	0.9999	1	0.9999	0.9994	0.8144	0.9975	0.9999	0.7864	0.9985
FBgn0010197	0.9978	0.9817	0.9996	0.9999	0.9985	0.8633	0.9997	0.9999	0.9999	0.7029	0.9998	0.9824	0.9998	0.5717	0.9555	0.6165	0.8784	0.9494	0.9011	0.9966	0.7478	0.8569	0.7614	0.7746	0.9981	0.9865	0.246	0.9998	0.9302	0.9993	0.9993	0.9999	0.8728	0.9999	0.9994	0.745	0.9975	0.9999	0.8326	0.9985
FBgn0010198	0.9932	0.9984	0.9996	0.9999	0.9422	0.792	0.9997	0.9999	0.9999	0.1296	0.9998	0.9911	0.9998	2e-04	0.9057	0.2187	0.1296	0.9485	0.9759	0.9966	0.7052	0.7956	0.6583	0.6515	0.9414	0.9958	0.278	0.9998	0.9611	0.9993	0.9993	0.9999	0.9808	0.9999	0.9994	0.2027	0.9975	0.9999	0.9751	0.9985
FBgn0010213	0.9457	0.995	0.9996	0.9999	0.951	0.9656	0.9997	0.9999	0.9999	0.4307	0.9998	0.9911	0.9998	2e-04	0.8898	0.568	0.283	0.9483	0.7276	0.9979	0.8096	0.754	0.6359	0.6469	0.9204	0.9729	0.1377	0.9998	0.9302	0.9993	0.9993	0.9999	0.854	0.9999	0.9994	0.2078	0.9975	0.9999	0.958	0.9985
FBgn0010215	0.9417	0.9973	0.9996	0.9999	0.9926	0.8248	0.9997	0.9999	0.9999	0.2756	0.9998	0.9912	0.9998	0.4099	0.9683	0.015	0.5274	0.9689	0.9215	0.9966	0.5633	0.4589	0.4816	0.8186	0.9575	0.8781	0.0753	0.9998	0.997	0.9993	0.9993	0.9999	0.9865	0.9999	0.9994	0.5518	0.9975	0.9999	0.8676	0.9985
FBgn0010217	0.9529	0.5369	0.9996	0.9999	0.9591	0.6354	0.9997	0.9999	0.9999	0.5959	0.9998	0.9939	0.9998	0	0.8898	0.9283	0.8983	0.9483	0.9286	0.9979	0.9795	0.92	0.9491	0.7217	0.7784	0.9833	0.6371	0.9998	0.9943	0.9993	0.9999	0.9999	0.7962	0.9999	0.9994	0.3751	0.9975	0.9999	0.9865	0.9985
FBgn0010220	0.9959	0.995	0.9996	0.9999	0.9755	0.7422	0.9997	0.9999	0.9999	0.789	0.9998	0.9817	0.9998	0.6689	0.9198	0.4975	0.7435	0.9975	0.9135	0.9986	0.8789	0.9133	0.3217	0.9024	0.8584	0.8684	0.9317	0.9998	0.9567	0.9993	0.9993	0.9999	0.9865	0.9999	0.9994	0.5945	0.9975	0.9999	0.8676	0.9985
FBgn0010222	0.9964	0.9817	0.9996	0.9999	0.9337	0.857	0.9997	0.9999	0.9999	0.5809	0.9998	0.9824	0.9998	0.254	0.9939	0.4933	0.6988	0.9991	0.9759	0.9966	0.8397	0.8208	0.7618	0.9833	0.5794	0.9495	0.9333	0.9998	0.98	0.9993	0.9993	0.9999	0.7856	0.9999	0.9994	0.0178	0.9975	0.9999	0.9767	0.9985
FBgn0010223	0.9672	0.8959	0.9996	0.9999	0.9422	0.8483	0.9997	0.9999	0.9999	0.5518	0.9998	0.9831	0.9998	0.2149	0.8898	0.4298	0.862	0.9494	0.9512	0.9991	0.7719	0.9013	0.7131	0.849	0.9368	0.9838	0.7518	0.9998	0.9302	0.9993	0.9993	0.9999	0.9083	0.9999	0.9994	0.7719	0.9975	0.9999	0.3243	0.9985
FBgn0010225	0.9891	0.926	0.9996	0.9999	0.9642	0.8429	0.9997	0.9999	0.9999	0.8334	0.9998	0.9817	0.9998	0.0075	0.8898	0.4218	0.7857	0.9975	0.9362	0.9966	0.9596	0.7164	0.9719	0.9084	0.8905	0.8684	0.6001	0.9998	0.9302	0.9993	0.9993	0.9999	0.9769	0.9999	0.9994	0.4485	0.9975	0.6839	0.7321	0.9985
FBgn0010226	0.9869	0.9916	0.9996	0.9999	0.9458	0.9243	0.9997	0.9999	0.9999	0.4518	0.9998	0.9817	0.9998	0	0.9709	0.216	0.5742	0.9681	0.973	0.999	0.8946	0.5859	0.8357	0.6876	0.8672	0.9924	0.9823	0.9998	0.9567	0.9993	0.9993	0.9999	0.9662	0.9999	0.9994	0.2401	0.9975	0.9999	0.6991	0.9985
FBgn0010228	0.9959	0.9314	0.9996	0.9999	0.9422	0.9303	0.9997	0.9999	0.9999	0.7715	0.9998	0.9817	0.9998	0.1118	0.9846	0.1305	0.412	0.9483	0.9095	0.9966	0.4369	0.5012	0.8597	0.7997	0.6823	0.9988	0.7974	0.9998	0.9579	0.9993	0.9993	0.9999	0.8432	0.9999	0.9994	0.6875	0.9975	0.9999	0.9306	0.9985
FBgn0010235	0.9843	0.9973	0.9996	0.9999	0.9831	0.9917	0.9997	0.9999	0.9999	0.1855	0.9998	0.9817	0.9998	0.4753	0.9302	0.0129	0.8314	0.9807	0.8613	0.9966	0.713	0.9801	0.7222	0.8007	0.968	0.9924	0.6954	0.9998	0.9302	0.9993	0.9993	0.9999	0.9845	0.9999	0.9994	0.0459	0.9975	0.9999	0.9653	0.9985
FBgn0010238	0.9843	0.8637	0.9996	0.9999	0.9842	0.3295	0.9997	0.9999	0.9999	0.9432	0.9998	0.9817	0.9998	0.0908	0.9147	0.9543	0.8314	0.9632	0.8539	0.9966	0.8594	0.7315	0.9211	0.6085	0.6812	0.9518	0.9423	0.9998	0.9454	0.9993	0.9993	0.9999	0.8992	0.9999	0.9994	0.4791	0.9975	0.9999	0.9648	0.9985
FBgn0010240	0.9574	0.9944	0.9996	0.9999	0.9109	0.9516	0.9997	0.9999	0.9999	0.7226	0.9998	0.9817	0.9998	1e-04	0.9314	0.862	0.9943	0.9971	0.9951	0.9966	0.5235	0.8897	0.9212	0.7457	0.9822	0.9729	0.671	0.9998	0.9302	0.9993	0.9993	0.9999	0.9897	0.9999	0.9994	0.7148	0.9975	0.9999	0.9502	0.9985
FBgn0010241	0.9849	0.6548	0.9996	0.9999	0.9415	0.9305	0.9997	0.9999	0.9999	0.3138	0.9998	0.9939	0.9998	0.0723	0.6353	0.8178	0.8341	0.9489	0.9662	0.9966	0.8842	0.8934	0.8631	0.5298	0.8261	0.895	0.7423	0.9998	0.9302	0.9993	0.9993	0.9999	0.9931	0.9999	0.9994	0.731	0.9975	0.9999	0.7632	0.9985
FBgn0010246	0.9953	0.8315	0.9996	0.9999	0.994	0.8248	0.9997	0.9999	0.9999	0.7533	0.9998	0.9817	0.9998	0.1726	0.8898	0.1523	0.5777	0.9547	0.9759	0.9966	0.7078	0.4189	0.501	0.5846	0.9424	0.895	0.929	0.9998	0.9302	0.9993	0.9993	0.9999	0.9426	0.9999	0.9994	0.7772	0.9975	0.9999	0.9076	0.9985
FBgn0010247	0.963	0.9916	0.9996	0.9999	0.951	0.9303	0.9997	0.9999	0.9999	0.3711	0.9998	0.9824	0.9998	0.5035	0.9739	0.2395	0.1692	0.9483	0.8696	0.9966	0.368	0.5154	0.5761	0.9059	0.629	0.9526	0.8159	0.9998	0.9346	0.9993	0.9993	0.9999	0.9748	0.9999	0.9994	0.6516	0.9975	0.9999	0.9417	0.9985
FBgn0010258	0.9417	0.5514	0.9996	0.9999	0.9852	0.6614	0.9997	0.9999	0.9999	0.9838	0.9998	0.9817	0.9998	0.4066	0.9894	0.8816	0.9821	0.9951	0.9662	0.9966	0.9471	0.8906	0.8693	0.9784	0.7096	0.9321	0.6582	0.9998	0.9302	0.9993	0.9993	0.9999	0.9865	0.9999	0.9994	0.1222	0.9975	0.9999	0.9728	0.9985
FBgn0010263	0.9417	0.9817	0.9996	0.9999	0.9415	0.7507	0.9997	0.9999	0.9999	0.9121	0.9998	0.9911	0.9998	0.5453	0.9875	0.9249	0.3782	0.9681	0.9906	7e-04	0.5914	0.8994	0.8469	0.5846	0.9852	0.7598	0.951	0.9998	0.9619	0.9993	0.9993	0.9999	0.9995	0.9999	0.9994	0.8766	0.9975	0.9999	0.8277	0.9985
FBgn0010265	0.9939	0.9633	0.9996	0.9999	0.9457	0.9983	0.9997	0.9999	0.9999	0.1491	0.9998	0.9957	0.9998	0.0061	0.9092	0.0343	0.2342	0.955	0.8483	0.9986	0.3189	0.6747	0.5771	0.7121	0.9963	0.9988	0.1036	0.9998	0.9302	0.9993	0.9993	0.9999	0.9793	0.9999	0.9994	0.1692	0.9975	0.9999	0.9404	0.9985
FBgn0010269	0.9932	0.9968	0.9996	0.9999	0.9755	0.882	0.9997	0.9999	0.9999	0.7779	0.9998	0.9939	0.9998	0.3367	0.9816	0.0244	0.7747	0.9483	0.9425	0.9996	0.7315	0.2334	0.5016	0.8612	0.8253	0.4667	0.6091	0.9998	0.9302	0.9993	0.9993	0.9999	0.9274	0.9999	0.9994	0.2467	0.9975	0.9999	0.9892	0.9985
FBgn0010278	0.9939	0.995	0.9996	0.9999	0.9457	0.8781	0.9997	0.9999	0.9999	0.1061	0.9998	0.9817	0.9998	0.6949	0.9173	0.1325	0.1485	0.9766	0.7995	0.9986	0.5219	0.5643	0.535	0.9984	0.9147	0.9965	0.0833	0.9998	0.9302	0.9993	0.9993	0.9999	0.8902	0.9999	0.9994	0.3885	0.9975	0.9999	0.8575	0.9985
FBgn0010280	0.9417	0.9817	0.9996	0.9999	0.951	0.881	0.9997	0.9999	0.9999	0.3287	0.9998	0.9924	0.9998	6e-04	0.8898	0.3173	0.1413	0.9483	0.9774	0.9966	0.3606	0.6839	0.5885	0.9958	0.8139	0.9958	0.3821	0.9998	0.931	0.9993	0.9993	0.9999	0.8281	0.9999	0.9994	0.717	0.9975	0.9999	0.9629	0.9985
FBgn0010282	0.9417	0.9795	0.9996	0.9999	0.951	0.9937	0.9997	0.9999	0.9999	0.0491	0.9998	0.9939	0.9998	0.6617	0.8898	0.0264	0.2197	0.9483	0.8069	0.9966	0.2544	0.5704	0.5372	0.9709	0.8457	0.9958	0.0776	0.9998	0.9302	0.9993	0.9993	0.9999	0.9188	0.9999	0.9994	0.4677	0.9975	0.9999	0.9883	0.9985
FBgn0010287	0.9932	0.9795	0.9996	0.9999	0.9422	0.881	0.9997	0.9999	0.9999	0.7196	0.9998	0.9817	0.9998	0.8152	0.8898	0.9773	0.8591	0.9494	0.815	0.9991	0.6951	0.5204	0.501	0.9491	0.6001	0.8684	0.9462	0.9998	0.9302	0.9993	0.9993	0.9999	0.8902	0.9999	0.9994	0.7879	0.9975	0.9999	0.9477	0.9985
FBgn0010288	0.989	0.9944	0.9996	0.9999	0.9663	0.982	1e-04	0.9999	0.9999	0.8135	0.9998	0.9824	0.9998	0.0471	0.9816	0.7783	0.9523	0.992	0.8179	0.9991	0.6739	0.801	0.997	0.7058	0.9339	0.9659	0.8501	0.9998	0.9302	0.9993	0.9993	0.9999	0.6962	0.9999	0.9994	0.2319	0.9975	0.9999	0.8737	0.9985
FBgn0010292	0.9487	0.9998	0.9996	0.9999	0.9594	0.8211	0.9997	0.9999	0.9999	0.9881	0.9998	0.9817	0.9998	0.8497	0.935	0.5079	0.9422	0.9494	0.991	0.9966	0.1646	0.7449	0.9155	0.9578	0.6793	0.9958	0.7402	0.9998	0.9316	0.9993	0.9993	0.9999	0.9937	0.9999	0.9994	0.1984	0.9	0.9999	0.8785	0.9985
FBgn0010300	0.9553	0.9984	0.9996	0.9999	0.9422	0.996	0.9997	0.9999	0.9999	0.9932	0.9998	0.9817	0.9998	0	0.9191	0.8234	0.6778	0.9494	0.9402	0.9966	0.4408	0.9013	0.8858	0.8249	0.95	0.8595	0.9832	0.9998	0.9655	0.9993	0.9993	0.9999	0.9825	0.9999	0.9994	0.7838	0.9975	0.9999	0.5054	0.9985
FBgn0010303	0.9417	0.9984	0.9996	0.9999	0.951	0.8526	0.9997	0.9999	0.9999	0.1072	0.9998	0.9817	0.9998	0.189	0.9119	0.5385	0.1557	0.9483	0.8887	0.9991	0.1776	0.523	0.4122	0.988	0.7852	0.9667	0.1006	0.9998	0.9316	0.9993	0.9993	0.9999	1	0.9999	0.9994	0.9769	0.9975	0.9999	0.9258	0.9985
FBgn0010309	0.9805	0.9944	0.9996	0.9999	0.9679	0.9938	0.9997	0.9999	0.9999	0.8689	0.9998	0.9247	0.9998	0.8238	0.9525	0.4277	0.8603	0.9753	0.9996	0.9966	0.3936	0.5562	0.5816	0.9264	0.6834	0.9958	0.7098	0.9998	0.9619	0.9993	0.9993	0.9999	0.8521	0.9999	0.9994	0.7644	0.9975	0.9999	0.1112	0.9985
FBgn0010313	0.9417	0.5215	0.9996	0.9999	0.9849	0.9995	0.9997	0.9999	0.9999	0.8576	0.9998	0.9824	0.9998	0.0131	0.9739	0.9302	0.1169	0.9483	0.9679	0.9966	0.5031	0.5848	0.853	0.8046	0.813	0.8703	0.6639	0.9998	0.9881	0.9993	0.9993	0.9999	0.9324	0.9999	0.9994	0.9805	0.9975	0.9999	0.6624	0.9985
FBgn0010314	0.9574	0.9984	0.9996	0.9999	0.951	0.798	0.9997	0.9999	0.9999	0.996	0.9998	0.9939	0.9998	0.1638	0.914	0.8106	0.8271	0.991	0.9509	0.9966	0.6662	0.92	0.9049	0.6515	0.4483	0.9526	0.1573	0.9998	0.97	0.9993	0.9993	0.9999	0.932	0.9999	0.9994	0.2448	0.9975	0.7173	0.9865	0.9985
FBgn0010315	0.9857	0.9984	0.9996	0.9999	0.983	0.5736	0.9997	0.9999	0.9999	0.9603	0.9998	0.9817	0.9998	0.0482	0.9894	0.6976	0.813	0.9494	0.7477	0.9991	0.6986	0.92	0.7263	0.9186	0.8193	0.9958	0.5927	0.9998	0.9611	0.9993	0.9993	0.9999	0.9931	0.9999	0.9994	0.0733	0.9891	0.9999	0.6044	0.9985
FBgn0010316	0.9417	0.9984	0.9996	0.9999	0.951	0.295	0.9997	0.9999	0.9999	0.3147	0.9998	0.9824	0.9998	0.6527	0.9138	0.8492	0.6191	0.9975	0.8453	0.9966	0.8681	0.5128	0.4295	0.6668	0.6823	0.9731	0.907	0.9998	0.9882	0.9993	0.9993	0.9999	0.8902	0.9999	0.9994	0.6727	0.9975	0.9999	0.8941	0.9985
FBgn0010317	0.9417	0.9853	0.9996	0.9999	0.9422	0.9795	0.9997	0.9999	0.9999	0.9006	0.9998	0.9817	0.9998	0.3074	0.935	0.8474	0.5646	0.9835	0.8435	0.9984	0.5977	0.6329	0.5855	0.9709	0.5952	0.9958	0.6919	0.9998	0.9832	0.9993	0.9993	0.9999	0.9227	0.9999	0.9994	0.3277	0.9975	0.9999	0.9464	0.9985
FBgn0010323	0.9569	0.9977	0.9996	0.9999	0.8932	0.9253	0.9997	0.9999	0.9999	0.5651	0.9998	0.9817	0.9998	0.7927	0.9894	0.9386	0.8109	0.9632	0.7147	0.9996	0.6475	0.8824	0.9466	0.9706	0.97	0.7404	0.0288	0.9998	0.9302	0.9993	0.9993	0.9999	0.9154	0.9999	0.9994	0.5342	0.9975	0.9999	0.8732	0.9985
FBgn0010328	0.9614	0.9944	0.9996	0.9999	0.9422	0.8211	0.9997	0.9999	0.9999	0.245	0.9998	0.9824	0.9998	0.0285	0.9575	0.6716	0.1871	0.9824	0.9011	0.9966	0.209	0.6087	0.453	0.9323	0.8016	0.9978	0.306	0.9998	0.9354	0.9993	0.9993	0.9999	0.9808	0.9999	0.9994	0.6634	0.9975	0.9999	0.9626	0.9985
FBgn0010329	0.9553	0.9984	0.9996	0.9999	0.7775	0.9314	0.9997	0.9999	0.9999	0.4785	0.9998	0.9911	0.9998	0.0042	0.9624	0.7418	0.3937	0.9824	0.8931	0.9966	0.0844	0.7217	0.9288	0.9548	0.9771	0.9699	0.14	0.9998	0.9881	0.9993	0.9993	0.9999	0.9748	0.9999	0.9994	0.8992	0.9975	0.9999	0.9865	0.9985
FBgn0010333	0.9694	0.9973	0.9996	0.9999	0.991	0.9698	0.9997	0.9999	0.9999	0.6303	0.9998	0.9867	0.9998	0.5652	0.917	0.3887	0.168	0.9646	0.978	0.9966	0.7816	0.6396	0.4468	0.9276	0.3178	0.9988	0.3163	0.9998	0.9302	0.9993	0.9993	0.9999	0.9644	0.9999	0.9994	0.725	0.9975	0.9999	0.7951	0.9985
FBgn0010339	0.9672	0.9944	0.9996	0.9999	0.9217	0.7499	0.9997	0.9999	0.9999	0.9585	0.9998	0.9957	0.9998	0.4696	0.9942	0.5028	0.9115	0.9483	0.8456	0.9966	0.8663	0.5716	0.8453	0.8677	0.9406	0.9958	0.438	0.9998	0.9302	0.9993	0.9993	0.9999	0.6979	0.9999	0.9994	0.7061	0.9975	0.9999	0.9402	0.9985
FBgn0010340	0.9909	0.9677	0.9996	0.9999	0.9558	0.9901	0.9997	0.9999	0.9999	0.996	0.9998	0.9824	0.9998	0.1772	0.9967	0.3004	0.3912	0.9632	0.8338	0.9966	0.6739	0.6087	0.6672	0.9204	0.6526	0.9901	0.5822	0.9998	0.9957	0.9993	0.9993	0.9999	0.9188	0.9999	0.9994	0.7247	0.9975	0.9999	0.9543	0.9985
FBgn0010341	0.9417	0.9741	0.9996	0.9999	0.9542	0.5554	0.9997	0.9999	0.9999	0.2768	0.9998	0.9817	0.9998	0.0964	0.8898	0.4975	0.721	0.9547	0.8065	0.9966	0.3751	0.7829	0.5851	0.8509	0.9918	0.8684	0.1197	0.9998	0.9408	0.9993	0.9993	0.9999	0.8951	0.9999	0.9994	0.2663	0.9975	0.9999	0.9294	0.9985
FBgn0010342	0.9417	0.8966	0.9996	0.9999	0.9109	0.9289	0.9997	0.9999	0.9999	0.6568	0.9998	0.9824	0.9998	0.611	0.9425	0.2862	0.1743	0.991	0.7388	0.9986	0.957	0.9958	0.3446	0.9296	0.8198	0.9768	0.9193	0.9998	0.9302	0.9993	0.9993	0.9999	0.8601	0.9999	0.9994	0.8046	0.9975	0.9999	0.8895	0.9985
FBgn0010348	0.9574	0.9576	0.9996	0.9999	0.9415	0.9026	0.9997	0.9999	0.7101	0.6568	0.9998	0.9817	0.9998	0.9807	0.9658	0.4877	0.481	0.9483	0.8065	0.9966	0.6369	0.3706	0.5453	0.9278	0.6726	0.9951	0.4137	0.9998	0.9655	0.9993	0.9993	0.9999	0.7762	0.9999	0.9994	0.8558	0.9975	0.9999	0.9626	0.9985
FBgn0010350	0.9433	0.9968	0.9996	0.9999	0.9415	0.9922	0.9997	0.9999	0.9999	0.6885	0.9998	0.9817	0.9998	0.0201	0.8898	0.121	0.8305	0.9483	0.7147	0.9966	0.9883	0.8515	0.825	0.7947	0.7292	0.8684	0.7337	0.9998	0.9346	0.9993	0.9993	0.9999	0.9249	0.9999	0.9994	0.6741	0.9975	0.9999	0.7106	0.9985
FBgn0010352	0.9569	0.6485	0.9996	0.9999	0.9422	0.9656	0.9997	0.9999	0.9999	0.9218	0.9998	0.9817	0.9998	4e-04	0.9173	0.8241	0.9608	0.9935	0.8724	0.9966	0.6875	0.6823	0.6877	0.5961	0.7877	0.959	0.6091	0.9998	0.9954	0.9993	0.9993	0.9999	0.9944	0.9999	0.9994	0.2212	0.9975	0.9999	0.8461	0.9985
FBgn0010355	0.9906	0.9931	0.9996	0.9999	0.9558	0.9859	0.9997	0.9999	0.9999	0.7645	0.9998	0.9817	0.9998	0.485	0.8898	0.7953	0.187	0.9483	0.8837	0.9966	0.1731	0.9911	0.9976	0.9013	0.903	0.8704	0.7087	0.9998	0.9302	0.9993	0.9993	0.9999	0.9324	0.9999	0.9994	0.8765	0.9975	0.9999	0.8361	0.9985
FBgn0010356	0.9972	0.9944	0.9996	0.9999	0.9765	0.2994	0.9997	0.9999	0.9999	0.8197	0.9998	0.9911	0.9998	0.6898	0.9092	0.0535	0.4829	0.9785	0.8892	0.9966	0.9762	0.9335	0.8854	0.8208	0.4589	0.9924	0.5286	0.9998	0.9316	0.9993	0.9993	0.9999	0.9875	0.9999	0.9994	0.4652	0.9975	0.9999	0.9915	0.9985
FBgn0010357	0.9417	3e-04	0.9996	0.9999	0.9415	0.9468	0.9997	0.9999	0.9999	0.8485	0.9998	0.9939	0.9998	0.9191	0.9631	0.0183	0.7653	0.9681	0.9927	0.9966	0.7052	0.9078	0.9644	0.7195	0.9927	0.9781	0.9832	0.9998	0.9302	0.9993	0.9993	0.9999	0.9575	0.9999	0.9994	0.6693	0.9975	0.9999	0.939	0.9985
FBgn0010358	0.9417	0.0586	0.9996	0.9999	0.9415	0.9835	0.9997	0.9999	0.9999	0.6332	0.9998	0.9817	0.9998	0.9881	0.9274	0.6503	0.4124	0.9766	0.9488	0.9966	0.6296	0.8705	0.9269	0.667	0.968	0.9649	0.58	0.9998	0.9302	0.9993	0.9993	0.9999	0.6883	0.9999	0.9994	0.5538	0.9975	0.9999	0.9886	0.9985
FBgn0010359	0.9417	0.0986	0.9996	0.9999	0.9415	0.9632	0.9997	0.9999	0.9999	0.5603	0.9998	0.9817	0.9998	0.9102	0.9244	0.6575	0.4233	0.9632	0.9528	0.9966	0.5041	0.9133	0.875	0.7547	0.9698	0.9846	0.3323	0.9998	0.9302	0.9993	0.9993	0.9999	0.765	0.9999	0.9994	0.5811	0.9975	0.9999	0.9884	0.9985
FBgn0010379	0.9417	0.9984	0.9996	0.9999	0.9558	0.8211	0.9997	0.9999	0.9999	0.5175	0.9998	0.9957	0.9998	0.6924	0.9845	0.6691	0.5765	0.9483	0.8338	0.9991	0.7239	0.8975	0.7439	0.6013	0.8654	0.9797	0.8504	0.9998	0.9302	0.9993	0.9993	0.9999	0.6478	0.9999	0.9994	0.8721	0.9975	0.9999	0.8008	0.9985
FBgn0010380	0.9553	0.9726	0.9996	0.9999	0.9457	0.9857	0.9997	0.9999	0.9999	0.5358	0.9998	0.9824	0.9998	0.7633	0.9968	0.6373	0.3815	0.9632	0.792	0.9966	0.964	0.9812	0.8505	0.8085	0.837	0.9984	0.8192	0.9998	0.9354	0.9993	0.9993	0.9999	0.7422	0.9999	0.9994	0.1991	0.9975	0.9999	0.9867	0.9985
FBgn0010381	0.9939	0	0.9996	0.9999	0.9852	0.7173	0.9997	0.9999	0.9999	0.9237	0.9998	0.9824	0.9998	0.9078	0.9478	0.8839	0.8271	0.9483	0.9791	0.9979	0.6977	0.7581	0.862	0.9323	0.6501	0.9333	0.9582	0.9998	0.9375	0.9993	0.9993	0.9999	0.9995	0.9999	0.9994	0.8567	0.9975	0.9999	0.887	0.9985
FBgn0010382	0.9909	0.9968	0.9996	0.9999	0.9679	0.9849	0.9997	0.9999	0.9999	0.5755	0.9998	0.9988	0.9998	0.166	0.9738	0.1467	0.729	0.9483	0.8341	0.9966	0.9563	0.9069	0.7059	0.842	0.7588	0.998	0.653	0.9998	0.9354	0.9993	0.9993	0.9999	0.9931	0.9999	0.9994	0.1157	0.9975	0.9999	0.9774	0.9985
FBgn0010383	0.9909	0.9944	0.9996	0.9999	0.9422	0.8781	0.9997	0.9999	0.9999	0.7072	0.9998	0.9824	0.9998	0.2922	0.9236	0.9541	0.7857	0.9483	0.9548	0.9966	0.8789	0.7813	0.9098	0.7581	0.6875	0.8684	0.4591	0.9998	0.9302	0.9993	0.9993	0.9999	0.9426	0.9999	0.9994	0.0375	0.9975	0.9999	0.9752	0.9985
FBgn0010385	0.9417	0	0.9996	0.9999	0.9422	0.8488	0.9997	0.9999	0.9999	0.9608	0.9998	0.9817	0.9998	0.9632	0.9939	0.7523	0.6603	0.9964	0.8539	0.9966	0.7879	0.9491	0.8029	0.9273	0.3962	0.9988	0.5258	0.9998	0.9302	0.9993	0.9993	0.9999	0.8929	0.9999	0.9994	0.9453	0.9975	0.9999	0.9752	0.9985
FBgn0010387	0.9417	0.0524	0.9996	0.9999	0.9958	0.8725	0.9997	0.9999	0.9999	0.3942	0.9998	0.9939	0.9998	0.3102	0.8898	0.4183	0.9779	0.9494	0.9599	0.9966	0.9176	0.984	0.9244	0.9939	0.8915	0.8684	0.9603	0.9998	0.9302	0.9993	0.9993	0.9999	0.969	0.9999	0.9994	0.6882	0.9975	0.9999	0.9195	0.9985
FBgn0010388	0.986	0	0.9996	0.9999	0.9765	0.9632	0.9997	0.9999	0.9999	0.7648	0.9998	0.9817	0.9998	0.8797	0.935	0.8436	0.7742	0.955	0.9999	0.9986	0.8675	0.941	0.9578	0.901	0.9147	0.9901	0.8499	0.9998	0.9655	0.9993	0.9993	0.9999	0.9831	0.9999	0.9994	0.3913	0.9975	0.9999	0.7423	0.9985
FBgn0010389	0.9417	0.9944	0.9996	0.9999	0.951	0.5073	0.9997	0.9999	0.9999	0.9027	0.9998	0.9817	0.9998	0.1626	0.9771	0.6584	0.8803	0.9483	0.8065	0.9966	0.1151	0.7842	0.707	0.9253	0.9292	0.9833	0.6244	0.9998	0.9655	0.9993	0.9993	0.9999	0.9278	0.9999	0.9994	0.1897	0.9975	0.9999	0.244	0.9985
FBgn0010391	0.9574	8e-04	0.9996	0.9999	0.9755	0.8758	0.9997	0.9999	0.9999	0.9641	0.9998	0.9911	0.9998	0.0462	0.9739	0.8533	0.7848	0.9785	0.7858	0.9966	0.9888	0.6527	0.6767	0.9264	0.6806	0.9779	0.5534	0.9998	0.9579	0.9993	0.9993	0.9999	0.9125	0.9999	0.9994	0.4773	0.9975	0.9999	0.9843	0.9985
FBgn0010395	0.9417	0.9973	0.9996	0.9999	0.9964	0.824	0.9997	0.9999	0.9999	0.29	0.9998	0.9817	0.9998	0.1032	0.8898	0.1887	0.1233	0.9483	0.8065	0.9966	0.396	0.6402	0.6157	0.988	0.9974	0.8684	0.1109	0.9998	0.9302	0.9993	0.9993	0.9999	0.8601	0.9999	0.9994	0.9154	0.9975	0.9999	0.9207	0.9985
FBgn0010397	0.9421	0.8939	0.9996	0.9999	0.9553	0.987	0.9997	0.9999	0.9999	0.7664	0.9998	0.9829	0.9998	0.1176	0.9911	0.4846	0.4916	0.9702	0.7654	0.9966	0.9675	0.7491	0.8893	0.8224	0.9839	0.9924	0.6151	0.9998	0.9339	0.9993	0.9993	0.9768	0.7187	0.9999	0.9994	0.26	0.9975	0.9999	0.8361	0.9985
FBgn0010398	0.9417	0.9916	0.9996	0.9999	0.9622	0.7796	0.9997	0.9999	0.9999	0.9822	0.9998	0.9539	0.9998	0.336	0.9745	0.7895	0.8663	0.9494	0.7834	0.9991	0.9296	0.8734	0.393	0.8677	0.6972	0.9988	0.8809	0.9998	0.9339	0.9993	0.9993	0.9999	0.9416	0.9999	0.9994	0.9622	0.9975	0.9999	0.9867	0.9985
FBgn0010399	0.9569	0.9944	0.9996	0.9999	0.9217	0.8706	0.9997	0.9999	0.9999	0.6872	0.9998	0.9824	0.9998	2e-04	0.9752	0.5247	0.9619	0.9856	0.9372	0.9966	0.6544	0.9979	0.9186	0.853	0.996	0.9838	0.576	0.9998	0.9302	0.9993	0.9993	0.9999	0.8803	0.9999	0.9994	0.9218	0.9975	0.9999	0.7702	0.9985
FBgn0010401	0.9932	0.9973	0.9996	0.9999	0.9457	0.9381	0.9997	0.9999	0.9999	0.7647	0.9998	0.9817	0.9998	0.0152	0.917	0.955	0.1839	0.9893	0.8093	0.9966	0.377	0.7007	0.8758	0.8583	0.7944	0.9901	0.9798	0.9998	0.9567	0.9993	0.9993	0.9999	0.9292	0.9999	0.9994	0.8527	0.9975	0.9999	0.6402	0.9987
FBgn0010403	0.9966	0.5902	0.9996	0.9999	0.9922	0.942	0.9997	0.9999	0.9999	0.6142	0.9998	0.9919	0.9998	0.0703	0.9191	0.4845	0.5827	0.9632	0.8917	0.9966	0.8246	0.8226	0.715	0.7579	0.8093	0.9781	0.5383	0.9998	0.9314	0.9993	0.9993	0.9999	0.9875	0.9999	0.9994	0.7233	0.9975	0.9999	0.8676	0.9985
FBgn0010406	0.9959	0.9324	0.9996	0.9999	0.9679	0.85	0.9997	0.9999	0.9999	0.4757	0.9998	0.9824	0.9998	0.6174	0.9524	0.1669	0.6726	0.9785	0.9681	0.9966	0.7766	0.8225	0.7239	0.7062	0.9529	0.9475	0.1188	0.9998	0.9316	0.9993	0.9993	0.9999	0.9002	0.9999	0.9994	0.2128	0.9975	0.9999	0.5916	0.9985
FBgn0010407	0.9978	0.9984	0.9996	0.9999	0.9669	0.9243	0.9997	0.9999	0.9999	0.6859	0.9998	0.9939	0.9998	0.0014	0.9119	0.8812	0.9475	0.9483	0.9014	0.9996	0.7115	0.6588	0.8675	0.7956	0.9304	0.959	0.793	0.9998	0.9409	0.9993	0.9993	0.9999	1	0.9999	0.9994	0.2188	0.9975	0.9999	0.913	0.9985
FBgn0010408	0.9939	0.9576	0.9996	0.9999	0.9422	0.9943	0.9997	0.9999	0.9999	0.8899	0.9998	0.9817	0.9998	1e-04	0.9935	0.9908	0.8082	0.9632	0.9759	0.9966	0.9624	0.9607	0.802	0.9941	0.8442	0.7404	0.9828	0.9998	0.9655	0.9993	0.9993	0.9999	0.8762	0.9999	0.9994	0.094	0.9975	0.9999	0.843	0.9985
FBgn0010409	0.9417	0.9944	0.9996	0.9999	0.9454	0.9588	0.9997	0.9999	0.9999	0.2021	0.9998	0.9939	0.9998	0.0013	0.8898	0.1142	0.2917	0.9483	0.7923	0.9966	0.4398	0.719	0.5368	0.5961	0.9936	0.9649	0.1329	0.9998	0.9302	0.9993	0.9993	0.9999	0.8902	0.9999	0.9994	0.3252	0.9975	0.9999	0.8608	0.9985
FBgn0010411	0.9796	0.801	0.9996	0.9999	0.9457	0.9632	0.9997	0.9999	0.9999	0.2794	0.9998	0.9824	0.9998	0.0083	0.9582	0.0595	0.2458	0.9634	0.871	0.9966	0.6235	0.9488	0.6472	0.9314	0.9497	0.9055	0.12	0.9998	0.9354	0.9993	0.9993	0.9999	0.6039	0.9999	0.9994	0.1274	0.9975	0.9999	0.9759	0.9985
FBgn0010412	0.9553	0.9984	0.9996	0.9999	0.9927	0.0416	0.9997	0.9999	0.9999	0.7927	0.9998	0.9817	0.9998	0.026	0.9118	0.6966	0.9849	0.9494	0.7341	0.9966	0.5237	0.7972	0.8778	0.9186	0.7215	0.9504	0.5496	0.9998	0.9633	0.9993	0.9993	0.9999	0.8933	0.9999	0.9994	0.6669	0.9975	0.9999	0.9351	0.9985
FBgn0010414	0.9595	0.9761	0.9996	0.9999	0.9747	0.9796	0.9997	0.9999	0.9999	0.1931	0.9998	0.9817	0.9998	0.2534	0.8898	0.9295	0.76	0.998	0.7147	0.9966	0.6351	0.7668	0.7441	0.8405	0.8806	0.9852	0.4846	0.9998	0.9302	0.9993	0.9993	0.9999	0.3942	0.9999	0.9994	0.3111	0.9975	0.9999	0.8865	0.9985
FBgn0010415	0.7899	0.9944	0.9996	0.9999	0.8932	0.9468	0.9997	0.9999	0.9999	0.9306	0.9998	0.9817	0.9998	0.8965	0.9975	0.9233	0.4417	0.9106	0.9593	0.9966	0.9675	0.9801	0.7406	0.5671	0.9932	0.9609	0.9963	0.9998	0.9302	0.9993	0.9993	0.9999	0.5707	0.9999	0.9994	0.4594	0.9975	0.9999	0.7237	0.9985
FBgn0010416	0.9417	0.9984	0.9996	0.9999	0.951	0.9243	0.9997	0.9999	0.9999	0.9926	0.9998	0.9817	0.9998	0.4723	0.9511	0.4463	0.8238	0.9483	0.8065	0.9966	0.6839	0.4855	0.8049	0.6399	0.9529	0.9988	0.476	0.9998	0.9379	0.9993	0.9993	0.9999	0.9865	0.9999	0.9994	0.3433	0.9975	0.9999	0.9947	0.9985
FBgn0010417	0.9939	0.9973	0.9996	0.9999	0.951	0.987	0.9997	0.9999	0.9999	0.314	0.9998	0.9891	0.9998	0.0521	0.9745	0.8814	0.9606	0.9983	0.9663	0.9996	0.6586	0.6824	0.7132	0.5068	0.9755	0.9781	0.7232	0.9998	0.9302	0.9993	0.9993	0.9999	0.9535	0.9999	0.9994	0.1585	0.9975	0.9999	0.9107	0.9985
FBgn0010421	0.9417	0.9534	0.9996	0.9999	0.9415	0.6441	0.9997	0.9999	0.9999	0.6144	0.9998	0.9817	0.9998	0.6392	0.8898	0.3054	0.6778	0.9657	0.6597	0.9986	0.6556	0.9914	0.4847	0.6333	0.9979	0.9542	0.4437	0.9998	0.9567	0.9993	0.9993	0.9999	0.9105	0.9999	0.9994	0.9817	0.9975	0.9999	0.9671	0.9985
FBgn0010422	0.9417	0.9817	0.9996	0.9999	0.9457	0.767	0.9997	0.9999	0.9999	0.8229	0.9998	0.9824	0.9998	0.1071	0.9939	0.7972	0.2666	0.9902	0.8405	0.9966	0.8765	0.7697	0.6706	0.8509	0.8253	0.9847	0.2275	0.9998	0.9619	0.9993	0.9993	0.9999	0.9314	0.9999	0.01	0.5759	0.9975	0.9999	0.9417	0.9985
FBgn0010423	0.9939	0.9633	0.9996	0.9999	0.9931	0.4383	0.9997	0.9999	0.9999	0.7563	0.9998	0.9824	0.9998	0.0923	0.9038	0.5812	0.3261	0.9785	0.5998	0.9966	0.9056	0.824	0.9369	0.9493	0.581	0.9383	0.5713	0.9998	0.9302	0.9993	0.9993	0.9999	0.8902	0.9999	0.9994	0.2648	0.9975	0.9999	0.9563	0.9985
FBgn0010424	0.9417	0.9984	0.9996	0.9999	0.9457	0.0465	0.9997	0.9999	0.9999	0.4282	0.9998	0.9817	0.9998	0.1969	0.992	0.8234	0.9849	0.9785	0.9759	0.9996	0.3861	0.6708	0.937	0.6041	0.6823	0.9497	0.4511	0.9998	0.9565	0.9993	0.9993	0.9999	0.8407	0.9999	0.9994	0.2976	0.9975	0.9999	0.6321	0.9985
FBgn0010425	0.9417	0.176	0.9996	0.9999	0.9568	0.9263	0.9997	0.9999	0.9999	0.6551	0.9998	0.9824	0.9998	0.5216	0.9847	0.2822	0.5109	0.9494	0.8075	0.9966	0.244	0.8764	0.9342	0.5846	0.7964	0.8813	0.5486	0.9998	0.9579	0.9993	0.9993	0.9999	0.7622	0.9999	0.9994	0.4221	0.9975	0.9999	0.9626	0.9985
FBgn0010431	0.9728	0.9959	0.9996	0.9999	0.9679	0.984	0.9997	0.9999	0.9999	0.563	0.9998	0.8931	0.9998	0.7265	0.9935	0.883	0.7059	0.9483	0.9898	0.9966	0.8581	0.8374	0.7516	0.8619	0.9505	0.9958	0.3642	0.9998	0.9853	0.9993	0.9993	0.9999	0.9875	0.9999	0.9994	0.5628	0.9975	0.9999	0.6638	0.9985
FBgn0010434	0.9574	0.9944	0.9996	0.9999	0.9562	0.9468	0.9997	0.9999	0.9999	0.8215	0.9998	0.9817	0.9998	0.828	0.9537	0.9049	0.2401	0.9483	0.8842	0.9986	0.3551	0.1907	0.4831	0.6934	0.8011	0.9967	0.3377	0.9998	0.9575	0.9993	0.9993	0.9999	0.7762	0.9999	0.9994	0.7969	0.9975	0.9999	0.942	0.9985
FBgn0010435	0.9417	0.9916	0.9996	0.9999	0.9791	0.9752	0.9997	0.9999	0.9999	0.5398	0.9998	0.9911	0.9998	0.1616	0.3293	0.4839	0.5681	0.9935	0.9548	0.9966	0.9981	0.7696	0.8496	0.6515	0.967	0.983	0.8677	0.9998	0.9302	0.9993	0.9993	0.9999	0.969	0.9999	0.9994	0.5481	0.9975	0.9999	0.6883	0.9985
FBgn0010438	0.9553	0.9633	0.9996	0.9999	0.9604	0.9983	0.9997	0.9999	0.9999	0.9186	0.9998	0.9824	0.9998	0.9736	0.994	0.947	0.5979	0.9494	0.9662	0.9991	0.6677	0.9518	0.8134	0.9323	0.4651	0.9568	0.1652	0.9998	0.9653	0.9993	0.9993	0.9999	0.9274	0.9999	0.9994	0.2803	0.9975	0.9999	0.8361	0.9985
FBgn0010441	0.9909	0.7983	0.9996	0.9999	0.9457	0.4617	0.9997	0.9999	0.9999	0.9264	0.9998	0.9817	0.9998	0.2183	0.9683	0.6886	0.7037	0.9862	0.9252	0.9966	0.5249	0.9557	0.8895	0.8123	0.8685	0.9729	0.9663	0.9998	0.9302	0.9993	0.9993	0.9999	0.8557	0.9999	0.9994	0.0321	0.9975	0.9999	0.9258	0.9985
FBgn0010452	0.9672	0.9576	0.9996	0.9999	0.9558	0.8676	0.9997	0.9999	0.9999	0.9389	0.9998	0.9939	0.9998	0.0194	0.9311	0.8123	0.9786	0.9998	0.9456	0.9966	0.9557	0.6275	0.8577	0.6587	0.7689	0.959	0.9647	0.9998	0.9302	0.9993	0.9993	0.9999	0.9115	0.9999	0.9994	0.9432	0.9975	0.9999	0.3132	0.9985
FBgn0010453	0.9417	0.9973	0.9996	0.9999	0.5272	0.9645	0.9997	0.9999	0.9999	0.2852	0.9998	0.9926	0.9998	0.1734	0.8898	0.695	0.768	0.9681	0.9869	0.9966	0.5004	0.8353	0.9391	0.952	0.8685	0.9542	0.5208	0.9998	0.9641	0.9993	0.9993	0.9999	0.766	0.9999	0.9994	0.6368	0.9975	0.9999	0.798	0.9985
FBgn0010470	0.9421	0.9944	0.9996	0.9999	0.9747	0.8781	0.9997	0.9999	0.9999	0.5703	0.9998	0.9817	0.9998	0.5217	0.9191	0.8891	0.5473	0.9483	0.8572	0.9966	0.8249	0.9316	0.7491	0.995	0.7453	0.9729	0.4868	0.9998	0.9316	0.9993	0.9993	0.9999	0.983	0.9999	0.9994	0.8914	0.9975	0.9999	0.6001	0.9985
FBgn0010473	0.9417	0.9944	0.9996	0.9999	0.9415	0.793	0.9997	0.9999	0.9999	0.9191	0.9998	0.9911	0.9998	0	0.9871	0.9375	0.5123	0.9483	0.9682	0.9966	0.641	0.9054	0.7956	0.9315	0.9375	0.9333	0.4586	0.9998	0.9354	0.9993	0.9993	0.9999	0.9854	0.9999	0.9994	0.976	0.9975	0.9999	0.9586	0.9985
FBgn0010482	0.9417	0.5776	0.9996	0.9999	0.9217	0.8327	0.9997	0.9999	0.9999	0.177	0.9998	0.9817	0.9998	0.0839	0.9394	0.35	0.1772	0.9483	0.8772	0.9996	0.2492	0.698	0.5507	0.9317	0.6521	0.9899	0.1389	0.9998	0.9441	0.9993	0.9993	0.9999	0.9592	0.9999	0.9994	0.9259	0.9975	0.9999	0.855	0.9985
FBgn0010488	0.9417	0.9954	0.9996	0.9999	0.9007	0.997	0.9997	0.9999	0.9999	0.2696	0.9998	0.9824	0.9998	0.3759	0.9081	0.1948	0.2119	0.9483	0.7859	0.9991	0.2112	0.6503	0.496	0.944	0.8601	0.9419	0.1162	0.9998	0.9302	0.9993	0.9993	0.9999	0.9081	0.9999	0.9994	0.6355	0.9975	0.9999	0.9898	0.9985
FBgn0010497	0.9574	0.7046	0.9996	0.9999	0.9415	0.894	0.9997	0.9999	0.9999	0.7026	0.9998	0.9939	0.9998	0.74	0.874	0.2494	0.3335	0.955	0.7928	0.9996	0.6453	0.6843	0.4463	0.5961	0.6683	0.9772	0.8664	0.9998	0.9302	0.9999	0.9993	0.9999	0.9662	0.9999	0.9994	0.741	0.9975	0.9999	0.6514	0.9985
FBgn0010501	0.9863	0.9741	0.9996	0.9999	0.951	0.9977	0.9997	0.9999	0.9999	0.0704	0.9998	0.9824	0.9998	0.8552	0.8898	0.0012	0.1129	0.8791	0.9209	0.9966	0.6167	0.879	0.7637	0.9634	0.9844	0.9165	0.0822	0.9998	0.9611	0.9993	0.9993	0.9999	0.8848	0.9999	0.9994	0.3993	0.9975	0.9999	0.7715	0.9985
FBgn0010504	0.9417	0.9973	0.9996	0.9999	0.9457	0.9991	0.9997	0.9999	0.9999	0.6434	0.9998	0.9824	0.9998	0.2608	0.9405	0.9295	0.6231	0.9483	0.9429	0.9966	0.641	0.6087	0.501	0.8224	0.7096	0.9988	0.8677	0.9998	0.9626	0.9993	0.9993	0.9999	0.9113	0.9999	0.9994	0.001	0.9975	0.9999	0.8748	0.9985
FBgn0010516	0.9417	0.9984	0.9996	0.9999	0.9415	0.9664	0.9997	0.9999	0.9999	0.6767	0.9998	0.9957	0.9998	9e-04	0.8898	0.4032	0.3617	0.9494	0.8689	0.9966	0.6263	0.9341	0.7107	0.7477	0.9436	0.9988	0.0665	0.9998	0.9302	0.9993	0.9993	0.9999	0.9794	0.9999	0.9994	0.1779	0.9975	0.9999	0.9687	0.9985
FBgn0010520	0.9417	0.995	0.9996	0.9999	0.9457	0.921	0.9997	0.9999	0.9579	0.5572	0.9998	0.9824	0.9998	0.1771	0.8898	0.4737	0.8557	0.9512	0.9321	0.9997	0.7023	0.9985	0.8698	0.7478	0.8095	0.9489	0.0622	0.9998	0.97	0.9993	0.9993	0.9999	0.9416	0.9999	0.9994	0.9047	0.9975	0.9999	0.9828	0.9985
FBgn0010531	0.9778	0.7572	0.9996	0.9999	0.9742	0.9901	0.9997	0.9999	0.9999	0.1723	0.9998	0.9939	0.9998	0.5758	0.9956	0.5788	0.3356	0.9778	0.9276	0.9992	0.3195	0.1791	0.5602	0.7721	0.8099	0.7641	0.4508	0.9998	0.9887	0.9993	0.9993	0.9999	0.8557	0.9999	0.9994	0.6605	0.9975	0.9999	0.9615	0.9985
FBgn0010548	0.9574	0.4579	0.9996	0.9999	0.9765	0.9632	0.9997	0.9999	0.9999	0.7902	0.9998	0.9919	0.9998	0.4996	0.9081	0.0387	0.8656	0.9483	0.8786	0.9966	0.8538	0.8285	0.8638	0.6868	0.9363	0.9965	0.2467	0.9998	0.9346	0.9993	0.9993	0.9999	0.8664	0.9999	0.9994	0.5831	0.9975	0.9999	0.6203	0.9985
FBgn0010549	0.9553	0.7293	0.9996	0.9999	0.9521	0.9955	0.9997	0.9999	0.9999	0.7086	0.9998	0.9846	0.9998	0.0459	0.9555	0.5919	0.1525	0.9494	0.8053	0.9966	0.9902	0.9731	0.7547	0.8762	0.8193	0.9846	0.7434	0.9998	0.9579	0.9993	0.9993	0.9999	0.9755	0.9999	0.9994	0.9173	0.9975	0.9999	0.9442	0.9985
FBgn0010551	0.9417	0.8881	0.9996	0.9999	0.9721	0.7422	0.9997	0.9999	0.9999	0.889	0.9998	0.9824	0.9998	5e-04	0.9537	0.5531	0.8056	0.9483	0.9515	0.9966	0.7887	0.7581	0.9971	0.9755	0.8077	0.9165	0.8182	0.9998	0.9655	0.9993	0.9993	0.9999	0.9759	0.9999	0.9994	0.81	0.9975	0.9999	0.6883	0.9985
FBgn0010575	0.9842	0.9973	0.9996	0.9999	0.951	0.9899	0.9997	0.9999	0.9999	0.9155	0.9998	0.9817	0.9998	4e-04	0.9263	0.7449	0.6928	0.9779	0.9727	0.9966	0.8655	0.7322	0.5834	0.7082	0.8679	0.9574	0.5931	0.9998	0.9887	0.9993	0.9993	0.9999	0.9983	0.9999	0.9994	0.9414	0.9975	0.9999	0.6474	0.9985
FBgn0010583	0.9659	0.9977	0.9996	0.9999	0.9927	0.9817	0.9997	0.9999	0.9999	0.9303	0.9998	0.9817	0.9998	0.0073	0.9081	0.9009	0.6516	0.9483	0.8978	0.9979	0.6739	0.9878	0.8536	0.996	0.8194	0.9624	0.5986	0.0069	0.9844	0.9993	0.9993	0.9999	0.9865	0.0057	0.9994	0.6425	0.9975	0.9999	0.96	0.9998
FBgn0010590	0.9677	0.995	0.9996	0.9999	0.9457	0.9266	0.9997	0.9999	0.9999	0.0031	0.9998	0.9824	0.9998	0.1149	0.9055	0.121	0.813	0.9779	0.9889	0.9966	0.9795	0.5678	0.7737	0.9236	0.6965	0.7016	0.6439	0.9998	0.9809	0.9993	0.9993	0.9999	0.9825	0.9999	0.9994	0.9139	0.9975	0.9999	0.9867	0.9985
FBgn0010591	0.9614	0.9944	0.9996	0.9999	0.985	0.9292	0.9997	0.9999	0.9999	0.8455	0.9998	0.9824	0.9998	0.0152	0.9173	0.8463	0.6698	0.9975	0.9774	0.9979	0.775	0.8318	0.982	0.9984	0.489	0.9321	0.8398	0.9998	0.9302	0.9993	0.9993	0.9999	0.9811	0.9999	0.9994	0.1331	0.9975	0.9999	0.9505	0.9985
FBgn0010602	0.9909	0.8504	0.9996	0.9999	0.9415	0.8919	0.9997	0.9999	0.9999	0.2683	0.9998	0.9824	0.9998	0.6441	0.9298	0.9657	0.5498	0.9483	0.8373	0.9966	0.1392	0.6127	0.6686	0.9941	0.7784	0.9165	0.9807	0.9998	0.9576	0.9993	0.9993	0.9999	0.9274	0.9999	0.9994	0.6594	0.9975	0.9999	0.7321	0.9985
FBgn0010607	0.9997	0.9916	0.9996	0.9999	0.8736	0.8706	0.9997	0.9999	0.9999	0.3845	0.9998	0.9824	0.9998	0.3452	0.8898	0.4939	0.7889	0.9785	0.8715	0.9996	0.1776	0.6919	0.9459	0.9059	0.9717	0.976	0.7662	0.9998	0.9611	0.9993	0.9993	0.9999	0.9002	0.9999	0.9994	0.0922	0.9975	0.9999	0.9258	0.9985
FBgn0010611	0.9937	0.8966	0.9996	0.9999	0.9217	0.628	0.9997	0.9999	0.9999	0.1072	0.9998	0.9939	0.9998	0.0199	0.9173	0.704	0.5477	0.9926	0.8689	0.9966	0.4491	0.523	0.6487	0.9899	0.8522	0.9165	0.511	0.9998	0.9302	0.9993	0.9993	0.9999	0.9865	0.9999	0.9994	0.8144	0.9975	0.9999	0.9867	0.9991
FBgn0010612	0.9487	0.9938	0.9996	0.9999	0.9337	0.9752	0.9997	0.9999	0.9999	0.2021	0.9998	0.9919	0.9998	0.0051	0.8898	0.3846	0.3372	0.9483	0.7147	0.9991	0.4093	0.8022	0.5628	0.8949	0.971	0.9924	0.1377	0.9998	0.9302	0.9993	0.9993	0.9999	0.8394	0.9999	0.9994	0.3537	0.9975	0.9999	0.8676	0.9985
FBgn0010620	0.9417	0.9944	0.9996	0.9999	0.9415	0.9899	0.9997	0.9999	0.9999	0.4455	0.9998	0.9975	0.9998	0.8241	0.9147	0.0849	0.6719	0.9614	0.9963	0.9966	0.3189	0.829	0.6489	0.5961	0.9797	0.9598	0.7423	0.9998	0.9784	0.9993	0.9993	0.9999	0.8911	0.9999	0.9994	0.825	0.9975	0.9999	0.9722	0.9985
FBgn0010621	0.9698	0.9636	0.9996	0.9999	0.9865	0.9305	0.9997	0.9999	0.7108	0.9418	0.9998	0.9817	0.9998	0.127	0.8898	0.6394	0.7757	0.9483	0.7923	0.9966	0.7817	0.7545	0.8262	0.988	0.7964	0.8419	0.7845	0.9998	0.9302	0.9993	0.9993	0.9999	0.9987	0.9999	0.9994	0.0581	0.9975	0.9999	0.9226	0.9985
FBgn0010622	0.9457	0.9973	0.9996	0.9999	0.9457	0.8906	0.9997	0.9999	0.9999	0.3711	0.9998	0.9911	0.9998	0.091	0.9055	0.6668	0.3192	0.9935	0.9156	0.9966	0.4823	0.9224	0.8467	0.9783	0.9594	0.9988	0.1244	0.9998	0.9957	0.9993	0.9993	0.9999	0.3943	0.9999	0.9994	0.6754	0.9975	0.9999	0.9824	0.9985
FBgn0010638	0.9417	0.8835	0.9996	0.9999	0.9457	0.881	0.9997	0.9999	0.9999	0.1956	0.9998	0.9824	0.9998	0.001	0.9314	0.9156	0.3791	0.9632	0.978	0.9996	0.7484	0.9128	0.5277	0.9343	0.6311	0.9896	0.1725	0.9998	0.9302	0.9993	0.9993	0.9999	0.9875	0.9999	0.9994	0.566	0.9975	0.9999	0.8913	0.9985
FBgn0010651	0.9672	0.9973	0.9996	0.9999	0.951	0.8781	0.9997	0.9999	0.9999	0.9332	0.9998	0.9911	0.9998	0.0857	0.9396	0.9717	0.639	0.9483	0.9512	0.9966	0.7186	0.92	0.6365	0.9273	0.7286	0.8684	0.7021	0.9998	0.9611	0.9993	0.9993	0.9999	0.9953	0.9999	0.9994	0.2088	0.9975	0.9999	0.9846	0.9985
FBgn0010660	0.9724	0.9944	0.9996	0.9999	0.9874	0.9703	0.9997	0.9999	0.9999	0.3964	0.9998	0.9817	0.9998	0.1975	0.959	0.0598	0.5566	0.9494	0.9286	0.9979	0.6472	0.9498	0.9668	0.9061	0.7877	0.9574	0.2482	0.9998	0.5045	0.9993	0.9993	0.9999	0.8929	0.9999	0.9994	0.9431	0.9975	0.9999	0.9404	0.9985
FBgn0010704	0.9417	0.9245	0.9996	0.9999	0.951	0.9632	0.9997	0.9999	0.9999	0.2228	0.9998	0.9817	0.9998	0.2041	0.9147	0.2439	0.1838	0.9483	0.6742	0.9986	0.2692	0.6087	0.3947	0.9059	0.8408	0.9971	0.1594	0.9998	0.9302	0.9993	0.9993	0.9999	0.9083	0.9999	0.9994	0.5592	0.9975	0.9999	0.9258	0.9985
FBgn0010741	0.9553	0.9944	0.9996	0.9999	0.9865	0.9882	0.9997	0.9999	0.9999	0.2274	0.9998	0.9817	0.9998	0.2899	0.9739	0.3788	0.7228	0.9674	0.2491	0.9991	0.273	0.6839	0.468	0.9733	0.6501	0.9055	0.652	0.9998	0.9316	0.9993	0.9993	0.9999	0.9528	0.9999	0.9995	0.2847	0.9975	0.9999	0.7979	0.9985
FBgn0010747	0.9611	0.9984	0.9996	0.9999	0.9558	0.9303	0.9997	0.9999	0.9999	0.229	0.9998	0.9824	0.9998	0.8149	0.9055	0.2339	0.4054	0.9632	0.731	0.9966	0.3189	0.5297	0.393	0.6515	0.8531	0.8684	0.0891	0.9998	0.9454	0.9993	0.9993	0.9999	0.9962	0.9999	0.9994	0.8776	0.9975	0.9999	0.6343	0.9985
FBgn0010750	0.9574	0.9984	0.9996	0.9999	0.951	0.9735	0.9997	0.9999	0.9999	0.595	0.9998	0.9817	0.9998	0.8067	0.8898	0.7897	0.2198	0.9635	0.9011	0.9966	0.4985	0.3356	0.7366	0.9186	0.9238	0.9833	0.1808	0.9998	0.9982	0.9993	1	0.9999	0.9868	0.9999	0.9994	0.8167	0.9975	0.9999	0.8911	0.9985
FBgn0010762	0.9909	0.7293	0.9996	0.9999	0.9964	0.9303	0.9997	0.9999	0.9999	0.3864	0.9998	0.9817	0.9998	0.0158	0.993	0.9998	0.4589	0.9494	0.8341	0.9991	0.3184	0.9174	0.9098	0.9672	0.9505	0.9965	0.5984	0.9998	0.9881	0.9993	0.9993	0.9999	0.9931	0.9999	0.9994	0.8598	0.9975	0.9999	0.8685	0.9985
FBgn0010768	0.9768	0.9944	0.9996	0.9999	0.4766	0.9488	0.9997	0.9999	0.9999	0.9625	0.9998	0.9824	0.9998	0.9197	0.9948	0.0448	0.5189	0.9826	0.7147	0.9966	0.3792	0.9801	0.9222	0.8922	0.8472	0.9958	0.8964	0.9998	0.943	0.9993	0.9993	0.9999	0.9865	0.9999	0.9994	0.5759	0.9975	0.9999	0.8812	0.9985
FBgn0010770	0.9417	0.9984	0.9996	0.9999	0.8932	0.9488	0.9997	0.9999	0.9999	0.1789	0.9998	0.9824	0.9998	0.7655	0.8976	0.6917	0.1516	0.9483	0.8892	0.9979	0.7933	0.1515	0.5071	0.9746	0.832	0.9924	0.3664	0.9998	0.9302	0.9993	0.9993	0.9999	0.932	0.9999	0.9994	0.612	0.9975	0.9999	0.8231	0.9985
FBgn0010772	0.9417	0.9944	0.9996	0.9999	0.9415	0.4085	0.9997	0.9999	0.9999	0.9262	0.9998	0.9824	0.9998	0	0.9119	0.6929	0.4132	0.9494	0.9759	0.9966	0.7124	0.8064	0.9685	0.7991	0.9672	0.9888	0.4706	0.9998	0.9302	0.9993	0.9993	0.9999	0.6835	0.9999	0.9994	0.5786	0.9975	0.9999	0.6638	0.9985
FBgn0010774	0.9417	0.6893	0.9996	0.9999	0.9217	0.9901	0.9997	0.9999	0.9999	0.4807	0.9998	0.9939	0.9998	0.8513	0.9314	0.3756	0.26	0.9632	0.9548	0.9986	0.5023	0.8109	0.5516	0.8343	0.9436	0.9526	0.0817	0.9998	0.9567	0.9993	0.9993	0.9999	0.8463	0.9999	0.9994	0.058	0.9994	0.9999	0.859	0.9985
FBgn0010786	0.9574	0.9973	0.2233	0.9999	0.9865	0.7964	0.9997	0.9999	0.9999	0.4784	0.9998	0.9931	0.9998	0.6252	0.9191	0.1198	0.6949	0.991	0.6758	0.9966	0.5836	0.9452	0.9277	0.7743	0.8253	0.9965	0.4352	0.9998	0.9302	0.9993	0.9993	0.9999	0.9998	0.9999	0.9994	0.418	0.9975	0.9999	0.7321	0.9985
FBgn0010803	0.8899	0.9984	0.9996	0.9999	0.951	0.7971	0.9997	0.9999	0.9999	0.7489	0.9998	0.9919	0.9998	0.3252	0.9302	0.6966	0.6819	0.9483	0.7995	0.9966	0.9973	0.8756	0.948	0.6242	0.9637	0.9	0.2262	0.9998	0.9302	0.9993	0.9993	0.9999	0.969	0.9999	0.9994	0.5332	0.9975	0.9999	0.9886	0.9985
FBgn0010808	0.9987	0.9944	0.9996	0.9999	0.9865	0.9436	0.9997	0.9999	0.9999	0.5899	0.9998	0.9817	0.9998	0	0.9894	0.767	0.7243	0.9991	0.9456	0.9979	0.4224	0.5925	0.7701	0.8598	0.5944	0.8684	0.6337	0.9998	0.9655	0.9993	0.9993	0.9999	0.9324	0.9999	0.9994	0.2479	0.9975	0.9999	0.9752	0.9985
FBgn0010812	0.989	0.9662	0.9996	0.9999	0.9454	0.9632	0.9997	0.9999	0.9999	0.9383	0.9998	0.9817	0.9998	0.6266	0.9745	0.668	0.7522	0.9494	0.9822	0.9966	0.5611	0.7156	0.9234	0.9186	0.871	0.8684	0.4537	0.9998	0.9672	0.9993	0.9993	0.9999	0.9001	0.9999	0.9994	0.0997	0.9975	0.9999	0.8035	0.9985
FBgn0010825	0.9417	0.9726	0.9996	0.9999	0.9755	0.8947	0.9997	0.9999	0.9999	0.9435	0.9998	0.9817	0.9998	1e-04	0.9846	0.6722	0.3929	0.9483	0.9793	0.9966	0.9733	0.979	0.984	0.7177	0.9794	0.9768	0.1025	0.9998	0.9302	0.9993	0.9993	0.9999	0.8807	0.9999	0.9994	0.9817	0.9975	0.9999	0.1944	0.9985
FBgn0010830	0.9939	0.9473	0.9996	0.9999	0.9415	0.9756	0.9997	0.9999	0.9999	0.8898	0.9998	0.9817	0.9998	0.5476	0.9055	0.6665	0.5769	0.9483	0.9778	0.9966	0.1643	0.7923	0.898	0.9899	0.5722	0.9321	0.6046	0.9998	0.9302	0.9993	0.9993	0.9999	0.6009	0.9999	0.9994	0.6478	0.9975	0.9999	0.8532	0.9985
FBgn0010877	0.9672	0.9944	0.9996	0.9999	0.9642	0.9535	0.9997	0.9999	0.9999	0.6105	0.9998	0.9939	0.9998	0.5614	0.8898	0.1619	0.2055	0.9483	0.9502	0.9966	0.3748	0.6188	0.6457	0.9653	0.7453	0.9988	0.1293	0.9998	0.9567	0.9993	0.9993	0.9999	0.8474	0.9999	0.9994	0.754	0.9975	0.9999	0.9724	0.9985
FBgn0010894	0.976	0.9998	0.9996	0.9999	0.9642	0.8368	0.9997	0.9999	0.9999	0.6097	0.9998	0.9817	0.9998	0.623	0.5983	0.8168	0.2229	0.9499	0.8222	0.9966	0.7888	0.9793	0.8234	0.9152	0.8011	0.9988	0.3786	0.9998	0.9316	0.9993	0.9993	0.9999	0.8511	0.9999	0.9994	0.7397	0.9975	0.9999	0.9076	0.9985
FBgn0010905	0.9574	0.9329	0.9996	0.9999	0.951	0.9383	0.9997	0.9999	0.9999	0.8687	0.9998	0.992	0.9998	0	0.9759	0.9918	0.5359	0.9206	0.823	0.9966	0.6903	0.8506	0.6457	0.961	0.9186	0.9988	0.9297	0.9998	0.9377	0.9993	0.9993	0.9999	0.9346	0.9999	0.9994	0.9111	0.9975	0.9999	0.7212	0.9985
FBgn0010909	0.9417	0.9973	0.9996	0.9999	0.9457	0.896	0.9997	0.9999	0.9999	0.798	0.9998	0.9817	0.9998	0.7508	0.8898	0.7577	0.114	0.9483	0.9767	0.9966	0.8947	0.813	0.9719	0.7019	0.9534	0.9165	0.1452	0.9998	0.9375	0.9993	0.9993	0.9999	0.9646	0.9999	0.9994	0.4487	0.9975	0.9999	0.9867	0.9985
FBgn0010926	0.9417	0.9741	0.9996	0.9999	0.9558	0.8274	0.9997	0.9999	0.9999	0.1676	0.9998	0.9817	0.9998	0.6443	0.9759	0.7981	0.9771	0.9852	0.9049	0.9991	0.4449	0.4049	0.6889	0.9843	0.9798	0.9768	0.5804	0.9998	0.9346	0.9993	0.9993	0.9999	0.7909	0.9999	0.9994	0.7347	0.9975	0.9999	0.9107	0.9985
FBgn0011016	0.9417	0.9973	0.9996	0.9999	0.9868	0.978	0.9997	0.9999	0.9999	0.5713	0.9998	0.9824	0.9998	0.1697	0.9882	0.7344	0.9382	0.9746	0.731	0.9966	0.5683	0.7045	0.612	0.7225	0.5829	0.9472	0.69	0.9998	0.9314	0.9993	0.9993	0.9999	0.1858	0.9999	0.9994	0.653	0.9975	0.9999	0.9195	0.9985
FBgn0011020	0.9417	0.9968	0.9996	0.9999	0.9422	0.9289	0.9997	0.9999	0.9999	0.3502	0.9998	0.9824	0.9998	0.5951	0.9911	0.7535	0.6401	0.9947	0.9878	0.9966	0.6475	0.9394	0.9968	0.731	0.9786	0.8985	0.8914	0.9998	0.9302	0.9993	0.9993	0.9999	0.9687	0.9999	0.9994	0.694	0.9975	0.9999	0.9752	0.9985
FBgn0011202	0.9904	0.8885	0.9996	0.9999	0.951	0.945	0.9997	0.9999	0.9999	0.7878	0.9998	0.9824	0.9998	0.8296	0.8898	0.7687	0.9128	0.9895	0.9546	0.9979	0.2921	0.9513	0.8386	0.7458	0.884	0.9574	0.8704	0.9998	0.9354	0.9993	0.001	0.9999	0.9865	0.9999	0.9994	0.7214	0.9975	0.0014	0.7727	0.9985
FBgn0011204	0.9985	0.9865	0.9996	0.9999	0.9851	0.9237	0.9997	0.9999	0.9999	0.5259	0.9998	0.9817	0.9998	0.0066	0.874	0.7674	0.9759	0.9545	0.9372	0.9966	0.9535	0.8505	0.9412	0.9107	0.594	0.9958	0.2032	0.9998	0.9619	0.9993	0.9993	0.9999	0.9083	0.9999	0.9994	0.327	0.9975	0.9999	0.9007	0.9985
FBgn0011205	0.9939	0.9677	0.9996	0.9999	0.9814	0.913	0.9997	0.9999	0.9999	0.4886	0.9998	0.9919	0.9998	0.3317	0.9314	0.1065	0.9365	0.9483	0.9682	0.9966	0.7887	0.7303	0.9627	0.9941	0.6823	0.9379	0.4104	0.9998	0.9567	0.9993	0.9993	0.9999	0.9646	0.9999	0.9994	0.159	0.9975	0.9999	0.5099	0.9985
FBgn0011206	0.9487	0.9571	0.9996	0.9999	0.9422	0.9675	0.9997	0.9999	0.9999	0.264	0.9998	0.9957	0.9998	0.0087	0.9057	0.1253	0.3379	0.9483	0.7276	0.9996	0.5459	0.866	0.5602	0.7457	0.9628	0.9899	0.1121	0.9998	0.9302	0.9993	0.9993	0.9999	0.806	0.9999	0.9994	0.0311	0.9975	0.9999	0.9727	0.9985
FBgn0011207	0.9553	0.9944	0.9996	0.9999	0.9558	0.881	0.9997	0.9999	0.1286	0.1346	0.9998	0.9911	0.9998	0.3122	0.8898	0.5728	0.5468	0.9494	0.7147	0.9966	0.3386	0.9263	0.7878	0.991	0.9821	0.9984	0.2056	0.9998	0.9302	0.9993	0.9993	0.9999	0.8551	0.9999	0.9994	0.9041	0.9975	0.9999	0.8605	0.9985
FBgn0011211	0.9417	0.892	0.9996	0.9999	0.9562	0.7317	0.9997	0.9999	0.9999	0.6033	0.9998	0.9912	0.9998	0.0036	0.8898	0.9523	0.7001	0.9483	0.792	0.9991	0.7298	0.8439	0.8782	0.7062	0.8042	0.9988	0.2323	0.9998	0.9302	0.9993	0.9993	0.9999	0.1247	0.9999	0.9994	0.4527	0.9975	0.9999	0.9203	0.9985
FBgn0011217	0.9417	0.802	0.9996	0.9999	0.951	0.7668	0.9997	0.9999	0.9999	0.8756	0.9998	0.9817	0.9998	0.5987	0.9081	0.144	0.6389	0.9545	0.4102	0.9966	0.9479	0.9908	0.8565	0.9831	0.9797	0.9189	0.6398	0.9998	0.9302	0.9993	1	0.9999	0.6595	0.9999	0.9994	0.1442	0.9983	0.9999	0.8532	0.9985
FBgn0011224	0.989	0.9916	0.9996	0.9999	0.9969	0.9953	0.9997	0.9999	0.9999	0.2402	0.9998	0.9817	0.9998	0.0124	0.9649	0.8222	0.8898	0.9927	0.9324	0.9966	0.5766	0.3993	0.4847	0.8012	0.8261	0.7728	0.6305	0.9998	0.9547	0.9993	0.9993	0.9999	0.9644	0.9999	0.9994	0.9203	0.9975	0.9999	0.5319	0.9985
FBgn0011225	0.9417	0.8083	0.9996	0.9999	0.9703	0.85	0.9997	0.9999	0.9999	0.5301	0.9998	0.9817	0.9998	0.4666	0.9743	0.8256	0.3573	0.9483	0.8161	0.9966	0.2356	0.6628	0.608	0.9779	0.6734	0.9899	0.4568	0.9998	0.9302	0.9993	0.9993	0.9999	0.9153	0.9999	0.9994	0.0451	0.9975	0.9999	0.9209	0.9985
FBgn0011227	0.9978	0.9984	0.9996	0.9999	0.961	0.7857	0.9997	0.9999	0.9999	0.9394	0.9998	0.9817	0.9998	0.0554	0.9055	0.478	0.4812	0.9632	0.9686	0.9966	0.9263	0.9675	0.9943	0.7715	0.9514	0.9607	0.7487	0.9998	0.9354	0.9993	0.9993	0.9999	0.8966	0.9999	0.9994	0.8128	0.9975	0.9999	0.9947	0.9985
FBgn0011230	0.9733	0.9944	0.9996	0.9999	0.951	0.9632	0.9997	0.9999	0.9999	0.8454	0.9998	0.8772	0.9998	0.6064	0.9314	0.3318	0.9152	0.991	0.9716	0.9966	0.9401	0.523	0.7883	0.9707	0.9586	0.9958	0.2297	0.9998	0.9302	0.9993	0.9993	0.9999	0.9274	0.9999	0.9994	0.705	0.9975	0.9999	0.0813	0.9985
FBgn0011232	0.9417	0.7877	0.9996	0.9999	0.951	0.9928	0.9997	0.9999	0.9999	0.493	0.9998	0.991	0.9998	0.5043	0.8898	0.6165	0.9518	0.967	0.8231	0.9966	0.7887	0.92	0.6768	0.9083	0.8527	0.9899	0.3785	0.9998	0.9354	0.9993	0.9993	0.9999	0.9663	0.9999	0.9994	0.1895	0.9975	0.9999	0.7918	0.9985
FBgn0011236	0.9506	0.9984	0.9996	0.9999	0.9808	0.9424	0.9997	0.9999	0.9999	0.4817	0.9998	0.9939	0.9998	0.2598	0.8898	0.1725	0.1129	0.9483	0.7511	0.9996	0.8614	0.822	0.682	0.7174	0.9194	0.8684	0.2582	0.9998	0.9854	0.9993	0.9993	0.9999	0.7582	0.9999	0.9994	0.3758	0.9975	0.9999	0.6803	0.9985
FBgn0011239	0.9574	0.8384	0.9996	0.9999	0.9874	0.9953	0.9997	0.9999	0.9999	0.8711	0.9998	0.9817	0.9998	0.4568	0.9314	0.9574	0.6216	0.9547	0.9724	0.9966	0.8234	0.9697	0.6389	0.246	0.8315	0.9924	0.8824	0.9998	0.943	0.9993	0.9993	0.9999	0.9808	0.9999	0.9994	0.0466	0.9975	0.9999	0.9915	0.9985
FBgn0011241	0.9261	0.7434	0.9996	0.9999	0.9868	0.9656	0.9997	0.9999	0.9999	0.1364	0.9998	0.9939	0.9998	0.9151	0.9614	0.9101	0.8462	0.9766	0.7147	0.9966	0.6824	0.9764	0.8932	0.9644	0.9514	0.9717	0.3155	0.9998	0.9302	0.9993	0.9993	0.9999	0.9983	0.9999	0.9994	0.9266	0.9975	0.9999	0.4968	0.9985
FBgn0011244	0.9932	0.9984	0.9996	0.9999	0.951	0.9894	0.9997	0.9999	0.9999	0.32	0.9998	0.9957	0.9998	0.9379	0.9081	0.0603	0.6074	0.9807	0.7504	0.9966	0.5595	0.8531	0.5465	0.6515	0.9944	0.9332	0.1695	0.185	0.9898	0.9993	0.9993	0.9999	0.9644	0.9999	0.9994	0.0023	0.9975	0.9999	0.8676	0.9985
FBgn0011259	0.9618	0.9973	0.9996	0.9999	0.9642	0.9632	0.9997	0.9999	0.9999	0.6605	0.9998	0.9817	0.9998	0	0.9911	0.6339	0.7391	0.9975	0.8759	0.9966	0.974	0.8645	0.9389	0.8447	0.9016	0.8684	0.5776	0.9998	0.9567	0.9993	0.9993	0.9999	0.9793	0.9999	0.9994	0.8137	0.9975	0.9999	0.675	0.9985
FBgn0011260	0.9818	0.4368	0.9996	0.9999	0.9422	0.9499	0.9997	0.9999	0.9999	0.7177	0.9998	0.9817	0.9998	4e-04	0.9314	0.5812	0.9179	0.9483	0.9961	0.9966	0.8857	0.866	0.8221	0.6934	0.98	0.9732	0.5575	0.9998	0.9655	0.9993	0.9993	0.9999	0.9691	0.9999	0.9994	0.492	0.9975	0.9999	0.9687	0.9985
FBgn0011270	0.9961	0.9931	0.9996	0.9999	0.983	0.9842	0.9997	0.9999	0.9999	0.5335	0.9998	0.9824	0.9998	0.0117	0.9816	0.9341	0.7614	0.9483	0.9793	0.9992	0.7202	0.8381	0.6725	0.7452	0.9804	0.9781	0.6371	0.9998	0.9302	0.9993	0.9993	0.9999	0.8836	0.9999	0.9994	0.0012	0.9975	0.9999	0.3249	0.9985
FBgn0011272	0.9553	0.9944	0.9996	0.9999	0.951	0.8069	0.9997	0.9999	0.9999	0.1289	0.9998	0.9824	0.9998	0.0093	0.9739	0.0489	0.2216	0.9766	0.9681	0.9991	0.3189	0.8279	0.4988	0.6515	0.9918	0.9965	0.1334	0.9998	0.9379	0.9993	0.9993	0.9999	0.9865	0.9999	0.9994	0.2897	0.9975	0.9999	0.9598	0.9985
FBgn0011274	0.9553	0.7408	4e-04	0.9999	0.9558	0.7886	0.9997	0.9999	0.9999	0.9892	0.9998	0.9939	0.9998	0.8235	0.992	0.1724	0.5883	0.9632	0.974	0.9966	0.7904	0.9706	0.7583	0.6698	0.9619	0.9165	0.9214	0.9998	0.9686	0.9993	0.9993	0.9999	0.9416	0.9999	0.9994	0.459	0.9975	0.9999	0.8988	0.9985
FBgn0011276	0.9596	0.995	0.9996	0.9999	0.9415	0.4617	0.9997	0.9999	0.9999	0.951	0.9998	0.9824	0.9998	0.6157	0.9849	0.9537	0.8823	0.9785	0.9108	0.9986	0.9745	0.3011	0.5761	0.9945	0.5457	0.9971	0.3157	0.9998	0.98	0.9993	0.9993	0.9999	0.9931	0.9999	0.9994	0.8668	0.9975	0.9999	0.9867	0.9985
FBgn0011277	0.9417	0.8575	0.9996	0.9999	0.8804	0.9712	0.9997	0.9999	0.9999	0.852	0.9998	0.9824	0.9998	0.4229	0.9229	0.0233	0.6518	0.9494	0.8931	0.9966	0.7239	0.7156	0.7959	0.8224	0.9755	0.9988	0.8266	0.9998	0.9375	0.9993	0.9993	0.9999	0.9931	0.9999	0.9994	0.4369	0.9975	0.9999	0.5223	0.9985
FBgn0011278	0.9574	0.9998	0.9996	0.9999	0.951	0.966	0.9997	0.9999	0.9999	0.8315	0.9998	0.9939	0.9998	0.562	0.9119	0.531	0.9768	0.9483	0.8053	0.9966	0.6235	0.926	0.9579	0.8509	0.9063	0.9333	0.8659	0.9998	0.9975	0.9993	0.9993	0.9999	0.7023	0.9999	0.9994	0.5654	0.9975	0.9999	0.8241	0.9985
FBgn0011279	0.9764	0.9516	0.9996	0.9999	0.9422	0.9273	0.9997	0.9999	0.9999	0.962	0.9998	0.9939	0.9998	0.2479	0.9425	0.7851	0.317	0.9545	0.9372	0.9996	0.6745	0.9174	0.943	0.988	0.9375	0.983	0.0937	0.9998	0.9302	0.9993	0.9993	0.9999	0.9868	0.9999	0.9994	0.851	0.9975	0.9999	0.9341	0.9985
FBgn0011280	0.9849	0.9944	0.9996	0.9999	0.9558	0.9758	0.9997	0.9999	0.9999	0.7113	0.9998	0.9817	0.9998	0.5856	0.723	0.2041	0.6959	0.9648	0.8435	0.9966	0.7298	0.771	0.9132	0.6245	0.9654	0.9846	0.4693	0.9998	0.9302	0.9993	0.9993	0.9999	0.7256	0.9999	0.9994	0.4509	0.9975	0.9999	0.5757	0.9985
FBgn0011281	0.9932	0.6165	0.9996	0.9999	0.9921	0.9648	0.9997	0.9999	0.9999	0.905	0.9998	0.9939	0.9998	0.0099	0.9139	0.9722	0.8629	0.9788	0.9821	0.9966	0.9517	0.9609	0.8823	0.7619	0.9383	0.9958	0.6771	0.9998	0.9302	0.9993	0.9993	0.9999	0.9426	0.9999	0.9994	0.8057	0.9975	0.9999	0.8511	0.9985
FBgn0011282	0.9487	0.5984	0.9996	0.9999	0.9558	0.9735	0.9997	0.9999	0.9999	0.4749	0.9998	0.9824	0.9998	0.0361	0.8898	0.4659	0.9152	0.9779	0.9145	0.9966	0.7933	0.939	0.9765	0.9236	0.8548	0.9165	0.3947	0.9998	0.9748	0.9993	0.9993	0.9999	0.8557	0.9999	0.9994	0.6194	0.9975	0.9999	0.5481	0.9985
FBgn0011283	0.9417	0.989	0.9996	0.9999	0.8116	0.9664	0.9997	0.9999	0.9999	0.7838	0.9998	0.9824	0.9998	0.9498	0.8898	0.8402	0.7878	0.9664	0.8098	0.9966	0.9818	0.9841	0.4963	0.5961	0.9375	0.9965	0.4568	0.9998	0.9302	0.9993	0.9993	0.9999	0.9875	0.9999	0.9994	0.9938	0.9975	0.9999	0.8182	0.9985
FBgn0011284	0.9574	0.9967	0.9996	0.9999	0.9422	0.9489	0.9997	0.9999	0.9999	0.1616	0.9998	0.9824	0.9998	0.001	0.9055	0.2309	0.2825	0.9483	0.9154	0.9992	0.5097	0.6506	0.5267	0.6652	0.9383	0.9958	0.1422	0.9998	0.9579	0.9993	0.9993	0.9999	0.9644	0.9999	0.9994	0.1568	0.9975	0.9999	0.8544	0.9985
FBgn0011286	0.9421	0.9636	0.9996	0.9999	0.9246	0.5736	0.9997	0.9999	0.9999	0.235	0.9998	0.9912	0.9998	0.0039	0.9911	0.9195	0.3009	0.9483	0.9703	0.9966	0.4105	0.7007	0.5085	0.9387	0.6714	0.9989	0.4687	0.9998	0.9819	0.9993	0.9993	0.9999	0.8188	0.9999	0.9994	0.9246	0.9975	0.9999	0.5971	0.9985
FBgn0011288	0.9487	0.9576	0.9996	0.9999	0.9422	0.984	0.9997	0.9999	0.9999	0.7813	0.9998	0.9939	0.9998	0	0.9372	0.6033	0.8456	0.9702	0.9467	0.9966	0.6575	0.9979	0.9491	0.9264	0.9291	0.8856	0.9364	0.9998	0.943	0.9993	0.9993	0.9999	0.9083	0.9999	0.9994	0.7506	0.9975	0.9999	0.9306	0.9985
FBgn0011289	0.9597	0.9984	0.9996	0.9999	0.951	0.4829	0.9997	0.9999	0.9999	0.968	0.9998	0.9931	0.9998	0.0491	0.9224	0.601	0.5195	0.9807	0.9869	0.9966	0.6866	0.9318	0.9155	0.6652	0.9981	0.8486	0.0912	0.9998	0.9354	0.9993	0.9993	0.9999	0.9115	0.9999	0.9994	0.9228	0.9975	0.9999	0.5682	0.9985
FBgn0011290	0.9728	0.9741	0.9996	0.9999	0.8932	0.8092	0.9997	0.9999	0.9999	0.5301	0.9998	0.9817	0.9998	0.8941	0.8898	0.7649	0.2745	0.9611	0.7511	0.9966	0.209	0.912	0.3215	0.9755	0.7096	0.9988	0.7683	0.9998	0.9375	0.9993	0.9993	0.9999	0.9261	0.9999	0.9994	0.9406	0.9975	0.9999	0.6991	0.9985
FBgn0011291	0.9417	0.9973	0.9996	0.9999	0.9865	0.9103	0.9997	0.9999	0.5327	0.2792	0.9998	0.9919	0.9998	0.638	0.8898	0.8832	0.9942	0.9483	0.815	0.9966	0.6742	0.3993	0.5595	0.9909	0.9981	0.976	0.2888	0.9998	0.9698	0.9993	0.9993	0.9999	0.9817	0.9999	0.9994	0.4813	0.9975	0.9999	0.8247	0.9985
FBgn0011293	0.983	0.5446	0.9996	0.9999	0.9967	0.9901	0.9997	0.9999	0.9999	0.5557	0.9998	0.9824	0.9998	0.0393	0.917	0.6247	0.9026	0.9689	0.8837	0.9966	0.5625	0.798	0.659	0.9533	0.7286	0.9489	0.573	0.9998	0.9302	0.9993	0.9993	0.9999	0.9346	0.9999	0.9994	0.7413	0.9975	0.9999	0.6717	0.9985
FBgn0011294	0.9959	0.7298	0.9996	0.9999	0.9422	0.9803	0.9997	0.9999	0.9999	0.9427	0.9998	0.9939	0.9998	0.0975	0.8898	0.4282	0.9789	0.9494	0.8242	0.9991	0.7568	0.9696	0.8339	0.936	0.6792	0.9924	0.21	0.9998	0.9302	0.9993	0.9993	0.9999	0.9644	0.9999	0.9994	0.7485	0.9975	0.9999	0.8277	0.9985
FBgn0011296	0.9417	0.9944	0.9996	0.9999	0.9964	0.8725	0.9997	0.9999	0.9999	0.5862	0.9998	0.9817	0.9998	0.686	0.8898	0.1799	0.3213	0.9483	0.8142	0.9966	0.439	0.5883	0.707	0.694	0.9315	0.9055	0.1575	0.9998	0.9579	0.9993	0.9993	0.9999	0.9275	0.9999	0.9994	0.1104	0.9975	0.9999	0.4573	0.9985
FBgn0011297	0.9672	0.7177	0.9996	0.9999	0.9563	0.824	0.9997	0.9999	0.9999	0.7522	0.9998	0.9933	0.9998	0.0449	0.9841	0.7305	0.4457	0.9483	0.8965	0.9979	0.4867	0.6229	0.9555	0.8652	0.8472	0.9988	0.4773	0.9998	0.9302	0.9993	0.9993	0.9999	0.9997	0.9999	0.9994	0.1176	0.9975	0.9999	0.9752	0.9985
FBgn0011300	0.9417	0.9944	0.9996	0.9999	0.951	0.896	0.9997	0.9999	0.9999	0.5902	0.9998	0.9817	0.9998	0.0018	0.9062	0.3343	0.8745	0.9891	0.7504	0.9966	0.9862	0.828	0.6116	0.7643	0.8996	0.8684	0.792	0.9998	0.98	0.9993	0.9993	0.9999	0.676	0.9999	0.9994	0.3668	0.9975	0.9999	0.5217	0.9985
FBgn0011305	0.945	0.9944	0.9996	0.9999	0.9217	0.9532	0.9997	0.9999	0.9999	0.0212	0.9998	0.9939	0.9998	0.4212	0.9302	0.6344	0.4885	0.9635	0.99	0.9966	0.205	0.331	0.9099	0.7475	0.9574	0.9958	0.8148	0.9998	0.9567	0.9993	0.9993	0.9999	0.9815	0.9999	0.9994	0.6669	0.9975	0.9999	0.9073	0.9985
FBgn0011327	0.9837	0.9944	0.9996	0.9999	0.9964	0.7775	0.9997	0.9999	0.9999	0.376	0.9998	0.9817	0.9998	0.4099	0.9303	0.4659	0.6256	0.9979	0.8185	0.9966	0.979	0.9697	0.6725	0.6204	0.9879	0.9699	0.2936	0.9998	0.9576	0.9993	0.9993	0.9999	0.6725	0.9999	0.9994	0.047	0.9975	0.9999	0.7685	0.9985
FBgn0011335	0.9985	0.9968	0.9996	0.9999	0.951	0.5622	0.9997	0.9999	0.9999	0.9033	0.9998	0.9957	0.9998	0.6666	0.9351	0.5444	0.9344	0.9494	0.9768	0.9966	0.4632	0.926	0.7775	0.8555	0.8601	0.9649	0.6856	0.9998	0.9354	0.9993	0.9993	0.9999	0.8474	0.9999	0.9994	0.149	0.9975	0.9999	0.8231	0.9985
FBgn0011336	0.9672	0.9984	0.9996	0.9999	0.9422	0.9696	0.9997	1	0.9999	0.9709	0.9998	0.9911	0.9998	0.0213	0.8898	0.7046	0.5918	0.9494	0.8829	0.9966	0.7273	0.9455	0.9227	0.9735	0.6277	0.9988	0.8018	0.9998	0.9701	0.9993	0.9993	0.5387	0.8992	0.9999	0.9994	0.6615	0.9975	0.9999	0.9134	0.9985
FBgn0011361	0.9417	0.9984	0.9996	0.9999	0.9422	0.9645	0.9997	0.9999	0.9999	0.4428	0.9998	0.9913	0.9998	0.0017	0.8898	0.6531	0.2102	0.9483	0.7147	0.9966	0.2996	0.6588	0.6217	0.7263	0.9706	0.9649	0.2446	0.9998	0.9302	0.9993	0.9993	0.9999	0.9825	0.9999	0.9994	0.412	0.9975	0.9999	0.9482	0.9985
FBgn0011455	0.941	0.9968	0.9996	0.9999	0.9415	0.9964	0.9997	0.9999	0.9999	0.1756	0.9998	0.9996	0.9998	0.0017	0.8898	0.3629	0.2059	0.9206	0.7855	0.9966	0.5004	0.866	0.575	0.6857	0.9779	0.964	0.1535	0.9998	0.9302	0.9993	0.9993	0.9999	0.9983	0.9999	0.9994	0.2718	0.9975	0.9999	0.9947	0.9985
FBgn0011474	0.9487	0.9944	0.9996	0.9999	0.9765	0.8633	0.9997	0.9999	0.9999	0.6479	0.9998	0.9817	0.9998	0.4267	0.938	0.85	0.8624	0.991	0.9898	0.9979	0.3519	0.9209	0.8996	0.7698	0.97	0.9542	0.9466	0.9998	0.9931	0.9993	0.9993	0.9999	0.8551	0.9999	0.9994	0.4962	0.9975	0.9999	0.63	0.9985
FBgn0011476	0.9648	0.8885	0.9996	0.9999	0.951	0.9814	0.9997	0.9999	0.9999	0.6105	0.9998	0.9911	0.9998	0.4745	0.9147	0.472	0.2488	0.9632	0.7858	0.9966	0.5765	0.4929	0.5361	0.9708	0.7784	0.9958	0.1538	0.9998	0.9302	0.9993	0.9993	0.9999	0.9884	0.9999	0.9994	0.8175	0.9975	0.9999	0.9803	0.9985
FBgn0011481	0.9417	0.5427	0.9996	0.9999	0.951	0.9648	0.9997	0.9999	0.9999	0.9511	0.9998	0.9911	0.9998	0.0047	0.9841	0.914	0.2494	0.9702	0.8524	0.9966	0.9531	0.9894	0.9491	0.6652	0.9821	0.8684	0.82	0.9998	0.9346	0.9993	0.9993	0.9999	0.9426	0.9999	0.9994	0.8089	0.9975	0.9999	0.1184	0.9985
FBgn0011509	0.9417	0.2052	0.9996	0.9999	0.9558	0.7973	0.9997	0.9999	0.9999	0.7084	0.9998	0.9919	0.9998	0.3424	0.9191	0.259	0.7875	0.9702	0.9095	0.9966	0.89	0.4412	0.6394	0.6682	0.9606	0.8595	0.1746	0.9998	0.9302	0.9993	0.9993	0.9999	0.9346	0.9999	0.9994	0.4584	0.9975	0.9999	0.9107	0.9985
FBgn0011554	0.9978	0.9973	0.9996	0.9999	0.994	0.6627	0.9997	0.9999	0.9999	0.5809	0.9998	0.9817	0.9998	0.623	0.8898	0.2788	0.5303	0.98	0.8829	0.9966	0.8705	0.5126	0.7537	0.5961	0.9698	0.8684	0.238	0.9998	0.9567	0.9993	0.9993	0.9999	0.8273	0.9999	0.9994	0.81	0.9975	0.9999	0.9752	0.9985
FBgn0011555	0.9698	0.0023	0.9996	0.9999	0.9852	0.9901	0.9997	0.9999	0.9999	0.5751	0.9998	0.9817	0.9998	0.7727	0.9062	0.2661	0.8825	0.9487	0.8938	0.9966	0.8946	0.9772	0.6583	0.6204	0.7725	0.9946	0.2229	0.9998	0.9302	0.9993	0.9993	0.9999	0.6116	0.9999	0.9994	0.983	0.9975	0.9999	0.9274	0.9985
FBgn0011556	0.9569	0.1728	0.9996	0.9999	0.99	0.9499	0.9998	0.9999	0.9999	0.9848	0.9998	0.9817	0.9998	0.8618	0.9911	0.7009	0.9396	0.974	0.9759	0.9991	0.8361	0.9328	0.86	0.6041	0.7525	0.9992	0.8725	0.9998	0.9551	0.9993	0.9993	0.9999	0.8913	0.9999	0.9994	0.729	0.9975	0.9999	0.7012	0.9985
FBgn0011559	0.9417	0.8939	0.9996	0.9999	0.9415	0.9344	0.9997	0.9999	0.9999	0.511	0.9998	0.9817	0.9998	0.991	0.9458	0.4834	0.8084	0.9483	0.8338	0.9966	0.5511	0.8282	0.8459	0.8263	0.8972	0.9156	0.5241	0.9998	0.9314	0.9993	0.9993	0.9999	0.9875	0.9999	0.9994	0.8961	0.9975	0.9999	0.9734	0.9985
FBgn0011566	0.9905	0.9944	0.9996	0.9999	0.9562	0.9286	0.9997	0.9999	0.9999	0.6031	0.9998	0.9824	0.9998	0.9812	0.9147	0.9072	0.846	0.9483	0.7224	0.9966	0.8075	0.6897	0.6022	0.7024	0.996	0.9165	0.1472	0.9998	0.9611	0.9993	0.9993	0.9999	0.8902	0.9999	0.9994	0.1963	0.9975	0.9999	0.9866	0.9985
FBgn0011569	0.9618	0.9516	0.9996	0.9999	0.9558	0.8824	0.9997	0.9999	0.9999	0.9892	0.9998	0.9817	0.9998	0.8885	0.9372	0.9891	0.9786	0.9632	0.9887	0.9966	0.4354	0.6646	0.7791	0.757	0.4483	0.9542	0.5738	0.9998	0.9302	0.9993	0.9993	0.9999	0.9912	0.9999	0.9994	0.9728	0.9975	0.3642	0.9142	0.9985
FBgn0011570	0.9932	0.7545	0.9996	0.9999	0.951	0.0019	0.9997	0.9999	0.9999	0.4418	0.9998	0.9939	0.9998	0.1952	0.9982	0.259	0.8256	0.9547	0.9945	0.9986	0.8641	0.9647	0.5712	0.7642	0.9924	0.9526	0.1577	0.9998	0.9525	0.9993	0.9993	0.9999	0.9707	0.9999	0.9994	0.2317	0.9975	0.9999	0.9549	0.9985
FBgn0011571	0.9494	0.9973	0.9996	0.9999	0.8265	0.9923	0.9997	0.9999	0.9999	0.3147	0.9998	0.9817	0.9998	0.4824	0.8898	0.4298	0.0938	0.9483	0.8179	0.9966	0.1186	0.6238	0.3215	0.9927	0.7607	0.9729	0.6258	0.9998	0.9655	0.9993	0.9993	0.9999	0.7679	0.9999	0.9994	0.6141	0.9975	0.9999	0.7943	0.9985
FBgn0011573	0.9417	0.9973	0.9996	0.9999	0.9457	0.829	0.9997	0.9999	0.8128	0.5707	0.9998	0.991	0.9998	0.4084	0.8898	0.2276	0.3627	0.9632	0.6742	0.9968	0.7538	0.7832	0.5894	0.5336	0.9826	0.9574	0.0887	0.9998	0.9354	0.9993	0.9993	0.9999	0.9439	0.9999	0.9994	0.3464	0.9975	0.9999	0.6226	0.9985
FBgn0011576	0.9553	0.1326	0.9996	0.9999	0.9765	0.9409	0.9997	0.9999	0.9999	0.5606	0.9998	0.9824	0.9998	0.0014	0.9935	0.3033	0.7315	0.974	0.8341	0.9996	0.7282	0.6734	0.4295	0.9254	0.9963	0.9984	0.3207	0.9998	0.9339	0.9993	0.9993	0.9999	0.9918	0.9999	0.9994	0.286	0.9975	0.9999	0.8676	0.9985
FBgn0011581	0.9672	0.9993	0.9996	0.9999	0.983	0.9835	0.9997	0.9999	0.9999	0.4751	0.9998	0.9817	0.9998	0.0082	0.8898	0.2746	0.4443	0.9515	0.8861	0.9966	0.9251	0.7361	0.5682	0.8999	0.7664	0.8684	0.3215	0.9998	0.9302	0.9993	0.9993	0.9999	0.877	0.9999	0.9994	0.4433	0.9975	0.9999	0.9867	0.9985
FBgn0011582	0.9417	0.9916	0.9996	0.9999	0.9726	0.8186	0.9997	0.9999	0.9999	0.9187	0.9998	0.9817	0.9998	0	0.9894	0.9799	0.5931	0.9681	0.9083	0.9966	0.7888	0.9488	0.8357	0.939	0.9628	0.9252	0.9192	0.9998	0.9302	0.9993	0.9993	0.9999	0.8869	0.9999	0.9994	0.9021	0.9975	0.9999	0.8743	0.9985
FBgn0011584	0.9574	0.9944	0.9996	0.9999	0.9974	0.9749	0.9997	0.9999	0.9999	0.3042	0.9998	0.9824	0.9998	0.9901	0.9173	0.8319	0.3515	0.9494	0.9364	0.9966	0.6911	0.4575	0.9005	0.6857	0.9763	0.9958	0.3186	0.9998	0.9302	0.9993	0.9993	0.9999	0.5674	0.9999	0.9994	0.8881	0.9975	0.9999	0.9752	0.9985
FBgn0011586	0.9417	0.9223	0.9996	0.9999	0.8736	0.7499	0.9997	0.9999	0.9999	0.7321	0.9998	0.9824	0.9998	0.1785	0.9858	0.8875	0.317	0.9947	0.9898	0.9966	0.4216	0.966	0.8582	0.7573	0.9963	0.6307	0.809	0.9998	0.9854	0.9993	0.9998	0.9999	0.983	0.9999	0.9994	0.5544	0.9975	0.9999	0.9939	0.9985
FBgn0011589	0.9197	0.9984	0.9996	0.9999	0.961	0.9645	0.9997	0.9999	0.9999	0.7301	0.9998	0.9939	0.9998	0.0077	0.9745	0.7634	0.4303	0.9483	0.9662	0.9991	0.6898	0.8996	0.7698	0.851	0.9738	0.9865	0.4283	0.9998	0.9302	0.9993	0.9993	0.9999	0.7465	0.9999	0.9994	0.9902	0.9975	0.9999	0.5051	0.9985
FBgn0011591	0.9574	0.9916	0.9996	0.9999	0.8804	0.9184	0.9997	0.9999	0.9999	0.7376	0.9998	0.9957	0.9998	0.738	0.8898	0.6473	0.9712	0.9483	0.5143	0.9966	0.7078	0.9333	0.9926	0.5846	0.5754	0.9165	0.7475	0.9998	0.9302	0.9993	0.9993	0.9999	0.8677	0.9999	0.9994	0.6905	0.9975	0.9999	0.6803	0.9985
FBgn0011592	0.9614	0.9984	0.9996	0.9999	0.9726	0.6755	0.9997	0.9999	0.9999	0.9196	0.9998	0.9931	0.9998	0.0036	0.924	0.8907	0.9201	0.9483	0.8435	0.9966	0.8212	0.7802	0.531	0.6794	0.9233	0.9924	0.6712	0.9998	0.9619	0.9993	0.9993	0.9999	0.8992	0.9999	0.9994	0.1692	0.9975	0.9999	0.9892	0.9985
FBgn0011596	0.9417	0.9944	0.9996	0.9999	0.951	0.8869	0.9997	0.9999	0.9999	0.8085	0.9998	0.9817	0.9998	0.0328	0.9302	0.9295	0.6038	0.9766	0.9902	0.9991	0.6744	0.4855	0.8572	0.7581	0.5583	0.9838	0.8645	0.9998	0.9567	0.9993	0.9993	0.9999	0.911	0.9999	0.9994	0.1159	0.9975	0.9999	0.8601	0.9985
FBgn0011603	0.9978	0.9984	0.9996	0.9999	0.9865	0.9632	0.9997	0.9999	0.9999	0.9328	0.9998	0.9939	0.9998	0.0231	0.9057	0.3304	0.9846	0.9852	0.6114	0.9966	0.7273	0.6919	0.5816	0.4406	0.8827	0.9316	0.9318	0.9998	0.9907	0.9993	0.9993	0.9999	0.8529	0.9999	0.9994	0.457	0.9975	0.9999	0.8363	0.9985
FBgn0011604	0.9417	0.9973	0.9996	0.9999	0.961	0.9468	0.9997	0.9999	0.9999	0.1489	0.9998	0.9919	0.9998	0.002	0.9092	0.1635	0.2815	0.9483	0.9503	0.9966	0.5031	0.7736	0.4698	0.8904	0.8769	0.9958	0.2467	0.9998	0.9302	0.9993	0.9993	0.9999	0.858	0.9999	0.9994	0.2776	0.9975	0.9999	0.9568	0.9985
FBgn0011606	0.9976	0.9926	0.9996	0.9999	0.9974	0.9206	0.9997	0.9999	0.9999	0.5318	0.9998	0.9817	0.9998	0.7102	0.9871	0.819	0.7217	0.9483	0.9843	0.9992	0.9996	0.819	0.8272	0.7281	0.6875	0.9965	0.9287	0.9998	0.9726	0.9993	0.9993	0.9999	0.9188	0.9999	0.9994	2e-04	0.9975	0.9999	0.9717	0.9985
FBgn0011638	0.9459	0.8139	0.9996	0.9999	0.951	0.987	0.9997	0.9999	0.9999	0.8891	0.9998	0.9824	0.9998	0.1847	0.9804	0.9031	0.964	0.9813	0.9665	0.9992	0.9589	0.9793	0.7829	0.1082	0.9839	0.9332	0.2971	0.9998	0.9912	0.9993	0.9993	0.9999	0.8601	0.9999	0.9994	0.0717	0.9975	0.0312	0.9314	0.9985
FBgn0011640	0.9197	0.4878	0.9996	0.9999	0.9964	0.9399	0.9997	0.9999	0.9999	0.2941	0.9998	0.9911	0.9998	0.5025	0.935	0.7379	0.4531	0.9632	0.9313	0.5564	0.2586	0.9239	0.9668	0.8279	0.968	0.9988	0.8057	0.9998	0.9567	0.9993	0.9993	0.9999	0.9931	0.9999	0.9994	0.0584	0.9975	0.9999	0.977	0.9985
FBgn0011642	0.991	0.9984	0.9996	0.9999	0.9758	0.9849	0.9997	0.9999	0.9999	0.1364	0.9998	0.9824	0.9998	0.6465	0.9147	0.0787	0.2911	0.9632	0.8231	0.9966	0.4735	0.6275	0.5735	0.6982	0.7096	0.8684	0.1107	0.9998	0.98	0.9993	0.9993	0.9999	0.9944	0.9999	0.9994	0.4972	0.9975	0.9999	0.8903	0.9985
FBgn0011648	0.9252	0.9795	0.9996	0.9999	0.9536	0.7886	0.9997	0.9999	0.8357	0.3563	0.9998	0.9817	0.9998	0.6295	0.98	0.2164	0.2229	0.9483	0.9682	0.9966	0.4494	0.5644	0.5269	0.9985	0.996	0.9958	0.5179	0.9998	0.9302	0.9993	0.9993	0.9999	0.9274	0.9999	0.9994	0.9764	0.9975	0.9999	0.9926	0.9985
FBgn0011653	0.9618	0.9944	0.9996	0.9999	0.9737	0.9611	0.9997	0.9999	0.9999	0.789	0.9998	0.9824	0.9998	0.9825	0.8898	0.3133	0.6609	0.9483	0.7877	0.999	0.7707	0.8349	0.6932	0.9835	0.968	0.9158	0.2196	0.9998	0.9375	0.9993	0.9993	0.9999	0.9931	0.9999	0.9994	0.0137	0.9975	0.9999	0.7503	0.9985
FBgn0011655	0.9764	0.9944	0.9996	0.9999	0.9415	0.996	0.9997	0.9999	0.9999	0.2478	0.9998	0.9817	0.9998	0.3314	0.9119	0.0781	0.1038	0.9483	0.9444	0.9966	0.2498	0.5366	0.2007	0.991	0.7931	0.9846	0.0694	0.9998	0.9579	0.9993	0.9993	0.9999	0.9143	0.9999	0.9994	0.8068	0.9975	0.9999	0.9947	0.9985
FBgn0011656	0.9417	0.9968	0.9996	0.9999	0.9415	0.8947	0.9997	0.9999	0.9999	0.9247	0.9998	0.9817	0.9998	0.0127	0.9858	0.9328	0.3195	0.9483	0.8524	0.9966	0.8379	0.9704	0.9484	0.8683	0.6264	0.9081	0.3492	0.9998	0.9975	0.9993	0.9993	0.9999	0.9683	0.9999	0.9994	0.4001	0.9975	0.9999	0.3748	0.9985
FBgn0011659	0.9614	0.9931	0.9996	0.9999	0.951	0.9267	0.9997	0.9999	0.9999	0.4277	0.9998	0.9824	0.9998	0.721	0.9178	0.863	0.3782	0.9483	0.9156	0.9966	0.6959	0.6924	0.9459	0.9372	0.8113	0.9669	0.8707	0.9998	0.9302	0.9993	0.9993	0.9999	0.8503	0.9999	0.9994	0.8128	0.9975	0.9999	0.995	0.9985
FBgn0011660	0.9939	0.966	0.9996	0.9999	0.991	0.9251	0.9997	0.9999	0.9999	0.9038	0.9998	0.9824	0.9998	0.5717	0.9858	0.865	0.845	0.9839	0.7147	0.9996	0.8082	0.7265	0.5616	0.7945	0.4649	0.9988	0.9167	0.9998	0.9302	0.9993	0.9993	0.9999	0.8899	0.9999	0.9994	0.598	0.9975	0.9999	0.9011	0.9985
FBgn0011661	0.9417	0.8883	0.9996	0.9999	0.9422	0.9735	0.9997	0.9999	0.9999	0.9404	0.9998	0.9817	0.9998	0.3577	0.9894	0.6722	0.1577	0.9824	0.9512	0.9992	0.6021	0.596	0.5336	0.6515	0.9378	0.8419	0.4995	0.9998	0.9567	0.9993	0.9993	0.9999	0.7061	0.9999	0.9994	0.9723	0.9975	0.9999	0.8771	0.9985
FBgn0011666	0.9574	0.9944	0.9996	0.9999	0.951	0.9837	0.9997	0.9999	0.9999	0.4472	0.9998	0.9817	0.9998	0.0051	0.9236	0.6239	0.9767	0.9964	0.7858	0.9966	0.8215	0.9064	0.6725	0.8209	0.7475	0.4594	0.5761	0.9998	0.9655	0.9993	0.9993	0.9999	0.6416	0.9999	0.9994	0.977	0.9975	0.9999	0.2633	0.9985
FBgn0011668	0.9553	0.9944	0.9996	0.9999	0.9103	0.8869	0.9997	0.9999	0.9999	0.1014	0.9998	0.9824	0.9998	0.1705	0.9119	0.1013	0.371	0.9766	0.9555	0.9966	0.2401	0.6919	0.585	0.9282	0.8628	0.9711	0.4916	0.9998	0.9302	0.9993	0.9993	0.9999	0.9995	0.9999	0.9994	0.5195	0.9986	0.9999	0.9396	0.9985
FBgn0011669	0.9197	0.9944	0.9996	0.9999	0.8673	0.9303	0.9997	0.9999	0.9999	0.3116	0.9998	0.9817	0.9998	0.1262	0.8898	0.3952	0.2307	0.9494	0.7858	0.9966	0.3543	0.517	0.5871	0.9161	0.9361	0.9958	0.1808	0.9998	0.9302	0.9993	0.9993	0.9999	0.8457	0.9999	0.9994	0.7456	0.9975	0.9999	0.8857	0.9985
FBgn0011670	0.9197	0.9944	0.9996	0.9999	0.9604	0.9803	0.9997	0.9999	0.9999	0.5698	0.9998	0.9939	0.9998	0.0814	0.9303	0.6077	0.9595	0.9483	0.9308	0.9966	0.7206	0.7882	0.8891	0.6998	0.9505	0.9711	0.9212	0.9998	0.9302	0.9993	0.9993	0.9674	0.9931	0.9999	0.9994	0.6615	0.9975	0.9999	0.6726	0.9985
FBgn0011672	0.9978	0.0464	0.9996	0.9999	0.9558	0.9571	0.9997	0.9999	0.9999	0.1237	0.9998	0.9817	0.9998	0.9288	0.9871	0.55	0.7598	0.9483	0.9724	0.9966	0.865	0.7283	0.393	0.8377	0.9122	0.9768	0.1955	0.9998	0.9379	0.9993	0.9993	0.9999	0.8529	0.9999	0.9994	0.8816	0.9975	0.9999	0.8829	0.9985
FBgn0011674	0.9494	0.1755	0.9996	0.9999	0.9828	0.9632	0.9997	0.9999	0.9999	0.6738	0.9998	0.9824	0.9998	0.9367	0.8898	0.6375	0.3176	0.9519	0.8233	0.9992	0.8585	0.7451	0.9132	0.7698	0.6478	0.9865	0.7895	0.9998	0.9302	0.9993	0.9993	0.9999	0.8602	0.9999	0.9994	0.3479	0.9975	0.9999	0.6548	0.9985
FBgn0011676	0.9417	0.9968	0.9996	0.9999	0.951	0.9972	0.9997	0.9999	0.9999	0.798	0.9998	0.9957	0.9998	1e-04	0.9952	0.8808	0.68	0.9494	0.9453	0.9996	0.783	0.9689	0.8566	0.7457	0.9728	0.998	0.3993	0.9998	0.9302	0.9993	0.9993	0.9999	0.9748	0.9999	0.9994	0.7028	0.9975	0.9999	0.9508	0.9985
FBgn0011692	0.9636	0.9968	0.9996	0.9999	0.9973	0.9499	0.9997	0.9999	0.9999	0.8076	0.9998	0.9919	0.9998	0.6259	0.9555	0.8468	0.8109	0.9483	0.9341	0.9966	0.8675	0.7403	0.7711	0.7517	0.6049	0.9526	0.9969	0.9998	0.9302	0.9993	0.9993	0.9999	0.9134	0.9999	0.9994	0.145	0.9975	0.9999	0.7715	0.9985
FBgn0011693	0.9421	0.7905	0.9996	0.9999	0.9536	0.7734	0.9997	0.9999	0.9999	0.8622	0.9998	0.9817	0.9998	0.0235	0.8898	0.7683	0.7068	0.9483	0.4503	0.9992	0.8491	0.917	0.9077	0.5118	0.704	0.9977	0.6665	0.9998	0.9302	0.9993	0.9993	0.9999	0.4611	0.9999	0.9994	0.9364	0.9975	0.9999	0.8326	0.9985
FBgn0011694	0.4307	0.9984	0.9996	0.9999	0.942	0.7765	0.9997	0.9999	0.9999	0.9823	0.9998	0.9957	0.9998	0.0144	0.9582	0.001	0.5993	0.9826	0.9286	0.9966	0.9883	0.7793	0.875	0.8345	0.9518	0.9958	0.8057	0.9998	0.9302	0.9993	0.9993	0.9999	0.9995	0.9999	0.9994	0.92	0.9975	0.9999	0.7844	0.9985
FBgn0011695	0.7899	0.9989	0.9996	0.9999	0.951	0.9864	0.9997	0.9999	0.9999	0.1997	0.9998	0.9817	0.9998	0.7397	0.8898	0.1532	0.2917	0.9494	0.8354	0.9966	0.3184	0.9402	0.4491	0.8754	0.9989	0.9649	0.2468	0.9998	0.9302	0.9993	0.9993	0.9999	0.9875	0.9999	0.9994	0.4707	0.9975	0.9999	0.8601	0.9985
FBgn0011701	0.9132	0.9973	0.9996	0.9999	0.9457	0.898	0.9997	0.9999	0.9999	0.721	0.9998	0.9817	0.9998	0.0859	0.9236	0.902	0.2659	0.9483	0.8851	0.9966	0.225	0.9116	0.9475	0.9709	0.6925	0.9988	0.3374	0.9998	0.9302	0.9993	0.9993	0.9999	0.9346	0.9999	0.9994	0.6684	0.9975	0.9999	0.9947	0.9985
FBgn0011703	0.9417	0.9993	0.9996	0.9999	0.9931	0.9944	0.9997	0.9999	0.9999	0.696	0.9998	0.9817	0.9998	0.9874	0.9875	0.9365	0.9905	0.985	0.7892	0.9966	0.8335	0.9597	0.6457	0.9674	0.7607	0.887	0.3007	0.9998	0.9576	0.9993	0.9993	0.9999	0.8807	0.9999	0.9994	0.5586	0.9975	0.9999	0.6417	0.9985
FBgn0011704	0.9561	0.9223	0.9996	0.9999	0.9422	0.8483	0.9997	0.9999	0.9999	0.7383	0.9998	0.991	0.9998	0.8275	0.9316	0.4213	0.8341	0.98	0.9032	0.9991	0.3809	0.546	0.5577	0.8256	0.7314	0.8781	0.7294	0.9998	0.9302	0.9993	0.9993	0.9999	0.5137	0.9999	0.9994	0.9241	0.9975	0.9999	0.9998	0.9985
FBgn0011705	0.9417	0.9944	0.9996	0.9999	0.8449	0.9632	0.9997	0.9999	0.9999	0.4146	0.9998	0.9846	0.9998	0.593	0.8898	0.9042	0.757	0.9483	0.9488	0.9979	0.6382	0.6092	0.7743	0.9779	0.9361	0.9333	0.8469	0.9998	0.9641	0.9993	0.9993	0.9999	0.8303	0.9999	0.9994	0.5388	0.9975	0.9999	0.9752	0.9985
FBgn0011706	0.9417	0.9468	0.9996	0.9999	0.8932	0.8483	0.9997	0.9999	0.9999	0.2808	0.9998	0.9824	0.9998	0.6665	0.9372	0.5257	0.8266	0.9494	0.843	0.9991	0.8335	0.965	0.6583	0.9321	0.6877	0.9711	0.4137	0.9998	0.9302	0.9993	0.9993	0.9999	0.5363	0.9999	0.9994	0.5266	0.9975	0.9999	0.9186	0.9985
FBgn0011708	0.9574	0.8885	0.9996	0.9999	0.964	0.7793	0.9997	0.9999	0.9999	0.2998	0.9998	0.9911	0.9998	0.4951	0.9871	0.8981	0.977	0.9949	0.8617	0.9966	0.7237	0.8662	0.9056	0.8905	0.7692	0.9158	0.9307	0.9998	0.9354	0.9993	0.9993	0.9999	0.9865	0.9999	0.9994	0.8575	0.9975	0.9999	0.8231	0.9985
FBgn0011710	0.9545	0.9973	0.9996	0.9999	0.9448	0.8947	0.9997	0.9999	0.9999	0.1237	0.9998	0.9817	0.9998	0.8881	0.8898	0.4396	0.088	0.914	0.4044	0.9966	0.1646	0.6171	0.3315	0.8939	0.8439	0.9933	0.0684	0.9998	0.9302	0.9993	0.9993	0.9999	0.8463	0.9999	0.9994	0.8273	0.9975	0.9999	0.8919	0.9985
FBgn0011715	0.9574	0.9677	0.9996	0.9999	0.951	0.9632	0.9997	0.9999	0.9999	0.9334	0.9998	0.9824	0.9998	0.0549	0.9906	0.9132	0.5477	0.9632	0.9997	0.9966	0.62	0.6903	0.8467	0.6099	0.8472	0.9988	0.67	0.9998	0.9302	0.9993	0.9993	0.9999	0.9884	0.9999	0.9994	0.531	0.9975	0.9999	0.8575	0.9985
FBgn0011722	0.9932	0.0444	0.9996	0.9999	0.9604	0.7232	0.9997	0.9999	0.9999	0.5837	0.9998	0.9817	0.9998	0.8676	0.8898	0.502	0.8046	0.9483	0.8636	0.9979	0.957	0.6649	0.6631	0.9708	0.8542	0.8684	0.9993	0.9998	0.9302	0.9993	0.9993	0.9999	0.969	0.9999	0.9994	0.602	0.9975	0.9999	0.8749	0.9985
FBgn0011723	0.9417	0.9973	0.9996	0.9999	0.9422	0.9303	0.9997	0.9999	0.9999	0.4455	0.9998	0.9986	0.9998	0.0224	0.9555	0.3561	0.2055	0.992	0.843	0.9966	0.8379	0.9914	0.6512	0.5846	0.9833	0.9574	0.9295	0.9998	0.9302	0.9993	0.9993	0.9999	0.8601	0.9999	0.9994	0.574	0.9975	0.9999	0.7861	0.9985
FBgn0011725	0.9978	0.9984	0.9996	0.9999	0.9642	0.9024	0.9997	0.9999	0.9999	0.4993	0.9998	0.9976	0.9998	0.2152	0.9108	0.0818	0.7182	0.9494	0.8435	0.9966	0.6867	0.8932	0.7825	0.5846	0.9442	0.9711	0.2862	0.9998	0.9882	0.9993	0.9993	0.9999	0.9972	0.9999	0.9994	2e-04	0.9975	0.9999	0.9939	0.9985
FBgn0011726	0.9711	0.9944	0.9996	0.9999	0.951	0.9655	0.9997	0.9999	0.9999	0.7235	0.9998	0.4436	0.9998	0.6499	0.9738	0.3177	0.8823	0.9625	0.9793	0.9986	0.7478	0.6661	0.9484	0.7401	0.7727	0.9865	0.5817	0.9998	0.9854	0.9993	0.9993	0.9999	0.9884	0.9999	0.9994	0.0307	0.9975	0.9999	0.5099	0.9985
FBgn0011737	0.9553	0.9944	0.9996	0.9999	0.9562	0.9632	0.9997	0.9999	0.9999	0.7397	0.9998	0.9817	0.9998	0.0109	0.9055	0.4643	0.8502	0.9818	0.9179	0.9979	0.8381	0.6837	0.8644	0.8017	0.8016	0.9729	0.7429	0.9998	0.9972	0.9993	0.9993	0.9999	0.9865	0.9999	0.9994	0.0228	0.9979	0.9999	0.9432	0.9985
FBgn0011739	0.9417	0.99	0.9996	0.9999	0.9375	0.8248	0.9997	0.9999	0.9999	0.2339	0.9998	0.9817	0.9998	0.0245	0.9081	0.7692	0.1778	0.9632	0.9482	0.9979	0.335	0.5709	0.5233	0.9282	0.8253	0.9958	0.1808	0.9998	0.9316	0.9993	0.9993	0.9999	0.9793	0.9999	0.9994	0.8521	0.9975	0.9999	0.7836	0.9985
FBgn0011740	0.9417	0.0259	0.9996	0.9999	0.9562	0.9614	0.9997	0.9999	0.9999	0.9515	0.9998	0.9817	0.9998	0.7038	0.9314	0.9663	0.8099	0.9483	0.9276	0.9966	0.6524	0.8922	0.7758	0.996	0.8794	0.9988	0.1172	0.9998	0.9302	0.9993	0.9993	0.9999	0.9734	0.9999	0.9994	0.7129	0.9975	0.9999	0.9464	0.9985
FBgn0011741	0.9574	0.9822	0.9996	0.9999	0.9596	0.9303	0.9997	0.9999	0.9999	0.7636	0.9998	0.9911	0.9998	0.0545	0.8898	0.8879	0.8712	0.9988	0.885	0.9996	0.7094	0.6227	0.9952	0.8999	0.7692	0.9252	0.5691	0.9998	0.9927	0.9993	0.9993	0.9999	0.5429	0.9999	0.9994	0.3673	0.9975	0.9999	0.7702	0.9985
FBgn0011742	0.9692	0.9944	0.9996	0.9999	0.9415	0.9803	0.9997	0.9999	0.9999	0.6369	0.9998	0.9817	0.9998	0.198	0.8898	0.0205	0.2811	0.8791	0.7829	0.9966	0.4904	0.6275	0.5878	0.7443	0.9568	0.9268	0.1217	0.9998	0.9567	0.9993	0.9993	0.9999	0.969	0.9999	0.9994	0.843	0.9975	0.9999	0.8101	0.9985
FBgn0011743	0.9574	0.9973	0.9996	0.9999	0.9852	0.978	0.9997	0.9999	0.9999	0.9511	0.9998	0.9817	0.9998	0.3053	0.9081	0.9454	0.8164	0.9739	0.8551	0.9966	0.6072	0.5128	0.7894	0.661	0.5873	0.9647	0.8728	0.9998	0.9302	0.9993	0.9993	0.9999	0.9346	0.9999	0.9994	0.1163	0.9975	0.9999	0.944	0.9985
FBgn0011745	0.9659	0.9394	0.9996	0.9999	0.9642	0.9676	0.9997	0.9999	0.9999	0.67	0.9998	0.9824	0.9998	0.013	0.9081	0.4927	0.7786	0.9632	0.8701	0.9979	0.6739	0.8225	0.7031	0.9813	0.8093	0.8595	0.0868	0.9998	0.9576	0.9993	0.9993	0.9999	0.9313	0.9999	0.9994	0.1376	0.9975	0.9999	0.9695	0.9985
FBgn0011746	0.943	0.9984	0.9996	0.9999	0.951	0.9632	0.9997	0.9999	0.9999	0.7462	0.9998	0.9911	0.9998	0.0551	0.9989	0.5528	0.9712	0.9483	0.9999	0.9991	0.9341	0.7005	0.5421	0.9918	0.9527	0.9574	0.2176	0.9998	0.9723	0.9993	0.9993	0.9999	0.9438	0.9999	0.9994	0.016	0.9975	0.9999	0.8167	0.9985
FBgn0011747	0.9574	0.9973	0.9996	0.9999	0.9984	0.8873	0.9997	0.9999	0.9999	0.2398	0.9998	0.9824	0.9998	0.1495	0.9303	0.004	0.6754	0.9779	0.8617	0.9966	0.4369	0.8287	0.4463	0.6847	0.832	0.8985	0.1705	0.9998	0.9748	0.9993	0.9993	0.9999	0.9875	0.9999	0.9994	0.3424	0.9975	0.9999	0.6278	0.9985
FBgn0011754	0.9417	0.8152	0.9996	0.9999	0.9457	0.4029	0.9997	0.9999	0.9999	0.297	0.9998	0.9817	0.9998	0.8359	0.8898	0.302	0.2049	0.9483	0.6567	0.9966	0.3426	0.9785	0.5666	0.8808	0.7784	0.9988	0.2714	0.9998	0.9302	0.9993	0.9993	0.9999	1	0.9999	0.9994	0.881	0.9975	0.9999	0.926	0.9985
FBgn0011758	0.9672	0.8152	0.9996	0.9999	0.9642	0.9471	0.9997	0.9999	0.9999	0.7348	0.9998	0.9939	0.9998	0.8325	0.9906	0.9792	0.8355	0.9483	0.9898	0.9966	0.3837	0.5099	0.9978	0.9299	0.8016	0.976	0.7223	0.9998	0.9732	0.9993	0.9993	0.9999	1	0.9999	0.9994	0.4376	0.9975	0.9999	0.8483	0.9985
FBgn0011760	0.9417	0.6144	0.9996	0.9999	0.9415	0.9251	0.9997	0.9999	0.9999	0.1141	0.9998	0.9824	0.9998	0.0365	0.9865	0.2341	0.2338	0.9494	0.8764	0.9966	0.4368	0.76	0.423	0.944	0.9461	0.9333	0.1249	0.9998	0.9346	0.9993	0.9993	0.9999	0.5243	0.9999	0.9994	0.6077	0.9975	0.9999	0.9947	0.9985
FBgn0011761	0.9909	0.9714	0.9996	0.6207	0.9642	0.9803	0.9997	0.9999	0.9999	0.8108	0.9998	0.9817	0.9998	0.5515	0.9793	0.7409	0.9425	0.974	0.9884	0.9979	0.3169	0.7632	0.6976	0.9811	0.9529	0.9988	0.6265	0.9998	0.9579	0.9993	0.9993	0.008	0.9918	0.9999	0.9994	0.2023	0.9975	0.9999	0.6835	0.9985
FBgn0011762	0.9442	0.9984	0.9996	0.9999	0.9755	0.8781	0.9997	0.9999	0.9999	0.3299	0.9998	0.9817	0.9998	0.863	0.9743	0.4978	0.8986	0.9483	0.9759	0.9979	0.949	0.9278	0.9976	0.779	0.9529	0.9888	0.2679	0.9998	0.9302	0.9993	0.9993	0.9999	0.065	0.9999	0.9994	0.9541	0.9975	0.9999	0.8685	0.9985
FBgn0011763	0.9132	0.9741	0.9996	0.9999	0.951	0.7734	0.9997	0.9999	0.9999	0.9208	0.9998	0.9817	0.9998	0.2894	0.9911	0.8296	0.2376	0.9357	0.9134	0.9966	0.8153	0.779	0.7101	0.6099	0.9876	0.959	0.5045	0.9998	0.9354	0.9993	0.9999	0.9999	0.9274	0.9999	0.9994	0.5051	0.9975	0.9999	0.9695	0.9985
FBgn0011764	0.9417	0.9984	0.9996	0.9999	0.933	0.978	0.9997	0.9999	0.9999	0.874	0.9998	0.9892	0.9998	5e-04	0.9908	0.6191	0.8747	0.9494	0.7858	0.9966	0.7654	0.8966	0.9675	0.6587	0.9491	0.8801	0.6204	0.9998	0.9454	0.9993	0.9993	0.9999	0.9416	0.9999	0.9994	0.585	0.9975	0.9999	0.3132	0.9985
FBgn0011766	0.955	0.9916	0.9996	0.9999	0.9755	0.9742	0.9997	0.9999	0.9999	0.293	0.9998	0.9817	0.9998	0.706	0.9815	0.8788	0.1245	0.9499	0.9292	0.9966	0.9449	0.5818	0.7568	0.6682	0.863	0.8419	0.6072	0.9998	0.9302	0.9993	0.9993	0.9999	0.0461	0.9999	0.9994	0.7939	0.9975	0.9999	0.8102	0.9985
FBgn0011768	0.9569	0.9329	0.9996	0.9999	0.9558	0.9654	0.9997	0.9999	0.9999	0.7665	0.9998	0.9974	0.9998	0.0031	0.9055	0.668	0.553	0.9512	0.8745	0.9966	0.4893	0.9572	0.6022	0.901	0.7877	0.8684	0.1244	0.9998	0.9655	0.9993	0.9993	0.9999	0.8992	0.9999	0.9994	0.0904	0.9975	0.9999	0.8693	0.9985
FBgn0011769	0.9574	0.9576	0.9996	0.9999	0.9762	0.8595	0.9997	0.9999	0.9999	0.9916	0.9998	0.9817	0.9998	0.7169	0.9871	0.8285	0.5103	0.9632	0.8915	0.9966	0.793	0.829	0.3215	0.9699	0.863	0.9958	0.7012	0.9998	0.9882	0.9993	0.9993	0.9999	0.7844	0.9999	0.9994	0.5492	0.9975	0.9999	0.8911	0.9985
FBgn0011770	0.9968	0.4356	0.9996	0.9999	0.951	0.8947	0.9997	0.9999	0.9999	0.7908	0.9998	0.9817	0.9998	0.0145	0.9119	0.7355	0.6727	0.9632	0.8205	0.9966	0.7052	0.9174	0.9519	0.9472	0.7354	0.8985	0.8801	0.9998	0.9302	0.9993	0.9993	0.9999	0.932	0.9999	0.9994	0.1393	0.9975	0.9999	0.7837	0.9985
FBgn0011771	0.98	0.9944	0.9996	0.9999	0.9734	0.8725	0.9997	0.9999	0.9999	0.1733	0.9998	0.9939	0.9998	0.795	0.9948	0.4215	0.2663	0.9632	0.7654	0.9996	0.7675	0.7528	0.6776	0.8586	0.8643	0.9924	0.2976	0.9998	0.9655	0.9993	0.9993	0.9999	0.9748	0.9999	0.9994	0.0961	0.9975	0.9999	0.5781	0.9985
FBgn0011774	0.9574	0.652	0.9996	0.9999	0.9448	0.9632	0.9997	0.9999	0.9999	0.9539	0.9998	0.9817	0.9998	0.173	0.8898	0.982	0.5327	0.9501	0.9074	0.9966	0.7056	0.9801	0.9592	0.96	0.9075	0.9988	0.8289	0.9998	0.9302	0.9993	0.9993	0.9999	0.8406	0.9999	0.9994	0.3093	0.9975	0.9999	0.981	0.9985
FBgn0011785	0.9417	0.9944	0.9996	0.9999	0.9422	0.9351	0.9997	0.9999	0.9999	0.0771	0.9998	0.9824	0.9998	0.2407	0.9535	0.7192	0.1692	0.9483	0.9011	0.9966	0.3391	0.523	0.4295	0.8885	0.816	0.9384	0.0971	0.9998	0.9302	0.9993	0.9993	0.9999	0.9416	0.9999	0.9994	0.8745	0.9975	0.9999	0.9886	0.9985
FBgn0011787	0.9417	0.9973	0.9996	0.9999	0.9865	0.792	0.9997	0.9999	0.9999	0.604	0.9998	0.9919	0.9998	0.4548	0.8898	0.7555	0.8624	0.9494	0.8065	0.9996	0.5302	0.7118	0.9682	0.7573	0.9277	0.9901	0.8131	0.9998	0.9701	0.9993	0.9993	0.9999	0.3581	0.9999	0.9994	0.1346	0.9994	0.9999	0.9947	0.9985
FBgn0011802	0.9754	0.9675	0.9996	0.9999	0.951	0.896	0.9997	0.9999	0.9999	0.9556	0.9998	0.9824	0.9998	0.3299	0.9055	0.9475	0.7812	0.9494	0.7147	0.9966	0.6475	0.988	0.9993	0.9835	0.1786	0.9988	0.9813	0.9998	0.9579	0.9993	0.9993	0.9999	0.8273	0.9999	0.9994	0.1494	0.9975	0.9999	0.9947	0.9985
FBgn0011817	0.9417	0.9973	0.9996	0.9999	0.9758	0.9995	0.9997	0.9999	0.9999	0.8769	0.9998	0.9817	0.9998	1e-04	0.9575	0.5159	0.7865	0.9941	0.9809	0.9966	0.5591	0.7104	0.935	0.8844	0.7725	0.9574	0.9125	0.9998	0.9579	0.9993	0.9993	0.9999	0.1376	0.9999	0.9994	0.1482	0.9975	0.9999	0.6222	0.9985
FBgn0011818	0.9692	0.9571	0.9996	0.9999	0.9865	0.9835	0.9997	0.9999	0.9999	0.1296	0.9998	0.9939	0.9998	0.4685	0.8898	0.0451	0.1453	0.9483	0.9637	0.9966	0.5749	0.957	0.5834	0.9522	0.2695	0.9988	0.0447	0.9998	0.9302	0.9993	0.9993	0.6186	0.8836	0.9999	0.9994	0.5815	0.9975	0.9999	0.9957	0.9985
FBgn0011822	0.989	0.9666	0.9996	0.9999	0.0776	0.8483	0.9997	0.9999	0.9999	0.8784	0.9998	0.9817	0.9998	0.5155	0.9038	0.9953	0.702	0.9632	0.8412	0.9966	0.9533	0.6838	0.9491	0.6891	0.9785	0.9333	0.865	0.9998	0.943	0.9993	0.9993	0.9999	0.9922	0.9999	0.9994	0.9801	0.9975	0.9999	0.9107	0.9985
FBgn0011823	0.9932	0.9973	0.9996	0.9999	0.9931	0.8488	0.9997	0.9999	0.9999	0.9359	0.9998	0.9817	0.9998	0.5282	0.9555	0.1941	0.8768	0.9826	0.8962	0.9991	0.8365	0.9208	0.9965	0.6333	0.8942	0.9899	0.4681	0.9998	0.9619	0.9993	0.9993	0.9999	0.9426	0.9999	0.9994	0	0.9975	0.9999	0.9957	0.9985
FBgn0011824	0.9574	0.9944	0.9996	0.9999	0.9211	0.9656	0.9997	0.9999	0.9999	0.1166	0.9998	0.9817	0.9998	0.9942	0.8898	0.2862	0.1429	0.9483	0.7295	0.9979	0.659	0.9094	0.5771	0.8576	0.7502	0.9925	0.3961	0.9998	0.9826	0.9993	0.9993	0.9999	0.9793	0.9999	0.9994	0.166	0.9975	0.9999	0.8895	0.9985
FBgn0011826	0.9417	0.8504	0.9996	0.9999	0.9457	0.881	0.9997	0.9999	0.9999	0.2697	0.9998	0.9817	0.9998	0.1257	0.9424	0.1404	0.1539	0.9483	0.7697	0.9966	0.2086	0.4855	0.4141	0.9944	0.8016	0.9542	0.1363	0.9998	0.9354	0.9993	0.9993	0.9999	0.9438	0.9999	0.9994	0.9866	0.9975	0.9999	0.9866	0.9985
FBgn0011828	0.9932	0.252	0.9996	0.9999	0.951	0.9632	0.9997	0.9999	0.9999	0.7491	0.9998	0.9829	0.9998	1e-04	0.9055	0.9031	0.846	0.9494	0.9661	0.9996	0.871	0.5462	0.5724	0.9482	0.7664	0.9542	0.2945	0.9998	0.9302	0.9993	0.9993	0.9999	0.8551	0.9999	0.9994	0.7217	0.9975	0.9999	0.9192	0.9985
FBgn0011829	0.9386	0.9993	0.9996	0.9999	0.983	0.8145	0.9997	0.9999	0.9999	0.2454	0.9998	0.9824	0.9998	0.0081	0.9488	0.5499	0.7988	0.9841	0.8456	0.9986	0.7239	0.7368	0.9347	0.8079	0.9119	0.9838	0.9224	0.9998	0.9302	0.9993	0.9993	0.9999	0.8598	0.9999	0.9994	0.9776	0.9975	0.9999	0.9127	0.9985
FBgn0011834	0.9569	0.8566	0.9996	0.9999	0.9745	0.9267	0.9997	0.9999	0.9999	0.7046	0.9998	0.9875	0.9998	0.3173	0.9055	0.0182	0.4097	0.991	0.9898	0.9966	0.8685	0.489	0.8049	0.9276	0.6045	0.9797	0.8555	0.9998	0.9998	0.9993	0.9993	0.9999	0.8457	0.9999	0.9994	0.9386	0.9975	0.9999	0.6044	0.9985
FBgn0011836	0.9618	0.8315	0.9996	0.9999	0.9546	0.8947	0.9997	0.9999	0.9999	0.5713	0.9998	0.9911	0.9998	0.8286	0.8898	0.9485	0.9149	0.9483	0.9884	0.9966	0.7671	0.939	0.9943	0.7814	0.9703	0.9924	0.2843	0.9998	0.9302	0.9993	0.9993	0.9999	0.8557	0.9999	0.9994	0.1576	0.9975	0.9999	0.9294	0.9985
FBgn0011837	0.8664	0.9916	0.9996	0.9999	0.9865	0.8869	0.9997	0.9999	0.9999	0.996	0.9998	0.9988	0.9998	0.1973	0.9721	0.4308	0.4099	0.9483	0.9425	0.9966	0.5921	0.8722	0.6157	0.8076	0.8893	0.9984	0.6323	0.9998	0.9302	0.9993	0.9993	0.9999	0.8281	0.9999	0.9994	0.6461	0.9975	0.9999	0.365	0.9985
FBgn0012034	0.9611	0.9817	0.9996	0.9999	0.9562	0.8605	0.9997	0.9999	0.9999	0.3042	0.9998	0.9817	0.9998	0.4601	0.9038	0.7074	0.7196	0.9632	0.7295	0.9966	0.5658	0.7813	0.7886	0.893	0.5082	0.9958	0.8362	0.9998	0.9302	0.9993	0.9993	0.9999	0.9851	0.9999	0.9994	0.1354	0.9975	0.9999	0.9396	0.9985
FBgn0012036	0.9417	0.9984	0.9996	0.9999	0.9415	0.9227	0.9997	0.9999	0.9999	0.9771	0.9998	0.9824	0.9998	3e-04	0.874	0.9289	0.2771	0.9494	0.8341	0.9986	0.6835	0.9812	0.7646	0.772	0.8016	0.9958	0.3321	0.9998	0.9302	0.9993	0.9993	0.9999	0.854	0.9999	0.9994	0.6781	0.9975	0.9999	0.8449	0.9985
FBgn0012037	0.989	0	0.9996	0.9999	0.951	0.9468	0.9997	0.9999	0.9999	0.9425	0.9998	0.9939	0.9998	0.7411	0.9752	0.9629	0.6231	0.9547	0.7995	0.9966	0.7722	0.6526	0.8339	0.9717	0.6492	0.9165	0.5683	0.9998	0.9882	0.9993	0.9993	0.9999	0.8902	0.9999	0.9994	0.8595	0.9975	0.9999	0.8991	0.9985
FBgn0012042	0.9672	0	0.9996	0.9999	0.9945	0.9494	0.9997	0.9999	0.9999	0.9489	0.9998	0.9817	0.9998	0.5995	0.9081	0.6929	0.8107	0.9767	0.9509	0.9966	0.7309	0.9513	0.9539	0.9814	0.8165	0.9988	0.1217	0.9998	0.9354	0.9993	0.9993	0.9999	0.9592	0.9999	0.9994	0.8082	0.9975	0.9999	0.8727	0.9985
FBgn0012051	0.9417	0.9973	0.9996	0.9999	0.9642	0.9955	0.9997	0.9999	0.9999	0.1876	0.9998	0.9817	0.9998	0.7374	0.9731	0.9233	0.7757	0.971	0.9826	0.9966	0.205	0.5716	0.8743	0.6333	0.8929	0.9965	0.5083	0.9998	0.9748	0.9993	0.9993	0.9999	0.9759	0.9999	0.9994	0.2046	0.9975	0.9999	0.9917	0.9985
FBgn0012058	0.908	0.9419	0.9996	0.9999	0.9553	0.8535	0.9997	0.9999	0.9999	0.312	0.9998	0.9824	0.9998	0.5647	0.9405	0.0622	0.3627	0.9483	0.9502	0.9966	0.5595	0.6924	0.8032	0.7504	0.9586	0.9846	0.0351	0.9998	0.9302	0.9993	0.9993	0.9999	0.9733	0.9999	0.9994	0.033	0.9975	0.9999	0.9582	0.9985
FBgn0012344	0.9417	0.8321	0.9996	0.9999	0.9558	0.966	0.9997	0.9999	0.9999	0.4145	0.9998	0.9824	0.9998	0.0088	0.9658	0.1737	0.3038	0.9483	0.7147	0.9996	0.273	0.5608	0.4301	0.8903	0.9654	0.9958	0.0436	0.9998	0.9741	0.9993	0.9993	0.9999	0.9825	0.9999	0.9994	0.8256	0.9975	0.9999	0.8676	0.9985
FBgn0013263	0.9618	0.9993	0.9996	0.9999	0.9109	0.9938	0.9997	0.9999	0.9999	0.4611	0.9998	0.9911	0.9998	0.7497	0.93	0.2311	0.6713	0.998	0.7858	0.9966	0.4296	0.7612	0.5469	0.6333	0.887	0.7943	0.3083	0.9998	0.97	0.9993	0.9993	0.9999	0.4795	0.9999	0.9994	0.9246	0.9975	0.9999	0.8081	0.9985
FBgn0013269	0.9553	0.9916	0.9996	0.9999	0.951	0.9882	0.9997	0.9999	0.9999	0.0407	0.9998	0.9817	0.9998	0.7634	0.9498	0.0187	0.2153	0.9632	0.8051	0.9966	0.2222	0.3832	0.4079	0.9709	0.8249	0.9165	0.1237	0.9998	0.9302	0.9993	0.9993	0.9999	0.9801	0.9999	0.9994	0.6824	0.9975	0.9999	0.9309	0.9985
FBgn0013272	0.9252	0.8315	0.9996	0.9999	0.951	0.9267	0.9997	0.9999	0.9999	0.2369	0.9998	0.9817	0.9998	0.008	0.9731	0.9832	0.1813	0.9483	0.9727	0.9966	0.3885	0.6882	0.6472	0.6934	0.9971	0.9988	0.5486	0.9998	0.9302	0.9993	0.9993	0.9999	0.854	0.9999	0.9994	0.3424	0.9975	0.9999	0.7512	0.9985
FBgn0013275	0.9583	0.9965	0.9996	0.9999	0.951	0.8643	0.9997	0.9999	0	0.9468	0.9998	0.9977	0.9998	0.7619	0.9708	0.8793	0.8968	0.9483	0.9245	0.9966	0.7413	0.8682	0.9132	0.5874	0.8574	0.9865	0.9017	0.9998	0.9302	0.9993	0.9993	0.9999	0.9875	0.9999	0.9994	0.8064	0.9975	0.9999	0.9258	0.9985
FBgn0013276	0.9618	0.9973	0.9996	0.9999	0.9457	0.8676	0.9997	0.9999	0	0.8898	0.9998	0.9911	0.9998	0.8205	0.9815	0.8652	0.8336	0.9483	0.8892	0.9979	0.7597	0.8666	0.9976	0.5846	0.8354	0.9901	0.8199	0.9998	0.9302	0.9993	0.9993	0.9999	0.9998	0.9999	0.9994	0.8128	0.9975	0.9999	0.8911	0.9985
FBgn0013277	0.9939	0.9944	0.9996	0.9999	0.9415	0.881	0.9997	0.9999	0	0.8737	0.9998	0.9911	0.9998	0.359	0.9745	0.7776	0.7884	0.966	0.9578	0.9979	0.6919	0.92	0.9247	0.1033	0.9239	0.9669	0.9229	0.9998	0.97	0.9993	0.9993	0.9999	0.9842	0.9999	0.9994	0.7423	0.9975	0.9999	0.9716	0.9985
FBgn0013278	0.9417	0.9973	0.9996	0.9999	0.9422	0.9817	0.9997	0.9999	0	0.9024	0.9998	0.9817	0.9998	0.7163	0.9894	0.9567	0.7934	0.9785	0.9011	0.9991	0.6183	0.7349	0.9459	0.2522	0.982	0.9988	0.9291	0.9998	0.9346	0.9993	0.9993	0.9999	0.9125	0.9999	0.9994	0.4248	0.9975	0.9999	0.9196	0.9985
FBgn0013279	0.9574	0.9968	0.9996	0.9999	0.951	0.9253	0.9997	0.9999	0	0.7357	0.9998	0.9817	0.9998	0.5323	0.9511	0.9568	0.9606	0.9648	0.9425	0.9991	0.8294	0.6903	0.9937	0.0986	0.9919	0.9699	0.8207	0.9998	0.9576	0.9993	0.9993	0.9999	0.9918	0.9999	0.9994	0.8273	0.9975	0.9999	0.965	0.9985
FBgn0013300	0.9822	0.917	0.9996	0.9999	0.9931	0.9664	0.9997	0.9999	0.9999	0.3791	0.9998	0.9817	0.9998	0.6929	0.9274	0.7263	0.2512	0.967	0.9843	0.9966	0.3584	0.6513	0.7947	0.853	0.809	0.9901	0.2921	0.9998	0.9302	0.9993	0.9993	0.9999	0.9944	0.9999	0.9994	0.0414	0.9975	0.9999	0.742	0.9985
FBgn0013301	0.9939	0.9726	0.9996	0.9999	0.991	0.9632	0.9997	0.9999	0.9999	0.2744	0.9998	0.9817	0.9998	0.7723	0.9657	0.5738	0.3652	0.9494	0.916	0.9966	0.4844	0.6364	0.6472	0.8615	0.8427	0.9711	0.2185	0.9998	0.9302	0.9993	0.9993	0.9999	0.9233	0.9999	0.9994	0.0685	0.9975	0.9999	0.5529	0.9985
FBgn0013303	0.9728	0.9977	0.9996	0.9999	0.9457	0.882	0.9997	0.9999	0.9999	0.7648	0.9998	0.9824	0.9998	0.3648	0.8898	0.0706	0.589	0.9499	0.8435	0.9966	0.9847	0.9801	0.5652	0.7769	0.9508	0.9058	0.4745	0.9998	0.9302	0.9993	0.9993	0.9999	0.9033	0.9999	0.9994	0.2916	0.9975	0.9999	0.3845	0.9985
FBgn0013305	0.9909	0.5223	0.9996	0.9999	0.9642	0.9991	0.9997	0.9999	0.9999	0.0371	0.9998	0.9824	0.9998	0.389	0.9743	0.0702	0.2455	0.9947	0.7284	0.9966	0.3596	0.7156	0.5597	0.6891	0.8685	0.9215	0.2436	0.9998	0.9619	0.9993	0.9993	0.9999	0.8836	0.9999	0.9994	0.4239	0.9975	0.9999	0.8856	0.9985
FBgn0013307	0.9574	0.7905	0.9996	0.9999	0.991	0.8475	0.9997	0.9999	0.9999	0.1141	0.9998	0.9939	0.9998	0.0014	0.9894	0.9988	0.3573	0.9702	0.8975	0.9966	0.8099	0.7913	0.8394	0.9186	0.8069	0.9526	0.7263	0.9998	0.9302	0.9993	0.9993	0.9999	0.9346	0.9999	0.9994	0.0413	0.9975	0.9999	0.8601	0.9985
FBgn0013308	0.9672	0.9916	0.9996	0.9999	0.9874	0.8526	0.9997	0.9999	0.9999	0.2632	0.9998	0.9939	0.9998	0.0176	0.8898	0.7619	0.9715	0.9545	0.7379	0.9991	0.4221	0.9593	0.6116	0.9631	0.9406	0.9853	0.1383	0.9998	0.9302	0.9993	0.9993	0.9999	0.7327	0.9999	0.9994	0.637	0.9975	0.9999	0.9432	0.9985
FBgn0013323	0.9914	0.6771	0.9996	0.9999	0.9755	0.9656	0.9997	0.9999	0.9999	0.9748	0.9998	0.9911	0.9998	0.7867	0.9092	0.8638	0.7749	0.9483	0.9488	0.9966	0.4423	0.8878	0.552	0.9038	0.8738	0.9958	0.5241	0.9998	0.9832	0.9993	0.9993	0.9999	0.8457	0.9999	0.9994	0.9963	0.9975	0.9999	0.6893	0.9985
FBgn0013325	0.9574	0.8882	0.9996	0.9999	0.9422	0.9759	0.9997	0.9999	0.9999	0.3101	0.9998	0.9933	0.9998	9e-04	0.9081	0.4071	0.3225	0.9632	0.9011	0.9966	0.594	0.9694	0.5779	0.9282	0.9215	0.8684	0.293	0.9998	0.9302	0.9993	0.9993	0.9999	0.5673	0.9999	0.9994	0.0839	0.9975	0.9999	0.9577	0.9985
FBgn0013334	0.9417	0.9817	0.9996	0.9999	0.9145	0.9901	0.9997	0.9999	0.9999	0.7593	0.9998	0.9834	0.9998	0	0.9858	0.7223	0.3617	0.9483	0.9648	0.9966	0.8694	0.8658	0.9627	0.8256	0.9804	0.8684	0.9482	0.9998	0.9655	0.9993	0.9993	0.9999	0.7146	0.9999	0.9994	0.9272	0.9975	0.9999	0.8222	0.9985
FBgn0013342	0.9417	0.9944	0.9996	0.9999	0.7483	0.833	0.9997	0.9999	0.9999	0.9117	0.9998	0.9919	0.9998	0	0.9658	0.3471	0.4455	0.9785	0.9869	0.9966	0.62	0.9513	0.6582	0.7452	0.9222	0.8684	0.7244	0.9998	0.9302	0.9993	0.9993	0.9999	0.806	0.9999	0.9994	0.8521	0.9975	0.9999	0.9107	0.9985
FBgn0013343	0.9417	0.9636	0.9996	0.9999	0.9448	0.8781	0.9997	0.9999	0.9999	0.5831	0.9998	0.9911	0.9998	1e-04	0.9314	0.5653	0.1356	0.9547	0.9686	0.9966	0.5569	0.8941	0.677	0.9475	0.8699	0.9058	0.0927	0.9998	0.9579	0.9993	0.9993	0.9999	0.8758	0.9999	0.9994	0.8804	0.9975	0.9999	0.742	0.9985
FBgn0013347	0.9618	0.9973	0.9996	0.9999	0.9726	0.2705	0.9997	0.9999	0.7271	0.5011	0.9998	0.9824	0.9998	0.0145	0.8898	0.4006	0.2817	0.9979	0.9812	0.9966	0.5921	0.7816	0.9558	0.6868	0.8768	0.9526	0.2767	0.9998	0.9882	0.9993	0.9993	0.9999	0.9759	0.9999	0.9994	0.3056	0.9975	0.9999	0.9928	0.9985
FBgn0013348	0.9939	0.4861	0.9996	0.9999	0.9903	0.4699	0.9997	0.9999	0.9999	0.721	0.9998	0.9824	0.9998	0.7708	0.9092	0.2125	0.9653	0.9483	0.9478	0.9966	0.3696	0.7656	0.6675	0.7375	0.8573	0.8244	0.4461	0.9998	0.9302	0.9993	0.9993	0.9999	0.8463	0.9999	0.9994	0.6215	0.9975	0.9999	0.4869	0.9985
FBgn0013432	0.9417	0.9984	0.9996	0.9999	0.9865	0.767	0.9997	0.9999	0.9999	0.9868	0.9998	0.992	0.9998	0.5881	0.9982	0.5099	0.6659	0.9766	0.8468	0.9966	0.592	0.9174	0.6009	0.5846	0.9997	0.9441	0.873	0.9998	0.97	0.9993	0.9993	0.9999	0.9815	0.9999	0.9994	0.827	0.9975	0.9999	0.9839	0.9985
FBgn0013433	0.9417	0.9973	0.9996	0.9999	0.8835	0.9069	0.9997	0.9999	0.9999	0.544	0.9998	0.9824	0.9998	0.0073	0.9139	0.6624	0.2708	0.9545	0.965	0.9986	0.0374	0.5716	0.5816	0.96	0.9122	0.9924	0.4868	0.9998	0.9619	0.9993	0.9993	0.9999	0.7762	0.9999	0.9994	0.6901	0.9975	0.9999	0.9749	0.9985
FBgn0013435	0.9487	0.995	0.9996	0.9999	0.9984	0.9724	0.9997	0.9999	0.9999	0.8231	0.9998	0.9817	0.9998	0.1994	0.8898	0.9804	0.9551	0.9483	0.9698	0.9966	0.519	0.8772	0.9355	0.9351	0.9763	0.9542	0.1373	0.9998	0.9655	0.9993	1	0.9999	0.9931	0.9999	0.9994	0.4867	0.9975	0.9999	0.9717	0.9985
FBgn0013467	0.9443	0.9993	0.9996	0.9999	0.9217	0.9929	0.9997	0.9999	0.9999	0.2603	0.9998	0.9824	0.9998	0	0.9413	0.3044	0.6724	0.9785	0.8524	0.9966	0.7622	0.6561	0.8246	0.7581	0.837	0.8795	0.5612	0.9998	0.9302	0.9993	0.9993	0.9999	0.9723	0.9999	0.9994	0.8403	0.9975	0.9999	0.8379	0.9985
FBgn0013469	0.9932	0.3656	0.9996	0.9999	0.9591	0.7116	0.9997	0.9999	0.9999	0.9822	0.9998	0.9824	0.9998	0.2653	0.9511	0.8277	0.827	0.9483	0.9898	0.9966	0.9618	0.8099	0.9187	0.6515	0.7964	0.9504	0.8524	0.9998	0.9655	0.9993	0.9993	0.5387	0.9868	0.9999	0.9994	0.2941	0.9975	0.9999	0.4037	0.9985
FBgn0013531	0.9863	0.7812	0.9996	0.9999	0.951	0.9579	0.9997	0.9999	0.9999	0.7276	0.9998	0.9817	0.9998	0.3803	0.9198	0.7295	0.7727	0.9632	0.9646	0.9996	0.7104	0.61	0.7829	0.6847	0.8193	0.9846	0.6072	0.9998	0.9994	0.9993	0.9993	0.9999	0.9906	0.9999	0.9994	0.6445	0.9975	0.9999	0.9752	0.9985
FBgn0013548	0.9932	0.9916	0.9996	0.9999	0.683	0.832	0.9997	0.9999	0.9999	0.2697	0.9998	0.9817	0.9998	0.8612	0.9875	0.9872	0.5978	0.9547	0.9509	0.9991	0.9534	0.8162	0.937	0.8903	0.9431	0.9055	0.9738	0.9998	0.9915	0.9993	0.9993	0.9999	0.6858	0.9999	0.9994	0.1178	0.9975	0.9999	0.7836	0.9985
FBgn0013563	0.9618	0.8939	0.9996	0.9999	0.9422	0.956	0.9997	0.9999	0.9999	0.9901	0.9998	0.9926	0.9998	0.9102	0.9894	0.5913	0.8502	0.9547	0.9759	0.9966	0.5883	0.6823	0.8876	0.772	0.8102	0.8595	0.5883	0.9998	0.9814	0.9993	0.9993	0.9999	0.8161	0.9999	0.9994	0.2029	0.9975	0.9999	0.9803	0.9985
FBgn0013576	0.9417	0.9916	0.9996	0.9999	0.9337	0.9803	0.9997	0.9999	0.9999	0.9748	0.9998	0.9939	0.9998	0.0015	0.9865	0.9461	0.1759	0.9483	0.7295	0.9966	0.7212	0.8279	0.7532	0.6652	0.9779	0.9598	0.8319	0.9998	0.9379	0.9993	0.9993	0.9999	0.9048	0.9999	0.9994	0.5181	0.9975	0.9999	0.6428	0.9985
FBgn0013672	0.9796	0.9998	0.9996	0.9999	0.9726	0.4246	0.9997	0.9999	0.9999	0.1225	0.9998	0.9981	0.9998	0.6778	0.9081	0.9029	0.9062	0.998	0.7147	0.9966	0.2237	0.9513	0.2974	0.7537	0.8016	0.9574	0.0282	0.9998	0.9302	0.9993	0.9993	0.9999	0.9884	0.9999	0.9994	0.181	0.9975	0.9999	0.8628	0.9985
FBgn0013673	0.9553	0.9944	0.9996	0.9999	0.9805	0.8495	0.9997	0.9999	0.9999	0.8711	0.9998	0.9817	0.9998	0.6949	0.8898	0.5777	0.8194	0.966	0.8844	0.9991	0.9915	0.6373	0.6865	0.6544	0.8551	0.9978	0.87	0.9998	0.9302	0.9993	0.9993	0.9999	0	0.9999	0.9994	0.3635	0.9975	0.9999	0.7563	0.9985
FBgn0013674	0.9618	0.9571	0.9996	0.9999	0.9755	0.9648	0.9997	0.9999	0.9999	0.5651	0.9998	0.9817	0.9998	0.8797	0.9038	0.7417	0.8026	0.9935	0.7923	0.9966	0.5979	0.912	0.1762	0.9161	0.9838	0.9649	0.1423	0.9998	0.9927	0.9993	0.9993	0.9999	0.9952	0.9999	0.9994	0.4754	0.9975	0.9999	0.6316	0.9985
FBgn0013675	0.9421	0.9944	0.9996	0.9999	0.9726	0.9817	0.9997	0.9999	0.9999	0.096	0.9998	0.9919	0.9998	0.6825	0.9653	0.7778	0.3796	0.9483	0.8829	0.9996	0.364	0.7105	0.2819	0.976	0.968	0.9957	0.0362	0.9998	0.9684	0.9993	0.9993	0.9999	0.9081	0.9999	0.9994	0.3578	0.9975	0.9999	0.8737	0.9985
FBgn0013676	0.9822	0.3882	0.9996	0.9999	0.9828	0.9321	0.9997	0.9999	0.9999	0.6434	0.9998	0.9817	0.9998	0.8878	0.9062	0.8906	0.6948	0.9949	0.948	0.9966	0.9658	0.8439	0.501	0.911	0.9785	0.8684	0.1172	0.9998	0.943	0.9993	0.9993	0.9999	0.9884	0.9999	0.9994	0.9894	0.9975	0.9999	0.6726	0.9985
FBgn0013678	0.9733	0.994	0.9996	0.9999	0.9964	0.8526	0.9997	0.9999	0.9999	0.1998	0.9998	0.9824	0.9998	0.9023	0.8898	0.9932	0.9166	0.9785	0.8116	0.9966	0.4124	0.9801	0.2819	0.9273	0.8786	0.9138	0.1006	0.9998	0.9813	0.9993	0.9993	0.9999	0.9324	0.9999	0.9994	0.4605	0.9975	0.9999	0.6219	0.9985
FBgn0013679	0.9824	0.9944	0.9996	0.9999	0.9831	0.2094	0.9997	0.9999	0.9999	0.4277	0.9998	0.9929	0.9998	0.9111	0.8898	0.0746	0.7083	0.9483	0.7398	0.9966	0.5098	0.546	0.3947	0.8959	0.942	0.9333	0.0937	0.9998	0.9701	0.9993	0.9993	0.9999	0.9759	0.9999	0.9994	0.5207	0.9975	0.9999	0.8497	0.9985
FBgn0013680	0.9932	0.8835	0.9996	0.9999	0.9487	0.7937	0.9997	0.9999	0.9999	0.5286	0.9998	0.9817	0.9998	0.7746	0.9058	0.2124	0.9009	0.9494	0.8405	0.9966	0.6735	0.5906	0.7222	0.9766	0.9357	0.9526	0.5708	0.9998	0.9302	0.9993	0.9993	0.9999	0.7983	0.9999	0.9994	0.1532	0.9975	0.9999	0.9577	0.9985
FBgn0013681	0.9932	0.9973	0.9996	0.9999	0.991	0.6824	0.9997	0.9999	0.9999	0.4018	0.9998	0.9944	0.9998	0.874	0.8898	0.1937	0.6384	0.9483	0.8545	0.9991	0.5256	0.4575	0.6735	0.8888	0.9798	0.9526	0.316	0.9998	0.9302	0.9993	0.9993	0.9999	0.8457	0.9999	0.9994	0.435	0.9975	0.9999	0.9294	0.9985
FBgn0013683	0.9574	0.9968	0.9996	0.9999	0.9687	0.7025	0.9997	0.9999	0.9999	0.6377	0.9998	0.9912	0.9998	0.754	0.9055	0.0027	0.172	0.4623	0.8487	0.9966	0.7056	0.0586	0.7776	0.5846	0.9804	0.9913	0.5235	0.9998	0.9354	0.9993	0.9993	0.9999	0.8577	0.9999	0.9994	0.3443	0.9975	0.9999	0.891	0.9985
FBgn0013684	0.9574	0.9944	0.9996	0.9999	0.9905	0.3764	0.9997	0.9999	0.9999	0.3662	0.9998	0.9929	0.9998	0.884	0.9081	0.3691	0.6978	0.957	0.8358	0.9996	0.5679	0.6203	0.3215	0.8647	0.9122	0.9542	0.2635	0.9998	0.9567	0.9993	0.9993	0.9999	0.9884	0.9999	0.9994	0.2725	0.9975	0.9999	0.7321	0.9985
FBgn0013685	0.9574	0.9916	0.9996	0.9999	0.9535	0.8282	0.9997	0.9999	0.9999	0.7677	0.9998	0.9824	0.9998	0.9026	0.9135	4e-04	0.3815	0.3959	0.8837	0.9966	0.8957	0.0021	0.9512	0.5961	0.9628	0.9971	0.6546	0.9998	0.9881	0.9993	0.9993	0.9999	0.0837	0.9999	0.9994	0.9879	0.9975	0.9999	0.855	0.9985
FBgn0013717	0.9417	0.9895	0.9996	0.9999	0.9422	0.9436	0.9997	0.9999	0.9999	0.383	0.9998	0.9817	0.9998	0.7595	0.9738	0.2896	0.7653	0.9494	0.7883	0.9991	0.7403	0.941	0.6285	0.9894	0.8413	0.9707	0.509	0.9998	0.9302	0.9993	0.9993	0.9999	0.8577	0.9999	0.9994	0.5933	0.9975	0.9999	0.8513	0.9985
FBgn0013718	0.9417	0.9973	0.9996	0.9999	0.9865	0.7674	0.9997	0.9999	0.9999	0.5974	0.9998	0.9824	0.9998	0.5529	0.9894	0.0411	0.8967	0.9632	0.9158	0.9966	0.9915	0.8366	0.9943	0.7082	0.998	0.57	0.8057	0.9998	0.9302	0.9993	0.9993	0.9999	0.9931	0.9999	0.9994	0.6113	0.9975	0.9999	0.6272	0.9985
FBgn0013720	0.9417	0.9516	0.9996	0.9999	0.9868	0.792	0.9997	0.9999	0.9999	0.3686	0.9998	0.9911	0.9998	0.0024	0.9274	0.9002	0.7027	0.9483	0.8021	0.9966	0.8933	0.8565	0.8996	0.9705	0.9315	0.9574	0.2342	0.9998	0.9549	0.9993	0.9993	0.9999	0.9865	0.9999	0.9994	0.3213	0.9975	0.9999	0.9294	0.9985
FBgn0013725	0.9417	0.8449	0.9996	0.9999	0.9754	0.4699	0.9997	0.9999	0.9999	0.6995	0.9998	0.9824	0.9998	0.0874	0.9815	0.7242	0.8786	0.9935	0.973	0.9966	0.9446	0.9834	0.853	0.8683	0.9738	0.9899	0.7355	0.9998	0.9302	0.9993	0.9993	0.9999	0.715	0.9999	0.9994	0.94	0.9975	0.9999	0.855	0.9985
FBgn0013726	0.9972	0.9944	0.9996	0.9999	0.9087	0.9664	0.9997	0.9999	0.9999	0.4405	0.9998	0.9817	0.9998	0.6535	0.9081	0.2597	0.1317	0.9547	0.8546	0.9966	0.5485	0.1477	0.4988	0.9935	0.7184	0.9958	0.0612	0.9998	0.9354	0.9993	0.9993	0.9999	0.9808	0.9999	0.9994	0.6705	0.9975	0.9999	0.746	0.9985
FBgn0013732	0.9614	0.9968	0.9996	0.9999	0.9415	0.9796	0.9997	0.9999	0.9999	0.7613	0.9998	0.9911	0.9998	0.0118	0.9191	0.8973	0.3414	0.9494	0.9759	0.9966	0.9724	0.9733	0.4576	0.9266	0.7784	0.8985	0.7754	0.9998	0.9655	0.9993	0.9993	0.8738	0.8015	0.9999	0.9994	0.8112	0.9975	0.9999	0.8186	0.9985
FBgn0013733	0.9574	0.9726	0.9996	0.9999	0.9597	0.6656	0.9997	0.9999	0.9999	0.2928	0.9998	0.9817	0.9998	0.026	0.9731	0.1267	0.8976	0.9964	0.8546	0.9966	0.653	0.7725	0.9943	0.6335	0.9911	0.9542	0.3149	0.9998	0.9931	0.9993	0.9993	0.9999	0.5703	0.9999	0.9994	0.3703	0.9975	0.9999	0.1289	0.9985
FBgn0013746	0.9999	0.9968	0.9996	0.9999	0.9755	0.9995	0.9997	0.9999	0.9999	0.9511	0.9998	0.9817	0.9998	0.0366	0.9372	0.0383	0.4378	0.9483	0.9682	0.9966	0.5256	0.8155	0.5527	0.7726	0.7542	0.9332	0.4531	0.9998	0.9579	0.9993	0.9999	0.9999	0.9868	0.9999	0.9994	0.2718	0.9975	0.9999	0.9432	0.9985
FBgn0013749	0.9932	0.9944	0.9996	0.9999	0.976	0.6499	0.9997	0.9999	0.8793	0.376	0.9998	0.9824	0.9998	0.0782	0.9173	0.3321	0.4307	0.9483	0.8541	0.9966	0.9562	0.6364	0.6608	0.7715	0.9785	0.9574	0.4754	0.9998	0.9302	0.9993	0.9993	0.9999	0.6595	0.9999	0.9994	0.3693	0.9975	0.9999	0.5319	0.9985
FBgn0013750	0.9417	0.8014	0.9996	0.9999	0.9415	0.9303	0.9997	0.9999	0.9999	0.1382	0.9998	0.9817	0.9998	0.709	0.9763	0.1784	0.4626	0.9632	0.7435	0.9979	0.2851	0.3908	0.4199	0.9493	0.9002	0.9846	0.0533	0.9998	0.9554	0.9993	0.9993	0.9999	0.8677	0.9999	0.9994	0.8745	0.9975	0.9999	0.9034	0.9985
FBgn0013751	0.9303	0.9973	0.9996	0.9999	0.9496	0.9289	0.9997	0.9999	0.9999	0.996	0.9998	0.9824	0.9998	0.0498	0.9649	0.5514	0.6204	0.9206	0.9791	0.9979	0.8869	0.792	0.8174	0.8615	0.9852	0.9958	0.4189	0.9998	0.9953	0.9993	0.9993	0.9999	0.4095	0.9999	0.9994	0.8734	0.9975	0.9999	0.5509	0.9985
FBgn0013753	0.9417	0.9944	0.9996	0.9999	0.9422	0.8483	0.9997	0.9999	0.9999	0.4749	0.9998	0.9824	0.9998	0.5495	0.9659	0.9564	0.7748	0.9935	0.9482	0.9966	0.9308	0.8105	0.9183	0.8224	0.8794	0.9165	0.9045	0.9998	0.9576	0.9993	0.9993	0.9999	0.8457	0.9999	0.9994	0.1116	0.9975	0.9999	0.8133	0.9985
FBgn0013755	0.9574	0.9973	0.9996	0.9999	0.5132	0.5616	0.9997	0.9999	0.9999	0.7958	0.9998	0.9974	0.9998	0.9735	0.948	0.7882	0.8213	0.9632	0.9704	0.9966	0.641	0.6843	0.8406	0.7452	0.8016	0.9316	0.9696	0.9998	0.9302	0.9993	0.9993	0.9999	0.9947	0.9999	0.9994	0.9759	0.9975	0.9999	0.8737	0.9315
FBgn0013756	0.9487	0.9944	0.9996	0.9999	0.951	0.9303	0.9997	0.9999	0.9999	0.3104	0.9998	0.9829	0.9998	0	0.9139	0.829	0.4457	0.9592	0.8242	0.9993	0.2899	0.7155	0.64	0.9323	0.9786	0.9729	0.8496	0.9998	0.9302	0.9993	0.9993	0.9999	0.9662	0.9999	0.9994	0.6341	0.9975	0.9999	0.8629	0.9985
FBgn0013759	0.9574	0.9817	0.9996	0.9999	0.9454	0.9263	0.9997	0.9999	0.9999	0.4739	0.9998	0.9939	0.9998	0	0.9683	0.9141	0.1794	0.9483	0.9708	0.9968	0.4643	0.7792	0.4963	0.8175	0.9779	0.9526	0.3299	0.9998	0.9838	0.9993	0.9993	0.9999	0.9829	0.9999	0.9994	0.6711	0.9975	0.9999	0.9216	0.9985
FBgn0013762	0.9421	0.9973	0.9996	0.9999	0.8932	0.8725	0.9997	0.9999	0.9999	0.4607	0.9998	0.9824	0.9998	0.1559	0.9081	0.5945	0.6623	0.9483	0.7147	0.9979	0.6356	0.9726	0.4539	0.7123	0.9586	0.9699	0.2956	0.9998	0.9807	0.9993	0.9993	0.9999	1	0.9999	0.9994	0.3422	0.9975	0.9999	0.9294	0.9985
FBgn0013763	0.9932	3e-04	0.9996	0.9999	0.9745	0.9735	0.9997	0.9999	0.9999	0.9512	0.9998	0.9817	0.9998	0.0093	0.8898	0.8415	0.801	0.9766	0.9912	0.9996	0.945	0.9043	0.9961	0.888	0.9348	0.9316	0.9727	0.9998	0.9321	0.9993	0.9993	0.9999	0.9884	0.9999	0.9994	0.4272	0.9975	0.9999	0.6758	0.9985
FBgn0013764	0.9453	0.9916	0.9996	0.9999	0.9755	0.9864	0.9997	0.9999	0.9999	0.2766	0.9998	0.9817	0.9998	0.0869	0.9424	0.7059	0.3012	0.8962	0.9963	0.9966	0.5052	0.6822	0.5146	0.9152	0.9165	0.9333	0.9665	0.9998	0.9302	0.9993	0.9998	0.9999	0.7832	0.9999	0.9994	0.5577	0.9975	0.9999	0.9767	0.9985
FBgn0013765	0.9417	0.995	0.9996	0.9999	0.9701	0.9314	0.9997	0.9999	0.9999	0.966	0.9998	0.9817	0.9998	0.0181	0.9081	0.9017	0.7289	0.9613	0.9113	0.9979	0.5	0.5543	0.8944	0.6504	0.5952	0.9768	0.8557	0.9998	0.9882	0.9993	0.9993	0.9999	0.9999	0.9999	0.9994	0.0531	0.9975	0.9999	0.9195	0.9985
FBgn0013767	0.9978	0.8885	0.9996	0.9999	0.9558	0.9901	0.9997	0.9999	0.9999	0.8951	0.9998	0.9939	0.9998	0.0131	0.8898	0.9455	0.481	0.9941	0.9596	0.9966	0.8812	0.904	0.6508	0.9171	0.8542	0.9574	0.8445	0.9998	0.9302	0.9993	0.9993	0.9999	0.8432	0.9999	0.9994	0.5752	0.9975	0.9999	0.9563	0.9985
FBgn0013770	0.9417	0.7728	0.9996	0.9999	0.9874	0.984	0.9997	0.9999	0.9999	0.5007	0.9998	0.9939	0.9998	2e-04	0.8898	0.5392	0.7059	0.9553	0.9429	0.9966	0.4398	0.9278	0.8459	0.6333	0.9383	0.9526	0.6147	0.9998	0.9302	0.9993	0.9993	0.9999	0.7801	0.9999	0.9994	0.3004	0.9975	0.9922	0.9442	0.9985
FBgn0013771	0.9417	0.9984	0.9996	0.9999	0.9865	0.9656	0.9997	0.9999	0.9999	0.9884	0.9998	0.9824	0.9998	0.1107	0.9745	0.1124	0.683	0.9702	0.9642	0.9996	0.9401	0.7789	0.5851	0.5118	0.5944	0.9235	0.9614	0.9998	0.9302	0.9993	0.9993	0.9999	0.9983	0.9999	0.9994	0.5512	0.9975	0.9999	0.8599	0.9985
FBgn0013772	0.9574	0.8232	0.9996	0.9999	0.992	0.9615	0.9997	0.9999	0.9999	0.4987	0.9998	0.9867	0.9998	0.3032	0.9649	0.9933	0.8755	0.9632	0.8682	0.9966	0.7052	0.8272	0.6624	0.8179	0.9996	0.9439	0.6038	0.9998	0.9354	0.9993	0.9993	0.9999	0.9235	0.9999	0.9994	0.6041	0.1458	0.9999	0.9148	0.9985
FBgn0013773	0.989	0.6778	0.9996	0.9999	0.9415	0.9538	0.9997	0.9999	0.9999	0.1655	0.9998	0.9892	0.9998	0.0313	0.9875	0.9461	0.7202	0.9483	0.9509	0.9966	0.6664	0.3745	0.7011	0.9779	0.9306	0.9055	0.5066	0.9998	0.9302	0.9993	0.9993	0.9999	0.969	0.9999	0.9994	0.8785	0.9975	0.9999	0.9105	0.9985
FBgn0013799	0.9417	0.9576	0.9996	0.9999	0.9404	0.9305	0.9997	0.9999	0.9999	0.3147	0.9998	0.9919	0.9998	0.1931	0.9731	0.2633	0.7376	0.9483	0.9759	0.9991	0.9996	0.4958	0.6988	0.6652	0.9936	0.9333	0.5041	0.9998	0.9302	0.9993	0.9993	0.9999	0.9609	0.9999	0.9994	0.8597	0.9975	0.9999	0.7877	0.9985
FBgn0013809	0.9939	0.9984	0.9996	0.9999	0.9935	0.9901	0.9997	0.9999	0.9999	0.5837	0.9998	0.9817	0.9998	0.0887	0.8898	0.5561	0.793	0.9632	0.846	0.9966	0.944	0.9602	0.5417	0.6724	0.7314	0.9711	0.4661	0.9998	0.9302	0.9993	0.9993	0.9999	0.9662	0.9999	0.9994	1e-04	0.9975	1	0.8628	0.9985
FBgn0013810	0.9569	0.9984	0.9996	0.9999	0.9967	0.9922	0.9997	0.9999	0.9999	0.6698	0.9998	0.9817	0.9998	0.1661	0.9081	0.4207	0.4953	0.991	0.8116	0.9966	0.8033	0.8349	0.8006	0.7499	0.823	0.9781	0.444	0.9998	0.9379	0.9993	0.9993	0.9999	0.9918	0.9999	0.9994	1e-04	0.9975	0.9999	0.7918	0.9985
FBgn0013811	0.9764	0.9984	0.9996	0.9999	0.9905	0.997	0.9997	0.9999	0.9999	0.2683	0.9998	0.9817	0.9998	0.706	0.9211	0.1725	0.3617	0.967	0.8723	0.9966	0.8054	0.8961	0.647	0.7736	0.8557	0.9748	0.1712	0.9998	0.9302	0.9993	0.9993	0.9999	0.9663	0.9999	0.9994	0.0021	0.9975	0.9999	0.8035	0.9985
FBgn0013812	0.9723	0.9973	0.9996	0.9999	0.993	0.792	0.9997	0.9999	0.9999	0.7675	0.9998	0.9817	0.9998	0.0074	0.9119	0.8239	0.6309	0.9648	0.9933	0.9966	0.9803	0.9174	0.8207	0.9814	0.9899	0.9667	0.1333	0.9998	0.9302	0.9993	0.9993	0.9999	0.8885	0.9999	0.9994	0.9495	0.9975	0.9999	0.3808	0.9985
FBgn0013813	0.9421	0.995	0.9996	0.9999	0.9967	0.8211	0.9997	0.9999	0.9999	0.3454	0.9998	0.9817	0.9998	0.2151	0.9108	0.7099	0.8443	0.9483	0.9493	0.9966	0.8789	0.6291	0.5719	0.7504	0.7855	0.9988	0.3082	0.9998	0.9302	0.9993	0.9993	0.9999	0.97	0.9999	0.9994	0.0547	0.9975	0.9999	0.8731	0.9985
FBgn0013949	0.9417	0.0019	0.9996	0.9999	0.9422	0.7886	0.9997	0.9999	0.9999	0.718	0.9998	0.9928	0.9998	3e-04	0.9793	0.9998	0.8197	0.9483	0.8762	0.9966	0.7164	0.8353	0.9909	0.9685	0.8311	0.9438	0.6825	0.9998	0.9302	0.9993	0.9993	0.9999	0.8957	0.9999	0.9994	0.9171	0.9975	0.9999	0.7538	0.9985
FBgn0013953	0.964	0.9946	0.9996	0.9999	0.9642	0.9864	0.9997	0.9999	0.9999	0.6347	0.9998	0.9939	0.9998	0.1477	0.9649	0.9908	0.5328	0.9731	0.7624	0.9966	0.6742	0.8459	0.9459	0.6333	0.956	0.8249	0.7308	0.9998	0.9746	0.9993	0.9993	0.9999	0.9171	0.9999	0.9994	0.6987	0.9975	0.9999	0.3575	0.9985
FBgn0013954	0.9417	0.9944	0.9996	0.9999	0.9337	0.9882	0.9997	0.9999	0.9999	0.3227	0.9998	0.9919	0.9998	0.0044	0.8898	0.4049	0.2199	0.9494	0.8405	0.9966	0.626	0.7249	0.5363	0.7473	0.9375	0.9988	0.2416	0.9998	0.9302	0.9993	0.9993	0.9999	0.9931	0.9999	0.9994	0.2293	0.9975	0.9999	0.9998	0.9985
FBgn0013972	0.9939	0.9916	0.9996	0.9999	0.9217	0.997	0.9997	0.9999	0.9999	0.9629	0.9998	0.9939	0.9998	0	0.9314	0.7346	0.9849	0.9966	0.9444	0.9979	0.8481	0.9313	0.9976	0.9262	0.8227	0.9412	0.9663	0.9998	0.9302	0.9993	0.9993	0.9999	0.7424	0.9999	0.9994	0.74	0.9975	0.9999	0.9404	0.9985
FBgn0013973	0.9417	0.9984	0.9996	0.9999	0.715	0.8595	0.9997	0.9999	0.9999	0.8203	0.9998	0.9926	0.9998	0	0.9655	0.8269	0.513	0.9891	0.8158	0.9986	0.7294	0.9808	0.6802	0.9708	0.9814	0.9578	0.2029	0.9998	0.9302	0.9993	0.9993	0.9999	0.9932	0.9999	0.9994	0.9163	0.9975	0.9999	0.9097	0.9985
FBgn0013981	0.9417	0.9984	0.9996	0.9999	0.9768	0.9383	0.9997	0.9999	0.9999	0.1351	0.9998	0.9817	0.9998	0.0033	0.9428	0.2659	0.6302	0.9824	0.9647	0.9966	0.5881	0.4909	0.9369	0.8939	0.717	0.8684	0.5177	0.9998	0.9647	0.9993	0.9993	0.9999	0.7832	0.9999	0.9994	0.5153	0.9975	0.9999	0.7727	0.9985
FBgn0013983	0.9417	0.217	0.9996	0.9999	0.9596	0.968	0.9997	0.9999	0.9999	0.2632	0.9998	0.9975	0.9998	0.1153	0.9863	0.7619	0.5336	0.9106	0.9999	0.9966	0.4681	0.5128	0.989	0.7351	0.9375	0.9965	0.4104	0.9998	0.9573	0.9993	0.9993	0.9999	0.9987	0.9999	0.9994	0.9661	0.9975	0.9999	0.9764	0.9985
FBgn0013984	0.9197	0.271	0.9996	0.9999	0.9109	0.9605	0.9997	0.9999	0.9999	0.9019	0.9998	0.9939	0.9998	0.0113	0.9555	0.8853	0.4697	0.9785	0.9156	0.9966	0.9679	0.829	0.9791	0.6652	0.968	0.9924	0.9973	0.9998	0.9302	0.9993	0.9993	0.9999	0.9622	0.9999	0.9994	0.9998	0.9975	0.9999	0.0813	0.9985
FBgn0013987	0.9904	0.9916	0.9996	0.9999	0.951	0.9645	0.9997	0.9999	0.9999	0.3985	0.9998	0.9817	0.9998	0.9433	0.9919	0.5187	0.131	0.9483	0.8053	0.9996	0.5314	0.3908	0.6631	0.7743	0.6381	0.9542	0.0966	0.9998	0.9302	0.9993	0.9993	0.9999	0.969	0.9999	0.9994	0.8435	0.9975	0.9999	0.9619	0.9985
FBgn0013995	0.9768	0.9973	0.9996	0.9999	0.9765	0.8781	0.9997	0.9999	0.8793	0.9357	0.9998	0.9817	0.9998	9e-04	0.9302	0.8929	0.4244	0.9766	0.9138	0.9991	0.5728	0.5945	0.9161	0.9186	0.8472	0.9751	0.6697	0.9998	0.9329	0.9993	0.9993	0.9999	0.9274	0.9999	0.9994	0.3924	0.9975	0.9999	0.3119	0.9985
FBgn0013997	0.9417	0.9984	0.9996	0.9999	0.9964	0.9393	0.9997	0.9999	0.9999	0.8011	0.9998	0.9824	0.9998	0.8637	0.9425	0.7985	0.4233	0.9807	0.7497	0.9991	0.6407	0.789	0.5628	0.8447	0.968	0.9988	0.0288	0.9998	0.957	0.9993	0.9993	0.9999	0.9815	0.9999	0.9994	0.7379	0.9975	0.9999	0.9939	0.9985
FBgn0014000	0.9768	0.727	0.9996	0.9999	0.9905	0.935	0.9997	0.9999	0.9999	0.6516	0.9998	0.9919	0.9998	0.001	0.9739	0.7692	0.9608	0.9964	0.8966	0.9991	0.9804	0.4612	0.9719	0.0971	0.968	0.8684	0.8405	0.9998	0.9619	0.9993	0.9993	0.9999	0.9602	0.9999	0.9994	0.1611	0.9975	0.9999	0.4728	0.9985
FBgn0014001	0.9417	0.9437	0.9996	0.9999	0.9422	0.7661	0.9997	0.9999	0.9999	0.3879	0.9998	0.9817	0.9998	0.0061	0.9119	0.8814	0.1439	0.8792	0.9425	0.9991	0.4299	0.6646	0.5424	0.8509	0.9988	0.9711	0.7678	0.9998	0.9486	0.9993	0.9993	0.9999	0.8601	0.9999	0.9994	0.8735	0.9975	0.9999	0.9647	0.9985
FBgn0014002	0.9417	0.9763	0.9996	0.9999	0.9438	0.9887	0.9997	0.9999	0.9999	0.5949	0.9998	0.9824	0.9998	1e-04	0.9081	0.5796	0.9152	0.9852	0.9774	0.9966	0.7182	0.7826	0.943	0.9493	0.6596	0.9326	0.9745	0.9998	0.9748	0.9993	0.9993	0.8594	0.9493	0.9999	0.9994	0.809	0.9975	0.9999	0.995	0.9985
FBgn0014006	0.9417	0.9939	0.9996	0.9999	0.946	0.9648	0.9997	0.9999	0.9999	0.9484	0.9998	0.9817	0.9998	0.2857	0.9849	0.259	0.8342	0.9634	0.7859	0.9991	0.989	0.9133	0.8996	0.8602	0.8535	0.9542	0.9649	0.9998	0.9655	0.9993	0.9993	0.9999	0.0876	0.9999	0.9994	0.0781	0.9975	0.9999	0.8461	0.9985
FBgn0014007	0.9999	0.7955	0.9996	0.9999	0.9761	0.9344	0.9997	0.9999	0.9999	0.8324	0.9998	0.9824	0.9998	0.0476	0.9908	0.0734	0.9534	0.9837	0.9885	0.9966	0.6575	0.8426	0.9695	0.7426	0.7354	0.7514	0.6906	0.9998	0.9302	0.9993	0.9993	0.9999	0.9644	0.9999	0.9994	0.91	0.9975	0.9999	0.7348	0.9985
FBgn0014009	0.9978	0.9973	0.9996	0.9999	0.9964	0.9957	0.9997	0.9999	0.9999	0.6877	0.9998	0.9824	0.9998	0.0098	0.9147	0.6498	0.8502	0.9807	0.9083	0.9966	0.7446	0.1728	0.9778	0.6891	0.968	0.9729	0.75	0.9998	0.9302	0.9993	0.9993	0.9999	0.7297	0.9999	0.9994	0.5684	0.9975	0.9999	0.9409	0.9985
FBgn0014010	0.9417	0.9622	0.9996	0.9999	0.9701	0.6394	0.9997	0.9999	0.9999	0.3318	0.9998	0.9824	0.9998	0.4385	0.9693	0.3396	0.2614	0.9483	0.9425	0.9966	0.4985	0.8397	0.6966	0.5874	0.9108	0.9542	0.461	0.9998	0.9611	0.9993	0.9993	0.9999	0.9918	0.9999	0.9994	0.7261	0.9975	0.9999	0.7447	0.9985
FBgn0014011	0.9569	0.9944	0.9996	0.9999	0.9896	0.7422	0.9997	0.9999	0.9999	0.5977	0.9998	0.9824	0.9998	0.7867	0.8898	0.953	0.1169	0.9206	0.7511	0.9966	0.8798	0.9403	0.6457	0.9163	0.9016	0.9958	0.5258	0.9998	0.9302	0.9993	0.9993	0.9999	0.7608	0.9999	0.9994	0.9625	0.9975	0.9999	0.6051	0.9985
FBgn0014018	0.9832	8e-04	0.9996	0.9999	0.951	0.9632	0.9997	0.9999	0.9999	0.6872	0.9998	0.9911	0.9998	0.8079	0.9314	0.2191	0.9912	0.9837	0.8109	0.9986	0.7911	0.8439	0.8272	0.7146	0.9804	0.9958	0.964	0.9998	0.9354	0.9993	0.9993	0.9999	0.9453	0.9999	0.9994	0.2869	0.9975	0.9999	0.8701	0.9985
FBgn0014019	0.9569	0.9984	0.9996	0.9999	0.6742	0.8488	0.9997	0.9999	0.9999	0.7894	0.9998	0.9817	0.9998	0.157	0.9211	0.3809	0.9786	0.9991	0.7832	0.9966	0.7107	0.866	0.7826	0.6682	0.7286	0.9717	0.9898	0.9998	0.9302	0.9993	0.9993	0.9999	0.8902	0.9999	0.9994	0.7817	0.9975	0.9999	0.9939	0.9985
FBgn0014020	0.9417	0.9973	0.9996	0.9999	0.9415	0.9645	0.9997	0.9999	0.9999	0.1733	0.9998	0.9817	0.9998	0.7723	0.9119	0.4298	0.1485	0.9483	0.7147	0.9996	0.3189	0.523	0.501	0.9472	0.8912	0.9574	0.121	0.9998	0.9302	0.9993	0.9993	0.9999	0.8992	0.9999	0.9994	0.9729	0.9975	0.9999	0.3982	0.9985
FBgn0014022	0.9417	0.8885	0.9996	0.9999	0.9726	0.9995	0.9997	0.9999	0.9999	0.8349	0.9998	0.9817	0.9998	0.6401	0.9884	0.3241	0.4629	0.9638	0.9513	0.9966	0.4476	0.6839	0.8857	0.9059	0.9712	0.9574	0.7799	0.9998	0.9418	0.9993	0.9993	0.9999	0.1672	0.9999	0.9994	0.4706	0.9975	0.5255	0.8791	0.9985
FBgn0014023	0.9849	0.9998	0.9996	0.9999	0.9642	0.9919	0.9997	0.9999	0.9999	0.725	0.9998	0.9817	0.9998	0.1161	0.9967	0.9213	0.5655	0.9483	0.8636	0.9966	0.4756	0.9379	0.8823	0.6857	0.5016	0.9557	0.9488	0.9998	0.9927	0.9993	0.9993	0.9999	0.8458	0.9999	0.9994	0.2212	0.9975	0.9999	0.9391	0.9985
FBgn0014024	0.9648	0.9944	0.9996	0.9999	0.9663	0.881	0.9997	0.9999	0.9999	0.1166	0.9998	0.9817	0.9998	0.9142	0.8898	0.0785	0.2056	0.9483	0.8433	0.9966	0.4022	0.3389	0.4625	0.9835	0.7964	0.9329	0.0362	0.9998	0.9302	0.9993	0.9993	0.9999	0.7983	0.9999	0.9994	0.9165	0.9975	0.9999	0.8664	0.9985
FBgn0014026	0.9569	0.9944	0.9996	0.9999	0.951	0.8248	0.9997	0.9999	0.9999	0.1225	0.9998	0.9926	0.9998	0.0065	0.9314	0.0864	0.3701	0.991	0.9156	0.9991	0.6039	0.6882	0.5455	0.6333	0.968	0.9988	0.1878	0.9998	0.9346	0.9993	0.9993	0.9999	0.8551	0.9999	0.9994	0.246	0.9975	0.9999	0.9575	0.9985
FBgn0014028	0.9417	0.9984	0.9996	0.9999	0.9415	0.9305	0.9997	0.9999	0.9999	0.4582	0.9998	0.991	0.9998	0	0.9173	0.919	0.7754	0.9483	0.8274	0.9992	0.9886	0.8493	0.6982	0.6333	0.834	0.9333	0.8347	0.9998	0.9302	0.9993	0.9993	0.9999	0.9592	0.9999	0.9994	0.2984	0.9975	0.9999	0.996	0.9985
FBgn0014029	0.9574	0.7572	0.9996	0.9999	0.9069	0.8483	0.9997	0.9999	0.9999	0.7015	0.9998	0.9817	0.9998	0.0977	0.9955	0.7609	0.6034	0.9992	0.7693	0.9979	0.4913	0.949	0.5223	0.9025	0.7134	0.7404	0.3502	0.9998	0.9748	0.9993	0.9993	0.9999	0.9944	0.9999	0.9994	0.2344	0.9975	0.9999	0.6991	0.9985
FBgn0014031	0.9574	0.9973	0.9996	0.9999	0.9663	0.9494	0.9997	0.9999	0.9999	0.9792	0.9998	0.9817	0.9998	2e-04	0.8898	0.6609	0.9344	0.9483	0.9996	0.9966	0.8869	0.8463	0.9548	0.6515	0.937	0.8595	0.6262	0.9998	0.9354	0.9993	0.9993	0.9999	0.7608	0.9999	0.9994	0.1741	0.9975	0.9999	0.63	0.9985
FBgn0014032	0.9618	0.9973	0.9996	0.9999	0.9422	0.9953	0.9997	0.9999	0.9999	0.7986	0.9998	0.9824	0.9998	0.0882	0.9147	0.5798	0.7812	0.9893	0.7379	0.9991	0.8499	0.9914	0.8558	0.9717	0.9282	0.9901	0.4196	0.9998	0.9549	0.9993	0.9993	0.9999	0.7146	0.9999	0.9994	0.3262	0.9975	0.9999	0.8664	0.9985
FBgn0014033	0.9417	0.9944	0.9996	0.9999	0.9905	0.9645	0.9998	0.9999	0.9999	0.8742	0.9998	0.9975	0.9998	9e-04	0.9657	0.1404	0.2868	0.9565	0.6453	0.9966	0.8705	0.7268	0.6983	0.9472	0.6155	0.9333	0.1728	0.9998	0.9778	0.9993	0.9993	0.9999	0.9755	0.9999	0.9994	0.9187	0.9975	0.9999	0.8035	0.9985
FBgn0014037	0.9417	0.995	0.9996	0.9999	0.9558	0.9655	0.9997	0.9999	0.9999	0.1602	0.9998	0.9919	0.9998	0.0172	0.8898	0.2237	0.1577	0.9483	0.9082	0.9991	0.6564	0.9654	0.5508	0.9717	0.9981	0.9992	0.3389	0.9998	0.9302	0.9993	0.9993	0.9999	0.4011	0.9999	0.9994	0.8191	0.9975	0.9999	0.6995	0.9985
FBgn0014073	0.9417	0.9931	0.9996	0.9999	0.9811	0.504	0.9997	0.9999	0.9999	0.8633	0.9998	0.9817	0.9998	0.5454	0.9062	0.7343	0.3374	0.9632	0.7147	0.9966	0.6558	0.8506	0.5372	0.6333	0.9737	0.8856	0.7344	0.9998	0.9302	0.9993	0.9993	0.9999	0.969	0.9999	0.9994	0.7799	0.9975	0.9999	0.8363	0.9985
FBgn0014075	0.9489	0.2315	0.9996	0.9999	0.9415	0.996	0.9997	0.9999	0.9999	0.2913	0.9998	0.9817	0.9998	0.5265	0.9561	0.2035	0.5496	0.9483	0.9402	0.9966	0.9146	0.896	0.5839	0.9615	0.9439	0.9526	0.0684	0.9998	0.9966	0.9993	0.9993	0.9999	0.9995	0.9999	0.9994	0.8416	0.9975	0.9999	0.7387	0.9985
FBgn0014092	0.9417	0.9944	0.9996	0.9999	0.9457	0.8875	0.9997	0.9999	0.9999	0.9282	0.9998	0.9817	0.9998	0.5902	0.9846	0.9545	0.8116	0.9483	0.9754	0.9966	0.4414	0.92	0.8566	0.6733	0.9501	0.8684	0.3641	0.9998	0.9354	0.9993	0.9993	0.9999	0.8895	0.9999	0.9994	0.4105	0.9975	0.9999	0.9716	0.9985
FBgn0014127	0.9574	0.9984	0.9996	0.9999	0.9578	0.966	0.9997	0.9999	0.9999	0.933	0.9998	0.9817	0.9998	0.1692	0.9055	0.8359	0.8609	0.9785	0.8875	0.9991	0.9519	0.7368	0.955	0.0157	0.611	0.9958	0.9045	0.9998	0.9302	0.9993	0.9993	0.9999	0.9875	0.9999	0.9994	0.3646	0.9975	0.9999	0.887	0.9985
FBgn0014133	0.9585	0.9636	0.9996	0.9999	0.9422	0.8248	0.9997	0.9999	0.9999	0.5862	0.9998	0.9939	0.9998	0.0094	0.9191	0.8786	0.1201	0.9483	0.9999	0.9966	0.4155	0.6297	0.3947	0.9456	0.9801	0.9233	0.4355	0.9998	0.9498	0.9993	0.9993	0.9999	0.9115	0.9999	0.9994	0.471	0.9975	0.9999	0.9947	0.9985
FBgn0014135	0.9417	0.9817	0.9996	0.9999	0.942	0.9919	0.9997	0.9999	0.9999	0.9807	0.9998	0.9911	0.9998	0.2054	0.9849	0.6421	0.7423	0.9483	0.9425	0.8604	0.8575	0.9077	0.9545	0.6099	0.9075	0.5754	0.8464	0.9998	0.9302	0.9993	0.9993	0.9999	0.8501	0.9999	0.9994	0.409	0.9975	0.9999	0.2213	0.9985
FBgn0014141	0.9574	0.9984	0.9996	0.9999	0.9485	0.777	0.9997	0.9999	0.9999	0.7609	0.9998	0.9911	0.9998	0.3379	0.9173	0.346	0.5616	0.9656	0.9705	0.9966	0.4313	0.6513	0.9986	0.7537	0.6684	0.9924	0.9611	0.9998	0.9302	0.9993	0.9993	0.9999	0.1938	0.9999	0.9994	0.1349	0.9975	0.9999	0.13	0.9985
FBgn0014143	0.9574	0.9993	0.9996	0.9999	0.9964	0.9796	0.9997	0.9999	0.9999	0.922	0.9998	0.9824	0.9998	0.8536	0.9191	0.8436	0.5046	0.9494	0.8946	0.9979	0.2875	0.7816	0.9208	0.9911	0.9974	0.9729	0.9077	0.9998	0.9656	0.9993	0.9993	0.9999	0.4238	0.9999	0.9994	0.8514	0.9975	0.9999	0.2883	0.9985
FBgn0014163	0.9417	0.8741	0.9996	0.9999	0.9422	0.8856	0.9997	0.9999	0.9999	0.3761	0.9998	0.9817	0.9998	0.3924	0.9081	0.0652	0.1356	0.9494	0.8233	0.9966	0.6545	0.5675	0.6433	0.9426	0.8752	0.9924	0.2467	0.9998	0.9302	0.9993	0.9993	0.9999	0.6513	0.9999	0.9994	0.8095	0.9975	0.9999	0.9577	0.9985
FBgn0014179	0.989	0.9984	0.9996	0.9999	0.508	0.3295	0.9997	0.9999	0.9999	0.8551	0.9998	0.9817	0.9998	0.4428	0.9266	0.9022	0.4967	0.9494	0.9665	0.9991	0.7594	0.912	0.7598	0.928	0.4994	0.9165	0.8429	0.9998	0.9379	0.9993	0.9993	0.9999	0.9931	0.9999	0.9994	0.939	0.9975	0.9999	0.6374	0.9985
FBgn0014184	0.9417	0.8466	0.9996	0.9999	0.9868	0.3295	0.9997	0.9999	0.9999	0.2423	0.9998	0.9824	0.9998	0.3589	0.9511	0.4032	0.7902	0.9483	0.8445	0.9991	0.6478	0.743	0.393	0.6558	0.9839	0.9768	0.2134	0.9998	0.9882	0.9993	0.9999	0.9999	0.7644	0.9999	0.9994	0.1169	0.9975	0.9999	0.642	0.9985
FBgn0014189	0.9574	0.9944	0.9996	0.9999	0.9814	0.8872	0.9997	0.9999	0.9999	0.2022	0.9998	0.9919	0.9998	0.5388	0.9555	0.0898	0.2077	0.9494	0.8116	0.9986	0.6532	0.8524	0.7701	0.6898	0.9785	0.9165	0.2921	0.9998	0.98	0.9993	0.9993	0.9999	0.9549	0.9999	0.9994	0.0534	0.9975	0.9999	0.9294	0.9985
FBgn0014269	0.9909	0.9916	0.9996	0.9999	0.9964	0.3406	0.9997	0.9999	0.9999	0.9772	0.9998	0.9957	0.9998	0.945	0.9759	0.4345	0.5117	0.9911	0.8405	0.9966	0.8397	0.9985	0.9387	0.9273	0.9529	0.9165	0.285	0.9998	0.9576	0.9993	0.9993	0.9999	0.9346	0.9999	0.9994	0.3456	0.9975	0.9999	0.9572	0.9985
FBgn0014340	0.9421	0.9119	0.9996	0.9999	0.9642	0.9346	0.9997	0.9999	0.9999	0.1057	0.9998	0.9817	0.9998	0.5493	0.8898	0.81	0.8623	0.9483	0.9737	0.9966	0.9169	0.9027	0.7587	0.5961	0.9516	0.9447	0.6917	0.9998	0.9302	0.9993	0.9993	0.9999	0.8762	0.9999	0.9994	0.6233	0.9975	0.9999	0.7	0.9985
FBgn0014342	0.9979	0.9993	0.9996	0.9999	0.8435	0.8248	0.9997	0.9999	0.9999	0.5921	0.9998	0.9911	0.9998	0.8752	0.9794	0.95	0.6864	0.9483	0.8938	0.9966	0.5576	0.8602	0.6089	0.744	0.8929	0.9055	0.2793	0.9998	0.9785	0.9993	0.9993	0.9999	0.9931	0.9999	0.9994	0.8485	0.9975	0.9999	0.8971	0.9985
FBgn0014343	0.9417	0.9944	0.9996	0.9999	0.9457	0.9475	0.9997	0.9999	0.9999	0.5605	0.9998	0.9974	0.9998	0.7506	0.9747	0.8652	0.8447	0.9991	0.8692	0.9991	0.9083	0.9731	0.8624	0.5846	0.9051	0.9958	0.9387	0.9998	0.9302	0.9993	0.9993	0.9999	0.9755	0.9999	0.9994	0.1975	0.9975	0.9999	0.2298	0.9985
FBgn0014366	0.9733	0.9993	0.9996	0.9999	0.9448	0.973	0.9997	0.9999	0.9999	0.5534	0.9998	0.9817	0.9998	0.9401	0.9189	0.4784	0.9453	0.9483	0.7147	0.9966	0.7924	0.8666	0.9998	0.9438	0.967	0.9526	0.91	0.9998	0.9302	0.9993	0.9993	0.9999	0.1905	0.9999	0.9994	0.8191	0.9975	0.9999	0.9294	0.9985
FBgn0014380	0.9611	0.9329	0.9996	0.9999	0.9604	0.9507	0.9997	0.9999	0.9999	0.6225	0.9998	0.9817	0.9998	0.9151	0.9147	0.4159	0.2817	0.9766	0.5916	0.9966	0.7722	0.523	0.4079	0.5118	0.8315	0.789	0.6391	0.9998	0.9655	0.9993	0.9993	0.9999	0.9346	0.9999	0.9994	0.5786	0.9975	0.9999	0.9107	0.9985
FBgn0014388	0.9443	0.9944	0.9996	0.9999	0.7854	0.792	0.9997	0.9999	0.9999	0.7648	0.9998	0.9939	0.9998	0.623	0.9683	0.9574	0.088	0.9494	0.9898	0.9966	0.9502	0.8536	0.9921	0.8691	0.8287	0.753	0.7568	0.9998	0.9543	0.9993	0.9993	0.9999	0.3321	0.9999	0.9994	0.9465	0.9975	0.9999	0.1144	0.9985
FBgn0014391	0.9421	0.9944	0.9996	0.9999	0.9755	0.5616	0.9997	0.9999	0.9999	0.1245	0.9998	0.988	0.9998	0.0055	0.9721	0.2924	0.4816	0.9656	0.9662	0.9966	0.4632	0.6801	0.6583	0.7326	0.8398	0.9846	0.1766	0.9998	0.9302	0.9993	0.9993	0.9999	0.932	0.9999	0.9994	0.5581	0.9975	0.9999	0.9626	0.9985
FBgn0014395	0.9939	0.9746	0.9996	0.9999	0.9931	0.9632	0.9997	0.9999	0.9999	0.4502	0.9998	0.9824	0.9998	0.6339	0.9745	0.9072	0.964	0.9766	0.7783	0.9966	0.7808	0.9326	0.9685	0.7101	0.6521	0.9958	0.2338	0.9998	0.9302	0.9993	0.9993	0.9999	0.5897	0.9999	0.9994	0.1355	0.9975	0.9999	0.9852	0.9985
FBgn0014396	0.9417	0.9968	0.8322	0.9999	0.6674	0.5736	0.9997	0.9999	0.9999	0.5176	0.9998	0.9333	0.9998	0.0016	0.9081	0.9461	0.5431	0.9483	0.8152	0.9966	0.458	0.8345	0.6433	0.872	0.8716	0.9965	0.5337	0.9998	0.9567	0.9993	0.9993	0.9999	0.9452	0.9999	0.9994	0.4153	0.9975	0.9999	0.3876	0.9985
FBgn0014411	0.9417	0.9726	0.9996	0.9999	0.9487	0.7878	0.9997	0.9999	0.9999	0.1876	0.9998	0.9817	0.9998	0.6362	0.9739	0.1001	0.2708	0.9494	0.8053	0.9966	0.278	0.5311	0.501	0.944	0.8914	0.9333	0.1602	0.9998	0.9354	0.9993	0.9993	0.9999	0.9249	0.9999	0.9994	0.9984	0.9975	0.9999	0.9947	0.9985
FBgn0014417	0.9421	0.0138	0.9996	0.9999	0.9914	0.9393	0.9997	0.9999	0.9999	0.9252	0.9998	0.9817	0.9998	0.2916	0.8898	0.9984	0.9396	0.9628	0.9855	0.9996	0.7786	0.7449	0.928	0.7573	0.9944	0.9847	0.9844	0.9998	0.9302	0.9993	0.9993	0.9999	0.8992	0.9999	0.9994	0.5482	0.9975	0.9999	0.6614	0.9985
FBgn0014427	0.9417	0.6582	0.9996	0.9999	0.9853	0.8196	0.9997	0.9999	0.9999	0.6862	0.9998	0.9817	0.9998	0.0014	0.976	0.8714	0.3405	0.9638	0.8724	0.9966	0.8492	0.7528	0.8406	0.8448	0.8306	0.9649	0.5822	0.9998	0.9346	0.9993	0.9993	0.9999	0.3326	0.9999	0.9994	0.0839	0.9975	0.9999	0.6893	0.9985
FBgn0014454	0.9657	0.9973	0.9996	0.9999	0.9765	0.0041	0.9997	0.9999	0.9999	0.5876	0.9998	0.9817	0.9998	8e-04	0.9555	0.5798	0.8803	0.9494	0.9731	0.9979	0.6824	0.7913	0.8668	0.9208	0.5837	0.084	0.8024	0.9998	0.9302	0.9993	0.9993	0.9999	0.9276	0.9999	0.9994	0.6102	0.9975	0.9999	0.8409	0.9985
FBgn0014455	0.8559	0.8885	0.9996	0.9999	0.9731	0.9399	0.9997	0.9999	0.9999	0.245	0.9998	0.9817	0.9998	0.0031	0.9211	0.5187	0.3667	0.9483	0.8754	0.9991	0.3917	0.7248	0.5602	0.8121	0.9848	0.9958	0.7254	0.9998	0.9302	0.9993	0.9993	0.9999	0.9704	0.9999	0.9994	0.4293	0.8487	0.9999	0.9566	0.9985
FBgn0014464	0.9657	0.9245	0.9996	0.9999	0.9562	0.982	0.9997	0.9999	0.7933	0.621	0.9998	0.9817	0.9998	0.6252	0.9739	0.8285	0.7342	0.9494	0.8837	0.9991	0.9934	0.7132	0.5595	0.8209	0.5743	0.9958	0.5241	0.9998	0.9916	0.9993	0.9993	0.7874	0.982	0.9999	0.9994	0.689	0.9975	0.9999	0.3249	0.9985
FBgn0014465	0.9417	0.9968	0.9996	0.9999	0.9558	0.8947	0.9997	0.9999	0.9999	0.7953	0.9998	0.9911	0.9998	0.7762	0.9349	0.3624	0.2867	0.9632	0.9286	0.9966	0.7286	0.92	0.5219	0.6813	0.973	0.9958	0.8615	0.9998	0.9302	0.9993	0.9993	0.7316	0.9896	0.9999	0.9994	0.5782	0.9975	0.9999	0.3324	0.9985
FBgn0014466	0.9657	0.9944	0.9996	0.9999	0.9558	0.8211	0.9997	0.9999	0.9999	0.7357	0.9998	0.9817	0.9998	0.173	0.9876	0.6065	0.3672	0.9739	0.9011	0.9966	0.8753	0.878	0.575	0.5961	0.7096	0.9988	0.3695	0.9998	0.9354	0.9993	0.1111	0.9999	0.9285	0.9999	0.9994	0.2422	0.9975	0.2169	0.7715	0.9985
FBgn0014469	0.9417	0.8885	0.9996	0.9999	0.9656	0.9948	0.9997	0.9999	0.9999	0.9121	0.9998	0.9824	0.9998	0.0212	0.9848	0.0405	0.3552	0.9494	0.843	0.9979	0.7216	0.9684	0.6966	0.7573	0.9638	0.9711	0.9495	0.9998	0.9302	0.9993	0.9993	0.9999	0.9931	0.9999	0.9994	0.9759	0.9975	0.9999	0.9386	0.9985
FBgn0014857	0.9303	0.9946	0.9996	0.9999	0.9422	0.9645	0.9997	0.9999	0.9999	0.5214	0.9998	0.9919	0.9998	0.0048	0.9119	0.6081	0.1845	0.9483	0.8632	0.9979	0.32	0.5098	0.6472	0.6515	0.6925	0.9988	0.3376	0.9998	0.9567	0.9993	0.9993	0.9999	0.8913	0.9999	0.9994	0.2738	0.9975	0.9999	0.9886	0.9985
FBgn0014859	0.9417	0.9817	0.9996	0.9999	0.985	0.9669	0.9997	0.9999	0.9999	0.8329	0.9998	0.9817	0.9998	0.0555	0.9942	0.9669	0.5802	0.955	0.9999	0.9966	0.8766	0.9908	0.8478	0.9228	0.6793	0.9526	0.9792	0.9998	0.9302	0.9993	0.9993	0.9999	0.6858	0.9999	0.9994	0.5231	0.9975	0.9999	0.5204	0.9985
FBgn0014861	0.9553	0.9944	0.9996	0.9999	0.8804	0.9665	0.9997	0.9999	0.9999	0.8117	0.9998	0.9824	0.9998	0.4687	0.9739	0.9918	0.9798	0.9785	0.9011	0.9966	0.9251	0.9609	0.9233	0.9656	0.8675	0.9958	0.4718	0.9998	0.9966	0.9993	0.9993	0.9999	0.9663	0.9999	0.9994	0.3702	0.9975	0.9999	0.8273	0.9985
FBgn0014863	0.9932	0.9329	0.9996	0.9999	0.9905	0.6955	0.9997	0.9999	0.9999	0.5281	0.9998	0.9817	0.9998	0.4222	0.9062	0.2734	0.7614	0.9494	0.9467	0.9966	0.3809	0.523	0.6314	0.8209	0.9785	0.8898	0.3474	0.9998	0.9302	0.9993	0.9993	0.9999	0.729	0.9999	0.9994	0.5042	0.9975	0.9999	0.3607	0.9985
FBgn0014865	0.9487	0	0.9996	0.9999	0.9422	0.9143	0.9997	0.9999	0.9999	0.8186	0.9998	0.9824	0.9998	0.0033	0.933	0.7555	0.9715	0.9957	0.9049	0.9979	0.8594	0.9165	0.8891	0.8657	0.9919	0.9464	0.6948	0.9998	0.9503	0.9993	0.9993	0.9999	0.9292	0.9999	0.9994	0.6578	0.9975	0.9999	0.8139	0.9985
FBgn0014868	0.9939	0.9726	0.9996	0.9999	0.951	0.8706	0.9997	0.9999	0.9999	0.1934	0.9998	0.9824	0.9998	0.5987	0.9524	0.1887	0.2484	0.9483	0.7475	0.9966	0.273	0.4575	0.4152	0.7174	0.6264	0.9058	0.1496	0.9998	0.9619	0.9993	0.9993	0.9999	0.9931	0.9999	0.9994	0.9725	0.9975	0.9999	0.7836	0.9985
FBgn0014869	0.9417	0.9944	0.9996	0.9999	0.951	0.85	0.9997	0.9999	0.9999	0.3672	0.9998	0.9939	0.9998	1e-04	0.9055	0.568	0.5566	0.9483	0.8689	0.9996	0.7523	0.789	0.5267	0.6514	0.7964	0.9649	0.2342	0.9998	0.9302	0.9993	0.9993	0.9999	0.863	0.9999	0.9994	0.6598	0.9975	0.9999	0.9892	0.9985
FBgn0014870	0.9417	0.8867	0.9996	0.9999	0.9415	0.9882	0.9997	0.9999	0.9999	0.3872	0.9998	0.9911	0.9998	0	0.9055	0.1488	0.2078	0.9494	0.7995	0.9992	0.7255	0.6023	0.4979	0.9186	0.9852	0.9988	0.277	0.9998	0.9302	0.9993	0.9993	0.9999	0.9892	0.9999	0.9994	0.9169	0.9975	0.9999	0.9892	0.9985
FBgn0014877	0.9811	0.9944	0.9996	0.9999	0.9562	0.8869	0.9997	0.9999	0.9999	0.3982	0.9998	0.9817	0.9998	0.4464	0.9038	0.3273	0.2309	0.9895	0.871	0.9966	0.9796	0.6924	0.7628	0.7743	0.8189	0.9526	0.8181	0.9998	0.9302	0.9993	0.9993	0.9999	0.8842	0.9999	0.9994	0.2696	0.9975	0.9999	3e-04	0.9985
FBgn0014879	0.9417	0.9944	0.9996	0.9999	0.9415	0.7964	0.9997	0.9999	0.9999	0.1489	0.9998	0.9817	0.9998	0.8299	0.8898	0.0977	0.4443	0.9483	0.5518	0.9966	0.1047	0.5229	0.393	0.9236	0.8705	0.9542	0.0392	0.9998	0.9302	0.9993	0.9993	0.9999	0.8357	0.9999	0.9994	0.7568	0.9975	0.9999	0.8722	0.9985
FBgn0014903	0.9459	0.9726	0.9996	0.9999	0.951	0.8771	0.9997	0.9999	0.9999	0.7571	0.9998	0.9867	0.9998	0.0161	0.9213	0.3074	0.7727	0.9947	0.8065	0.9991	0.4296	0.92	0.9229	0.7721	0.4742	0.8659	0.3635	0.9998	0.9302	0.9993	0.9993	0.9999	0.5707	0.9999	0.9994	0.4043	0.9975	0.9999	0.5687	0.9985
FBgn0014906	0.9417	0.9944	0.9996	0.9999	0.9422	0.9661	0.9997	0.9999	0.9999	0.5735	0.9998	0.9817	0.9998	0.8249	0.9692	0.8506	0.3394	0.9632	0.8233	0.9966	0.541	0.9046	0.501	0.9481	0.8183	0.9958	0.4568	0.9998	0.9982	0.9993	0.9993	0.9999	0.646	0.9999	0.9994	0.5251	0.9975	0.9999	0.8022	0.9985
FBgn0014930	0.9417	0.9944	0.9996	0.9999	0.9765	0.9303	0.9997	0.9999	0.9999	0.7077	0.9998	0.9919	0.9998	0.1071	0.9191	0.3274	0.2631	0.9547	0.8981	0.9966	0.5567	0.857	0.7441	0.7945	0.9785	0.9165	0.0481	0.9998	0.9302	0.9993	0.9993	0.9999	0.8539	0.9999	0.9994	0.2572	0.9975	0.9999	0.9582	0.9985
FBgn0014931	0.9417	0.319	0.9996	0.9999	0.9465	0.8771	0.9997	0.9999	0.9999	0.6216	0.9998	0.9817	0.9998	0.0651	0.9425	0.3674	0.1498	0.991	0.7493	0.9996	0.5926	0.9756	0.6116	0.6342	0.9589	0.9846	0.1749	0.9998	0.9354	0.9993	0.9993	0.9999	0.9663	0.9999	0.9994	0.6836	0.9975	0.9999	0.7346	0.9985
FBgn0015000	0.9417	0.9944	0.9996	0.9999	0.9742	0.9399	0.9997	0	0.9999	0.9717	0.9998	0.9824	0.9998	0.9498	0.9771	0.6153	0.7449	0.9483	0.9927	0.9966	0.8812	0.8859	0.8996	0.8691	0.802	0.9853	0.9143	0.9998	0.9758	0.9993	0.9993	0.9999	0.444	0.9999	0.9994	0.3509	0.9975	0.9999	0.9294	0.9985
[truncated: 11,158 more rows]
