# Supplementary material for: Effects of Gene Dose, Chromatin, and Network Topology on Expression in Drosophila melanogaster
Source: PLoS Genet. 2016 Sep 6;12(9):e1006295. doi: 10.1371/journal.pgen.1006295 (PMC5012587; doi:10.1371/journal.pgen.1006295)
Supplement: S2 File — Adjusted p values for gene expression in a tab-limited text format. Formated as in S1 File. (ZIP) [file pgen.1006295.s002.zip › Supplemental File 2/Isogenic_Male_adj.pvalues.txt]

ED50001_M	ED108_M	ED441_M	ED284_M	ED695_M	ED700_M	ED746_M	ED87_M	ED647_M	ED1303_M	ED134_M	ED19_M	ED320_M	ED3_M	ED369_M	ED4651_M	ED678_M	ED775_M	ED94_M	ED623_M	ED1203_M	ED7007_M	ED62_M	ED6569_M	ED773_M	ED123_M	ED508_M	ED1109_M	ED1050_M	ED793_M	ED1200_M	ED1231_M	ED1317_M	ED136_M	ED774_M	ED21_M	ED280_M	ED285_M	ED292_M	ED299_M	ED33_M	ED343_M	ED353_M	ED354_M	ED776_M	ED40_M	ED479_M	ED49_M	ED80_M	ED800_M
FBgn0000008	0.9969	1	0.8591	0.6993	0.8613	0.9363	0.9999	0.9999	0.9729	0.9103	0.9673	0.9998	0.9546	0.5421	0.9942	0.6519	0.9983	0.2348	0.9943	0.9992	0.9987	0.9555	0.6015	0.9997	0.6327	0.7145	0.0023	0.7829	0.9727	0.9586	0.9805	0.8143	0.9978	0.9997	0.5729	1	0.3269	0.6299	0.9971	0.0674	0.2182	0.0905	0.2405	0.7805	0.9999	0.9989	0.982	0.9993	0.9998
FBgn0000014	0.9447	1	0.7275	0.7118	0.9955	0.9812	0.9999	0.9999	0.8513	0.6999	0.9357	0.9998	0.8656	0.8029	0.9961	0.8012	0.9829	0.3591	0.9963	0.9992	0.9987	0.8984	0.0799	0.9997	0.6622	0.6494	0.1738	0.4815	0.9733	0.957	0.9742	0.1193	0.9863	0.9997	0.8623	1	0.9545	0.9383	0.9607	0.6945	0.3982	0.5258	0.8103	0.1882	0.9999	0.9926	0.9972	0.9993	0.9998
FBgn0000015	0.9497	1	0.3609	0.8875	0.9944	0.9788	0.9999	0.9999	0.8873	0.8355	0.9185	0.9998	0.6975	0.7682	0.9818	0.9599	0.9829	0.5484	0.9943	0.9992	0.9987	0.9199	0.2621	0.9997	0.5363	0.982	0.0011	0.4232	0.0476	0.9162	0.8206	0.1048	0.9863	0.9997	0.5926	1	0.2926	0.5657	0.9607	0.5953	0.2051	0.278	0.4282	0.8637	0.9999	0.9989	0.9906	0.9993	0.9998
FBgn0000017	0.6448	1	0.822	0.7213	0.4528	0.865	0.9999	0.9999	0.8212	0.9621	0.9445	0.9998	0.9346	0.7037	0.9856	0.3657	0.9829	0.8555	0.9943	0.9992	0.9987	0.9831	0.7767	0.9997	0.3113	0.5836	0.8392	0.8955	0.8695	0.8906	0.7742	0.5773	0.991	0.9997	0.6745	1	0.74	0.8867	0.9607	0.9539	0.551	0.6601	0.5227	0.8748	0.9999	0.9989	0.9073	0.9993	0.9998
FBgn0000018	0.8652	1	0.967	0.6554	0.9808	0.9845	0.9999	0.9999	0.837	0.8866	0.9185	0.9998	0.6938	0.7997	0.9541	0.4923	0.9829	0.2665	0.9955	0.9992	0.9987	0.9881	0.9999	0.9997	0.9219	0.9449	0.2692	0.5969	0.7526	0.9312	0.1939	0.7581	0.9863	0.9997	0.7866	1	0.298	0.8782	0.9607	0.687	0.5526	0.587	0.7489	0.3906	0.9999	0.9989	0.9997	0.9993	0.9998
FBgn0000024	0.8558	1	0.548	0.9952	0.6138	0.9788	0.9999	0.9999	0.9654	0.7736	0.9185	0.9998	0.9798	0.9215	0.9737	0.4481	0.9998	0.3024	0.9943	0.9992	0.9987	0.9988	0.6993	0.9997	0.5905	0.7607	0.9055	0.7266	0.9767	0.7941	0.7178	0.2289	0.9863	0.9997	0.9262	1	0.1359	0.8128	0.9607	0.211	0.1228	0.0905	0.3691	0.864	0.9999	0.9989	0.9997	0.9993	0.9998
FBgn0000028	0.9601	1	0.6949	0.7867	0.6259	0.9944	0.9999	0.9999	0.9519	0.8091	0.9479	0.9998	0.6487	0.734	0.9614	0.6831	0.9908	0.2708	0.9963	0.9992	0.9987	0.9199	0.1899	0.9997	0.6962	0.4783	0.0252	0.9654	0.9385	0.9825	0.968	0.188	0.9863	0.9997	0.5706	1	0.3125	0.7243	0.9939	0.4455	0.4852	0.1189	0.6368	0.7124	0.9999	0.9989	0.9997	0.9993	0.9998
FBgn0000032	0.9824	1	0.7383	0.8736	0.5619	0.9812	0.9999	0.9999	0.93	0.9551	0.9469	0.9998	0.7668	0.8096	0.9158	0.9565	0.9829	0.1015	0.9943	0.9992	0.9987	0.8146	0.3855	0.9997	0.8196	0.6202	0	0.652	0.8724	0.7941	0.9744	0.591	0.9863	0.9997	0.6464	1	0.6702	0.811	0.9939	0.9312	0.1789	0.9422	0.4174	0.3745	0.9999	0.9989	0.8885	0.9993	0.9998
FBgn0000036	0.7795	1	0.8605	0.9511	0.9837	0.9855	0.9999	0.9999	0.8891	0.7771	0.9639	0.9998	0.9951	0.7643	0.893	0.7605	0.9983	0.4333	0.9943	0.9992	0.9987	0.8715	0.0407	0.9997	0.8428	0.6831	0	0.6154	0.8063	0.9234	0.6268	0.2152	0.9863	0.9997	0.8365	1	0.6896	0.9073	0.9624	0.2284	0.1228	0.1901	0.3559	0.9545	0.9999	0.9989	0.935	0.9993	0.9998
FBgn0000037	0.8061	1	0.657	0.9338	0.7735	0.9812	0.9999	0.9999	0.9567	0.7286	0.9791	0.9998	0.9849	0.5583	0.9728	0.6966	0.9998	0.6856	0.9943	0.9992	0.9987	0.9504	0.9154	0.9997	0.9657	0.8791	0.9982	0.708	0.8337	0.7941	0.7452	0.3838	0.9863	0.9997	0.7296	1	0.2828	0.9914	0.9607	0.3185	0.1228	0.194	0.6603	0.8089	0.9999	0.9989	0.9997	0.9993	0.9998
FBgn0000038	0.8495	0.9607	0.4863	0.6595	0.7807	0.9788	0.9999	0.9999	0.8453	0.9061	0.9212	0.9998	0.965	0.5594	0.9428	0.7744	0.9983	0.2315	0.9943	0.9992	0.9987	0.8224	0.4109	0.9997	0.9755	0.948	0.9494	0.8107	0.8159	0.7941	0.6475	0.1536	0.9829	0.9997	0.8392	1	0.1308	0.9198	0.9624	0.2898	0.1265	0.1174	0.4722	0.7751	0.9999	0.9989	0.9997	0.9993	0.9998
FBgn0000039	0.9969	1	0.2877	0.6595	0.5796	0.9812	0.9999	0.9999	0.8168	0.7571	0.9185	0.9998	0.832	0.5829	0.9428	0.3205	0.9919	0.5931	0.9959	0.9992	0.9987	0.9454	0.3008	0.9997	0.3932	0.8451	0.8371	0.9525	0.9973	0.8576	0.5987	0.1736	0.9863	0.9997	0.943	1	0.5778	0.9792	0.9622	0.3234	0.2166	0.7829	0.6534	0.9664	0.9999	0.9989	0.9906	0.9993	0.9998
FBgn0000042	0.9892	1	0.9729	0.6595	0.9443	0.9739	0.9999	0.9999	0.9579	0.6845	0.9185	0.9998	0.6975	0.9714	0.989	0.9609	0.9876	0.4167	0.9943	0.9992	0.9987	0.9627	0.8755	0.9997	0.2497	0.5629	0.3894	0.4399	0.2942	0.9724	0.6959	0.77	0.9863	0.9997	0.9441	1	9e-04	0.8275	0.9624	0.1086	0.1694	0.7064	0.3691	0.5932	0.9999	0.9989	0.9906	0.9993	0.9998
FBgn0000043	0.9348	1	0.4341	0.8386	0.8121	0.9867	0.9999	0.9999	0.9676	0.67	0.9279	0.9998	0.8422	0.5421	0.9697	0.9838	0.9983	0.659	0.9943	0.9992	0.9987	0.9718	0.0609	0.9997	0.1741	0.674	0.0086	0.9719	0.6778	0.9653	0.6237	0.0537	0.9863	0.9997	0.5519	1	0.0096	0.7088	0.9779	0.8875	0.1559	0.2004	0.6814	0.899	0.9999	0.9989	0.9997	0.9993	0.9998
FBgn0000044	0.5866	1	0.737	0.6554	0.7125	0.9142	0.9999	0.9999	0.9519	0.6899	0.9185	0.9998	0.9018	0.6367	0.9614	0.6498	0.9924	0.5482	0.9943	0.9992	0.9987	0.8074	0.0515	0.9997	0.9546	0.9287	0.3923	0.9757	0.9065	0.957	0.4399	0.5512	0.9267	0.9997	0.9301	0.269	0.6071	0.5657	0.9607	0.9251	0.7065	0.5145	0.7569	0.2291	0.9999	0.9989	0.9997	0.9993	0.9998
FBgn0000045	0.949	0.9829	0.7614	0.6554	0.6447	0.9678	0.9999	0.5002	0.837	0.5401	0.9185	0.9998	0.6851	0.8339	0.9428	0.7634	0.9983	0.1843	0.9943	0.9992	0.9987	0.9149	0.0759	0.9997	0.8792	0.9407	0.3941	0.8246	0.8984	0.9977	0.6157	0.1129	0.9863	0.9997	0.8902	0.7102	0.7836	0.9631	0.9795	0.3965	0.6696	0.9857	0.6781	0.5337	0.9999	0.9989	0.9831	0.9993	0.9998
FBgn0000046	0.6425	1	0.5327	0.6554	0.6904	0.9637	0.9999	0.9999	0.8816	0.8449	0.9185	0.9998	0.9461	0.8721	0.9428	0.6216	0.9919	0.3712	0.9943	0.9992	0.9987	0.7938	0.0151	0.9997	0.9813	0.9525	0.7485	0.97	0.8196	0.957	0.5053	0.4456	0.9173	0.9997	0.8552	0.1319	0.8259	0.6306	0.9624	0.6578	0.9957	0.8091	0.9608	0.336	0.9999	0.9989	0.9997	0.9993	0.9998
FBgn0000047	0.9296	1	0.5257	0.6554	0.9029	0.9262	0.9999	0.2443	0.8168	0.2624	0.9284	0.9998	0.9848	0.9993	0.893	0.0895	0.9983	0.946	0.0574	0.9992	0.9987	0.9459	0.5452	0.9997	0.7829	0.7461	1e-04	0.9445	0.3184	0.9662	0.9784	0.7179	0.9863	0.9997	0.8989	1	0.7671	0.6812	0.9765	0.3856	0.9415	0.9688	0.9519	0.8023	0.9999	0.9989	0.9255	0.9993	0.9998
FBgn0000052	0.6993	1	0.4858	0.6554	0.9856	0.9845	0.9999	0.9999	0.8168	0.9897	0.9185	0.9998	0.771	0.5604	0.9541	0.3657	0.9948	0.0663	0.9955	0.9992	0.9987	0.8994	0.4994	0.9997	0.3171	0.8662	0.1469	0.9761	0.975	0.9653	0.8953	0.5193	0.9863	0.9997	0.8148	1	0.2284	0.6081	0.988	0.4907	0.9457	0.8199	0.8978	0.241	0.9999	0.9989	0.9993	0.9993	0.9998
FBgn0000053	0.6315	1	0.6384	0.6856	0.9971	0.9912	0.9999	0.9999	0.8168	0.8315	0.9185	0.9998	0.7769	0.8091	0.9697	0.6759	0.9983	0.23	0.9943	0.9992	0.9987	0.8666	0.5047	0.9997	0.4201	0.8305	0.169	0.8861	0.9803	0.9662	0.8027	0.8648	0.9863	0.9997	0.637	1	0.3921	0.5868	0.9685	0.7065	0.834	0.1981	0.3661	0.8981	0.9999	0.9989	0.9997	0.9993	0.9998
FBgn0000054	0.8934	1	0.6769	0.6554	0.5774	0.9812	0.9999	0.9999	0.875	0.8554	0.9457	0.9998	0.7266	0.7159	0.9737	0.6503	0.9919	0.4476	0.9943	0.9992	0.9987	0.7675	0.0681	0.9997	0.5198	0.5118	0.3618	0.8937	0.7849	0.9254	0.4061	0.6047	0.9863	0.9997	0.5221	1	0.2429	0.5657	0.9679	0.2908	0.4917	0.1429	0.3802	0.4629	0.9999	0.9991	0.9997	0.9993	0.9998
FBgn0000055	0.9562	1	0.3856	0.9783	0.8405	0.6094	0.9999	0.9999	0.8168	0.9054	0.9673	0.9998	0.7235	0.8964	0.9786	0.9795	0.9983	0.922	0.9943	0.9992	0.9987	0.593	0.3823	0.9997	0.6962	0.3463	0.0413	0.9564	0.9642	0.7941	0.8567	0.5636	0.9863	0.9997	0.8138	1	0.1392	0.7417	0.9969	0.7293	0.6978	0.1645	0.2405	0.7875	0.9999	0.9989	0.9851	0.9993	0.9998
FBgn0000057	0.9605	1	0.2211	0.6554	0.9684	0.9812	0.9999	0.9999	0.8392	0.6986	0.9212	0.9998	0.7241	0.8245	0.9614	0.9132	0.9927	0.612	0.9943	0.9992	0.9987	0.9939	0.1608	0.9997	0.9536	0.5302	0.6423	0.4877	0.7427	0.7934	0.51	0.8701	0.9863	0.9997	0.854	1	0.3324	0.7723	0.9607	0.566	0.1814	0.2291	0.4814	0.2834	0.9999	0.9989	0.8259	0.9993	0.9998
FBgn0000061	0.97	1	0.9906	0.6554	0.5635	0.991	0.9999	0.9999	0.9883	0.987	0.9212	0.9998	0.7959	0.5443	0.9856	0.7123	0.9983	0.8214	0.9943	0.9992	0.9995	0.8253	0.8422	0.9997	0.7145	0.7321	0.2946	0.8796	0.8781	0.8378	0.806	0.9011	0.9914	0.9997	0.9503	1	0.7109	0.9549	0.9679	0.6503	0.8059	0.5261	0.4965	0.7776	0.9999	0.9989	0.9427	0.9993	0.9998
FBgn0000063	0.9892	1	0.9512	0.9015	0.8379	0.914	0.9999	0.9999	0.9465	0.7911	0.9212	0.9998	0.6975	0.5508	0.968	0.8958	0.9829	0.2912	0.9943	0.9992	0.9987	0.9777	0.1782	0.9997	0.9619	0.4149	0.141	0.6555	0.9425	0.9724	0.602	0.7468	0.9898	0.9997	0.9782	1	0.2373	0.8417	0.9969	0.2406	0.268	0.0822	0.447	0.8542	0.9999	0.9989	0.9997	0.9993	0.9998
FBgn0000064	0.8799	1	0.2764	0.9951	0.2265	0.6993	0.9999	0.9999	0.9386	0.5395	0.9212	0.9998	0.6851	0.5421	0.9428	0.6988	0.9829	0.0944	0.9943	0.9992	0.9987	0.9369	0.8039	0.9997	0.9972	0.7211	0.4569	0.5246	0.1479	0.9708	0.8759	0.9293	0.9863	0.9997	0.9653	1	0.0742	0.6623	0.9607	0.1983	0.2823	0.2093	0.3559	0.8951	0.9999	0.9989	0.9997	0.9993	0.9998
FBgn0000071	0.9901	1	0.7744	0.6918	0.1597	0.914	0.9999	0.9999	0.8448	0.828	0.9457	0.9998	0.8624	0.6245	0.9856	0.4239	0.9829	0.3895	0.9943	0.9992	0.9987	0.9198	0.4427	0.9997	0.9974	0.9963	0.2565	0.8027	0.8906	0.9737	0.7017	0.3085	0.9914	0.9997	0.9268	1	0.7184	0.642	0.9971	0.1871	0.7686	0.6029	0.5766	0.572	0.9999	0.9989	0.9255	0.9993	0.9998
FBgn0000075	0.8069	1	0.657	0.7923	0.0054	0.9805	0.9999	0.9999	0.8561	0.9779	0.9676	0.9998	0.9742	0.7156	0.9855	0.7095	0.9951	0.9967	0.9943	0.9992	0.2504	0.8994	0.6046	0.9997	0.7635	0.7771	0.8149	0.9988	0.8962	0.8948	0.4568	0.8956	0.9989	0.9997	0.7943	1	0.8823	0.6568	0.4754	0.6401	0.6502	0.276	0.8592	0.8347	0.9999	0.9971	0.8259	0.9993	0.9998
FBgn0000077	0.9801	1	0.4649	0.8195	0.7505	0.9812	0.9999	0.9999	0.8182	0.9776	0.9772	0.9998	0.9281	0.5421	0.9614	0.6709	0.9948	0.5044	0.9943	0.9992	0.9987	0.8994	0.5274	0.9997	0.4827	0.5019	0.0458	0.5805	0.6678	0.9234	0.9283	0.9646	0.9863	0.9997	0.5292	1	0.1898	0.5657	0.976	0.4993	0.9057	0.3003	0.434	0.9434	0.9999	0.9989	0.9997	0.9993	0.9998
FBgn0000078	0.941	1	0.1246	0.7611	0.7226	0.976	0.9999	0.9999	0.8448	0.8809	0.9185	0.9998	0.3211	0.7546	0.9428	0.6467	0.9829	0.3343	0.9968	0.9992	0.9987	0.9831	0.9504	0.9997	0.9987	0.8395	0.7593	0.7567	0.6596	0.9654	0.7325	0.8001	0.9721	0.9997	0.9621	1	0.4472	0.8834	0.9982	0.1194	0.4493	0.7268	0.4481	0.9204	0.9999	0.9989	0.9904	0.9993	0.9998
FBgn0000079	0.9453	1	0.0897	0.7461	0.6419	0.9763	0.9999	0.9999	0.837	0.8912	0.9185	0.9998	0.3462	0.7489	0.9428	0.6401	0.9829	0.3983	0.9943	0.9992	0.9987	0.9889	0.6275	0.9997	0.958	0.8071	0.8531	0.8235	0.6698	0.9662	0.727	0.8149	0.9527	0.9997	0.9553	1	0.5212	0.8895	0.9814	0.1579	0.472	0.3902	0.4633	0.9313	0.9999	0.9989	0.9846	0.9993	0.9998
FBgn0000083	0.8541	1	0.3973	0.6796	0.6576	0.9436	0.9999	0.9999	0.8552	0.6059	0.9559	0.9998	0.7444	0.9941	0.9541	0.913	0.9829	0.4794	0.9963	0.9992	0.9987	0.8994	0.3355	0.9997	0.9474	0.3854	0.1908	0.8232	0.9357	0.9816	0.9894	0.8559	0.9863	0.9997	0.8676	1	0.2861	0.7251	0.9681	0.687	0.8047	0.4024	0.8159	0.8905	0.9999	0.9989	0.8931	0.9993	0.9998
FBgn0000084	0.757	1	0.0803	0.6718	0.1309	0.5388	0.9999	0.9999	0.9708	0.7123	0.9185	0.9998	0.7581	0.965	0.9428	0.4966	0.9847	0.0477	0.9943	0.9992	0.9987	0.8732	0.4754	0.9997	0.5953	0.4091	0.6222	0.9831	0.9429	0.9931	0.806	0.5901	0.9863	0.9997	0.9598	1	0.2632	0.9702	0.9607	0.7997	0.9718	0.2883	0.808	0.8266	0.9999	0.9989	0.915	0.9993	0.9998
FBgn0000092	0.9327	1	0.9736	0.6918	0.4988	0.9637	0.9999	0.9999	0.8939	0.7546	0.9789	0.9998	0.8325	0.9861	0.948	0.8354	0.9927	0.3571	0.9943	0.9992	0.9987	0.8994	0.9901	0.9997	0.8705	0.4408	0.6988	0.8138	0.8109	0.9751	0.7491	0.5229	0.9863	0.9997	0.9935	1	0.726	0.9923	0.9607	0.7825	0.8644	0.8214	0.6667	0.842	0.8528	0.9034	0.7881	0.9993	0.9998
FBgn0000094	0.6522	1	0.8743	0.697	0.8908	0.9788	0.9999	0.9999	0.9465	0.6316	0.9721	0.9998	0.8947	0.8894	0.9856	0.931	0.9983	0.0095	0.9943	0.9992	0.9987	0.93	0.6531	0.9997	0.9997	0.458	0.0309	0.8526	0.3976	0.9653	0.8207	0.3308	0.9863	0.9997	0.9546	1	0.8442	0.5814	0.971	0.9906	0.6673	0.6953	0.8417	0.99	0.9999	0.9989	0.9993	0.9993	0.9998
FBgn0000097	0.9721	0.8915	0.55	0.9648	0.7935	0.9455	0.9999	0.9999	0.9797	0.8753	0.9185	0.9998	0.969	0.9075	0.9818	0.7886	0.9908	0.829	0.9943	0.9998	0.9987	0.8795	0.8239	0.9997	0.6717	0.9985	0.893	0.7175	0.902	0.9931	0.7501	0.6601	0.9863	0.9997	0.9268	1	0.5732	0.7682	0.9657	0.4302	0.6556	0.7244	0.6886	0.5548	0.2871	0.9989	0.935	0.9993	0.9998
FBgn0000099	0.9595	1	0.2064	0.9385	0.8666	0.9926	0.9999	0.9999	0.8168	0.8295	0.9185	0.9998	0.8624	0.6145	0.9998	0.9434	0.9929	0.0883	0.9943	0.9992	0.9987	0.9698	0.3104	0.9997	0.9223	0.4586	0.712	0.5311	0.8178	0.8496	0.6213	0.7204	0.9863	0.9997	0.804	1	0.3387	0.5657	0.9607	0.0706	0.1298	0.4213	0.3388	0.8869	0.9999	0.9989	0.9622	0.9993	0.9998
FBgn0000100	0.9726	1	0.5015	0.6554	0.9547	0.8698	0.9999	0.9999	0.8168	0.9956	0.9185	0.9998	0.7631	0.5421	0.9856	0.4174	0.9929	0.3435	0.9943	0.9992	0.9987	0.9323	0.2889	0.9997	0.5248	0.687	0.0092	0.9277	0.9249	0.9724	0.9011	0.7183	0.9989	0.9997	0.5221	1	0.423	0.7446	0.9733	0.2128	0.8614	0.4077	0.4495	0.8941	0.9999	0.9989	0.9997	0.9993	0.9998
FBgn0000108	0.7675	0.7059	0.8775	0.8967	0.7519	0.9739	0.9999	0.9999	0.9748	0.7952	0.9703	0.9998	0.9383	0.7477	0.9542	0.3036	0.9998	0.2201	0.9963	0.9992	0.9987	0.9455	0.8102	0.9997	0.8334	0.8142	0.7671	0.5704	0.9648	0.7941	0.6994	0.4809	0.9863	0.9997	0.952	1	0.2766	0.7703	0.9607	0.2971	0.1234	0.1536	0.4122	0.9228	0.9999	0.9989	0.9906	0.9993	0.9998
FBgn0000109	0.7929	1	0.3297	0.8509	0.8603	0.9739	0.9999	0.9999	0.9013	0.8315	0.9853	0.9998	0.8093	0.8909	0.9795	0.4538	0.9983	0.3879	0.9943	0.9992	0.9987	0.9457	0.2845	0.9997	0.5007	0.9298	0.112	0.6508	0.9973	0.9724	0.7451	0.9009	0.9954	0.9997	0.9973	1	0.6686	0.6299	0.9681	0.4596	0.7027	0.5715	0.5004	0.9876	0.9999	0.9926	0.982	0.9993	0.9998
FBgn0000114	0.9768	1	0.7306	0.6554	0.7777	0.9739	0.9999	0.9999	0.8939	0.6316	0.9185	0.9998	0.7655	0.6505	0.9626	0.7816	0.9983	0.1411	0.9943	0.9992	0.9987	0.8906	0.0851	0.9997	0.5538	0.5401	0	0.5924	0.5268	0.9815	0.8068	0.1062	0.9863	0.9997	0.5221	1	0.2271	0.5745	0.9688	0.0399	0.2313	0.1306	0.5785	0.6237	0.9999	0.9989	0.9997	0.9993	0.9998
FBgn0000115	0.735	1	0.98	0.6554	0.8263	0.9115	0.9999	0.9999	0.9708	0.6732	0.9185	0.9998	0.7814	0.5509	0.996	0.9397	0.9957	0.3058	0.9959	0.9992	0.9987	0.8146	0.0339	0.9997	0.8467	0.4105	0	0.8815	0.8586	0.9653	0.752	0.3978	0.9863	0.9997	0.5221	1	0.9116	0.6849	0.9607	0.8735	0.8939	0.8015	0.8712	0.9728	0.9999	0.9989	0.98	0.9993	0.9998
FBgn0000116	0.9574	1	0.9334	0.6554	0.0292	0.6094	0.9999	0.9999	0.8474	0.5512	0.9543	0.9998	0.7788	0.7636	0.9156	0.5409	0.9983	0.6416	0.9943	0.9992	0.9987	0.8994	0.0724	0.9997	0.912	0.6085	0.9963	0.7533	0.8807	0.9662	0.6213	0.3605	0.9863	0.9997	0.7178	0.2601	0.651	0.8513	0.9624	0.902	0.6524	0.8677	0.7443	0.4589	0.9999	0.9989	0.9841	0.9993	0.9998
FBgn0000117	0.9601	1	0.8844	0.6554	0.938	0.9368	0.9999	0.9999	0.8633	0.9962	0.9212	0.9998	0.8725	0.9278	0.9969	0.561	0.9829	0.7915	0.9943	0.9992	0.9987	0.8994	0.1103	0.9997	0.8999	0.6196	0.0731	0.5177	0.8752	0.9662	0.9677	0.5382	0.9863	0.9997	0.5221	1	0.099	0.5682	0.9607	0.3253	0.3744	0.5392	0.4434	0.5435	0.9999	0.9989	0.9998	0.9993	0.9998
FBgn0000119	0.7891	1	0.9181	0.6554	0.7271	0.914	0.9999	0.9999	0.8168	0.9779	0.9185	0.9998	0.9408	0.6496	0.9428	0.6718	0.9829	0.7588	0.9943	0.9992	0.9987	0.9341	0.8547	0.9997	0.2772	0.8949	0.1524	0.4624	0.898	0.9653	0.9643	0.4509	0.9863	0.9997	0.8412	1	0.0213	0.6087	0.9765	0.3378	0.2789	0.3227	0.4289	0.6834	0.9999	0.9989	0.9132	0.9993	0.9998
FBgn0000120	0.9892	1	0.9049	0.8717	0.5331	0.9926	0.9999	0.9999	0.9708	0.9074	0.9632	0.9998	0.7968	0.8591	0.9428	0.931	0.9983	0	0.9951	0.9992	0.4761	0.9992	0.686	0.9997	0.7017	0.4358	0.3882	0.598	0.9904	0.82	0.7389	0.9555	0.9863	0.9997	0.5721	1	0.2353	0.6124	0.9602	0.3293	0.2746	0.0874	0.3894	0.8368	0.9999	0.9989	0.9997	0.9993	0.9998
FBgn0000121	0.9918	1	0.8153	0.8303	0.4821	0.9845	0.5247	0.9999	0.995	0.7701	0.9852	0.9998	0.8926	0.8615	0.9541	0.9831	0.9998	1e-04	0.9963	0.9992	0.2378	0.9429	0.7698	0.9997	0.5496	0.4091	0.1627	0.8626	0.8555	0.9235	0.8736	0.8999	0.9863	0.9997	0.6596	1	0.4102	0.6556	0.8611	0.4218	0.6951	0.132	0.5225	0.6291	0.9999	0.9989	0.9997	0.9993	0.9998
FBgn0000139	0.8547	1	0.4442	0.8151	0.9987	0.9926	0.9999	0.9999	0.8726	0.7146	0.9852	0.9998	0.9614	0.5421	0.9856	0.5388	0.9983	0.6017	0.9943	0.9992	0.9987	0.7536	0.224	0.9997	0.8303	0.8324	0.0551	0.816	0.5463	0.9888	0.9194	0.9029	0.9863	0.9997	0.6776	1	0.8415	0.9861	0.8611	0.296	0.9724	0.4319	0.7772	0.9944	0.9999	0.9989	0.9831	0.9993	0.9998
FBgn0000140	0.9333	1	0.9897	0.6554	0.6053	0.95	0.9999	0.9999	0.9583	0.6836	0.9212	0.9998	0.7805	0.5709	0.9156	0.931	0.9829	0.0915	0.9943	0.9992	0.9987	0.909	0.0499	0.9997	0.7458	0.4248	0.1149	0.8803	0.9941	0.9653	0.976	0.6228	0.9863	0.9997	0.761	1	0.3369	0.9186	0.9749	0.1961	0.2592	0.0771	0.3845	0.9825	0.9999	0.9989	0.9906	0.9993	0.9998
FBgn0000146	0.9601	1	0.9137	0.8345	0.054	0.9569	0.9999	0.9999	0.8544	0.8583	0.9185	0.9998	0.6667	0.5421	0.9936	0.968	0.9829	0.0551	0.9943	0.9992	0.9987	0.9574	0.1843	0.9997	0.9068	0.7854	0.5427	0.9841	0.9646	0.9718	0.1083	0.9255	0.9954	0.9997	0.8012	1	0.2996	0.9481	0.9624	0.9551	0.5309	0.8422	0.9098	0.305	0.9999	0.9989	0.9997	0.9993	0.9998
FBgn0000147	0.875	1	0.3475	0.8231	0.7661	0.9941	0.9999	0.9999	0.9794	0.8589	0.9264	0.9998	0.7293	0.5665	0.9428	0.9148	0.9908	0.2317	0.9943	0.9992	0.9987	0.9001	0.0825	0.9997	0.4443	0.5456	0.0215	0.6369	0.8887	0.9235	0.9483	0.6834	0.9863	0.9997	0.9238	1	0.1385	0.7513	0.9607	0.0951	0.1424	0.0944	0.3673	0.7671	0.9999	0.9989	0.9997	0.9993	0.9998
FBgn0000150	0.6747	1	0.1373	0.6554	0.7404	0.8023	0.9999	0.9999	0.9978	0.7323	0.9185	0.9998	0.6975	0.5641	0.9855	0.5368	0.9829	0.0614	0.9943	0.9992	0.9987	0.9719	0.7476	0.9997	0.9703	0.6481	0.0222	0.84	0.9397	0.9898	0.8466	0.9574	0.9863	0.9997	0.7134	1	0.5782	0.8792	0.9749	0.4024	0.9351	0.4159	0.5307	0.9245	0.9999	0.9989	0.9132	0.9993	0.9998
FBgn0000152	0.9482	1	0.622	0.9036	0.9532	0.9436	0.9999	0.9999	0.9911	0.8288	0.9264	0.9998	0.7163	0.9269	0.9856	0.7554	0.9829	0.9571	0.9943	0.9992	0.9987	0.9454	0.0028	0.9997	0.4343	0.8038	0.4414	0.5709	0.7415	0.9763	0.8925	0.2583	0.9863	0.9997	0.9313	1	0.6754	0.9781	0.9607	0.4289	0.9002	0.7117	0.8973	0.4103	0.9999	0.9989	0.9566	0.9993	0.9998
FBgn0000153	0.9305	1	0.5709	0.8413	0.7934	0.7082	0.9999	0.9999	0.837	0.2339	0.9441	0.9998	0.7493	0.6347	0.893	0.4617	0.9829	0.3982	0.9943	0.9992	0.9987	0.9658	0.3927	0.9997	0.9294	0.6481	0.0195	0.5242	0.0425	0.9653	0.9221	0.884	0.9863	0.9997	0.9387	1	0.1963	0.8595	0.9607	0.6297	0.213	0.2513	0.5714	0.977	0.9999	0.9989	0.8844	0.9993	0.9998
FBgn0000157	0.953	1	0.8052	0.8661	0.7773	0.9855	0.9999	0.9999	0.8918	0.85	0.9264	0.9998	0.9304	0.8085	0.9626	0.6489	0.9983	0.3453	0.9943	0.9992	0.9987	0.9032	0.9786	0.9997	0.3737	0.5142	0.1896	0.6798	0.8616	0.9653	0.7171	0.5879	0.9863	0.9997	0.9387	1	0.6199	0.5657	0.9602	0.5443	0.3273	0.14	0.6847	0.9519	0.9999	0.8467	0.9997	0.9993	0.9998
FBgn0000158	0.9948	1	0.8569	0.9775	0.2931	0.9941	0.9999	0.9999	0.8579	0.9701	0.9185	0.9998	0.7286	0.5848	0.9428	0.9961	0.9829	0.3294	0.9943	0.9992	0.9987	0.9273	0.3853	0.9997	0.7629	0.4358	0.6189	0.8107	0.8091	0.9867	0.0804	0.6447	0.9863	0.9997	0.7486	1	0.7754	0.8616	0.9607	0.4402	0.9253	0.4851	0.9232	0.1717	0.9999	0.9989	0.9997	0.9993	0.9998
FBgn0000163	0.9952	1	0.9303	0.9775	0.9605	0.9798	0.9999	0.9999	0.9465	0.7952	0.9185	0.9998	0.7991	0.771	0.9968	0.8012	0.9983	0.5754	0.9943	0.9992	0.9987	0.9695	0.7581	0.9997	0.7186	0.6393	0.1641	0.6236	0.79	0.8208	0.8524	0.8334	0.9863	0.9997	0.916	1	0.1931	0.8369	0.9607	0.5093	0.1288	0.1698	0.3559	0.4532	0.9999	0.9989	0.9997	0.9993	0.9998
FBgn0000166	0.8511	1	0.4837	0.8582	0.2503	0.9812	0.9999	0.9999	0.8673	0.9621	0.9752	0.9998	0.9228	0.683	0.9795	0.885	0.9908	0.3769	0.9943	0.9992	0.9987	0.8146	0.566	0.9997	0.5712	0.6666	0.3523	0.5502	0.8337	0.7941	0.9612	0.5899	0.9954	0.9997	0.9217	1	0.9496	0.5657	0.9986	0.8008	0.1946	0.1605	0.5885	0.2888	0.9999	0.9989	0.8259	0.9993	0.9998
FBgn0000173	0.9898	1	0.5199	0.9261	0.995	0.9812	0.9999	0.9999	0.8212	0.9395	0.9841	0.9998	0.832	0.6685	0.9526	0.8652	0.985	0.2194	0.9943	0.9992	0.9987	0.9369	0.0427	0.9997	0.8773	0.4746	0.0359	0.4924	0.6897	0.8378	0.8956	0.1339	0.9199	0.9997	0.9904	1	0.1258	0.5979	0.9607	0.5971	0.2287	0.2153	0.471	0.5913	0.9999	0.9989	0.9997	0.9993	0.9998
FBgn0000179	0.9892	1	0.9219	0.9843	0.8443	0.9812	0.9999	0.9999	0.9465	0.9708	0.9185	0.9998	0.9944	0.5665	0.9998	0.5949	0.9983	0.9827	0.9943	0.9992	0.9987	0.9889	0.6125	0.9997	0.3466	0.6572	0.515	0.8987	0.9805	0.9662	0.6237	0.2018	0.9863	0.9997	0.9336	1	0.9585	0.9351	0.7862	0.3012	0.3199	0.2154	0.4282	0.8683	0.9999	0.9989	0.9997	0.9993	0.9998
FBgn0000180	0.7639	0.9607	0.4261	0.8435	0.4894	0.9812	0.9999	0.9999	0.8168	0.6754	0.98	0.9998	0.7619	0.5421	0.9614	0.8086	0.9829	0.4701	0.9943	0.9992	0.9987	0.9577	0.5752	0.9997	0.9756	0.7257	0.679	0.742	0.8728	0.9898	0.1049	0.1226	0.9978	0.9997	0.9985	1	0.8867	0.8452	0.9607	0.7619	0.3538	0.7259	0.8427	0.4161	0.9999	0.9989	0.9326	0.9993	0.9998
FBgn0000181	0.9536	1	0.8479	0.9003	0.9831	0.8824	0.9999	0.9999	0.8168	0.9091	0.9185	0.9998	0.6975	0.5421	0.9917	0.5489	0.9983	0.2195	0.9943	0.9992	0.9987	0.8929	0.4279	0.9997	0.3619	0.9632	2e-04	0.7533	0.7383	0.9708	0.9977	0.4635	0.9863	0.9997	0.5221	1	0.503	0.6051	0.9622	0.3752	0.8321	0.1344	0.4942	0.7231	0.9999	0.9989	0.9997	0.9993	0.9998
FBgn0000182	0.9264	1	0.9212	0.6554	0.6108	0.5725	0.9999	0.9999	0.8816	0.4373	0.9185	0.9998	0.6975	0.691	0.9428	0.9797	0.9829	0.2469	0.9943	0.9992	0.9987	0.8994	0.5442	0.9997	0.8417	0.9829	0.7303	0.973	0.9443	0.998	0.8917	0.7567	0.9904	0.9997	0.5221	1	0.9261	0.8106	0.9607	0.7087	0.8611	0.8378	0.8719	0.8279	0.9999	0.9989	0.9953	0.9993	0.9998
FBgn0000183	0.9453	1	0.711	0.9385	0.9677	0.976	0.9999	0.9999	0.8228	0.903	0.9185	0.9998	0.7365	0.5421	0.9428	0.9457	0.9951	0.777	0.9943	0.9992	0.9987	0.8715	0.0824	0.9997	0.6391	0.9954	0.0034	0.4399	0.8471	0.82	0.7845	0.2753	0.9863	0.9997	0.6229	1	0.3372	0.7272	0.9617	0.1607	0.1252	0.0917	0.4772	0.4548	0.9999	0.9989	0.982	0.9993	0.9998
FBgn0000206	0.9893	1	0.9596	0.712	0.3816	0.9812	0.1896	0.9999	0.9465	0.9701	0.9185	0.9998	0.9148	0.9026	0.9791	0.5831	0.9983	0.0376	0.9943	0.9992	0.9987	0.8996	0.5984	0.9997	0.9868	0.4689	0.0463	0.5879	0.378	0.9449	0.8329	0.8356	0.9989	0.9997	0.9469	1	0.3926	0.7225	0.3768	0.9593	0.3584	0.2621	0.5546	0.9785	0.9999	0.9933	0.9997	0.9993	0.9998
FBgn0000210	0.6515	1	0.6715	0.994	0.0645	0.9845	0.9999	0.9999	0.8228	0.7882	0.989	0.9998	0.9147	0.9699	0.9428	0.8749	0.9983	0.2809	0.9943	0.9992	0.9987	0.9957	0.625	0.9997	0.8957	0.5735	0.5849	0.6589	0.7163	0.8378	0.8379	0.5041	0.9978	0.9997	0.8392	1	0.7018	0.9356	0.9624	0.9332	0.4949	0.9177	0.8571	0.8733	0.9999	0.9034	0.9997	0.9993	0.9998
FBgn0000212	0.9333	1	0.9936	0.9718	0.748	0.9436	0.9999	0.9999	0.837	0.9137	0.9185	0.9998	0.9045	0.5421	0.9985	0.9409	0.9983	0.9494	0.9955	0.9992	0.9987	0.9542	0.1401	0.9997	0.1317	0.8853	3e-04	0.4484	0.8036	0.9724	0.7855	0.5542	0.9863	0.9998	0.7733	1	0.1438	0.5657	0.9692	0.2731	0.195	0.2121	0.3393	0.5159	0.9999	0.9683	0.9704	0.9993	0.9998
FBgn0000221	0.9548	1	0.9006	0.8816	0.4571	0.991	0.9999	0.9999	0.9647	0.3369	0.9505	0.9998	0.9688	0.9861	0.9428	0.6662	0.9953	0.83	0.9943	0.9992	0.9987	0.5792	0.6687	0.9997	0.9371	0.4521	0.7372	0.8656	0.9727	0.9718	0.7325	0.6926	0.9863	0.9997	0.9043	1	0.6448	0.9404	0.9622	0.6981	0.3504	0.7928	0.8263	0.4707	0.4058	0.9989	0.945	0.9993	0.9998
FBgn0000228	0.6315	1	0.8201	0.9529	0.7897	0.9739	0.9999	0.9999	0.8582	0.8525	0.9307	0.9998	0.9147	0.5421	0.9678	0.6898	0.9924	0.7394	0.9943	0.9992	0.9987	0.8994	0.0463	0.9997	0.2051	0.9321	1e-04	0.4496	0.7912	0.9235	0.6676	0.6884	0.9863	0.9997	0.5221	1	0.192	0.5657	0.9607	0.3499	0.1562	0.0793	0.3523	0.8879	0.9999	0.9508	0.8739	0.9993	0.9998
FBgn0000229	0.962	1	0.812	0.754	0.8421	0.991	0.9999	0.9999	0.997	0.891	0.9212	0.9998	0.6975	0.9501	0.893	0.9689	0.9829	0.2926	0.9968	0.9992	0.9987	0.9704	0.9831	0.9997	0.743	0.4564	0.9726	0.5889	0.9416	0.9826	0.7033	0.17	0.9863	0.9997	0.8902	1	0.8007	0.868	0.9607	0.4339	0.7574	0.6423	0.9856	0.7848	0.9999	0.993	0.9348	0.9993	0.9998
FBgn0000233	0.8895	1	0.8834	0.929	0.8627	0.9812	0.9999	0.9999	0.9213	0.9168	0.9185	0.9998	0.8595	0.609	0.9855	0.9903	0.9998	0.8782	0.9943	0.9992	0.1236	0.811	0.2655	0.9997	0.7073	0.9529	0.1019	0.9438	0.755	0.9763	0.5904	0.6228	0.9898	0.9997	0.7487	1	0.8573	0.9148	0.9981	0.9887	0.6517	0.544	0.3426	0.4311	0.9999	0.9989	0.9997	0.9993	0.9998
FBgn0000239	0.9946	1	0.5354	0.6554	0.5045	0.9597	0.9999	0.9999	0.819	0.8099	0.9185	0.9998	0.6982	0.8318	0.9626	0.9356	0.9914	0.4537	0.9943	0.9992	0.9987	0.8994	0.9895	0.9997	0.8043	0.906	0.3883	0.9499	0.9947	0.9737	0.8438	0.8388	0.9863	0.9997	0.9782	1	0.2647	0.7915	0.9979	0.1591	0.9258	0.2804	0.398	0.8922	0.9999	0.9034	0.9376	0.9993	0.9998
FBgn0000241	0.9907	1	0.0732	0.8139	0.7115	0.9812	0.9999	0.9999	0.9794	0.9361	0.9185	0.9998	0.9525	0.5925	0.9428	0.6216	0.9927	0.0657	0.9943	0.9992	0.9987	0.811	0.6308	0.9997	0.7082	0.3929	0.4344	0.9334	0.8159	0.9504	0.7816	0.9723	0.9863	0.9997	0.8856	1	0.998	0.5657	0.9607	0.6625	0.4224	0.4532	0.8956	0.953	0.9999	0.9989	0.9997	0.9993	0.9998
FBgn0000244	0.6523	1	0.9738	0.9473	0.93	0.9953	0.9999	0.9999	0.8287	0.9872	0.947	0.9998	0.9148	0.5421	0.9948	0.9791	0.9983	0.3987	0.9943	0.9992	0.9987	0.9123	0.08	0.9997	0.3859	0.5215	0.0254	0.5911	0.8281	0.9263	0.697	0.749	0.9863	0.9997	0.5221	1	0.158	0.5657	0.9836	0.1807	0.3964	0.1628	0.3739	0.5412	0.9999	0.9989	0.9755	0.9993	0.9998
FBgn0000246	0.8518	1	0.6153	0.9117	1e-04	0.991	0.9999	0.9999	0.5972	0.67	0.9185	0.9998	0.9921	0.9903	0.9855	0.7984	0.9948	0.3702	0.9963	0.9992	0.9987	0.958	0.7958	0.9997	0.6327	0.7193	0.2408	0.5436	0.9993	0.8687	0.9239	0.992	0.9863	0.9997	0.873	1	0.7867	0.9593	0.9607	0.8604	0.9977	0.1687	0.9868	0.5507	0.9999	0.9989	0.9997	0.9993	0.9998
FBgn0000247	0.7428	1	0.5184	0.7155	0.9635	0.9581	0.9999	0.9999	0.828	0.83	0.9185	0.9998	0.9516	0.6814	0.9697	0.6706	0.9829	0.6039	0.9943	0.9992	0.9987	0.964	0.9871	0.9997	0.5413	0.7056	0.4938	0.7542	0.8854	0.9653	0.796	0.4697	0.9863	0.9997	0.8922	1	0.5466	0.6838	0.9939	0.8692	0.4104	0.933	0.4258	0.7342	0.9999	0.9034	0.7911	0.9993	0.9998
FBgn0000250	0.9824	1	0.6988	0.7814	0.917	0.9812	0.9999	0.9999	0.9229	0.6431	0.9263	0.9998	0.8594	0.623	0.9533	0.9662	0.9829	0.8146	0.9943	0.9992	0.9987	0.88	0.1803	0.9997	0.2713	0.4586	0.3598	0.6053	0.8777	0.9809	0.8609	0.4733	0.9863	0.9997	0.6104	1	0.2553	0.5657	0.9788	0.5579	0.8724	0.4136	0.7241	0.7601	0.63	0.9989	0.9712	0.9993	0.9998
FBgn0000251	0.6554	1	0.1472	0.9049	0.4963	0.9142	0.9999	0.9999	0.9172	0.7656	0.9598	0.9998	0.7951	0.9716	0.9428	0.4276	0.9829	0.0168	0.9943	0.9992	0.9987	0.7496	0.9379	0.9997	0.963	0.3854	0.9741	0.4705	0.7608	0.9693	0.5394	0.7443	0.9736	0.9997	0.5253	1	0.8256	0.6505	0.9607	0.9326	0.993	0.1104	0.5331	0.3138	0.9999	0.9989	0.9354	0.9993	0.9998
FBgn0000253	0.8915	1	0.9013	0.8872	0.7416	0.9944	0.9999	0.9999	0.949	0.8814	0.9321	0.9998	0.8519	0.6445	0.9533	0.5291	0.9924	0.0236	0.9972	0.9992	0.9987	0.9798	0.7368	0.9997	0.8388	0.1908	0.948	0.5004	0.8132	0.8406	0.9797	0.4697	0.9863	0.9997	0.9693	1	0.1584	0.9187	0.9362	0.3894	0.1252	0.1803	0.3909	0.7402	0.9999	0.8708	0.8887	0.9993	0.9998
FBgn0000256	1	1	0.8911	0.6597	0.9644	0.959	0.9999	0.9999	0.8544	0.6478	0.9185	0.9998	0.9523	0.6274	0.9614	0.4112	0.9982	0.6105	0.9972	0.9992	0.9987	0.8516	0.0652	0.9997	0.5571	0.5249	5e-04	0.6158	0.7222	0.9737	0.6183	0.1142	0.9863	0.9997	0.5221	1	0.1646	0.5712	0.9939	0.0819	0.2535	0.0966	0.4649	0.401	0.9999	0.9989	0.9997	0.9993	0.9998
FBgn0000257	0.8929	1	0.613	0.6554	0.9338	0.9812	0.9999	0.9999	0.9785	0.9763	0.9185	0.9998	0.9947	0.5688	0.9678	0.8767	0.9998	0.3187	0.9943	0.9992	0.9987	0.9651	0.9227	0.9997	0.6987	0.8484	0.0245	0.6062	0.7042	0.8906	0.9196	0.7919	0.9863	0.9997	0.6823	1	0.2723	0.5717	0.9607	0.2832	0.5277	0.0928	0.4539	0.4512	0.9999	0.9989	0.9997	0.9993	0.9998
FBgn0000259	0.805	1	0.8396	0.7122	0.4508	0.914	0.9999	0.9999	0.8168	0.8009	0.9321	0.9998	0.826	0.6257	0.9863	0.3718	0.9983	0.8117	0.9943	0.9992	0.9987	0.9419	0.4021	0.9997	0.1317	0.9423	0.0022	0.4877	0.7866	0.9449	0.9738	0.3277	0.9863	0.9997	0.9247	1	0.432	0.9878	0.9622	0.4017	0.5161	0.7391	0.4446	0.7121	0.9999	0.9989	0.9997	0.9993	0.9998
FBgn0000261	0.9626	1	0.8194	0.6595	0.6148	0.9773	0.9999	0.9999	0.8168	0.9232	0.9185	0.9998	0.064	0.7178	0.9156	0.8878	0.9829	0.346	0.9943	0.9992	0.8626	0.9164	0.5269	0.9997	0.8949	0.7472	0.3061	0.7462	0.7793	0.9828	0.921	0.2522	0.9978	0.9997	0.9486	1	0.7659	0.7047	0.9607	0.7553	0.7099	0.8455	0.6759	0.5572	0.9999	0.9989	0.9997	0.9993	0.9998
FBgn0000273	0.7873	0.8915	0.7012	0.8277	0.9769	0.9739	0.9999	0.9999	0.8287	0.9602	0.9185	0.9998	0.829	0.6698	0.9818	0.7298	0.9829	0.9773	0.9943	0.9992	0.9987	0.9877	0.1126	0.9997	0.3849	0.9334	0.0756	0.4828	0.8173	0.8406	0.8686	0.2855	0.9863	0.9997	0.6556	1	0.2038	0.5743	0.9607	0.585	0.1298	0.2745	0.3761	0.5986	0.9999	0.9989	0.9949	0.9993	0.9998
FBgn0000274	0.9561	1	0.5741	0.6554	0.971	0.9788	0.9999	0.9999	0.9277	0.7065	0.9185	0.9998	0.6975	0.6413	0.9743	0.9426	0.9983	0.434	0.9943	0.9992	0.9987	0.9918	0.1026	0.9997	0.4989	0.4797	0.0011	0.6082	0.8994	0.9888	0.8791	0.1205	0.9863	0.9997	0.5253	1	0.1116	0.6385	0.9622	0.0721	0.1692	0.1108	0.3761	0.699	0.9999	0.9989	0.9996	0.9993	0.9998
FBgn0000276	0.7612	1	0.6783	0.8704	0.9559	0.9812	0.9999	0.9999	0.9712	0.8429	0.9185	0.9998	0.6851	0.7501	0.9855	0.6524	0.9983	0.0835	0.9943	0.9992	0.9987	0.9607	0.6685	0.9997	0.9466	0.8413	0.149	0.483	0.3816	0.9653	0.9907	0.9311	0.9863	0.9997	0.6762	1	0.8008	0.5922	0.983	0.942	0.806	0.9213	0.8549	0.6226	0.9999	0.9989	0.9997	0.9993	0.9998
FBgn0000277	0.4973	1	0.739	0.6595	0.92	0.9999	0.9999	0.9999	0.8228	0.8991	0.9185	0.9998	0.1196	0.5421	0.9969	0.6607	0.9983	0.4618	0.9943	0.9992	0.9987	0.965	0.5144	0.9997	0.938	0.4914	0.199	0.4902	0.7678	0.8808	0.8388	0.6258	0.9863	0.9997	0.9884	1	0.9166	0.5712	0.9607	0.989	0.4707	0.8948	0.9303	0.9141	0.9999	0.9989	0.9762	0.9993	0.9998
FBgn0000278	0.9482	1	0.0621	0.864	0.9856	0.995	0.9999	0.9999	0.8168	0.6276	0.9677	0.9998	0.7191	0.5421	0.9737	0.9904	0.9949	0.4739	0.9943	0.9992	0.9987	0.9877	0.5229	0.9997	0.8901	0.5259	0.9668	0.8737	0.9489	0.9653	0.748	0.4512	0.714	0.9997	0.5883	1	0.9694	0.5473	0.9795	0.9636	0.4982	0.938	0.8488	0.953	0.9999	0.9989	0.9526	0.9993	0.9998
FBgn0000279	0.5338	1	0.8099	0.9298	0.8534	0.991	0.9999	0.9999	0.4434	0.8814	0.9938	0.9998	0.9962	0.5426	0.9969	0.5841	0.9923	0.4942	0.9943	0.9992	0.999	0.9794	0.4751	0.9997	0.9372	0.8799	0.6321	0.7807	0.9466	0.8743	0.691	0.8535	0.9863	0.9997	0.8922	1	0.8204	0.4903	0.9607	0.6863	0.5852	0.3645	0.7358	0.8375	0.5557	0.9989	0.9255	0.9993	0.9998
FBgn0000283	0.7038	1	0.8416	0.8999	0.4508	0.9637	0.9999	0.9999	0.837	0.8072	0.9354	0.9998	0.9323	0.5421	0.959	0.9276	0.9829	0.9939	0.9943	0.9992	0.9987	0.979	0.5141	0.9997	0.2585	0.9377	0.0051	0.4815	0.7802	0.9662	0.5475	0.4108	0.9863	0.9997	0.5221	1	0.1725	0.5657	0.9624	0.1261	0.3632	0.2588	0.3909	0.4311	0.9999	0.9683	0.9113	0.9993	0.9998
FBgn0000286	0.8551	1	0.8841	0.8408	0.8004	0.9262	0.9999	0.9999	0.8212	0.9894	0.9185	0.9998	0.7898	0.5421	0.9862	0.8587	0.9829	0.4421	0.9943	0.9992	0.9987	0.9012	0.2862	0.9997	0.3156	0.9985	0.0267	0.6778	0.8063	0.8743	0.8887	0.2693	0.989	0.9997	0.7591	1	0.181	0.5693	0.9836	0.2027	0.1311	0.1756	0.3554	0.6873	0.9999	0.9989	0.918	0.9993	0.9998
FBgn0000287	0.9899	1	0.573	0.6554	0.9351	0.9812	0.9999	0.9999	0.8426	0.6153	0.9185	0.9998	0.7405	0.6151	0.9728	0.6519	0.9983	0.9066	0.997	0.9992	0.9987	0.8715	0.315	0.9997	0.5656	0.6853	1e-04	0.5035	0.378	0.9932	0.8043	0.1747	0.9863	0.9997	0.5221	1	0.2635	0.6489	0.9624	0.142	0.3607	0.2496	0.547	0.4188	0.9999	0.9989	0.95	0.9993	0.9998
FBgn0000289	0.7243	1	0.4933	0.7867	0.705	0.9142	0.9999	0.9999	0.8544	0.8111	0.9212	0.9998	0.833	0.6564	0.9428	0.4433	0.9829	0.9529	0.9943	0.9992	0.9987	0.9131	0.2392	0.9997	0.3585	0.947	0.0416	0.4946	0.6758	0.8224	0.7252	0.7419	0.9863	0.9997	0.5221	1	0.266	0.5657	0.9866	0.3012	0.2041	0.2143	0.3845	0.5006	0.9999	0.9926	0.8873	0.9993	0.9998
FBgn0000299	0.6178	1	0.4474	0.7537	0.9441	0.9867	0.9999	0.9999	0.9213	0.6098	0.9185	0.9998	0.8546	0.9524	0.9773	0.6478	0.9829	0.3206	0.9943	0.9992	0.9987	0.6146	0.2216	0.9997	0.7917	0.8248	0.2645	0.6404	0.5716	0.9842	0.4901	0.9256	0.9863	0.9997	0.9546	1	0.8791	0.9434	0.9426	0.8735	0.7304	0.4955	0.6947	0.9782	0.9999	0.9989	0.9997	0.9993	0.9998
FBgn0000303	0.9656	1	0.4905	0.7052	0.7474	0.9873	0.9999	0.9999	0.995	0.988	0.9185	0.9998	0.987	0.6526	0.9156	0.675	0.9935	0.5022	0.9963	0.9992	0.9987	0.9609	0.6995	0.9997	0.9939	0.6042	0.5789	0.7314	0.9065	0.5702	0.5844	0.9822	0.9863	0.9997	0.8944	1	0.3563	0.9495	0.9607	0.3837	0.2779	0.0784	0.3884	0.7551	0.9999	0.9989	0.9997	0.9993	0.9998
FBgn0000307	0.728	1	0.7124	0.7024	0.5201	0.95	0.9999	0.9999	0.8168	0.8528	0.9185	0.9998	0.8403	0.9339	0.9942	0.4838	0.9908	0.78	0.9963	0.9992	0.9987	0.8894	0.5362	0.9997	0.2954	0.9827	0.3746	0.4474	0.9872	0.9653	0.8956	0.6225	0.9863	0.9997	0.524	1	0.2098	0.7216	0.9607	0.5326	0.2202	0.2707	0.3559	0.4189	0.9999	0.9034	0.8512	0.9993	0.9998
FBgn0000308	0.9687	1	0.8941	0.7068	0.9745	0.9618	0.9999	0.9999	0.8859	0.8297	0.9809	0.9998	0	0.6331	0.9711	0.8911	0.9983	0.7869	0.9943	0.9992	0.9987	0.8984	0.0849	0.9997	0.9929	0.5158	0.3734	0.706	0.6983	0.9653	0.7474	0.8054	0.9863	0.9997	0.9301	1	0.239	0.9209	1e-04	0.9657	0.6511	0.8183	0.7431	0.842	0.9999	0.9989	0.9906	0.9993	0.9998
FBgn0000313	0.9327	1	0.676	0.9307	0.702	0.9825	0.6083	0.9999	0.899	0.7855	0.9185	0.9998	0.8244	0.8194	0.9856	0.4641	0.9923	0.0279	0.9943	0.9992	0.1422	0.9113	0.7145	0.9997	0.6962	0.5354	0.3571	0.6416	0.802	0.9449	0.921	0.9666	0.9898	0.9997	0.8722	1	0.3466	0.7048	0.9122	0.7622	0.2771	0.1938	0.3979	0.9856	0.9999	0.9989	0.9982	0.9993	0.9998
FBgn0000316	0.8997	1	0.7986	0.7587	0.8985	0.865	0.9999	0.9999	0.8212	0.6276	0.9185	0.9998	0.6975	0.6243	0.9428	0.6723	0.9829	0.7608	0.9943	0.9992	0.9987	0.8146	0.1922	0.9997	0.4957	0.4287	0.0554	0.7542	0.7529	0.9235	0.686	0.4956	0.9863	0.9997	0.5221	1	0.3442	0.5684	0.9607	0.2585	0.8757	0.1971	0.3884	0.4848	0.9999	0.9891	0.9594	0.9993	0.9998
FBgn0000317	0.9601	1	0.9344	0.9763	0.8412	0.9363	0.9999	0.9999	0.8212	0.9834	0.9185	0.9998	0.9946	0.5421	0.9614	0.9499	0.9908	0.5689	0.9943	0.9992	0.9995	0.8994	0.1241	0.9997	0.4394	0.5236	0.0051	0.4815	0.7529	0.9653	0.886	0.7585	0.9898	0.9997	0.8328	1	0.8885	0.649	0.9607	0.7159	0.2742	0.6121	0.4536	0.5385	0.9999	0.9989	0.8739	0.9993	0.9998
FBgn0000318	0.9722	1	0.8464	0.6554	0.2524	0.9129	0.9999	0.9999	0.7807	0.8498	0.9185	0.9998	0.9594	0.6589	0.9428	0.3446	0.9829	0.9918	0.9959	0.9992	0.9987	0.9454	0.6619	0.9997	0.3128	0.7288	0.3618	0.7453	0.4412	0.9862	0.7727	0.4793	0.9863	0.9997	0.9131	1	0.1806	0.8533	0.9939	0.9784	0.611	0.3702	0.8292	0.6061	0.9999	0.9989	0.8259	0.9993	0.9998
FBgn0000319	0.9799	1	0.9906	0.7867	0.9588	0.9993	0.9999	0.9999	0.8228	0.8741	0.9262	0.9998	0.9056	0.8222	0.9678	0.6371	0.9924	0.9406	0.9943	0.9992	0.9987	0.8146	0.2851	0.9997	0.8695	0.7793	0.0235	0.4797	0.9026	0.9718	0.9231	0.325	0.9863	0.9997	0.6135	1	0.0899	0.5944	0.9679	0.2009	0.1309	0.2117	0.3393	0.5412	0.9999	0.9989	0.8739	0.9993	0.9998
FBgn0000320	0.7781	1	0.6053	0.9782	0.9903	0.9941	0.9999	0.9999	0.8816	0.6869	0.9639	0.9998	0.8358	0.637	0.9855	0.7392	0.9949	0.7855	0.9943	0.9992	0.9987	0.9465	0.313	0.9997	0.8529	0.7	0.0015	0.9722	0.9925	0.957	0.693	0.8945	0.988	0.9997	0.8926	1	0.7756	0.642	0.9607	0.4112	0.7033	0.9732	0.7419	0.9678	0.9999	0.9989	0.9997	0.9993	0.9998
FBgn0000326	0.97	1	0.0548	0.6636	0.704	0.9812	0.9999	0.9999	0.8931	0.7389	0.9185	0.9998	0.6851	0.8748	0.9855	0.6718	0.9829	0.3682	0.9943	0.9992	0.9987	0.8005	0.4114	0.9997	0.6778	0.5041	0.735	0.9825	0.5725	0.9653	0.9447	0.7788	0.9863	0.9997	0.9463	1	0.6213	0.8551	0.9969	0.9682	0.6546	0.8706	0.8218	0.8249	0.9921	0.9989	0.9997	0.9993	0.9998
FBgn0000330	0.5618	1	0.2161	0.8293	0.8986	0.9788	0.9999	0.9999	0.8891	0.8606	0.9185	0.9998	0.8523	0.8433	0.9856	0.979	0.9829	0.1511	0.9943	0.9992	0.9987	0.9108	0.1094	0.9997	0.9919	0.4323	3e-04	0.5858	0.881	0.9746	0.9999	0.6942	0.9863	0.9997	0.7849	1	0.4191	0.5657	0.9607	0.9196	0.838	0.9274	0.9464	0.8642	0.9999	0.9989	0.982	0.9993	0.9998
FBgn0000339	0.9821	1	0.7604	0.828	0.702	0.914	0.9999	0.9999	0.8228	0.9026	0.9185	0.9998	0.7139	0.775	0.9541	0.1387	0.9829	0.4166	0.9943	0.9992	0.9987	0.8331	0.5959	0.9997	0.8458	0.6565	0.734	0.9532	0.7287	0.9828	0.702	0.3447	0.9863	0.9997	0.9374	1	0.2661	0.9268	0.9759	0.4596	0.8859	0.4077	0.6316	0.1524	0.9999	0.9989	0.9221	0.9993	0.9998
FBgn0000346	0.9893	1	0.9661	0.9223	0.5659	0.9832	0.9999	0.9999	0.837	0.9658	0.9718	0.9998	0.8725	0.5421	0.9481	0.2406	0.9927	0.9635	0.9943	0.9992	0.9987	0.8994	0.5563	0.9997	0.9872	0.586	0.0021	0.9434	0.8196	0.9533	0.6707	0.1898	0.9878	0.9997	0.8967	1	0.7077	0.9733	0.9607	0.7894	0.6901	0.6338	0.8429	0.9957	0.9999	0.9989	0.982	0.9993	0.9998
FBgn0000351	0.8511	1	0.9879	0.932	0.7777	0.9926	0.9999	0.9999	0.9919	0.9081	0.9185	0.9998	0.7787	0.7789	0.9946	0.8789	0.9829	0.5278	0.9943	0.9992	0.9987	0.8994	0.2933	0.9997	0.4821	0.8254	0.0036	0.6097	0.6623	0.9724	0.955	0.7571	0.9863	0.9997	0.9695	1	0.9977	0.7847	0.9681	0.1624	0.5077	0.658	0.6294	0.7975	0.9999	0.9989	0.9326	0.9993	0.9998
FBgn0000352	0.9893	1	0.6773	0.7552	0.2219	0.991	0.9999	0.9999	0.9672	0.9694	0.9185	0.9998	0.9378	0.6916	0.9855	0.6266	0.9951	0.6006	0.9943	0.9992	0.9987	0.9289	0.8068	0.9997	0.3677	0.7828	0.0918	0.503	0.8159	0.8623	0.5036	0.2098	0.9863	0.9997	0.6706	1	0.2922	0.5657	0.9607	0.3491	0.7927	0.1038	0.3302	0.4548	0.9999	0.9989	0.9997	0.9993	0.9998
FBgn0000355	0.7155	1	0.8017	0.9371	6e-04	0.9739	0.9999	0.9999	0.9911	0.8164	0.9842	0.9998	0.7817	0.5421	0.9728	0.8578	0.9919	0.7363	0.9943	0.9992	0.9987	0.954	0.0996	0.9997	0.7246	0.681	0.1954	0.8826	0.6787	0.9828	0.9456	0.8115	0.9863	0.9997	0.5221	1	0.2091	0.6351	0.9607	0.7543	0.4695	0.2298	0.4076	0.9287	0.9999	0.9926	0.7881	0.9993	0.9998
FBgn0000356	0.4973	1	0.59	0.6554	0.3398	0.9763	0.9999	0.9999	0.9447	0.7286	0.9698	0.9998	0.9594	0.8037	0.9971	0.9466	0.9887	0.7166	0.9943	0.9992	0	0.8331	0.6463	0.9997	0.767	0.7566	0.6252	0.9873	0.8338	0.9235	0.8579	0.7542	0.9863	0.9997	0.7995	1	0.8003	0.6299	0.9607	0.6473	0.5869	0.5126	0.7963	0.5315	0.9999	0.9959	0.449	0.9993	8e-04
FBgn0000357	0.9722	1	0.613	0.895	0	0.9999	0.9999	0.9999	0.8228	0.6236	0.9514	0.9998	0.6975	0.8913	0.9843	0.9945	0.9929	0.8579	0.9943	0.9992	0.0027	0.8715	0.3509	0.9997	0.8598	0.7269	0.9011	0.9442	0.8109	0.9718	0.6209	0.7263	0.9863	0.2646	0.9211	1	0.9687	0.7978	0.9681	0.6816	0.4926	0.7612	0.6214	0.4548	0.9999	0.9989	0.9132	0.9993	0.9998
FBgn0000358	0.6315	1	0.4475	0.7085	0.497	0.972	0.9999	0.9999	0.8168	0.745	0.9185	0.9998	0.8936	0.9145	0.9428	0.9391	0.9908	0.5376	0.9943	0.9992	0.0427	0.8132	0.4796	0.9997	0.736	0.7261	0.5427	0.8867	0.6678	0.9746	0.8028	0.6959	0.9863	0.9997	0.9872	1	0.962	0.7381	0.9681	0.9696	0.6003	0.4564	0.6497	0.6328	0.9999	0.9034	0.7881	0.9993	0.371
FBgn0000359	0.6985	1	0.0941	0.9263	0.8732	0.9845	0.9999	0.9999	0.7074	0.8731	0.9185	0.9998	0.7848	0.6626	0.9614	0.6807	0.985	0.3507	0.9943	0.9992	1e-04	0.9311	0.9291	0.9997	0.7712	0.9136	0.728	0.5482	0.8507	0.957	0.7039	0.8543	0.9954	0.0695	0.7782	1	0.8313	0.5657	0.9607	0.2972	0.5428	0.658	0.4573	0.0436	0.9999	0.9989	0.8259	0.9993	0.0189
FBgn0000360	0.5338	0.9102	0.1051	0.9575	0.7885	0.9569	0.9999	0.9999	0.9041	0.7682	0.9185	0.9998	0.7163	0.7799	0.9711	0.7592	0.9829	0.7161	0.9943	0.9992	0	0.9007	0.9717	0.9997	0.9919	0.988	0.9958	0.8546	0.7789	0.9662	0.7178	0.5911	0.9863	0.3617	0.9639	1	0.432	0.789	0.9607	0.466	0.8305	0.6228	0.5766	0.0525	0.9999	0.9926	0.8259	0.9993	0.537
FBgn0000370	0.9612	1	0.2763	0.8059	0.903	0.9812	0.9999	0.9999	0.8168	0.9184	0.9973	0.9998	0.7405	0.5508	0.9768	0.9315	0.9988	0.1997	0.9943	0.9992	0.9987	0.9897	0.2526	0.9997	0.5018	0.5079	0.1463	0.9807	0.947	0.9764	0.5583	0.9273	0.9863	0.9997	0.7324	1	0.7967	0.852	0.9607	0.4157	0.8269	0.6948	0.7669	0.9227	0.9999	0.9989	0.9997	0.9993	0.9998
FBgn0000376	0.5763	1	0.9533	0.9121	0.2627	0.9321	0.9999	0.9999	0.837	0.9365	0.98	0.9998	0.94	0.5758	0.9614	0.7807	0.9983	0.7728	0.9943	0.9992	0.9987	0.9573	0.118	0.9997	0.5082	0.9498	0.0661	0.5754	0.898	0.7941	0.806	0.9162	0.9863	0.9997	0.5221	1	0.2072	0.5657	0.9681	0.1425	0.1911	0.1274	0.3393	0.3535	0.9999	0.9989	0.9997	0.9993	0.9998
FBgn0000377	0.9724	1	0.995	0.7587	0.8651	0.9597	0.9999	0.9999	0.837	0.8155	0.9185	0.9998	0.8992	0.5421	0.9697	0.5964	0.9923	0.8824	0.9943	0.9992	0.9987	0.9889	0.1503	0.9997	0.9907	0.8633	0	0.6158	0.6316	0.9347	0.4557	0.4135	0.9863	0.9997	0.4886	1	0.2734	0.5657	0.9607	0.292	0.9732	0.1645	0.3413	0.6932	0.9999	0.9989	0.9997	0.9993	0.9998
FBgn0000382	0.6315	1	0.8714	0.9071	0.8759	0.9739	0.9999	0.9999	0.8168	0.988	0.9185	0.9998	0.9388	0.5583	0.9856	0.7503	0.9919	0.6619	0.9943	0.9992	0.997	0.9245	0.121	0.9997	0.2763	0.9498	0.0053	0.4705	0.7616	0.7941	0.9568	0.3778	0.9863	0.9997	0.5221	1	0.1742	0.5657	0.9765	0.1549	0.1298	0.0914	0.3714	0.6774	0.9999	0.9989	0.9997	0.9993	0.9998
FBgn0000384	0.9724	1	0.6613	0.7274	0.7107	0.9521	0.9999	0.9999	0.8168	0.763	0.9185	0.9998	0.7874	0.5421	0.9626	0.6315	0.9887	0.9635	0.9943	0.9992	0.9987	0.9019	0.1549	0.9997	0.541	0.7743	0.0087	0.7669	0.5444	0.9653	0.8003	0.4147	0.9863	0.9997	0.7241	1	0.2513	0.635	0.9866	0.1332	0.3392	0.0996	0.3942	0.5218	0.9999	0.9989	0.982	0.9993	0.9998
FBgn0000394	0.8953	1	0.0145	0.6789	0.917	0.9788	0.9999	0.9999	0.9611	0.2339	0.9212	0.9998	0.7293	0.8201	0.9786	0.9708	0.9829	0.1625	0.9977	0.9992	0.9987	0.9542	0.5171	0.9997	0.7558	0.4118	0.3015	0.7669	0.9957	0.9232	0.8325	0.9122	0.9863	0.9997	0.8183	1	0.3034	0.9942	0.9939	0.3684	0.6782	0.1553	0.5296	0.8455	0.9999	0.9989	0.9997	0.9993	0.9998
FBgn0000395	0.9452	0.8441	0.9852	0.9137	0.9531	0.9812	0.9999	0.9999	0.9271	0.6869	0.9479	0.9998	0.7251	0.5421	0.9855	0.9761	0.9998	0.7372	0.9943	0.9992	0.9987	0.9988	0.9426	0.9997	0.287	0.7536	0.6875	0.4553	0.6065	0.7692	0.9071	0.2529	0.9863	0.9997	0.6946	1	0.0327	0.5684	0.9836	0.0618	0.1271	0.0925	0.3559	0.9417	0.9999	0.9989	0.9993	0.9993	0.9998
FBgn0000404	0.9794	1	0.6725	0.7162	0.1489	0.9997	0.9999	0.9999	0.9481	0.917	0.9185	0.9998	0.7464	0.5421	0.9428	0.9922	0.9887	0.1997	0.9943	0.9992	0.9987	0.9627	0.0461	0.9997	0.7846	0.4433	0.0119	0.7206	0.968	0.9653	0.9638	0.4548	0.989	0.9997	0.7633	1	0.1849	0.9036	0.9808	0.2769	0.2285	0.0633	0.398	0.5437	0.9999	0.9989	0.9822	0.9993	0.9998
FBgn0000405	0.9687	1	0.5368	0.8481	0.154	0.9831	0.9999	0.9999	0.9481	0.8354	0.9212	0.9998	0.738	0.5421	0.9428	0.8151	0.9929	0.2962	0.9943	0.9992	0.9987	0.9504	0.1434	0.9997	0.5508	0.5008	0.0213	0.9543	0.9716	0.8743	0.8791	0.4974	0.9863	0.9997	0.8415	1	0.0658	0.9862	0.9607	0.1784	0.1356	0.1887	0.3182	0.5564	0.9999	0.9989	0.9972	0.9993	0.9998
FBgn0000406	0.6665	1	0.0904	0.6636	0.8837	0.9773	0.9999	0.9999	0.828	0.6701	0.9619	0.9998	0.6851	0.6267	0.9855	0.8946	0.9829	0.004	0.9955	0.9992	0.9987	0.7499	0.1216	0.9997	0.6406	0.8165	0.6068	0.7871	0.9901	0.9235	0.5661	0.3614	0.9863	0.9997	0.9904	0.8032	0.3425	0.6641	0.9607	0.4144	0.9074	0.2986	0.5834	0.7334	0.9999	0.9989	0.9997	0.9993	0.9998
FBgn0000409	0.7251	1	0.0937	0.6554	0.368	0.8023	0.9999	0.9999	0.8432	0.1367	0.9707	0.9998	0.7972	0.9606	0.893	0.6702	0.9829	0.47	0.9943	0.9992	0.9987	0.909	0.5114	0.9997	0.762	0.478	0.0536	0.5775	0.1422	0.9828	0.7275	0.6027	0.9863	0.9997	0.7412	1	0.6489	0.642	0.9679	0.6142	0.8975	0.8541	0.8952	0.9557	0.9999	0.9941	0.8259	0.9993	0.9998
FBgn0000411	0.8884	1	0.9942	0.9632	0.636	0.9581	0.9999	0.9999	0.9013	0.6125	0.9255	0.9998	0.971	0.5907	0.9428	0.7954	0.9829	0.2205	0.9943	0.9992	0.9987	0.6464	0.3492	0.9997	0.7738	0.6943	0.1133	0.6695	0.7161	0.9972	0.9744	0.9347	0.9829	0.9997	0.9474	1	0.098	0.8552	0.967	0.4695	0.2545	0.2378	0.3979	0.7533	0.9999	0.9989	0.9997	0.9993	0.9998
FBgn0000412	0.8684	1	0.6046	0.8692	0.4266	0.9926	0.9999	0.9999	0.8658	0.9726	0.9229	0.9998	0.7842	0.5509	0.9428	0.7648	0.9829	0.0364	0.9943	0.9992	0.9987	0.6679	0.1413	0.9997	0.9826	0.7733	0.347	0.7933	0.6265	0.9653	0.4399	0.836	0.9863	0.9997	0.8887	1	0.1534	0.8109	0.9842	0.9467	0.3705	0.5202	0.8442	0.4924	0.9999	0.9034	0.9108	0.9993	0.9998
FBgn0000413	0.6665	1	0.3185	0.8834	0.5677	0.9739	0.9999	0.9999	0.8778	0.9407	0.9778	0.9998	0.8961	0.7408	0.9437	0.475	0.988	0.1221	0.9955	0.9992	0.9987	0.8795	0.7057	0.9997	0.7178	0.7521	0.2077	0.4902	0.7602	0.9653	0.8548	0.2869	0.9863	0.9997	0.5412	1	0.0862	0.5657	0.9692	0.7864	0.5274	0.6882	0.6191	0.5412	0.9999	0.9034	0.8476	0.9993	0.9998
FBgn0000414	0.8198	1	0.7238	0.971	0.9864	0.8985	0.9999	0.9999	0.8168	0.8681	0.9185	0.9998	0.9698	0.5421	0.9919	0.7584	0.9829	0.5925	0.9943	0.9992	0.9987	0.9885	0.3295	0.9997	0.5508	0.9567	0.1508	0.4655	0.9519	0.8687	0.9476	0.4315	0.9863	0.9997	0.8503	1	0.3093	0.6439	0.9607	0.4983	0.1373	0.5791	0.3802	0.8086	0.9999	0.9989	0.8259	0.9993	0.9998
FBgn0000416	0.9287	1	0.9384	0.7464	0.905	0.9812	0.9999	0.9999	0.8168	0.8008	0.9428	0.9998	0.8926	0.6272	0.9728	0.85	0.9988	0.9169	0.9943	0.9992	0.9987	0.8146	0.1517	0.9997	0.6314	0.9275	0.024	0.5123	0.9904	0.998	0.4341	0.1226	0.9979	0.9997	0.6766	1	0.1339	0.5737	0.9989	0.3944	0.1761	0.1836	0.4767	0.5321	0.9999	0.9989	0.9996	0.9993	0.9998
FBgn0000422	0.9966	1	0.4041	0.6554	0.9991	0.995	0.9999	0.9999	0.856	0.6708	0.9543	0.9998	0.7901	0.9861	0.9428	0.3244	0.9923	0.278	0.9984	0.9992	0.0053	0.9465	0.4432	0.9997	0.5942	0.4932	0.4963	0.9741	0.9519	0.8576	0.0803	0.2613	0.9863	0.9997	0.9154	1	0.7524	0.9698	0.9679	0.3507	0.2249	0.1306	0.4523	0.9696	0.9999	0.9945	0.9123	0.9993	0.9998
FBgn0000426	0.9779	1	0.7983	0.8008	0.9317	0.9093	0.9999	0.9999	0.8228	0.9061	0.947	0.9998	0.8526	0.9577	0.9856	0.3129	0.9924	0.9417	0.997	0.9992	0.9987	0.8516	0.2786	0.9997	0.6849	0.7377	0.733	0.6748	0.7914	0.9961	0.3152	0.4788	0.9894	0.9997	0.9597	1	0.6686	0.913	0.9622	0.5556	0.9401	0.8973	0.8615	0.4437	0.9999	0.9989	0.9972	0.9993	0.9998
FBgn0000427	0.9601	1	0.7738	0.6554	0	0.9845	0.9999	0.9999	0.8212	0.988	0.9825	0.9998	0.6975	0.7625	0.9428	0.8354	0.9988	0.9538	0.9955	0.9992	0.9987	0.9459	0.7501	0.9997	0.869	0.7662	0.2296	0.9145	0.4813	0.8513	0.7275	0.958	0.9863	0.9997	0.9597	1	0.9146	0.97	0.9607	0.9536	0.2193	0.4404	0.4922	0.3735	0.9999	0.9989	0.9997	0.9993	0.9998
FBgn0000439	0.9315	1	0.6965	0.9159	0.9293	0.9812	0.9999	0.9999	0.997	0.7682	0.9185	0.9998	0.8969	0.6643	0.9526	0.9856	0.9983	0.6606	0.9943	0.9992	0.9987	0.9449	0.0823	0.9997	0.7268	0.3677	0.369	0.8241	0.8696	0.9235	0.6151	0.738	0.9863	0.9997	0.6921	1	0.5073	0.6914	0.9765	0.87	0.9301	0.5674	0.8124	0.5522	0.9999	0.9989	0.9997	0.9993	0.9998
FBgn0000442	0.9497	1	0.4073	0.847	0.9063	0.9811	0.9999	0.9999	0.9073	0.8971	0.9185	0.9998	0.9915	0.9861	0.9893	0.9899	0.9923	0.3706	0.9943	0.9992	0.9987	0.8376	0.091	0.9997	0.6702	0.5099	0.7621	0.8702	0.8719	0.9724	0.8813	0.9178	0.9863	0.9997	0.5221	1	0.5524	0.6712	0.9961	0.4076	0.9868	0.2866	0.4425	0.5082	0.9999	0.9989	0.9573	0.9993	0.9998
FBgn0000447	0.9776	1	0.7064	0.6562	0.9721	0.9812	0.9999	0.9999	0.8397	0.6491	0.9185	0.9998	0.8797	0.655	0.9942	0.9526	0.9983	0.7286	0.9943	0.9998	0.9987	0.9032	0.2205	0.9997	0.4419	0.5008	0.0341	0.6363	0.898	0.9718	0.8437	0.02	0.9863	0.9997	0.5221	1	0.1734	0.649	0.9607	0.1404	0.1279	0.2006	0.6617	0.4797	0.9999	0.9989	0.9997	0.9993	0.9998
FBgn0000448	0.9724	1	0.8555	0.7585	0.8732	0.9731	0.9999	0.9999	0.8513	0.5112	0.9511	0.9998	0.9237	0.9501	0.9953	0.9629	0.9914	0.6476	0.9943	0.9992	0.9987	0.8929	0.1647	0.9997	0.3516	0.8951	0.9281	0.4232	0.7274	0.7009	0.884	0.258	0.9863	0.9997	0.9289	1	0.387	0.8064	0.9607	0.8101	0.0307	0.0628	0.4221	0.7009	0.9999	0.9989	0.9186	0.9993	0.9998
FBgn0000451	0.958	1	0.9732	0.6595	4e-04	0.9867	0.9999	0.9999	0.8259	0.6612	0.9753	0.9998	0.7646	0.9388	0.9428	0.4754	0.9829	0.9212	0.9951	0.9992	0.9987	0.9635	0.9991	0.9997	0.5894	0.2245	0.7798	0.6524	0.8284	0.9653	0.7017	0.5643	0.9863	0.9997	0.7139	1	0.7856	0.9626	0.9607	0.8684	0.9801	0.7161	0.9011	0.6936	0.9921	0.8708	0.8329	0.9993	0.9998
FBgn0000454	0.7927	1	0.4153	0.8229	0.9944	0.976	0.9999	0.9999	0.9041	0.8155	0.9185	0.9998	0.9109	0.7704	0.9697	0.7509	0.9924	0.7798	0.9943	0.9992	0.9987	0.9664	0.1856	0.9997	0.7111	0.7828	0.5469	0.9071	0.8163	0.8378	0.9488	0.5417	0.9863	0.4805	0.9471	1	0.0539	0.8194	0.9969	0.874	0.4481	0.497	0.4519	0.8476	0.8562	0.9989	0.9997	0.9993	0.9998
FBgn0000455	0.8679	1	0.9073	0.6554	0.6069	0.9368	0.9999	0.9999	0.9465	0.8761	0.9185	0.9998	0.7163	0.6912	0.9437	0.6584	0.9829	0.663	0.9943	0.9992	0.9987	0.9581	0.3283	0.9997	0.6987	0.5652	0.6089	0.7475	0.7943	0.9806	0.7403	0.5586	0.9863	0.9997	0.5933	1	0.0027	0.6329	0.9607	0.2858	0.163	0.511	0.3679	0.4125	0.9999	0.9926	0.8887	0.9993	0.9998
FBgn0000459	0.8929	1	0.0352	0.6554	0.917	0.9976	0.9999	0.2154	0.7807	0.9922	0.9452	0.9998	0.9075	0.7495	0.9428	0.9172	0.9988	0.6504	0.9943	0.9992	0.9987	0.8994	0.678	0.9997	0.9194	0.7964	0.3384	0.7984	0.9973	0.957	0.5184	0.6224	0.9863	0.9997	0.5368	1	0.1348	0.7801	0.9607	0.1831	0.1435	0.1645	0.3827	0.925	0.9999	0.9945	0.9841	0.9993	0.9998
FBgn0000463	0.8918	1	0.8824	0.8023	4e-04	0.9788	0.9999	0.9999	0.8802	0.5242	0.9539	0.9998	0.6975	0.7024	0.9855	0.8958	0.9988	0.8227	0.9943	0.9992	0.9987	0.9099	0.9374	0.9997	0.9027	0.8278	0.687	0.4232	0.7789	0.9449	0.6994	0.4792	0.9863	0.9997	0.9268	1	0.1028	0.6892	0.9937	0.3275	0.6689	0.9688	0.644	0.2429	0.9999	0.9989	0.9831	0.9993	0.9998
FBgn0000464	0.7111	0.9468	0.8778	0.7313	0.9327	0.9197	0.9999	0.9999	0.949	0.6125	0.9185	0.9998	0.9854	0.9287	0.9737	0.5426	0.9951	0.7862	0.9959	0.9992	0.9987	0.958	0.7607	0.9997	0.8031	0.9878	0.9444	0.4902	0.8964	0.7692	0.7223	0.2289	0.9863	0.9997	0.9247	1	0.3392	0.6892	0.9607	0.688	0.1145	0.1281	0.4034	0.7351	0.9999	0.9989	0.8574	0.9993	0.9998
FBgn0000473	0.99	1	0.6912	0.9386	0.8004	0.9812	0.9999	0.9999	0.9178	0.6479	0.9212	0.9998	0.6851	0.9049	0.9856	0.9283	0.9983	0.9441	0.9943	0.9992	0.9987	0.9442	0.7488	0.9997	0.9072	0.503	0.1508	0.8119	0.7274	0.9024	0.5532	0.9684	0.9863	0.9997	0.5221	1	0.1049	0.5657	0.9607	0.0339	0.2137	0.0716	0.3388	0.7551	0.9999	0.9989	0.9906	0.9993	0.9998
FBgn0000477	0.6554	1	0.0287	0.9741	0.9868	0.9992	0.9999	0.9999	0.873	0.6651	0.9954	0.9998	0.6975	0.9477	0.9541	0.8789	0.9863	0.0376	0.9943	0.9992	0.9987	0.7889	0.675	0.9997	0.9929	0.4982	0.5336	0.7848	0.6678	0.895	0.0576	0.9416	0.9863	0.9997	0.9782	1	0.4839	0.9221	0.9607	0.9832	0.8735	0.6806	0.6661	0.9428	0.9999	0.9989	0.9187	0.9993	0.9998
FBgn0000479	0.5618	1	0.4629	0.8228	0.891	0.9581	0.9999	0.9999	0.89	0.8206	0.9185	0.9998	0.9484	0.6274	0.9942	0.9662	0.9924	0.7106	0.9943	0.9992	0.9987	0.811	0.0482	0.9997	0.2482	0.7827	0.1974	0.4913	0.6787	0.7941	0.4266	0.1338	0.5961	0.9997	0.8897	0.3627	0.1731	0.6427	0.9624	0.2077	0.1311	0.1647	0.3898	0.3709	0.9999	0.9548	0.8928	0.9993	0.9998
FBgn0000482	0.9873	1	0.95	0.6595	0.9944	0.9986	0.9999	0.9999	0.8579	0.6281	0.988	0.9998	0.9612	0.5421	0.9737	0.9761	0.9983	0.4937	0.9943	0.9992	0.9987	0.9877	0.0351	0.9997	0.736	0.5956	0	0.9416	0.8036	0.9653	0.6982	0.6249	0.9863	0.9997	0.5253	1	0.6727	0.7374	0.9607	0.9777	0.7436	0.1864	0.6746	0.7393	0.9999	0.9989	0.9132	0.9993	0.9998
FBgn0000489	0.7271	1	0.7181	0.6554	0.8726	0.95	0.9999	0.9999	0.828	0.7099	0.9185	0.9998	0.6975	0.9872	0.9855	0.8228	0.9914	0.3925	0.9943	0.9992	0.9987	0.9877	0.3272	0.9997	0.9101	0.4615	0.0216	0.9525	0.7912	0.9662	0.9522	0.5901	0.9863	0.9997	0.5412	1	0.9695	0.7851	0.9607	0.2012	0.5077	0.9994	0.547	0.771	0.9999	0.9989	0.9997	0.9993	0.9998
FBgn0000490	0.9574	1	0.8437	0.9886	0.4571	0.8407	0.9999	0.9999	0.9672	0.9184	0.9185	0.9998	0.6975	0.6698	0.9737	0.856	0.9998	0.6062	0.9943	0.9992	0.9987	0.909	0.3095	0.9997	0.9601	0.9806	0.8828	0.4924	0.7001	0.9724	0.8702	0.4682	0.9863	0.9997	0.7202	1	0.9908	0.8492	0.9982	0.2209	0.4661	0.2608	0.5922	0.1386	0.9999	0.9989	0.9997	0.9993	0.9998
FBgn0000492	0.9997	1	0.3196	0.6595	0.935	0.9422	0.9999	0.9999	0.7807	0.9412	0.9987	0.9998	0.9696	0.2763	0.9437	0.8361	0.9983	0.4363	0.9943	0.9992	0.9987	0.9276	0.3175	0.9997	0.282	0.9117	0	0.9916	0.9947	0.9961	0.8702	0.9658	0.9863	0.9997	0.6095	1	0.1978	0.7543	0.9607	0.7796	0.5181	0.209	0.7843	0.8795	0.9999	0.9989	0.9928	0.9993	0.9998
FBgn0000497	0.9497	1	0.863	0.6554	0.9285	0.9812	0.9999	0.9999	0.9219	0.8831	0.9264	0.9998	0.9959	0.9311	0.9541	0.4774	0.9859	0.9369	0.9943	0.9992	0.9987	0.8222	0.194	0.9997	0.6294	0.4227	0.4069	0.9532	0.6984	0.9724	0.9074	0.2376	0.9898	0.9997	0.6144	1	0.715	0.9956	0.973	0.6486	0.8644	0.9358	0.9523	0.4741	0.9999	0.9783	0.9998	0.9993	0.9998
FBgn0000499	0.9362	1	0.569	0.6714	0.9119	0.9909	0.9999	0.9999	0.8228	0.8448	0.9543	0.9998	0.9051	0.5562	0.9942	0.829	0.9983	0.6504	0.9943	0.9992	0.9987	0.9099	0.235	0.9997	0.6274	0.5994	0.0065	0.5587	0.7281	0.9662	0.811	0.4418	0.9863	0.9997	0.6225	1	0.1393	0.7798	0.9681	0.0527	0.1973	0.0905	0.4423	0.9054	0.9999	0.9989	0.9997	0.9993	0.9998
FBgn0000500	0.9518	1	0.2309	0.6554	0.3566	0.8023	0.9999	0.9999	0.8228	0.9715	0.9185	0.9998	0.9441	0.5421	0.9614	0.6779	0.9923	0.3323	0.9963	0.9992	0.9987	0.9457	0.9306	0.9997	0.7847	0.4793	0.5202	0.8001	0.9024	0.8687	0.976	0.4794	0.9904	0.9997	0.7868	1	0.8914	0.8467	0.9795	0.528	0.7861	0.725	0.4028	0.6993	0.9999	0.9933	0.9997	0.9993	0.9998
FBgn0000504	0.8948	1	0.9145	0.8867	0.935	0.9956	0.9999	0.9999	0.8168	0.8	0.9185	0.9998	0.7343	0.5421	0.9737	0.9771	0.9983	0.3232	0.9943	0.9992	0.9987	0.951	0.7835	0.9997	0.2051	0.7868	0.0605	0.5556	0.6654	0.8313	0.8509	0.698	0.9863	0.9997	0.5268	1	0.0535	0.5845	0.9803	0.0447	0.121	0.115	0.3393	0.8846	0.9999	0.9989	0.935	0.9993	0.9998
FBgn0000520	0.9453	0.9975	0.9973	0.947	0.9221	0.972	0.9999	0.9999	0.8939	0.9902	0.9185	0.9998	0.8516	0.5421	0.9933	0.859	0.9982	0.4611	0.9943	0.9992	0.9987	0.8243	0.1794	0.9997	0.5345	0.5672	0.0025	0.4769	0.5676	0.9454	0.3681	0.7097	0.9863	0.9997	0.524	1	0.0449	0.5657	0.9607	0.1935	0.3055	0.1393	0.3563	0.8775	0.9999	0.9989	0.9997	0.9993	0.9998
FBgn0000524	0.8575	1	0.9136	0.9672	0.3486	0.9262	0.9999	0.9999	0.9051	0.8903	0.9428	0.9998	0.8603	0.5421	0.9697	0.5229	0.9829	0.8615	0.9943	0.9992	0.9987	0.8331	0.5029	0.9997	0.253	0.9535	0.0015	0.4323	0.6737	0.9232	0.9117	0.9484	0.9898	0.9997	0.6486	1	0.8137	0.5657	0.9808	0.983	0.8317	0.3359	0.6191	0.5085	0.9999	0.9989	0.9636	0.9993	0.9998
FBgn0000527	0.9915	1	0.9749	0.712	0.3024	0.972	0.9999	0.9999	0.9862	0.6316	0.9965	0.9998	0.8681	0.8761	0.9428	0.6718	0.9829	0.3182	0.9943	0.9992	0.9987	0.8297	0.8291	0.9997	0.6428	0.6643	0.3901	0.9897	0.6758	0.9653	0.7018	0.8966	0.9863	0.9997	0.8304	1	0.6105	0.9761	0.9607	0.6907	0.7178	0.8212	0.4699	0.8185	0.905	0.9989	0.9073	0.9993	0.9998
FBgn0000529	0.7243	1	0.3019	0.6554	0.6516	0.9739	0.9999	0.9999	0.837	0.4926	0.9721	0.9998	0.9449	0.774	0.9533	0.9654	0.9829	0.5443	0.9943	0.9992	0.9987	0.9208	0.2838	0.9997	0.9774	0.4172	0.2171	0.5123	0.8196	0.7941	0.7562	0.9937	0.9863	0.9997	0.9975	1	0.5495	0.9958	0.9805	0.973	0.6979	0.74	0.9743	0.6332	0.9999	0.9683	0.9997	0.9993	0.9998
FBgn0000533	0.735	1	0.9963	0.782	0.5782	0.8395	0.9999	0.9999	0.9259	0.5929	0.9271	0.9998	0.7292	0.6521	0.9728	0.7379	0.9923	0.2205	0.9955	0.9992	0.9987	0.9121	0.9871	0.9997	0.9838	0.5748	0.885	0.8608	0.4927	0.9377	0.9861	0.9972	0.9863	0.9997	0.9973	1	0.5056	0.7588	0.9607	0.7093	0.9688	0.1309	0.7732	0.809	0.9999	0.993	0.9997	0.9993	0.9998
FBgn0000535	0.7496	1	0.7744	0.9618	0.6818	0.7538	0.565	0.9999	0.8168	0.5831	0.9185	0.9998	0.8869	0.6009	0.9998	0.9313	0.9829	0.3059	0.9943	0.9992	0.9987	0.909	0.7547	0.9997	0.4087	0.7974	0.915	0.9711	0.9811	0.8743	0.9605	0.6711	0.9978	0.9997	0.9788	1	0.2924	0.9475	0.8611	0.5365	0.5212	0.3408	0.3985	0.8429	0.9999	0.9781	0.8928	0.9993	0.9998
FBgn0000536	0.6952	1	0.4723	0.9783	0.9955	0.9812	0.9999	0.9999	0.9465	0.9885	0.9978	0.9998	0.733	0.628	0.9856	0.7699	0.9929	0.1159	0.9943	0.9992	0.9987	0.9265	0.8098	0.9997	0.4415	0.478	0.0012	0.7624	0.7202	0.9662	0.806	0.9883	0.9904	0.9997	0.552	1	0.1228	0.63	0.9657	0.0461	0.4064	0.1462	0.3388	0.8805	0.9999	0.9989	0.9997	0.9993	0.9998
FBgn0000541	0.7797	1	0.6325	0.6724	0.3854	0.8395	0.9999	0.9999	0.8228	0.6141	0.9185	0.9998	0.7006	0.8905	0.9428	0.4852	0.9829	0.3223	0.9943	0.9992	0.9987	0.9719	0.6251	0.9997	0.5973	0.6025	0.874	0.7331	0.9918	0.9736	0.9414	0.979	0.9863	0.9997	0.9829	1	0.8531	0.9474	0.9624	0.9358	0.6359	0.7422	0.8434	0.8897	0.9999	0.9209	0.7911	0.9993	0.9998
FBgn0000542	0.9912	1	0.7504	0.6554	0.9838	0.9813	0.9999	0.9999	0.8579	0.7322	0.9621	0.9998	0.9252	0.7997	0.9856	0.3244	0.9929	0.7679	0.9943	0.9992	0.9987	0.8516	0.6059	0.9997	0.7261	0.5764	0.3104	0.7982	0.6977	0.9955	0.9298	0.3845	0.9863	0.9997	0.9943	1	0.4442	0.5849	0.9679	0.2788	0.8295	0.8463	0.4753	0.6383	0.9999	0.9781	0.9752	0.9993	0.9998
FBgn0000543	0.98	1	0.7464	0.9932	0.8929	0.9368	0.9999	0.9999	0.9756	0.6479	0.9185	0.9998	0.9931	0.7121	0.9428	0.931	0.9982	0.5387	0.9943	0.9992	0.9987	0.98	0.1811	0.9997	0.5298	0.9202	0.6623	0.6317	0.7608	0.9662	0.2905	0.2437	0.9863	0.9997	0.5221	1	0.1897	0.2174	0.9607	0.7745	0.2352	0.4254	0.9705	0.4997	0.9999	0.9941	0.9116	0.9993	0.9998
FBgn0000546	0.6515	0.8317	0.9749	0.8603	0.7213	0.9569	0.9999	0.9999	0.8168	0.7234	0.9185	0.9998	0.8797	0.5652	0.9728	0.856	0.9829	0.9047	0.9943	0.9992	0.9987	0.9771	0.7767	0.9997	0.2235	0.7364	0.0803	0.4705	0.9357	0.7941	0.9157	0.7314	0.9863	0.9997	0.6464	1	0.2014	0.6173	0.9939	0.1069	0.0923	0.0871	0.3393	0.4548	0.9999	0.9989	0.9906	0.9993	0.9998
FBgn0000547	0.8652	1	0.7903	0.7415	0.8465	0.9953	0.9999	0.9999	0.8228	0.9302	0.9185	0.9998	0.752	0.6427	0.9865	0.5	0.985	0.8334	0.9943	0.9992	0.9987	0.9889	0.1486	0.9997	0.6993	0.6718	0.025	0.4734	0.8245	0.8378	0.9948	0.4168	0.9863	0.9997	0.6119	1	0.802	0.7853	0.9607	0.9144	0.2541	0.1855	0.7606	0.604	0.9999	0.9989	0.9997	0.9993	0.9998
FBgn0000551	0.7475	1	0.9852	0.7685	0.971	0.9436	0.9999	0.9999	0.8705	0.5338	0.9673	0.9998	0.6975	0.6256	0.9855	0.6718	0.9951	0.7144	0.9943	0.9992	0.9987	0.7536	0.1411	0.9997	0.9194	0.8263	0.4468	0.9027	0.8962	0.9172	0.7064	0.901	0.9863	0.9997	0.7686	1	0.6926	0.9148	0.9939	0.8303	0.7511	0.2394	0.8252	0.9077	0.9999	0.9989	0.9997	0.9993	0.9998
FBgn0000556	0.9601	1	0.7805	0.9371	0.9864	0.9569	0.9999	0.9999	0.7807	0.9232	0.9384	0.9998	0.8578	0.5421	0.9533	0.8292	0.9983	0.166	0.9943	0.9992	0.9987	0.9831	0.4895	0.9997	0.4488	0.8837	0.003	0.8742	0.8865	0.9718	0.9157	0.7474	0.9989	0.9997	0.5221	1	0.2598	0.574	0.9765	0.1403	0.5145	0.2423	0.3737	0.999	0.9999	0.9989	0.9997	0.9993	0.9998
FBgn0000557	0.741	1	0.7893	0.7702	0.3475	0.9812	0.9999	0.9999	0.9558	0.8761	0.9185	0.9998	0.7293	0.963	0.9428	0.9058	0.9982	0.4473	0.9943	0.9992	0.9987	0.9897	0.0068	0.9997	0.4343	0.8254	0.2716	0.7981	0.8098	0.8516	0.5803	0.5566	0.648	0.9997	0.5896	1	0.5498	0.8644	0.9607	0.7506	0.496	0.3204	0.6617	0.9833	0.9999	0.9959	0.9997	0.9993	0.9998
FBgn0000559	0.9162	1	0.9682	0.9977	0.9982	0.9788	0.9999	0.9999	0.7807	0.8976	0.9842	0.9998	0.8902	0.5583	0.9678	0.85	0.9923	0.2093	0.9943	0.9992	0.9987	0.9495	0.2077	0.9997	0.39	0.9548	0.0034	0.6679	0.9061	0.9812	0.895	0.894	0.9863	0.9997	0.5221	1	0.1717	0.5657	0.9866	0.1412	0.3527	0.1659	0.3559	0.8483	0.9999	0.9989	0.9186	0.9993	0.9998
FBgn0000560	0.9852	1	0.6146	0.6554	0.6107	0.9811	0.9999	0.9999	0.9963	0.6121	0.9185	0.9998	0.7799	0.9577	0.9855	0.9603	0.9983	0.3874	0.9943	0.9992	0.9987	0.8894	0.6663	0.9997	0.7075	0.5244	0.2672	0.6312	0.9947	0.9653	0.845	0.3422	0.9863	0.9997	0.9546	1	0.1999	0.6595	0.9607	0.1623	0.2586	0.6423	0.3388	0.4037	0.9999	0.9989	0.9997	0.9993	0.9998
FBgn0000562	0.4764	1	0.9045	0.8426	0.7963	0.9569	0.9999	0.9999	0.8228	0.8896	0.9185	0.9998	0.8817	0.5421	0.9969	0.9125	0.9983	0.6421	0.9943	0.9992	0.9987	0.9863	0.1163	0.9997	0.2772	0.7917	0.0515	0.4877	0.8827	0.9235	0.9805	0.6026	0.9863	0.9997	0.5385	1	0.1348	0.5996	0.9624	0.1831	0.1381	0.1159	0.3388	0.8205	0.9999	0.9926	0.9922	0.9993	0.9998
FBgn0000564	0.8073	1	0.8767	0.6636	0.6849	0.9653	0.9999	0.9999	0.9883	0.6276	0.9185	0.9998	0.756	0.769	0.9856	0.9498	0.9923	0.5135	0.9943	0.9992	0.9987	0.7939	0.6239	0.9997	0.7252	0.6462	0.9945	0.8844	0.7097	0.8743	0.7184	0.864	0.9894	0.9997	0.8944	1	0.153	0.8544	0.9623	0.5704	0.9946	0.1932	0.9339	0.9857	0.3981	0.9989	0.982	0.9993	0.9998
FBgn0000565	0.9931	1	0.7074	0.6554	0.6008	0.7658	0.9999	0.9999	0.9833	0.5338	0.9214	0.9998	0.6253	0.8548	0.9856	0.8151	0.9829	0.0205	0.9963	0.9992	0.9987	0.8548	0.9689	0.9997	0.7416	0.5439	0.6442	0.7577	0.9394	0.9961	0.9476	0.9361	0.9898	0.9997	0.86	1	0.0012	0.9408	0.9921	0.1345	0.1309	0.228	0.9579	0.7493	0.9999	0.9989	0.8259	0.9993	0.9998
FBgn0000566	0.9892	1	0.946	0.6976	0.9759	0.9142	0.9999	0.9999	0.9396	0.962	0.9185	0.9998	0.7067	0.6144	0.9969	0.39	0.9983	0.9886	0.9955	0.9992	0.9987	0.951	0.114	0.9997	0.9571	0.6156	1e-04	0.4797	0.5699	0.9653	0.886	0.9381	0.9863	0.9997	0.5444	1	0.2431	0.5684	0.9607	0.2796	0.4244	0.239	0.3528	0.9009	0.9999	0.9989	0.9573	0.9993	0.9998
FBgn0000567	0.9941	0.9055	0.6368	0.6595	0.7888	0.9773	0.9999	0.9999	0.9277	0.7977	0.9185	0.9998	0.9388	0.7647	0.9428	0.4517	0.9983	0.44	0.9943	0.9992	0.9987	0.8548	0.2708	0.9997	0.4169	0.8841	0.4592	0.4557	0.9586	0.957	0.748	0.1852	0.9863	0.9997	0.9408	1	0.3687	0.7901	0.9871	0.9187	0.1945	0.2007	0.8519	0.4778	0.9999	0.9989	0.9495	0.9993	0.9998
FBgn0000568	0.7466	1	0.911	0.6554	0.7047	0.9174	0.9999	0.9999	0.8168	0.6936	0.9185	0.9998	0.9555	0.5421	0.9711	0.8182	0.9998	0.5861	0.9943	0.9992	0.9987	0.9782	0.6736	0.9997	0.3035	0.8142	0.0993	0.4825	0.8605	0.9653	0.9686	0.8805	0.9978	0.9997	0.5221	1	0.0742	0.5657	0.9793	0.1507	0.2156	0.1426	0.3585	0.797	0.9999	0.9926	0.9597	0.9993	0.9998
FBgn0000575	0.9932	1	0.5247	0.6969	0.9811	0.9999	0.9999	0.9999	0.8168	0.714	0.9501	0.9998	0.6851	0.628	0.9865	0.9706	0.9929	0.3571	0.9955	0.9992	0.9987	0.909	0.5773	0.9997	0.3914	0.5013	0.2142	0.4815	0.8173	0.8533	0.9405	0.6328	0.9863	0.9997	0.6705	1	0.0416	0.6441	0.9622	0.0334	0.2025	0.1577	0.3559	0.722	0.9999	0.9989	0.9993	0.9993	0.9998
FBgn0000576	0.828	1	0.4736	0.9786	0.903	0.9812	0.9999	0.9999	0.949	0.9132	0.9384	0.9998	0.9867	0.9925	0.9593	0.9899	0.9924	0.9977	0.9943	0.9992	0.9987	0.9837	0.7522	0.9997	0.9527	0.4172	0.8392	0.9126	0.8212	0.9653	0.8532	0.5227	0.9858	0.9997	0.8052	1	0.8991	0.896	0.9607	0.8805	0.4462	0.2342	0.3874	0.7379	0.9999	0.9508	0.7911	0.9993	0.9998
FBgn0000577	0.6522	1	0.4972	0.6554	0.8509	0.9839	0.9999	0.9999	0.8212	0.9819	0.9185	0.9998	0.8093	0.6382	0.9428	0.6266	0.9983	0.6722	0.9963	0.9992	0.9987	0.9939	0.7358	0.9997	0.9378	0.8395	0.1749	0.8188	0.4967	0.9931	0.9901	0.8921	0.9863	0.9997	0.8415	1	0.6945	0.7088	0.6444	0.7507	0.8686	0.7831	0.7557	0.7765	0.9999	0.9989	0.9255	0.9993	0.9998
FBgn0000578	0.9722	1	0.7871	0.8381	0.4166	0.8395	0.9999	0.9999	0.9237	0.8202	0.632	0.9998	0.919	0.9651	0.9428	0.894	0.9908	0.7845	0.9943	0.9992	0.9987	0.8994	0.8621	0.9997	0.6783	0.9434	0.4405	0.7822	0.8724	0.9961	0.7362	0.6151	0.9863	0.9998	0.9782	1	0.9677	0.8275	0.9607	0.3717	0.9144	0.547	0.9301	0.6159	0.1585	0.9989	0.9186	0.9993	0.9998
FBgn0000579	0.7311	1	0.4261	0.6554	0.072	0.4586	0.9999	0.9999	0.919	0.5187	0.9965	0.9998	0.6938	0.8954	0.9428	0.6969	0.9829	0.092	0.9943	0.9992	0.9987	0.8941	0.7511	0.9997	0.6785	0.6112	0.3466	0.5157	0.3345	0.9826	0.9078	0.9588	0.9863	0.9997	0.9693	0.9332	0.5604	0.9258	0.9808	0.7763	0.7738	0.7187	0.5137	0.9531	0.9999	0.9989	0.9772	0.9993	0.9998
FBgn0000581	0.6724	1	0.4536	0.7234	0.4265	0.914	0.9999	0.9999	0.8347	0.6398	0.9543	0.9998	0.7793	0.7411	0.9428	0.5329	0.9829	0.4332	0.9968	0.9992	0.9987	0.923	0.9727	0.9997	0.4686	0.6163	0.4541	0.5336	0.9523	0.957	0.9105	0.6821	0.9863	0.9997	0.8416	1	0.6593	0.7751	0.9624	0.8543	0.4646	0.9454	0.5423	0.7846	0.9999	0.8962	0.8259	0.9993	0.9998
FBgn0000588	0.843	1	0.9191	0.6796	0.42	0.9323	0.9999	0.9999	0.999	0.7832	0.9505	0.9998	0.9324	0.603	0.9728	0.758	0.9908	0.2399	0.9955	0.9992	0.9987	0.9531	0.3917	0.9997	0.8695	0.7895	0.5775	0.8767	0.97	0.9724	0.4514	0.9266	0.9898	0.9997	0.5221	1	0.2558	0.6174	0.9607	0.2073	0.8042	0.1479	0.6562	0.3047	0.9999	0.9989	0.9993	0.9993	0.9998
FBgn0000592	0.5618	1	0.9045	0.8816	0.9497	0.9812	0.9999	0.9999	0.9465	0.704	0.9212	0.9998	0.6975	0.7947	0.9711	0.8147	0.985	0.0035	0.9943	0.9992	0.9987	0.8005	0.7624	0.9997	0.5981	0.5604	0.0087	0.9061	0.6065	0.925	0.4876	0.1936	0.9863	0.9997	0.9369	1	0.6918	0.5657	0.9679	0.9018	0.7393	0.9491	0.6543	0.9759	0.9999	0.9989	0.9997	0.9993	0.9998
FBgn0000594	0.9581	1	0.4723	0.6554	0.5977	0.9569	0.9999	0.9999	0.8976	0.6212	0.9212	0.9998	0.811	0.5421	0.9855	0.7297	0.9829	0.4812	0.9943	0.9992	0.9987	0.9429	0.5443	0.9997	0.2753	0.7647	0.0202	0.4586	0.3823	0.9662	0.9177	0.6865	0.9863	0.9997	0.8231	1	0.5865	0.4288	0.9602	0.6812	0.4429	0.2068	0.3559	0.4437	0.9999	0.9989	0.9755	0.9993	0.9998
FBgn0000606	0.9574	1	0.3529	0.8531	0.7911	0.983	0.9999	0.9999	0.9618	0.4889	0.9185	0.9998	0.6851	0.6943	0.9678	0.9637	0.9983	0.9615	0.9943	0.9992	0.9987	0.7393	0.2409	0.9997	0.9336	0.5158	0.3314	0.9438	0.8923	0.9724	0.51	0.9436	0.9863	0.9997	0.7812	1	0.8623	0.8197	0.9765	0.7994	0.8903	0.5382	0.7954	0.6559	0.9999	0.9989	0.9997	0.9993	0.9998
FBgn0000611	0.7931	1	0.7966	0.9792	0.9678	0.9948	0.9999	0.9999	0.8462	0.9899	0.9264	0.9998	0.9714	0.7121	0.9728	0.9771	0.9983	0.9	0.9943	0.9992	0.9987	0.9683	0.1454	0.9997	0.5259	0.5344	0.0438	0.4705	0.8823	0.9504	0.9236	0.3507	0.9863	0.9997	0.9082	1	0.358	0.574	0.9969	0.5274	0.1777	0.3459	0.4473	0.6263	0.9999	0.9989	0.9783	0.9993	0.9998
FBgn0000615	0.9905	1	0.5407	0.6554	0.9202	0.9788	0.9999	0.9999	0.8918	0.7183	0.9185	0.9998	0.7619	0.5562	0.9626	0.7772	0.9982	0.3245	0.9943	0.9992	0.9987	0.9372	0.0569	0.9997	0.4904	0.5509	0	0.7018	0.915	0.9653	0.8702	0.1554	0.9863	0.9997	0.5221	1	0.0351	0.5693	0.9643	0.0334	0.1284	0.0716	0.4147	0.7822	0.9999	0.9989	0.9997	0.9993	0.9998
FBgn0000617	0.9923	1	0.6594	0.8068	0.93	0.9909	0.9999	0.9999	0.837	0.6784	0.9185	0.9998	0.9975	0.6696	0.9786	0.5147	0.9923	0.8985	0.9943	0.9992	0.9987	0.9457	0.4298	0.9997	0.7487	0.6858	0.0044	0.5889	0.9904	0.993	0.3571	0.5426	0.9863	0.9997	0.5253	1	0.8874	0.5657	0.9088	0.9718	0.7765	0.7306	0.4243	0.4582	0.9999	0.9989	0.9348	0.9993	0.9998
FBgn0000618	0.7475	1	0.0829	0.6554	0.9867	0.8452	0.9999	0.9999	0.9245	0.8662	0.961	0.9998	0.7655	0.7649	0.9728	0.9424	0.9829	0.915	0.997	0.9992	0.9987	0.8146	0.2425	0.9997	0.8989	0.4577	0.3768	0.5285	0.9009	0.9724	0.7057	0.8164	0.9863	0.9997	0.646	1	0.7132	0.952	0.9607	0.6843	0.9536	0.2614	0.7833	0.9494	0.9999	0.9926	0.9997	0.9993	0.9998
FBgn0000625	0.805	1	0.5555	0.9133	0.8855	0.9569	0.9999	0.9999	0.8344	0.6702	0.9271	0.9998	0.7513	0.6831	0.9782	0.6122	0.9829	0.0574	0.9943	0.9992	0.9987	0.8132	0.0025	0.9997	0.1828	0.9155	0	0.4399	0.9904	0.7941	0.3754	0.8998	0.9863	0.9997	0.5491	1	0.7749	0.5717	0.9607	0.5198	0.6516	0.0905	0.4188	0.7348	0.9999	0.9989	0.9597	0.9993	0.9998
FBgn0000629	0.9277	1	0.8168	0.8319	0.1118	0.9462	0.9999	0.9999	0.8448	0.9331	0.9543	0.9998	0.8926	0.7953	0.9697	0.8598	0.9908	0.8219	0.9943	0.9992	0.9987	0.909	0.0629	0.9997	0.679	0.7955	0.0023	0.4815	0.8236	0.957	0.891	0.547	0.8595	0.9997	0.5607	1	0.5063	0.5657	0.9607	0.2876	0.1381	0.0951	0.3714	0.8581	0.9999	0.9945	0.9255	0.9993	0.9998
FBgn0000633	0.5972	1	0.9697	0.8654	0.9765	0.922	0.9999	0.9999	0.8448	0.6761	0.9185	0.9998	0.9909	0.6709	0.9428	0.7467	0.9983	0.4166	0.9943	0.9992	0.9987	0.9877	0.6135	0.9997	0.7451	0.8596	0.7034	0.6372	0.9416	0.7209	0.7558	0.0811	0.9863	0.9997	0.9594	1	0.2447	0.9267	0.9607	0.7329	0.1671	0.1678	0.4872	0.7726	0.9999	0.9989	0.9997	0.9993	0.9998
FBgn0000635	0.5698	1	0.6552	0.9328	0.6756	0.8847	0.9999	0.9999	0.8228	0.7389	0.9185	0.9998	0.8736	0.9976	0.9855	0.9389	0.9829	0.0205	0.9943	0.9992	0.9987	0.9573	0.1062	0.9997	0.5457	0.677	0.3818	0.4399	0.9483	0.9166	0.7553	0.2892	0.9945	0.9997	0.6358	1	0.7391	0.9171	0.971	0.8267	0.242	0.7971	0.5252	0.4161	0.9999	0.9989	0.9997	0.9993	0.9998
FBgn0000636	0.8994	1	0.8394	0.8214	0.9701	0.9812	0.9999	0.9999	0.5679	0.9897	0.9185	0.9998	0.7752	0.9188	0.9865	0.9434	0.9829	0.3464	0.9943	0.9992	0.9987	0.9123	0.2526	0.9997	0.7375	0.4171	0.0238	0.6231	0.9531	0.9653	0.6973	0.7087	0.9863	0.9997	0.9174	1	0.2713	0.8809	0.9622	0.9799	0.2959	0.3698	0.7538	0.9456	0.9999	0.9989	0.9997	0.9993	0.9998
FBgn0000639	0.012	1	0.73	0.8245	0.8628	0.9739	0.9999	0.9999	0.837	0.7065	0.9438	0.9998	0.9563	0.9727	0.9428	0.7891	0.9998	0.6755	0.9943	0.9992	0.9987	0.8795	0.7795	0.9997	0.9405	0.9025	0.5741	0.9569	0.9548	0.9653	0.7819	1e-04	0.9863	0.9997	0.5221	1	0.5239	0.9522	0.9622	0.8763	0.5829	0.5668	0.9179	0.8177	0.9999	0.9926	0.8739	0.9993	0.9998
FBgn0000640	0.4219	1	0.7143	0.9274	0.7882	0.991	0.9999	0.9999	0.9172	0.7539	0.9185	0.9998	0.8936	0.9861	0.948	0.7646	0.9983	0.577	0.9943	0.9992	0.9987	0.8516	0.7289	0.9997	0.92	0.8899	0.5763	0.8518	0.991	0.9746	0.6315	0	0.9863	0.9997	0.5221	1	0.8762	0.8184	0.9779	0.3819	0.3733	0.8891	0.6847	0.9262	0.9999	0.9989	0.8259	0.9993	0.9998
FBgn0000644	0.9997	1	0.9863	0.7846	0.3671	0.9462	0.9999	0.9999	0.9032	0.9886	0.9246	0.9998	0.8631	0.7003	0.9626	0.9622	0.9983	0.6576	0.9943	0.9992	0.9987	0.9877	0.9309	0.9997	0.736	0.763	0.7843	0.9188	0.8866	0.9826	0.9744	0.9007	0.9863	0.9997	0.9337	1	0.8189	0.678	0.9836	0.6165	0.4905	0.761	0.9637	0.6263	0.9999	0.9989	0.9997	0.9993	0.9998
FBgn0000658	0.962	1	0.6409	0.6554	0.9655	0.9812	0.9999	0.9999	0.8448	0.6655	0.9438	0.9998	0.8603	0.7031	0.9519	0.2068	0.9983	0.9586	0.9943	0.9992	0.9987	0.9747	0.7233	0.9997	0.9812	0.4506	0.3266	0.8188	0.7912	0.9641	0.982	0.2369	0.9921	0.9997	0.815	1	0.555	1	0.9607	0.4675	0.6702	0.6403	0.7559	0.4118	0.9999	0.8467	0.9819	0.9993	0.9998
FBgn0000659	0.4219	1	0.4261	0.694	0.6633	0.5099	0.9999	0.9999	0.9868	0.5986	0.9409	0.9998	0.785	0.8638	0.9526	0.6045	0.9908	0.0716	0.9943	0.9992	0.9987	0.8718	0.5818	0.9997	0.9523	0.5761	0.318	0.4157	0.3896	0.9653	0.7742	0.9645	0.9863	0.9997	0.5391	1	0.1348	0.6542	0.9607	0.275	0.4752	0.9753	0.5542	0.4323	0.9999	0.9989	0.9906	0.9993	0.9998
FBgn0000662	0.8652	1	0.9977	0.9292	0.8004	0.9812	0.9999	0.9999	0.906	0.9475	0.9469	0.9998	0.7584	0.5421	0.9855	0.9359	0.9998	0.2173	0.9943	0.9992	0.9987	0.8994	0.1732	0.9997	0.2819	0.6706	0.0263	0.4705	0.6945	0.8808	0.7505	0.6324	0.9863	0.9997	0.5221	1	0.0397	0.5657	0.9607	0.038	0.1284	0.0761	0.3388	0.634	0.9999	0.9989	0.9972	0.9993	0.9998
FBgn0000667	0.805	1	0.9566	0.6554	0.573	0.9262	0.9999	0.2154	0.8673	0.5681	0.9185	0.9998	0.8117	0.7759	0.9428	0.3446	0.9988	0.4755	0.9943	0.9992	0.9987	0.8993	0.0367	0.9997	0.7143	0.9695	0.6656	0.974	0.7287	0.957	0.5354	0.1799	0.9663	0.9997	0.8451	0.269	0.6647	0.7269	0.9679	0.9469	0.6978	0.7517	0.7878	0.4311	0.9999	0.9989	0.9997	0.9993	0.9998
FBgn0000709	0.8518	1	0.9438	0.8498	0.9352	0.9979	0.9999	0.9999	0.8939	0.9577	0.992	0.9998	0.8817	0.5421	0.9856	0.9405	0.9829	0.9299	0.9943	0.9992	0.9987	0.9858	0.1757	0.9997	0.3875	0.6954	5e-04	0.5123	0.8586	0.9828	0.9399	0.6293	0.9863	0.9997	0.5221	1	0.2086	0.5657	0.9692	0.2891	0.1587	0.1283	0.3388	0.4277	0.9999	0.9989	0.8885	0.9993	0.9998
FBgn0000711	0.805	1	0.9879	0.9292	0.9889	0.9812	0.9999	0.9999	0.8228	0.7862	0.9185	0.9998	0.8177	0.6272	0.9865	0.992	0.996	0.4611	0.9943	0.9992	0.9987	0.9121	0.0746	0.9997	0.3128	0.7128	0.0255	0.4303	0.7789	0.8173	0.7742	0.3276	0.9863	0.9997	0.8505	1	0.1622	0.6219	0.9679	0.1826	0.3149	0.1005	0.4122	0.7538	0.9999	0.9989	0.9997	0.9993	0.9998
FBgn0000715	0.8799	1	0.9684	0.6619	0.724	0.9382	0.9999	0.9999	0.9013	0.9693	0.9271	0.9998	0.6823	0.9425	0.9428	0.7095	0.9983	0.1579	0.9943	0.9992	0.9987	0.9607	0.5567	0.9997	0.8377	0.6251	0.0669	0.9605	0.9823	0.9668	0.7454	0.6387	0.9863	0.9997	0.7117	1	0.8949	0.7187	0.9971	0.9454	0.48	0.1854	0.3393	0.6288	0.7192	0.9989	0.9752	0.9993	0.9998
FBgn0000719	0.9909	1	0.9803	0.8693	0.9564	0.9812	0.9999	0.9999	0.852	0.6778	0.9185	0.9998	0.9984	0.635	0.9697	0.9621	0.985	0.5341	0.9963	0.9992	0.9987	0.9295	0.0537	0.9997	0.482	0.6478	0.3822	0.5736	0.9642	0.7941	0.9346	0.4548	0.9863	0.9997	0.5272	1	0.4561	0.9162	0.9607	0.1831	0.158	0.0707	0.4327	0.4806	0.9999	0.9989	0.9997	0.9993	0.9998
FBgn0000721	0.9653	1	0.3303	0.6898	0.9745	0.9812	0.9999	0.9999	0.8168	0.7962	0.9212	0.9998	0.7694	0.5583	0.9855	0.8802	0.9998	0.0515	0.9943	0.9992	0.9987	0.9497	0.7934	0.9997	0.4236	0.5377	0.0371	0.7174	0.8686	0.9812	0.7834	0.8698	0.9863	0.9997	0.8363	1	0.1416	0.5657	0.9622	0.2715	0.2553	0.1388	0.3799	0.977	0.9999	0.9989	0.9255	0.9993	0.9998
FBgn0000723	0.6709	1	0.417	0.8111	0.9716	0.9368	0.9999	0.9999	0.9708	0.9352	0.9185	0.9998	0.9935	0.5425	0.9856	0.9865	0.9998	0.7317	0.9943	0.9992	0.9987	0.8705	0.0482	0.9997	0.507	0.8797	0.0737	0.4474	0.8681	0.7941	0.6402	0.169	0.9863	0.9997	0.7618	1	0.0923	0.7368	0.971	0.147	0.1337	0.1227	0.3182	0.3535	0.9999	0.9989	0.9824	0.9993	0.9998
FBgn0000808	0.9315	1	0.9238	0.8381	0.2696	0.9788	0.9999	0.9999	0.9317	0.6479	0.9341	0.9998	0.7365	0.6912	0.9614	0.9457	0.9983	0.2913	0.9963	0.9992	0.9987	0.9032	0.7344	0.9997	0.668	0.3929	0.7471	0.586	0.8268	0.9715	0.9586	0.4605	0.9977	0.9997	0.9547	1	0.3631	0.976	0.9607	0.6979	0.4805	0.9336	0.7876	0.6461	0.9999	0.9989	0.9841	0.9993	0.9998
FBgn0000810	0.9574	1	0.9871	0.9679	0.4312	0.9812	0.9999	0.9999	0.8168	0.8512	0.9703	0.9998	0.9404	0.6943	0.9855	0.7704	0.9829	0.9858	0.997	0.9992	0.9987	0.8012	0.932	0.9997	0.5185	0.8951	8e-04	0.7191	0.5209	0.9867	0.5782	0.885	0.9978	0.9997	0.9178	1	0.9054	0.8586	0.9607	0.3389	0.2606	0.5648	0.4208	0.3666	0.9999	0.9683	0.9132	0.9993	0.9998
FBgn0000826	0.9574	1	0.9496	0.9024	0.1344	0.9992	0.9999	0.9999	0.8576	0.9497	0.9212	0.9998	0.6975	0.5421	0.9428	0.8002	0.9998	0.7041	0.9943	0.9992	0.9987	0.8132	0.9869	0.9997	0.5607	0.8363	0.8702	0.8376	0.8161	0.9821	0.6262	0.8334	0.9863	0.9997	0.8848	1	0.8424	0.7312	0.9765	0.8239	0.3264	0.0951	0.9211	0.4154	0.9999	0.9989	0.9997	0.9993	0.9998
FBgn0000927	0.8952	1	0.9899	0.7083	5e-04	0.9981	0.9999	0.9999	0.979	0.9299	0.9843	0.9998	0.9303	0.7833	0.9673	0.8044	0.9829	0.4525	0.9943	0.9992	0.9987	0.9533	0.2325	0.9997	0.9755	0.8139	0.9969	0.0872	0.8605	0.9847	0.7605	0.9583	0.9863	0.0026	0.5253	1	0.8653	0.6218	0.9607	0.5867	0.9392	0.2851	0.3845	0.0731	0.9999	0.9989	0.9997	0.9993	0.9998
FBgn0000928	0.9959	1	0.8585	0.9293	0.6419	0.9788	0.9999	0.9999	0.8228	0.9163	0.9185	0.9998	0.6975	0.5696	0.9855	0.8292	0.9829	0.6722	0.9963	0.9992	0.9987	0.909	0.0191	0.9997	0.6479	0.7981	0.1673	0.7984	0.8664	0.9862	0.407	0.7118	0.9863	0.9997	0.8053	1	0.6024	0.9974	0.9846	0.8309	0.6894	0.9328	0.9514	0.3975	0.9999	0.8702	0.9997	0.9993	0.9998
FBgn0000964	0.9875	1	0.8773	0.6595	0	0.9926	0.9999	0.9999	0.9271	0.9283	0.9956	0.9998	0.832	0.9345	0.991	0.9557	0.9829	0.8002	0.9943	0.9992	0.9987	0.9798	0.6692	0.9997	0.7907	0.4323	0.3107	0.9862	0.9076	0.9662	0.4557	0.0042	0.9863	0.9997	0.7956	1	0.722	0.879	0.9607	0.5507	0.63	0.8613	0.8714	0.6611	0.9999	0.9989	0.9997	0.9993	0.9998
FBgn0000996	0.9948	1	0.4506	0.941	0.0012	0.9867	0.9999	0.9999	0.979	0.9992	0.9185	0.9998	0.9346	0.5421	0.9697	0.9729	0.9829	0.211	0.9955	0.9992	0.9987	0.8732	0.1547	0.9997	0.8232	0.8484	0.3018	0.6749	0.925	0.9653	0.6011	0.5278	0.9863	0.9997	0.7772	1	0.9369	0.5814	0.9607	0.8227	0.8894	0.8291	0.8706	0.3911	0.9999	0.9989	0.9204	0.9993	0.9998
FBgn0001075	0.9604	1	0.5969	0.8358	0.8651	0.9569	0.9999	0.9999	0.9041	0.8018	0.9185	0.9998	0.9676	0.9592	0.9728	0.45	0.9914	0.384	0.9943	0.9992	0.9987	0.7536	0.681	0.9997	0.9389	0.9591	0.2921	0.6479	0.4927	0.9763	0.8505	0.4385	0.9975	0.9997	0.6583	1	0.7109	0.9084	0.9763	0.0995	0.892	0.6073	0.4996	0.8401	0.9999	0.9729	0.9906	0.9993	0.9998
FBgn0001077	0.5618	1	0.9984	0.6619	0.971	0.9812	0.9999	0.9999	0.8453	0.6251	0.9185	0.9998	0.7743	0.5509	0.9428	0.9569	0.9983	0.8088	0.9968	0.9992	0.9987	0.8733	0.7343	0.9997	0.6398	0.6941	0.5293	0.6749	0.8755	0.9951	0.744	0.8797	0.9863	0.9997	0.7738	1	0.1806	0.8724	0.9399	0.6302	0.2746	0.9361	0.6138	0.175	0.9999	0.9989	0.9204	0.9993	0.9998
FBgn0001078	0.8624	1	0.9673	0.8291	0.4976	0.9462	0.9999	0.9999	0.7807	0.8554	0.9185	0.9998	0.9995	0.5421	0.9711	0.9965	0.9923	0.9677	0.9943	0.9992	0.9987	0.9243	0.5192	0.9997	0.3963	0.9421	0.2291	0.4877	0.8164	0.7941	0.9324	0.5083	0.9863	0.9997	0.7966	1	0.0825	0.5818	0.9847	0.2358	0.1498	0.1104	0.318	0.5217	0.9999	0.9989	0.8928	0.9993	0.9998
FBgn0001079	0.8518	1	0.7295	0.6554	0.8085	0.9977	0.9999	0.9999	0.8168	0.7529	0.9212	0.9998	0.702	0.9851	0.9156	0.9396	0.9927	0.3745	0.9943	0.9992	0.9987	0.9634	0.8933	0.9997	0.385	0.6516	0.5495	0.5977	0.9498	0.9746	0.6884	0.2102	0.9863	0.9997	0.6869	1	0.5662	0.4288	0.9622	0.945	0.1228	0.653	0.4651	0.1882	0.9999	0.993	0.8512	0.9993	0.9998
FBgn0001083	0.9922	1	0.0978	0.6554	0.9016	0.9812	0.9999	0.9999	0.837	0.7577	0.9543	0.9998	0.7487	0.741	0.9705	0.1472	0.9983	0.4845	0.9977	0.9992	0.9987	0.9902	0.9689	0.9997	0.4419	0.7489	0.5527	0.8685	0.8164	0.8378	0.8871	0.3507	0.9863	0.9997	0.5514	1	0.7764	0.7871	0.9607	0.465	0.6174	0.2174	0.8874	0.4241	0.9999	0.8467	0.9221	0.9993	0.9998
FBgn0001084	0.9793	1	0.984	0.9203	0.9424	0.9926	0.9999	0.9999	0.9698	0.8856	0.9965	0.9998	0.6975	0.724	0.9856	0.7997	0.9829	0.8686	0.9955	0.9992	0.9987	0.6464	0.9944	0.9997	0.9888	0.7059	0.7243	0.5172	0.3225	0.8738	0.8796	0.9758	0.9863	0.9997	0.9758	1	0.1307	0.7083	0.9607	0.9603	0.8463	0.0257	0.9889	0.9077	0.9999	0.9989	0.9495	0.9993	0.9998
FBgn0001085	0.9691	1	0.8254	0.6595	0.9221	0.9845	0.9999	0.9999	0.9868	0.8896	0.9185	0.9998	0.9918	0.9684	0.9614	0.9332	0.9829	0.9273	0.9943	0.9992	0.9987	0.951	0.101	0.9997	0.9072	0.9985	2e-04	0.5705	0.3461	0.9812	0.9084	0.1821	0.9863	0.9997	0.9236	1	0.3494	0.5657	0.9965	0.5821	0.1234	0.3485	0.4431	0.0302	0.9999	0.9989	0.9186	0.9993	0.9998
FBgn0001086	0.9785	1	0.2757	0.7287	0.6325	0.9812	0.9999	0.9999	0.9797	0.9659	0.9212	0.9998	0.6851	0.6289	0.9428	0.8354	0.9829	0.1558	0.9943	0.9992	0.9987	0.8994	0.1587	0.9997	0.7328	0.4251	0.038	0.8949	0.968	0.9235	0.8201	0.9251	0.9863	0.9997	0.7972	1	0.1218	0.5979	0.9607	0.442	0.1311	0.0917	0.4298	0.5441	0.9999	0.9989	0.9993	0.9993	0.9998
FBgn0001087	0.9969	1	0.9586	0.7702	0.6419	0.8859	0.9999	0.9999	0.8212	0.9846	0.9514	0.9998	0.7902	0.5421	0.9969	0.7743	0.9983	0.4278	0.9955	0.9992	0.9987	0.9032	0.2444	0.9997	0.2051	0.7095	0.025	0.8873	0.8975	0.8808	0.809	0.8764	0.9863	0.9997	0.6108	1	0.3402	0.5657	0.9607	0.5072	0.1493	0.1126	0.318	0.7175	0.9999	0.9989	0.8887	0.9993	0.9998
FBgn0001089	0.828	1	0.8631	0.7342	0.7265	0.9812	0.9999	0.9999	0.9303	0.5873	0.9807	0.9998	0.8411	0.6009	0.9593	0.9527	0.9951	0.926	0.9955	0.9992	0.9987	0.9965	0.477	0.9997	0.865	0.4227	0.5304	0.7312	0.6698	0.9826	0.8342	0.7915	0.9863	0.9997	0.6894	1	0.3834	0.6791	0.9607	0.0462	0.0044	0.3512	0.8431	0.8077	0.9999	0.9548	0.8617	0.9993	0.9998
FBgn0001090	0.6087	1	0.3073	0.9754	0.5699	0.8526	0.9999	0.9999	0.8228	0.5868	0.9255	0.9998	0.8851	0.6446	0.9428	0.1925	0.9908	0.3974	0.9943	0.9992	0.6258	0.7148	0.4736	0.9997	0.7774	0.4585	0.0645	0.6476	0.2075	0.9476	0.8445	0.6381	0.9863	0.9997	0.8961	1	0.9823	0.9711	0.9607	0.8505	0.7315	0.5196	0.9641	0.9417	0.9999	0.9072	0.8739	0.9993	0.9998
FBgn0001091	0.6851	1	0.4376	0.6554	0.0346	0.3809	0.9999	0.9999	0.9091	0.2339	0.9543	0.9998	0.6932	0.9785	0.893	0.7997	0.9829	0.1933	0.9943	0.9992	0.9987	0.8994	0.761	0.9997	0.7728	0.5506	0.0808	0.4705	0.1031	0.9931	0.9805	0.9787	0.9863	0.9997	0.8277	1	0.8707	0.8756	0.9622	0.8171	0.9088	0.952	0.86	0.9992	0.9999	0.9989	0.9124	0.9993	0.9998
FBgn0001092	0.5338	1	0.2299	0.6554	0.1479	0.6707	0.9999	0.9999	0.9544	0.4703	0.98	0.9998	0.5525	0.9493	0.9428	0.9786	0.9829	0.1134	0.9943	0.9992	0.9987	0.8579	0.8053	0.9997	0.541	0.5297	0.9982	0.8179	0.7678	0.9737	0.7474	0.8059	0.9989	0.9997	0.9571	1	0.401	0.9152	0.9679	0.7073	0.7094	0.6456	0.4944	0.8361	0.9999	0.9989	0.9132	0.9993	0.9998
FBgn0001098	0.8389	1	0.6898	0.6746	0.7115	0.9569	0.9999	0.9999	0.979	0.8171	0.9965	0.9998	0.8157	0.5421	0.9428	0.8444	0.9829	0.8404	0.9943	0.9992	0.9987	0.9854	0.2083	0.9997	0.6387	0.9036	0.1925	0.7493	0.8105	0.9724	0.7585	0.2827	0.9863	0.9997	0.9178	1	0.4458	0.9227	0.9607	0.699	0.3775	0.9875	0.9658	0.7138	0.9999	0.9989	0.9997	0.9993	0.9998
FBgn0001099	0.9813	1	0.3234	0.6554	0.8424	0.9812	0.9999	0.9999	0.9389	0.4373	0.9185	0.9998	0.6253	0.9302	0.9156	0.9688	0.9951	0.4402	0.9943	0.9992	0.9987	0.971	0.4797	0.9997	0.8951	0.5955	0.5913	0.8668	0.7001	0.895	0.8029	0.8819	0.9863	0.9997	0.6269	1	0.2673	0.9434	0.9607	0.4221	0.2749	0.5161	0.3714	0.7246	0.9999	0.9989	0.9997	0.9993	0.9998
FBgn0001104	0.6932	1	0.1887	0.701	0.7126	0.9926	0.9999	0.9999	0.819	0.8155	0.9212	0.9998	0.7902	0.6939	0.9855	0.6824	0.9923	0.183	0.9963	0.9992	0.9987	0.8644	0.3714	0.9997	0.9488	0.5041	0.0063	0.6187	0.7912	0.9724	0.6652	0.7259	0.9898	0.9997	0.8074	1	0.1252	0.9472	0.9607	0.3287	0.4449	0.4984	0.8981	0.9994	0.9999	0.9989	0.9692	0.9993	0.9998
FBgn0001105	0.9732	1	0.8349	0.6713	0.6325	0.9521	0.9999	0.9999	0.8453	0.9621	0.9185	0.9998	0.6975	0.7009	0.9614	0.491	0.9983	0.6403	0.9963	0.9992	0.9987	0.8994	0.2425	0.9997	0.4984	0.8985	0.0799	0.4258	0.4449	0.7692	0.8104	0.1396	0.9863	0.9997	0.9973	1	0.1325	0.6892	0.965	0.1407	0.1228	0.0633	0.3388	0.5488	0.9999	0.993	0.9738	0.9993	0.9998
FBgn0001108	0.638	1	0.4432	0.6554	0.9611	0.9812	0.9999	0.9999	0.9225	0.6125	0.9185	0.9998	0.6975	0.8149	0.9533	0.7602	0.9914	0.4129	0.9955	0.9992	0.9987	0.8994	0.5253	0.9997	0.4189	0.5041	0.2469	0.8729	0.898	0.9842	0.8702	0.7535	0.9863	0.9997	0.6969	1	0.1246	0.9751	0.9866	0.7469	0.9543	0.3174	0.8966	0.9725	0.9999	0.9989	0.9108	0.9993	0.8319
FBgn0001112	0.7489	1	0.3234	0.7413	0.9971	0.9867	0.9999	0.9999	0.9875	0.9542	0.9185	0.9998	0.6253	0.5583	0.9855	0.7808	0.9983	0.0529	0.9943	0.9992	0.9987	0.9369	0.5462	0.9997	0.6502	0.8142	0.0446	0.5349	0.3024	0.9746	0.8855	0.9396	0.9863	0.9997	0.8629	1	0.6633	0.5657	0.983	0.8484	0.4231	0.8864	0.5458	0.9994	0.9999	0.9989	0.9997	0.9993	0.9998
FBgn0001114	0.6296	1	0.3437	0.9485	0.9707	0.9812	0.9999	0.9999	0.853	0.6251	0.9335	0.9998	0.8074	0.9968	0.9705	0.8685	0.9829	0.166	0.9955	0.9992	0.9987	0.2834	0.1035	0.9997	0.9065	0.6814	0.3547	0.5242	0.6662	0.9653	0.1611	0.8747	0.9863	0.9997	0.9782	1	0.9508	0.9741	0.9234	0.8342	0.7386	0.8252	0.7983	0.929	0.9999	0.9989	0.982	0.9993	0.9998
FBgn0001120	0.9821	1	0.4346	0.7125	1e-04	0.9788	0.9999	0.9999	0.8256	0.9873	0.9841	0.9998	0.9594	0.8103	0.9428	0.9676	0.9924	0.3945	0.9943	0.9992	0.997	0.8914	0.8665	0.9997	0.715	0.9718	0.3074	0.4532	0.9093	0.9844	0.9944	0.4792	0.9863	0.9997	0.7035	1	0.514	0.6724	0.9607	0.5351	0.6527	0.8919	0.9896	0.1197	0.9999	0.9926	0.9997	0.0299	0.9998
FBgn0001122	0.9691	1	0.4752	0.8338	0.8667	0.9569	0.9999	0.9999	0.9875	0.988	0.989	0.9998	0.732	0.614	0.9526	0.4397	0.9924	0.2132	0.9955	0.9992	0.9987	0.8994	0.8318	0.9997	0.7196	0.7676	0.9938	0.5587	0.9341	0.7941	0.8881	0.412	0.9863	0.9997	0.9061	1	0.1358	0.8723	0.9607	0.3171	0.1337	0.2168	0.4722	0.9417	0.9999	0.9989	0.9997	0.9993	0.9998
FBgn0001123	0.9997	1	0.7678	0.6774	0.9278	0.9926	0.9999	0.9999	0.9013	0.8259	0.9843	0.9998	0.7318	0.5486	0.9428	0.9616	0.9983	0.3787	0.9943	0.9992	0.9987	0.8994	0.009	0.9997	0.4465	0.487	1e-04	0.4815	0.8903	0.9235	0.9598	0.1521	0.9889	0.9997	0.5221	1	0.4928	0.952	0.9779	0.2056	0.472	0.104	0.5354	0.7551	0.9999	0.9989	0.9997	0.9993	0.9998
FBgn0001124	0.4764	1	0.607	0.893	0.3475	0.9581	0.9999	0.9999	0.9277	0.9219	0.9185	0.9998	0.6851	0.6445	0.9919	0.4517	0.9829	0.7143	0.9943	0.9992	0.9987	0.6464	0.1665	0.9997	0.4963	0.9601	0.8031	0.5567	0.7802	0.7941	0.6343	0.1536	0.9863	0.9997	0.5268	1	0.7628	0.6889	0.9971	0.7609	0.2166	0.7944	0.5441	0.4548	0.9999	0.9989	0.9972	0.9993	0.9998
FBgn0001125	0.6315	1	0.4	0.7813	0.905	0.9975	0.9999	0.9999	0.8212	0.9811	0.9212	0.9998	0.6851	0.5421	0.9678	0.4316	0.9829	0.1731	0.9943	0.9992	0.9987	0.8894	0.4605	0.9997	0.5274	0.9281	0.1101	0.8815	0.9922	0.8896	0.7491	0.5867	0.9863	0.9997	0.9412	1	0.5415	0.7866	0.9607	0.5092	0.9282	0.5709	0.5606	0.6634	0.9999	0.9989	0.9997	0.9993	0.9998
FBgn0001128	0.6522	1	0.293	0.6554	0.7169	0.9385	0.9999	0.9999	0.9447	0.2099	0.9673	0.9998	8e-04	0.9082	0.9428	0.8288	0.9829	0.4208	0.9943	0.9992	0.9987	0.8579	0.614	0.9997	0.9759	0.4736	0.3175	0.7948	0.4586	0.9867	0.7011	0.7035	0.9863	0.9997	0.8277	1	0.8358	0.5693	0.093	0.9801	0.6402	0.6852	0.6603	0.9728	0.9999	0.9989	0.9073	0.9993	0.9998
FBgn0001133	0.9892	1	0.5666	0.9385	0.785	0.8237	0.9999	0.9999	0.8419	0.5584	0.9185	0.9998	0.7902	0.5914	0.9428	0.7503	0.9983	0.5717	0.9943	0.9992	0.9987	0.9719	0.2766	0.9997	0.8608	0.4829	0.0258	0.9811	0.9417	0.9653	0.4675	0.271	0.9863	0.9997	0.5545	1	0.3155	0.4288	0.9679	0.6639	0.3379	0.3153	0.7255	0.9308	0.9999	0.9989	0.9457	0.9993	0.9998
FBgn0001134	0.9962	1	0.5499	0.6832	0.8651	0.8141	0.9999	0.9999	0.8168	0.8711	0.9543	0.9998	0.8569	0.6354	0.9855	0.9706	0.9983	0.6919	0.9943	0.9992	0.9987	0.9162	0.2431	0.9997	0.4291	0.6434	0.0158	0.9334	0.6806	0.8173	0.9894	0.6848	0.9863	0.9997	0.9469	1	0.4275	0.9667	0.9657	0.0569	0.1252	0.3722	0.3393	0.8167	0.9999	0.9989	0.9997	0.9993	0.9998
FBgn0001137	0.6724	1	0.9045	0.8461	0.8727	0.9521	0.9999	0.9999	0.9041	0.8347	0.9884	0.9998	0.9612	0.5421	0.9614	0.9622	0.9983	0.887	0.9943	0.7022	0.9987	0.5913	0.0431	0.9997	0.4465	0.964	0.0414	0.6125	0.8456	0.8576	0.2714	0.2719	0.9863	0.9997	0.5385	1	0.1695	0.5657	0.8533	0.1949	0.1448	0.1419	0.2406	0.4023	0.9999	0.9989	0.9906	0.9993	0.9998
FBgn0001138	0.881	1	0.8198	0.8185	0.9903	0.9382	0.9999	0.9999	0.9722	0.7234	0.9791	0.9998	0.7988	0.5928	0.9855	0.9526	0.9949	0.8383	0.9943	0.9992	0.9987	0.8146	0.2999	0.9997	0.8154	0.4746	0.6812	0.8232	0.9612	0.9724	0.777	0.8417	0.9863	0.9997	0.9463	1	0.5433	0.7975	0.6418	0.7296	0.1228	0.1421	0.4786	0.3821	0.9999	0.9959	0.9997	0.9993	0.9998
FBgn0001139	0.6985	1	0.4052	0.8999	0.2589	0.9812	0.9999	0.9999	0.8168	0.8474	0.9421	0.9998	0.9238	0.9477	0.9737	0.4754	0.9829	0.8191	0.9943	0.9992	0.9987	0.8984	0.2336	0.9997	0.2585	0.9244	0.0012	0.6148	0.8964	0.957	0.6045	0.7784	0.9863	0.9997	0.5253	1	0.259	0.5712	0.9836	0.5614	0.3025	0.7305	0.419	0.7068	0.9999	0.8708	0.9526	0.9993	0.9998
FBgn0001142	0.9163	1	0.1052	0.8461	0.9341	0.9569	0.9999	0.9999	0.828	0.5521	0.9543	0.9998	0.6975	0.8926	0.9728	0.5293	0.9908	0.5971	0.9943	0.9992	0.9987	0.8243	0.9722	0.9997	0.8905	0.6552	0.1793	0.9345	0.6647	0.9724	0.9414	0.985	0.9898	0.9997	0.8962	1	0.2886	0.743	0.9607	0.7031	0.6838	0.5306	0.7893	0.8972	0.9999	0.9989	0.9232	0.9993	0.9998
FBgn0001145	0.6315	1	0.0362	0.7882	0.4027	0.8407	0.9999	0.9999	0.9817	0.5372	0.947	0.9998	0.6851	0.6818	0.9428	0.4471	0.9829	0.2198	0.9943	0.9992	0.9987	0.7436	0.878	0.9997	0.8464	0.3751	0.834	0.9121	0.8807	0.9842	0.7524	0.4846	0.9898	0.9997	0.9935	1	0.271	0.7175	0.976	0.4669	0.4318	0.4155	0.5644	0.8453	0.9999	0.9781	0.8734	0.9993	0.9998
FBgn0001147	0.9283	1	0.3283	0.7988	0.9819	0.9739	0.9999	0.9999	0.8212	0.6858	0.9212	0.9998	0.6975	0.7833	0.9428	0.7195	0.9829	0.8775	0.9943	0.9992	0.9987	0.962	0.8292	0.9997	0.9929	0.7145	0.1072	0.6974	0.9442	0.9653	0.9035	0.8478	0.9894	0.9997	0.9457	1	0.709	0.6974	0.9607	0.5416	0.9006	0.376	0.9419	0.3033	0.9999	0.9989	0.9812	0.9993	0.9998
FBgn0001148	0.8441	1	0.6563	0.9063	0.9638	0.9819	0.9999	0.9999	0.9708	0.5862	0.9543	0.9998	0.9978	0.9644	0.9855	0.7286	0.9924	0.8959	0.9943	0.9992	0.9987	0.8894	0.7077	0.9997	0.5048	0.8512	0.312	0.4399	0.2268	0.957	0.4082	0.9014	0.9978	0.9997	0.6144	1	0.2572	0.9102	0.9982	0.4063	0.3051	0.8563	0.9608	0.8207	0.9999	0.9989	0.9997	0.9993	0.9998
FBgn0001149	0.8495	1	0.2725	0.6554	0.3937	0.7667	0.9999	0.9999	0.9785	0.7234	0.9185	0.9998	0.6938	0.5786	0.9593	0.8354	0.9829	0.2179	0.9955	0.9992	0.9987	0.9123	0.4821	0.9997	0.9552	0.6791	0.1586	0.9525	0.975	0.9263	0.7856	0.3492	0.9863	2e-04	0.9488	1	0.9437	0.9269	0.9982	0.7555	0.7708	0.8177	0.7566	0.6681	0.9999	0.9989	0.9132	0.9993	0.9998
FBgn0001150	0.7405	1	0.8462	0.9844	0.5697	0.9739	0.9999	0.9999	0.9956	0.9624	0.9185	0.9998	0.7655	0.8036	0.9428	0.8802	0.9983	0.719	0.9943	0.9992	0.9987	0.8683	0.7	0.9997	0.3668	0.6112	0.8164	0.8004	0.9086	0.7941	0.8843	0.7079	0.9863	0.9997	0.7466	1	0.1711	0.9241	0.9607	0.3656	0.3233	0.0767	0.511	0.5691	0.9999	0.9989	0.9997	0.9993	0.9998
FBgn0001168	0.9348	1	0.7154	0.9595	0.9995	0.924	0.9999	0.9999	0.8212	0.987	0.978	0.9998	0.9929	0.5421	0.9856	0.8857	0.9998	0.421	0.9943	0.9992	0.9987	0.8994	0.3262	0.9997	0.4465	0.6802	9e-04	0.5197	0.9065	0.9737	0.83	0.5804	0.9863	0.9997	0.5221	1	0.0107	0.6836	0.9681	0.1918	0.1309	0.0716	0.2603	0.5548	0.9999	0.9989	0.9997	0.9993	0.9998
FBgn0001169	0.8388	1	0.9045	0.7282	0.6588	0.9581	0.9999	0.9999	0.8168	0.9431	0.9255	0.9998	0.7135	0.6548	0.9295	0.8376	0.9829	0.5678	0.9943	0.9992	0.9987	0.8666	0.8022	0.9997	0.1998	0.806	0.0034	0.5157	0.7113	0.9653	0.5585	0.1779	0.9956	0.9997	0.5221	1	0.5375	0.5693	0.9622	0.3267	0.2362	0.2831	0.3563	0.4017	0.9999	0.9989	0.9329	0.9993	0.9998
FBgn0001170	0.8784	1	0.4963	0.8438	0.9988	0.9142	0.9999	0.9999	0.8939	0.6595	0.9185	0.9998	0.6851	0.9668	0.9697	0.921	0.9954	0.3634	0.9943	0.9992	0.9987	0.9873	0.1173	0.9997	0.5326	0.6883	0.7345	0.8254	0.9493	0.9826	0.7474	0.897	0.9863	0.9997	0.9141	1	0.4278	0.9103	0.97	0.1844	0.9689	0.6248	0.4018	0.8168	0.9999	0.9926	0.8259	0.9993	0.9998
FBgn0001174	0.9765	1	0.7097	0.9801	0.3843	0.9953	0.9999	0.9999	0.9794	0.9894	0.9212	0.9998	0.9696	0.9156	0.9865	0.9139	0.9935	0.8493	0.9943	0.9992	0.9987	0.8984	0.8433	0.9997	0.9986	0.5118	0.5255	0.6805	0.957	0.7941	0.8933	0.8734	0.9863	0.9997	0.8995	1	0.7628	0.574	0.9607	0.209	0.6933	0.1415	0.7419	0.5021	0.9999	0.9989	0.8259	0.9993	0.9998
FBgn0001179	0.9348	1	0.6709	0.7527	0.9483	0.9941	0.9999	0.9999	0.9785	0.6212	0.9185	0.9998	0.8202	0.5775	0.9855	0.9547	0.9829	0.1301	0.9943	0.9992	0.9987	0.9999	0.4573	0.9997	0.5527	0.9614	0.9371	0.9572	0.9118	0.9806	0.1822	0.2358	0.9898	0.9997	0.8451	1	0.6078	0.7658	0.9622	0.3592	0.7295	0.59	0.9631	0.6932	0.9999	0.9989	0.8739	0.9993	0.9998
FBgn0001180	0.8765	1	0.3722	0.6773	0.3578	0.983	0.9999	0.9999	0.9422	0.83	0.9913	0.9998	0.6851	0.7444	0.9711	0.9729	0.9983	0.6475	0.9955	0.9992	0.9987	0.9457	0.0075	0.9997	0.3963	0.6791	0.3494	0.376	0.9519	0.7941	0.6973	3e-04	0.8595	0.9997	0.6492	0.4166	0.4777	0.5657	0.9607	0.8992	0.2536	0.4684	0.6306	0.1414	0.9999	0.9989	0.9997	0.9993	0.9998
FBgn0001185	0.9305	1	0.1467	0.8958	0.8076	0.9739	0.9999	0.9999	0.8517	0.9962	0.9212	0.9998	0.7293	0.5421	0.9741	0.7011	0.9983	0.9497	0.9963	0.9992	0.9987	0.9794	0.9429	0.9997	0.2716	0.5996	0.072	0.566	0.013	0.9796	0.7039	0.6963	0.9914	0.9997	0.5792	1	0.3102	0.8487	0.9818	0.0607	0.8822	0.2353	0.4423	0.6501	0.9999	0.9989	0.9526	0.9993	0.9998
FBgn0001186	0.8225	1	0.9991	0.8763	0.3733	0.9569	0.9999	0.9999	0.8287	0.9527	0.9185	0.9998	0.7814	0.6709	0.9428	0.9104	0.9863	0.1055	0.9943	0.9992	0.9987	0.9457	0.1682	0.9997	0.6862	0.7687	0.9208	0.8029	0.8709	0.957	0.8759	0.4029	0.9761	0.9997	0.7247	0.566	0.0899	0.8362	0.9982	0.1623	0.1355	0.2248	0.3714	0.5954	0.9999	0.9989	0.9997	0.9993	0.9998
FBgn0001187	0.6581	1	0.3338	0.9533	0.7732	0.9954	0.9999	0.9999	0.839	0.7841	0.9938	0.9998	0.6851	0.5817	0.9968	0.5388	0.9951	0.4107	0.9943	0.9992	0.9987	0.8674	0.9341	0.9997	0.7602	0.7962	0.1498	0.974	0.9249	0.9828	0.7526	0.9162	0.9863	0.9997	0.5548	1	0.3485	0.8057	0.9607	0.1747	0.695	0.3064	0.3942	0.9479	0.9999	0.9989	0.9997	0.9993	0.9998
FBgn0001189	0.9691	1	0.9762	0.9384	0.9808	0.9792	0.9999	0.9999	0.8168	0.9399	0.9873	0.9998	0.9946	0.5421	0.9614	0.8151	0.9924	0.3614	0.9943	0.9992	0.9987	0.9965	0.1607	0.9997	0.4197	0.9999	2e-04	0.6998	0.8284	0.9662	0.7587	0.9737	0.9863	0.9997	0.5296	1	0.0689	0.5657	0.9795	0.0907	0.1974	0.0888	0.3456	0.7867	0.9999	0.9989	0.9412	0.9993	0.9998
FBgn0001197	0.8652	1	0.9542	0.8985	0.0051	0.9581	0.9999	0.9999	0.9708	0.8348	0.9185	0.9998	0.7365	0.8096	0.9865	0.9876	0.997	0.4659	0.9943	0.9992	0.9987	0.7233	0.5117	0.9997	0.6154	0.7998	0.3309	0.918	0.378	0.9826	0.6957	0.8543	0.9978	0.9997	0.7705	1	0.176	0.621	0.9805	0.9788	0.3462	0.8324	0.4396	0.2763	0.9999	0.9959	0.9822	0.9993	0.9998
FBgn0001202	0.9952	1	0.66	0.797	0.9762	0.9981	0.9999	0.9999	0.8544	0.7992	0.9809	0.9998	0.8131	0.9925	0.9526	0.9501	0.9924	0.3559	0.9943	0.9992	0	0.9542	0.3607	0.9997	0.6213	0.5731	0.6631	0.641	0.8605	0.9067	0.0022	0.4793	0.9904	0.9997	0.9905	1	0.3578	0.5657	0.9607	0.6876	0.3889	0.4767	0.8218	0.7584	0.9999	0.9989	0.9906	0.9993	0.9998
FBgn0001206	0.6515	1	0.6053	0.7593	0.2219	0.9569	0.9999	0.9999	0.9389	0.638	0.9639	0.9998	0.7095	0.9162	0.9428	0.5677	0.9829	0.8656	0.9943	0.9992	0.9987	0.8894	0.5957	0.9997	0.4813	0.3929	0.7605	0.9591	0.9838	0.9653	0.8067	0.9086	0.9863	0.9997	0.9396	1	0.844	0.5657	0.973	0.9231	0.8628	0.6735	0.9177	0.9167	0.9999	0.9989	0.9116	0.9993	0.9998
FBgn0001208	0.5542	1	0.2046	0.8186	0.7934	0.9739	0.9999	0.9999	0.828	0.6121	0.9791	0.9998	0.6851	0.8062	0.9865	0.9541	0.9829	0.0096	0.9943	0.9992	0.9987	0.6365	0.1773	0.9997	0.8237	0.6767	0.7231	0.641	0.8872	0.957	0.5103	0.6609	0.9863	0.9997	0.9788	0.7826	0.4802	0.7176	0.9607	0.5517	0.9966	0.2928	0.56	0.7393	0.9999	0.9989	0.9997	0.9993	0.9998
FBgn0001215	0.8518	1	0.3495	0.6554	0.3623	0.9142	0.9999	0.9999	0.9883	0.6532	0.9185	0.9998	0.9632	0.9339	0.9428	0.8271	0.9829	0.2369	0.9963	0.9992	0.9987	0.8529	0.4136	0.9997	0.6529	0.3168	0.9903	0.967	0.9993	0.9806	0.9842	0.5045	0.9989	0.9997	0.7598	1	0.5387	0.8993	0.9986	0.3649	0.514	0.4725	0.9376	0.8226	0.9999	0.9548	0.9116	0.9993	0.9998
FBgn0001216	0.9689	1	0.9317	0.9754	0.547	0.9694	0.9999	0.9999	0.7476	0.9819	0.9185	0.9998	0.856	0.6137	0.9428	0.6283	0.9829	0.9361	0.9943	0.9992	0.9987	0.9123	0.4425	0.9997	0.3894	0.9344	0	0.4157	0.0351	0.9828	0.943	0.7524	0.9863	0.9997	0.5221	1	0.7894	0.7614	0.9607	0.0865	0.3044	0.2154	0.6804	0.5651	0.9999	0.9989	0.9329	0.9993	0.9998
FBgn0001217	0.962	1	0.6932	0.6595	0.9451	0.9796	0.9999	0.9999	0.828	0.7065	0.9185	0.9998	0.7655	0.5421	0.9855	0.9222	0.9998	0.5805	0.9943	0.9992	0.9987	0.945	0.0904	0.9997	0.5686	0.4323	0	0.6589	0.8109	0.9737	0.8636	0.1226	0.9863	0.9997	0.5253	1	0.1339	0.5712	0.9607	0.0333	0.164	0.1064	0.4789	0.6027	0.9999	0.9989	0.9997	0.9993	0.9998
FBgn0001218	0.9768	1	0.8708	0.7112	0.995	0.9795	0.9999	0.9999	0.9531	0.9441	0.9769	0.9998	0.9931	0.5421	0.9526	0.4857	0.9923	0.5658	0.9943	0.9992	0.9987	0.958	0.0971	0.9997	0.6482	0.7657	0	0.5875	0.7937	0.9746	0.9041	0.7685	0.9863	0.9997	0.6535	1	0.5949	0.5657	0.9982	0.6989	0.3581	0.278	0.6151	0.9456	0.9999	0.9989	0.9949	0.9993	0.9998
FBgn0001220	0.9997	1	0.5247	0.6554	0.8369	0.9943	0.9999	0.9999	0.9151	0.67	0.9185	0.9998	0.6932	0.7649	0.9856	0.968	0.9998	0.4324	0.9943	0.9992	0.9987	0.8994	0.1297	0.9997	0.8615	0.4615	0.003	0.7766	0.6389	0.9826	0.9965	0.1009	0.9863	0.9998	0.5221	1	0.537	0.9493	0.9607	0.3783	0.4632	0.2548	0.9731	0.8475	0.9999	0.9989	0.9186	0.9993	0.9998
FBgn0001222	0.8652	1	0.9736	0.6769	0.7227	0.9739	0.9999	0.9999	0.837	0.9894	0.9334	0.9998	0.9947	0.5775	0.9855	0.4249	0.9924	0.5656	0.9943	0.9992	0.9987	0.9015	0.7958	0.9997	0.1013	0.768	0.0184	0.5136	0.7163	0.9312	0.6268	0.4467	0.9975	0.9997	0.637	1	0.4132	0.5657	0.9679	0.3249	0.4715	0.8585	0.5667	0.7799	0.9999	0.9926	0.9972	0.9993	0.9998
FBgn0001224	0.6421	1	0.8388	0.8704	0.7788	0.976	0.9999	0.9999	0.8633	0.7618	0.9185	0.9998	0.8558	0.5421	0.9569	0.9858	0.9957	0.578	0.9943	0.9992	0.9987	0.7825	0.1171	0.9997	0.7735	0.6531	0.067	0.4734	0.5476	0.8687	0.8386	0.8554	0.9863	0.9997	0.5221	1	0.0793	0.574	0.9607	0.1987	0.1362	0.0716	0.4076	0.6697	0.9999	0.9989	0.9997	0.9993	0.9998
FBgn0001225	0.8034	1	0.901	0.8987	0.8853	0.9812	0.9999	0.9999	0.9722	0.6778	0.9185	0.9998	0.7362	0.5421	0.9863	0.8878	0.9829	0.2144	0.9943	0.9992	0.9987	0.9099	0.0416	0.9997	0.9219	0.8952	0.0753	0.6313	0.9592	0.7941	0.7816	0.9694	0.9863	0.9997	0.8225	1	0.0043	0.9338	0.9681	0.3742	0.1662	0.0692	0.3661	0.6786	0.9999	0.9989	0.997	0.9993	0.9998
FBgn0001226	0.9551	1	0.9648	0.8381	0.8405	0.9953	0.9999	0.9999	0.949	0.6694	0.9185	0.9998	0.6975	0.5421	0.9856	0.9886	0.9829	0.3588	0.9943	0.9992	0.9987	0.9098	0.0127	0.9997	0.9255	0.9616	0.1244	0.5909	0.9659	0.9312	0.4557	0.9162	0.9863	0.9997	0.9929	1	0.0574	0.973	0.9607	0.6373	0.281	0.081	0.5609	0.5317	0.9999	0.9989	0.9997	0.9993	0.9998
FBgn0001227	0.9488	1	0.4261	0.8089	0.6763	0.9943	0.9999	0.9999	0.9627	0.9289	0.9469	0.9998	0.7639	0.8736	0.9737	0.5985	0.9829	0.8769	0.9974	0.9992	0.9987	0.9684	0.617	0.9997	0.7818	0.4358	0.3969	0.9387	0.8045	0.9724	0.886	0.776	0.9863	0.9997	0.7872	1	0.2935	0.8583	0.9088	0.6964	0.6524	0.8558	0.7009	0.4574	0.9999	0.9989	0.9997	0.9993	0.9998
FBgn0001228	0.9482	1	0.1314	0.6554	0.8672	0.9739	0.9999	0.9999	0.8939	0.919	0.9249	0.6202	0.8138	0.7477	0.9614	0.9365	0.9949	0.7622	0.9943	0.5777	0.9987	0.9542	0.4194	0.9997	0.8934	0.2831	0.6654	0.7194	0.8507	0.9931	0.8388	0.888	0.9863	0.1936	0.9949	1	0.8289	0.7978	0.9624	0.4253	0.5808	0.5251	0.7108	0.996	0.9999	0.9989	0.9997	0.9993	0.9998
FBgn0001229	0.9162	1	0.0948	0.6718	0.8914	0.9569	0.9999	0.9999	0.8212	0.986	0.9185	0.9998	0.9432	0.5775	0.9852	0.7828	0.9829	0.2381	0.9972	0.9992	0.9987	0.8146	0.886	0.9997	0.4564	0.6356	0.6971	0.7533	0.9779	0.9763	0.6839	0.4501	0.9863	0.9997	0.6705	1	0.3898	0.626	0.9607	0.7383	0.9686	0.6923	0.5848	0.7568	0.9999	0.9933	0.9186	0.9993	0.9998
FBgn0001230	0.9356	1	0.7341	0.847	0.8549	0.9953	0.9999	0.9999	0.8816	0.7596	0.9185	0.9998	0.6975	0.6064	0.9428	0.5347	0.9829	0.0617	0.9943	0.9992	0.9987	0.8674	0.2464	0.9997	0.8961	0.6295	0.0627	0.8308	0.975	0.7941	0.7474	0.9721	0.9863	0.9997	0.849	1	0.0543	0.9103	0.9982	0.3967	0.3325	0.0852	0.5352	0.6447	0.9999	0.9989	0.9354	0.9993	0.9998
FBgn0001233	0.6693	1	0.8707	0.8303	0.4166	0.9825	0.9999	0.9999	0.9835	0.7065	0.9271	0.9998	0.6975	0.5693	0.9678	0.8839	0.9829	0.0944	0.9943	0.9992	0.9987	0.9454	0.2896	0.9997	0.7538	0.7152	0.6755	0.5587	0.8109	0.9821	0.7728	0.9644	0.9863	0.9997	0.9943	1	0.9135	0.667	0.9607	0.5799	0.5947	0.6869	0.6853	0.2464	0.9999	0.9989	0.9997	0.9993	0.9998
FBgn0001235	0.9383	0.9803	0.9803	0.9218	0.9089	0.9788	0.9999	0.9999	0.8228	0.9128	0.9185	0.9998	0.9632	0.6927	0.9428	0.8029	0.9983	0.8422	0.9963	0.9992	0.9987	0.9644	0.2298	0.9997	0.4219	0.6587	0.7688	0.4484	0.9196	0.7934	0.8793	0.1053	0.9863	0.9997	0.7833	1	0.1789	0.9862	0.9607	0.1846	0.0307	0.0716	0.3563	0.447	0.9999	0.9989	0.9997	0.9993	0.9998
FBgn0001247	0.8326	1	0.9758	0.6554	0.9808	0.9812	0.9999	0.9999	0.8851	0.8347	0.9185	0.9998	0.9499	0.8668	0.9728	0.9243	0.985	0.5779	0.9955	0.9992	0.9987	0.8891	0.3261	0.9997	0.5259	0.4731	0.7568	0.9346	0.3707	0.9826	0.9017	0.8287	0.9989	0.9997	0.9843	1	0.6918	0.7297	0.9607	0.9236	0.8626	0.7703	0.4978	0.499	0.9999	0.9034	0.8887	0.9993	0.9998
FBgn0001248	0.953	1	0.1343	0.6595	0.7737	0.9436	0.9999	0.9999	0.828	1	0.9185	0.9998	0.738	0.9437	0.9942	0.998	0.9829	0.206	0.9943	0.9992	0.9987	0.7433	0.6281	0.9997	0.7677	0.7267	0.5704	0.8226	0.9547	0.9724	0.5945	0.7142	0.9863	0.9997	0.9387	1	0.6339	0.9971	0.9607	0.7097	0.8274	0.9952	0.6538	0.8161	0.9999	0.9989	0.9997	0.9993	0.9998
FBgn0001250	0.9612	1	0.9045	0.9583	0.8572	0.9812	0.9999	0.9999	0.9268	0.6479	0.9185	0.9998	0.9302	0.9251	0.9855	0.9988	0.9998	0.8156	0.9943	0.9992	0.9987	0.9504	0.1737	0.9997	0.4878	0.6293	0.3568	0.8001	0.9664	0.957	0.6213	0.4878	0.9863	0.9997	0.9505	1	0.1267	0.574	0.9624	0.2675	0.1737	0.167	0.3742	0.3981	0.9999	0.9989	0.9573	0.9993	0.9998
FBgn0001253	0.9787	1	0.2778	0.8518	0	0.9812	0.9999	0.9999	0.8168	0.6729	0.9965	0.9998	0.939	0.5421	0.9156	0.6026	0.9829	0.4963	0.9963	0.9992	0.9987	0.9902	0.6877	0.9997	0.532	0.6112	0.3655	0.5889	0.9329	0.9931	0.7252	0.9896	0.9863	0.9997	0.9074	1	0.8409	0.5657	0.9607	0.5867	0.8775	0.6743	0.7373	0.8168	0.9999	0.9989	0.9993	0.9993	0.9998
FBgn0001255	0.9985	1	0.7958	0.6554	0.9972	0.9436	0.9999	0.9999	0.837	0.9251	0.964	0.9998	0.8746	0.5487	0.9855	0.775	0.9983	0.5839	0.9943	0.9992	0.9987	0.8309	0.5156	0.9997	0.8809	0.7032	0.4641	0.8232	0.9502	0.9961	0.9332	0.8907	0.9978	0.9997	0.8505	0.96	0.765	0.8191	0.9607	0.1218	0.9428	0.6869	0.4653	0.9485	0.9999	0.9989	0.9997	0.9993	0.9998
FBgn0001256	0.8918	1	0.8041	0.8711	0	0.914	0.9999	0.9999	0.8168	0.8018	0.9185	0.9998	0.7204	0.6564	0.9728	0.8708	0.9887	0.9893	0.9943	0.9998	0.9987	0.9457	0.6576	0.9997	0.6447	0.8535	0.4382	0.5081	0.9121	0.9876	0.9511	0.8149	0.9863	0.9997	0.8623	1	0.6612	0.9531	0.9607	0.4694	0.4081	0.8258	0.6152	0.6062	0.9999	0.8335	0.5609	0.9993	0.9998
FBgn0001257	0.6315	1	0.6554	0.6554	0.4916	0.9581	0.9999	0.9999	0.7675	0.6651	0.9479	0.9998	0.6975	0.5421	0.9626	0.4812	0.9829	0.9203	0.9943	0.9992	0.9987	0.93	0.4035	0.9997	0.0603	0.8352	0.4217	0.4734	0.9983	0.957	0.8743	0.5789	0.9863	0.9997	0.9733	1	0.7144	0.7165	0.9971	0.4614	0.6868	0.7108	0.9392	0.735	0.9999	0.9665	0.9783	0.9993	0.9998
FBgn0001258	0.5542	1	0.991	0.7826	0.8226	0.9812	0.9999	0.9999	0.9868	0.9262	0.9891	0.9998	0.9743	0.8045	0.9786	0.7811	0.9829	0.1299	0.997	0.9992	0.9987	0.8715	0.2715	0.9997	0.9973	0.8395	0.0077	0.5742	0.5916	0.9449	0.7756	0.4564	0.9863	0.9997	0.8056	1	0.2135	0.5657	0.963	0.1671	0.337	0.405	0.3028	0.9649	0.9999	0.9989	0.9457	0.9993	0.9998
FBgn0001259	0.9727	1	0.8773	0.6718	0.971	0.9783	0.9999	0.9999	0.8939	0.6144	0.9965	0.9998	0.6975	0.7614	0.9855	0.8154	0.9983	0.9952	0.9943	0.9992	0.9987	0.9542	0.9713	0.9997	0.9685	0.7306	0.8674	0.8123	0.8071	0.8643	0.5936	0.4543	0.9863	0.9997	0.9832	1	0.9722	0.9458	0.9749	0.4602	0.7562	0.864	0.9922	0.8922	0.4699	0.9034	0.8259	0.9993	0.9998
FBgn0001263	0.9668	1	0.6943	0.7042	0.6713	0.9812	0.5559	0.9999	0.8939	0.8324	0.9212	0.9998	0.9437	0.8119	0.9711	0.8218	0.985	0.003	0.9963	0.9992	0.0912	0.9243	0.2532	0.9997	0.5821	0.4238	0.0897	0.7722	0.7989	0.9446	0.9744	0.8998	0.9863	0.9997	0.9986	1	0.6931	0.8069	0.4585	0.9634	0.6442	0.2463	0.6395	0.9823	0.9999	0.9989	0.9997	0.9993	0.9998
FBgn0001269	0.9333	1	0.2889	0.8598	0.9777	0.9569	0.9999	0.9999	0.9531	0.8667	0.9185	0.9998	0.8595	0.9339	0.9855	0.4042	0.9983	0.4091	0.9955	0.9992	0.9987	0.9368	0.9783	0.9997	0.6333	0.5121	0.1426	0.5292	0.9329	0.7941	0.8248	0.9331	0.9863	0.9997	0.8768	1	0.8134	0.9269	0.9657	0.5245	0.8493	0.5895	0.8317	0.7694	0.905	0.9989	0.9997	0.9993	0.9998
FBgn0001276	0.9907	0.9829	0.4887	0.8461	0.4836	0.4616	0.9999	0.9999	0.981	0.8517	0.9371	0.9998	0.6975	0.7799	0.9428	0.7981	0.9829	0.4611	0.9943	0.9992	0.9987	0.8994	0.3834	0.9997	0.9972	0.7774	0.0249	0.8426	0.9827	0.9828	0.6756	0.8963	0.9898	0.9997	0.7638	1	0.9953	0.7657	0.9716	0.7273	0.8876	0.7586	0.78	0.7877	0.9999	0.9989	0.9972	0.9993	0.9998
FBgn0001280	0.958	1	0.9433	0.6898	0.9763	0.9812	0.9999	0.9999	0.8168	0.792	0.9212	0.9998	0.7365	0.5467	0.9697	0.5642	0.9998	0.9635	0.9943	0.9992	0.9987	0.9315	0.2582	0.9997	0.3588	0.9016	0.0028	0.4232	0.6654	0.9581	0.971	0.2188	0.9951	0.9997	0.5354	1	0.1401	0.8291	0.9622	0.0374	0.1353	0.1661	0.4405	0.7865	0.9999	0.9989	0.9997	0.9993	0.9998
FBgn0001281	0.8929	1	0.9942	0.6554	0.9868	0.991	0.9999	0.9999	0.8212	0.7234	0.9185	0.9998	0.8955	0.5421	0.9865	0.8379	0.9924	0.6152	0.9943	0.9992	0.9987	0.9099	0.1472	0.9997	0.3582	0.8205	3e-04	0.4946	0.7361	0.9759	0.794	0.1528	0.9954	0.9997	0.5221	1	0.1512	0.5979	0.9607	0.0334	0.1309	0.1671	0.4073	0.5377	0.9999	0.9989	0.9997	0.9993	0.9998
FBgn0001285	0.97	1	0.5012	0.6842	0.636	0.9812	0.9999	0.9999	0.8406	0.6828	0.9185	0.9998	0.738	0.8628	0.9428	0.8204	0.9998	0.9184	0.9981	0.9992	0.9987	0.8911	0.7442	0.9997	0.7424	0.4105	0.7736	0.6749	0.9532	0.9662	0.6592	0.7314	0.9863	0.9997	0.9694	1	0.8781	0.9336	0.9607	0.5677	0.1362	0.7391	0.8373	0.9839	0.9999	0.4293	0.8259	0.9993	0.9998
FBgn0001291	0.97	1	0.9334	0.9881	0.8709	0.9739	0.9999	0.9999	0.9463	0.9995	0.9185	0.9998	0.919	0.5421	0.9852	0.7285	0.9914	0.7786	0.9963	0.9992	0.9987	0.9965	0.2295	0.9997	0.6793	0.869	0.7667	0.5542	0.9425	0.9401	0.6316	0.154	0.9863	0.9997	0.5221	0.8032	0.9854	0.6857	0.9979	0.582	0.2139	0.1372	0.4282	0.9697	0.9999	0.9989	0.9783	0.9993	0.9998
FBgn0001296	0.7482	1	0.7109	0.675	0.8004	0.9935	0.9999	0.9999	0.949	0.9621	0.9212	0.9998	0.8104	0.5421	0.9728	0.122	0.9829	0.7217	0.9943	0.9992	0.9987	0.8715	0.2117	0.9997	0.4219	0.6202	0.49	0.5246	0.7281	0.7941	0.9437	0.9532	0.9863	0.9997	0.9412	1	0.6986	0.906	0.9607	0.6585	0.5088	0.8492	0.9898	0.7108	0.9999	0.9989	0.9997	0.9993	0.9998
FBgn0001297	0.5172	0.9862	0.6348	0.8434	0.8506	0.9812	0.9999	0.9999	0.9013	0.9897	0.9185	0.9998	0.9814	0.5421	0.9855	0.9901	0.9951	0.8647	0.9943	0.9992	0.9987	0.8514	0.0391	0.9997	0.3847	0.8567	0.3963	0.5454	0.8242	0.7941	0.8824	0.1802	0.9863	0.9997	0.7542	1	0.0908	0.6896	0.9622	0.2611	0.1799	0.3308	0.4283	0.3936	0.9999	0.9989	0.9997	0.9993	0.9998
FBgn0001301	0.5338	1	0.4933	0.6934	0.7777	0.6333	0.9999	0.9999	0.8168	0.9135	0.9185	0.9998	0.7678	0.5583	0.9856	0.4812	0.9908	0.073	0.9943	0.9992	0.9987	0.8815	0.712	0.9997	0.1741	0.376	0.524	0.6105	0.7649	0.9931	0.7415	0.6177	0.9978	0.9997	0.9075	1	0.7167	0.9631	0.9607	0.7649	0.9957	0.4879	0.7084	0.4512	0.9999	0.9989	0.7881	0.9993	0.9998
FBgn0001308	0.9892	1	0.9352	0.8718	0.9713	0.9928	0.9999	0.9999	0.8168	0.7485	0.996	0.9998	0.856	0.5925	0.9855	0.9021	0.9988	0.811	0.9959	0.9992	0.9987	0.9897	0.2332	0.9997	0.5616	0.7809	0.0073	0.4474	0.6596	0.957	0.8631	0.4369	0.9863	0.9997	0.7473	1	0.0766	0.5657	0.9607	0.2152	0.1835	0.2794	0.3817	0.4797	0.9999	0.9989	0.9906	0.9993	0.9998
FBgn0001311	0.958	1	0.9204	0.6554	0.9742	0.9812	0.9999	0.9999	0.8613	0.6258	0.9496	0.9998	0.8273	0.8198	0.9428	0.4517	0.9998	0.5245	0.9943	0.9992	0.9987	0.8656	0.9535	0.9997	0.837	0.5832	0.1572	0.7644	0.6931	0.9812	0.7017	0.2972	0.9933	0.9997	0.7842	1	0.4042	0.879	0.9989	0.3139	0.9196	0.9411	0.5256	0.6114	0.9999	0.9034	0.8739	0.9993	0.9998
FBgn0001313	0.9874	1	0.8347	0.6554	0.8226	0.9788	0.9999	0.9999	0.899	0.1474	0.9185	0.9998	0.1639	0.7365	0.893	0.9569	0.9887	0.2476	0.9943	0.9992	0.9987	0.9798	0.6544	0.9997	0.8098	0.8555	0.1477	0.6316	0.9688	0.9961	0.8167	0.5464	0.9863	0.9997	0.7723	1	0.7641	0.6157	0.9607	0.428	0.4139	0.8886	0.7592	0.8383	0.9999	0.9989	0.9132	0.9993	0.9998
FBgn0001314	0.8595	1	0.8985	0.6595	0.7959	0.9307	0.9999	0.9999	0.9964	0.118	0.9185	0.9998	0.6851	0.802	0.9428	0.8151	0.9829	0.3663	0.9943	0.9992	0.9987	0.992	0.5618	0.9997	0.9938	0.5013	0.3049	0.742	0.9733	0.8743	0.8249	0.5213	0.9863	0.9997	0.5221	1	0.659	0.656	0.9808	0.589	0.6437	0.3913	0.4282	0.4617	0.9999	0.9989	0.9811	0.9993	0.9998
FBgn0001315	0.6642	1	0.9334	0.6554	0.9743	0.9307	0.9999	0.9999	0.9722	0.392	0.9185	0.9998	0.6851	0.9726	0.9428	0.8543	0.9829	0.2497	0.9943	0.9992	0.9987	0.8447	0.2706	0.9997	0.7807	0.8783	0.141	0.5649	0.8471	0.9653	0.608	0.413	0.9863	0.9997	0.5221	1	0.5568	0.7451	0.9995	0.1888	0.2682	0.1152	0.5168	0.5315	0.9999	0.9989	0.9132	0.9993	0.9998
FBgn0001316	0.72	1	0.8773	0.8139	0.7602	0.9485	0.9999	0.9999	0.9712	0.8498	0.9185	0.9998	0.9114	0.5696	0.9998	0.4248	0.9998	0.8176	0.9943	0.9992	0.9987	0.982	0.4743	0.9997	0.5482	0.8806	0.3234	0.4902	0.741	0.957	0.9166	0.8266	0.9863	0.9997	0.9876	1	0.0742	0.9396	0.9624	0.2507	0.1372	0.8753	0.3817	0.4797	0.9999	0.9989	0.8961	0.9993	0.9998
FBgn0001319	0.97	1	0.6964	0.6714	0.7963	0.9812	0.9999	0.9999	0.9114	0.8525	0.9185	0.9998	0.8651	0.5421	0.9428	0.7596	0.9887	0.0621	0.9943	0.9992	0.9987	0.9261	0.5572	0.9997	0.9907	0.4996	0.2418	0.5268	0.8295	0.7941	0.9242	0.9176	0.9962	0.9997	0.9693	1	0.8336	0.9115	0.9607	0.7624	0.0317	0.7064	0.5532	0.9723	0.9956	0.9989	0.9412	0.9993	0.9998
FBgn0001320	0.9768	1	0.8709	0.7751	0.8837	0.9788	0.9999	0.9999	0.9481	0.6754	0.9775	0.9998	0.7293	0.9832	0.9728	0.8073	0.9951	0.7609	0.9943	0.9992	0.9987	0.9162	0.1606	0.9997	0.9723	0.4172	0.7787	0.4943	0.9196	0.9724	0.6802	0.6201	0.9863	0.9997	0.7705	1	0.9549	0.7901	0.9657	0.3909	0.5089	0.6979	0.9835	0.8467	0.9999	0.9209	0.982	0.9993	0.9998
FBgn0001321	0.8994	1	0.9045	0.6619	0.9776	0.9812	0.9999	0.9999	0.9039	0.6828	0.9212	0.9998	0.6851	0.8067	0.9428	0.6426	0.9983	0.562	0.9943	0.9992	0.9987	0.944	0.9291	0.9997	0.6942	0.5121	0.1493	0.7175	0.873	0.9653	0.6035	0.2662	0.9975	0.9998	0.9211	1	0.6552	0.9702	0.9866	0.2494	0.9167	0.8553	0.4742	0.7488	0.9956	0.8962	0.8	0.9993	0.9998
FBgn0001323	0.9245	1	0.9885	0.7813	0.8986	0.9812	0.9999	0.9999	0.9618	0.804	0.9853	0.9998	0.7067	0.9253	0.9533	0.9667	0.9917	0.9924	0.9943	0.9992	0.9987	0.9318	0.9498	0.9997	0.7059	0.3375	0.9132	0.5813	0.9803	0.7096	0.7325	0.7615	0.9863	0.9997	0.5393	1	0.6946	0.9203	0.9607	0.6582	0.2413	0.538	0.6455	0.9373	0.9999	0.9989	0.9113	0.9993	0.9998
FBgn0001324	0.7148	1	0.899	0.6661	0.9202	0.9812	0.9999	0.9999	0.9955	0.8639	0.9185	0.9998	0.8567	0.7408	0.9541	0.8879	0.9829	0.3566	0.9943	0.9992	0.9987	0.8297	0.208	0.9997	0.7774	0.4294	0.5643	0.6288	0.3345	0.985	0.9771	0.1217	0.9863	0.9997	0.8875	1	0.4936	0.8363	0.9971	0.3091	0.4405	0.5422	0.9896	0.7071	0.9999	0.9034	0.8259	0.9993	0.9998
FBgn0001325	0.7675	1	0.9758	0.8718	0.3105	0.922	0.9999	0.9999	0.8168	0.5295	0.9185	0.9998	0.702	0.7039	0.9865	0.7177	0.9929	0.5367	0.9943	0.9992	0.9987	0.8674	0.8502	0.9997	0.9857	0.7079	0.0831	0.7925	0.7526	0.9653	0.8887	0.6836	0.9863	0.9997	0.5883	1	0.7465	0.5745	0.971	0.557	0.791	0.7861	0.9504	0.7374	0.9999	0.9034	0.8259	0.9993	0.9998
FBgn0001330	0.8389	1	0.4422	0.7289	0.2933	0.9999	0.9999	0.9999	0.8168	0.6489	0.9185	0.9998	0.7787	0.7301	0.9678	0.7238	0.9829	0.284	0.997	0.9992	0.9987	0.8795	0.0583	0.9997	0.5018	0.7751	0.0073	0.6045	0.7793	0.9945	0.3791	0.6123	0.9914	0.9997	0.5883	1	0.3933	0.5682	0.9681	0.9321	0.6071	0.3093	0.4944	0.4276	0.9999	0.997	0.9997	0.9993	0.9998
FBgn0001332	0.5815	1	0.7925	0.8408	0.9645	0.9975	0.9999	0.9999	0.8212	0.9142	0.9185	0.9998	0.832	0.5421	0.9728	0.8697	0.9962	0.3759	0.9943	0.9992	0.9987	0.8732	0.0854	0.9997	0.1317	0.8061	0.0426	0.6144	0.8374	0.9653	0.551	0.9492	0.9863	0.9997	0.5221	1	0.1878	0.5657	0.9847	0.4747	0.396	0.3189	0.3714	0.8951	0.9999	0.9989	0.9997	0.9993	0.9998
FBgn0001341	0.9611	1	0.8084	0.7413	0.0019	0.9969	0.9999	0.9999	0.8612	0.9293	0.972	0.9998	0.759	0.7991	0.9428	0.8242	0.9829	0.3126	0.9943	0.9992	0.9987	0.8005	0.9463	0.9997	0.9959	0.5041	0.431	0.7922	0.7835	0.9067	0.5346	0.985	0.9863	0.9997	0.6683	1	0.6514	0.6892	0.9607	0.6831	0.4943	0.6804	0.603	0.3709	0.9349	0.9989	0.9819	0.9993	0.9998
FBgn0001404	0.6515	1	0.847	0.8345	0.8999	0.9947	0.9999	0.9999	0.8228	0.891	0.964	0.9998	0.9889	0.6106	0.9728	0.85	0.9983	0.8545	0.9943	0.9992	0.9987	0.8984	0.1528	0.9997	0.2772	0.9277	8e-04	0.4705	0.6978	0.8513	0.8369	0.5414	0.9863	0.9997	0.5221	1	0.0229	0.5657	0.9624	0.0535	0.1284	0.1277	0.3393	0.6553	0.9999	0.9945	0.9831	0.9993	0.9998
FBgn0001491	0.9316	1	0.99	0.8965	0.9016	0.9462	0.9999	0.9999	0.9709	0.8696	0.992	0.9998	0.6975	0.6413	0.9428	0.5402	0.9983	0.7078	0.9963	0.9992	0.9987	0.9372	0.8043	0.9997	0.7372	0.9614	0.1728	0.972	0.8887	0.9826	0.7039	0.3569	0.9863	0.9997	0.5496	1	0.808	0.9244	0.9607	0.9572	0.597	0.5984	0.7019	0.9961	0.9999	0.9989	0.9997	0.9993	0.9998
FBgn0001565	0.8393	1	0.4901	0.847	0.9808	0.9812	0.9999	0.9999	0.8168	0.9858	0.9255	0.9998	0.9918	0.5421	0.9862	0.8958	0.9983	0.3518	0.9943	0.9992	0.9987	0.8354	0.0328	0.9997	0.1317	0.882	0.006	0.6725	0.8471	0.9759	0.7492	0.9381	0.9863	0.9997	0.5896	1	0.1521	0.5657	0.9855	0.2814	0.476	0.1625	0.5031	0.9395	0.9999	0.9989	0.9569	0.9993	0.9998
FBgn0001612	0.8518	1	0.8575	0.9293	0.415	0.991	0.9999	0.9999	0.8168	0.5416	0.9843	0.9998	0.6253	0.9937	0.9855	0.9114	0.9829	0.3461	0.9943	0.9992	0.9987	0.9747	0.5482	0.9997	0.9046	0.8041	0.7273	0.9799	0.8975	0.9715	0.4568	0.3627	0.9898	0.9997	0.9916	1	0.8714	0.9956	0.9624	0.9636	0.587	0.5689	0.9871	0.4418	0.9999	0.9989	0.8259	0.9993	0.9998
FBgn0001624	0.6505	1	0.8839	0.9474	0.9655	0.9581	0.9999	0.9999	0.9233	0.8811	0.9185	0.9998	0.8926	0.5817	0.9863	0.5147	0.9908	0.8051	0.9955	0.9992	0.9987	0.9372	0.039	0.9997	0.2522	0.9094	0.3171	0.6152	0.9278	0.8566	0.7362	0.2761	0.9863	0.9997	0.8484	1	0.1284	0.6799	0.9779	0.5107	0.1755	0.2576	0.4171	0.584	0.9999	0.9989	0.9997	0.9993	0.9998
FBgn0001941	0.812	1	0.6219	0.9258	0.9997	0.9812	0.9999	0.9999	0.8939	0.6645	0.9246	0.9998	0.1384	0.9046	0.9532	0.5093	0.9983	0.6307	0.9943	0.9992	0.9987	0.8516	0.5052	0.9997	0.8464	0.9909	0.0536	0.4399	0.0193	0.9888	0.9904	0.7919	0.9863	0.9997	0.9387	1	0.0021	0.7129	0.9845	0.055	0.3047	0.9997	0.4283	0.4649	0.9999	0.9989	0.9997	0.9993	0.9998
FBgn0001942	0.98	1	0.6567	0.9137	0.9811	0.9739	0.9999	0.9999	0.8168	0.8331	0.9689	0.9998	2e-04	0.6029	0.9855	0.9567	0.9998	0.5685	0.9943	0.9992	0.9987	0.9816	0.3783	0.9997	0.534	0.586	0.0309	0.7996	0.9065	0.9895	0.9782	0.9032	0.9863	0.9997	0.7247	1	0.2458	0.6937	0.9765	0.4675	0.656	0.2963	0.4282	0.0302	0.9999	0.9989	0.9906	0.9993	0.9998
FBgn0001961	0.9762	1	0.9879	0.7989	0.515	0.9368	0.9999	0.9999	0.8228	0.7503	0.9853	0.9998	0.8701	0.872	0.9428	0.4114	0.9829	0.9541	0.9943	0.9992	0.9987	0.9627	0.2354	0.9997	0.7258	0.8124	0.8426	0.7459	0.8388	0.957	0.9132	0.2867	0.9863	0.9997	0.6686	1	0.403	0.6752	0.971	0.8395	0.9144	0.5388	0.547	0.7134	0.9999	0.9989	0.9997	0.9993	0.9998
FBgn0001965	0.7428	1	0.9762	0.8654	0.9485	0.9739	0.9999	0.9999	0.9618	0.7701	0.9603	0.9998	0.9657	0.5583	0.9526	0.3205	0.9829	0.7981	0.9943	0.9992	0.9987	0.9407	0.628	0.9997	0.3187	0.7145	0.9239	0.5246	0.9177	0.8826	0.6503	0.5579	0.9863	0.9997	0.8166	1	0.1895	0.7251	0.9607	0.6219	0.4562	0.761	0.5107	0.2319	0.9999	0.9989	0.8814	0.9993	0.9998
FBgn0001974	0.9879	1	0.7391	0.6554	0.8651	0.9813	0.9999	0.9999	0.9303	0.8323	0.9958	0.9998	0.7365	0.0243	0.9855	0.9958	0.9951	0.5017	0.9943	0.9992	0.9987	0.9642	0.5293	0.9997	0.8183	0.7192	0.4512	0.6653	0.881	0.9826	0.886	0.6213	0.9863	0.9997	0.776	1	0.7093	0.8132	0.9999	0.9179	0.2543	0.0463	0.8704	0.3176	0.9999	0.9989	0.982	0.9993	0.9998
FBgn0001977	0.9849	1	0.9306	0.8944	0.9856	0.9812	0.9999	0.9999	0.997	0.9951	0.9243	0.9998	0.7522	0	0.9614	0.6547	0.9983	0.5309	0.9943	0.9992	0.9987	0.8994	0.995	0.9997	0.8062	0.9709	0.6834	0.6594	0.8412	0.8906	0.9132	0.8481	0.9863	0.9997	0.9872	1	0.6091	0.7978	0.9805	0.2707	0.1385	0.4101	0.4677	0.591	0.9999	0.9989	0.9906	0.9993	0.9998
FBgn0001978	0.5998	1	0.4747	0.6713	0.5049	0.9812	0.9999	0.9999	0.9922	0.7199	0.9185	0.9998	0.741	0.3475	0.9428	0.9048	0.9829	0.3046	0.9968	0.9992	0.9987	0.8516	0.6974	0.9997	0.6993	0.3929	0.0548	0.5711	0.81	0.9947	0.8221	0.9658	0.9863	0.9997	0.86	1	0.8422	0.9126	0.9624	0.8676	0.8746	0.7905	0.9578	0.9639	0.9999	0.9989	0.9526	0.9993	0.9998
FBgn0001981	0.7797	1	0.7437	0.9844	0.2149	0.9812	0.9999	0.9999	0.828	0.5639	0.9185	0.9998	0.6975	0.5421	0.893	0.9897	0.9829	0.7023	0.9963	0.9992	0.9987	0.7181	0.8175	0.9997	0.7974	0.6243	0.4306	0.4411	0.2097	0.9763	0.8248	0.4901	0.9863	0.9997	0.8862	1	0.0357	0.9932	0.9607	0.5812	0.9262	0.3693	0.7351	0.7121	0.9999	0.9989	0.9997	0.9993	0.9998
FBgn0001986	0.8442	1	0.5062	0.7526	0.2964	0.991	0.9999	0.9999	0.8462	0.927	0.9621	0.9998	0.649	0.683	0.9552	0.679	0.9829	0.0261	0.9963	0.9992	0.9987	0.8163	0.7512	0.9997	0.6061	0.444	0.4042	0.9757	0.9154	0.9724	0.5142	0.9595	0.9898	0.9997	0.9657	1	0.3652	0.8248	0.9939	0.9545	0.6941	0.6626	0.8315	0.3138	0.9999	0.9989	0.935	0.9993	0.9998
FBgn0001987	0.97	1	0.838	0.7928	0.9756	0.9812	0.9999	0.9999	0.9817	0.5775	0.9974	0.9998	0.7981	0.7649	0.9697	0.9823	0.9983	0.9335	0.9951	0.9992	0.9987	0.9123	0.4887	0.9997	0.9939	0.7926	0.0731	0.4484	0.2179	0.957	0.77	0.9223	0.9863	0.9997	0.8755	1	2e-04	0.7261	0.9983	0.1346	0.1949	0.5482	0.4254	0.4916	0.9999	0.9989	0.9997	0.9993	0.9998
FBgn0001989	0.7428	1	0.0412	0.6554	0.0833	0.6707	0.9999	0.9999	0.8881	0.4146	0.9185	0.9998	0.757	0.8998	0.893	0.9195	0.9829	0.2722	0.9943	0.9992	0.9987	0.9577	0.3842	0.9997	0.736	0.5008	0.7034	0.5533	0.348	0.9915	0.9894	0.9115	0.9979	0.9997	0.8704	1	0.9979	0.742	0.9969	0.767	0.9722	0.9991	0.9753	0.9472	0.9999	0.9989	0.8968	0.9993	0.9998
FBgn0001990	0.9089	1	0.9795	0.8277	0.5798	0.991	0.9999	0.9999	0.8168	0.986	0.9457	0.9998	0.8841	0.6763	0.9428	0.5669	0.9829	0.8202	0.9943	0.9992	0.9987	0.6928	0.3027	0.9997	0.4556	0.7636	1e-04	0.5197	0.8161	0.9312	0.8809	0.9983	0.9933	0.9997	0.6902	0.8922	0.1219	0.5717	0.9607	0.9154	0.8235	0.7394	0.5036	0.8679	0.9999	0.9989	0.9906	0.9993	0.9998
FBgn0001991	0.6421	1	0.8025	0.8461	0.995	0.9485	0.9999	0.9999	0.9303	0.8516	0.9212	0.9998	0.7771	0.5665	0.9614	0.6725	0.9829	0.5326	0.9943	0.9992	0.9987	0.7496	0.0482	0.9997	0.3542	0.7372	0.0014	0.4769	0.8562	0.8743	0.7017	0.2275	0.9863	0.9997	0.8199	1	0.3596	0.8201	0.9624	0.2576	0.1882	0.1647	0.3812	0.821	0.9999	0.9941	0.8928	0.9993	0.9998
FBgn0001992	0.956	1	0.5897	0.6595	0.538	0.9812	0.9999	0.9999	0.8448	0.9081	0.9185	0.9998	0.7642	0.5421	0.9855	0.6825	0.985	0.2351	0.9943	0.9992	0.9987	0.9457	0.0655	0.9997	0.6353	0.947	0.2604	0.9438	0.8887	0.957	0.9476	0.8431	0.9863	0.9997	0.9559	1	0.2419	0.9287	0.9939	0.1363	0.3474	0.7898	0.8352	0.5021	0.9999	0.9683	0.9998	0.9993	0.9998
FBgn0001994	0.7069	1	0.9395	0.7587	0.6932	0.9773	0.9999	0.9999	0.7807	0.7072	0.9185	0.9998	0.9788	0.5421	0.9437	0.7797	0.9829	0.7502	0.9943	0.9992	0.9987	0.9055	0.1503	0.9997	0.2302	0.9434	0.0082	0.4739	0.7912	0.9449	0.6297	0.8057	0.9863	0.9997	0.6331	1	0.1295	0.5657	0.9607	0.2611	0.2314	0.1043	0.3393	0.8026	0.9999	0.9034	0.8739	0.9993	0.9998
FBgn0001995	0.9553	1	0.029	0.6554	0.6818	0.6645	0.9999	0.9999	0.9863	0.984	0.9185	0.9998	0.7251	0.8232	0.9526	0.6237	0.9923	0.5752	0.9955	0.9992	0.9987	0.8644	0.4157	0.9997	0.8906	0.7535	0.6499	0.784	0.9519	0.9763	0.6994	0.9773	0.9863	0.9997	0.7774	1	0.797	0.9321	0.9845	0.5043	0.8486	0.9365	0.9588	0.6679	0.9999	0.9989	0.9906	0.9993	0.9998
FBgn0002021	0.8174	1	0.5382	0.8028	0.9588	0.9812	0.9999	0.9999	0.837	0.9283	0.9185	0.9998	0.993	0.9383	0.9711	0.6949	0.9983	0.864	0.9943	0.9992	0.0167	0.9161	0.0173	0.9997	0.4989	0.7352	0.6842	0.7837	0.7835	0.9653	0.0093	0.8143	0.9921	0.9997	0.9602	1	0.9046	0.9511	0.9607	0.9865	0.6978	0.88	0.7841	0.975	0.9999	0.9989	0.9738	0.9993	0.9998
FBgn0002022	0.98	1	0.8489	0.7702	0.917	0.9739	0.9999	0.9999	0.9435	0.9689	0.9936	0.9998	0.9279	0.7728	0.9541	0.6503	0.9923	0.914	0.9955	0.9992	1e-04	0.9736	0.0823	0.9997	0.9929	0.908	1e-04	0.8482	0.8159	0.9812	4e-04	0.8973	0.9863	0.9997	0.9099	1	0.9627	0.5814	0.9939	0.9145	0.9428	0.9984	0.6647	0.9287	0.9999	0.9989	0.9819	0.9993	0.9998
FBgn0002023	0.9601	1	0.3334	0.6554	0.9721	0.8859	0.9999	0.9999	0.8816	0.7672	0.9185	0.9998	0.9645	0.8079	0.9541	0.4448	0.9887	0.1126	0.9943	0.9992	0.2704	0.9794	0.1009	0.9997	0.9173	0.4294	0.1801	0.5542	0.5409	0.9912	0.5677	0.34	0.9898	0.9997	0.9277	1	0.6469	0.9154	0.9822	0.7257	0.7601	0.2522	0.789	0.6061	0.9999	0.9989	0.9953	0.9993	0.9998
FBgn0002031	0.9963	1	0.7925	0.6619	0.7372	0.9845	0.9999	0.9999	0.9875	0.7181	0.9457	0.9998	0.9659	0.628	0.9855	0.2888	0.9983	0.5983	0.9943	0.9992	3e-04	0.9123	0.9498	0.9997	0.7485	0.8573	0.9765	0.9595	0.8412	0.9662	0.0022	0.7657	0.9978	0.9997	0.8824	1	0.9226	0.8072	0.9607	0.8389	0.9794	0.9413	0.6647	0.8486	0.9999	0.9989	0.9997	0.9993	0.9998
FBgn0002036	0.9892	1	0.8981	0.6759	0.9842	0.991	0.9999	0.9999	0.8228	0.8321	0.9185	0.9998	0.8725	0.6272	0.9794	0.9723	0.9983	0.9231	0.9963	0.9992	0.2631	0.9457	0.6119	0.9997	0.4564	0.8969	2e-04	0.5861	0.3279	0.9827	0.0067	0.1995	0.9904	0.9997	0.5221	1	0.6071	0.6053	0.9607	0.1014	0.2098	0.196	0.6557	0.4548	0.9999	0.9989	0.9963	0.9993	0.9998
FBgn0002044	0.626	1	0.7938	0.8188	0.7416	0.9968	0.9999	0.9999	0.8168	0.8914	0.9543	0.9998	0.9473	0.3353	0.9874	0.7833	0.9962	0.8409	0.9943	0.9992	0.9987	0.9607	0.3708	0.9997	0.4833	0.9155	0.1615	0.4705	0.7882	0.9474	0.7622	0.6213	0.9863	0.9997	0.5883	1	0.0567	0.5657	0.9607	0.1093	0.3812	0.3822	0.3651	0.745	0.9999	0.9901	0.8259	0.9993	0.9998
FBgn0002069	0.9724	1	0.6912	0.7412	0.7934	0.9925	0.9999	0.9999	0.9616	0.6536	0.9681	0.9998	0.9548	0.5421	0.9428	0.7962	0.9983	0.8381	0.997	0.9992	0.9987	0.7968	0.878	0.9997	0.9783	0.7936	0.1969	0.8107	0.8044	0.9724	0.8859	0.6942	0.9863	0.9997	0.9782	1	0.3307	0.8428	0.9657	0.1817	0.3168	0.3216	0.2502	0.2643	0.9999	0.9989	0.9813	0.9993	0.9998
FBgn0002121	0.4192	1	0.7558	0.9844	0.8163	0.9381	0.9999	0.9999	0.8228	0.5707	0.9621	0.9998	0.7086	0.655	0.9428	0.8826	0.9829	0.9494	0.9943	0.9992	0.9987	0.8994	0.8675	0.9997	0.9873	0.7983	0.1014	0.4619	0.4927	0.957	0.9959	0.9574	0.6415	0.9997	0.8902	1	9e-04	0.6093	0.9937	0.0719	0.1228	0.1342	0.3028	0.572	0.9999	0.9989	0.9997	0.9993	0.9998
FBgn0002174	0.9264	1	0.6478	0.6597	0.935	0.9961	0.9999	0.9999	0.8168	0.6822	0.9469	0.9998	0.948	0.9233	0.9856	0.8402	0.996	0.4957	0.9955	0.9992	0.9987	0.9594	0.4716	0.9997	0.5459	0.5041	0.0067	0.6749	0.9026	0.9931	0.9842	0.1259	0.9863	0.9997	0.5262	1	0.2077	0.5745	0.9607	0.0598	0.1877	0.4334	0.6814	0.5315	0.9999	0.9989	0.9972	0.9993	0.9998
FBgn0002183	0.9621	1	0.6253	0.8658	0.5027	0.9788	0.9999	0.9999	0.8228	0.9819	0.9185	0.9998	0.6356	0.9241	0.9428	0.8461	0.9829	0.0621	0.9943	0.9992	0.9987	0.8146	0.5163	0.9997	0.4405	0.4982	0.5121	0.8994	0.785	0.957	0.3794	0.7777	0.9863	0.9997	0.9217	1	0.7176	0.7255	0.9851	0.766	0.5625	0.3527	0.6923	0.1499	0.9999	0.8708	0.8259	0.9993	0.9998
FBgn0002283	0.4279	1	0.6253	0.8746	0.6354	0.9788	0.9999	0.9999	0.9044	0.7844	0.992	0.9998	0.733	0.9798	0.9855	0.3174	0.9983	0.6	0.9987	0.9992	0.9987	0.9198	0.5277	0.9997	0.9789	0.7032	0.3561	0.9361	0.1677	0.9763	0.9476	0.6742	0.9863	0.9997	0.8787	1	0.4899	0.9266	0.9607	0.5536	0.2552	0.9885	0.6221	0.9863	0.6199	0.9989	0.9819	0.9993	0.9998
FBgn0002284	0.9973	1	0.9415	0.7726	0.8312	0.9368	0.9999	0.9999	0.9301	0.7759	0.9185	0.9998	0.9469	0.8115	0.8945	0.9499	0.9829	0.9918	0.9943	0.9992	0.9987	0.8894	0.0741	0.9997	0.8618	0.8526	0.521	0.6537	0.7014	0.9724	0.8208	0.1889	0.9863	0.9997	0.7779	1	0.2441	0.7251	0.9624	0.0927	0.6329	0.3183	0.3714	0.4689	0.9999	0.8753	0.8259	0.9993	0.9998
FBgn0002306	0.9732	1	0.9984	0.9696	0.9713	0.9812	0.9999	0.9999	0.8396	0.7286	0.9457	0.9998	0.6851	0.5421	0.9856	0.4517	0.9829	0.6781	0.9955	0.9992	0.9987	0.8278	0.6648	0.9997	0.9405	0.6142	0.9096	0.5868	0.9007	0.9763	0.9011	0.5346	0.9863	0.9997	0.8961	1	0.2412	0.5979	0.9607	0.1793	0.8831	0.3789	0.9149	0.5412	0.9999	0.9926	0.9997	0.9993	0.9998
FBgn0002354	0.8979	1	0.04	0.6595	0.6774	0.5388	0.9999	0.9999	0.8244	0.6121	0.9284	0.9998	0.8317	0.87	0.9533	0.922	0.9829	0.5244	0.9951	0.9992	0.9987	0.909	0.3447	0.9997	0.5686	0.5377	0.218	0.4484	0.9249	0.9785	0.916	0.3544	0.9863	0.9997	0.9047	1	0.5871	0.9266	0.9607	0.8957	0.3976	0.979	0.5785	0.9374	0.9999	0.9989	0.9764	0.9993	0.9998
FBgn0002413	0.9952	0.9829	0.9884	0.8903	0.3753	0.9739	0.9999	0.9999	0.8168	0.8971	0.9791	0.9998	0.9867	0.6599	0.9428	0.8904	0.9829	0.6606	0.9968	0.9992	0.9987	0.9939	0.3036	0.9997	0.4682	0.5706	8e-04	0.4937	0.691	0.9947	0.6982	0.1841	0.9863	0.9997	0.5221	1	0.4183	0.5657	0.9607	0.4722	0.1976	0.6217	0.6647	0.665	0.9999	0.9989	0.9862	0.9993	0.9998
FBgn0002431	0.9315	1	0.6507	0.6554	0.6849	0.9581	0.9999	0.9999	0.8168	0.6478	0.9185	0.9998	0.6851	0.9692	0.9428	0.7924	0.9829	0.0679	0.9963	0.9992	0.9987	0.9504	0.7222	0.9997	0.6702	0.6937	0.8201	0.829	0.9784	0.9972	0.9066	0.9556	0.9863	0.9997	0.9559	1	0.8459	0.8983	0.9607	0.9244	0.8571	0.604	0.8616	0.7175	0.9999	0.7121	0.7881	0.9993	0.9998
FBgn0002440	0.8731	1	0.7694	0.6595	0.874	0.9812	0.9999	0.9999	0.9785	0.7715	0.9185	0.9998	0.6938	0.655	0.9678	0.921	0.9923	0.0986	0.9943	0.9992	0.9987	0.9213	0.6022	0.9997	0.9385	0.4913	0.444	0.9326	0.831	0.9662	0.7217	0.4637	0.9956	0.9997	0.8668	1	0.2668	0.9526	0.9681	0.8632	0.4803	0.7518	0.6464	0.9212	0.1325	0.9989	0.6554	0.9993	0.9998
FBgn0002441	0.6952	1	0.8286	0.6554	0.8409	0.9739	0.9999	0.9999	0.9922	0.7276	0.9185	0.9998	0.7972	0.9454	0.9614	0.2709	0.9829	0.4428	0.9943	0.9992	0.9987	0.958	0.9229	0.9997	0.8015	0.3864	0.7704	0.5136	0.9727	0.9951	0.5028	0.9492	0.9863	0.9997	0.9458	1	0.9733	0.8551	0.9939	0.1896	0.9945	0.1593	0.7889	0.7248	0.9999	0.9989	0.8739	0.9993	0.9998
FBgn0002466	0.8886	1	0.641	0.6554	0.2139	0.9845	0.9999	0.9999	0.8448	0.7844	0.9843	0.9998	0.6851	0.968	0.9428	0.869	0.9829	0.1254	0.9943	0.9992	0.9987	0.8984	0.0907	0.9997	0.8636	0.5287	0.4105	0.9711	0.8839	0.9888	0.3723	0.7578	0.9863	0.9997	0.9874	1	0.3308	0.9266	0.9937	0.9223	0.5411	0.2963	0.8973	0.4512	0.9999	0.9989	0.9713	0.9993	0.9998
FBgn0002521	0.9516	1	0.9738	0.6554	0.5271	0.9569	0.9999	0.9999	0.8939	0.6858	0.9185	0.9998	0.6851	0.7434	0.9526	0.7587	0.9829	0.2187	0.9943	0.9992	0.9987	0.8938	0.8599	0.9997	0.8228	0.8949	0.5834	0.9523	0.7906	0.9763	0.7742	0.8088	0.9978	0.9997	0.6899	1	0.9827	0.7092	0.9607	0.6525	0.9615	0.8939	0.9947	0.6447	0.9999	0.9989	0.9997	0.9993	0.9998
FBgn0002522	0.4389	1	0.6971	0.967	0.3295	0.9388	0.9999	0.9999	0.8287	0.7661	0.9185	0.9998	0.8947	0.9771	0.9428	0.9599	0.9829	0.8266	0.9943	0.9992	0.9987	0.7106	0.8857	0.9997	0.6642	0.3303	0.4185	0.5123	0.4685	0.9653	0.9962	0.5438	0.9304	0.9997	0.9685	1	0.6816	0.8828	0.9709	0.0748	0.3462	0.4639	0.4221	0.7849	0.9999	0.9959	0.8928	0.9993	0.9998
FBgn0002524	0.98	1	0.9529	0.6724	0.7885	0.9812	0.9999	0.9999	0.8228	0.6842	0.992	0.9998	0.7627	0.629	0.9678	0.491	0.9923	0.7769	0.9955	0.9992	0.9987	0.9243	0.8193	0.9997	0.976	0.9415	0.0647	0.4232	0.4764	0.9653	0.998	0.9152	0.9863	0.9997	0.9298	1	0.0197	0.5745	0.9808	0.0688	0.1337	0.1701	0.4021	0.6957	0.9999	0.9989	0.9997	0.9993	0.9998
FBgn0002525	0.6515	1	0.5436	0.6554	0.1569	0.9812	0.9999	0.9999	0.8168	0.6912	0.9185	0.9998	0.6938	0.6868	0.893	0.9715	0.9829	0.0253	0.9943	0.9992	0.9987	0.7755	0.4114	0.9997	0.7512	0.4699	0.9711	0.8631	0.7281	0.9653	0.6794	0.9346	0.9863	0.9997	0.8363	1	0.5414	0.8307	0.9607	0.9658	0.4587	0.3382	0.5726	0.4534	0.9999	0.9747	0.8814	0.9993	0.9998
FBgn0002526	0.8442	1	0.9738	0.6554	0.6731	0.9883	0.9999	0.9999	0.8168	0.804	0.9185	0.9998	0.9918	0.9672	0.9855	0.8526	0.9983	0.7073	0.9943	0.9992	0.9987	0.8331	0.694	0.9997	0.855	0.8527	0.4738	0.8737	0.8153	0.9746	0.5425	0.7875	0.9989	0.9997	0.8903	1	0.8807	0.9187	0.8611	0.6353	0.85	0.9387	0.7244	0.978	0.9999	0.9945	0.9997	0.9993	0.9998
FBgn0002531	0.9452	1	0.9899	0.6554	0.8721	0.9812	0.9999	0.9999	0.9271	0.6479	0.9185	0.9998	0.7904	0.6877	0.9428	0.4482	0.9829	0.0089	0.9943	0.9992	0.9987	0.9939	0.5441	0.9997	0.9896	0.6537	0.9266	0.7894	0.8555	0.9401	0.8833	1e-04	0.9863	0.9997	0.7202	1	0.6269	0.7093	0.9607	0.5114	0.8904	0.5414	0.4168	0.6957	0.9999	0.9989	0.7911	0.9993	0.9998
FBgn0002542	0.97	1	0.2195	0.7162	0.6912	0.9739	0.9999	0.9999	0.8851	0.8005	0.9229	0.9998	0.6975	0.5775	0.9428	0.8926	0.9829	0.0254	0.9943	0.9992	0.9987	0.8994	0.033	0.9997	0.8348	0.4746	0.0275	0.7515	0.9423	0.957	0.7039	0.7263	0.9863	0.9997	0.8255	1	0.099	0.9269	0.9622	0.228	0.3334	0.1782	0.4452	0.5986	0.9999	0.9989	0.9997	0.9993	0.9998
FBgn0002543	0.7514	1	0.3475	0.8435	0.5422	0.9739	0.9999	0.9999	0.8902	0.9726	0.9371	0.9998	0.9502	0.857	0.9855	0.3385	0.9998	0.6713	0.9943	0.9992	0.9987	0.9123	0.5172	0.9997	0.9531	0.4564	0.6112	0.9696	0.7989	0.9965	0.5951	0.871	0.9863	0.9997	0.8624	1	0.5716	0.9288	0.9607	0.8259	0.1275	0.9305	0.5255	0.9815	0.9999	0.9989	0.9862	0.9993	0.9998
FBgn0002552	0.6375	0.9803	0.4156	0.7577	0.3831	0.9788	0.9999	0.9999	0.837	0.6003	0.9965	0.9998	0.7362	0.5421	0.9526	0.6159	0.9829	0.8916	0.9943	0.9992	0.9987	0.9542	0.6788	0.9997	0.762	0.8591	0.0283	0.5861	0.7678	0.9724	0.9168	0.5224	0.99	0.9997	0.5253	1	0.155	0.6857	0.9607	0.2284	0.2217	0.8571	0.4283	0.9939	0.9999	0.9989	0.8934	0.9993	0.9998
FBgn0002562	0.9805	1	0.8736	0.7796	0.995	0.9862	0.9999	0.9999	0.8444	0.5774	0.9763	0.9998	0.9762	0.9644	0.9533	0.491	0.9927	0.6476	0.9943	0.9992	0.9987	0.9991	0.6542	0.9997	0.564	0.6075	0.8797	0.8254	0.8906	0.9172	0.8859	0.1263	0.9863	0.9997	0.5292	1	0.7918	0.7129	0.9679	0.8916	0.8017	0.505	0.9482	0.7087	0.9999	0.8467	0.9255	0.9993	0.9998
FBgn0002563	0.6253	1	0.2131	0.6554	0.8914	0.9813	0.9999	0.9999	0.9698	0.2981	0.9185	0.9998	0.9076	0.8103	0.9428	0.5453	0.9998	0.4951	0.9943	0.9992	0.9987	0.9007	0.7661	0.9997	0.9163	0.5726	0.913	0.7452	0.8109	0.8743	0.8379	0.5248	0.9863	0.9997	0.9986	1	0.4544	0.9351	0.9607	0.75	0.7161	0.933	0.8333	0.9759	0.9999	0.9989	0.9993	0.9993	0.9998
FBgn0002564	0.8929	1	0.9118	0.694	0.955	0.9811	0.9999	0.9999	0.9039	0.5295	0.9185	0.9998	0.8624	0.7625	0.9826	0.9086	0.9919	0.2335	0.9943	0.9992	0.9987	0.9753	0.713	0.9997	0.7531	0.8138	0.3723	0.4815	0.7835	0.993	0.748	0.1104	0.9863	0.9997	0.994	1	0.3652	0.643	0.9681	0.4932	0.8659	0.8939	0.9011	0.8758	0.9999	0.9959	0.8512	0.9993	0.9998
FBgn0002565	0.4621	1	0.1523	0.7553	0.9714	0.9812	0.9999	0.9999	0.9785	0.6655	0.9185	0.9998	0.821	0.8449	0.9614	0.8797	0.9988	0.5794	0.9943	0.9992	0.9987	0.8715	0.7066	0.9997	0.9937	0.7826	0.8098	0.8107	0.8922	0.957	0.7017	0.422	0.9863	0.9997	0.5603	1	0.5871	0.8755	0.9607	0.9572	0.9631	0.6281	0.6499	0.8301	0.9999	0.9989	0.9523	0.9993	0.9998
FBgn0002566	0.9452	1	0.7722	0.6655	0.905	0.9845	0.9999	0.9999	0.8705	0.9266	0.9185	0.9998	0.8085	0.5543	0.9871	0.9139	0.9983	0.5282	0.9963	0.9992	0.9987	0.8984	0.1145	0.9997	0.4173	0.7011	0.0141	0.5861	0.9489	0.9653	0.6906	0.7706	0.9954	0.9997	0.6783	1	0.0911	0.5693	0.9969	0.2328	0.1598	0.336	0.3504	0.6627	0.9999	0.9989	0.9993	0.9993	0.9998
FBgn0002567	0.9601	1	0.5792	0.7491	0.7358	0.9941	0.9999	0.9999	0.8228	0.7867	0.9185	0.9998	0.8569	0.8945	0.9428	0.3418	0.9982	0.4128	0.9943	0.9992	0.9987	0.9455	0.8947	0.9997	0.9657	0.4585	0.7106	0.6749	0.7822	0.9162	0.8485	0.2908	0.9945	0.9997	0.8505	1	0.6774	0.9475	0.9088	0.8716	0.2967	0.1912	0.5299	0.5981	0.9999	0.8467	0.8887	0.9993	0.9998
FBgn0002569	0.8923	1	0.3411	0.7702	0.5798	0.9926	0.9999	0.9999	0.9216	0.67	0.9698	0.9998	0.6851	0.838	0.9484	0.8537	0.985	0.6504	0.9943	0.9992	0.9987	0.9471	0.3601	0.9997	0.5041	0.9857	0.3659	0.4946	0.3321	0.9846	0.6797	0.4969	0.9863	0.9997	0.9936	1	0.0192	0.9729	0.9607	0.0944	0.1337	0.6237	0.2846	0.4548	0.9999	0.9989	0.9997	0.9993	0.9998
FBgn0002570	0.828	1	0.1243	0.6724	0.7115	0.9569	0.9999	0.9999	0.8428	0.6543	0.9185	0.9998	0.6851	0.8391	0.9533	0.6356	0.9829	0.4951	0.9943	0.9992	0.9987	0.951	0.7088	0.9997	0.6096	0.882	0.7564	0.4484	0.1297	0.9724	0.8109	0.6196	0.9863	0.9997	0.9693	1	0.1241	0.7866	0.9937	0.1236	0.3494	0.465	0.1905	0.6957	0.9999	0.9989	0.982	0.9993	0.9998
FBgn0002571	0.9454	1	0.5935	0.6554	0.0801	0.9363	0.9999	0.9999	0.9755	0.986	0.9185	0.9998	0.7074	0.6463	0.9428	0.7474	0.9829	0.3489	0.9943	0.9992	0.9987	0.8981	0.8675	0.9997	0.8806	0.6517	0.5933	0.8388	0.6989	0.9821	0.7665	0.5718	0.9989	0.9997	0.9694	1	0.0976	0.9186	0.9624	0.1018	0.1302	0.5608	0.6001	0.4985	0.9999	0.9989	0.9841	0.9993	0.9998
FBgn0002573	0.9245	1	0.8667	0.6554	0.124	0.9811	0.9999	0.8004	0.9875	0.439	0.9212	0.9998	0.8869	0.5421	0.9855	0.809	0.9983	0.9454	0.9943	0.9992	0.9987	0.9061	0.5531	0.9997	0.9296	0.9943	0.2835	0.6789	0.8661	0.9794	0.8859	0.7525	0.9863	0.9997	0.908	1	0.9909	0.7214	0.9607	0.5051	0.8958	0.1773	0.9757	0.9505	0.9999	0.9989	0.9831	0.9993	0.9998
FBgn0002576	0.9824	1	0.9227	0.961	0.9932	0.9739	0.8194	0.9999	0.852	0.9682	0.9185	0.9998	0.8382	0.6272	0.9855	0.9565	0.9998	0.2475	0.9943	0.9992	0.9308	0.9877	0.7743	0.9997	0.7416	0.5794	0.9886	0.9497	0.9523	0.8808	0.8345	0.3983	0.9898	0.9997	0.7624	1	0.1899	0.6576	0.9607	0.4348	0.1456	0.145	0.3393	0.8838	0.9999	0.9989	0.9997	0.9993	0.9998
FBgn0002577	0.9767	1	0.4702	0.8831	0.052	0.9715	0.9999	0.9999	0.9303	0.9026	0.9185	0.9998	0.6975	0.9959	0.9607	0.1925	0.9829	0.3337	0.9943	0.9992	0.9987	0.9309	0.7443	0.9997	0.9291	0.7594	0.3682	0.9787	0.9688	0.9653	0.6952	0.5137	0.9863	0.9997	0.5805	1	0.8254	0.9369	0.9607	0.7831	0.2009	0.918	0.6557	0.9162	0.9999	0.9034	0.9902	0.9993	0.9998
FBgn0002578	0.9884	1	0.5978	0.9957	0.7726	0.9944	0.9999	0.9999	0.9729	0.7678	0.9543	0.9998	0.7612	0.5615	0.9795	0.1268	0.9829	0.8647	0.9943	0.9992	0.9987	0.9163	0.7176	0.9997	0.6931	0.2982	0.713	0.6596	0.5076	0.957	0.98	0.5984	0.6056	0.9997	0.9929	1	0.1096	0.9795	0.9607	0.0854	0.315	0.6006	0.4868	0.4549	0.9999	0.9209	0.9136	0.9993	0.9998
FBgn0002579	0.7772	1	0.1806	0.6554	0.6879	0.7478	0.9999	0.9999	0.8544	0.9045	0.9185	0.9998	0.8255	0.7361	0.9786	0.4316	0.9829	0.147	0.9943	0.9992	0.9987	0.9123	0.4474	0.9997	0.8121	0.4248	0.2954	0.5887	0.9341	0.9931	0.9019	0.9764	0.9898	0.9997	0.7225	1	0.5602	0.9162	0.9795	0.3455	0.9855	0.613	0.8269	0.8787	0.9999	0.9989	0.9704	0.9993	0.9998
FBgn0002590	0.9869	1	0.5878	0.6554	0.9033	0.8689	0.9999	0.9999	0.8392	0.988	0.9185	0.9998	0.7365	0.5421	0.9856	0.5753	0.9887	0.1904	0.9943	0.9992	0.9987	0.8994	0.1863	0.9997	0.7392	0.6485	0.0075	0.8667	0.8204	0.997	0.9894	0.9338	0.9863	0.9997	0.5221	1	0.3369	0.7505	0.9971	0.1962	0.7428	0.2372	0.5039	0.8892	0.9999	0.9989	0.9902	0.9993	0.9998
FBgn0002592	0.9491	1	0.9025	0.9952	0.7793	0.9788	0.9999	0.9999	0.9708	0.6125	0.7681	0.9998	0.9237	0.7442	0.9865	0.8926	0.9983	0.5661	0.9943	0.9992	0.9987	0.8715	0.4465	0.9997	0.999	0.5717	0.6205	0.8512	0.8463	0.9724	0.824	0.697	0.9863	0.9997	0.9848	0.9902	0.5919	0.9156	0.9607	0.1605	0.6869	0.6507	0.4797	0.9545	0.9999	0.9989	0.9997	0.9993	0.9998
FBgn0002593	0.9833	1	0.5382	0.6554	0.9121	0.8395	0.9999	0.9999	0.8726	0.8962	0.9185	0.9998	0.7787	0.5467	0.9855	0.5279	0.9927	0.2006	0.9943	0.9992	0.9987	0.8994	0.3277	0.9997	0.6536	0.5938	0.0311	0.9954	0.8592	0.9947	0.9965	0.8835	0.9863	0.9997	0.5221	1	0.4359	0.7851	0.9914	0.278	0.8424	0.3149	0.6677	0.9705	0.9999	0.9989	0.9662	0.9993	0.9998
FBgn0002607	0.9899	1	0.5344	0.6554	0.9327	0.8824	0.9999	0.9999	0.8228	0.9819	0.9185	0.9998	0.8076	0.5775	0.9855	0.3464	0.9983	0.3665	0.9943	0.9992	0.9987	0.9123	0.2854	0.9997	0.6026	0.641	0.0352	0.9258	0.9007	0.9828	0.9809	0.9324	0.9863	0.9997	0.5221	1	0.4377	0.8515	0.9866	0.2581	0.8317	0.3552	0.5529	0.977	0.9999	0.9989	0.98	0.9993	0.9998
FBgn0002609	0.8652	1	0.8746	0.6724	0.7115	0.9812	0.9999	0.9999	0.9013	0.6651	0.9185	0.9998	0.759	0.8638	0.9428	0.8749	0.9983	0.6513	0.9943	0.9992	0.9987	0.8331	0.9742	0.9997	0.3466	0.5619	0.3573	0.4232	0.0012	0.9235	0.943	0.6959	0.9863	0.9997	0.9061	1	0.0341	0.802	0.9607	0.3465	0.1787	0.1982	0.8121	0.3727	0.9999	0.9989	0.9997	0.9993	0.9998
FBgn0002622	0.9782	1	0.3682	0.6554	0.9147	0.8796	0.9999	0.9999	0.844	0.9945	0.9185	0.9998	0.7365	0.5506	0.9711	0.6831	0.9829	0.1327	0.9943	0.9992	0.9987	0.8993	0.217	0.9997	0.7739	0.6477	0.02	0.9057	0.8161	0.983	0.9399	0.9027	0.9863	0.9997	0.5253	1	0.3614	0.7658	0.9805	0.201	0.6693	0.2822	0.4722	0.8483	0.9999	0.9989	0.9345	0.9993	0.9998
FBgn0002626	0.9488	1	0.3393	0.6554	0.8536	0.7658	0.9999	0.9999	0.8939	0.9231	0.9185	0.9998	0.7992	0.5903	0.9737	0.5069	0.9829	0.3074	0.9943	0.9992	0.9987	0.909	0.5613	0.9997	0.9029	0.5594	0.1763	0.7339	0.9442	0.9781	0.9739	0.7477	0.9898	0.9997	0.5825	1	0.6005	0.97	0.9765	0.4503	0.9975	0.5596	0.8263	0.9669	0.9999	0.9989	0.8887	0.9993	0.9998
FBgn0002633	0.6421	1	0.7258	0.7725	0.4947	0.9462	0.9999	0.9999	0.9729	0.7931	0.9841	0.9998	0.916	0.7707	0.9818	0.962	0.9829	0.9043	0.9955	0.9992	0.9987	0.7499	0.8591	0.9997	0.4812	0.5799	0.4106	0.9556	0.9895	0.9828	0.8611	0.4446	0.9863	0.9997	0.86	1	0.5282	0.9543	0.9643	0.8239	0.8922	0.6418	0.6568	0.6957	0.9999	0.9989	0.8512	0.9993	0.9998
FBgn0002638	0.7832	1	0.5917	0.8454	0.0186	0.9569	0.9999	0.9999	0.8168	0.9061	0.9825	0.9998	0.7584	0.7026	0.9728	0.6718	0.9924	0.2157	0.9943	0.9992	0.9987	0.8994	0.2771	0.9997	0.9045	0.4982	0.4413	0.8806	0.935	0.9449	0.6968	0.973	0.9863	0.5614	0.5253	1	0.2954	0.9135	0.9624	0.8183	0.7123	0.4098	0.9509	0.6625	0.9999	0.9989	0.9953	0.9993	0.9998
FBgn0002641	0.9559	1	0.9346	0.8796	0.9627	0.9867	0.9999	0.9999	0.8228	0.7629	0.9791	0.9998	0.6975	0.5829	0.9428	0.2029	0.9983	0.692	0.9951	0.9992	0.9987	0.9149	0.6295	0.9997	0.4039	0.823	0.0371	0.5058	0.0691	0.9662	0.7781	0.8007	0.9898	0.9997	0.5481	1	0.0821	0.7736	0.9619	0.1035	0.4154	0.2756	0.1241	0.6255	0.9999	0.9989	0.9537	0.9993	0.9998
FBgn0002643	0.7182	0.8634	0.7855	0.9995	0.7017	0.9485	0.9999	0.9999	0.828	0.828	0.9185	0.9998	0.7634	0.7259	0.991	0.6715	0.9829	0.8634	0.9943	0.9992	0.9987	0.9911	0.2997	0.9997	0.7125	0.9939	0.4073	0.4257	0.9466	0.7934	0.8956	0.0809	0.9863	0.9997	0.6448	1	0.8448	0.5979	0.9808	0.9951	0.1498	0.5995	0.4992	0.4118	0.9999	0.9989	0.9906	0.9993	0.9998
FBgn0002645	0.8518	1	0.6149	0.6595	0.8567	0.9992	0.9999	0.9999	0.8168	0.7811	0.9185	0.9998	0.7082	0.9145	0.9428	0.979	0.9829	0.3352	0.9943	0.9992	0.9987	0.9542	0.7656	0.9997	0.507	0.8334	0.86	0.7849	0.894	0.9718	0.9011	0.9786	0.9863	0.9997	0.9248	1	0.1393	0.5712	0.9756	0.2676	0.4331	0.594	0.4113	0.4044	0.9999	0.9034	0.8259	0.9993	0.9998
FBgn0002673	0.8988	1	0.7915	0.6636	0.7132	0.976	0.9999	0.9999	0.9304	0.6708	0.9185	0.9998	0.6943	0.5635	0.9428	0.922	0.9919	0.249	0.9943	0.9992	0.9987	0.9607	0.159	0.9997	0.7478	0.4105	0.0025	0.6488	0.9904	0.9653	0.8426	0.4464	0.9863	0.9997	0.7799	1	0.0335	0.7699	0.9622	0.144	0.131	0.1316	0.3497	0.9174	0.9999	0.9989	0.9906	0.9993	0.9998
FBgn0002707	0.8241	1	0.4747	0.9684	0.3695	0.9253	0.9999	0.9999	0.8228	0.8433	0.9271	0.9998	0.8205	0.6505	0.9428	0.931	0.9929	0.578	0.9943	0.9992	0.9987	0.8163	0.2188	0.9997	0.4919	0.9491	2e-04	0.5058	0.638	0.9559	0.2196	0.807	0.9975	0.9997	0.5481	1	0.9797	0.5657	0.9624	0.2171	0.355	0.3204	0.539	0.3439	0.9999	0.993	0.9997	0.9993	0.9998
FBgn0002709	0.9794	1	0.9692	0.6569	0.2722	0.9812	0.9999	0.9999	0.9095	0.67	0.9185	0.9998	0.6938	0.5421	0.9428	0.931	0.9983	0.83	0.9943	0.9992	0.9987	0.7232	0.6251	0.9997	0.6984	0.5628	0.1432	0.4157	0.5814	0.9826	0.7025	0.7529	0.9863	0.9997	0.745	1	0.3804	0.6373	0.9607	0.7708	0.4126	0.3711	0.4021	0.4437	0.9999	0.9989	0.9997	0.9993	0.9998
FBgn0002715	0.9724	1	0.8479	0.7206	0.9994	0.9845	0.9999	0.9999	0.8511	0.7389	0.9185	0.9998	0.7992	0.5421	0.9856	0.9706	0.9998	0.6144	0.9951	0.9992	0.9987	0.9032	0.1048	0.9997	0.6839	0.4506	0.0059	0.5058	0.7912	0.9718	0.7596	0.1496	0.9898	0.9997	0.5394	1	0.1555	0.5657	0.9607	0.0778	0.1353	0.2906	0.3689	0.5517	0.9999	0.9989	0.9997	0.9993	0.9998
FBgn0002716	0.9605	1	0.7005	0.7259	0.8796	0.9812	0.9999	0.9999	0.8406	0.6438	0.9965	0.9998	0.7464	0.5421	0.9428	0.601	0.985	0.7166	0.9943	0.9992	0.9987	0.8074	0.9404	0.9997	0.6688	0.8945	0.4882	0.6991	0.9357	0.9762	0.838	0.644	0.9863	0.9997	0.9866	1	0.5789	0.6894	0.9607	0.7724	0.906	0.9466	0.97	0.4532	0.9999	0.9989	0.9764	0.9993	0.9998
FBgn0002719	0.4219	1	0.2776	0.9477	0.7906	0.976	0.9999	0.9999	0.9773	0.6595	0.9799	0.9998	0.7362	0.5508	0.9697	0.5489	0.9829	0.2694	0.9943	0.9992	0.9987	0.7393	0.525	0.9997	0.8471	0.6156	0.2122	0.788	0.9197	0.957	0.2392	0.6864	0.9863	0.9997	0.9496	1	0.8234	0.9599	0.9607	0.6547	0.9389	0.8558	0.4115	0.618	0.9999	0.9989	0.9997	0.9993	0.9998
FBgn0002723	0.9488	1	0.8523	0.6554	0.8759	0.9253	0.9999	0.9999	0.8228	0.7351	0.9185	0.9998	0.9501	0.5486	0.9856	0.5093	0.9924	0.5958	0.9963	0.9992	0.9987	0.9902	0.3179	0.9997	0.2926	0.9371	0.0963	0.6115	0.738	0.8313	0.8585	0.7453	0.9863	0.9997	0.7664	1	0.1644	0.5657	0.9607	0.1681	0.1337	0.1856	0.318	0.4999	0.9999	0.9989	0.9993	0.9993	0.9998
FBgn0002732	0.7834	1	0.778	0.6554	0.6107	0.9733	0.9999	0.9999	0.8939	0.891	0.9503	0.9998	0.9961	0.6445	0.9156	0.8598	0.9829	0.6639	0.9977	0.9992	0.9987	0.2082	0.8671	0.9997	0.6014	0.5007	0.5813	0.1691	0.7781	0.9735	0.7178	0.7047	0.9863	0.9997	0.8234	1	0.158	0.7847	0.9607	0.0583	0.4826	0.3771	0.3901	0.4899	0.9999	0.9989	0.9997	0.9993	0.9998
FBgn0002733	0.7256	1	0.3856	0.6554	0.9874	0.9363	0.9999	0.9999	0.828	0.6276	0.9677	0.9998	0.8141	0.8096	0.9428	0.8396	0.9829	0.3364	0.9943	0.9992	0.9987	0.9398	0.7892	0.9997	0.9362	0.1794	0.7106	0.788	0.9727	0.9999	0.8636	0.6904	0.9863	0.9997	0.9546	1	0.1475	0.8586	0.9933	0.7908	0.4139	0.2495	0.6297	0.521	0.8546	0.9683	0.8259	0.9993	0.9998
FBgn0002736	0.9796	1	0.4052	0.7155	0.9808	0.9627	0.9999	0.9999	0.8228	0.5127	0.9185	0.9998	0.9602	0.954	0.9614	0.0941	0.9829	0.9316	0.9943	0.9992	0.9987	0.731	0.4507	0.9997	0.9389	0.4932	0.1836	0.893	0.4129	0.9888	0.6349	0.837	0.9863	0.9997	0.7713	1	0.8792	0.6219	0.9939	0.9735	0.8167	0.9743	0.3942	0.5337	0.9999	0.9989	0.9993	0.9993	0.9998
FBgn0002772	0.9482	1	0.5352	0.6554	0.4931	0.8252	0.9999	0.2443	0.819	0.2631	0.9505	0.9998	0.8947	0.9098	0.893	0.491	0.9914	0.8205	0.9943	0.9992	0.9987	0.9887	0.2172	0.9997	0.8848	0.6901	0.2118	0.8244	0.6605	0.9724	0.819	0.2699	0.9863	0.9997	0.7718	0.8893	0.7757	0.9382	0.976	0.4465	0.8934	0.9207	0.8464	0.6284	0.9999	0.9945	0.8512	0.9993	0.9998
FBgn0002773	0.9574	1	0.4876	0.6387	0.5113	0.8663	0.9999	0.1982	0.8228	0.3346	0.9639	0.9998	0.8977	0.9227	0.893	0.5489	0.9923	0.7773	0.9943	0.9992	0.9987	0.9973	0.1982	0.9997	0.837	0.7137	0.2257	0.8492	0.6787	0.9827	0.8881	0.2918	0.9863	0.9997	0.7977	1	0.6672	0.8664	0.9854	0.4293	0.8707	0.8299	0.7925	0.6512	0.9999	0.9926	0.8259	0.9993	0.9998
FBgn0002774	0.9301	1	0.9533	0.6686	0.6716	0.8689	0.9999	0.9999	0.8168	0.9412	0.9965	0.9998	0.8969	0.5421	0.9935	0.7592	0.9829	0.8693	0.9943	0.9992	0.9987	0.8894	0.923	0.9997	0.2528	0.9688	0.2599	0.4815	0.7427	0.9653	0.5122	0.3614	0.9863	0.9997	0.5221	1	0.2163	0.5657	0.9607	0.2312	0.3373	0.1753	0.4174	0.4311	0.9999	0.9941	0.8887	0.9993	0.9998
FBgn0002775	0.9641	1	0.8286	0.6554	0.905	0.9812	0.9999	0.9999	0.828	0.67	0.9185	0.9998	0.811	0.8922	0.9697	0.5093	0.9829	0.6557	0.9943	0.9992	0.9987	0.7433	0.8978	0.9997	0.543	0.908	0.4069	0.7997	0.6512	0.9724	0.0847	0.9176	0.9863	0.9997	0.5221	1	0.925	0.63	0.9607	0.7114	0.5177	0.7599	0.9599	0.5564	0.9999	0.9989	0.9345	0.9993	0.9998
FBgn0002778	0.5618	1	0.1245	0.976	0.9997	0.9739	0.9999	0.9999	0.8939	0.7555	0.9824	0.9998	0.6975	0.8852	0.9743	0.9473	0.9829	0.6131	0.9943	0.9992	0.9987	0.9208	0.7594	0.9997	0.8055	0.4797	0.0419	0.5123	0.6571	0.9653	0.845	0.7873	0.9863	0.9997	0.6822	1	0.5472	0.5743	0.9607	0.0341	0.1337	0.2278	0.3548	0.5908	0.9999	0.9989	0.9972	0.9993	0.9998
FBgn0002780	0.9385	1	0.9151	0.885	0.4373	0.9569	0.9999	0.9999	0.837	0.9779	0.9477	0.9998	0.9388	0.6321	0.9818	0.7543	0.9887	0.9127	0.9943	0.9992	0.9987	0.9007	0.0862	0.9997	0.4431	0.6285	1e-04	0.4815	0.7415	0.957	0.804	0.7504	0.9863	0.9997	0.5221	1	0.448	0.6335	0.9681	0.1819	0.4163	0.0892	0.4065	0.6679	0.9999	0.9989	0.9972	0.9993	0.9998
FBgn0002781	0.667	1	0.8278	0.6619	0.7678	0.9986	0.9999	0.9999	0.9266	0.937	0.9185	0.9998	0.8598	0.7594	0.9697	0.6547	0.9983	0.4999	0.9943	0.9992	0.9987	0.965	0.2823	0.9997	0.4827	0.9981	0.0104	0.4475	0.9329	0.957	0.5904	0.5402	0.9863	0.9997	0.5221	1	0.1566	0.5745	0.9607	0.1747	0.1404	0.1398	0.4732	0.7342	0.9999	0.9989	0.9997	0.9993	0.9998
FBgn0002783	0.6315	1	0.9189	0.9653	0.4916	0.984	0.9999	0.9999	0.8168	0.9846	0.9683	0.9998	0.9237	0.6355	0.9428	0.3016	0.985	0.922	0.9943	0.9992	0.9987	0.9353	0.2531	0.9997	0.6462	0.9924	6e-04	0.4791	0.8412	0.9653	0.724	0.7856	0.9951	0.9997	0.5851	1	0.6244	0.63	0.9607	0.3235	0.4568	0.9692	0.5237	0.6448	0.9999	0.9989	0.9762	0.9993	0.9998
FBgn0002787	0.9497	1	0.8261	0.9151	0.9991	0.9812	0.9999	0.9999	0.997	0.7199	0.9185	0.9998	0.8546	0.9597	0.9517	0.7646	0.9914	0.4515	0.9943	0.9992	0.9987	0.951	0.054	0.9997	0.987	0.8969	0.7729	0.4817	0.6999	0.9785	0.9762	0.103	0.9914	0.9997	0.9993	1	0.2072	0.7865	0.9679	0.463	0.9728	0.3902	0.3793	0.3831	0.9999	0.9989	0.8512	0.9993	0.9998
FBgn0002789	0.7317	1	0.8624	0.6554	0.6246	0.95	0.9999	0.4948	0.8322	0.602	0.9965	0.9998	0.9591	0.7338	0.9428	0.8347	0.985	0.5624	0.9943	0.9992	0.9987	0.951	0.0376	0.9997	0.9606	0.6753	0.4909	0.6158	0.9716	0.9662	0.7501	0.1687	0.9863	0.9997	0.908	1	0.8874	0.649	0.9607	0.9953	0.6197	0.8035	0.9641	0.3161	0.9999	0.9179	0.8259	0.9993	0.9998
FBgn0002791	0.996	1	0.5151	0.6554	0.914	0.9953	0.9999	0.9999	0.9515	0.7844	0.9284	0.9998	0.6919	0.5421	0.9428	0.9172	0.9829	0.3424	0.9943	0.9992	0.9987	0.9719	0.0144	0.9997	0.836	0.5996	0.1024	0.5889	0.9897	0.9312	0.8298	0.4001	0.9863	0.9997	0.6983	1	0.1284	0.7417	0.9692	0.0605	0.1977	0.0799	0.8056	0.9697	0.9999	0.9891	0.9993	0.9993	0.9998
FBgn0002838	0.97	1	0.965	0.7805	0.8121	0.9788	0.9999	0.9999	0.8851	0.9734	0.9185	0.9998	0.9108	0.5421	0.9569	0.8617	0.9927	0.6922	0.9943	0.9992	0.9987	0.9332	0.2765	0.9997	0.385	0.4323	0.0131	0.6749	0.9993	0.9067	0.8562	0.9069	0.9863	0.9997	0.5907	1	0.1206	0.8859	0.9607	0.2028	0.3129	0.3569	0.4221	0.9448	0.9999	0.9989	0.9997	0.9993	0.9998
FBgn0002842	0.8929	1	0.8477	0.7436	0.9699	0.9812	0.9999	0.9999	0.9041	0.6337	0.9284	0.9998	0.9982	0.5421	0.9541	0.8342	0.9998	0.161	0.9943	0.9992	0.9987	0.9594	0.088	0.9997	0.8857	0.9795	0.2081	0.6453	0.8887	0.7941	0.8349	0.888	0.9936	0.9997	0.9597	1	0.1562	0.9197	0.9805	0.1109	0.3968	0.0846	0.4138	0.7419	0.9999	0.9926	0.9996	0.9993	0.9998
FBgn0002855	0.7767	1	0.9986	0.527	0.9627	0.9812	0.9999	0.9999	0.9396	0.7234	0.9212	0.9998	0.8427	0.5924	0.9428	0.6909	0.9829	0.9635	0.9943	0.9992	0.9987	0.8971	0.0754	0.9997	0.4251	0.5121	7e-04	0.9686	0.9065	0.9823	0.9117	0.4491	0.9863	0.9997	0.8415	1	0.1082	0.5684	0.0172	0.6858	0.9288	0.8555	0.7816	0.9485	0.9999	0.9989	0.9972	0.9993	0.9998
FBgn0002856	0.8143	1	0.9168	0.2459	0.9616	0.9812	0.9999	0.9999	0.8426	0.8866	0.9721	0.9998	0.7531	0.5508	0.9428	0.9876	0.9829	0.922	0.9943	0.9992	0.9987	0.8529	0.0738	0.9997	0.3884	0.6723	2e-04	0.7533	0.9216	0.9986	0.8852	0.6067	0.9863	0.9998	0.552	1	0.2012	0.574	0.9607	0.7187	0.7503	0.4515	0.7591	0.8384	0.9999	0.9989	0.9997	0.9993	0.9998
FBgn0002862	0.952	1	0.9828	0.8718	0.917	0.9981	0.9999	0.9999	0.7675	0.9724	0.9842	0.9998	0.9463	0.5421	0.9614	0.9578	0.9923	0.8795	0.9943	0.9992	0.9987	0.8994	0.154	0.9997	0.3434	0.9541	0	0.4484	0.6795	0.9653	0.7476	0.1346	0.9863	0.9997	0.5628	1	0.1711	0.5657	0.9607	0.0333	0.1362	0.1403	0.4944	0.4437	0.9999	0.9989	0.9906	0.9993	0.9998
FBgn0002865	0.9973	1	0.8201	0.6554	0.9987	0.9812	0.9999	0.9999	0.8228	0.7261	0.9185	0.9998	0.8749	0.5548	0.9915	0.8496	0.9983	0.7171	0.9943	0.9992	0.9987	0.9007	0.1425	0.9997	0.4889	0.4746	0	0.531	0.7602	0.9763	0.8984	0.1234	0.9863	0.9997	0.5822	1	0.164	0.5693	0.9607	0.0357	0.1352	0.1352	0.4673	0.4974	0.9999	0.9989	0.9997	0.9993	0.9998
FBgn0002868	0.6548	1	0.1691	0.6738	0.4133	0.6531	0.9999	0.9999	0.9044	0.8662	0.9185	0.9998	0.0024	0.5925	0.9855	0.489	0.9829	0.5266	0.9943	0.9992	0.9987	0.8146	0.9404	0.9997	0.8511	0.6372	0.6692	0.4985	0.7202	0.5816	0.7596	0.6847	0.9863	0.9997	0.7426	1	0.9996	0.7974	0.9788	0.4265	0.5191	0.6364	0.9896	0.4704	0.9999	0.9989	0.8928	0.9993	0.9998
FBgn0002869	0.9471	1	0.2669	0.7732	0.9592	0.9485	0.9999	0.9999	0.9785	0.8639	0.9185	0.9998	0.796	0.8391	0.9942	0.9315	0.9983	0.9349	0.9943	0.9992	0.9987	0.9061	0.6513	0.9997	0.9863	0	0.552	0.5136	0.8159	0.9859	0.6892	0.9532	0.9863	0.9997	0.7614	1	0.8039	0.8743	0.9607	0.7792	0.8419	0.6342	0.3688	0.4628	0.9999	0.9989	0.8259	0.9993	0.9998
FBgn0002872	0.97	1	0.6053	0.6554	0.2219	0.9381	0.9999	0.9999	0.8168	0.9551	0.9803	0.9998	0.6975	0.5919	0.9428	0.9851	0.9829	0.1165	0.9943	0.9998	0.9987	0.9516	0.1906	0.9997	0.998	0.657	0.3002	0.7606	0.9025	0.9162	0.5463	0.8097	0.9863	0.9997	0.9287	1	0.0817	0.8799	0.9986	0.9291	0.2642	0.2432	0.5529	0.1645	0.9999	0.9989	0.935	0.9993	0.9998
FBgn0002873	0.9656	1	0.6248	0.6554	0.5166	0.9485	0.9999	0.9999	0.8893	0.6059	0.9185	0.9998	0.6982	0.8834	0.9428	0.9132	0.9829	0.1418	0.9943	0.9992	0.9987	0.951	0.1513	0.9997	0.832	0.2982	0.0245	0.7542	0.9341	0.9662	0.9945	0.5963	0.9863	0.9997	0.6853	1	0.1114	0.8023	0.9939	0.1582	0.3523	0.1599	0.4115	0.977	0.9999	0.9989	0.918	0.9993	0.9998
FBgn0002878	0.944	1	0.6725	0.9218	0.3843	0.95	0.9999	0.9999	0.9794	0.6098	0.9339	0.9998	0.7787	0.9444	0.9428	0.7242	0.9887	0.072	0.9963	0.9992	0.9987	0.9898	0.628	0.9997	0.9376	0.4828	0.4417	0.9487	0.9524	0.99	0.9593	0.9696	0.9863	0.9997	0.9412	1	0.4496	0.9223	0.9607	0.5816	0.3805	0.7293	0.4539	0.8758	0.9999	0.9989	0.9906	0.9993	0.9998
FBgn0002887	0.9482	1	0.6965	0.6554	0.2939	0.6747	0.9999	0.9999	0.9708	0.7529	0.9185	0.9998	0.8224	0.9408	0.9156	0.6816	0.9829	0.032	0.997	0.2741	0.9987	0.8146	0.2204	0.9997	0.6263	0.5299	0.5306	0.6635	0.8185	0.9861	0.6437	0.9433	0.9863	0.9997	0.8195	1	0.3766	0.9804	0.9971	0.9594	0.6967	0.3984	0.5096	0.8407	0.9999	0.9836	0.997	0.9993	0.9998
FBgn0002891	0.8897	1	0.3807	0.7287	0.724	0.9569	0.9999	0.9999	0.8168	0.7092	0.964	0.9998	0.9106	0.8972	0.9428	0.931	0.9829	0.0964	0.9943	0.9992	0.9987	0.9542	0.9164	0.9997	0.4152	0.6666	0.5274	0.5123	0.695	0.9804	0.5251	0.8605	0.9863	0.9997	0.768	1	0.3125	0.6414	0.9982	0.5064	0.6434	0.7051	0.3689	0.4023	0.9999	0.9701	0.8259	0.9993	0.9998
FBgn0002899	0.8966	1	0.8676	0.975	0.6319	0.9436	0.9999	0.9999	0.8775	0.7462	0.9888	0.9998	0.702	0.5421	0.9856	0.9987	0.9983	0.3483	0.9943	0.9992	0.9987	0.8894	0.1048	0.9997	0.6353	0.9965	0.5139	0.5567	0.5676	0.957	0.6839	0.9922	0.9863	0.9997	0.8691	1	0.2131	0.9599	0.9607	0.7623	0.838	0.2707	0.5723	0.075	0.9999	0.9926	0.9997	0.9993	0.9998
FBgn0002901	0.8405	1	0.483	0.6554	0.8653	0.9812	0.9999	0.9999	0.9749	0.9357	0.9477	0.9998	0.6851	0.8182	0.9526	0.8301	0.9829	0.0307	0.9963	0.9992	0.9987	0.8574	0.1194	0.9997	0.9435	0.4227	0.1377	0.928	0.9013	0.9449	0.8087	0.9453	0.9863	0.9997	0.8445	1	0.1028	0.9422	0.9607	0.2995	0.2132	0.0931	0.5503	0.6176	0.9999	0.9989	0.9282	0.9993	0.9998
FBgn0002905	0.9395	1	0.5754	0.9389	0.5767	0.9944	0.9999	0.9999	0.8287	0.891	0.9837	0.9998	0.6851	0.9501	0.9428	0.8958	0.9829	0.0932	0.9943	0.9992	0.9987	0.8994	0.185	0.9997	0.9766	0.7845	0.6869	0.7151	0.9197	0.957	0.0469	0.7002	0.9863	0.9997	0.8235	1	0.619	0.5657	0.9808	0.4405	0.9965	0.3297	0.9033	0.3048	0.9999	0.8467	0.9755	0.9993	0.9998
FBgn0002906	0.7331	1	0.7119	0.929	0.3843	0.9788	0.9999	0.9999	0.8941	0.8903	0.947	0.9998	0.6938	0.9298	0.9526	0.8958	0.9829	0.3087	0.9955	0.9992	0.9987	0.9609	0.3546	0.9997	0.777	0.3677	0.1603	0.5676	0.9973	0.9662	0.6959	0.9787	0.9863	0.9997	0.9935	1	0.3788	0.8276	0.9779	0.3814	0.8189	0.4323	0.4494	0.4161	0.9999	0.9989	0.9495	0.9993	0.9998
FBgn0002914	0.8551	1	0.8778	0.7413	0.6776	0.922	0.9999	0.9999	0.9764	0.6276	0.9185	0.9998	0.919	0.6581	0.9919	0.4078	0.9983	0.4717	0.9943	0.9992	0.9987	0.8318	0.6405	0.9997	0.8062	0.5915	0.2526	0.7498	0.4319	0.9653	0.9323	0.1447	0.9863	0.9997	0.7996	1	0.303	0.72	0.9607	0.2223	0.2564	0.3212	0.6887	0.5764	0.9999	0.9989	0.9329	0.9993	0.9998
FBgn0002917	0.5973	1	0.5115	0.8334	0.9011	0.9739	0.9999	0.9999	0.9953	0.8295	0.9185	0.9998	0.8794	0.6009	0.9697	0.8415	0.9924	0.8137	0.9943	0.9992	0.9987	0.9873	0.978	0.9997	0.9482	0.8279	0.813	0.6681	0.9669	0.8576	0.556	0.3812	0.9863	0.9997	0.6872	1	0.5185	0.9696	0.9679	0.7053	0.2166	0.333	0.4996	0.6288	0.9999	0.9989	0.9997	0.9993	0.9998
FBgn0002921	0.728	0.9952	0.9045	0.9935	0.8929	0.95	0.9999	0.9999	0.997	0.9983	0.9185	0.9998	0.9536	0.8493	0.9428	0.192	0.9948	0.9495	0.9943	0.9992	0.9987	0.9798	0.4624	0.9997	0.6317	0.964	0.9115	0.5312	0.8664	0.8378	0.7362	0.196	0.9863	0.9997	0.9924	1	0.5666	0.9399	0.9602	0.7553	0.1587	0.7074	0.4942	0.5698	0.9999	0.9989	0.9997	0.9993	0.9998
FBgn0002922	0.9997	1	0.6506	0.958	0.9675	0.914	0.9999	0.9999	0.9301	0.8553	0.9185	0.9998	0.8624	0.9639	0.9953	0.9599	0.9924	0.945	0.9943	0.9992	0.9987	0.9994	0.001	0.9997	0.4088	0.8899	0.4482	0.5893	0.9196	0.6782	0.407	0.3083	0.6914	0.9997	0.9832	1	0.1333	0.8132	0.9681	0.6867	0.2811	0.8939	0.8494	0.4241	0.9999	0.9798	0.9116	0.9993	0.9998
FBgn0002924	0.9285	1	0.4635	0.9098	0.5039	0.9961	0.9999	0.9999	0.9848	0.9356	0.9477	0.9998	0.7435	0.7988	0.9428	0.9187	0.9887	0.0391	0.9943	0.9992	0.9987	0.9099	0.0801	0.9997	0.8558	0.4433	0.2095	0.8202	0.9808	0.9724	0.543	0.9738	0.9863	0.9997	0.8989	1	0.2637	0.8593	0.9939	0.832	0.2285	0.105	0.9009	0.4772	0.9999	0.9989	0.9997	0.9993	0.9998
FBgn0002926	0.881	1	0.6179	0.6554	0	0.9975	0.9999	0.9999	0.9672	0.68	0.9661	0.9998	0.9422	0.8885	0.9156	0.85	0.9998	0.122	0.9968	0.9992	0.9987	0.992	0.9388	0.9997	0.5753	0.8249	0.2168	0.5802	0.9037	0.9653	0.6959	0.708	0.9975	0.9997	0.9142	1	0.7251	0.8867	0.9939	0.5185	0.6502	0.1007	0.6101	0.0921	0.9999	0.9989	0.8739	0.9993	0.9998
FBgn0002930	0.7242	1	0.1815	0.8059	0.7766	0.9533	0.9999	0.9999	0.8212	0.624	0.9632	0.9998	0.6975	0.684	0.9856	0.7605	0.9829	0.0099	0.9943	0.9992	0.9987	0.5479	0.278	0.9997	0.8957	0.6045	0.7007	0.6834	0.8618	0.9653	0.5231	0.7896	0.9863	0.9997	0.6574	1	0.2833	0.5885	0.9607	0.2598	0.7413	0.2346	0.4392	0.7582	0.9999	0.9989	0.9997	0.9993	0.9998
FBgn0002931	0.9899	1	0.6086	0.6898	0.4388	0.922	0.9999	0.9999	0.9785	0.6651	0.9251	0.9998	0.9943	0.6243	0.9862	0.9468	0.9998	0.8651	0.9943	0.9992	0.9987	0.8146	0.7705	0.9997	0.862	0.9779	0.0786	0.8717	0.7802	0.9476	0.7781	0.9698	0.9863	0.9997	0.546	1	0.7354	0.9733	0.983	0.7219	0.8594	0.9256	0.8981	0.4695	0.9999	0.9989	0.9997	0.9993	0.9998
FBgn0002932	0.9997	1	0.5247	0.7096	0.5789	0.914	0.9999	0.9999	0.8228	0.669	0.9842	0.9998	0.8836	0.5583	0.9526	0.5842	0.9829	0.7197	0.9943	0.9992	0.9987	0.7433	0.8134	0.9997	0.4072	0.8834	0.5713	0.5058	0.0582	0.8378	0.8413	0.5804	0.9863	0.9997	0.8722	1	0.1674	0.5991	0.9619	0.0449	0.3565	0.0846	0.3817	0.5217	0.9999	0.9989	0.9998	0.9993	0.9998
FBgn0002937	0.818	1	0.5558	0.6595	0.5995	0.9328	0.9999	0.9999	0.9672	0.8324	0.9843	0.9998	0.8368	0.7795	0.9428	0.3748	0.9924	0.0295	0.9943	0.9992	0.9987	0.8644	0.5613	0.9997	0.7846	0.3677	0.6944	0.96	0.93	0.871	0.6791	0.5989	0.9863	0.9997	0.9743	1	0.7618	0.9842	0.6796	0.7843	0.8767	0.5382	0.649	0.9876	0.9999	0.9683	0.9755	0.9993	0.9998
FBgn0002938	0.9574	1	0.8532	0.9625	0.5943	0.9965	0.8722	0.9999	0.9756	0.9185	0.9212	0.9998	0.9698	0.8641	0.9428	0.1808	0.9998	0.003	0.9972	0.9992	0.1683	0.9109	0.5454	0.9997	0.9108	0.3303	0.0786	0.7199	0.7001	0.895	0.8727	0.9091	0.9863	0.9997	0.9791	1	0.5797	0.8136	0.4941	0.8921	0.4139	0.2693	0.5344	0.9875	0.9999	0.9989	0.9997	0.9993	0.9998
FBgn0002939	0.5972	1	0.8954	0.6619	0.9902	0.9812	0.9999	0.9999	0.8462	0.6059	0.9271	0.9998	0.7717	0.7008	0.9428	0.6439	0.9829	0.5245	0.9943	0.9992	0.9987	0.7547	0.3586	0.9997	0.6814	0.4731	0.2669	0.788	0.85	0.9888	0.5394	0.9828	0.9863	0.9997	0.6256	1	0.7209	0.6408	0.9607	0.9291	0.1372	0.792	0.8904	0.9875	0.9999	0.9989	0.9764	0.9993	0.9998
FBgn0002940	0.9691	1	0.9705	0.9384	0.4123	0.9845	0.9999	0.9999	0.9043	0.6121	0.9965	0.9998	0.8498	0.8286	0.9795	0.9187	0.9983	1e-04	0.9943	0.9992	0.1356	0.9703	0.7948	0.9997	0.7703	0.4577	0.2568	0.6679	0.9613	0.8643	0.8655	0.7921	0.9863	0.9997	0.5401	1	0.304	0.642	0.9607	0.3718	0.4016	0.1159	0.4221	0.6942	0.9999	0.9989	0.9997	0.9993	0.9998
FBgn0002941	0.5618	1	0.9743	0.8139	0.7169	0.9926	0.9999	0.9999	0.8397	0.8084	0.9334	0.9998	0.6851	0.7406	0.9856	0.9389	0.9829	0.9926	0.9943	0.9992	0.9987	0.8882	0.1004	0.9997	0.7864	0.4287	0.7621	0.4157	0.8214	0.3058	0.5685	0.767	0.9761	0.9997	0.8451	0.8571	0.6441	0.916	0.9679	0.9657	0.1228	0.7292	0.4282	0.5081	0.9999	0.9989	0.9997	0.9993	0.9998
FBgn0002945	0.8	1	0.6854	0.8614	0.8601	0.972	0.9999	0.9999	0.837	0.7836	0.9775	0.9998	0.8651	0.5505	0.9697	0.9504	0.9924	0.6913	0.9943	0.9992	0.9987	0.9883	0.1387	0.9997	0.3345	0.8672	0.0251	0.5389	0.7967	0.771	0.8313	0.6178	0.9863	0.9997	0.5221	1	0.1735	0.5979	0.9607	0.4096	0.1959	0.3418	0.695	0.6618	0.9999	0.9989	0.9906	0.9993	0.9998
FBgn0002948	0.9724	1	0.7075	0.9016	0.93	0.9812	0.9999	0.9999	0.9404	0.7323	0.9185	0.9998	0.8552	0.9115	0.9705	0.9934	0.9983	0.4288	0.9943	0.9992	0.9987	0.7536	0.2298	0.9997	0.6838	0.57	0.1469	0.4877	0.3023	0.8378	0.7855	0.899	0.9863	0.9997	0.6305	1	0.1198	0.5657	0.976	0.0432	0.1252	0.006	0.1847	0.5698	0.9999	0.9989	0.9186	0.9993	0.8319
FBgn0002962	0.974	1	0.9513	0.8547	0	0.9845	0.9999	0.9999	0.9283	0.6398	0.9185	0.9998	0.6975	0.7614	0.9679	0.9765	0.7	0.5597	0.9943	0.9992	0.9987	0.9318	0.391	0.9997	0.9067	0.6155	0.656	0.9363	0.9118	0.9772	0.175	0.9667	0.9898	0.9997	0.9345	1	0.2478	0.7294	0.9607	0.8631	0.9598	0.5729	0.9896	0.0119	0.9999	0.9989	0.9997	0.9993	0.9998
FBgn0002973	0.5542	1	0.2388	0.6554	0.4571	0.6707	0.9999	0.9999	0.8228	0.5601	0.9185	0.9998	0.6975	0.8926	0.9855	0.9569	0.0583	0.1272	0.9943	0.9992	0.9987	0.8891	0.751	0.9997	0.9941	0.57	0.0591	0.5123	0.898	0.9653	0.921	0.9043	0.9863	0.9997	0.7779	1	0.6802	0.8404	0.9607	0.1751	0.6506	0.8311	0.8008	0.5805	0.9999	0.9989	0.9997	0.9993	0.9998
FBgn0002985	0.8186	1	0.4497	0.8544	0.9811	0.8466	0.9999	0.9999	0.9698	0.7267	0.9384	0.9998	0.7814	0.5665	0.9855	0.9001	0.9983	0.9735	0.9943	0.9992	0.999	0.8894	0.8819	0.9997	0.8905	0.9246	0.2494	0.2153	0.0714	0.8663	0.8732	0.9379	0.9863	0.9997	0.5706	1	0.1449	0.6733	0.9607	0.2375	0.334	0.5203	0.3802	0.754	0.9999	0.9989	0.9906	0.9993	0.9998
FBgn0002989	0.9824	1	0.7903	0.9609	0.3706	0.9812	0.9999	0.9999	0.8168	0.988	0.9212	0.9998	0.798	0.8766	0.9795	0.1228	0.9829	0.1456	0.9943	0.9992	0.9987	0.8894	0.2654	0.9997	0.4107	0.9724	0.2876	0.6152	0.898	0.7096	0.5507	0.9849	0.9863	0.9997	0.9872	1	0.5703	0.7132	0.9679	0.7677	0.2166	0.6157	0.8361	0.3681	0.9999	0.9989	0.9993	0.9993	0.9998
FBgn0003002	0.98	1	0.9683	0.9618	0.6849	0.9992	0.9999	0.9999	0.9862	0.7199	0.992	0.9998	0.7191	0.6219	0.9768	0.8292	0.9983	0.5543	0.9943	0.9992	0.9987	0.9992	0.7696	0.9997	0.9884	0.6993	0.4034	0.4769	0.8243	0.9662	0.806	0.4335	0.9863	0.9997	0.9986	1	0.9483	0.8391	0.9607	0.7668	0.5608	0.8122	0.9637	0.7831	0.9999	0.9989	0.9972	0.9993	0.9998
FBgn0003008	0.9446	1	0.4804	0.7373	0.9285	0.9434	0.9999	0.9999	0.9389	0.528	0.9212	0.9998	0.7175	0.9158	0.9835	0.6747	0.9929	0.7704	0.9943	0.9992	0.9987	0.8971	0.8436	0.9997	0.8163	0.4091	0.3849	0.7644	0.8887	0.957	0.7501	0.7592	0.9863	0.9997	0.552	1	0.7623	0.8461	0.9602	0.2201	0.1949	0.0716	0.428	0.8218	0.9999	0.9989	0.9997	0.9993	0.9998
FBgn0003009	0.9892	1	0.7857	0.8303	0.8572	0.9788	0.9999	0.9999	0.9515	0.6763	0.9185	0.9998	0.9322	0.637	0.9678	0.9961	0.9829	0.1931	0.9943	0.9992	0.9987	0.958	0.7589	0.9997	0.9698	0.5178	0.0071	0.5924	0.9483	0.9653	0.9959	0.8489	0.9863	0.9997	0.7566	1	0.1146	0.8731	0.9624	0.1577	0.2086	0.0898	0.3559	0.935	0.9999	0.9989	0.9831	0.9993	0.9998
FBgn0003011	0.9919	1	0.0012	0.6554	0.7271	0.9812	0.9999	0.9999	0.8448	0.7515	0.9264	0.9998	0.9501	0.7467	0.9428	0.8073	0.9914	0.4977	0.9943	0.9992	0.9987	0.9459	0.4335	0.9997	0.4525	0.4746	0.3963	0.7896	0.9873	0.9929	0.806	0.7923	0.9898	0.9997	0.745	1	0.4909	0.808	0.9607	0.6148	0.9876	0.933	0.6542	0.4548	0.9999	0.9989	0.9997	0.9993	0.9998
FBgn0003015	0.9477	1	0.8087	0.6572	0	0.9986	0.9999	0.9999	0.8244	0.975	0.9543	0.9998	0.7365	0.9306	0.893	0.8934	0.9829	0.5002	0.9943	0.9992	0.9472	0.9858	0.5418	0.9997	0.9389	0.762	0.7048	0.5136	0.8568	0.9718	0.9719	0.81	0.9863	0.0099	0.6827	0.8017	0.7198	0.5657	0.9765	0.47	0.9701	0.4636	0.9926	0.002	0.9999	0.9989	0.9772	0.9993	0.9998
FBgn0003016	0.98	1	0.8779	0.8722	0.9106	0.9811	0.9999	0.9999	0.8939	0.988	0.9185	0.9998	0.9594	0.0745	0.9935	0.3238	0.9923	0.4278	0.9943	0.9992	0.9987	0.822	0.4539	0.9997	0.2772	0.7584	0.3994	0.6013	0.9136	0.7692	0.9968	0.4508	0.9863	0.9997	0.9891	1	0.9134	0.5814	0.9607	0.9581	0.4599	0.4641	0.8762	0.7022	0.9999	0.9989	0.9906	0.9993	0.9998
FBgn0003023	0.9833	1	0.5716	0.6842	0	0.9874	0.9999	0.9999	0.8939	0.9983	0.9515	0.9998	0.9764	0.9523	0.9728	0.779	0.9982	0.9322	0.9943	0.9992	0.9987	0.9611	0.6547	0.9997	0.9927	0.7941	0.4982	0.9808	0.9118	0.9812	0.7676	0.9694	0.9863	0.8497	0.8123	1	0.6992	0.795	0.9982	0.7087	0.343	0.395	0.9854	0.0656	0.9999	0.9989	0.9997	0.9993	0.9998
FBgn0003028	0.8418	1	0.9713	0.7511	0.1086	0.9832	0.9999	0.9999	0.9449	0.8155	0.9503	0.9998	0.9594	0.8522	0.9865	0.7123	0.9929	0.9349	0.9943	0.9992	0.9987	0.9036	0.8728	0.9997	0.824	0.4105	0.6039	0.6866	0.802	0.9777	0.8702	0.6865	0.9863	0.5355	0.9891	1	0.7927	0.5979	0.9607	0.6249	0.9932	0.1411	0.6884	0.0656	0.9999	0.9989	0.9997	0.9993	0.9998
FBgn0003034	0.7904	1	0.9986	0.6387	0.6416	0.9142	0.9999	0.9999	0.8228	0.6059	0.9185	0.9998	0.7293	0.6101	0.9855	0.7045	0.9919	0.7125	0.9943	0.9992	0.9987	0.8243	0.0798	0.9997	0.6373	0.7488	0.0025	0.9416	0.9555	0.9826	0.8457	0.6614	0.9863	0.9997	0.5253	1	0.8117	0.9599	0.9607	0.9997	0.9153	0.4308	0.9519	0.8373	0.9999	0.9989	0.9997	0.9993	0.9998
FBgn0003041	0.8579	1	0.3807	0.6595	0.5643	0.9788	0.9999	0.9999	0.8168	0.8831	0.9185	0.9998	0.6938	0.7739	0.9428	0.8912	0.9829	0.1227	0.9943	0.9992	0.9987	0.9889	0.2911	0.9997	0.4361	0.6251	0.3384	0.4147	0.4582	0.957	0.955	0.9222	0.9863	0.9997	0.5221	1	0.9857	0.9816	0.9967	0.6706	0.6951	0.6857	0.6588	0.7471	0.9999	0.9989	0.9972	0.9993	0.9998
FBgn0003042	0.9595	0.9829	0.4251	0.6807	0.9673	0.9812	0.9999	0.9999	0.6964	0.9211	0.9185	0.9998	0.8884	0.6534	0.9156	0.8713	0.9983	0.2526	0.9943	0.9992	0.9987	0.8994	0.8913	0.9997	0.779	0.8054	0.7434	0.4877	0.7122	0.7246	0.4536	0.1557	0.9863	0.9997	0.7151	1	0.2072	0.5657	0.9624	0.6225	0.1228	0.6115	0.4664	0.7582	0.9999	0.9941	0.9997	0.9993	0.9998
FBgn0003044	0.881	1	0.5558	0.7215	0.1809	0.9581	0.9999	0.9999	0.8872	0.9305	0.9505	0.9998	0.6851	0.8322	0.9533	0.5731	0.9829	0.1099	0.9943	0.9992	0.9987	0.9602	0.1599	0.9997	0.9516	0.463	0.6022	0.8987	0.9483	0.9759	0.5685	0.9464	0.9898	0.9997	0.9371	1	0.4225	0.8544	0.9845	0.8342	0.7474	0.1253	0.9905	0.4276	0.9999	0.9989	0.9906	0.9993	0.9998
FBgn0003046	0.9768	1	0.5834	0.9648	0.8755	0.9993	0.9999	0.9999	0.875	0.9249	0.9185	0.9998	0.9148	0.9577	0.9533	0.9621	0.9983	0.9956	0.9943	0.9992	0.9987	0.909	0.8709	0.9997	0.6026	0.4105	0.7078	0.7837	0.7427	0.8853	0.7583	0.4323	0.9863	0.9997	0.9961	1	0.403	0.9351	0.9989	0.2806	0.9649	0.2454	0.3942	0.7629	0.9999	0.9989	0.8739	0.9993	0.9998
FBgn0003048	0.8966	1	0.7925	0.8345	0.6633	0.9368	0.9999	0.9999	0.8168	0.68	0.9185	0.9998	0.7874	0.739	0.9428	0.8904	0.9829	0.3981	0.9943	0.9992	0.9987	0.9099	0.7093	0.9997	0.4343	0.8777	0.0854	0.4828	0.9323	0.9653	0.9502	0.5175	0.996	0.9997	0.7981	1	0.3736	0.63	0.9765	0.6921	0.2523	0.809	0.8739	0.5985	0.9999	0.9989	0.8259	0.9993	0.9998
FBgn0003053	0.6981	1	0.2288	0.6714	0.7788	0.9115	0.9999	0.9999	0.7476	0.3449	0.9185	0.9998	0.9905	0.7425	0.9428	0.8881	0.9829	0.5549	0.9943	0.9992	0.9987	0.8994	0.863	0.9997	0.9033	0.6133	0.8187	0.4597	0.5209	0.9158	0.8702	0.7898	0.9863	0.9998	0.8851	1	0.0613	0.9631	0.983	0.3343	0.3063	0.5763	0.3679	0.5541	0.9999	0.9989	0.9132	0.9993	0.9998
FBgn0003060	0.5618	1	0.7943	0.6554	0.8442	0.991	0.9999	0.9999	0.9611	0.8315	0.9212	0.9998	0.9555	0.9885	0.9428	0.6359	0.9829	0.2052	0.9943	0.9992	0.9987	0.9504	0	0.9997	0.8453	0.5359	0.0987	0.7515	0.7113	0.9828	0.6346	0.5319	0.9863	0.9997	0.8277	1	0.8872	0.8154	0.9607	0.8653	0.7825	0.2379	0.4558	0.85	0.9999	0.9989	0.9906	0.9993	0.9998
FBgn0003062	0.8328	1	0.8988	0.9365	0.1361	0.8859	0.9999	0.9999	0.997	0.8787	0.9185	0.9998	0.9285	0.6297	0.9918	0.7474	0.9829	0.53	0.9987	0.9992	0.9987	0.2125	0.4736	0.9997	0.6376	0.8272	0.0037	0.4985	0.4251	0.8909	0.4568	0.6888	0.9989	0.8626	0.5221	1	0.906	0.5745	0.9607	0.2085	0.9521	0.2885	0.5032	0.6153	0.9999	0.993	0.9997	0.9993	0.9998
FBgn0003065	0.7614	1	0.8052	0.6554	0.1147	0.9975	0.9999	0.9999	0.8712	0.779	0.9185	0.9998	0.8926	0.6463	0.9942	0.8515	0.9829	0.4963	0.9984	0.9992	0.9987	0.7499	0.6056	0.9997	0.912	0.8971	0.7775	0.7234	0.9065	0.9662	0.7296	0.1553	0.9863	0.9997	0.5354	1	0.958	0.6955	0.9624	0.9578	0.2097	0.6418	0.9392	0.4689	0.9999	0.7121	0.9013	0.9993	0.9998
FBgn0003068	0.9574	0.8317	0.3815	0.7085	0.7259	0.9813	0.9999	0.9999	0.9271	0.9819	0.9212	0.9998	0.9608	0.6492	0.9677	0.8493	0.9919	0.3528	0.9963	0.9992	0.9987	0.9929	0.696	0.9997	0.6612	0.6589	0.3064	0.5756	0.7789	0.8566	0.5689	0.6339	0.9863	0.9997	0.5221	1	0.088	0.5657	0.961	0.0443	0.0958	0.0528	0.18	0.4924	0.9999	0.9926	0.9819	0.9993	0.9998
FBgn0003071	0.9436	1	0.9011	0.8917	0.4916	0.9812	0.9999	0.9999	0.844	0.802	0.9185	0.9998	0.987	0.9926	0.9428	0.0303	0.9887	0.719	0.9943	0.9992	0.9987	0.8376	0.4566	0.9997	0.8853	0.9377	0	0.454	0.0543	0.9746	0.9419	0.9094	0.9863	0.9997	0.5221	1	0.5973	0.8951	0.9679	0.4892	0.9417	0.8715	0.5296	0.835	0.9999	0.9989	0.9997	0.9993	0.9998
FBgn0003074	0.5338	1	0.1987	0.9912	0.1809	0.914	0.9999	0.9999	0.9333	0.6276	0.9185	0.9998	0.6253	0.8756	0.9428	0.4606	0.9829	0.1064	0.9943	0.9992	0.9987	0.7536	0.4864	0.9997	0.9505	0.8952	0.4565	0.5097	0.3482	0.9653	0.7105	0.6171	0.9863	0.9997	0.7784	1	0.7158	0.8609	0.9607	0.598	0.8317	0.7628	0.3691	0.8886	0.9999	0.9989	0.9997	0.9993	0.9998
FBgn0003076	0.5618	1	0.2021	0.7538	0.5417	0.9569	0.9999	0.9999	0.8417	0.9783	0.9888	0.9998	0.5525	0.6355	0.9856	0.8789	0.9919	0.0477	0.9943	0.9992	0.9987	0.8994	0.7803	0.9997	0.95	0.7868	0.1822	0.7314	0.9386	0.9653	0.8221	0.888	0.9894	0.9997	0.7759	1	0.5031	0.6306	0.9607	0.23	0.632	0.4303	0.3714	0.9428	0.9999	0.9989	0.9997	0.9993	0.9998
FBgn0003079	0.9431	1	0.8259	0.828	0.9819	0.991	0.9999	0.9999	0.8168	0.9542	0.9824	0.9998	0.9253	0.884	0.9855	0.9532	0.9829	0.9841	0.9943	0.9992	0.9987	0.9061	0.198	0.9997	0.0852	0.4747	0.0445	0.4985	0.8196	0.9737	0.7068	0.7496	0.9863	0.9997	0.541	1	0.2745	0.5657	0.9942	0.0533	0.2108	0.4126	0.3827	0.9866	0.9999	0.9989	0.983	0.9993	0.9998
FBgn0003082	0.6932	1	0.5321	0.6809	0.974	0.9812	0.9999	0.9999	0.9344	0.6754	0.9185	0.9998	0.6999	0.5421	0.9428	0.9364	0.9983	0.336	0.999	0.9992	0.9987	0.9651	0.0431	0.9997	0.2051	0.7989	0.0394	0.841	0.8796	0.9653	0.3659	0.8211	0.9863	0.9997	0.5262	1	0.6693	0.5657	0.9624	0.1889	0.871	0.1412	0.5131	0.5493	0.9999	0.9989	0.9997	0.9993	0.9998
FBgn0003087	0.9482	1	0.8143	0.7726	0.6348	0.9941	0.9999	0.9999	0.9566	0.7882	0.9185	0.9998	0.6851	0.5459	0.9428	0.6314	0.985	0.1778	0.9943	0.9992	0.9987	0.958	0.1313	0.9997	0.6083	0.6281	0.0495	0.7144	0.8374	0.8687	0.9024	0.8911	0.9955	0.9997	0.663	1	0.2093	0.63	0.9607	0.1521	0.3888	0.0909	0.3388	0.9229	0.9999	0.9989	0.9997	0.9993	0.9998
FBgn0003089	0.9162	1	0.8734	0.6554	0.7115	0.9975	0.9999	0.9999	0.837	0.6901	0.9783	0.9998	0.9388	0.7578	0.9541	0.863	0.9998	0.7171	0.9943	0.9992	0.9987	0.958	0.981	0.9997	0.998	0.6317	0.4446	0.8987	0.8163	0.9862	0.8229	0.6258	0.9989	0.9997	0.9235	1	0.6689	0.9356	0.9607	0.8642	0.8295	0.5321	0.7281	0.639	0.9999	0.8467	0.8512	0.9993	0.9998
FBgn0003090	0.9312	1	0.8261	0.6718	0.9876	0.8395	0.9999	0.9999	0.9708	0.909	0.9804	0.9998	0.939	0.5421	0.9855	0.6978	0.9983	0.8768	0.9943	0.9992	0.9987	0.9973	0.2963	0.9997	0.5138	0.5317	0.2743	0.5858	0.8781	0.8663	0.7325	0.3047	0.9863	0.9997	0.5253	1	0.7375	0.68	0.9607	0.6827	0.1381	0.0796	0.5979	0.7435	0.9999	0.9989	0.9997	0.9993	0.9998
FBgn0003091	0.7904	1	0.9713	0.9918	0.9972	0.9812	0.9999	0.9999	0.9174	0.8124	0.9185	0.9998	0.809	0.5421	0.9855	0.6196	0.9829	0.4957	0.9943	0.9992	0.9987	0.8297	0.0994	0.9997	0.2185	0.9909	1e-04	0.4437	0.8196	0.7941	0.6596	0.6765	0.9863	0.9997	0.6853	1	0.191	0.7543	0.9624	0.2073	0.1853	0.0706	0.3792	0.9049	0.9999	0.9945	0.9214	0.9993	0.9998
FBgn0003093	0.6522	0.8317	0.8971	0.8229	0.8379	0.9436	0.9999	0.9999	0.8448	0.9184	0.9185	0.9998	0.8586	0.7451	0.9696	0.5	0.9983	0.7109	0.9943	0.9992	0.9987	0.9123	0.146	0.9997	0.3346	0.9319	0.1462	0.4705	0.7097	0.7941	0.7616	0.0957	0.9406	0.9997	0.6498	1	0.1219	0.6299	0.971	0.1412	0.1228	0.0767	0.3802	0.5705	0.9999	0.9989	0.8259	0.9993	0.9998
FBgn0003114	0.8652	1	0.9936	0.9881	0.0339	0.9831	0.9999	0.9999	0.8621	0.7286	0.9185	0.9998	0.6253	0.6685	0.9855	0.8763	0.9829	0.7432	0.9943	0.9992	0.9987	0.9032	0.5959	0.9997	0.6245	0.7912	0.8977	0.8019	0.9978	0.9821	0.8059	0.9186	0.9863	0.9997	0.7842	1	0.9395	0.8586	0.9622	0.1464	0.9265	0.4334	0.4552	0.6639	0.9999	0.9989	0.9783	0.9993	0.9998
FBgn0003116	0.4964	1	0.1343	0.8904	0.4571	0.95	0.9999	0.9999	0.9271	0.6479	0.9185	0.9998	0.6932	0.5829	0.9646	0.9771	0.9948	0.0991	0.9943	0.9992	0.9987	0.9533	0.6645	0.9997	0.9523	0.4731	0.0559	0.6512	0.9771	0.9662	0.794	0.5472	0.9863	0.9997	0.9815	1	0.5851	0.642	0.9607	0.1988	0.6185	0.4491	0.4054	0.8703	0.9999	0.9989	0.9997	0.9993	0.9998
FBgn0003117	0.8045	1	0.8163	0.7868	0.7263	0.9692	0.9999	0.9999	0.8228	0.6972	0.9196	0.9998	0.8255	0.9506	0.9753	0.936	0.9829	0.6619	0.9943	0.9992	0.9987	0.9877	0.9956	0.9997	0.9865	0.8235	0.0425	0.9671	0.56	0.9945	0.7643	0.8139	0.9863	0.9997	0.8288	1	0.9752	0.958	0.9088	0.9951	0.6835	0.2585	0.592	0.7958	0.9999	0.9989	0.9997	0.9993	0.9998
FBgn0003118	0.9643	1	0.9474	0.8117	0.8651	0.9788	0.9999	0.9999	0.8397	0.6739	0.9185	0.9998	0.8196	0.6101	0.9614	0.9927	0.9983	0.6761	0.9963	0.9992	0.9987	0.9098	0.5977	0.9997	0.5422	0.9473	0.045	0.4948	0.8775	0.957	0.8998	0.8928	0.9863	0.9997	0.7843	1	0.0574	0.9031	0.9679	0.1115	0.1228	0.134	0.3077	0.8379	0.9999	0.9798	0.9998	0.9993	0.9998
FBgn0003124	0.9786	1	0.5529	0.6713	0.5027	0.9788	0.9999	0.9999	0.9792	0.68	0.9185	0.9998	0.6896	0.5583	0.9428	0.9693	0.9887	0.1904	0.9943	0.9992	0.9987	0.9658	0.1338	0.9997	0.6596	0.4257	0.0032	0.6789	0.9517	0.9653	0.9305	0.3473	0.9863	0.9997	0.6109	1	0.0816	0.6736	0.9866	0.0859	0.1407	0.0986	0.3581	0.9287	0.9999	0.9989	0.9906	0.9993	0.9998
FBgn0003129	0.6851	1	0.2725	0.6595	0.9697	0.8407	0.9999	0.9999	0.997	0.9841	0.9751	0.9998	0.9848	0.8203	0.9428	0.8789	0.9829	0.1028	0.9943	0.9992	0.9987	0.8432	0.0086	0.9997	0.9003	0.6856	0.6201	0.9258	0.9154	0.9833	0.407	0.1609	0.9863	0.9997	0.8555	1	0.565	0.9744	0.9607	0.3244	0.789	0.7287	0.7956	0.985	0.9999	0.993	0.9997	0.9993	0.9998
FBgn0003130	0.9776	1	0.6384	0.6554	0.9955	0.984	0.9999	0.9999	0.9465	0.988	0.9185	0.9998	0.9386	0.8905	0.9428	0.4361	0.9919	0.109	0.997	0.9992	0.9987	0.928	0.8433	0.9997	0.845	0.9153	0.9781	0.5625	0.3976	0.7246	0.8523	0.9876	0.9863	0.9997	0.8436	1	0.5158	0.9129	0.9607	0.6214	0.7708	0.7586	0.5023	0.9025	0.9999	0.9989	0.9345	0.9993	0.9998
FBgn0003132	0.9466	1	0.961	0.6554	0.9592	0.9812	0.9999	0.9999	0.8464	0.6929	0.9185	0.9998	0.8535	0.5421	0.9818	0.9862	0.9927	0.513	0.9943	0.9992	0.9987	0.9261	0.0545	0.9997	0.4776	0.7119	1e-04	0.5004	0.6925	0.9653	0.9194	0.1396	0.9863	0.9997	0.5221	1	0.0908	0.6641	0.9624	0.0688	0.1282	0.0829	0.4164	0.6906	0.9999	0.9989	0.9997	0.9993	0.9998
FBgn0003134	0.8043	1	0.2295	0.8527	0.9581	0.9986	0.9999	0.9999	0.8287	0.6316	0.9842	0.9998	0.9025	0.5588	0.9942	0.8873	0.9983	0.161	0.9943	0.9992	0.9987	0.9372	0.9648	0.9997	0.4694	0.444	0.0072	0.931	0.845	0.9718	0.7022	0.8856	0.9863	0.9997	0.7365	1	0.4914	0.7319	0.9607	0.2462	0.7161	0.7359	0.5501	0.9704	0.9999	0.9989	0.9997	0.9993	0.9998
FBgn0003137	0.8307	1	0.8989	0.6554	0.9307	0.9812	0.9999	0.9999	0.8212	0.828	0.9185	0.9998	0.8177	0.9254	0.9942	0.8526	0.985	0.1314	0.9943	0.9992	0.9987	0.8966	0.5541	0.9997	0.9264	0.8754	0.1244	0.6266	0.6678	0.9888	0.5685	0.5238	0.9863	0.9997	0.9743	1	0.8433	0.8117	0.8533	0.626	0.9009	0.4576	0.5092	0.9752	0.9999	0.9959	0.9755	0.9993	0.9998
FBgn0003138	0.5338	1	0.4693	0.6554	0.9994	0.9811	0.9999	0.9999	0.9729	0.7234	0.9185	0.9998	0.7402	0.793	0.9428	0.6725	0.9829	0.1945	0.9943	0.9992	0.9987	0.7947	0.4361	0.9997	0.9488	0.5897	0.4789	0.9974	0.9519	0.957	0.9045	0.7959	0.9914	0.9997	0.9571	1	0.2268	0.7851	0.9939	0.596	0.6635	0.7962	0.7832	0.999	0.9999	0.9034	0.8512	0.9993	0.9998
FBgn0003139	0.8979	1	0.8232	0.9763	0.8807	0.9862	0.9999	0.9999	0.9114	0.9487	0.9185	0.9998	0.7803	0.5421	0.9856	0.7808	0.9927	0.4814	0.9943	0.9992	0.9987	0.9902	0.1066	0.9997	0.9766	0.781	0.0025	0.4532	0.8159	0.957	0.9816	0.4266	0.9863	0.9997	0.7624	1	0.2792	0.5657	0.9607	0.153	0.5501	0.2166	0.434	0.4589	0.9999	0.9989	0.9906	0.9993	0.9998
FBgn0003140	0.9671	1	0.8599	0.7526	0.9864	0.9741	0.9999	0.9999	0.8228	0.6626	0.9843	0.9998	0.8422	0.5754	0.9855	0.9765	0.9983	0.5594	0.9943	0.9992	0.9987	0.9262	0.195	0.9997	0.4343	0.4775	0.0077	0.8384	0.8887	0.9898	0.5735	0.2987	0.9898	0.9997	0.5221	1	0.1186	0.6238	0.9607	0.2618	0.1372	0.2391	0.5	0.4311	0.9999	0.9989	0.9997	0.9993	0.9998
FBgn0003141	0.6393	1	0.4723	0.6554	0.9655	0.9485	0.9999	0.9999	0.9512	3e-04	0.9748	0.9998	0.7787	0.9692	0.9428	0.5726	0.9829	0.4232	0.9943	0.9992	0.9987	0.8921	0.6768	0.9997	0.8931	0.417	0.4479	0.697	0.7443	0.9846	0.804	0.424	0.9898	0.9997	0.9536	1	0.7438	0.9201	0.9624	0.8271	0.8853	0.511	0.8555	0.9649	0.9999	0.8467	0.7911	0.9993	0.9998
FBgn0003145	0.797	1	0.4144	0.7436	0.9811	0.9992	0.9999	0.9999	0.9708	0.9184	0.9973	0.9998	0.6975	0.5039	0.9428	0.7807	0.9829	0.7258	0.9943	0.9992	0.9987	0.7433	0.0363	0.9997	0.209	0.7528	0	0.4771	0.8746	0.957	0.5719	0.8362	0.9863	0.9997	0.5221	1	0.6602	0.817	0.9607	0.6794	0.4773	0.2421	0.6149	0.9624	0.9999	0.993	0.8259	0.9993	0.9998
FBgn0003149	0.8551	1	0.8109	0.6554	0.4691	0.8859	0.9999	0.5218	0.8397	0.4703	0.9185	0.9998	0.6982	0.8771	0.9428	0.3231	0.9998	0.3398	0.9943	0.9992	0.9987	0.948	0.041	0.9997	0.6962	0.9731	0.8317	0.9653	0.7113	0.9653	0.69	0.1009	0.9863	0.9997	0.9677	0.3627	0.6959	0.7654	0.9607	0.9108	0.7899	0.7222	0.8571	0.4191	0.9999	0.9989	0.9963	0.9993	0.9998
FBgn0003159	0.9727	1	0.7815	0.6554	0.8624	0.9436	0.9999	0.9999	0.8859	0.6059	0.9185	0.9998	0.8074	0.6691	0.9428	0.6026	0.9881	0.3498	0.9943	0.9992	0.9987	0.8894	0.1547	0.9997	0.929	0.5555	0.0118	0.8969	0.8134	0.9759	0.7583	0.0966	0.9898	0.9997	0.5221	1	0.4207	0.5657	0.9788	0.0678	0.5549	0.0976	0.6102	0.611	0.9999	0.9989	0.9831	0.9993	0.9998
FBgn0003162	0.7428	1	0.613	0.6554	0.9692	0.9812	0.9999	0.9999	0.9099	0.2981	0.9185	0.9998	0.9109	0.8043	0.9156	0.4961	0.9829	0.637	0.9943	0.9992	0.9539	0.9442	0.6216	0.9997	0.7831	0.481	0.3238	0.8281	0.6897	0.9806	0.8445	0.4148	0.9863	0.9997	0.9291	1	0.9772	0.8891	0.9607	0.968	0.4075	0.3525	0.9758	0.6354	0.9999	0.7121	0.8259	0.9993	0.9998
FBgn0003165	0.828	0.9862	0.6675	0.7554	0.6242	0.9436	0.9999	0.9999	0.8168	0.7795	0.9185	0.9998	0.7739	0.7298	0.9911	0.6024	0.9829	0.77	0.9943	0.9992	0.9987	0.9988	0.2222	0.9997	0.565	0.7488	0.209	0.4157	0.9279	0.7941	0.9481	0.1619	0.9863	0.9997	0.6869	1	0.2874	0.7216	0.9607	0.4542	0.1311	0.1427	0.3393	0.4695	0.9999	0.9209	0.9997	0.9993	0.9998
FBgn0003169	0.8684	1	0.5529	0.8808	0.9031	0.9883	0.9999	0.9999	0.8719	0.5873	0.9956	0.9998	0.9802	0.7947	0.9818	0.856	0.9983	0.507	0.9943	0.9992	0.9987	0.958	0.0996	0.9997	0.2887	0.6629	0.0217	0.4476	0.7748	0.9718	0.6802	0.2454	0.9863	0.9997	0.5221	1	0.0256	0.5684	0.9607	0.2397	0.1696	0.0822	0.3528	0.3135	0.9999	0.9989	0.9997	0.9993	0.9998
FBgn0003174	0.9724	1	0.8105	0.9746	0.7788	0.9859	0.9999	0.9999	0.8941	0.9135	0.9841	0.9998	0.6975	0.8154	0.9528	0.8808	0.9983	0.4109	0.9943	0.9992	0.9987	0.8894	0.0458	0.9997	0.5274	0.5969	0.5122	0.6428	0.7822	0.8969	0.5782	0.8655	0.9863	0.9997	0.8691	1	0.3549	0.7628	0.9607	0.982	0.5449	0.8179	0.9447	0.6957	0.9999	0.9034	0.9537	0.9993	0.9998
FBgn0003175	0.9453	1	0.9016	0.8789	0.8333	0.914	0.9999	0.9999	0.8168	0.8754	0.9457	0.9998	0.7453	0.5508	0.9856	0.3748	0.9949	0.3562	0.9943	0.9992	0.9987	0.9992	0.2621	0.9997	0.4453	0.9996	0.0019	0.7338	0.949	0.9653	0.8732	0.6188	0.989	0.9997	0.6531	1	0.4014	0.7175	0.9607	0.4932	0.1412	0.5087	0.4258	1	0.9999	0.9989	0.8739	0.9993	0.9998
FBgn0003178	0.7873	1	0.5255	0.6554	0.0846	0.673	0.9999	0.9999	0.9875	0.3452	0.9673	0.9998	0.6851	0.7685	0.893	0.7968	0.9829	0.1579	0.9943	0.9992	0.9987	0.8994	0.2301	0.9997	0.9029	0.688	0.739	0.8879	0.638	0.9679	0.9364	0.4657	0.9863	0.9997	0.8592	0.8032	0.3759	0.8809	0.9692	0.4718	0.488	0.3171	0.3802	0.7551	0.9999	0.9989	0.982	0.9993	0.9998
FBgn0003187	0.9991	1	0.9733	0.6554	0.8173	0.9686	0.9999	0.9999	0.9833	0.6121	0.9185	0.9998	0.8093	0.5583	0.9855	0.8299	0.9983	0.4627	0.9943	0.9992	0.9987	0.8994	0.15	0.9997	0.668	0.481	0	0.6749	0.7906	0.9806	0.7362	0.1016	0.9863	0.9997	0.5221	1	0.1519	0.5693	0.9607	0.0399	0.213	0.0822	0.3714	0.4922	0.9999	0.9989	0.9972	0.9993	0.9998
FBgn0003189	0.8518	1	0.6774	0.6595	0.0508	0.991	0.9999	0.9999	0.8228	0.7231	0.9185	0.9998	0.8058	0.8409	0.9526	0.993	0.9829	0.2351	0.9943	0.9992	0.9987	0.958	0.4818	0.9997	0.9243	0.4506	0.3221	0.6557	0.9884	0.957	0.9437	0.4076	0.9863	0.9997	0.8528	1	0.9611	0.9553	0.9607	0.4401	0.8491	0.2506	0.4539	0.9882	0.9999	0.993	0.8259	0.9993	0.9998
FBgn0003204	0.9914	1	0.7464	0.7586	0.9932	0.9812	0.9999	0.9999	0.9174	0.8085	0.9965	0.9998	0.7163	0.5583	0.9526	0.9761	0.9929	0.2064	0.9943	0.9992	0.9987	0.868	0.1273	0.9997	0.5262	0.5571	0.0032	0.4705	0.7222	0.82	0.7613	0.6001	0.9863	0.9997	0.5221	1	0.093	0.5657	0.9679	0.0415	0.2137	0.04	0.3346	0.732	0.9999	0.9989	0.9997	0.9993	0.9998
FBgn0003205	0.8132	1	0.8989	0.9805	0.9559	0.991	0.9999	0.9999	0.852	0.7456	0.9825	0.9998	0.7655	0.9618	0.9614	0.8903	0.9927	0.6394	0.9943	0.9992	0.9987	0.958	0.4474	0.9997	0.8435	0.5512	0.3064	0.5502	0.7802	0.999	0.895	0.6339	0.9863	0.9997	0.9943	1	0.1034	0.7514	0.9986	0.207	0.3478	0.1855	0.4536	0.5698	0.9999	0.9989	0.8259	0.9993	0.9998
FBgn0003206	0.9462	1	0.6908	0.6554	0.8119	0.9115	0.9999	0.9999	0.837	0.6957	0.9784	0.9998	0.994	0.6241	0.9856	0.8723	0.9998	0.9854	0.9943	0.9992	0.9987	0.7106	0.0358	0.9997	0.3799	0.6019	0.1109	0.7607	0.9413	0.9737	0.9066	0.337	0.9863	0.9997	0.9469	1	0.8363	0.574	0.9728	0.9534	0.9489	0.596	0.7673	0.6206	0.9999	0.9989	0.9997	0.9993	0.9998
FBgn0003209	0.8444	1	0.77	0.7454	0.9304	0.9713	0.9999	0.9999	0.8168	0.9498	0.9853	0.9998	0.8516	0.5486	0.9865	0.6978	0.9908	0.553	0.9943	0.9992	0.9987	0.958	0.1366	0.9997	0.3187	0.6567	0.2669	0.4619	0.6895	0.8345	0.9578	0.6225	0.9863	0.9997	0.9096	1	0.0479	0.5657	0.975	0.2065	0.1444	0.1295	0.3812	0.5261	0.9999	0.9989	0.9354	0.9993	0.9998
FBgn0003210	0.9103	1	0.6768	0.6554	0.7047	0.9812	0.9999	0.9999	0.8168	0.6479	0.9185	0.9998	0.8074	0.5928	0.9541	0.9851	0.9829	0.6394	0.9963	0.9992	0.9987	0.9577	0.4882	0.9997	0.5136	0.8083	0.3401	0.9007	0.9329	0.9759	0.8437	0.5454	0.9863	0.9997	0.5676	1	0.1082	0.5657	0.9967	0.1317	0.4499	0.3461	0.4289	0.4962	0.9999	0.9989	0.9997	0.9993	0.9998
FBgn0003218	0.9315	1	0.8999	0.6554	0.9106	0.7745	0.9999	0.9999	0.9868	0.6263	0.9185	0.9998	0.9611	0.9629	0.9865	0.769	0.9829	0.9405	0.9943	0.9992	0.9987	0.9261	0.4716	0.9997	0.5458	0.654	4e-04	0.8964	0.1837	0.9662	0.8249	0.5901	0.9863	0.9997	0.6535	1	0.2376	0.5868	0.9607	0.1536	0.7401	0.2241	0.559	0.5893	0.9999	0.9989	0.9457	0.9993	0.9998
FBgn0003227	0.8559	1	0.9738	0.6554	0.0269	0.9922	0.9999	0.9999	0.949	0.5273	0.9527	0.9998	0.7365	0.5676	0.9918	0.9771	0.9983	0.4245	0.9943	0.9992	0.999	0.9927	0.7462	0.9997	0.8511	0.8484	0.867	0.8282	0.7351	0.9997	0.4061	0.7024	0.9863	0.9997	0.552	1	0.9245	0.7225	0.9607	0.6498	0.9711	0.8616	0.8382	0.1177	0.9999	0.9989	0.9997	0.9993	0.9998
FBgn0003231	0.7628	1	0.9439	0.701	0.9765	0.9867	0.9999	0.9999	0.8168	0.0089	0.964	0.9998	0.6938	0.551	0.9666	0.614	0.9829	0.7053	0.9943	0.9992	0.9987	0.9889	0.2882	0.9997	0.7098	0.6272	0.9898	0.4877	0.9177	0.9662	0.8899	0.9876	0.5712	0.9997	0.636	1	0.1173	0.8979	0.9624	0.5294	0.7083	0.6694	0.9404	0.8316	0.9999	0.9989	0.9997	0.9993	0.9998
FBgn0003248	0.9466	1	0.3533	0.9192	0.901	0.9142	0.9999	0.9999	0.9299	0.9137	0.9245	0.9998	0.6851	0.6469	0.9865	0.8953	0.9887	0.3575	0.9943	0.9992	0.9987	0.9747	0.538	0.9997	0.091	0.6022	0.1485	0.5861	0.8003	0.7941	0.6994	0.8052	0.9863	0.9997	0.98	1	0.9975	0.7658	0.9971	0.7521	0.8634	0.7463	0.8981	0.6791	0.9999	0.9989	0.9997	0.9993	0.9998
FBgn0003249	0.912	1	0.7989	0.9261	0.2982	0.9363	0.6258	0.9999	0.9833	0.8637	0.9452	0.9998	0.8991	0.7671	0.9541	0.9605	0.9998	0.0077	0.9959	0.9992	0.2717	0.9877	0.7441	0.9997	0.7976	0.4227	0.0825	0.7735	0.7602	0.9653	0.9656	0.7477	0.9863	0.9997	0.657	1	0.2774	0.7165	0.9426	0.5424	0.6897	0.1749	0.7208	0.9763	0.9999	0.9508	0.9073	0.9993	0.9998
FBgn0003250	0.8684	1	0.9742	0.6554	0.3566	0.9739	0.9999	0.9999	0.997	0.8015	0.9212	0.9998	0.9501	0.8914	0.9428	0.7807	0.9962	8e-04	0.9955	0.9992	0.6307	0.958	0.5029	0.9997	0.9198	0.4227	0.071	0.6264	0.8504	0.8576	0.8793	0.9945	0.9914	0.9997	0.9546	1	0.6434	0.9155	0.7549	0.6783	0.5097	0.4108	0.5874	0.8654	0.9999	0.685	0.9108	0.9993	0.9998
FBgn0003254	0.8965	1	0.5348	0.6554	0.8149	0.9739	0.9999	0.9999	0.8839	0.6276	0.9185	0.9998	0.7365	0.7836	0.9428	0.989	0.9923	0.1561	0.9943	0.9992	0.9987	0.9799	0.0514	0.9997	0.9045	0.36	0.0351	0.8702	0.9414	0.9662	0.992	0.5675	0.9863	0.9997	0.7473	1	0.2754	0.7112	0.9622	0.0907	0.2123	0.1183	0.4473	0.8455	0.9999	0.9989	0.9526	0.9993	0.9998
FBgn0003255	0.8307	1	0.8329	0.8499	0.8465	0.9845	0.9999	0.9999	0.8228	0.7903	0.9956	0.9998	0.8439	0.8758	0.9428	0.9356	0.9983	0.1842	0.9943	0.9992	0.9987	0.9442	0.0264	0.9997	0.6293	0.9007	0.8501	0.5133	0.8389	0.925	0.8342	0.0957	0.9863	0.9997	0.9142	1	0.9746	0.8091	0.9607	0.9293	0.5013	0.8939	0.8895	0.5567	0.9999	0.9989	0.9997	0.9993	0.9998
FBgn0003256	0.9799	1	0.728	0.928	0.9351	0.9739	0.9999	0.9999	0.8228	0.7885	0.9543	0.9998	0.9386	0.5571	0.9737	0.8749	0.9983	0.7704	0.9943	0.9992	0.9987	0.8674	0.1255	0.9997	0.5274	0.6822	0.0328	0.6273	0.7526	0.957	0.8823	0.516	0.9863	0.9997	0.8887	1	0.3367	0.6812	0.9765	0.3067	0.2413	0.2151	0.4189	0.7523	0.9999	0.9989	0.9906	0.9993	0.9998
FBgn0003257	0.7639	1	0.9596	0.6505	0.497	0.9953	0.9999	0.9999	0.8168	0.9501	0.9185	0.9998	0.9578	0.5509	0.9428	0.6584	0.9923	0.9422	0.9943	0.9992	0.9987	0.9123	0.3073	0.9997	0.5501	0.7113	0.0062	0.4232	0.4814	0.985	0.6234	0.9429	0.989	0.9997	0.6039	1	0.0908	0.5657	0.7575	0.0749	0.1443	0.0035	0.2882	0.6177	0.9999	0.9989	0.9132	0.9993	0.9998
FBgn0003261	0.7101	1	0.8617	0.9981	0.8139	0.9877	0.9999	0.9999	0.8168	0.7628	0.9973	0.9998	0.9046	0.5644	0.9753	0.9622	0.9923	0.7294	0.9943	0.9992	0.9987	0.8146	0.1634	0.9997	0.305	0.913	0.002	0.4705	0.5555	0.8513	0.7781	0.9047	0.9863	0.9997	0.5221	1	0.1237	0.5657	0.9607	0.0856	0.2181	0.0952	0.3393	0.8672	0.9999	0.9034	0.9111	0.9993	0.9998
FBgn0003267	0.9452	1	0.7504	0.8435	0.8922	0.9368	0.9999	0.9999	0.9558	0.8384	0.9212	0.9998	0.8725	0.9639	0.9678	0.628	0.9948	0.7362	0.9943	0.9992	0.9987	0.7923	0.3963	0.9997	0.8628	0.5434	0.3705	0.8039	0.9838	0.7941	0.9779	0.9968	0.9863	0.9997	0.7004	1	0.7203	0.8109	0.9648	0.992	0.9883	0.5765	0.5596	0.8115	0.9999	0.9989	0.9597	0.9993	0.9998
FBgn0003268	0.9453	1	0.8236	0.9015	0.302	0.9886	0.9999	0.9999	0.8228	0.9282	0.989	0.9998	0.6932	0.734	0.9428	0.8496	0.9829	0.0668	0.9943	0.9992	0.9987	0.9099	0.0695	0.9997	0.9937	0.6914	0.2842	0.9846	0.9904	0.9746	0.5677	0.8797	0.9898	0.9997	0.9693	1	0.8476	0.7543	0.9808	0.8818	0.8724	0.4251	0.8182	0.4277	0.9999	0.9989	0.9204	0.9993	0.9998
FBgn0003274	0.949	1	0.422	0.6387	0.8667	0.7201	0.9999	0.9999	0.9152	0.9151	0.9185	0.9998	0.833	0.5538	0.9737	0.5093	0.9829	0.3024	0.9943	0.9992	0.9987	0.8994	0.4204	0.9997	0.7739	0.5678	0.1244	0.767	0.9329	0.985	0.9967	0.9873	0.9863	0.9997	0.544	1	0.4223	0.9564	0.9681	0.2853	0.8464	0.448	0.6698	0.7781	0.9999	0.9989	0.8928	0.9993	0.9998
FBgn0003275	0.97	1	0.8468	0.8598	0.9856	0.9569	0.9999	0.9999	0.7807	0.9681	0.947	0.9998	0.9971	0.5571	0.9856	0.9962	0.999	0.6569	0.9943	0.9992	0.9987	0.8309	0.404	0.9997	0.55	0.5998	0.2104	0.4815	0.8847	0.9961	0.9522	0.1782	0.9863	0.9997	0.7354	1	0.6024	0.7324	0.9607	0.1701	0.1234	0.1803	0.4314	0.4707	0.9999	0.9989	0.9998	0.9993	0.9998
FBgn0003277	0.7579	1	0.9154	0.9585	0.7172	0.9812	0.9999	0.9999	0.8168	0.7911	0.9721	0.9998	0.8068	0.6354	0.9526	0.5669	0.9829	0.9323	0.9951	0.9992	0.9987	0.9553	0.2849	0.9997	0.532	0.9413	0.0067	0.4946	0.9018	0.957	0.7178	0.6753	0.9898	0.9997	0.6126	1	0.1404	0.5657	0.9624	0.3591	0.1845	0.1885	0.3459	0.5781	0.9999	0.993	0.8887	0.9993	0.9998
FBgn0003278	0.9439	1	0.937	0.7112	0.0831	0.9739	0.9999	0.9999	0.856	0.68	0.9482	0.9998	0.7362	0.5465	0.9856	0.7807	0.9919	0.562	0.9943	0.9992	0.9987	0.8984	0.3356	0.9997	0.7728	0.4932	0.0064	0.4791	0.7119	0.9324	0.5425	0.838	0.9863	0.9997	0.5221	1	0.3449	0.6066	0.9719	0.3649	0.7476	0.1409	0.3714	0.7448	0.9999	0.9989	0.9997	0.9993	0.9998
FBgn0003279	0.9466	1	0.6673	0.6619	0.9819	0.9157	0.9999	0.9999	0.8168	0.9158	0.9185	0.9998	0.7977	0.5421	0.9862	0.6097	0.9983	0.2341	0.9943	0.9992	0.9987	0.8994	0.1507	0.9997	0.4465	0.8484	0.005	0.7089	0.8456	0.9828	0.9399	0.8143	0.9863	0.9997	0.5221	1	0.2757	0.5929	0.965	0.1311	0.4943	0.1362	0.3802	0.8968	0.9999	0.9989	0.9998	0.9993	0.9998
FBgn0003285	0.9613	1	0.9899	0.7775	0.6108	0.9812	0.9999	0.9999	0.8411	0.9388	0.9965	0.9998	0.9842	0.5421	0.9855	0.8361	0.9829	0.7276	0.9943	0.9992	0.9987	0.9992	0.2593	0.9997	0.8486	0.7774	0.5625	0.9442	0.8827	0.7941	0.9802	0.348	0.9863	0.9997	0.9536	1	0.6514	0.9626	0.9362	0.5196	0.6131	0.497	0.9802	0.3167	0.9999	0.9034	0.9997	0.9993	0.9998
FBgn0003292	0.9899	1	0.9941	0.7894	0.9046	0.9845	0.9999	0.9999	0.837	0.8718	0.992	0.9998	0.6975	0.9054	0.9856	0.8423	0.9983	0.9028	0.9943	0.9992	0.9987	0.9587	0.9825	0.9997	0.684	0.4461	0.239	0.8366	0.7001	0.8687	0.797	0.4358	0.9863	0.9997	0.9075	1	0.7737	0.8496	0.9607	0.3185	0.8616	0.2551	0.5351	0.5691	0.9999	0.9305	0.8259	0.9993	0.9998
FBgn0003295	0.9952	1	0.985	0.6554	0.6053	0.9845	0.9999	0.9999	0.8563	0.7911	0.972	0.9998	0.8805	0.6943	0.9614	0.8354	0.9988	0.4516	0.9943	0.9992	0.9987	0.8959	0.9476	0.9997	0.8601	0.9415	0.7153	0.6377	0.7603	0.7246	0.6503	0.1441	0.9863	0.9997	0.7469	0.8826	0.2879	0.7728	0.9624	0.4501	0.1404	0.7485	0.6354	0.8275	0.9999	0.9989	0.9997	0.9993	0.9998
FBgn0003300	0.9997	1	0.9436	0.6554	0.8214	0.9867	0.9999	0.9999	0.9044	0.8099	0.9185	0.9998	0.9481	0.8918	0.9942	0.7403	0.9983	0.5879	0.9951	0.9992	0.9987	0.7825	0.1306	0.9997	0.5829	0.9726	0.2726	0.5891	0.9758	0.9785	0.7389	0.9644	0.9863	0.9997	0.7226	1	0.7485	0.9269	0.9795	0.3802	0.1534	0.9187	0.434	0.7555	0.9999	0.9989	0.9906	0.9993	0.9998
FBgn0003301	0.7503	1	0.6138	0.8408	0.9988	0.8859	0.9999	0.9999	0.9664	0.6645	0.9185	0.9998	0.919	0.7704	0.9795	0.5489	0.9983	0.788	0.9943	0.9992	0.9987	0.9595	0.3754	0.9997	0.674	0.9996	0.8729	0.4484	0.8161	0.845	0.69	0.3904	0.9725	0.9997	0.9694	1	0.1682	0.7244	0.9607	0.2614	0.1311	0.2154	0.3388	0.6627	0.9999	0.9989	0.8887	0.9993	0.9998
FBgn0003302	0.99	1	0.703	0.6619	0.974	0.9812	0.9999	0.9999	0.853	0.7562	0.9869	0.9998	0.7924	0.5754	0.9855	0.9312	0.9998	0.6356	0.9943	0.9992	0.9987	0.958	0.1066	0.9997	0.5007	0.5389	1e-04	0.4968	0.8036	0.9232	0.845	0.1234	0.9863	0.9997	0.6473	1	0.1393	0.5712	0.9607	0.0615	0.1671	0.0793	0.3689	0.7829	0.9999	0.9989	0.9997	0.9993	0.9998
FBgn0003308	0.8518	1	0.49	0.8349	0.995	0.9739	0.9999	0.9999	0.8426	0.7977	0.9185	0.9998	0.6938	0.5583	0.9818	0.6498	0.9924	0.3489	0.9943	0.9992	0.9987	0.9163	0.8666	0.9997	0.6199	0.747	0.3258	0.5251	0.9523	0.9828	0.9861	0.9588	0.7555	0.9997	0.544	1	0.6546	0.9649	0.9607	0.4831	0.2166	0.7898	0.3497	0.6827	0.9999	0.9989	0.9997	0.9993	0.9998
FBgn0003310	0.7852	1	0.2764	0.6554	0.2445	0.9811	0.9999	0.9999	0.8939	0.6651	0.9212	0.9998	0.6932	0.7704	0.9533	0.9796	0.9829	0.4828	0.9963	0.9992	0.9987	0.8782	0.6085	0.9997	0.5166	0.4731	0.0199	0.4769	0.9454	0.9234	0.7217	0.6201	0.9863	0.9997	0.8747	1	0.6324	0.6108	0.9679	0.7056	0.6239	0.5771	0.607	0.5636	0.9999	0.9926	0.5112	0.9993	0.9998
FBgn0003312	0.9756	1	0.9168	0.9981	0.8742	0.976	0.9999	0.9999	0.837	0.9894	0.9543	0.9998	0.8848	0.9849	0.959	0.9066	0.9829	0.7963	0.9943	0.9992	0.9987	0.958	0.9248	0.9997	0.4107	0.9657	0.9493	0.7191	0.9933	0.9724	0.8388	0.9645	0.9863	0.9997	0.9536	0.2791	0.6114	0.8467	0.9607	0.5105	0.2108	0.9201	0.5272	0.7602	0.9999	0.9989	0.9997	0.9993	0.9998
FBgn0003317	0.8517	1	0.9566	0.6619	0.6516	0.9841	0.9999	0.9999	0.8615	0.9819	0.9815	0.9998	0.9388	0.8187	0.9869	0.962	0.9829	0.5074	0.9943	0.9992	0.9987	0.1176	0.4326	0.9997	0.1317	0.7949	0.7077	0.6509	0.3417	0.9965	0.511	0.4506	0.9863	0.9997	0.5618	1	0.0957	0.6686	0.9607	0.6379	0.8688	0.2761	0.4342	0.3608	0.9999	0.9034	0.9106	0.9993	0.9998
FBgn0003319	0.9982	1	0.8286	0.6554	0.9054	0.9368	0.9999	0.9999	0.8168	0.6316	0.9185	0.9998	0.7365	0.5421	0.9856	0.6472	0.9929	0.8989	0.9955	0.9992	0.9987	0.9099	0.2674	0.9997	0.3834	0.4197	0.8283	0.9605	0.4293	0.9653	0.794	0.9876	0.9946	0.9997	0.7673	1	0.4108	0.9031	0.9607	0.4509	0.1311	0.3943	0.737	0.5514	0.9999	0.8467	0.9997	0.9993	0.9998
FBgn0003321	0.4764	1	0.3449	0.6554	0.4746	0.9569	0.9999	0.9999	0.8704	0.7776	0.947	0.9998	0.701	0.6136	0.9855	0.971	0.9949	0.471	0.9943	0.9992	0.9987	0.7536	0.8543	0.9997	0.467	0.4461	0.5734	0.9791	0.7817	0.9586	0.8003	0.7118	0.9863	0.9997	0.7056	1	0.89	0.8471	0.9622	0.9082	0.9305	0.1696	0.8734	0.8396	0.9999	0.9034	0.7881	0.9993	0.9998
FBgn0003326	0.8724	1	0.3813	0.6807	0.8379	0.9811	0.9999	0.9999	0.9561	0.9425	0.9185	0.9998	0.9442	0.9989	0.9428	0.5402	0.9983	0.7305	0.9943	0.9992	0.9987	0.9542	0.9725	0.9997	0.6933	0.7109	0.68	0.7907	0.7818	0.7941	0.9968	0.3158	0.714	0.9997	0.9553	1	0.92	0.9197	0.9607	0.1753	0.0602	0.1151	0.4122	0.5925	0.9999	0.9989	0.9998	0.9993	0.9998
FBgn0003328	0.9548	1	0.3651	0.6796	0.848	0.9581	0.9999	0.9999	0.8552	0.669	0.9212	0.9998	0.9603	0.6506	0.9428	0.9906	0.9948	0.7712	0.9955	0.9992	0.9987	0.9472	0.1624	0.9997	0.5508	0.8949	0.0024	0.4399	0.4875	0.9724	0.806	0.7706	0.9898	0.9997	0.8768	1	0.0063	0.8724	0.9607	0.142	0.304	0.2883	0.3393	0.8192	0.9999	0.9989	0.9997	0.9993	0.9998
FBgn0003330	0.8511	1	0.822	0.6724	0.6024	0.9739	0.9999	0.9999	0.9953	0.3578	0.9185	0.9998	0.8749	0.5521	0.9428	0.9603	0.9983	0.4019	0.9943	0.9992	0.9987	0.722	0.5762	0.9997	0.7596	0.9105	0.9595	0.6509	0.3125	0.9826	0.4113	0.5625	0.9863	0.9997	0.6331	1	0.5996	0.5657	0.9765	0.3645	0.203	0.4728	0.816	0.3515	0.9999	0.9989	0.986	0.9993	0.9998
FBgn0003334	0.8952	1	0.8432	0.6595	0.9533	0.9812	0.9999	0.9999	0.9277	0.8121	0.9212	0.9998	0.9698	0.9692	0.9541	0.2335	0.9829	0.5428	0.9943	0.9992	0.9987	0.9094	0.5913	0.9997	0.9826	0.4323	0.5594	0.7391	0.9882	0.9724	0.9239	0.7813	0.9954	0.9997	0.843	1	0.8025	0.5814	0.9939	0.477	0.9949	0.8281	0.7236	0.8948	0.9999	0.9989	0.9906	0.9993	0.9998
FBgn0003339	0.6303	1	0.6715	0.9004	0.9285	0.9926	0.9999	0.9999	0.9955	0.9571	0.9185	0.9998	0.7814	0.7093	0.9855	0.8631	0.9829	0.9035	0.9943	0.9992	0.9987	0.961	0.1624	0.9997	0.9332	0.5232	0.7504	0.9559	0.9497	0.8804	0.5507	0.0957	0.9829	0.9997	0.908	1	0.3298	0.6353	0.9969	0.3581	0.6638	0.283	0.4298	0.0656	0.9999	0.993	0.9954	0.9993	0.9998
FBgn0003345	0.8297	1	0.3805	0.9909	0.7371	0.914	0.9999	0.9999	0.8228	0.8914	0.9185	0.9998	0.8651	0.6045	0.9768	0.5821	0.9829	0.909	0.9984	0.9992	0.9987	0.8243	0.034	0.9997	0.5497	0.6885	0.0174	0.4484	0.8887	0.8969	0.6292	0.1747	0.9863	0.9997	0.7202	1	0.2372	0.7908	0.9681	0.5786	0.1666	0.3192	0.506	0.5441	0.9999	0.9034	0.8903	0.9993	0.9998
FBgn0003346	0.9948	1	0.4723	0.7412	0.2139	0.9926	0.9999	0.9999	0.9604	0.9701	0.9545	0.9998	0.6975	0.6799	0.9818	0.7432	0.9829	0.1146	0.9943	0.9992	0.9987	0.9218	0.4347	0.9997	0.8326	0.0039	0.7339	0.8956	0.9041	0.9584	0.4457	0.0343	0.9863	0.9997	0.9494	1	0.6575	0.8726	0.9624	0.886	0.318	0.5314	0.9766	0.3503	0.9999	0.9683	0.9459	0.9993	0.9998
FBgn0003353	0.6421	1	0.6574	0.9814	0.903	0.9788	0.9999	0.9999	0.8244	0.9053	0.9185	0.9998	0.7895	0.9137	0.9428	0.8598	0.9983	0.2694	0.9981	0.9992	0.9987	0.9988	0.9742	0.9997	0.7006	0.7584	0.8412	0.8241	0.9989	0.957	0.6802	0.4324	0.9863	0.9997	0.7799	1	0.3718	0.6184	0.9607	0.4039	0.1337	0.061	0.4298	0.3681	0.9999	0.9989	0.9831	0.9993	0.9998
FBgn0003356	0.9327	1	0.6404	0.7702	0.4842	0.9812	0.9999	0.9999	0.8524	0.6144	0.9721	0.9998	0.6938	0.6921	0.9919	0.9569	0.9829	0.1378	0.9968	0.9992	0.9987	0.9001	0.9958	0.9997	0.8287	0.4172	0.9851	0.7857	0.8337	0.925	0.7362	0.9903	0.9945	0.9997	0.9197	1	0.7545	0.701	0.9984	0.3444	0.5178	0.1584	0.6368	0.8613	0.9999	0.9209	0.9822	0.9993	0.9998
FBgn0003357	0.9301	1	0.5809	0.7528	0.4797	0.9812	0.9999	0.9999	0.8453	0.613	0.9779	0.9998	0.6975	0.663	0.9865	0.936	0.9829	0.1637	0.997	0.9992	0.9987	0.9032	0.986	0.9997	0.7658	0.4172	0.9644	0.6991	0.8412	0.9449	0.7252	0.9644	0.9898	0.9997	0.9208	1	0.7586	0.6892	0.9947	0.3378	0.4989	0.1531	0.6349	0.8703	0.9999	0.9083	0.9845	0.9993	0.9998
FBgn0003358	0.9687	1	0.7229	0.8654	0.4408	0.9812	0.9999	0.9999	0.856	0.6478	0.9779	0.9998	0.6975	0.5421	0.9856	0.8203	0.9829	0.1008	0.9951	0.9992	0.9987	0.9573	0.6842	0.9997	0.6943	0.5121	0.861	0.8943	0.7748	0.8643	0.9186	0.9279	0.9863	0.9997	0.9909	1	0.4947	0.8291	0.9986	0.1819	0.3804	0.5432	0.4619	0.6176	0.9999	0.9034	0.9626	0.9993	0.9998
FBgn0003360	0.7904	1	0.4709	0.6554	0.2351	0.5099	0.9999	0.9999	0.8658	0.5295	0.9973	0.9998	0.7467	0.9547	0.893	0.5229	0.9829	0.446	0.9943	0.9992	0.9987	0.9457	0.2955	0.9997	0.7963	0.463	0.076	0.5877	0.1411	0.9724	0.9894	0.7907	0.9863	0.9997	0.7743	0.7164	0.9483	0.8301	0.9624	0.7664	0.9075	0.894	0.7961	0.8455	0.9999	0.9989	0.8889	0.9993	0.9998
FBgn0003366	0.6813	1	0.9941	0.6554	0.9994	0.9812	0.9999	0.9999	0.1302	0.648	0.9185	0.9998	0.6971	0.6045	0.9737	0.8836	0.9983	0.0574	0.9943	0.9992	0.9987	0.9873	0.1691	0.9997	0.43	0.9398	0.9542	0.6192	0.8352	0.9235	0.9945	0.6538	0.9863	0.9997	0.7838	1	0.2314	0.8704	0.9779	0.4282	0.3549	0.1065	0.7048	0.7776	0.9999	0.9989	0.9457	0.9993	0.9998
FBgn0003371	0.9795	1	0.8475	0.6937	0.9808	0.9385	0.9999	0.9999	0.8228	0.9894	0.9185	0.9998	0.961	0.8529	0.9927	0.001	0.9988	0.5177	0.9963	0.9992	0.9987	0.7755	0.9523	0.9997	0.4833	0.7594	0.5763	0.8662	0.8504	0.9653	0.8567	0.8054	0.9863	0.9997	0.9443	1	0.4089	0.971	0.9607	0.4672	0.2124	0.7787	0.4076	0.8872	0.9999	0.9989	0.9749	0.9993	0.9998
FBgn0003372	0.9327	1	0.6312	0.8426	0.9795	0.9608	0.9999	0.9999	0.9389	0.6276	0.9185	0.9998	0.7814	0.5421	0.9786	0.8354	0.9829	0.3068	0.9943	0.9992	0.9987	0.8715	0.5036	0.9997	0.9223	0.7283	0.2936	0.5523	0.9442	0.957	0.7881	0.9055	0.9863	0.9997	0.6305	1	0.1568	0.635	0.9808	0.7219	0.9946	0.9985	0.7859	0.7955	0.9999	0.9989	0.9997	0.9993	0.9998
FBgn0003380	0.7182	1	0.8569	1	0.9902	0.9307	0.9999	0.9999	0.8939	0.6702	0.9185	0.9998	0.7977	0.8494	0.9998	0.5277	0.9983	0.5982	0.9963	0.9992	0.9987	0.8674	0.5835	0.9997	0.5048	0.8278	0.7843	0.587	0.9065	0.7941	0.8808	0.2335	0.9863	0.9997	0.9981	1	0.412	0.7512	0.9607	0.3442	0.1311	0.1525	0.3761	0.7068	0.9999	0.9989	0.9906	0.9993	0.9998
FBgn0003382	0.9453	1	0.5839	0.7943	0.1855	0.9845	0.9999	0.9999	0.8228	0.8976	0.9185	0.9998	0.9101	0.9718	0.9711	0.8012	0.9983	0.9441	0.9943	0.9992	0.9987	0.9123	0.0796	0.9997	0.5274	0.8596	0.2912	0.5075	0.9842	0.9724	0.7325	0.4883	0.9863	0.9997	0.6206	1	0.8719	0.9036	0.9622	0.3128	0.853	0.3924	0.4434	0.8108	0.9999	0.9729	0.9997	0.9993	0.9998
FBgn0003386	0.8583	0.9829	0.7313	0.871	0.9121	0.9788	0.9999	0.9999	0.9722	0.6257	0.9185	0.9998	0.961	0.9926	0.9614	0.9364	0.9829	0.9872	0.9943	0.9992	0.9987	0.8981	0.5791	0.9997	0.9902	0.641	0.7527	0.4705	0.8869	0.7941	0.5719	0.5585	0.9761	0.9997	0.9924	1	0.5469	0.986	0.9607	0.9541	0.1335	0.3658	0.7169	0.977	0.9999	0.9989	0.9997	0.9993	0.9998
FBgn0003388	0.8418	1	0.3105	0.9977	0.6764	0.9953	0.9999	0.9999	0.8462	0.9894	0.9185	0.9998	0.4021	0.9343	0.9855	0.9876	0.9829	0.8216	0.9943	0.9992	0.9987	0.8795	0.0401	0.9997	0.8153	0.7932	0.2449	0.9988	0.8729	0.7941	0.9476	0.8602	0.9921	0.9997	0.9752	1	0.5159	0.9792	0.9749	0.0333	0.1587	0.0905	0.8304	0.5564	0.9999	0.9989	0.9997	0.9993	0.9998
FBgn0003390	0.6952	1	0.2272	0.6714	0.9015	0.9926	0.9999	0.9999	0.9881	0.6276	0.9212	0.9998	0.6938	0.5463	0.9428	0.8802	0.9829	0.0632	0.9943	0.9992	0.9987	0.6146	0.3492	0.9997	0.7597	0.4833	0.9131	0.7542	0.9519	0.9931	0.5507	0.9645	0.9863	0.9997	0.9782	1	0.367	0.574	0.9607	0.2545	0.1835	0.2479	0.4024	0.9468	0.9999	0.9926	0.9132	0.9993	0.9998
FBgn0003391	0.948	1	0.751	0.8448	0.5113	0.9307	0.9999	0.9999	0.8212	0.6276	0.9185	0.9998	0.8936	0.7169	0.9614	0.4599	0.9829	0.5777	0.9955	0.9992	0.9987	0.9888	0.4828	0.9997	0.3932	0.9499	0.7234	0.4484	0.9776	0.9746	0.7941	0.4791	0.9914	0.9997	0.9549	1	0.2191	0.8391	0.9607	0.3091	0.5207	0.7014	0.506	0.5082	0.9999	0.9989	0.9997	0.9993	0.9998
FBgn0003392	0.8915	1	0.8975	0.7685	0.8798	0.9142	0.9999	0.9999	0.875	0.6651	0.9185	0.9998	0.6975	0.5421	0.9711	0.0075	0.9983	0.9854	0.9943	0.9992	0.9987	0.9099	0.3998	0.9997	0.5683	0.9688	0.0225	0.6284	0.9318	0.9449	0.8442	0.4512	0.9863	0.9997	0.5852	1	0.8189	0.9035	0.9607	0.7303	0.415	0.9798	0.9121	0.9937	0.9999	0.9989	0.9997	0.9993	0.9998
FBgn0003396	0.8495	1	0.7267	0.9035	0.704	0.865	0.9999	0.9999	0.8228	0.6491	0.9185	0.9998	0.8484	0.644	0.9428	0.7102	0.9829	0.8395	0.9943	0.9992	0.9987	0.9889	0.9461	0.9997	0.3346	0.7988	0.4239	0.6306	0.926	0.9235	0.9944	0.9725	0.9989	0.9997	0.9247	1	0.3124	0.7433	0.9778	0.5956	0.3566	0.5639	0.4445	0.897	0.9999	0.9729	0.8512	0.9993	0.9998
FBgn0003401	0.7832	1	0.9511	0.961	0.2684	0.9608	0.9999	0.9999	0.9047	0.6276	0.9185	0.9998	0.6975	0.8758	0.9428	0.8839	0.9829	0.7443	0.9943	0.9992	0.9987	0.9099	0.7985	0.9997	0.9987	0.8972	0.1301	0.7165	0.6678	0.9718	0.343	0.9608	0.9863	0.9997	0.6621	1	0.5542	0.6712	0.9607	0.7338	0.7953	0.9157	0.851	0.3138	0.9999	0.9989	0.9186	0.9993	0.9998
FBgn0003410	0.828	1	0.4255	0.6554	0.903	0.9999	0.9999	0.9999	0.9481	0.6907	0.9185	0.9998	0.8503	0.5421	0.9856	0.8847	0.9927	0.4325	0.9943	0.9992	0.9987	0.9692	0.2373	0.9997	0.9934	0.3773	0.0042	0.7451	0.9555	0.9972	0.9004	0.47	0.9986	0.9997	0.6269	1	0.1772	0.7798	0.9716	0.2376	0.5104	0.2036	0.4819	0.4212	0.9999	0.9989	0.9949	0.9993	0.9998
FBgn0003415	0.6632	1	0.7109	0.7096	0.333	0.8395	0.9999	0.9999	0.8168	0.7286	0.9185	0.9998	0.8309	0.7411	0.9541	0.5347	0.9829	0.6846	0.9943	0.9992	0.9987	0.9992	0.9063	0.9997	0.3875	0.6543	0.5506	0.5501	0.9841	0.9502	0.8154	0.9255	0.9898	0.9997	0.8995	1	0.6043	0.6938	0.9692	0.7084	0.3079	0.8061	0.4285	0.57	0.9999	0.9781	0.9042	0.9993	0.9998
FBgn0003416	0.8799	1	0.9384	0.6554	0.5677	0.9581	0.9999	0.9999	0.8228	0.7122	0.9185	0.9998	0.8971	0.9146	0.9428	0.9563	0.9829	0.3307	0.9943	0.9992	0.9987	0.9375	0.3123	0.9997	0.9362	0.8114	0.0446	0.4484	0.9322	0.9653	0.7324	0.6629	0.9863	0.9997	0.544	1	0.0585	0.6206	0.9607	0.1246	0.5338	0.4571	0.3942	0.3735	0.9999	0.9989	0.9997	0.9993	0.9998
FBgn0003423	0.8745	1	0.852	0.8497	0.8465	0.995	0.9999	0.9999	0.8228	0.9433	0.9185	0.9998	0.8439	0.6385	0.9428	0.1125	0.9983	0.7744	0.9963	0.9992	0.9987	0.9553	0.1074	0.9997	0.9753	0.9369	0.0065	0.615	0.2797	0.9232	0.7616	0.4548	0.9863	0.9997	0.5823	0.7164	0.971	0.8556	0.983	0.9702	0.5352	0.7827	0.9008	0.9545	0.9999	0.9989	0.9997	0.9993	0.9998
FBgn0003429	0.9162	0.7059	0.8943	0.9702	0.9868	0.8859	0.9999	0.9999	0.9351	0.8841	0.9185	0.9998	0.8403	0.8646	0.9759	0.7067	0.9948	0.8385	0.9943	0.9992	0.9987	0.7954	0.0665	0.9997	0.5146	0.9881	0.6385	0.9207	0.9792	0.7246	0.8349	0.1531	0.9663	0.9997	0.8281	1	0.1108	0.9015	0.9607	0.23	0.1234	0.0822	0.3393	0.6627	0.9999	0.9989	0.9116	0.9993	0.9998
FBgn0003430	0.9893	0.9862	0.9145	0.7584	0.984	0.9713	0.9999	0.9999	0.9	0.8443	0.9965	0.9998	0.6943	0.7405	0.9428	0.8009	0.9983	0.5854	0.9943	0.9992	0.9987	0.8994	0.0328	0.9997	0.8909	0.6364	0.0682	0.8735	0.9455	0.9764	0.7762	0.8733	0.9863	0.9997	0.9434	1	0.8724	0.7446	0.9607	0.9515	0.889	0.7962	0.9397	0.72	0.9999	0.993	0.8887	0.9993	0.9998
FBgn0003435	0.9574	1	0.4413	0.6554	0.7927	0.9739	0.9999	0.9999	0.9708	0.6121	0.9185	0.9998	0.649	0.5421	0.9428	0.4078	0.9829	0.1847	0.9972	0.9992	0.9987	0.9609	0.1409	0.9997	0.8043	0.4323	0.0263	0.6589	0.9305	0.9806	0.9858	0.2709	0.9863	0.9997	0.5603	1	0.1034	0.653	0.9714	0.0638	0.3063	0.1007	0.4892	0.929	0.9999	0.9989	0.98	0.9993	0.9998
FBgn0003444	0.9951	1	0.2387	0.8497	0.497	0.9813	0.9999	0.9999	0.997	0.9494	0.9977	0.1153	0.7365	0.7124	0.9855	0.85	0.9983	0.8668	0.9943	0.9992	0.9987	0.9542	0.902	0.9997	0.469	0.806	0.7856	0.6437	0.9947	0.9724	0.9346	0.77	0.9863	0.9997	0.8922	0.269	0.3855	0.5717	0.9607	0.6283	0.334	0.1752	0.3349	0.6004	0.9999	0.9989	0.9997	0.9993	0.9998
FBgn0003447	0.9724	1	0.2981	0.8103	0.5853	0.9812	0.5583	0.9999	0.8939	0.8315	0.9185	0.9998	0.9905	0.8707	0.9728	0.675	0.9919	0.1939	0.9943	0.9992	0.8091	0.8984	0.4542	0.9997	0.4611	0.2982	0.3745	0.8621	0.592	0.9653	0.9306	0.8069	0.9914	0.9997	0.5221	1	0.899	0.9553	0.8459	0.611	0.5801	0.731	0.9835	0.9938	0.9999	0.9989	0.9997	0.9993	0.9998
FBgn0003449	0.7182	1	0.169	0.6554	0.7177	0.4586	0.9999	0.9999	0.9449	0.6316	0.9185	0.9998	0.9693	0.8928	0.9591	0.9309	0.9983	0.8959	0.9943	0.9992	0.9987	0.9314	0.9768	0.9997	0.6089	0.5263	0.1401	0.8956	0.8695	0.7667	0.4061	0.8013	0.9863	0.9997	0.8691	1	0.8843	0.7434	0.9607	0.5855	0.3813	0.9399	0.8199	0.4873	0.9999	0.9989	0.9997	0.9993	0.9998
FBgn0003450	0.8868	1	0.8631	0.9951	0.8163	0.9788	0.9999	0.9999	0.9854	0.9897	0.9201	0.9998	0.8557	0.7697	0.9428	0.6551	0.9908	0.4253	0.9943	0.9992	0.98	0.6679	0.9708	0.9997	0.6501	0.8951	0.1303	0.9506	0.8227	0.9862	0.8135	0.9379	0.9863	0.9997	0.5706	1	0.6681	0.9297	0.9607	0.8396	0.9721	0.7032	0.3388	0.6469	0.9999	0.9798	0.8259	0.9993	0.9998
FBgn0003459	0.7639	1	0.1307	0.6595	0.3457	0.9812	0.9999	0.9999	0.8513	0.7281	0.989	0.9998	0.7787	0.96	0.9428	0.7621	0.9829	0.25	0.9955	0.9992	0.9987	0.8548	0.7309	0.9997	0.8508	0.6156	0.597	0.9497	0.476	0.9763	0.5825	0.872	0.9863	0.9997	0.9597	1	0.9627	0.5814	0.9804	0.9238	0.754	0.9506	0.8868	0.293	0.9999	0.9034	0.8259	0.9993	0.9998
FBgn0003460	0.9294	1	0.7925	0.6554	0.751	0.9812	0.9999	0.9999	0.8462	0.8166	0.9185	0.9998	0.8403	0.7566	0.976	0.9745	0.9983	0.5025	0.9943	0.9992	0.9987	0.951	0.3963	0.9997	0.9523	0.9881	0.3112	0.4705	0.3914	0.9867	0.9593	0.5615	0.9898	0.9997	0.9843	1	0.9351	0.9034	0.9808	0.7797	0.9318	0.6854	0.8124	0.6957	0.9999	0.9989	0.9073	0.9993	0.9998
FBgn0003462	0.9001	1	0.3351	0.7177	0.3991	0.9262	0.9999	0.9999	0.8287	0.8823	0.9185	0.9998	0.4765	0.8387	0.8945	0.7707	0.9829	0.063	0.9943	0.9992	0.9987	0.9877	0.5499	0.9997	0.9664	0.4967	0.6235	0.9003	0.9329	0.998	0.7325	0.8143	0.9863	0.9997	0.9935	1	0.8448	0.7341	0.9607	0.9704	0.5662	0.6237	0.4482	0.7811	0.9999	0.9463	0.8259	0.9993	0.9998
FBgn0003463	0.812	1	0.9338	0.7259	0.8124	0.9824	0.9999	0.9999	0.8658	0.6479	0.9185	0.9998	0.8725	0.5949	0.9977	0.9609	0.9958	0.5879	0.9943	0.9992	0.9987	0.9939	0.1074	0.9997	0.5787	0.8308	0.6744	0.6455	0.8664	0.8687	0.8657	0.8449	0.9863	0.9997	0.8835	1	0.5456	0.7381	0.9679	0.6555	0.7259	0.434	0.8568	0.8349	0.9999	0.9989	0.9991	0.9993	0.9998
FBgn0003464	0.4764	1	0.2869	0.9928	0.8601	0.9262	0.9999	0.9999	0.8918	0.7653	0.9598	0.9998	0.9518	0.655	0.9855	0.987	0.9923	0.9674	0.9943	0.9992	0.9987	0.9602	0.1112	0.9997	0.3719	0.8635	0.2944	0.4232	0.7818	0.9158	0.5897	0.4323	0.9863	0.9997	0.5221	1	0.0926	0.5979	0.9967	0.2675	0.1214	0.174	0.3388	0.2486	0.9999	0.9989	0.9186	0.9993	0.9998
FBgn0003475	0.8915	1	0.7612	0.6554	0.9334	0.9792	0.9999	0.9999	0.9371	0.4146	0.9185	0.9998	0.8523	0.7799	0.9786	0.6299	0.9998	0.7106	0.9943	0.9992	0.999	0.8994	0.1526	0.9997	0.6769	0.5709	0.0021	0.7856	0.9249	0.9746	0.8702	0.3659	0.9975	0.9997	0.6556	1	0.4516	0.7651	0.9822	0.271	0.5647	0.4756	0.6692	0.6004	0.9999	0.9989	0.9997	0.9993	0.9998
FBgn0003479	0.9162	1	0.7744	0.9935	0.8779	0.9812	0.9999	0.9999	0.9396	0.9962	0.9271	0.9998	0.702	0.5986	0.9753	0.5164	0.9983	0.1501	0.9955	0.9992	0.9987	0.9457	0.699	0.9997	0.6528	0.4227	0.0831	0.9787	0.8746	0.957	0.2449	0.2603	0.9863	0.9997	0.9855	1	0.7061	0.8869	0.9749	0.2796	0.9938	0.979	0.7842	0.7065	0.9999	0.9989	0.9712	0.9993	0.9998
FBgn0003480	0.9691	1	0.8201	0.9256	0.8188	0.9812	0.9999	0.9999	0.8403	0.8129	0.9212	0.9998	0.6975	0.9892	0.9428	0.6614	0.9998	0.7034	0.9943	0.9992	0.9987	0.9747	0.7885	0.9997	0.9701	0.7568	0.1377	0.9726	0.7683	0.9867	0.5972	0.2226	0.9863	0.9997	0.8405	1	0.7923	0.8395	0.9624	0.8719	0.5789	0.929	0.9985	0.5913	0.9999	0.9989	0.9997	0.9993	0.9998
FBgn0003482	0.7522	1	0.669	0.7165	0.4803	0.8689	0.9999	0.9999	0.8228	0.8451	0.9469	0.9998	0.7584	0.5899	0.9728	0.5739	0.9829	0.3301	0.9951	0.9992	0.9987	0.9542	0.4132	0.9997	0.9163	0.8479	0.1845	0.8209	0.9177	0.9653	0.5735	0.9484	0.9863	0.9997	0.7036	1	0.7115	0.9599	0.9969	0.0339	0.7518	0.84	0.8239	0.9956	0.5557	0.9945	0.8863	0.9993	0.9998
FBgn0003483	0.9808	1	0.6008	0.6653	0.0927	0.9739	0.9999	0.9999	0.8168	0.9395	0.9618	0.9998	0.7117	0.6394	0.9532	0.9899	0.9829	0.178	0.9943	0.9992	0.9987	0.8938	0.121	0.9997	0.9366	0.581	0.1956	0.9205	0.874	0.9662	0.5945	0.9608	0.9863	0.9997	0.8451	1	0.5536	0.8349	0.9845	0.7315	0.2366	0.1693	0.6214	0.3222	0.9999	0.9989	0.9004	0.9993	0.9998
FBgn0003495	0.6945	1	0.5096	0.8448	0.7744	0.9824	0.9999	0.9999	0.9517	0.6153	0.9212	0.9998	0.8093	0.6483	0.9533	0.9251	0.9829	0.0504	0.9943	0.9992	0.9987	0.8447	0.6223	0.9997	0.9396	0.2645	0.8231	0.5256	0.9838	0.9746	0.6802	0.6228	0.9863	0.9997	0.9715	1	0.6633	0.9306	0.9607	0.4757	0.9238	0.6898	0.4823	0.7561	0.9999	0.9989	0.9997	0.9993	0.9998
FBgn0003499	0.9315	0.9102	0.787	0.847	0.9856	0.9812	0.9999	0.9999	0.9301	0.9132	0.9753	0.9998	0.6975	0.5891	0.9936	0.8478	0.9983	0.9231	0.9943	0.9992	0.9987	0.8994	0.3775	0.9997	0.3115	0.6419	0.9457	0.4828	0.817	0.6674	0.8203	0.3272	0.9898	0.9997	0.9131	1	0.4569	0.6589	0.9765	0.3668	0.6015	0.4254	0.5855	0.4439	0.9999	0.9989	0.9997	0.9993	0.9998
FBgn0003502	0.9315	1	0.6912	0.8448	0.7266	0.9788	0.9999	0.9999	0.8913	0.8311	0.9185	0.9998	0.8961	0.6115	0.9942	0.3205	0.9983	0.3559	0.9968	0.9992	0.9987	0.9745	0.2487	0.9997	0.4936	0.8294	0.0234	0.6393	0.9973	0.957	0.7616	0.4452	0.9863	0.9997	0.9855	1	0.789	0.6306	0.9607	0.9222	0.1903	0.2267	0.8424	0.6957	0.6603	0.9989	0.9997	0.9993	0.9998
FBgn0003507	0.9147	1	0.6253	0.6554	0.9588	0.9739	0.9999	0.9999	0.8168	0.8922	0.9238	0.9998	0.7251	0.5562	0.9614	0.8878	0.9983	0.1055	0.9943	0.9992	0.9987	0.9457	0.6752	0.9997	0.4152	0.8638	0.0483	0.8659	0.7949	0.9746	0.6827	0.7115	0.9863	0.9997	0.6873	1	0.1806	0.6206	0.9607	0.2608	0.3813	0.1598	0.3942	0.8455	0.9999	0.9822	0.938	0.9993	0.9998
FBgn0003510	0.8848	1	0.9183	0.9915	0.2775	0.9867	0.9999	0.9999	0.9013	0.7198	0.9264	0.9998	0.994	0.8412	0.9614	0.779	0.9924	0.6589	0.9943	0.9992	0.9987	0.8447	0.6443	0.9997	0.9434	0.5045	0.1428	0.9439	0.8962	0.9889	0.2882	0.8152	0.9863	0.9997	0.8511	1	0.4943	0.5657	0.9765	0.5976	0.771	0.2614	0.8055	0.8384	0.9999	0.9989	0.9831	0.9993	0.9998
FBgn0003511	0.9308	1	0.6937	0.7413	0.9005	0.9739	0.9999	0.9999	0.8822	0.8971	0.9185	0.9998	0.986	0.5974	0.9428	0.9742	0.9829	0.2796	0.9943	0.9992	0.9987	0.9295	0.887	0.9997	0.7637	0.7193	0.0634	0.9988	0.9357	0.957	0.3502	0.9193	0.7555	0.9997	0.9268	1	0.6916	0.8183	0.9607	0.4281	0.4859	0.7699	0.9908	0.6114	0.9999	0.9989	0.9946	0.9993	0.9998
FBgn0003512	0.7077	1	0.3196	0.8968	0.9485	0.922	0.9999	0.9999	0.8908	0.9899	0.9185	0.9998	0.8712	0.287	0.9614	0.9498	0.9983	0.5367	0.9943	0.9992	0.9987	0.8994	0.1742	0.9997	0.437	0.985	0.7708	0.8826	0.9018	0.9883	0.8612	0.4226	0.9863	0.9997	0.9211	1	0.5604	0.9218	0.9623	0.8909	0.8158	0.0954	0.5949	0.7874	0.9999	0.9989	0.9997	0.9993	0.9998
FBgn0003513	0.8498	1	0.7343	0.8811	0.6008	0.9922	0.9999	0.9999	0.997	0.5273	0.9185	0.9998	0.8932	0.6477	0.9969	0.9869	0.9914	0.668	0.9981	0.9992	0.9987	0.8718	0.4834	0.9997	0.3918	0.7352	0.0442	0.8681	0.7122	0.9763	0.6884	0.4584	0.9863	0.9997	0.9287	1	0.7005	0.9177	0.9982	0.9735	0.255	0.1695	0.6194	0.3709	0.9999	0.9989	0.9998	0.9993	0.9998
FBgn0003514	0.9653	1	0.8285	0.6562	0.8878	0.9812	0.9999	0.9999	0.9481	0.9262	0.9212	0.9998	0.7163	0.7191	0.9856	0.5489	0.9998	0.512	0.9943	0.9992	0.9987	0.909	0.0269	0.9997	0.912	0.504	0.0086	0.4612	0.4947	0.957	0.7652	0.7769	0.9863	0.9997	0.5822	1	0.0455	0.6085	0.9607	0.2633	0.7406	0.3692	0.4539	0.5705	0.9999	0.9989	0.9712	0.9993	0.9998
FBgn0003515	0.5763	1	0.911	0.8919	0.9588	0.9115	0.9999	0.9999	0.9991	0.9524	0.9264	0.9998	0.8961	0.5588	0.948	0.7095	0.9829	0.0093	0.9943	0.9992	0.5959	0.9632	0.4011	0.9997	0.7524	0.9171	0.4825	0.4232	0.9573	0.9312	0.4536	0.3891	0.9863	0.9997	0.6369	1	0.5087	0.5717	0.9624	0.793	0.7203	0.4815	0.7911	0.3627	0.9999	0.9989	0.9997	0.9993	0.9998
FBgn0003517	0.9525	1	0.822	0.6554	0.9848	0.914	0.9999	0.9999	0.819	0.8585	0.9185	0.9998	0.868	0.5421	0.9942	0.4316	0.9983	0.2775	0.9943	0.9992	0.9987	0.8715	0.2397	0.9997	0.4416	0.7957	0.0107	0.909	0.8161	0.9921	0.9253	0.8013	0.9863	0.9997	0.5221	1	0.3681	0.7619	0.9624	0.1918	0.7474	0.2127	0.5237	0.8868	0.9999	0.9989	0.9997	0.9993	0.9998
FBgn0003520	0.4764	1	0.6505	0.8139	0.9372	0.9608	0.9999	0.9999	0.8851	0.7548	0.9185	0.9998	0.9569	0.5421	0.9855	0.5524	0.9924	0.7432	0.9943	0.9992	0.9987	0.951	0.4214	0.9997	0.4115	0.701	0.8785	0.4797	0.8006	0.8378	0.8424	0.6669	0.9863	0.9997	0.6696	1	0.3096	0.8242	0.9607	0.654	0.3532	0.5336	0.5305	0.4918	0.9999	0.9989	0.8291	0.9993	0.9998
FBgn0003525	0.9829	1	0.6407	0.8345	1e-04	0.9812	0.9999	0.9999	0.9205	0.85	0.9185	0.9998	0.9778	0.8357	0.9998	0.9599	0.9982	0.2612	0.9943	0.9992	0.9987	0.9807	0.7423	0.9997	0.4806	0.8924	5e-04	0.5143	0.092	0.9724	0.7942	0.8193	0.9945	0.9997	0.6808	1	0.2392	0.1752	0.9607	0.9544	0.7466	0.6854	0.7236	0.1198	0.9999	0.9989	0.9997	0.9993	0.9998
FBgn0003527	0.9923	1	0.9602	0.8413	0.874	0.9812	0.9999	0.9999	0.8755	0.8725	0.9229	0.9998	0.7006	0.5538	0.9917	0.7432	0.9829	0.4673	0.9943	0.9992	0.9987	0.958	0.076	0.9997	0.546	0.5098	0.044	0.9525	0.8609	0.9653	0.3794	0.681	0.9863	0.9997	0.7837	1	0.1577	0.9269	0.9795	0.1871	0.1828	0.1783	0.3739	0.5412	0.9999	0.9989	0.9997	0.9993	0.9998
FBgn0003545	0.8724	1	0.2427	0.7119	0.687	0.9773	0.9999	0.9999	0.9833	0.8315	0.9212	0.9998	0.752	0.5843	0.9855	0.9729	0.9929	0.0917	0.9943	0.9992	0.9987	0.9232	0.0895	0.9997	0.5744	0.8038	0.0436	0.8545	0.9098	0.957	0.8413	0.5774	0.991	0.9997	0.7718	1	0.0908	0.7081	0.9607	0.2031	0.1214	0.0994	0.3393	0.9212	0.9999	0.9989	0.9997	0.9993	0.9998
FBgn0003557	0.9757	1	0.8732	0.7587	0.8928	0.959	0.9999	0.9999	0.923	0.9785	0.9787	0.9998	0.9663	0.6818	0.9919	0.8836	0.9983	0.9571	0.9943	0.9992	0.9987	0.958	0.6963	0.9997	0.5274	0.6946	0.0928	0.5254	0.7529	0.957	0.9066	0.5831	0.9975	0.9997	0.8722	1	0.0745	0.7628	0.9607	0.2812	0.1587	0.2804	0.4296	0.499	0.9999	0.9989	0.9997	0.9993	0.9998
FBgn0003559	0.6891	1	0.8971	0.9327	0.8334	0.9812	0.9999	0.9999	0.8939	0.8853	0.9619	0.9998	0.7992	0.5562	0.9856	0.6936	0.9829	0.1969	0.9943	0.9992	0.9987	0.6004	0.0798	0.9997	0.5274	0.8076	8e-04	0.6476	0.6065	0.9653	0.6353	0.3231	0.9898	0.9997	0.5221	1	0.0523	0.5657	0.998	0.1073	0.2507	0.1834	0.2754	0.5847	0.9999	0.9959	0.8259	0.9993	0.9998
FBgn0003567	0.4764	1	0.8198	0.6554	0.2637	0.9812	0.9999	0.9999	0.9875	0.6276	0.9185	0.9998	0.8725	0.9723	0.9428	0.9075	0.9923	0.2546	0.9943	0.9992	0.9987	0.8994	0.5411	0.9997	0.6364	0.3375	0.8593	0.8571	0.828	0.9826	0.9732	0.7477	0.9989	0.9997	0.9202	1	0.9436	0.9619	0.9607	0.705	0.8985	0.8405	0.6149	0.5643	0.9999	0.9989	0.8259	0.9993	0.9998
FBgn0003575	0.8952	1	0.8146	0.8135	0.8168	0.9812	0.9999	0.9999	0.8496	0.8725	0.9212	0.9998	0.7733	0.5421	0.9428	0.4248	0.9829	0.7989	0.9943	0.9992	0.9987	0.8994	0.1179	0.9997	0.1823	0.9298	0	0.5861	0.9727	0.9653	0.8652	0.8143	0.9863	0.9997	0.6748	1	0.3602	0.94	0.9967	0.4611	0.207	0.1792	0.3761	0.8735	0.9999	0.9989	0.9186	0.9993	0.9998
FBgn0003598	0.8571	1	0.9886	0.8848	0.2642	0.9812	0.9999	0.9999	0.8168	0.988	0.9185	0.9998	0.9501	0.936	0.9856	0.4316	0.9829	0.5574	0.9963	0.9992	0.9987	0.9149	0.8046	0.9997	0.3639	0.9386	0.1362	0.9998	0.9973	0.9724	0.29	0.9266	0.9863	0.9997	0.5221	1	0.4252	0.5657	0.9624	0.9685	0.7654	0.8725	0.5491	0.3466	0.9999	0.9989	0.9704	0.9993	0.9998
FBgn0003607	0.8684	1	0.8981	0.9932	0.7934	0.9788	0.9999	0.9999	0.8939	0.9333	0.9185	0.9998	0.7293	0.8194	0.9977	0.4063	0.9919	0.8215	0.9943	0.9992	0.9987	0.7755	0.6978	0.9997	0.5274	0.7684	0.1956	0.9432	0.6204	0.957	0.3957	0.8187	0.9863	0.9997	0.9377	1	0.7394	0.8063	0.9871	0.576	0.6344	0.3226	0.9976	0.431	0.9999	0.9989	0.9997	0.9993	0.9998
FBgn0003612	0.7889	1	0.3223	0.7313	0.6742	0.9569	0.9999	0.9999	0.9465	0.7761	0.9616	0.9998	0.7573	0.897	0.9428	0.4821	0.9908	0.1729	0.9943	0.9992	0.9987	0.9918	0.3967	0.9997	0.861	0.3832	0.3391	0.5688	0.9091	0.9826	0.964	0.7986	0.9863	0.9997	0.887	1	0.3472	0.7064	0.9607	0.5093	0.8859	0.1409	0.9373	0.6029	0.9999	0.9034	0.9354	0.9993	0.9998
FBgn0003638	0.9656	1	0.816	0.6554	0.9564	0.9812	0.9999	0.9999	0.9755	0.8243	0.9185	0.9998	0.8452	0.5509	0.9678	0.237	0.9901	0.6534	0.9943	0.9992	0.9987	0.7921	0.0247	0.9997	0.2597	0.9928	0	0.5777	0.8911	0.9718	0.7824	0.6748	0.9863	0.9997	0.5221	1	0.684	0.8331	0.9681	0.6268	0.4979	0.1855	0.6516	0.9167	0.9999	0.9989	0.935	0.9993	0.9998
FBgn0003651	0.9821	1	0.8225	0.7867	0.9907	0.9686	0.9999	0.9999	0.7476	0.8537	0.9185	0.9998	0.6975	0.5467	0.9818	0.9758	0.9983	0.0471	0.9943	0.9992	0.9987	0.909	0.6132	0.9997	0.4226	0.52	0.5488	0.6878	0.9993	0.8846	0.8585	0.82	0.9863	0.9997	0.5253	1	0.0697	0.574	0.9624	0.1749	0.1252	0.0618	0.3303	0.6448	0.9999	0.9993	0.982	0.9993	0.9998
FBgn0003654	0.834	1	0.6466	0.6554	0.903	0.9812	0.9999	0.9999	0.9174	0.6694	0.9185	0.9998	0.6857	0.5492	0.9428	0.8817	0.9914	0.1945	0.9943	0.9992	0.9987	0.958	0.1254	0.9997	0.7345	0.4791	0.0377	0.7883	0.8419	0.9662	0.8871	0.3152	0.9863	0.9997	0.663	1	0.4493	0.6568	0.9607	0.2155	0.3335	0.3313	0.4653	0.9135	0.9999	0.9989	0.9764	0.9993	0.9998
FBgn0003655	0.9471	1	0.7694	0.6595	5e-04	0.9827	0.9999	0.9999	0.9473	0.6651	0.9185	0.9998	0.6851	0.8175	0.9428	0.7876	0.9829	0.2158	0.9955	0.9992	0.9987	0.9939	0.8776	0.9997	0.7092	0.9285	0.9693	0.5187	0.9785	0.9718	0.9683	0.8793	0.9978	0.9997	0.7324	1	0.5662	0.8504	0.9846	0.9709	0.9658	0.8467	0.8742	0.1214	0.9999	0.9989	0.9997	0.9993	0.9998
FBgn0003656	0.97	1	0.613	0.6554	0.7275	0.914	0.9999	0.9999	0.997	0.6479	0.9185	0.9998	0.6975	0.8026	0.9428	0.4564	0.9983	0.3382	0.9977	0.9992	0.9987	0.7755	0.6512	0.9997	0.5801	0.4731	0.1312	0.9916	0.5037	0.9662	0.6589	0.3491	0.9863	0.9997	0.663	1	0.7798	0.9345	0.9836	0.4589	0.6597	0.4212	0.7445	0.729	0.9999	0.9945	0.935	0.9993	0.9998
FBgn0003660	0.678	1	0.8744	0.6807	0.8369	0.9382	0.9999	0.9999	0.9841	0.6553	0.9185	0.9998	0.7005	0.8046	0.9697	0.6257	0.9829	0.3049	0.9955	0.9992	0.9987	0.9877	0.3411	0.9997	0.7704	0.5093	0.0147	0.8582	0.5725	0.9718	0.5685	0.1749	0.9863	0.9997	0.7146	1	0.1346	0.9065	0.9986	0.8982	0.8424	0.9445	0.7254	0.7568	0.9999	0.9989	0.9963	0.9993	0.9998
FBgn0003676	0.9548	1	0.9713	0.9251	0.3153	0.8796	0.9999	0.9999	0.8228	0.8971	0.9185	0.9998	0.8604	0.7643	0.9919	0.5164	0.9829	0.471	0.9954	0.9992	0.9987	0.776	0.8275	0.9997	0.8657	0.9209	0.0711	0.5535	0.6984	0.9806	0.4399	0.989	0.9863	0.9997	0.6454	1	0.3341	0.6186	0.9908	0.1751	0.9988	0.845	0.4141	0.2156	0.9999	0.9989	0.9998	0.9993	0.9998
FBgn0003687	0.9418	1	0.6574	0.7303	0.9695	0.9812	0.9999	0.9999	0.9174	0.779	0.9185	0.9998	0.7814	0.697	0.9855	0.5815	0.9923	0.9187	0.9943	0.9992	0.9987	0.8146	0.2212	0.9997	0.1432	0.7615	0.0046	0.8335	0.6662	0.9584	0.6045	0.827	0.9863	0.9998	0.5221	1	0.2789	0.4724	0.9607	0.2713	0.4782	0.587	0.3802	0.9732	0.9999	0.9989	0.9993	0.9993	0.9998
FBgn0003701	0.8979	1	0.3151	0.7805	0.5166	0.9704	0.9999	0.9999	0.837	0.973	0.9591	0.9998	0.6851	0.6272	0.9428	0.921	0.9829	0.0849	0.9943	0.9992	0.9987	0.9243	0.0469	0.9997	0.9369	0.5955	0.3941	0.8112	0.8096	0.9653	0.6017	0.8865	0.9863	0.9997	0.9374	1	0.1874	0.9908	0.9845	0.3919	0.1995	0.2865	0.3845	0.4904	0.9999	0.9989	0.9993	0.9993	0.9998
FBgn0003710	0.8722	0.9829	0.852	0.7502	0.971	0.7681	0.9999	0.9999	0.8859	0.8155	0.972	0.9998	0.8538	0.9006	0.9908	0.8523	0.9829	0.9536	0.9955	0.9992	0.9987	0.8984	0.6208	0.9997	0.5427	0.9796	0.722	0.6162	0.9007	0.8233	0.4075	0.0868	0.9761	0.9998	0.7473	1	0.6377	0.7873	0.9679	0.6473	0.1762	0.1424	0.4445	0.4918	0.9999	0.9989	0.9906	0.9993	0.9998
FBgn0003714	0.9776	1	0.0464	0.6554	0.7963	0.4616	0.9999	0.9999	0.9868	0.7909	0.9185	0.9998	0.7293	0.8154	0.9533	0.9003	0.9829	0.2503	0.9943	0.9992	0.9987	0.9889	0.3775	0.9997	0.7616	0.5939	0.9425	0.5711	0.9041	0.9929	0.9508	0.9374	0.9863	0.9997	0.9738	1	0.8462	0.9861	0.9788	0.9163	0.537	0.7935	0.6924	0.9771	0.9999	0.9781	0.9755	0.9993	0.9998
FBgn0003716	0.8652	1	0.9142	0.8884	0.9808	0.9739	0.9999	0.9999	0.8474	0.8354	0.9185	0.9998	0.9718	0.5486	0.9452	0.8721	0.9983	0.4417	0.9943	0.9992	0.9987	0.8894	0.195	0.9997	0.6874	0.7478	0.0069	0.4705	0.4543	0.957	0.9115	0.4077	0.9863	0.9997	0.5221	1	0.0095	0.5657	0.9972	0.1018	0.1398	0.0793	0.3393	0.4991	0.9999	0.9926	0.9831	0.9993	0.9998
FBgn0003719	0.893	1	0.5584	0.7096	0.2149	0.6707	0.9999	0.9999	0.9916	0.8274	0.9212	0.9998	0.6851	0.2141	0.9863	0.9897	0.9983	0.3133	0.9943	0.9992	0.9987	0.9837	0.1317	0.9997	0.2647	0.8922	0.0924	0.9543	0.7835	0.9955	0.9072	0.5217	0.9863	0.9997	0.9187	1	0.9426	0.8852	0.9607	0.7262	0.4806	0.1913	0.4068	0.8264	0.9999	0.9989	0.9997	0.9993	0.9998
FBgn0003721	0.9997	1	0.7744	0.6387	0.456	0.8431	0.9999	0.4771	0.8228	0.5137	0.9543	0.9998	0.8942	0.8694	0.893	0.8009	0.9914	0.725	0.9943	0.9992	0.9987	0.9683	0.1212	0.9997	0.8914	0.704	0.4531	0.8016	0.7802	0.9794	0.6892	0.2368	0.9863	0.9997	0.8275	0.5357	0.8134	0.9721	0.9679	0.5249	0.9116	0.8734	0.8643	0.6187	0.9999	0.9989	0.9116	0.9993	0.9998
FBgn0003731	0.8929	1	0.5597	0.786	0.9531	0.9569	0.9999	0.9999	0.8168	0.8345	0.9721	0.9998	0.7365	0.5635	0.9856	0.9814	0.9983	0.0471	0.9943	0.9992	0.9987	0.9123	0.9727	0.9997	0.4274	0.5628	0.1165	0.9746	0.8463	0.9653	0.6649	0.9297	0.9863	0.9997	0.7284	1	0.2201	0.5712	0.9607	0.1556	0.274	0.1421	0.3559	0.9891	0.9999	0.9989	0.9636	0.9993	0.9998
FBgn0003732	0.9452	1	0.5005	0.6554	0.2671	0.9739	0.9999	0.9999	0.8168	0.9549	0.9389	0.9998	0.6851	0.7705	0.9614	0.742	0.9829	0.1558	0.9943	0.9992	0.9987	0.9099	0.8094	0.9997	0.5585	0.0116	0.0985	0.4815	0.7838	0.9961	0.29	0.2131	0.9863	0.9997	0.6448	1	0.687	0.5657	0.9622	0.6759	0.9492	0.7932	0.559	0.3135	0.9999	0.9442	0.8739	0.9993	0.9998
FBgn0003733	0.8915	1	0.6847	0.6554	0.0289	0.9831	0.9999	0.9999	0.7476	0.3547	0.9185	0.9998	0.9008	0.7994	0.9614	0.9021	0.9983	0.864	0.9943	0.9992	0.9987	0.8074	0.5806	0.9997	0.5632	0.5232	0.506	0.8413	0.936	0.9718	0.9165	0.5156	0.9863	0.9997	0.9214	1	0.3515	0.8936	0.9607	0.9833	0.703	0.9605	0.7976	0.4338	0.9999	0.9989	0.9906	0.9993	0.9998
FBgn0003741	0.4764	1	0.3449	0.8306	0.4806	0.8141	0.9999	0.9999	0.9953	0.779	0.9354	0.9998	0.702	0.52	0.9818	0.9914	0.9983	0.3664	0.9943	0.9992	0.9987	0.8331	0.9291	0.9997	0.4239	0.7831	0.0425	0.5501	0.5213	0.8492	0.8081	0.563	0.9863	0.9997	0.7125	1	0.2917	0.8036	0.968	0.6798	0.9426	0.2471	0.3393	0.9174	0.9999	0.9989	0.9997	0.9993	0.9998
FBgn0003742	0.9756	1	0.8736	0.9672	0.8205	0.9739	0.9999	0.9999	0.8228	0.9038	0.9334	0.9998	0.7905	0.7042	0.9428	0.9914	0.9829	0.0917	0.9943	0.9992	0.9987	0.8637	0.2225	0.9997	0.929	0.6422	0.3054	0.8803	0.8085	0.9651	0.531	0.9623	0.9863	0.9997	0.8249	1	0.1534	0.9242	0.9607	0.7454	0.61	0.3239	0.7317	0.7108	0.9999	0.9926	0.8877	0.9993	0.9998
FBgn0003744	0.9915	0.9829	0.6756	0.8708	0.9838	0.9926	0.9999	0.9999	0.9698	0.7267	0.9185	0.9998	0.9346	0.6363	0.9428	0.5879	0.9929	0.8693	0.9943	0.9992	0.9987	0.8994	0.1126	0.9997	0.1432	0.9848	0.1474	0.4797	0.8412	0.9653	0.8791	0.0202	0.9989	0.9997	0.5415	1	0.188	0.9419	0.9607	0.8025	0.2779	0.2796	0.4852	0.3323	0.9999	0.9989	0.9997	0.9993	0.9998
FBgn0003748	0.98	1	0.483	0.6572	0.8751	0.9569	0.9999	0.9999	0.9911	0.8474	0.9185	0.9998	0.6851	0.8028	0.9933	0.931	0.9923	0.175	0.9963	0.9992	0.9987	0.9123	0.464	0.9997	0.9429	0.9354	0.2307	0.8725	0.3442	0.9662	0.4566	0.9995	0.9863	0.9997	0.6931	1	0.0352	0.8286	0.9607	0.3668	0.4665	0.8874	0.0117	0.7504	0.9999	0.9781	0.9326	0.9993	0.9998
FBgn0003751	0.8495	1	0.8569	0.8393	0.9588	0.9508	0.9999	0.9999	0.8453	0.6125	0.9341	0.9998	0.9487	0.9976	0.9759	0.9397	0.9983	0.8435	0.9943	0.9992	0.9995	0.9873	0.1445	0.9997	0.5853	0.9767	0.0166	0.9247	0.9882	0.957	0.7389	0.9543	0.9863	0.9997	0.7891	1	0.2269	0.5657	0.9765	0.1573	0.8063	0.0898	0.8564	0.5017	0.9999	0.9989	0.9906	0.9993	0.9998
FBgn0003861	0.9833	1	0.9317	0.8473	0.4662	0.991	0.9999	0.9999	0.9802	0.8009	0.9185	0.9998	0.9971	0.9703	0.9614	0.1449	0.9983	9e-04	0.9955	0.9992	0.0235	0.9992	0.444	0.9997	0.9156	0.3929	0.1433	0.6594	0.9065	0.7941	0.8797	0.9583	0.9863	0.9997	0.8369	1	0.2955	0.6579	0.9607	0.508	0.2439	0.1432	0.3909	0.935	0.9999	0.9683	0.9997	0.9993	0.9998
FBgn0003862	0.7182	1	0.7883	0.6713	0.704	0.8512	0.9999	0.9999	0.8168	0.6276	0.9185	0.9998	0.9195	0.7089	0.9428	0.8289	0.9829	0.5708	0.9943	0.9992	0.9987	0.9837	0.7442	0.9997	0.3098	0.904	0.5215	0.6969	0.9248	0.9235	0.7845	0.9	0.9954	0.9997	0.5907	1	0.3993	0.6849	0.9624	0.6581	0.2513	0.4139	0.4285	0.7816	0.9999	0.9891	0.8259	0.9993	0.9998
FBgn0003863	0.8684	1	0.5933	0.7993	0.6003	0.9773	0.9999	0.9999	0.949	0.986	0.9842	0.9998	0.6975	0.8067	0.9918	0.8039	0.9829	0.0246	0.9943	0.9992	0.9987	0.9542	0.9451	0.9997	0.3719	0.4393	0.8522	0.6051	0.3261	0.9718	0.8404	0.7097	0.9863	0.9997	0.9973	1	0.3894	0.8332	0.9624	0.1681	0.3353	0.9982	0.3761	0.7048	0.9999	0.9683	0.9445	0.9993	0.9998
FBgn0003866	0.4621	1	0.6452	0.8345	0.9811	0.9739	0.9999	0.9999	0.997	0.9643	0.9185	0.9998	0.8105	0.6383	0.9865	0.9814	0.9887	0.9588	0.9943	0.9992	0.9987	0.9919	0.2122	0.9997	0.6312	0.6752	0.8371	0.6105	0.9947	0.7941	0.8611	0.0352	0.7806	0.9997	0.6881	1	0.1915	0.958	0.9939	0.809	0.1825	0.7031	0.7974	0.3789	0.9999	0.9989	0.9906	0.9993	0.9998
FBgn0003867	0.6181	1	0.5599	0.8478	0.9762	0.9981	0.9999	0.9999	0.8448	0.6754	0.9477	0.9998	0.6975	0.9747	0.9428	0.8608	0.9829	0.0184	0.9943	0.9992	0.9987	0.8894	0.7767	0.9997	0.9595	0.3887	0.5754	0.9755	0.8601	0.9662	0.6802	0.8489	0.9863	0.9997	0.6583	1	0.3967	0.5767	0.9607	0.1967	0.4122	0.1304	0.4258	0.8741	0.9999	0.9989	0.9972	0.9993	0.9998
FBgn0003870	0.6232	1	0.8201	0.9794	0.8222	0.9811	0.9999	0.9999	0.8228	0.9043	0.9185	0.9998	0.9946	0.5623	0.9614	0.9389	0.9908	0.9376	0.9943	0.9992	0.9987	0.9099	0.1203	0.9997	0.2772	0.975	0.0059	0.4705	0.7964	0.8907	0.8702	0.3268	0.9267	0.9997	0.5221	1	0.1806	0.5666	0.9679	0.2297	0.1357	0.1777	0.4171	0.5311	0.9999	0.9989	0.9186	0.9993	0.9998
FBgn0003882	0.98	1	0.0605	0.7966	0.7788	0.9926	0.9999	0.9999	0.8168	0.6645	0.9428	0.9998	0.5616	0.8433	0.9614	0.8402	0.9914	0.2289	0.9943	0.9992	0.9987	0.9061	0.5796	0.9997	0.9756	0.478	0.6132	0.4946	0.5463	0.8643	0.8108	0.6549	0.9863	0.9997	0.8053	1	0.8883	0.7908	0.8611	0.8915	0.7272	0.8589	0.3798	0.9902	0.9999	0.9989	0.9963	0.9993	0.9998
FBgn0003884	0.9959	1	0.9045	0.8692	0.8957	0.922	0.9999	0.9999	0.8228	0.9061	0.9721	0.9998	0.8952	0.5187	0.9428	0.9364	0.9924	0.6298	0.9943	0.9992	0.9987	0.9086	0.6346	0.9997	0.1258	0.7209	0.0026	0.6034	0.8161	0.9826	0.976	0.3621	0.9863	0.9997	0.6697	1	0.2734	0.5657	0.9607	0.0931	0.2081	0.147	0.6395	0.7861	0.9999	0.9305	0.9997	0.9993	0.9998
FBgn0003885	0.9931	1	0.7504	0.6595	0.9515	0.9812	0.9999	0.9999	0.8168	0.8008	0.9212	0.9998	0.9778	0.5425	0.9696	0.8806	0.9924	0.9	0.9943	0.9992	0.9987	0.8981	0.5599	0.9997	0.3755	0.4173	0.0022	0.6158	0.7708	0.9908	0.9614	0.1688	0.9863	0.9997	0.5527	1	0.2116	0.5657	0.9607	0.0844	0.2328	0.4035	0.743	0.5945	0.9999	0.9989	0.9997	0.9993	0.9998
FBgn0003886	0.5912	1	0.4618	0.7702	0.7171	0.9812	0.9999	0.9999	0.8448	0.8604	0.9511	0.9998	0.7365	0.5562	0.9818	0.1441	0.9829	0.92	0.9943	0.9992	0.9987	0.8146	0.734	0.9997	0.6278	0.6575	0.0038	0.4902	0.2437	0.957	0.8504	0.2949	0.9863	0.9997	0.5221	1	0.2072	0.5821	0.9836	0.0339	0.3726	0.118	0.5091	0.5412	0.9999	0.9989	0.9997	0.9993	0.9998
FBgn0003887	0.9941	1	0.5902	0.6387	0.8994	0.8184	0.9999	0.9999	0.9114	0.7203	0.9185	0.9998	0.8403	0.9483	0.9428	0.9596	0.9983	0.5497	0.9943	0.9992	0.9987	0.9889	0.2756	0.9997	0.8511	0.5769	0.3288	0.7174	0.9196	0.9662	0.8548	0.5779	0.9863	0.9997	0.8133	1	0.5244	0.8711	0.9624	0.8764	0.6769	0.6884	0.5354	0.4909	0.9999	0.9034	0.9597	0.9993	0.9998
FBgn0003888	0.9574	1	0.7712	0.6925	0.8929	0.9569	0.9999	0.9999	0.8168	0.6659	0.9428	0.9998	0.7135	0.8322	0.9697	0.8044	0.9983	0.3993	0.9943	0.9992	0.9987	0.9573	0.2048	0.9997	0.9552	0.774	0.0192	0.608	0.7736	0.9867	0.5053	0.4117	0.7438	0.9997	0.8822	1	0.339	0.5657	0.9692	0.7142	0.7777	0.663	0.5862	0.6061	0.9999	0.9989	0.9752	0.9993	0.9998
FBgn0003889	0.9954	1	0.7552	0.6572	0.9635	0.9824	0.9999	0.9999	0.853	0.6634	0.9185	0.9998	0.6975	0.5421	0.9711	0.9313	0.9983	0.3559	0.9943	0.9992	0.9987	0.9358	0.1325	0.9997	0.4859	0.4699	1e-04	0.5456	0.8281	0.9826	0.8155	0.108	0.9863	0.9997	0.6036	1	0.1202	0.5662	0.9607	0.0339	0.1337	0.0994	0.4169	0.544	0.9999	0.9989	0.9997	0.9993	0.9998
FBgn0003890	0.7832	1	0.4388	0.6554	0.5273	0.922	0.9999	0.9999	0.8212	0.6385	0.9282	0.9998	0.3315	0.9838	0.9059	0.9315	0.9829	0.2539	0.9943	0.9992	0.9987	0.966	0.3495	0.9997	0.6452	0.6003	0.2181	0.6273	0.9519	0.9653	0.7236	0.8326	0.9898	0.9997	0.8944	1	0.1447	0.8526	0.9808	0.393	0.2358	0.4254	0.3585	0.7137	0.9999	0.9989	0.8934	0.9993	0.9998
FBgn0003891	0.8633	1	0.8797	0.863	0.9901	0.9713	0.9999	0.9999	0.828	0.8341	0.9185	0.9998	0.8523	0.597	0.9855	0.2888	0.9829	0.9936	0.9943	0.9992	0.9987	0.958	0.1835	0.9997	0.445	0.9591	0.1287	0.5285	0.935	0.9263	0.9945	0.4303	0.9863	0.9997	0.8733	1	0.2392	0.587	0.9838	0.3142	0.1587	0.364	0.3827	0.3681	0.9999	0.9926	0.9116	0.9993	0.9998
FBgn0003892	0.7539	1	0.9559	0.6554	0.9213	0.9176	0.9999	0.9999	0.9729	0.7234	0.9185	0.9998	0.9413	0.9018	0.9428	0.9928	0.9887	0.4291	0.9943	0.9992	0.9987	0.7232	0.7186	0.9997	0.3037	0.7828	0.0692	0.5477	0.8597	0.8795	0.7762	0.8806	0.9863	0.9997	0.8795	1	0.3605	0.8717	0.9607	0.825	0.5024	0.976	0.5305	0.5337	0.9999	0.9989	0.9433	0.9993	0.9998
FBgn0003896	0.7172	1	0.8585	0.6619	0.955	0.9812	0.9999	0.9999	0.837	0.8214	0.9185	0.9998	0.9669	0.7989	0.9884	0.8328	0.9908	0.9854	0.9943	0.9992	0.3847	0.9353	0.9321	0.9997	0.7458	0.3935	0.5419	0.5589	0.9646	0.9724	0.9612	0.1495	0.9863	0.9997	0.9693	1	0.2922	0.679	0.9681	0.7803	0.9455	0.6861	0.8606	0.7498	0.9999	0.9989	0.9004	0.9993	0.9998
FBgn0003900	0.9899	1	0.8778	0.6554	0.9559	0.9922	0.9999	0.9999	0.9833	0.5681	0.9185	0.9998	0.9488	0.9282	0.9614	0.5347	0.9983	0.864	0.9985	0.9992	0.9987	0.95	0.7399	0.9997	0.7487	0.6552	0.0359	0.6594	0.7616	0.9662	0.7278	0.246	0.9863	0.9997	0.5296	1	0.602	0.574	0.9607	0.1031	0.5856	0.2685	0.7084	0.1524	0.9999	0.9989	0.9997	0.9993	0.9998
FBgn0003941	0.98	1	0.511	0.6554	0.9033	0.8395	0.9999	0.9999	0.837	0.9739	0.9185	0.9998	0.6982	0.5421	0.9781	0.4517	0.9829	0.1983	0.9943	0.9992	0.9987	0.8984	0.2485	0.9997	0.702	0.5628	0.0257	0.9761	0.8471	0.9833	0.9319	0.979	0.9863	0.9997	0.5221	1	0.4289	0.8232	0.9939	0.3138	0.8452	0.4056	0.5849	0.8946	0.9999	0.9989	0.9622	0.9993	0.9998
FBgn0003942	0.8928	1	0.3804	0.6554	0.8667	0.7499	0.9999	0.9999	0.8802	0.8787	0.9185	0.9998	0.7822	0.7753	0.9818	0.491	0.9887	0.217	0.9943	0.9992	0.9987	0.9123	0.3629	0.9997	0.8905	0.4847	0.068	0.7292	0.9177	0.9724	0.8956	0.8634	0.9904	0.9997	0.6467	1	0.8544	0.9965	0.9713	0.462	0.9428	0.6619	0.8651	0.9797	0.9999	0.9989	0.9132	0.9993	0.9998
FBgn0003943	0.9925	1	0.8261	0.6554	0.9934	0.9926	0.9999	0.9999	0.8839	0.6121	0.9185	0.9998	0.7103	0.5421	0.9711	0.5983	0.9982	0.4491	0.9955	0.9992	0.9987	0.7755	0.6132	0.9997	0.506	0.5994	0.0017	0.554	0.6167	0.9653	0.6922	0.2439	0.9863	0.9997	0.5221	1	0.2386	0.574	0.9607	0.0333	0.1917	0.0821	0.4208	0.6114	0.9999	0.9989	0.9997	0.9993	0.9998
FBgn0003944	0.952	1	0.5931	0.7702	0.9655	0.9812	0.9999	0.9999	0.8168	0.8524	0.9185	0.9998	0.8317	0.5421	0.9871	0.7439	0.9983	0.6074	0.9943	0.9992	0.9987	0.9891	0.3095	0.9997	0.5458	0.6756	0.0049	0.4877	0.7211	0.8513	0.8104	0.17	0.9863	0.9997	0.8067	1	0.0543	0.5657	0.9681	0.1885	0.1337	0.0628	0.3528	0.8347	0.9999	0.9989	0.9997	0.9993	0.9998
FBgn0003950	0.9722	1	0.5618	0.6579	0.732	0.9819	0.9999	0.9999	0.8918	0.8174	0.947	0.9998	0.6851	0.7877	0.9428	0.989	0.9829	0.1819	0.9943	0.9992	0.9987	0.9553	0.0796	0.9997	0.9197	0.4172	0.2687	0.6888	0.9895	0.9854	0.6543	0.8804	0.9898	0.9997	0.9302	1	0.1717	0.8333	0.9986	0.9954	0.7436	0.1144	0.3802	0.3176	0.9999	0.9989	0.9132	0.9993	0.9998
FBgn0003961	0.667	1	0.8267	0.7725	0.7788	0.995	0.9999	0.9999	0.9829	0.9046	0.9751	0.1894	0.6975	0.7705	0.9884	0.0676	0.9983	0.7399	0.9943	0.9992	0.4785	0.9161	0.8943	0.9997	0.5712	0.4091	0.3795	0.5485	0.8661	0.957	0.7252	0.9655	0.9863	0.9997	0.9298	1	0.5636	0.5717	0.9607	0.7382	0.6853	0.2681	0.8881	0.5961	0.9999	0.9989	0.9997	0.9993	0.9998
FBgn0003963	0.9518	1	0.9665	0.9718	0.733	0.991	0.9999	0.9999	0.9729	0.7083	0.9532	0.9998	0.9889	0.6863	0.9768	0.3205	0.9829	0.6913	0.9943	0.9992	0.9987	0.8146	0.826	0.9997	0.6178	0.9872	0.0204	0.586	0.8378	0.957	0.8675	0.8739	0.9863	0.9997	0.8068	1	0.789	0.9564	0.9607	0.7897	0.3412	0.0892	0.4454	0.572	0.9999	0.9989	0.9526	0.9993	0.9998
FBgn0003964	0.9717	1	0.7691	0.9675	0.984	0.9788	0.9999	0.9999	0.8228	0.9869	0.9681	0.9998	0.965	0.5421	0.9856	0.9899	0.9998	0.5253	0.9963	0.9992	0.9987	0.9816	0.1203	0.9997	0.3128	0.859	0.0024	0.4946	0.8887	0.9369	0.9976	0.6597	0.9863	0.9997	0.5221	1	0.1339	0.5657	0.9643	0.176	0.2526	0.0751	0.4129	0.4632	0.9999	0.9989	0.9997	0.9993	0.9998
FBgn0003965	0.6258	1	0.0676	0.699	0.9769	0.9975	0.9999	0.9999	0.8168	0.999	0.9764	0.9998	0.7057	0.5421	0.9936	0.6101	0.9923	0.0299	0.9943	0.9992	0.9987	0.8994	0.2242	0.9997	0.6354	0.7584	0.4416	0.5688	0.9931	0.9724	0.5394	0.5886	0.9863	0.9997	0.7693	1	0.4183	0.7056	0.9607	0.2089	0.9014	0.2963	0.4141	0.62	0.9999	0.9989	0.9889	0.9993	0.9998
FBgn0003969	0.9909	1	0.7547	0.6937	0.4402	0.9903	0.9999	0.9999	0.8426	0.8545	0.9185	0.9998	0.9276	0.5421	0.9856	0.7474	0.9829	0.1277	0.9943	0.9992	0.9987	0.9877	0.4736	0.9997	0.6456	0.7716	0.018	0.4475	0.9465	0.7941	0.8808	0.5278	0.9863	0.9997	0.9194	1	0.1295	0.6124	0.9607	0.1315	0.6283	0.115	0.527	0.7647	0.9999	0.9989	0.9972	0.9993	0.9998
FBgn0003975	0.9503	1	0.9456	0.7448	0.6105	0.8859	0.9999	0.9999	0.8168	0.6098	0.9185	0.9998	0.9501	0.8062	0.9541	0.6718	0.9908	0.5359	0.9943	0.9992	0.9987	0.9472	0.3834	0.9997	0.9134	0.799	0.1521	0.617	0.6678	0.957	0.9858	0.1041	0.9863	0.9997	0.8352	1	0.0917	0.5657	0.9607	0.0824	0.1228	0.1784	0.3393	0.9865	0.9999	0.9989	0.9997	0.9993	0.9998
FBgn0003977	0.9301	1	0.7345	0.6832	0.5877	0.9739	0.9999	0.9999	0.8287	0.7666	0.9842	0.9998	0.6851	0.5421	0.9919	0.8723	0.9983	0.3993	0.9943	0.9992	0.9987	0.8994	0.9404	0.9997	0.2448	0.8514	0.0118	0.4946	0.9041	0.9724	0.6045	0.3904	0.9956	0.9997	0.5268	1	0.3974	0.5657	0.9607	0.0896	0.1799	0.405	0.3761	0.535	0.9999	0.9989	0.9255	0.9993	0.9998
FBgn0003978	0.97	1	0.9384	0.8949	0.5149	0.9812	0.9999	0.9999	0.8939	0.0499	0.9185	0.9998	0.9161	0.774	0.9697	0.8904	0.9919	0.6117	0.9943	0.9992	0.9987	0.7673	0.4143	0.9997	0.9853	0.9018	0.8956	0.9045	0.6977	0.985	0.3315	0.4734	0.9863	0.9997	0.5841	1	0.9798	0.9843	0.9624	0.7734	0.4607	0.9484	0.742	0.3105	0.9999	0.9989	0.9972	0.9993	0.9998
FBgn0003979	0.98	1	0.5656	0.6619	0	0.9862	0.9999	0.9999	0.9938	0.988	0.9655	0.9998	0.8511	0.7435	0.9737	0.9605	0.9983	0.6887	0.9955	0.9992	0.7967	0.9123	0.8069	0.9997	0.9369	0.8821	0.1979	0.5696	0.9329	0.9168	0.6884	0.6865	0.5378	0.4805	0.919	1	0.9063	0.9351	0.9607	0.3067	0.4568	0.9604	0.8468	0.0695	0.9999	0.9989	0.8259	0.9993	0.9998
FBgn0003980	0.9724	1	0.5435	0.6554	0	0.9812	0.9999	0.9999	0.9489	0.6925	0.9543	0.9998	0.8132	0.847	0.9428	0.8455	0.9914	0.8593	0.9943	0.9992	0.9987	0.8994	0.7388	0.9997	0.8628	0.7417	0.7114	0.587	0.9177	0.9826	0.814	0.8645	0.9304	0.9997	0.884	1	0.5722	0.8727	0.9607	0.262	0.3377	0.9673	0.8269	0.1609	0.9999	0.9945	0.7887	0.9993	0.9998
FBgn0003983	0.9721	1	0.5123	0.7583	0	0.9986	0.9999	0.9999	0.8298	0.9061	0.9185	0.9998	0.8005	0.8529	0.893	0.9569	0.9982	0.6688	0.9955	0.9992	0.9987	0.887	0.863	0.9997	0.7704	0.8073	0.2526	0.678	0.6722	0.9718	0.6021	0.8349	0.714	0.2646	0.7125	0.8032	0.9789	0.9528	0.9607	0.445	0.6773	0.7425	0.7963	0.0812	0.9999	0.9989	0.935	0.9993	0.8702
FBgn0003984	0.8745	1	0.0538	0.9393	0.9528	0.9521	0.9999	0.9999	0.8228	0.6972	0.9185	0.9998	0.6938	0.6382	0.9666	0.8912	0.9829	0.4836	0.9963	0.9992	0.9987	0.8723	0.5497	0.9997	0.6249	0.6443	0.9791	0.4705	0.8388	0.9234	0.6038	0.3724	0.9863	0.9997	0.7687	1	0.3625	0.9225	0.9838	0.4421	0.1835	0.292	0.5131	0.441	0.9999	0.9989	0.9997	0.9993	0.9998
FBgn0003996	0.9985	1	0.9829	0.6554	0.9825	0.9157	0.9999	0.9999	0.8448	0.7234	0.9185	0.9998	0.7814	0.7799	0.9428	0.9892	0.9829	0.8394	0.9943	0.4391	0.9987	0.9369	0.8894	0.9997	0.318	0.6962	0.2163	0.9413	0.9992	0.9724	0.7555	0.7908	0.9863	0.9997	0.8984	1	0.9524	0.4288	0.9607	0.7364	0.4234	0.8914	0.7852	0.6326	0.9999	0.9034	0.9997	0.9993	0.9998
FBgn0003997	0.97	1	0.9384	0.6595	0.1379	0.9739	0.9999	0.9999	0.9966	0.8137	0.9185	0.9998	0.9918	0.697	0.9696	0.7725	0.9998	0.7427	0.9943	0.9992	0.9987	0.8994	0.8409	0.9997	0.9872	0.8139	0.3024	0.5566	0.9602	0.9955	0.6244	0.7856	0.9989	0.9997	0.9536	1	0.8531	0.8525	0.9809	0.7761	0.5046	0.4737	0.9888	0.3681	0.9999	0.9442	0.8259	0.9993	0.9998
FBgn0004003	0.868	1	0.9919	0.6554	0.9545	0.9739	0.9999	0.9999	0.8228	0.67	0.9212	0.9998	0.9963	0.8834	0.9728	0.9047	0.9998	0.2544	0.9943	0.9992	0.9987	0.9653	0.0464	0.9997	0.8467	0.4914	1e-04	0.9573	0.9329	0.9952	0.7362	0.7118	0.9863	0.9997	0.7469	1	0.2905	0.7847	0.9607	0.4996	0.8382	0.8253	0.5211	0.5513	0.9999	0.9989	0.9997	0.9993	0.9998
FBgn0004009	0.8724	1	0.5783	0.7085	0.9808	0.9812	0.9999	0.9999	0.9297	0.8887	0.9185	0.9998	0.8725	0.7435	0.9428	0.8236	0.9829	0.7697	0.9943	0.9992	0.9987	0.9419	0.4807	0.9997	0.7444	0.7987	0.2171	0.4232	0.8538	0.8417	0.9363	0.4536	0.9863	0.9997	0.8068	1	0.7198	0.8063	0.9607	0.2752	0.121	0.95	0.9766	0.8634	0.9999	0.9989	0.9831	0.9993	0.9998
FBgn0004028	0.9899	1	0.7815	0.6387	0.4433	0.8395	0.9999	0.4229	0.8228	0.5295	0.947	0.9998	0.9183	0.915	0.9156	0.7047	0.9924	0.7352	0.9943	0.9992	0.9987	0.9545	0.104	0.9997	0.8954	0.6962	0.4495	0.8571	0.7427	0.9718	0.7178	0.2517	0.9863	0.9997	0.8277	0.5341	0.8844	0.9965	0.974	0.6239	0.9529	0.9109	0.8988	0.5379	0.9999	0.993	0.8512	0.9993	0.9998
FBgn0004034	0.9997	1	0.8985	0.9545	0.9121	0.9569	0.9999	0.9999	0.9842	0.669	0.9185	0.9998	0.8527	0.756	0.9919	0.7211	0.9983	0.8536	0.9943	0.9992	0.9987	0.8693	0.6958	0.9997	0.9198	0.4091	0.8919	0.7041	0.8153	0.957	0.9878	0.5374	0.9863	0.9997	0.9378	1	0.5466	0.8654	0.975	0.4596	0.8385	0.3569	0.9877	0.5771	0.63	0.9989	0.9997	0.9993	0.9998
FBgn0004045	0.9595	1	0.6552	0.9426	0	0.9811	0.9999	0.9999	0.8168	0.9479	0.9457	0.9998	0.8098	0.8088	0.9918	0.9526	0.9998	0.8056	0.997	0.9992	0.9987	0.8732	0.9942	0.9997	0.8871	0.8124	0.4763	0.726	0.8538	0.9234	0.6802	0.7722	0.9863	0.1876	0.9935	1	0.7354	0.8057	0.9607	0.4757	0.5618	0.7751	0.6688	0.2597	0.9999	0.9989	0.9969	0.9993	0.9998
FBgn0004047	0.9892	1	0.822	0.9996	2e-04	0.9739	0.9999	0.9999	0.8168	0.8418	0.9264	0.9998	0.798	0.7594	0.9855	0.8884	0.9949	0.6143	0.9955	0.9992	0.9987	0.8732	0.9674	0.9997	0.9108	0.806	0.2991	0.9003	0.7938	0.8687	0.7362	0.7583	0.9863	0.7139	0.9571	1	0.7764	0.6969	0.9607	0.6176	0.5574	0.8948	0.7443	0.3222	0.9999	0.9989	0.9997	0.9993	0.9998
FBgn0004049	0.8356	1	0.9241	0.9922	0.7265	0.9739	0.9999	0.9999	0.8579	0.4466	0.9185	0.9998	0.8961	0.9953	0.9428	0.6151	0.9919	0.096	0.9943	0.9992	0.9987	0.9123	0.848	0.9997	0.8148	0.6681	0.9606	0.956	0.929	0.9828	0.9166	0.8652	0.989	0.9997	0.9929	1	0.8515	0.685	0.9607	0.7131	0.6208	0.985	0.9841	0.8757	0.9999	0.9034	0.9822	0.9993	0.9998
FBgn0004050	0.4219	1	0.9977	0.8285	0.7976	0.9941	0.9999	0.9999	0.9981	0.9644	0.9639	0.9998	0.7787	0.9471	0.9818	0.0707	0.9982	0.3983	0.9943	0.9992	0.9987	0.9889	0.5237	0.9997	0.8773	0.9433	0.7868	0.8737	0.9154	0.9929	0.9084	0.8352	0.9914	0.9997	0.8233	1	0.8966	0.6542	0.983	0.8171	0.5641	0.3216	0.9878	0.8007	0.9999	0.9989	0.9993	0.9993	0.9998
FBgn0004052	0.8882	1	0.2427	0.9279	0.9084	0.959	0.9999	0.9999	0.9954	0.9541	0.9185	0.9998	0.6851	0.7669	0.9428	0.6419	0.9983	0.7318	0.9943	0.9992	0.9987	0.9341	0.248	0.9997	0.7218	0.6174	0.7293	0.7003	0.8374	0.9974	0.9595	0.3451	0.9863	0.9997	0.9832	1	0.7676	0.9309	0.9607	0.2319	0.2898	0.8667	0.5553	0.5904	0.9999	0.9989	0.9232	0.9993	0.9998
FBgn0004055	0.9999	1	0.5878	0.9176	0.5313	0.9999	0.9999	0.9999	0.979	0.8377	0.9676	0.9998	0.9322	0.761	0.9428	0.7545	0.9924	0.1319	0.9943	0.9992	0.9987	0.93	0.6807	0.9997	0.9515	0.4294	0.0245	0.8875	0.638	0.9653	0.8952	0.0298	0.9863	0.9997	0.7837	1	0.3415	0.947	0.9607	0.5105	0.2124	0.4693	0.7758	0.9479	0.9999	0.9933	0.966	0.9993	0.9998
FBgn0004057	0.761	1	0.8597	0.9746	0.5403	0.9812	0.9999	0.9999	0.8939	0.8315	0.9185	0.9998	0.6916	0.5421	0.9818	0.9512	0.9923	0.6741	0.9943	0.9992	0.9987	0.9099	0.7182	0.9997	0.5274	0.9449	0.8362	0.6272	0.977	0.9955	0.7505	0.9815	0.9975	0.9997	0.5818	1	0.7912	0.8275	0.9765	0.9585	0.7258	0.7705	0.4722	0.9576	0.9999	0.9989	0.9862	0.9993	0.9998
FBgn0004066	0.98	1	0.9947	0.7986	0.991	0.9569	0.9999	0.9999	0.8228	0.8761	0.9185	0.9998	0.8511	0.6526	0.893	0.9723	0.9829	0.8394	0.9959	0.9992	0.9987	0.958	0.0269	0.9997	0.894	0.7352	0.4867	0.4496	0.8964	0.9662	0.9858	0.0868	0.9863	0.9997	0.7981	1	0.8337	0.952	0.9866	0.7333	0.7436	0.8835	0.8861	0.4797	0.9999	0.9683	0.8887	0.9993	0.9998
FBgn0004087	0.6315	1	0.0081	0.7692	0.7793	0.8407	0.9999	0.9999	0.837	0.7457	0.9185	0.9998	0.6938	0.7344	0.9856	0.532	0.9887	0.1559	0.9943	0.9992	0.9987	0.8971	0.6197	0.9997	0.9336	0.4731	0.6135	0.9023	0.8934	0.9826	0.8642	0.9981	0.9898	0.9997	0.7515	1	0.5108	0.8496	0.9971	0.6681	0.8377	0.2754	0.9494	0.818	0.9999	0.9989	0.9997	0.9993	0.9998
FBgn0004101	0.984	0.5081	0.9188	0.9675	0.7171	0.9812	0.9999	0.9999	0.997	0.6153	0.9185	0.9998	0.7959	0.9986	0.9856	0.9138	0.9924	0.8876	0.9943	0.9992	0.9987	0.9339	0.2389	0.9997	0.5772	0.6464	0.6922	0.928	0.9993	0.9724	0.8043	0.2387	0.9863	0.9997	0.9902	1	0.2193	0.7658	0.9607	0.1747	0.3815	0.6942	0.9932	0.401	0.9999	0.9989	0.9997	0.9993	0.9998
FBgn0004102	0.9095	1	0.9793	0.7118	0.9808	0.9985	0.9999	0.9999	0.8462	0.6276	0.9185	0.9998	0.9855	0.7335	0.981	0.8966	0.9983	0.8608	0.9943	0.9992	0.9987	0.909	0.7413	0.9997	0.9523	0.6329	0.4683	0.589	0.9771	0.8378	0.9194	0.7322	0.9898	0.9997	0.7481	1	0.7734	0.9226	0.9607	0.8909	0.5905	0.6072	0.688	0.6835	0.9999	0.9989	0.9997	0.9993	0.9998
FBgn0004103	0.9883	1	0.8822	0.6724	0.724	0.8407	0.9999	0.9999	0.856	0.6702	0.9185	0.9998	0.7668	0.6243	0.9856	0.8361	0.9951	0.6647	0.9943	0.9992	0.9987	0.9858	0.2376	0.9997	0.8878	0.478	0.0534	0.7162	0.8922	0.9718	0.8851	0.8049	0.9863	0.9997	0.5221	1	0.1168	0.574	0.9607	0.1404	0.2471	0.1971	0.3412	0.4974	0.9999	0.9989	0.9997	0.9993	0.9998
FBgn0004106	0.9841	1	0.9515	0.8073	0.356	0.9926	0.9999	0.9999	0.8593	0.7911	0.9185	0.9998	0.7733	0.7961	0.9614	0.506	0.9829	0.2295	0.9943	0.9992	0.9987	0.9099	0.0707	0.9997	0.861	0.7472	0.471	0.893	0.7427	0.8378	0.4154	0.8288	0.9863	0.9997	0.8885	1	0.1546	0.9351	0.976	0.7635	0.411	0.0917	0.7661	0.1949	0.9999	0.9989	0.9997	0.9993	0.9998
FBgn0004107	0.9795	1	0.5484	0.9058	0.1114	0.9845	0.9999	0.9999	0.997	0.919	0.9867	0.9998	0.9278	0.7188	0.9428	0.7597	0.9983	0.9475	0.9951	0.9992	0.9987	0.9123	0.9722	0.9997	0.9698	0.9018	0.2616	0.442	0.8648	0.9947	0.6441	0.9591	0.9894	0.9997	0.9059	1	0.8416	0.574	0.9607	0.5807	0.5632	0.3688	0.8979	0.6154	0.9999	0.9989	0.98	0.9993	0.9998
FBgn0004108	0.9855	1	0.4888	0.9096	0.565	0.9926	0.9999	0.9999	0.837	0.9646	0.9843	0.9998	0.8947	0.5508	0.9855	0.9011	0.9983	0.3132	0.9943	0.9992	0.9987	0.9185	0.9605	0.9997	0.9002	0.9435	0.7669	0.9988	0.6065	0.7941	0.4183	0.8919	0.9863	0.9997	0.9815	1	0.1452	0.5657	0.9607	0.9234	0.5968	0.1088	0.3393	0.5913	0.9999	0.9989	0.9997	0.9993	0.9998
FBgn0004117	0.958	1	0.9077	0.6387	0.4113	0.8395	0.9999	0.2742	0.8228	0.3547	0.9525	0.9998	0.9023	0.9681	0.893	0.4517	0.9935	0.7539	0.9943	0.9992	0.9987	0.9504	0.0861	0.9997	0.9929	0.8395	0.5682	0.8918	0.7052	0.9653	0.697	0.2488	0.9863	0.9997	0.8717	0.6141	0.881	0.9338	0.9703	0.6816	0.9765	0.9916	0.9288	0.4955	0.9999	0.9989	0.9186	0.9993	0.9998
FBgn0004118	0.9497	1	0.3011	0.6689	0.6849	0.9944	0.9999	0.9999	0.8322	0.8171	0.9185	0.9998	0.702	0.5421	0.9428	0.6971	0.9983	0.5963	0.9943	0.9992	0.9987	0.9771	0.785	0.9997	0.9362	0.5758	0.4269	0.9757	0.89	0.8378	0.6035	0.3507	0.9863	0.9997	0.9775	1	0.6288	0.8057	0.9749	0.735	0.5385	0.5949	0.8059	0.7858	0.9999	0.9926	0.9906	0.9993	0.9998
FBgn0004132	0.7175	1	0.126	0.6554	0.7751	0.9025	0.9999	0.9999	0.9271	0.6595	0.9185	0.9998	0.6851	0.7759	0.9428	0.9172	0.9829	0.0623	0.9943	0.9992	0.9987	0.7813	0.9733	0.9997	0.8695	0.289	0.0615	0.9129	0.9828	0.985	0.9109	0.9816	0.9863	0.9997	0.9653	1	0.8934	0.6925	0.9607	0.9787	0.9212	0.56	0.9835	0.8779	0.9999	0.9989	0.9906	0.9993	0.9998
FBgn0004133	0.9574	1	0.3054	0.9384	0.995	0.9812	0.9999	0.9999	0.9693	0.7811	0.9229	0.9998	0.6975	0.977	0.9865	0.1441	0.9908	0.1213	0.9943	0.9992	0.9987	0.9918	0.2291	0.9997	0.9766	0.8715	0.0017	0.4877	0.1023	0.9826	0.7237	0.5774	0.9863	0.9997	0.9131	1	0.9075	0.5657	0.9999	0.5956	0.9773	0.864	0.9898	0.8844	0.9999	0.9989	0.9997	0.9993	0.9998
FBgn0004167	0.6522	1	0.8503	0.922	0.9635	0.9142	0.9999	0.9999	0.9501	0.6121	0.9212	0.9998	0.8498	0.5508	0.9428	0.765	0.9919	0.6827	0.9943	0.9992	0.9987	0.9542	0.8776	0.9997	0.6465	0.9726	0.0652	0.442	0.5175	0.9013	0.9931	0.9471	0.9863	0.9997	0.7749	1	0.0079	0.8355	0.9679	0.0844	0.1228	0.4131	0.3559	0.6061	0.9999	0.9895	0.8468	0.9993	0.9998
FBgn0004168	0.8518	1	0.6539	0.6596	0.7538	0.991	0.9999	0.9999	0.8673	0.7504	0.9965	0.9998	0.9995	0.9339	0.9506	0.7646	0.9983	0.4252	0.9943	0.9992	0.9987	0.9163	0.7889	0.9997	0.991	0.927	0.929	0.7648	0.9492	0.7941	0.7362	0.0957	0.988	0.9997	0.8145	1	0.9554	0.7561	0.9607	0.0639	0.2421	0.0914	0.6143	0.7246	0.9999	0.9034	0.9997	0.9993	0.9998
FBgn0004169	0.9452	1	0.9941	0.6554	0.6297	0.922	0.9999	0.2443	0.8298	0.5137	0.9185	0.9998	0.8305	0.9407	0.893	0.5674	0.9983	0.689	0.9943	0.9992	0.9987	0.9243	0.069	0.9997	0.9366	0.9185	0.5593	0.7533	0.7287	0.9653	0.5685	0.2232	0.9863	0.9997	0.8509	0.4166	0.9934	0.8924	0.9805	0.6041	0.9796	0.9416	0.9694	0.4916	0.9999	0.9989	0.9329	0.9993	0.9998
FBgn0004171	0.9899	1	0.7153	0.6636	0.9944	0.9883	0.9999	0.9999	0.8228	0.8019	0.9244	0.9998	0.8398	0.5694	0.9865	0.936	0.9983	0.8335	0.9943	0.9992	0.9987	0.8994	0.1022	0.9997	0.4878	0.5938	0	0.531	0.6977	0.9662	0.8615	0.0957	0.9863	0.9997	0.5417	1	0.1753	0.5657	0.9607	0.0378	0.1373	0.1042	0.4436	0.5778	0.9999	0.9989	0.9997	0.9993	0.9998
FBgn0004172	0.7699	1	0.5179	0.6595	0.8212	0.9363	0.9999	0.9999	0.8888	0.624	0.9185	0.9998	0.7405	0.8358	0.9678	0.8086	0.9919	0.5549	0.9943	0.9992	0.9987	0.954	0.7351	0.9997	0.8142	0.5628	0.967	0.9428	0.9062	0.9653	0.8208	0.8489	0.9863	0.9997	0.5221	1	0.9583	0.9226	0.9607	0.8501	0.7744	0.8939	0.7566	0.8081	0.9999	0.9989	0.9255	0.9993	0.9998
FBgn0004173	0.8745	1	0.8952	0.88	0.8222	0.9877	0.9999	0.9999	0.7807	0.9249	0.9764	0.9998	0.9778	0.5421	0.9635	0.8338	0.9919	0.9882	0.9943	0.9992	0.9987	0.9099	0.2026	0.9997	0.3158	0.8867	0	0.4258	0.675	0.9653	0.7663	0.1647	0.9863	0.9997	0.5514	1	0.182	0.5657	0.9602	0.0333	0.1381	0.101	0.5084	0.4604	0.9999	0.9989	0.9997	0.9993	0.9998
FBgn0004174	0.9574	1	0.8388	0.9058	0.9262	0.9812	0.9999	0.9999	0.7675	0.9232	0.9933	0.9998	0.9473	0.5421	0.9519	0.9475	0.9983	0.7937	0.9963	0.9992	0.9987	0.9012	0.3766	0.9997	0.168	0.8577	0	0.4946	0.7235	0.9746	0.7929	0.3374	0.9863	0.9997	0.599	1	0.176	0.5682	0.9426	0.0374	0.1789	0.101	0.5722	0.5109	0.9999	0.9989	0.9906	0.9993	0.9998
FBgn0004175	0.9514	1	0.5398	0.9618	0.7807	0.9812	0.9999	0.9999	0.8168	0.902	0.9751	0.9998	0.9923	0.5421	0.9697	0.9463	0.9983	0.7786	0.9943	0.9992	0.9987	0.8572	0.5106	0.9997	0.4588	0.6858	1e-04	0.4484	0.554	0.9746	0.644	0.6282	0.9863	0.9997	0.6263	1	0.2203	0.5657	0.8987	0.0657	0.2413	0.1198	0.3719	0.3239	0.9999	0.9989	0.9997	0.9993	0.9998
FBgn0004177	0.8914	1	0.4855	0.7517	0.9769	0.9975	0.9999	0.9999	0.8816	0.7034	0.9428	0.9998	0.672	0.5623	0.9428	0.6584	0.9923	0.3188	0.9943	0.9992	0.9987	0.9719	0.1304	0.9997	0.6398	0.376	0.039	0.6476	0.8664	0.9662	0.9656	0.6252	0.9898	0.9997	0.9543	1	0.1971	0.7163	0.9607	0.2902	0.4514	0.4432	0.4698	0.8455	0.9999	0.9989	0.9998	0.9993	0.9998
FBgn0004179	0.9348	1	0.9661	0.8106	0.8865	0.9909	0.9999	0.9999	0.9868	0.9756	0.9501	0.9998	0.8674	0.7624	0.9614	0.7827	0.9927	0.4129	0.9943	0.9992	0.9987	0.9032	0.3829	0.9997	0.5447	0.6327	0.0024	0.4847	0.4919	0.8513	0.7871	0.1343	0.9863	0.9997	0.5971	1	0.1399	0.5887	0.9607	0.267	0.108	0.1209	0.3393	0.7967	0.9999	0.9989	0.9997	0.9993	0.9998
FBgn0004181	0.8525	1	0.8225	0.7966	0.6325	0.9953	0.9999	0.9999	0.8168	0.9853	0.9516	0.9998	0.8725	0.5665	0.9856	0.4272	0.9983	0.6561	0.9943	0.9992	0.9987	0.8894	0.3089	0.9997	0.8508	0.4585	0.6769	0.8696	0.9925	0.9653	0.9842	0.2068	0.9863	0.9997	0.8255	1	0.6582	0.791	0.9607	0.5607	0.8845	0.4628	0.6226	0.4924	0.9999	0.9683	0.9821	0.9993	0.9998
FBgn0004197	0.8952	1	0.8326	0.6554	0.2139	0.9436	0.9999	0.9999	0.9225	0.5584	0.9185	0.9998	0.7733	0.6847	0.9428	0.9785	0.9829	0.5402	0.9943	0.9992	0.9987	0.9504	0.2963	0.9997	0.7412	0.4847	0.0946	0.8314	0.9249	0.9961	0.693	0.7739	0.9863	0.9997	0.8907	1	0.5316	0.7175	0.9607	0.5542	0.6793	0.665	0.5752	0.2144	0.9999	0.9989	0.9683	0.9993	0.9998
FBgn0004198	0.5338	1	0.7319	0.6554	0.5755	0.8388	0.9999	0.9999	0.9302	0.6543	0.9185	0.9998	0.7405	0.9971	0.9614	0.8878	0.9829	0.0429	0.9943	0.9992	0.9987	0.9542	0.3677	0.9997	0.8193	0.6083	0.3254	0.5296	0.9096	0.8675	0.7881	0.5912	0.9863	0.9997	0.6566	1	0.758	0.9237	0.9679	0.9261	0.2961	0.9053	0.5715	0.6208	0.9999	0.9989	0.8512	0.9993	0.9998
FBgn0004227	0.953	1	0.9596	0.9875	0.6628	0.9788	0.9999	0.9999	0.8168	0.9188	0.9185	0.9998	0.8461	0.6981	0.9856	0.9911	0.9919	0.864	0.9943	0.9992	0.9987	0.8894	0.2317	0.9997	0.2954	0.7128	0.0039	0.4924	0.8839	0.8697	0.7025	0.2098	0.9954	0.9997	0.5691	1	0.1258	0.5868	0.9937	0.0897	0.166	0.0769	0.349	0.3251	0.9999	0.9989	0.9906	0.9993	0.9998
FBgn0004228	0.9497	1	0.6766	0.828	0.7776	0.9979	0.9999	0.9999	0.9646	0.6121	0.9185	0.9998	0.7362	0.8538	0.9865	0.4441	0.9829	0.7632	0.9943	0.9992	0.9987	0.8715	0.8576	0.9997	0.4421	0.5509	0.5388	0.4619	0.004	0.957	0.9166	0.6083	0.9863	0.9997	0.7354	1	0.0044	0.8926	0.971	0.0512	0.1311	0.7265	0.4086	0.2426	0.9999	0.9989	0.9704	0.9993	0.9998
FBgn0004237	0.9611	1	0.6312	0.935	0.3876	0.9845	0.9999	0.9999	0.8168	0.9715	0.9212	0.9998	0.6356	0.9425	0.9428	0.9845	0.9829	0.1579	0.9943	0.9992	0.9987	0.6674	0.8232	0.9997	0.621	0.9633	0.044	0.7314	0.2572	0.9746	0.4113	0.2066	0.9904	0.9997	0.5221	1	0.7227	0.5657	0.9778	0.4335	0.5788	0.5471	0.5242	0.1549	0.9999	0.9989	0.982	0.9993	0.9998
FBgn0004240	0.4279	1	0.5331	0.7429	0.9477	0.9788	0.9999	0.9999	0.8168	0.8653	0.9185	0.9998	0.9116	0.5426	0.9856	0.0641	0.9936	0.8985	0.9943	0.9992	0.9987	0.8994	0.5093	0.9997	0.9988	0.8951	0.716	0.7604	0.8936	0.7941	0.7066	0.7115	0.9304	0.9997	0.8284	1	0.5239	0.9198	0.9607	0.8303	0.0803	0.8197	0.9464	0.7426	0.9999	0.9989	0.9997	0.9993	0.9998
FBgn0004242	0.8011	0.8441	0.9317	0.9754	0.9735	0.9157	0.9999	0.9999	0.9044	0.7044	0.9185	0.9998	0.9591	0.9947	0.9697	0.3718	0.9929	0.2823	0.9943	0.9992	0.9987	0.9402	0.7941	0.9997	0.6377	0.8094	0.5377	0.5577	0.9093	0.7941	0.7736	0.3122	0.9863	0.9997	0.9794	1	0.2721	0.912	0.9607	0.3829	0.1335	0.2053	0.4513	0.9236	0.9999	0.9989	0.9997	0.9993	0.9998
FBgn0004244	0.7871	1	0.9582	0.9935	0.9776	0.9368	0.9999	0.9999	0.8939	0.6778	0.9212	0.9998	0.8419	0.6771	0.9835	0.7621	0.9949	0.8485	0.9955	0.9992	0.9987	0.9339	0.6101	0.9997	0.7335	0.8578	0.7962	0.5654	0.8887	0.7246	0.7125	0.2683	0.9315	0.9997	0.9546	1	0.1515	0.952	0.9763	0.1832	0.1228	0.1962	0.4283	0.836	0.9999	0.9989	0.9997	0.9993	0.9998
FBgn0004359	0.9278	1	0.7248	0.8467	0.6592	0.9686	0.9999	0.9999	0.9622	0.67	0.9185	0.9998	0.8603	0.7469	0.9428	0.9021	0.9829	0.5454	0.9943	0.9992	0.9987	0.9454	0.3569	0.9997	0.668	0.4174	0.8714	0.4877	0.469	0.9828	0.8249	0.591	0.9863	0.9997	0.9548	1	0.8575	0.9917	0.9607	0.9424	0.8435	0.8854	0.8056	0.657	0.3981	0.9989	0.8887	0.9993	0.9998
FBgn0004360	0.4973	0.8634	0.7602	0.8889	0.8936	0.9812	0.9999	0.9999	0.979	0.6233	0.988	0.9998	0.9918	0.5421	0.9526	0.4517	0.9983	0.826	0.9943	0.9992	0.9987	0.8894	0.585	0.9997	0.541	0.6884	0.0094	0.8195	0.747	0.9235	0.9919	0.8537	0.9304	0.9997	0.927	1	0.6256	0.6371	0.9624	0.3581	0.4819	0.1671	0.7604	0.3881	0.9999	0.9989	0.9906	0.9993	0.9998
FBgn0004362	0.8684	1	0.95	0.922	0.0098	0.995	0.9999	0.9999	0.9109	0.8171	0.9477	0.9998	0.9398	0.9339	0.9607	0.5489	0.9829	0.5861	0.9943	0.9992	0.9987	0.6928	0.7449	0.9997	0.9389	0.8783	0.73	0.7212	0.6596	0.9812	0.4183	0.8534	0.9962	0.9997	0.5292	1	0.3682	0.5979	0.9624	0.067	0.7123	0.4991	0.3608	0.2386	0.7192	0.9989	0.9998	0.9993	0.9998
FBgn0004363	0.8518	1	0.1654	0.6554	0.143	0.4586	0.9999	0.9999	0.8228	0.5652	0.9185	0.9998	0.649	0.8847	0.9156	0.8926	0.9829	0.138	0.9955	0.9992	0.9987	0.9108	0.2123	0.9997	0.5274	0.4105	0.8716	0.5575	0.4543	0.9867	0.9643	0.9162	0.9863	0.9997	0.9229	1	0.6735	0.9321	0.9624	0.9397	0.9387	0.7775	0.6999	0.9287	0.9999	0.9989	0.9111	0.9993	0.9998
FBgn0004364	0.9601	1	0.3771	0.7526	0.9543	0.976	0.9999	0.9999	0.8228	0.8096	0.9373	0.9998	0.7235	0.7012	0.9428	0.4258	0.9908	0.1046	0.9951	0.9992	0.9987	0.8243	0.6162	0.9997	0.4904	0.5244	0.9898	0.9529	0.7398	0.8755	0.4568	0.6959	0.9863	0.9997	0.7584	1	0.5114	0.915	0.9514	0.3561	0.1799	0.1933	0.4115	0.9837	0.9999	0.9989	0.9997	0.9993	0.9998
FBgn0004367	0.9214	1	0.9384	0.8408	0.3566	0.9581	0.9999	0.9999	0.7807	0.6634	0.9715	0.9998	0.9639	0.8072	0.9614	0.9337	0.9829	0.04	0.9959	0.9992	0.9987	0.9951	0.7267	0.9997	0.7881	0.9294	0.3963	0.6158	0.9808	0.9874	0.819	0.9583	0.9863	0.9997	0.7034	1	0.8792	0.574	0.989	0.968	0.4592	0.852	0.3528	0.2643	0.9999	0.9989	0.8259	0.9993	0.9998
FBgn0004368	0.9726	1	0.5582	0.6809	0.5504	0.8526	0.9999	0.8223	0.9013	0.67	0.9185	0.9998	0.7819	0.5421	0.9678	0.8441	0.9908	0.513	0.9943	0.9992	0.9987	0.9965	0.8433	0.9997	0.3737	0.8436	0.9432	0.7818	0.8507	0.8808	0.8684	0.9071	0.9951	0.9997	0.9092	1	0.3665	0.7928	0.9607	0.3089	0.1337	0.1836	0.4772	0.9669	0.9999	0.9683	0.9755	0.9993	0.9998
FBgn0004369	0.706	1	0.8631	0.8988	0.8307	0.914	0.9999	0.9999	0.8352	0.8018	0.9185	0.9998	0.8681	0.5421	0.9856	0.4661	0.9842	0.7217	0.9943	0.9992	0.9987	0.8994	0.1871	0.9997	0.1317	0.9891	0.0251	0.4877	0.925	0.7941	0.7712	0.8556	0.9863	0.9997	0.663	1	0.2774	0.9131	0.9923	0.7949	0.1285	0.5687	0.4283	0.657	0.9999	0.9989	0.983	0.9993	0.9998
FBgn0004370	0.8905	1	0.8234	0.6738	0.6108	0.9462	0.9999	0.9999	0.9465	0.6098	0.9185	0.9998	0.6253	0.8653	0.9428	0.5279	0.9951	0.1662	0.9943	0.9992	0.9987	0.8981	0.9196	0.9997	0.5274	0.7115	0.2121	0.7533	0.5037	0.985	0.7096	0.5631	0.9863	0.9997	0.5492	1	0.7203	0.8209	0.9971	0.1379	0.6209	0.3528	0.4467	0.8394	0.9999	0.9989	0.9677	0.9993	0.9998
FBgn0004372	0.881	1	0.8694	0.9438	0.9635	0.9869	0.9999	0.9999	0.862	0.8127	0.9212	0.9998	0.8093	0.5421	0.9614	0.7795	0.9829	0.2317	0.9943	0.9992	0.9987	0.8732	0.0971	0.9997	0.75	0.5747	0.0471	0.7119	0.9041	0.9312	0.4239	0.909	0.9898	0.9997	0.9296	1	0.1433	0.7744	0.9681	0.5347	0.1982	0.0749	0.3909	0.8672	0.9999	0.9989	0.9997	0.9993	0.9998
FBgn0004373	0.6632	1	0.6978	0.6554	0.5249	0.9022	0.9999	0.9999	0.8287	0.5633	0.9185	0.9998	0.7099	0.7582	0.9495	0.7535	0.9829	0.3073	0.9943	0.9992	0.9987	0.9149	0.7844	0.9997	0.5875	0.5862	0.862	0.8179	0.9983	0.9718	0.7037	0.6448	0.9863	0.9997	0.8603	1	0.7768	0.9672	0.9624	0.4972	0.5647	0.8519	0.9519	0.7821	0.9999	0.9683	0.8307	0.9993	0.9998
FBgn0004374	0.9488	1	0.6053	0.6807	0.8212	0.9812	0.9999	0.9999	0.9672	0.6212	0.9185	0.9998	0.733	0.5843	0.9428	0.672	0.985	0.1045	0.9963	0.9992	0.9987	0.9852	0.5298	0.9997	0.7847	0.4803	0.0347	0.9204	0.8939	0.9653	0.579	0.4402	0.9863	0.9997	0.6977	1	0.1699	0.723	0.9607	0.088	0.1307	0.0716	0.3393	0.79	0.9999	0.9989	0.9997	0.9993	0.9998
FBgn0004378	0.9653	1	0.3377	0.6554	0.2041	0.914	0.9999	0.9999	0.8382	0.9108	0.9185	0.9998	0.6823	0.9085	0.9856	0.9662	0.9829	0.0944	0.9943	0.9992	0.9987	0.9427	0.1948	0.9997	0.8705	0.4461	0.386	0.7461	0.9394	0.8378	0.2515	0.827	0.9863	0.9997	0.6659	1	0.5351	0.8106	0.9939	0.8642	0.3822	0.0829	0.4873	0.0789	0.9999	0.9989	0.9997	0.9993	0.9998
FBgn0004379	0.8767	1	0.6663	0.6678	0.6633	0.9812	0.9999	0.9999	0.9833	0.67	0.9212	0.9998	0.6851	0.5928	0.9428	0.996	0.9829	0.2438	0.9943	0.9992	0.9987	0.9988	0.1526	0.9997	0.8908	0.4689	0.0042	0.6053	0.89	0.9662	0.9919	0.2346	0.9863	0.9997	0.6676	1	0.1656	0.9623	0.9607	0.1412	0.1309	0.0793	0.3714	0.9961	0.9999	0.9989	0.9822	0.9993	0.9998
FBgn0004380	0.9932	1	0.6613	0.9298	0.889	0.9739	0.9999	0.9999	0.9308	0.792	0.9441	0.9998	0.925	0.5421	0.9428	0.9814	0.9908	0.5259	0.9943	0.9992	0.9987	0.7766	0.334	0.9997	0.9366	0.4323	0.7484	0.8016	0.9727	0.9812	0.7236	0.2968	0.9898	0.9997	0.7779	1	0.2214	0.9223	0.6287	0.7588	0.5845	0.4636	0.7996	0.9162	0.9999	0.9989	0.9495	0.9993	0.9998
FBgn0004381	0.9658	1	0.1478	0.6619	0.9994	0.9694	0.9999	0.9999	0.9	0.9688	0.9469	0.9998	0.8117	0.7768	0.9156	0.7497	0.9923	0.2571	0.9943	0.9992	0.9987	0.9877	0.3513	0.9997	0.3849	0.5794	0.6375	0.9605	0.8946	0.9234	0.5849	0.3597	0.9863	0.9997	0.8118	1	0.2361	0.5657	0.9607	0.2314	0.2166	0.6994	0.3565	0.8014	0.9999	0.9989	0.9186	0.9993	0.9998
FBgn0004387	0.7101	0.4462	0.854	0.6554	0.8969	0.9436	0.9999	0.9999	0.8168	0.6999	0.9185	0.9998	0.7963	0.5678	0.9428	0.956	0.9829	0.3194	0.9943	0.9992	0.9987	0.9594	0.5959	0.9997	0.2352	0.8104	0.8186	0.6578	0.8887	0.9653	0.9602	0.7038	0.9954	0.9997	0.9262	1	0.5472	0.7311	0.9986	0.7506	0.3149	0.8914	0.6557	0.7879	0.9999	0.8467	0.7881	0.9993	0.9998
FBgn0004390	0.7818	1	0.7894	0.91	0.5697	0.9422	0.9999	0.9999	0.8395	0.8912	0.9902	0.9998	0.887	0.5732	0.9954	0.8697	0.9927	0.9098	0.9963	0.9992	0.9987	0.8994	0.6647	0.9997	0.3239	0.8456	0.023	0.626	0.9637	0.8354	0.8104	0.6599	0.9863	0.9997	0.9183	1	0.1762	0.743	0.961	0.7521	0.2603	0.0928	0.3559	0.6206	0.9999	0.9989	0.9762	0.9993	0.9998
FBgn0004391	0.881	1	0.1721	0.6554	0.6148	0.9926	0.9999	0.9999	0.9531	0.6125	0.9185	0.9998	0.6975	0.9858	0.9156	0.8851	0.9829	0.0621	0.9943	0.9992	0.9987	0.9797	0.6365	0.9997	0.9942	0.4251	0.3883	0.7582	0.9973	0.957	0.775	0.8591	0.9863	0.9997	0.9384	1	0.6234	0.7608	0.9679	0.4089	0.8607	0.7741	0.9896	0.9649	0.9999	0.9248	0.8976	0.9993	0.9998
FBgn0004394	0.797	1	0.4384	0.8274	0.9011	0.9307	0.9999	0.9999	0.9522	0.6276	0.9185	0.9998	0.6851	0.9941	0.9678	0.6654	0.9929	0.6214	0.9943	0.9992	0.9987	0.4469	0.8132	0.9997	0.4148	0.8966	0.7418	0.3823	0.1012	0.957	0.9571	0.9658	0.9863	0.9997	0.9174	1	0	0.9603	0.9836	0.0719	0.0986	0.8596	0.463	0.6059	0.9999	0.9989	0.9998	0.9993	0.9998
FBgn0004395	0.5807	1	0.9697	0.8598	0.733	0.9368	0.9999	0.9999	0.7476	0.6385	0.9185	0.9998	0.9346	0.5484	0.9428	0.9771	0.9829	0.9043	0.9943	0.9992	0.9987	0.8595	0.0979	0.9997	0.3453	0.7209	0.0442	0.4924	0.7802	0.8513	0.4341	0.7747	0.9304	0.9997	0.5221	1	0.2512	0.5684	0.9681	0.2375	0.1924	0.1215	0.467	0.7551	0.9999	0.9989	0.9982	0.9993	0.9998
FBgn0004396	0.9488	1	0.3144	0.9509	0.9745	0.9845	0.9999	0.9999	0.949	0.7977	0.9185	0.9998	0.6975	0.5928	0.9428	0.9125	0.9829	0.9181	0.9943	0.9992	0.9987	0.9213	0.1017	0.9997	0.2722	0.9388	0	0.4496	0.7518	0.957	0.8329	0.6538	0.9863	0.9997	0.5221	1	0.3729	0.7848	0.9681	0.5294	0.2223	0.2009	0.5211	0.9419	0.9999	0.9989	0.9831	0.9993	0.9998
FBgn0004397	0.8552	1	0.9045	0.8999	0.8737	0.9812	0.9999	0.9999	0.9785	0.7909	0.9212	0.9998	0.8655	0.7851	0.9697	0.7313	0.9982	0.4937	0.9955	0.9992	0.9987	0.9542	0.1184	0.9997	0.5695	0.5967	0.5713	0.5172	0.8982	0.957	0.6505	0.4723	0.9863	0.9997	0.9775	1	0.1206	0.5657	0.9607	0.3663	0.1607	0.1005	0.3608	0.4189	0.9999	0.9989	0.9997	0.9993	0.9998
FBgn0004400	0.9941	1	0.9967	0.8853	1e-04	0.9844	0.9999	0.9999	0.8939	0.8524	0.9215	0.9998	0.7788	0.8856	0.9768	0.8726	0.9829	0.6905	0.9963	0.9992	0.9987	0.9187	0.7439	0.9997	0.8853	0.7567	0.9791	0.8955	0.9776	0.9724	0.864	0.6518	0.9863	0.9997	0.9387	1	0.177	0.9458	0.9902	0.3144	0.8975	0.8085	0.9396	0.2813	0.9999	0.9989	0.9594	0.9993	0.9998
FBgn0004401	0.6724	1	0.529	0.8712	0.6108	0.9805	0.9999	0.9999	0.4558	0.9899	0.9212	0.9998	0.9116	0.5459	0.9856	0.9125	0.9829	0.961	0.9943	0.9992	0.9987	0.8331	0.6568	0.9997	0.2302	0.7306	0.0186	0.5861	0.592	0.957	0.5028	0.5022	0.9863	0.9997	0.5221	1	0.2993	0.5684	0.9607	0.2134	0.4795	0.206	0.3909	0.3135	0.9999	0.8763	0.8259	0.9993	0.9998
FBgn0004403	0.94	1	0.3989	0.6554	0.9655	0.922	0.9999	0.9999	0.8696	0.9658	0.9185	0.9998	0.9318	0.5701	0.9856	0.4744	0.9923	0.3923	0.9943	0.9992	0.9987	0.9099	0.3607	0.9997	0.6758	0.5077	0.1367	0.8457	0.9487	0.998	0.9968	0.9343	0.9989	0.9997	0.7454	1	0.6891	0.9838	0.9698	0.4348	0.9852	0.5639	0.8444	0.9401	0.9999	0.9989	0.8975	0.9993	0.9998
FBgn0004404	0.8686	1	0.3291	0.6554	0.9371	0.9142	0.9999	0.9999	0.8426	0.9026	0.9185	0.9998	0.7842	0.5604	0.9818	0.4376	0.9829	0.3294	0.9943	0.9992	0.9987	0.9123	0.3062	0.9997	0.6798	0.5729	0.0903	0.8075	0.9197	0.9965	0.9891	0.9841	0.9863	0.9997	0.5545	1	0.4915	0.9391	0.9846	0.442	0.9781	0.5535	0.7019	0.9378	0.9999	0.9989	0.9297	0.9993	0.9998
FBgn0004406	0.8226	1	0.8566	0.6774	0.497	0.9794	0.9999	0.9999	0.9924	0.8568	0.9543	0.9998	0.7254	0.6526	0.9428	0.8665	0.9829	0.3613	0.9943	0.9992	0.9987	0.9753	0.0803	0.9997	0.9949	0.4323	0.0598	0.9546	0.9676	0.9653	0.6417	0.7655	0.9863	0.9997	0.6331	1	0.6545	0.8595	0.9897	0.4088	0.3884	0.1573	0.7677	0.7348	0.9999	0.9989	0.9329	0.9993	0.9998
FBgn0004414	0.7753	1	0.9456	0.6554	0.6865	0.914	0.9999	0.9999	0.8228	0.5338	0.9185	0.9998	0.8202	0.6115	0.9614	0.3464	0.9936	0.5961	0.9959	0.9992	0.9987	0.9682	0.1616	0.9997	0.7875	0.4797	0.0104	0.8027	0.7906	0.9653	0.9894	0.3978	0.9863	0.9997	0.7672	1	0.6347	0.9725	0.9088	0.3397	0.9723	0.8775	0.522	0.8993	0.9999	0.9989	0.9997	0.9993	0.9998
FBgn0004419	0.9721	1	0.8831	0.7526	0.0025	0.9739	0.9999	0.9999	0.9654	0.986	0.9457	0.9998	0.9935	0.8037	0.9541	0.8598	0.9983	0.6922	0.9943	0.9992	0.9987	0.9902	0.7347	0.9997	0.6105	0.9271	0.9683	0.7453	0.9344	0.957	0.8178	0.844	0.9863	0.9997	0.7592	1	0.6411	0.9631	0.9986	0.6706	0.6607	0.9765	0.8459	0.1065	0.9999	0.9989	0.9997	0.9993	0.9998
FBgn0004425	0.8551	1	0.9984	0.6657	0.5961	0.9107	0.9999	0.9999	0.8448	0.8581	0.9852	0.9998	0.8926	0.8982	0.9428	0.7471	0.9983	0.3713	0.9943	0.9992	0.9987	0.7794	0.8748	0.9997	0.942	0.1274	0.5704	0.4877	0.6596	0.7941	0.7709	0.8634	0.37	0.9997	0.6314	1	0.9939	0.7368	0.9607	0.9605	0.6951	0.2186	0.7676	0.6276	0.9999	0.9989	0.9993	0.9993	0.9998
FBgn0004426	0.8518	1	0.5554	0.7385	0.7408	0.9581	0.9999	0.9999	0.8489	0.6153	0.9185	0.9998	0.7739	0.7795	0.9428	0.1441	0.9983	0.9765	0.9943	0.9992	0.6108	0.731	0.5743	0.9997	0.7341	0.0082	0.5774	0.3823	0.0757	0.148	0.7285	0.5328	0.0386	0.9997	0.6621	1	0.5678	0.7046	0.9607	0.7415	0.5942	0.1271	0.5148	0.8096	0.9999	0.9989	0.9636	0.9993	0.4706
FBgn0004427	0.9482	1	0.8468	0.6619	0.9196	0.9505	0.9999	0.9999	0.9041	0.9436	0.9681	0.9998	0.9792	0.9233	0.9614	0.7712	0.9962	0.1729	0.9963	0.9992	0.9987	0.7433	0.5346	0.9997	0.9894	0.2014	0.0707	0.4458	0.4532	0.7941	0.9572	0.6992	0.5103	0.9997	0.7705	1	0.778	0.6085	0.9939	0.9642	0.9075	0.1043	0.9663	0.7934	0.9999	0.9989	0.9997	0.9993	0.9998
FBgn0004428	0.9214	1	0.613	0.7492	0.9351	0.9812	0.9999	0.9999	0.9371	0.67	0.9185	0.9998	0.6982	0.5421	0.9984	0.8905	0.9983	0.5243	0.9943	0.9992	0.9987	0.9309	0.0591	0.9997	0.4219	0.6399	4e-04	0.9525	0.9716	0.9763	0.7325	0.9242	0.9863	0.9997	0.6176	1	0.8399	0.7865	0.9624	0.8824	0.7033	0.7292	0.6826	0.8613	0.9999	0.9989	0.9997	0.9993	0.9998
FBgn0004429	0.9926	1	0.8479	0.8743	0.8442	0.9961	0.9999	0.9999	0.837	0.8315	0.9304	0.9998	0.738	0.9941	0.9646	0.764	0.9919	0.5583	0.9943	0.9992	0.9987	0.9291	0.4897	0.9997	0.6286	0.575	0.2587	0.4475	0.9688	0.9407	0.5638	0.9835	0.9863	0.9997	0.5897	0.4166	0.8399	0.8355	0.9607	0.8696	0.589	0.361	0.7364	0.9077	0.9999	0.9989	0.9997	0.9993	0.9998
FBgn0004430	0.7767	1	0.8201	0.9814	0.9293	0.9462	0.9999	0.9999	0.9729	0.8102	0.9825	0.9998	0.9232	0.6418	0.9856	0.9654	0.9949	0.7205	0.9955	0.9992	0.9987	0.7297	0.8665	0.9997	0.9083	0.3751	0.8283	0.6202	0.6313	0.9653	0.7236	0.5421	0.4108	0.9997	0.7773	1	0.9814	0.7908	0.9716	0.5542	0.9399	0.1989	0.9383	0.8275	0.9999	0.9989	0.9752	0.9993	0.9998
FBgn0004431	0.9518	1	0.6197	0.8011	0.4139	0.7538	0.9999	0.9999	0.8804	0.6479	0.9185	0.9998	0.8534	0.277	0.9855	0.8926	0.9983	0.5754	0.9943	0.9992	0.9987	0.956	0.6113	0.9997	0.9937	0.8607	0.1394	0.4656	0.1782	0.9826	0.6237	0.861	0.9863	0.9997	0.5221	1	0	0.6296	0.9602	0.0333	0.1977	0.8533	0.9932	0.5513	0.9999	0.9034	0.7881	0.9993	0.9998
FBgn0004432	0.6748	1	0.2427	0.7109	0.903	0.9363	0.9999	0.9999	0.8352	0.8534	0.9185	0.9998	0.6938	0.8571	0.9759	0.9005	0.9908	0.1606	0.9943	0.9992	0.9987	0.9897	0.5628	0.9997	0.9389	0.5346	0.0421	0.8022	0.8777	0.9769	0.8278	0.8905	0.9989	0.9997	0.7757	1	0.5212	0.8332	0.9607	0.2715	0.8095	0.5906	0.5078	0.9747	0.9999	0.9989	0.9762	0.9993	0.9998
FBgn0004435	0.9806	1	0.9906	0.9553	0.9623	0.9812	0.9999	0.9999	0.828	0.9478	0.9185	0.9998	0.9365	0.7799	0.9856	0.9059	0.9998	0.3497	0.9943	0.9992	0.9987	0.8595	0.2301	0.9997	0.8148	0.4746	0.1001	0.4556	0.8109	0.7941	0.6802	0.2234	0.9863	0.9997	0.8157	1	0.2447	0.8069	0.967	0.4213	0.2335	0.0751	0.3679	0.7392	0.9999	0.9034	0.9997	0.9993	0.9998
FBgn0004436	0.9997	1	0.6201	0.6554	0.3752	0.8912	0.9999	0.9999	0.9222	0.6258	0.9769	0.9998	0.7771	0.5925	0.9156	0.6808	0.9829	0.3391	0.9943	0.9992	0.9987	0.9929	0.076	0.9997	0.8121	0.4574	0.955	0.7143	0.8044	0.9746	0.8267	0.1778	0.9863	0.9997	0.9782	1	0.2581	0.5717	0.976	0.6589	0.3392	0.4336	0.6516	0.5448	0.9999	0.9989	0.9819	0.9993	0.9998
FBgn0004449	0.9488	1	0.9661	0.6724	0.9598	0.9739	0.9999	0.9999	0.8168	0.8099	0.9185	0.9998	0.8355	0.8972	0.9856	0.4471	0.9983	0.5428	0.9943	0.9992	0.9987	0.8715	0.7967	0.9997	0.5915	0.8596	0.2186	0.9862	0.7446	0.9288	0.7474	0.8224	0.9898	0.9997	0.9728	1	0.6071	0.8757	0.9602	0.6041	0.306	0.3373	0.4473	0.9356	0.9999	0.9989	0.9997	0.9993	0.9998
FBgn0004456	0.6315	1	0.901	0.6595	0.7487	0.914	0.9999	0.9999	0.8212	0.6762	0.9185	0.9998	0.7365	0.5421	0.9533	0.934	0.9998	0.3604	0.9943	0.9992	0.9987	0.8376	0.4247	0.9997	0.4564	0.9999	0.0248	0.4484	0.7281	0.8795	0.9261	0.9482	0.9863	0.9997	0.8572	1	0.0701	0.9224	0.9607	0.1412	0.2213	0.3944	0.3302	0.8205	0.9999	0.9989	0.9906	0.9993	0.9998
FBgn0004462	0.9214	1	0.3951	0.6842	0.9982	0.9986	0.9999	0.9999	0.9922	0.8347	0.9185	0.9998	0.7251	0.9026	0.9768	0.2079	0.9829	0.9629	0.9943	0.9992	0.9987	0.7897	0.9903	0.9997	0.7111	0.4461	0.9591	0.6585	0.9781	0.9879	0.8888	0.8919	0.9863	0.9997	0.6477	1	0.0916	0.5657	0.9681	0.2813	0.1808	0.4076	0.3714	0.6029	0.9999	0.9989	0.9881	0.9993	0.9998
FBgn0004463	0.9918	1	0.8475	0.6774	0.6716	0.9795	0.9999	0.9999	0.837	0.8324	0.9706	0.9998	0.7874	0.7997	0.9626	0.8044	0.9829	0.3439	0.9943	0.9992	0.9987	0.7536	0.0942	0.9997	0.4564	0.6438	0.0305	0.4791	0.8044	0.9972	0.3897	0.677	0.9894	0.9997	0.5221	1	0.8692	0.5657	0.9607	0.613	0.5178	0.3784	0.5357	0.6666	0.9999	0.9945	0.9573	0.9993	0.9998
FBgn0004465	0.8225	1	0.1864	0.6554	0.7177	0.4353	0.9999	0.9999	0.9519	0.6479	0.9185	0.9998	0.7376	0.5583	0.9428	0.9637	0.9829	0.5518	0.9956	0.9992	0.9987	0.9743	0.2756	0.9997	0.5274	0.6752	0.1301	0.9754	0.7906	0.9763	0.8201	0.4324	0.9863	0.9997	0.5242	1	0.1931	0.6414	0.9679	0.8389	0.7229	0.8731	0.4007	0.4311	0.9999	0.9989	0.9819	0.9993	0.9998
FBgn0004507	0.4973	1	0.262	0.6554	0.6174	0.914	0.9999	0.9999	0.9041	0.4466	0.9616	0.9998	0.7224	0.9287	0.9428	0.4397	0.9829	0.2159	0.9943	0.9992	0.9987	0.7839	0.9493	0.9997	0.9038	0.5924	0.2786	0.6284	0.4809	0.9931	0.8689	0.8637	0.9898	0.9997	0.7125	1	0.8095	0.9586	0.9607	0.9456	0.7674	0.7948	0.8125	0.9456	0.9999	0.9989	0.9922	0.9993	0.9998
FBgn0004509	0.9601	1	0.9596	0.6842	0.7115	0.9393	0.9999	0.9999	0.8168	0.7788	0.9185	0.9998	0.8624	0.7935	0.9635	0.9874	0.9983	0.8163	0.9943	0.9992	0.9987	0.9099	0.7793	0.9997	0.7826	0.7413	0.5467	0.4737	0.8589	0.9662	0.9993	0.4512	0.9898	0.9997	0.9536	1	0.0613	0.7417	0.9679	0.3675	0.1716	0.3389	0.4452	0.8167	0.9999	0.9989	0.9997	0.9993	0.9998
FBgn0004510	0.626	1	0.6354	0.9856	0.4976	0.991	0.9999	0.9999	0.9222	0.9739	0.9212	0.9998	0.6851	0.8758	0.9551	0.8353	0.9829	0.4133	0.9943	0.9992	0.9987	0.8896	0.2318	0.9997	0.6497	0.6348	0.8138	0.7743	0.9918	0.8576	0.9978	0.9379	0.9863	0.9997	0.9304	1	0.3788	0.9626	0.9624	0.53	0.2642	0.8455	0.5357	0.4091	0.9999	0.9034	0.9997	0.9993	0.9998
FBgn0004512	0.7628	1	0.8778	0.9117	0.9678	0.9831	0.9999	0.9999	0.9708	0.9074	0.9809	0.9998	0.6253	0.5421	0.9428	0.7997	0.9829	0.3044	0.9943	0.9992	0.9987	0.8994	0.0133	0.9997	0.2804	0.8395	0	0.5251	0.8774	0.9724	0.7178	0.9373	0.9863	0.9997	0.5393	1	0.6194	0.929	0.9624	0.5246	0.8742	0.6199	0.6799	0.9739	0.9999	0.9945	0.9851	0.9993	0.9998
FBgn0004513	0.8916	1	0.064	0.68	0.928	0.9831	0.9999	0.9999	0.8851	0.5774	0.9185	0.9998	0.6975	0.8538	0.9428	0.835	0.9983	0.3272	0.9943	0.9992	0.9987	0.9243	0.004	0.9997	0.5439	0.9371	0.2653	0.4378	0.8456	0.9986	0.7149	0.3411	0.9381	0.9997	0.7742	1	0.8957	0.6744	0.9607	0.808	0.7973	0.4458	0.7876	0.8703	0.9999	0.9989	0.9692	0.9993	0.9998
FBgn0004514	0.6554	1	0.863	0.8393	0.889	0.9569	0.9999	0.9999	0.9868	0.986	0.9212	0.9998	0.8221	0.9626	0.9696	0.9364	0.9983	0.7521	0.9943	0.9992	0.9987	0.9094	0.4501	0.9997	0.9886	0.6452	0.0123	0.5075	0.9668	0.8942	0.4183	0.1536	0.9863	0.9997	0.9536	1	0.1701	0.7777	0.998	0.5729	0.0927	0.0892	0.2882	0.6325	0.9999	0.9989	0.9997	0.9993	0.9998
FBgn0004516	0.999	0.7059	0.9227	0.6554	0.5738	0.9788	0.9999	0.9999	0.8891	0.979	0.9938	0.9998	0.8681	0.5973	0.9428	0.4343	0.9983	0.7493	0.9943	0.9992	0.9987	0.9634	0.7656	0.9997	0.7111	0.7116	0.4877	0.5043	0.9955	0.9234	0.6895	0.1044	0.9863	0.9997	0.9677	1	0.5752	0.8876	0.9607	0.4887	0.2025	0.4369	0.7822	0.8809	0.9999	0.9945	0.9594	0.9993	0.9998
FBgn0004552	0.9601	1	0.744	0.8195	0.9743	0.991	0.9999	0.9999	0.7074	0.6828	0.9212	0.9998	0.8561	0.9233	0.9614	0.1274	0.9983	0.0036	0.9943	0.9992	0.9987	0.9824	0.3234	0.9997	0.9826	0.1131	0.8398	0.8173	0.9091	0.9724	0.6033	0.6815	0.9898	0.9997	0.8996	1	0.889	0.9431	0.9607	0.6503	0.7687	0.4746	0.0957	0.8835	0.9999	0.8708	0.9997	0.9993	0.9998
FBgn0004554	0.9789	1	0.17	0.8309	0.5107	0.9862	0.9999	0.9999	0.8508	0.6098	0.9904	0.9998	0.7901	0.7704	0.9818	0.5375	0.985	0.889	0.9951	0.9992	0.9987	0.9542	0.6	0.9997	0.5003	0.4086	0.4237	0.622	0.9292	0.957	0.9782	0.7958	0.9863	0.9997	0.5221	1	0.9575	0.6264	0.9602	0.4542	0.4396	0.1713	0.8528	0.9077	0.9999	0.9945	0.5866	0.9993	0.9998
FBgn0004556	0.7743	1	0.9749	0.6554	0.0033	0.9812	0.9999	0.9999	0.8168	0.9876	0.9185	0.9998	0.7251	0.6983	0.9856	0.5459	0.9914	0.6225	0.9943	0.9992	0.9987	0.9099	0.8838	0.9997	0.8342	0.6629	0.7166	0.6955	0.3833	0.9721	0.6	0.62	0.9863	0.9997	0.5221	1	0.6392	0.574	0.9939	0.8868	0.9298	0.804	0.9073	0.5159	0.9999	0.9129	0.8814	0.9993	0.9998
FBgn0004567	0.8551	1	0.8446	0.9889	0.8751	0.9462	0.9999	0.9999	0.9729	0.7661	0.971	0.9998	0.0761	0.9501	0.9728	0.9657	0.9951	0.7582	0.9943	0.9992	0.9987	0.9061	0.953	0.9997	0.7039	0.833	0.8595	0.4458	0.4293	0.9724	0.8684	0.9974	0.9863	0.9997	0.6229	1	0.6782	0.574	0.9607	0.9	0.8865	0.2644	0.5208	0.9649	0.9999	0.9945	0.9997	0.9993	0.9998
FBgn0004569	0.9454	1	0.7874	0.6855	0.913	0.9812	0.9999	0.9999	0.8977	0.717	0.9794	0.9998	0.9402	0.7437	0.9428	0.7621	0.9829	0.4738	0.9943	0.9992	0.9987	0.8769	0.2352	0.9997	0.504	0.5673	0.8128	0.4705	0.7105	0.8513	0.8655	0.0334	0.9863	0.9998	0.9553	1	0.7859	0.8345	0.9624	0.8939	0.1792	0.2683	0.7828	0.2507	0.9999	0.9034	0.9457	0.9993	0.9998
FBgn0004573	0.7182	1	0.9181	0.7118	0.5518	0.9581	0.9999	0.9999	0.8228	0.6936	0.9703	0.9998	0.9481	0.9603	0.9856	0.7068	0.9983	0.8313	0.9955	0.9992	0.9987	0.8994	0.0813	0.9997	0.8227	0.5747	0.3036	0.4399	0.7526	0.957	0.6664	0.4457	0.7689	0.9997	0.9214	1	0.1028	0.7751	0.9836	0.7892	0.1773	0.6732	0.4841	0.9691	0.9999	0.9034	0.9783	0.9993	0.9998
FBgn0004574	0.9497	1	0.3214	0.6554	0.3038	0.968	0.9999	0.9999	0.9428	0.67	0.9185	0.9998	0.7435	0.9021	0.9614	0.8113	0.9983	0.5415	0.9959	0.9992	0.9987	0.9794	0.855	0.9997	0.7039	0.3677	0.927	0.5924	0.9771	0.9865	0.9644	0.1515	0.9863	0.9997	0.7382	1	0.0613	0.8449	0.9607	0.5677	0.3991	0.9926	0.9643	0.88	0.9999	0.9248	0.9249	0.9993	0.9998
FBgn0004575	0.8489	0.471	0.8201	0.9672	0.9875	0.8859	0.9999	0.9999	0.8228	0.621	0.9212	0.9998	0.8208	0.882	0.9855	0.8478	0.9983	0.4818	0.9943	0.9992	0.9987	0.9542	0.731	0.9997	0.621	0.7535	0.7512	0.4797	0.8412	0.8687	0.7816	0.3657	0.9863	0.9997	0.9546	1	0.2322	0.8201	0.9607	0.2781	0.1284	0.1254	0.4384	0.9296	0.9999	0.9989	0.9997	0.9993	0.9998
FBgn0004577	0.8733	1	0.8547	0.7782	0.9334	0.9812	0.9999	0.9999	0.837	0.67	0.9503	0.9998	0.8683	0.9436	0.948	0.6638	0.9998	0.3198	0.9943	0.9992	0.9987	0.8971	0.8543	0.9997	0.8227	0.5156	0.4975	0.7323	0.8118	0.9653	0.7025	0.3898	0.9863	0.9997	0.8673	1	0.6689	0.9553	0.9778	0.5019	0.7861	0.6892	0.6774	0.7184	0.8583	0.9034	0.7881	0.9993	0.9998
FBgn0004580	0.9724	1	0.6054	0.6554	0.5677	0.9935	0.9999	0.9999	0.8225	0.7824	0.9965	0.9998	0.9216	0.5421	0.893	0.6439	0.9983	0.8838	0.9943	0.9992	0.9987	0.896	0.4375	0.9997	0.668	0.556	0.2544	0.9511	0.8424	0.8948	0.9822	0.0868	0.9863	0.9997	0.8041	1	0.9245	0.8812	0.9616	0.675	0.5785	0.6421	0.9262	0.9804	0.9999	0.9034	0.8259	0.9993	0.9998
FBgn0004581	0.9348	1	0.8241	0.6554	0.6148	0.9581	0.9999	0.9999	0.9481	0.6121	0.9185	0.9998	0.6975	0.793	0.9428	0.9423	0.9829	0.1033	0.9943	0.9992	0.9987	0.9884	0.0539	0.9997	0.7719	0.4375	0.0319	0.7919	0.9425	0.9867	0.8956	0.2268	0.9863	0.9997	0.6573	1	0.1385	0.8248	0.9982	0.0805	0.3926	0.0871	0.596	0.8455	0.9999	0.9989	0.9831	0.9993	0.9998
FBgn0004583	0.8895	1	0.9384	0.9935	0.955	0.9812	0.9999	0.9999	0.9172	0.6059	0.9246	0.9998	0.9794	0.7682	0.9696	0.1517	0.9829	0.3925	0.9963	0.9992	0.9987	0.9992	0.929	0.9997	0.5582	0.6797	0.1535	0.4232	0.9947	0.957	0.7656	0.8409	0.9898	0.9997	0.7743	1	0.4614	0.7512	0.9982	0.6211	0.1692	0.8887	0.5225	0.9785	0.9999	0.9989	0.9906	0.9993	0.9998
FBgn0004584	0.9726	1	0.5407	0.6636	0.2265	0.9883	0.9999	0.9999	0.8462	0.9401	0.9192	0.9998	0.649	0.8824	0.9728	0.2079	0.9829	0.0911	0.9943	0.9992	0.9987	0.88	0.4391	0.9997	0.9085	0.4061	0.6653	0.9525	0.7634	0.8687	0.3726	0.9319	0.9954	0.9997	0.9412	1	0.5488	0.5693	0.9866	0.8377	0.604	0.6139	0.8851	0.3167	0.9999	0.9034	0.9906	0.9993	0.9998
FBgn0004587	0.8442	1	0.6575	0.9835	0.7499	0.9812	0.9999	0.9999	0.9041	0.9693	0.9965	0.9998	0.9757	0.5463	0.9855	0.9654	0.9983	0.4222	0.9943	0.9992	0.9987	0.7703	0.141	0.9997	0.2136	0.9933	0.0047	0.4877	0.5814	0.7941	0.6224	0.4485	0.9863	0.9997	0.5221	1	0.0998	0.5657	0.9679	0.0361	0.1302	0.0716	0.3307	0.4538	0.9999	0.9989	0.9906	0.9993	0.9998
FBgn0004589	0.7172	1	0.3728	0.7491	0.9808	0.9953	0.9999	0.9999	0.837	0.9211	0.964	0.9998	0.7449	0.617	0.9701	0.9895	0.9983	0.6834	0.9943	0.9992	0.9987	0.9457	0.1299	0.9997	0.534	0.4172	0.716	0.6264	0.1267	0.9653	0.9035	0.8663	0.9863	0.9997	0.9581	0.5565	0.9979	0.801	0.9836	0.9968	0.677	0.9057	0.8398	0.549	0.9999	0.9989	0.9132	0.9993	0.9998
FBgn0004593	0.5972	1	0.4358	0.8922	0.3514	0.9773	0.9999	0.9999	0.8935	0.9232	0.9655	0.9998	0.8527	0.9425	0.9865	0.9619	0.9829	0.6569	0.9951	0.9992	0.9987	0.7991	0.6148	0.9997	0.9672	0.6278	0.9404	0.7992	0.9993	0.9662	0.6994	0.6877	0.9761	0.9997	0.5221	1	0.8058	0.9313	0.998	0.9889	0.4686	0.8939	0.7763	0.4154	0.9999	0.9296	0.983	0.9993	0.9998
FBgn0004595	0.7547	1	0.6669	0.8817	0.8855	0.9422	0.9999	0.9999	0.899	0.5962	0.9185	0.9998	0.9778	0.9425	0.9856	0.6718	0.9829	0.9463	0.9943	0.9992	0.9987	0.9967	0.9084	0.9997	0.7536	0.5623	0.884	0.5212	0.8546	0.7941	0.7548	0.5615	0.9863	0.9997	0.8343	1	0.4063	0.9942	0.9795	0.4928	0.1252	0.1575	0.4258	0.9691	0.9999	0.9989	0.8713	0.9993	0.9998
FBgn0004597	0.9985	0.8915	0.3695	0.8984	0.9994	0.9748	0.9999	0.9999	0.8228	0.9283	0.9185	0.9998	0.9946	0.8283	0.9428	0.7704	0.9829	0.6907	0.9943	0.9992	0.9987	0.9884	0.3963	0.9997	0.7943	0.7007	0.4138	0.9564	0.9531	0.9731	0.995	0.5454	0.7284	0.9997	0.5221	1	0.6934	0.8799	0.9607	0.3355	0.1398	0.8125	0.8435	0.6405	0.9999	0.9042	0.9186	0.9993	0.9998
FBgn0004598	0.953	1	0.3893	0.9466	0.688	0.9664	0.9999	0.9999	0.8228	0.7325	0.9185	0.9998	0.7507	0.8043	0.9855	0.5368	0.9949	0.109	0.9943	0.9992	0.8059	0.7536	0.6594	0.9997	0.5643	0.5121	0.9126	0.7542	0.7427	0.9653	0.5484	0.9553	0.9863	0.9997	0.9897	1	0.7789	0.8132	0.9607	0.6929	0.6008	0.4591	0.7014	0.8716	0.9999	0.9989	0.9997	0.9993	0.9998
FBgn0004606	0.9621	1	0.8569	0.6554	0.7788	0.9997	0.9999	0.9999	0.7807	0.729	0.9212	0.9998	0.8647	0.8478	0.9711	0.7483	0.9983	0.8899	0.9943	0.9992	0.9987	0.8666	0.3175	0.9997	0.5871	0.9985	0.294	0.9076	0.9429	0.9746	0.7066	0.993	0.9898	0.9997	0.9214	1	0.7403	0.8952	0.9607	0.901	0.6733	0.791	0.5649	0.6501	0.9999	0.9989	0.9396	0.9993	0.9998
FBgn0004607	0.9245	1	0.9991	0.7629	0.975	0.9739	0.9999	0.9999	0.9708	0.9834	0.9185	0.9998	0.955	0.8159	0.9856	0.8354	0.9887	0.4853	0.9963	0.9992	0.9987	0.8561	0.6342	0.9997	0.8165	0.8543	0.6609	0.4458	0.8045	0.8378	0.9077	0.7919	0.9863	0.9997	0.846	1	0.3132	0.9733	0.9607	0.4013	0.1228	0.6929	0.6748	0.9951	0.9999	0.9989	0.9997	0.9993	0.9998
FBgn0004611	0.9806	1	0.95	0.8072	0.8922	0.8373	0.9999	0.9999	0.8168	0.8865	0.9185	0.9998	0.7655	0.5421	0.9614	0.9391	0.9908	0.6007	0.9943	0.9992	0.9987	0.9988	0.6404	0.9997	0.4682	0.927	0.0554	0.5909	0.7912	0.957	0.9894	0.4703	0.9951	0.9997	0.7212	1	0.2153	0.5868	0.9622	0.1412	0.1429	0.0863	0.3528	0.8891	0.9999	0.9989	0.8739	0.9993	0.9998
FBgn0004618	0.7335	1	0.7886	0.9363	0.9327	0.95	0.9999	0.9999	0.9032	0.7272	0.9457	0.9998	0.8093	0.7809	0.9856	0.6654	0.9919	0.0756	0.9943	0.9992	0.8626	0.9884	0.8282	0.9997	0.6703	0.9494	0.6519	0.5909	0.8159	0.7941	0.6802	0.8973	0.9863	0.9997	0.7597	1	0.1555	0.8197	0.9607	0.3259	0.1302	0.1634	0.3761	0.9435	0.9999	0.9989	0.9997	0.9993	0.9998
FBgn0004619	0.8541	1	0.229	0.6554	0.7377	0.9975	0.9999	0.9999	0.9172	0.7065	0.9843	0.9998	0.7787	0.5421	0.9437	0.6556	0.9988	0.6696	0.9943	0.9992	0.9987	0.9243	0.8038	0.9997	0.5801	0.8569	0.6483	0.8871	0.8945	0.9943	0.995	0.1364	0.9863	0.9997	0.9693	1	0.9798	0.9031	0.9679	0.1202	0.8832	0.8782	0.515	0.8835	0.9999	0.9989	0.9997	0.9993	0.9998
FBgn0004620	0.5542	1	0.576	0.9928	0.704	0.9981	0.9999	0.9999	0.856	0.7231	0.9414	0.9998	0.8952	0.5486	0.9855	0.989	0.9983	0.8631	0.9963	0.9992	0.9987	0.9684	0.0308	0.9997	0.7458	0.8662	0.015	0.4378	0.9442	0.895	0.4888	0.0648	0.3369	0.9997	0.9245	1	0.5246	0.7734	0.9607	0.827	0.5171	0.2153	0.645	0.4485	0.9999	0.993	0.9841	0.9993	0.9998
FBgn0004622	0.9301	1	0.4483	0.947	0.984	0.9953	0.9999	0.9999	0.8212	0.6702	0.9212	0.9998	0.6851	0.9872	0.9428	0.9172	0.9901	0.9067	0.9943	0.9992	0.9987	0.909	0.8755	0.9997	0.9607	0.7493	0.4233	0.9761	0.9318	0.9234	0.6973	0.362	0.9954	0.9997	0.9782	1	0.5239	0.8654	0.9607	0.8649	0.3386	0.71	0.7626	0.4041	0.9999	0.9989	0.9906	0.9993	0.9998
FBgn0004623	0.9214	1	0.7005	0.8011	0.4313	0.9812	0.9999	0.9999	0.9404	0.9395	0.9965	0.9998	0.8991	0.9392	0.9428	0.5684	0.9829	2e-04	0.9984	0.9992	0.2015	0.9099	0.5746	0.9997	0.8571	0.3661	0.0213	0.8546	0.7526	0.9312	0.9971	0.885	0.9896	0.9997	0.9986	1	0.7337	0.8602	0.429	0.9642	0.7389	0.2699	0.7074	0.9504	0.9999	0.9034	0.9813	0.9993	0.9998
FBgn0004635	0.9898	1	0.7401	0.9792	0.7017	0.9993	0.9999	0.9999	0.8658	0.6121	0.9185	0.9998	0.9378	0.7052	0.9428	0.7488	0.9829	0.7808	0.9963	0.9992	0.9987	0.9698	0.0305	0.9997	0.6353	0.6434	0.5991	0.7314	0.9154	0.957	0.9424	0.1016	0.9863	0.9997	0.5221	1	0.128	0.6189	0.9999	0.2069	0.0904	0.1174	0.4639	0.763	0.9999	0.9989	0.9889	0.9993	0.9998
FBgn0004636	0.8767	1	0.4096	0.8345	0.8751	0.9926	0.9999	0.9999	0.8168	0.9424	0.9535	0.9998	0.7405	0.5421	0.9856	0.9477	0.9998	0.4911	0.9943	0.9992	0.9987	0.9973	0.8764	0.9997	0.337	0.6262	0.0726	0.6842	0.8212	0.9961	0.7474	0.9734	0.9898	0.9997	0.771	1	0.1348	0.8069	0.9624	0.2202	0.2829	0.263	0.3827	0.883	0.9999	0.9989	0.9997	0.9993	0.9998
FBgn0004638	0.9453	1	0.9978	0.7747	0.5977	0.9792	0.9999	0.9999	0.8168	0.9734	0.9185	0.9998	0.7991	0.6013	0.948	0.9172	0.9988	0.9822	0.9943	0.9992	0.9987	0.7876	0.0634	0.9997	0.23	0.9997	0.0023	0.8815	0.7083	0.9581	0.7548	0.6841	0.9863	0.9998	0.7472	1	0.3225	0.5657	0.9607	0.4541	0.673	0.4405	0.5769	0.9082	0.9999	0.9989	0.9997	0.9993	0.9998
FBgn0004643	0.9497	1	0.7805	0.7246	0.9655	0.9811	0.9999	0.9999	0.8816	0.9819	0.9282	0.9998	0.7814	0.8144	0.9987	0.8379	0.9983	0.824	0.9943	0.9992	0.9987	0.9099	0.0245	0.9997	0.3406	0.7488	0	0.5924	0.4532	0.9854	0.9612	0.681	0.9863	0.9997	0.5221	1	0.3844	0.5868	0.9681	0.7355	0.5986	0.3623	0.4298	0.8683	0.9999	0.9989	0.9329	0.9993	0.9998
FBgn0004644	0.9656	0.9829	0.6994	0.9176	0.9811	0.9788	0.9999	0.9999	0.9954	0.1003	0.9185	0.9998	0.9848	0.5421	0.9855	0.9985	0.9924	0.3256	0.9943	0.9992	0.9987	0.8146	0.2766	0.9997	0.5457	0.7162	0.6031	0.5246	0.6557	0.957	0.7583	0.8535	0.9863	0.9997	0.7738	1	0.0805	0.7628	0.9607	0.8694	0.7732	0.9387	0.5545	0.8441	0.9999	0.9989	0.9906	0.9993	0.9998
FBgn0004646	0.8241	1	0.1333	0.8422	0.9854	0.9812	0.9999	0.9999	0.8228	0.6546	0.9185	0.9998	0.7755	0.5421	0.9737	0.9966	0.9988	0.2131	0.9943	0.9992	0.9987	0.958	0.3967	0.9997	0.3192	0.6679	7e-04	0.7454	0.9136	0.998	0.7989	0.8014	0.9863	0.9997	0.6241	1	0.5336	0.738	0.9607	0.3007	0.4071	0.1146	0.5328	0.8486	0.9999	0.9989	0.9997	0.9993	0.9998
FBgn0004647	0.9799	1	0.958	0.8123	0.3816	0.9811	0.9999	0.9999	0.9641	0.8973	0.9185	0.9998	0.7251	0.9245	0.9919	0.5489	0.9938	0.7813	0.9943	0.9992	0.9987	0.9147	0.7889	0.9997	0.9858	0.6569	0.3492	0.8512	0.8664	0.9235	0.9388	0.5989	0.9863	0.9997	0.8842	1	0.5011	0.7129	0.9607	0.9301	0.131	0.5888	0.5707	0.3749	0.9999	0.9989	0.9783	0.9993	0.9998
FBgn0004648	0.8571	1	0.5858	0.947	0.9739	0.9819	0.9999	0.9999	0.8168	0.9335	0.9764	0.9998	0.9082	0.739	0.986	0.7569	0.9962	0.0944	0.9943	0.9992	0.9987	0.954	0.8673	0.9997	0.7414	0.5377	0.0208	0.875	0.9901	0.9608	0.77	0.7274	0.9914	0.9997	0.618	1	0.1202	0.5684	0.9607	0.1207	0.1444	0.1042	0.3688	0.9576	0.9999	0.9989	0.9997	0.9993	0.9998
FBgn0004649	0.941	1	0.901	0.6595	0	0.9992	0.9999	0.9999	0.8717	0.9658	0.9185	0.9998	0.8977	0.8859	0.9428	0.9023	0.9829	0.5211	0.9943	0.9992	0.9987	0.9032	0.7726	0.9997	0.9595	0.703	0.4993	0.4946	0.8817	0.9794	0.9276	0.9261	0.9863	0.1265	0.8217	1	0.9212	0.7736	0.9971	0.4888	0.9053	0.8064	0.9459	0.0179	0.9999	0.9989	0.9997	0.9993	0.9998
FBgn0004650	0.958	1	0.3922	0.6554	0.2786	0.9812	0.9999	0.9999	0.9926	0.6121	0.9185	0.9998	0.6975	0.8096	0.9428	0.9755	0.985	0.2341	0.9963	0.9992	0.9987	0.8994	0.267	0.9997	0.7551	0.3887	0.0198	0.5669	0.7	0.9718	0.9233	0.3068	0.9863	0.9997	0.8996	1	0.4627	0.7187	0.983	0.2993	0.6835	0.4507	0.5542	0.7849	0.9999	0.9945	0.9906	0.9993	0.9998
FBgn0004652	0.4389	1	0.7115	0.6554	0.999	0.9812	0.9999	0.9999	0.9955	0.6634	0.9185	0.9998	0.9557	0.7169	0.9711	0.7095	0.9908	0.9714	0.9943	0.9992	0.9987	0.9902	0.2998	0.9997	0.5686	0.2744	0.0588	0.7209	0.7122	0.9582	0.8241	0.8226	0.9863	0.9997	0.9041	1	0.9908	0.882	0.9681	0.6531	0.7785	0.9113	0.8981	0.8422	0.9999	0.9989	0.9116	0.9993	0.9998
FBgn0004654	0.5338	1	0.4082	0.9412	0.4806	0.9581	0.9999	0.9999	0.837	0.7323	0.9212	0.9998	0.6434	0.9566	0.9526	0.9389	0.9829	0.2879	0.9943	0.9992	0.9987	0.8309	0.9332	0.9997	0.9517	0.631	0.475	0.7909	0.9196	0.9653	0.4566	0.8698	0.9863	0.9997	0.7225	1	0.4781	0.9509	0.9607	0.59	0.9362	0.619	0.4459	0.7865	0.9999	0.9989	0.9838	0.9993	0.9998
FBgn0004655	0.6448	1	0.9738	0.6579	0.261	0.9142	0.9999	0.9999	0.8168	0.9529	0.9185	0.9998	0.8942	0.5421	0.9768	0.6787	0.985	0.7551	0.9963	0.9992	0.9987	0.9973	0.3027	0.9997	0.396	0.9971	0.1665	0.6167	0.9018	0.957	0.8076	0.8522	0.9863	0.9997	0.5643	1	0.193	0.5657	0.9795	0.5563	0.3515	0.2794	0.3528	0.7236	0.9999	0.993	0.8617	0.9993	0.9998
FBgn0004656	0.5972	1	0.6892	0.8106	0.6992	0.9363	0.9999	0.9999	0.8168	0.6754	0.9185	0.9998	0.9637	0.6238	0.9614	0.8707	0.9829	0.9127	0.9943	0.9992	0.9987	0.9318	0.2427	0.9997	0.2597	0.8284	0.0318	0.4705	0.7912	0.8496	0.8657	0.6334	0.9863	0.9997	0.5643	1	0.1334	0.5717	0.9982	0.1797	0.1712	0.138	0.3664	0.631	0.9999	0.993	0.8259	0.9993	0.9998
FBgn0004657	0.8952	1	0.98	0.9744	0.8929	0.976	0.9999	0.9999	0.8228	0.7682	0.9185	0.9998	0.8317	0.5421	0.9728	0.8802	0.9924	0.9147	0.9951	0.9992	0.9987	0.9332	0.3029	0.9997	0.5683	0.8395	0.0645	0.4586	0.7736	0.9662	0.9802	0.4322	0.9863	0.9997	0.9546	1	0.0245	0.5849	0.9982	0.18	0.1799	0.1227	0.4145	0.4507	0.9999	0.9989	0.9953	0.9993	0.9998
FBgn0004666	0.97	1	0.2211	0.8461	0.7777	0.9521	0.9999	0.9999	0.8168	0.8306	0.9185	0.9998	0.6556	0.9651	0.9697	0.9138	0.9829	0.2315	0.9943	0.9992	0.9987	0.9602	0.232	0.9997	0.6263	0.5968	0	0.5123	0.0474	0.9724	0.804	0.3833	0.9863	0.9997	0.8484	1	0.3661	0.5045	0.9607	0.8831	0.6199	0.5258	0.8302	0.9986	0.9999	0.9989	0.9831	0.9993	0.9998
FBgn0004687	0.8598	1	0.9286	0.9163	0.9217	0.9812	0.9999	0.9999	0.9911	0.6491	0.9185	0.9998	0.7641	0.9244	0.9855	0.4891	0.9924	0.904	0.9955	0.9992	0.9987	0.971	0.966	0.9997	0.692	0.4163	0.1445	0.5538	0.5699	0.9785	0.7144	0.9933	0.9863	0.9997	0.9434	1	0.0613	0.9753	0.9939	0.1518	0.5284	0.979	0.4028	0.7083	0.9999	0.9989	0.8259	0.9993	0.9998
FBgn0004698	0.8151	1	0.9871	0.7739	0.4803	0.9739	0.9999	0.9999	0.8168	0.8466	0.9212	0.9998	0.702	0.9259	0.9697	0.8772	0.9829	0.2005	0.9943	0.9992	0.9987	0.9123	0.8457	0.9997	0.6312	0.5666	0.7238	0.6371	0.9904	0.9828	0.6237	0.9002	0.9863	0.9997	0.6869	1	0.9908	0.5693	0.9944	0.8392	0.4382	0.933	0.5511	0.3557	0.9999	0.9296	0.8259	0.9993	0.9998
FBgn0004777	0.7904	1	0.563	0.6595	0.4027	0.9812	0.9999	0.0036	0.8168	0.9854	0.9185	0.9998	0.8725	0.8747	0.9428	0.9005	0.9983	0.7944	0.9963	0.9992	0.9987	0.823	0.7074	0.9997	0.6849	0.867	0.4935	0.7191	0.9158	0.9653	0.992	0.7568	0.9979	0.3617	0.5221	1	0.8392	0.8707	0.9607	0.2129	0.8008	0.3795	0.4334	0.7725	0.9999	0.9989	0.9132	0.9993	0.9998
FBgn0004780	0.8734	0.6428	0.6413	0.8577	0.735	0.9739	0.9999	0.9999	0.8874	0.9897	0.9752	0.9998	0.984	0.0479	0.9855	0.8334	0.9905	0.5685	0.9943	0.9992	0.9987	0.1217	0.2387	0.9997	0.6092	0.7631	0.0011	0.4232	0.8649	0.9828	0.2196	0.4578	0.9863	0.9997	0.6927	1	0.9847	0.5657	0.9607	0.9636	0.7709	0.5087	0.9742	0.7321	0.9999	0.9989	0.9862	0.9993	0.9998
FBgn0004781	0.9905	1	0.8591	0.6745	0.2543	0.4353	0.9999	0.9999	0.9875	0.5854	0.9185	0.9998	0.9046	0.6272	0.9428	0.5489	0.9983	0.5492	0.9943	0.9992	0.9987	0.7393	0.3103	0.9997	0.4431	0.8951	2e-04	0.625	0.9024	0.9833	0.3274	0.8525	0.9863	0.9997	0.7579	1	0.2913	0.5657	0.9983	0.6782	0.2152	0.1539	0.3346	0.893	0.9999	0.9989	0.9993	0.9993	0.9998
FBgn0004782	0.9259	1	0.5435	0.6595	0.974	0.9926	0.9999	0.9999	0.8843	0.6121	0.9984	0.9998	0.8594	0.6011	0.9614	0.6718	0.9998	0.9476	0.9943	0.9992	0.9987	0.9327	0.1135	0.9997	0.8533	0.4323	0.7524	0.9247	0.7608	0.9735	0.845	0.2215	0.9863	0.9997	0.9653	1	0.6824	0.9396	0.9681	0.4219	0.9057	0.7422	0.5815	0.4979	0.9999	0.9683	0.9186	0.9993	0.9998
FBgn0004783	0.7405	1	0.8517	0.6557	0.819	0.9812	0.9999	0.9999	0.828	0.6212	0.9873	0.9998	0.9253	0.5919	0.9942	0.7886	0.9998	0.6039	0.9943	0.9992	0.9987	0.9061	0.362	0.9997	0.9778	0.6297	0.8876	0.6867	0.8909	0.9763	0.9481	0.3202	0.9863	0.9997	0.9653	1	0.8584	0.9031	0.9726	0.5274	0.9663	0.8147	0.6191	0.2291	0.9999	0.9083	0.7911	0.9993	0.9998
FBgn0004784	0.9997	1	0.863	0.697	0.83	0.9812	0.5945	0.9999	0.9118	0.7123	0.9202	0.9998	0.9599	0.7354	0.9737	0.9758	0.9829	0.0044	0.9943	0.9992	0.5737	0.9471	0.834	0.9997	0.458	0.4577	0.1039	0.7426	0.8695	0.8406	0.9971	0.9786	0.9914	0.9997	0.9387	1	0.6519	0.8876	0.3921	0.9386	0.6597	0.2392	0.5728	0.8862	0.9999	0.9989	0.9329	0.9993	0.9998
FBgn0004795	0.8848	1	0.0981	0.9525	0.9237	0.9773	0.9999	0.9999	0.8448	0.7199	0.9212	0.9998	0.7224	0.6874	0.9428	0.7893	0.9829	0.8736	0.9943	0.9992	0.9987	0.8994	0.1533	0.9997	0.3793	0.941	5e-04	0.4232	0.5725	0.9653	0.7546	0.4202	0.9863	0.9997	0.5221	1	0.534	0.5657	0.9681	0.4257	0.3532	0.2811	0.432	0.9386	0.9999	0.9989	0.897	0.9993	0.9998
FBgn0004797	0.5424	0.8915	0.0395	0.6554	0.8929	0.9867	0.9999	0.9999	0.8168	0.67	0.9185	0.9998	0.7204	0.5421	0.9856	0.9172	0.9908	0.1135	0.9963	0.9992	0.9987	0.8554	0.4658	0.9997	0.6014	0.5799	0.5908	0.6335	0.8039	0.9653	0.4999	0.8994	0.9863	0.9997	0.8352	1	0.8692	0.9118	0.9607	0.8586	0.9354	0.6958	0.869	0.9	0.9999	0.9989	0.9997	0.9993	0.9998
FBgn0004811	0.962	1	0.8347	0.7096	0.8076	0.9842	0.9999	0.9999	0.9149	0	0.9852	0.9998	0.7697	0.7019	0.9728	0.491	0.9998	0.9116	0.9951	0.9992	0.9987	0.822	0.3273	0.9997	0.8359	0.536	0.5664	0.7285	0.9031	0.9828	0.7855	0.9813	0.8857	0.9997	0.9496	1	0.3718	0.7879	0.9756	0.8872	0.5319	0.2778	0.9887	0.7068	0.9999	0.9074	0.9997	0.9993	0.9998
FBgn0004828	0.9925	1	0.209	0.7052	0.9515	0.9569	0.9999	0.9999	0.8388	0.9382	0.9185	0.9998	0.8237	0.5421	0.9697	0.9906	0.9998	0.194	0.9943	0.9992	0.9987	0.9245	0.1565	0.9997	0.4776	0.5501	0.0424	0.5242	0.7163	0.9584	0.9051	0.5901	0.9863	0.9997	0.7151	1	0.2587	0.6651	0.9624	0.3607	0.253	0.1227	0.4821	0.7743	0.9999	0.9989	0.9573	0.9993	0.9998
FBgn0004832	0.8684	1	0.8709	0.955	0.8667	0.9812	0.9999	0.9999	0.8168	0.9425	0.9825	0.9998	0.9603	0.6702	0.9856	0.8926	0.9983	0.9246	0.9943	0.9992	0.9987	0.9621	0.3684	0.9997	0.8639	0.4227	0.0732	0.6032	0.8153	0.9653	0.6571	0.5732	0.9863	0.9997	0.9471	1	0.3032	0.5657	0.9607	0.1419	0.2202	0.0793	0.4906	0.5559	0.9999	0.9989	0.9997	0.9993	0.9998
FBgn0004837	0.98	1	0.672	0.7702	0.4899	0.9788	0.9999	0.9999	0.9437	0.9342	0.9212	0.9998	0.6604	0.0293	0.9526	0.561	0.9829	0.2406	0.9943	0.9992	0.9987	0.8984	0.8349	0.9997	0.9826	0.7926	0.8289	0.8981	0.7775	0.8969	0.5741	0.8629	0.9863	0.9997	0.9131	1	0.5862	0.612	0.9685	0.8816	0.465	0.9138	0.5856	0.3535	0.9999	0.9989	0.8259	0.9993	0.9998
FBgn0004838	0.6952	1	0.0044	0.6724	0.6107	0.9581	0.9999	0.9999	0.8168	0.7472	0.9185	0.9998	0.8869	0.5421	0.9614	0.8652	0.985	0.9918	0.9943	0.9992	0.9987	0.4847	0.3664	0.9997	0.3113	0.8038	0.0095	0.4705	0.7088	0.8513	0.8944	0.4798	0.9863	0.9997	0.5221	1	0.1479	0.5717	0.9937	0.2069	0.1788	0.1895	0.3393	0.5015	0.9999	0.9959	0.9349	0.9993	0.9998
FBgn0004839	0.8489	1	0.8259	0.6595	0.448	0.9788	0.9999	0.9999	0.828	0.5372	0.9853	0.9998	0.9918	0.5588	0.9856	0.9332	0.9983	0.4597	0.9943	0.9992	0.9987	0.8795	0.3881	0.9997	0.2425	0.9718	0.2298	0.4232	0.677	0.9806	0.6782	0.9974	0.8857	0.9997	0.9829	1	0.2656	0.7451	0.9624	0.0473	0.5956	0.5771	0.8568	0.5778	0.9999	0.9989	0.9831	0.9993	0.9998
FBgn0004841	0.9898	1	0.9758	0.8195	0.9856	0.9913	0.9999	0.9999	0.8939	0.6107	0.9618	0.9998	0.9384	0.5039	0.9614	0.9277	0.9887	0.8701	0.9943	0.9992	0.9987	0.8579	0.9345	0.9997	0.5545	0.856	0.7334	0.7577	0.7222	0.9724	0.7325	0.8602	0.9863	0.9997	0.952	1	0.6356	0.5979	0.9896	0.9642	0.4906	0.5586	0.636	0.6715	0.9999	0.9665	0.9622	0.9993	0.9998
FBgn0004842	0.9601	1	0.7149	0.6554	0.9988	0.9739	0.9999	0.9999	0.9457	0.6478	0.9674	0.9998	0.6851	0.644	0.9728	0.8752	0.986	0.762	0.9943	0.9992	0.9987	0.7496	0.3605	0.9997	0.6014	0.9556	0.3388	0.6916	0.8664	0.9867	0.8567	0.7702	0.9963	0.9997	0.7854	1	0.4024	0.8796	0.5382	0.502	0.5398	0.8438	0.965	0.9545	0.9999	0.9926	0.993	0.9993	0.9998
FBgn0004852	0.7602	1	0.7045	0.687	0.7783	0.7839	0.9999	0.9999	0.8168	0.9779	0.9185	0.9998	0.6982	0.5583	0.9794	0.5347	0.9998	0.3007	0.9943	0.9992	0.9987	0.8994	0.1445	0.9997	0.341	0.5752	0.0515	0.4924	0.7958	0.9157	0.9962	0.258	0.9863	0.9997	0.932	1	0.1142	0.5657	0.9836	0.4404	0.14	0.1105	0.3802	0.9141	0.9999	0.9989	0.9783	0.9993	0.9998
FBgn0004854	0.5763	1	0.5417	0.6595	0.9808	0.9812	0.9999	0.9999	0.8928	0.7503	0.9185	0.9998	0.994	0.6966	0.9728	0.5085	0.9929	0.4908	0.9955	0.9992	0.9987	0.958	0.114	0.9997	0.9002	0.7988	0.0212	0.6276	0.9827	0.9653	0.9945	0.6644	0.9863	0.9997	0.9614	1	0.4118	0.9757	0.9967	0.1121	0.2182	0.938	0.7384	0.6512	0.9999	0.9989	0.9719	0.9993	0.9998
FBgn0004855	0.9722	1	0.2704	0.6554	0.9263	0.8395	0.9999	0.9999	0.9274	0.7234	0.9185	0.9998	0.9931	0.59	0.9855	0.6715	0.9919	0.4537	0.9943	0.9992	0.9987	0.8132	0.2164	0.9997	0.3679	0.7209	0	0.8901	0.7529	0.9158	0.6939	0.7746	0.9943	0.9997	0.7837	0.588	0.8222	0.5693	0.9681	0.8168	0.9977	0.3658	0.7852	0.7582	0.9999	0.9989	0.8928	0.9993	0.9998
FBgn0004856	0.9951	1	0.7248	0.8693	0.7737	0.9462	0.9999	0.9999	0.8228	0.7368	0.9233	0.9998	0.9536	0.5421	0.9856	0.9985	0.9914	0.3456	0.9943	0.9992	0.9987	0.951	0.1197	0.9997	0.4964	0.6464	0.0098	0.9992	0.8228	0.9653	0.8683	0.631	0.9919	0.9997	0.5221	1	0.5636	0.5657	0.9607	0.048	0.4213	0.4388	0.4118	0.3735	0.9999	0.9989	0.9997	0.9993	0.9998
FBgn0004858	0.5763	1	0.6725	0.9063	0.9221	0.9812	0.9999	0.9999	0.837	0.7911	0.9271	0.9998	0.7332	0.5421	0.9437	0.9426	0.9829	0.9571	0.9943	0.9992	0.9987	0.6532	0.0378	0.9997	0.2136	0.9589	0	0.4484	0.6662	0.9746	0.704	0.6201	0.9863	0.9997	0.6151	1	0.2905	0.6253	0.9607	0.3991	0.3129	0.0822	0.4076	0.9291	0.9999	0.9989	0.9996	0.9993	0.9998
FBgn0004859	0.9709	1	0.9607	0.9416	0.8536	0.9581	0.9999	0.9999	0.828	0.8274	0.9185	0.9998	0.9308	0.5684	0.9711	0.6797	0.9914	0.6112	0.9943	0.9992	0.9987	0.8146	0.3606	0.9997	0.1741	0.8389	0.3181	0.4985	0.9841	0.9653	0.8119	0.4373	0.9989	0.9997	0.7269	1	0.3454	0.5712	0.9622	0.4221	0.1373	0.1412	0.4539	0.4725	0.9999	0.9989	0.9998	0.9993	0.9998
FBgn0004860	0.8363	1	0.8673	0.9816	0.9049	0.9812	0.9999	0.9999	0.9802	0.8039	0.9784	0.9998	0.8419	0.6184	0.9855	0.8905	0.9829	0.8228	0.9943	0.9992	0.9987	0.9929	0.6148	0.9997	0.3	0.7489	0.0062	0.4815	0.7795	0.8675	0.7474	0.504	0.9863	0.9997	0.5221	1	0.4612	0.5814	0.9607	0.1309	0.2574	0.7032	0.3028	0.9262	0.9999	0.9508	0.8903	0.9993	0.9998
FBgn0004861	0.6515	1	0.9942	0.9579	0.8273	0.914	0.9999	0.9999	0.8612	0.8608	0.9845	0.9998	0.9339	0.5467	0.9855	0.5043	0.9923	0.705	0.997	0.9992	0.9987	0.9149	0.373	0.9997	0.4146	0.8159	0.0068	0.5041	0.9483	0.957	0.9483	0.7561	0.9863	0.9997	0.5792	1	0.1762	0.8122	0.9607	0.5424	0.1228	0.0986	0.3497	0.9545	0.9999	0.9989	0.8739	0.9993	0.9998
FBgn0004862	0.8418	1	0.3467	0.6572	0.7934	0.9976	0.9999	0.9999	0.8635	0.6984	0.9985	0.9998	0.9332	0.6912	0.9506	0.9993	0.9954	0.4238	0.9943	0.9992	0.9987	0.9542	0.7937	0.9997	0.7056	0.4287	0.5256	0.7625	0.741	0.9653	0.6037	0.1562	0.9863	0.9997	0.7194	1	0.9682	0.5745	0.9607	0.5944	0.8826	0.2658	0.8874	0.9547	0.9999	0.9989	0.9535	0.9993	0.9998
FBgn0004863	0.9561	1	0.9049	0.9338	0.7951	0.9855	0.9999	0.9999	0.7807	0.8315	0.9185	0.9998	0.9778	0.9179	0.9646	0.9667	0.9829	0.8709	0.9943	0.9992	0.9987	0.8678	0.8331	0.9997	0.8742	0.922	0.5365	0.9527	0.9771	0.9724	0.8956	0.8216	0.9898	0.9997	0.8529	1	0.1796	0.5657	0.9607	0.8163	0.8312	0.4056	0.9578	0.4208	0.9999	0.9989	0.9972	0.9993	0.9998
FBgn0004864	0.8307	1	0.9435	0.8398	0.4484	0.9845	0.9999	0.9999	0.8168	0.7234	0.9255	0.9998	0.8942	0.5903	0.9428	0.5721	0.9829	0.5495	0.9943	0.9992	0.9987	0.9825	0.7488	0.9997	0.3903	0.8949	0.0046	0.6115	0.8586	0.9653	0.7855	0.2931	0.9863	0.9997	0.599	1	0.765	0.7319	0.9866	0.3256	0.3125	0.5906	0.3742	0.4537	0.9999	0.9989	0.8259	0.9993	0.9998
FBgn0004865	0.9574	1	0.9385	0.6554	0.9916	0.9812	0.9999	0.9999	0.861	0.8975	0.9965	0.9998	0.8672	0.7741	0.9428	0.5229	0.9983	0.4665	0.9943	0.9992	0.9987	0.958	0.1795	0.9997	0.7571	0.9614	0.5299	0.4484	0.9669	0.6674	0.9526	1e-04	0.9863	0.9997	0.599	1	0.9263	0.7851	0.9607	0.7439	0.1228	0.3167	0.5127	0.4904	0.9999	0.9948	0.9906	0.9993	0.9998
FBgn0004867	0.9898	1	0.7403	0.6554	0.6354	0.4616	0.9999	0.9999	0.8801	0.9864	0.9185	0.9998	0.738	0.5421	0.9728	0.6186	0.9829	0.2603	0.9943	0.9992	0.9987	0.8683	0.3573	0.9997	0.6958	0.7162	0.0351	0.9636	0.8036	0.9737	0.8859	0.9608	0.9863	0.9997	0.5221	1	0.4158	0.7744	0.971	0.1681	0.72	0.2854	0.4633	0.6203	0.9999	0.9989	0.9526	0.9993	0.9998
FBgn0004868	0.7681	1	0.6295	0.9754	0.938	0.9812	0.9999	0.9999	0.837	0.8962	0.9457	0.9998	0.9594	0.6253	0.9981	0.8301	0.0142	0.5576	0.9943	0.9992	0.9987	0.9918	0.1747	0.9997	0.7074	0.5354	0.0026	0.6271	0.8337	0.9883	0.976	0.5853	0.9863	0.9997	0.9788	1	0.4649	0.6508	0.9624	0.4675	0.6112	0.3295	0.7456	0.8638	0.9999	0.9989	0.9997	0.9993	0.9998
FBgn0004870	0.9315	1	0.8954	0.8569	0.9893	0.9739	0.9999	0.9999	0.9389	0.9987	0.9185	0.9998	0.9778	0.5421	0.9855	0.7554	0.9829	0.6818	0.997	0.9992	0.9987	0.9123	0.2964	0.9997	0.8887	0.8995	0.8298	0.8482	0.741	0.8224	0.5154	0.7568	0.9406	0.8497	0.552	1	0.5101	0.7193	0.971	0.9919	0.1338	0.8141	0.4934	0.4985	0.9999	0.9989	0.9997	0.9993	0.9998
FBgn0004872	0.98	1	0.889	0.7811	0	0.9812	0.9999	0.9999	0.9343	0.7234	0.9284	0.9998	0.8157	0.8928	0.9428	0.4834	0.9829	0.4707	0.9943	0.9992	0.4569	0.9665	0.5392	0.9997	0.8807	0.6463	0.7061	0.8945	0.9154	0.9718	0.2149	0.827	0.9863	0.9997	0.8616	1	0.1775	0.9269	0.965	0.4024	0.5495	0.6882	0.9355	0.3138	0.9999	0.9989	0.9169	0.9993	0.9998
FBgn0004875	0.7172	1	0.3876	0.818	0.6465	0.9569	0.9999	0.9999	0.8978	0.7663	0.9354	0.9998	0.7362	0.9501	0.9428	0.2888	0.9829	0.1073	0.9943	0.9992	0.9987	0.9706	0.8346	0.9997	0.534	0.5162	0.4984	0.7271	0.9659	0.9662	0.864	0.9077	0.9863	0.9997	0.9627	1	0.9677	0.9627	0.9939	0.5264	0.7385	0.895	0.9489	0.9975	0.9999	0.9926	0.8512	0.9993	0.9998
FBgn0004876	0.5618	1	0.5199	0.6554	0.7649	0.9368	0.9999	0.9999	0.9783	0.572	0.9185	0.9998	0.7493	0.907	0.9428	0.6785	0.9829	0.1078	0.9963	0.9992	0.9987	0.9353	0.8088	0.9997	0.7258	0.3665	0.2062	0.9015	0.9582	0.9749	0.8143	0.9216	0.9898	0.9997	0.6703	1	0.8412	0.5657	0.9622	0.3632	0.7848	0.4549	0.7839	0.7454	0.9999	0.9945	0.8256	0.9993	0.9998
FBgn0004880	0.5973	0.8317	0.901	0.8461	0.9371	0.914	0.9999	0.9999	0.8851	0.6374	0.9185	0.9998	0.9291	0.9339	0.9942	0.6718	0.9982	0.7919	0.9943	0.9992	0.9987	0.9455	0.5664	0.9997	0.6465	0.8099	0.9394	0.5875	0.8504	0.7246	0.7134	0.3402	0.9863	0.9997	0.7386	1	0.2144	0.7561	0.9607	0.2116	0.1132	0.106	0.3964	0.7903	0.9999	0.9989	0.9755	0.9993	0.9998
FBgn0004882	0.956	1	0.41	0.6554	0.6325	0.968	0.9999	0.9999	0.9277	0.6427	0.9185	0.9998	0.6851	0.8442	0.9428	0.6759	0.9914	0.2833	0.9987	0.9992	0.9987	0.979	0.1354	0.9997	0.5014	0.3929	0	0.6439	0.8161	0.9898	0.8707	0.1234	0.9863	0.9997	0.6418	1	0.1202	0.7437	0.9836	0.204	0.2352	0.1074	0.4245	0.5986	0.9999	0.9989	0.9457	0.9993	0.9998
FBgn0004885	0.9954	1	0.5445	0.6778	0.9952	0.9773	0.9999	0.9999	0.8228	0.8589	0.9185	0.9998	0.7814	0.5421	0.9921	0.9132	0.9829	0.3964	0.9943	0.9992	0.9987	0.7496	0.7695	0.9997	0.7059	0.5971	0.592	0.8622	0.7235	0.9826	0.3369	0.8779	0.9863	0.9997	0.787	0.9554	0.2389	0.5712	0.9808	0.1787	0.4637	0.1154	0.4177	0.9368	0.9999	0.9989	0.9906	0.9993	0.9998
FBgn0004888	0.7242	1	0.1731	0.6554	0.3534	0.7488	0.9999	0.9999	0.9465	0.4703	0.9371	0.9998	0.6851	0.9051	0.9428	0.931	0.9829	0.0633	0.9943	0.9992	0.9987	0.8994	0.2119	0.9997	0.9389	0.4921	0.3691	0.5254	0.6961	0.9931	0.8424	0.9162	0.9951	0.9997	0.908	1	0.6411	0.9828	0.9624	0.7146	0.7096	0.6251	0.5219	0.9646	0.9999	0.9989	0.9132	0.9993	0.9998
FBgn0004889	0.8199	0.9949	0.5618	0.6554	0.4528	0.9569	0.9999	0.9999	0.8212	0.8078	0.9185	0.9998	0.7885	0.8428	0.9428	0.7677	0.9982	0.3753	0.9943	0.9992	0.9987	0.8894	0.7357	0.9997	0.4833	0.7306	0.5102	0.5697	0.8435	0.957	0.608	0.917	0.9863	0.9997	0.6753	1	0.3625	0.5738	0.9679	0.3736	0.2362	0.3333	0.3388	0.4542	0.9999	0.9926	0.9042	0.9993	0.9998
FBgn0004892	0.8988	1	0.3505	0.8564	0.9991	0.9975	0.9999	0.9999	0.8814	0.762	0.9621	0.9998	0.8909	0.5933	0.9614	0.8857	0.9829	0.822	0.9943	0.9992	0.9987	0.9309	0.1782	0.9997	0.702	0.6666	0	0.4496	0.1431	0.9763	0.7236	0.5454	0.9863	0.9997	0.5714	1	0.1706	0.6908	0.9088	0.1582	0.9428	0.4283	0.4641	0.8037	0.9999	0.9989	0.9997	0.9993	0.9998
FBgn0004893	0.8437	1	0.613	0.8534	0.7047	0.914	0.9999	0.9999	0.9301	0.6634	0.9185	0.9998	0.9795	0.7152	0.9428	0.8431	0.9914	0.2302	0.9943	0.9992	0.9987	0.9465	0.0366	0.9997	0.4723	0.7497	0.0325	0.4399	0.5986	0.9477	0.5394	0.4996	0.9863	0.9997	0.8722	1	0.5212	0.9369	0.9653	0.7415	0.2526	0.7352	0.5714	0.8643	0.9999	0.9989	0.9997	0.9993	0.9998
FBgn0004895	0.9653	1	0.8402	0.932	0.9474	0.8663	0.9999	0.9999	0.996	0.8377	0.9185	0.9998	0.9848	0.5775	0.9428	0.9494	0.9829	0.6068	0.9943	0.9992	0.9987	0.9553	0.2026	0.9997	0.7602	0.6025	0.0637	0.8949	0.9154	0.9653	0.6367	0.6327	0.9863	0.9997	0.8474	1	0.6681	0.635	0.4941	0.5002	0.983	0.0793	0.7234	0.7599	0.9999	0.9989	0.8887	0.9993	0.9998
FBgn0004896	0.8934	1	0.4918	0.8467	0.4309	0.9827	0.9999	0.9999	0.9457	0.9096	0.9825	0.9998	0.6253	0.9026	0.9295	0.8598	0.9908	0.3214	0.9943	0.9992	0.9987	0.9056	0.58	0.9997	0.6377	0.8038	0.823	0.6251	0.9711	0.9961	0.9683	0.7165	0.9863	0.9997	0.8822	1	0.4936	0.666	0.9624	0.6898	0.3049	0.8467	0.7279	0.8691	0.9999	0.9034	0.9906	0.9993	0.9998
FBgn0004897	0.5338	1	0.8926	0.6554	0.8565	0.8672	0.9999	0.9999	0.8361	0.798	0.9185	0.9998	0.8093	0.6144	0.9711	0.9667	0.9929	0.6866	0.9943	0.9992	0.9987	0.9372	0.9349	0.9997	0.6938	0.9785	0.8009	0.8078	0.936	0.9433	0.794	0.4004	0.9863	0.9997	0.9935	1	0.5676	0.6198	0.9666	0.9914	0.6811	0.6476	0.794	0.5981	0.9999	0.8467	0.9997	0.9993	0.9998
FBgn0004898	0.9668	1	0.98	0.6855	0.9808	0.9788	0.9999	0.9999	0.9216	0.8431	0.9255	0.9998	0.9946	0.8088	0.9855	0.9886	0.9949	0.5792	0.9943	0.9992	0.9987	0.9877	0.8284	0.9997	0.3517	0.3677	0.8888	0.9034	0.8412	0.7941	0.9805	0.7727	0.9863	0.9997	0.8866	1	0.7274	0.6446	0.9607	0.5074	0.5877	0.5376	0.7045	0.7264	0.9999	0.9989	0.9997	0.9993	0.9998
FBgn0004901	0.8846	1	0.8432	0.8434	0.1475	0.9812	0.9999	0.9999	0.9531	0.8187	0.9824	0.9998	0.9661	0.9156	0.9856	0.7744	0.9908	0.9671	0.9943	0.9992	0.9987	0.8146	0.0767	0.9997	0.4711	0.9124	0.0024	0.4232	0.8284	0.7941	0.8261	0.9055	0.9863	0.9997	0.6063	1	0.3836	0.849	0.9607	0.5952	0.1309	0.6513	0.4483	0.0847	0.9999	0.9989	0.9997	0.9993	0.9998
FBgn0004903	0.8724	1	0.5019	0.8164	0.617	0.9739	0.9999	0.9999	0.837	0.9365	0.9965	0.9998	0.6851	0.771	0.9428	0.9761	0.9829	0.0566	0.9943	0.9992	0.9987	0.7567	0.0856	0.9997	0.7847	0.4731	0.5377	0.7918	0.695	0.9662	0.77	0.7896	0.9863	0.9997	0.9546	1	0.1765	0.9939	0.9803	0.9144	0.3938	0.1752	0.6582	0.2938	0.9999	0.9683	0.9997	0.9993	0.9998
FBgn0004907	0.894	1	0.5028	0.6554	0.6522	0.9597	0.9999	0.9999	0.9764	0.8085	0.9212	0.9998	0.6851	0.987	0.9428	0.9676	0.9829	0.1945	0.9943	0.9992	0.9987	0.9457	0.1843	0.9997	0.9389	0.3854	0.1743	0.6039	0.8649	0.9559	0.8925	0.4224	0.9863	0.9997	0.9221	1	0.2439	0.9832	0.9607	0.3113	0.2797	0.401	0.4754	0.8735	0.9999	0.9989	0.9186	0.9993	0.9998
FBgn0004908	0.974	1	0.8626	0.9852	0.9604	0.9812	0.9999	0.9999	0.949	0.8524	0.9255	0.9998	0.8202	0.5753	0.9855	0.8441	0.9983	0.5752	0.9943	0.9992	0.9987	0.9602	0.0989	0.9997	0.5259	0.9264	0.0867	0.4232	0.927	0.9724	0.8268	0.8535	0.9898	0.9997	0.5296	1	0.302	0.9418	0.9607	0.0683	0.152	0.1096	0.3388	0.8349	0.9999	0.9989	0.9997	0.9993	0.9998
FBgn0004910	0.6616	1	0.9475	0.8606	0.9769	0.9521	0.9999	0.9999	0.9938	0.7102	0.9185	0.9998	0.72	0.5421	0.9982	0.6358	0.9983	0.9163	0.9943	0.9992	0.9987	0.7536	0.1413	0.9997	0.6717	0.8735	0.9599	0.5246	0.8586	0.8378	0.3575	0.7001	0.604	0.9997	0.9861	1	0.2458	0.825	0.9607	0.3831	0.2747	0.7282	0.6118	0.4174	0.9999	0.9989	0.9997	0.9993	0.9998
FBgn0004913	0.9525	1	0.613	0.6554	0.5504	0.9739	0.9999	0.9999	0.9875	0.8288	0.9185	0.9998	0.7405	0.7966	0.9541	0.8836	0.9829	0.2406	0.9943	0.9992	0.9987	0.958	0.2905	0.9997	0.8909	0.503	0.0232	0.956	0.9003	0.9724	0.8547	0.4667	0.9863	0.9997	0.8552	1	0.1765	0.9313	0.9967	0.1118	0.2532	0.14	0.4076	0.7546	0.9999	0.9989	0.9622	0.9993	0.9998
FBgn0004914	0.7013	1	0.9697	0.6554	0.8751	0.9812	0.9999	0.9999	0.8448	0.7936	0.9185	0.9998	0.6851	0.5421	0.9855	0.6884	0.9983	0.2221	0.9943	0.1018	0.9987	0.9889	0.2986	0.9997	0.168	0.5901	0.4846	0.4705	0.9763	0.9312	0.8089	0.9231	0.9863	0.9997	0.5221	1	0.1091	0.7207	0.9765	0.3089	0.2701	0.2778	0.7977	0.9183	0.9999	0.9989	0.9755	0.9993	0.9998
FBgn0004915	0.9793	1	0.7123	0.9258	0.9769	0.9363	0.9999	0.9999	0.9868	0.9518	0.9185	0.9998	0.856	0.5538	0.9614	0.6352	0.9829	0.2472	0.9943	0.9998	0.9987	0.8883	0.141	0.9997	0.2352	0.8596	0.0937	0.5246	0.9282	0.8378	0.7548	0.9658	0.9863	0.9997	0.9902	1	0.1413	0.9375	0.9908	0.4512	0.386	0.1032	0.4473	0.5566	0.9999	0.9989	0.9997	0.9993	0.9998
FBgn0004919	0.8724	0.8317	0.4723	0.6554	0.5125	0.9368	0.9999	0.9999	0.8228	0.915	0.947	0.9998	0.8928	0.5594	0.9428	0.9619	0.9829	0.5367	0.9943	0.9992	0.9987	0.965	0.642	0.9997	0.5896	0.3929	0.6928	0.5645	0.8738	0.8743	0.5889	0.626	0.9863	0.9997	0.6583	1	0.1202	0.5955	0.9624	0.2494	0.1288	0.0633	0.3388	0.5744	0.9999	0.8708	0.8512	0.9993	0.9998
FBgn0004921	0.97	1	0.2829	0.6653	0.6107	0.991	0.9999	0.9999	0.9045	0.9726	0.9873	0.9998	0.6975	0.8194	0.9428	0.8873	0.9919	0.0676	0.9943	0.9992	0.9987	0.9992	0.6059	0.9997	0.7056	0.4585	0.9075	0.7151	0.9249	0.889	0.8702	0.2668	0.9863	0.9997	0.8503	1	0.2757	0.8136	0.9607	0.2982	0.2061	0.2627	0.5351	0.9875	0.9999	0.9989	0.9412	0.9993	0.9998
FBgn0004924	0.5727	1	0.6715	0.6619	0.1992	0.9686	0.9999	0.9999	0.8432	0.8578	0.9206	0.9998	0.9822	0.5604	0.9678	0.561	0.9829	0.8778	0.9943	0.9992	0.9987	0.9504	0.2208	0.9997	0.4072	0.8316	0.0079	0.6264	0.9332	0.9454	0.9132	0.9121	0.9863	0.9997	0.7844	1	0.5592	0.6724	0.983	0.8509	0.1717	0.2881	0.4658	0.5695	0.9999	0.9463	0.8259	0.9993	0.9998
FBgn0004926	0.9884	1	0.777	0.9737	0.7214	0.6667	0.9999	0.9999	0.856	0.9983	0.9185	0.9998	0.9346	0.5451	0.9855	0.0941	0.9829	0.7508	0.9943	0.9992	0.9987	0.9457	0.4257	0.9997	0.837	0.8821	0.0027	0.7515	0.7363	0.9724	0.8221	0.9894	0.9863	0.9997	0.7412	1	0.8932	0.8933	0.9607	0.9836	0.7075	0.3048	0.6443	0.7673	0.9999	0.9989	0.9997	0.9993	0.9998
FBgn0004956	0.8728	1	0.6033	0.6554	0.7185	0.9812	0.9999	0.9999	0.9641	0.6177	0.9185	0.9998	0.738	0.5562	0.9495	0.9838	0.9983	0.9939	0.9943	0.9992	0.9987	0.8715	0.4936	0.9997	0.9043	0.5287	0.0742	0.4815	0.592	0.9961	0.8388	0.5472	0.9863	0.9997	0.649	1	0.3742	0.6867	0.9607	0.1566	0.3607	0.7159	0.939	0.4393	0.9999	0.9989	0.9783	0.9993	0.9998
FBgn0004957	0.6932	1	0.6709	0.997	0.7885	0.9686	0.9999	0.9999	0.8462	0.8139	0.9185	0.9998	0.7365	0.6934	0.9908	0.6352	0.9914	0.9703	0.9943	0.9992	0.9987	0.8204	0.5245	0.9997	0.5274	0.5523	0.928	0.7488	0.9117	0.9653	0.477	0.979	0.9863	0.9997	0.6574	1	0.6981	0.9811	0.9607	0.7994	0.7402	0.2672	0.3887	0.7917	0.9999	0.9989	0.9997	0.9993	0.9998
FBgn0004959	0.97	0.9829	0.0251	0.9814	0.7327	0.9812	0.9999	0.9999	0.9729	0.3181	0.9264	0.9998	0.7365	0.9158	0.9614	0.727	0.9829	0.4339	0.9943	0.9992	0.9987	0.951	0.7433	0.9997	0.767	0.376	0.3115	0.5075	0.6678	0.9932	0.4576	0.8675	0.9898	0.9997	0.5221	1	0.825	0.9031	0.9607	0.9177	0.892	0.9439	0.7909	0.5274	0.3981	0.9989	0.9997	0.9993	0.9998
FBgn0005198	0.8729	1	0.9456	0.7464	0.8397	0.9812	0.9999	0.9999	0.8168	0.8516	0.9212	0.9998	0.702	0.5421	0.9614	0.856	0.9829	0.842	0.9968	0.9992	0.9987	0.9877	0.6689	0.9997	0.1998	0.819	0.059	0.4828	0.8664	0.9653	0.6441	0.8674	0.9863	0.9997	0.6851	1	0.1286	0.5684	0.9607	0.4088	0.5617	0.9929	0.4872	0.5895	0.9999	0.9129	0.8307	0.9993	0.9998
FBgn0005278	0.7981	1	0.9613	0.8699	0.9916	0.976	0.9999	0.9999	0.837	0.8831	0.9185	0.9998	0.9052	0.5667	0.9614	0.9969	0.9998	0.0576	0.9943	0.9992	0.9987	0.9566	0.5999	0.9997	0.5322	0.6018	0.008	0.5123	0.3014	0.9662	0.9194	0.7541	0.9923	0.9997	0.5221	1	0.123	0.4724	0.9607	0.0987	0.1808	0.0905	0.3559	0.9797	0.9999	0.9989	0.9997	0.9993	0.9998
FBgn0005322	0.9899	1	0.99	0.9969	0.9171	0.9115	0.9999	0.9999	0.9013	0.9897	0.9185	0.9998	0.9746	0.5672	0.9919	0.2984	0.9983	0.6364	0.9951	0.9992	0.9987	0.8432	0.367	0.9997	0.9724	0.6433	0.1617	0.5567	0.4293	0.9653	0.8852	0.9162	0.9863	0.9997	0.6743	1	0.3596	0.6371	0.9836	0.9136	0.372	0.8852	0.951	0.8648	0.9999	0.9989	0.9997	0.9993	0.9998
FBgn0005355	0.9948	1	0.5458	0.6884	0.9559	0.922	0.9999	0.9999	0.9708	0.7529	0.9185	0.9998	0.993	0.6869	0.9428	0.8001	0.9983	0.7995	0.9943	0.9992	0.9987	0.9747	0.84	0.9997	0.9735	0.4861	0.2377	0.6164	0.7678	0.7096	0.5936	0.8856	0.9863	0.9997	0.7827	1	0.4505	0.7048	0.9607	0.9271	0.3331	0.6221	0.7021	0.8131	0.9999	0.9989	0.9997	0.9993	0.9998
FBgn0005386	0.6522	1	0.5709	0.6554	0.4894	0.9115	0.9999	0.9999	0.8502	0.6264	0.9185	0.9998	0.6938	0.9339	0.9428	0.7968	0.9829	0.2321	0.9943	0.9992	0.9987	0.9929	0.4557	0.9997	0.7201	0.4797	0.4333	0.8668	0.9599	0.9954	0.9847	0.7827	0.9863	0.9997	0.8711	1	0.7079	0.9696	0.9692	0.6113	0.9737	0.4382	0.7288	0.925	0.9999	0.9034	0.7881	0.9993	0.9998
FBgn0005390	0.9997	1	0.9607	0.6898	0	0.9773	0.9999	0.9999	0.9043	0.9118	0.9715	0.9998	0.8733	0.9941	0.9156	0.9654	0.9923	0.7638	0.9943	0.9992	0.9987	0.9988	0.3342	0.9997	0.9385	0.5013	0.7713	0.7294	0.7427	0.9718	0.9305	0.9644	0.9863	0.1579	0.6935	1	0.4252	0.6589	0.9607	0.8295	0.7123	0.7145	0.9677	0.0393	0.9999	0.9989	0.9949	0.9993	0.9998
FBgn0005391	0.8896	1	0.607	0.9258	4e-04	0.9788	0.9999	0.9999	0.837	0.9827	0.9212	0.9998	0.811	0.8194	0.9865	0.9172	0.9983	0.7818	0.9943	0.9992	0.9987	0.8243	0.7488	0.9997	0.9987	0.7988	0.4117	0.7462	0.7281	0.9235	0.5727	0.9628	0.9863	0.501	0.9935	1	0.9088	0.8288	0.9607	0.4417	0.5789	0.9479	0.7651	0.4188	0.9999	0.9989	0.9838	0.9993	0.9998
FBgn0005411	0.9279	1	0.1801	0.6554	0.9564	0.7499	0.9999	0.9999	0.8404	0.7062	0.9212	0.9998	0.6975	0.8835	0.9752	0.7462	0.9983	0.9546	0.9943	0.9992	0.9987	0.9149	0.8014	0.9997	0.6181	0.534	0.9411	0.4877	0.9414	0.957	0.9178	0.4581	0.9863	0.9997	0.8922	1	0.1767	0.9836	0.9426	0.4757	0.1514	0.3795	0.7215	0.9992	0.9999	0.9989	0.9755	0.9993	0.9998
FBgn0005427	0.6257	1	0.7524	0.7923	0.9925	0.9941	0.9999	0.9999	0.8212	0.9078	0.9185	0.9998	0.6938	0.9644	0.9541	0.8682	0.9919	0.8104	0.9943	0.9992	0.9987	0.9558	0.1203	0.9997	0.2585	0.586	0.0203	0.9078	0.8918	0.9746	0.5202	0.1692	0.9863	0.9997	0.5221	1	0.1068	0.5657	0.9607	0.0434	0.5444	0.0892	0.318	0.4103	0.9999	0.993	0.8512	0.9993	0.9998
FBgn0005533	0.889	1	0.2267	0.6554	0.891	0.8237	0.9999	0.9999	0.8577	0.9819	0.9185	0.9998	0.7901	0.5634	0.9855	0.5085	0.9876	0.3423	0.9943	0.9992	0.9987	0.9131	0.4905	0.9997	0.7084	0.4358	0.1196	0.6488	0.9771	0.9763	0.9374	0.9482	0.9863	0.9997	0.7053	1	0.8768	0.9424	0.9607	0.5108	0.782	0.7843	0.9722	0.9815	0.9999	0.9989	0.9526	0.9993	0.9998
FBgn0005536	0.6315	0.9829	0.3924	0.8408	0.995	0.9812	0.9999	0.9999	0.9041	0.9458	0.9185	0.9998	0.9928	0.5505	0.9856	0.4606	0.9983	0.595	0.9943	0.9992	0.9987	0.8715	0.0895	0.9997	0.4146	0.5652	0.6623	0.5861	0.9519	0.8378	0.6802	0.1074	0.8857	0.9997	0.9805	1	0.2958	0.7513	0.9824	0.6964	0.1311	0.6095	0.469	0.4899	0.9999	0.9989	0.8512	0.9993	0.9998
FBgn0005558	0.8956	1	0.3064	0.6554	0.6633	0.9812	0.9999	0.9999	0.997	0.7841	0.9791	0.9998	0.6975	0.5421	0.9428	0.7503	0.9962	0.2934	0.9943	0.9992	0.9987	0.954	0.2684	0.9997	0.987	0.478	0.6089	0.5889	0.9442	0.8378	0.5495	0.8219	0.9863	0.9997	0.7612	1	0.9514	0.9244	0.9984	0.4996	0.2589	0.0769	0.5878	0.8347	0.9999	0.9989	0.9998	0.9993	0.9998
FBgn0005561	0.6937	1	0.8468	0.9218	0.9278	0.9569	0.9999	0.9999	0.8228	0.4838	0.9185	0.9998	0.8443	0.9926	0.9982	0.9282	0.9983	0.2253	0.9943	0.9992	0.9987	0.8994	0.5671	0.9997	0.5425	0.6242	0.5761	0.8909	0.7818	0.82	0.4092	0.5038	0.9863	0.9997	0.7718	1	0.1358	0.5747	0.9607	0.0693	0.1362	0.0716	0.2603	0.8394	0.9999	0.9989	0.9997	0.9995	0.9998
FBgn0005564	0.9021	1	0.7058	0.7951	0.4916	0.9812	0.9999	0.9999	0.8352	0.9962	0.9212	0.9998	0.8093	0.5421	0.9156	0.5402	0.9998	0.4378	0.9943	0.9992	0.9987	0.9777	0.4375	0.9997	0.8257	0.8368	0.6956	0.5792	0.9646	0.7941	0.51	0.163	0.9863	0.9997	0.9783	1	0.6793	0.9505	0.9607	0.3511	0.2413	0.2166	0.7177	0.731	0.9999	0.9989	0.9997	0.9993	0.9998
FBgn0005585	0.9653	1	0.98	0.6554	0.9581	0.9805	0.9999	0.9999	0.9933	0.8324	0.9185	0.9998	0.9975	0.5421	0.9614	0.8926	0.9923	0.5487	0.9943	0.9992	0.9987	0.9457	0.0665	0.9997	0.5346	0.8125	0	0.7114	0.8912	0.9737	0.9901	0.882	0.9863	0.9997	0.5221	1	0.8362	0.6857	0.9982	0.7273	0.7731	0.2663	0.7843	0.7251	0.9999	0.9989	0.9906	0.9993	0.9998
FBgn0005586	0.8389	0.8915	0.8402	0.8126	0.6774	0.9812	0.9999	0.9999	0.9301	0.9001	0.9933	0.9998	0.9327	0.6501	0.9526	0.5115	0.9983	0.3806	0.9943	0.9992	0.9987	0.9566	0.7781	0.9997	0.9867	0.6749	0.6944	0.5292	0.8669	0.7941	0.7252	0.1291	0.9863	0.9997	0.9075	1	0.4539	0.9014	0.9607	0.6276	0.1221	0.3288	0.5208	0.9399	0.9999	0.9989	0.9997	0.9993	0.9998
FBgn0005592	0.6393	1	0.4747	0.9672	0.955	0.9812	0.9999	0.9999	0.8932	0.9098	0.9212	0.9998	0.811	0.6045	0.9998	0.6718	0.9923	0.7808	0.9955	0.9992	0.9987	0.9163	0.411	0.9997	0.9601	0.0452	0.8027	0.9714	0.7835	0.985	0.6402	0.7843	0.9863	0.9997	0.6331	1	0.9666	0.6299	0.9607	0.6656	0.9147	0.7675	0.8784	0.9675	0.1222	0.9034	0.5981	0.9993	0.9998
FBgn0005593	0.9963	1	0.4989	0.6554	0.9972	0.9142	0.9999	0.9999	0.8228	0.9912	0.9185	0.9998	0.7545	0.5421	0.9942	0.6356	0.9962	0.2084	0.9943	0.9992	0.9987	0.8994	0.199	0.9997	0.5868	0.6856	0.0175	0.8735	0.8674	0.9891	0.9476	0.9326	0.9863	0.9997	0.5221	1	0.3627	0.6896	0.9971	0.1799	0.6697	0.2459	0.4804	0.897	0.9999	0.9989	0.982	0.9993	0.9998
FBgn0005596	0.8442	1	0.5518	0.8139	0.2079	0.95	0.9999	0.9999	0.9055	0.8035	0.947	0.9998	0.7405	0.6943	0.9428	0.5675	0.9829	0.1846	0.9963	0.9992	0.9987	0.9725	0.7026	0.9997	0.9395	0.36	0.2254	0.976	0.9329	0.9376	0.8342	0.8214	0.9863	0.9997	0.9924	1	0.2705	0.8895	0.9939	0.1603	0.6005	0.6964	0.7792	0.6467	0.9999	0.9989	0.9972	0.9993	0.9998
FBgn0005612	0.962	1	0.8855	0.6595	0.9558	0.9812	0.9999	0.9999	0.9753	0.5652	0.9308	0.9998	0.987	0.7766	0.9428	0.5115	0.9829	0.6266	0.9943	0.9992	0.9987	0.7939	0.1949	0.9997	0.5911	0.8104	0.2258	0.4815	0.9519	0.9235	0.6014	0.0957	0.9996	0.9997	0.5412	1	0.353	0.7866	0.9955	0.5846	0.2156	0.3833	0.7194	0.4432	0.9999	0.9989	0.9997	0.9993	0.9998
FBgn0005613	0.6373	1	0.3019	0.786	0.9531	0.9581	0.9999	0.9999	0.8904	0.9169	0.9185	0.9998	0.8157	0.6357	0.9855	0.6969	0.9829	0.6504	0.9943	0.9992	0.9987	0.9766	0.8878	0.9997	0.3312	0.5313	0.4153	0.7755	0.9442	0.8906	0.7115	0.8602	0.9863	0.9997	0.9817	1	0.7737	0.7803	0.9801	0.4092	0.3113	0.0751	0.7196	0.6801	0.9999	0.9989	0.9906	0.9993	0.9998
FBgn0005614	0.9987	1	0.9235	0.8186	0.7732	0.9792	0.9999	0.9999	0.9222	0.7199	0.9213	0.9998	0.8782	0.7988	0.9984	0.894	0.9829	0.003	0.9943	0.9992	0.2584	0.9442	0.2413	0.9997	0.6415	0.4577	0.848	0.5696	0.9465	0.9235	0.9004	0.9251	0.9898	0.9997	0.9505	1	0.2214	0.6147	0.8533	0.5072	0.1467	0.1393	0.3884	0.6276	0.9999	0.9941	0.9993	0.9993	0.9998
FBgn0005616	0.6522	1	0.9978	0.828	0.8651	0.9811	0.9999	0.9999	0.7652	0.7261	0.9497	0.9998	0.811	0.5421	0.9856	0.0668	0.9927	0.5116	0.9943	0.9992	0.9987	0.9994	0.1974	0.9997	0.5063	0.7084	0.0628	0.6389	0.7835	0.957	0.8813	0.607	0.9898	0.9997	0.6229	1	0.1662	0.5657	0.9643	0.2353	0.2741	0.3051	0.3393	0.7626	0.9999	0.9989	0.9132	0.9993	0.9998
FBgn0005617	0.9384	1	0.9302	0.7354	0.5244	0.976	0.9999	0.9999	0.8939	0.8029	0.9185	0.9998	0.8848	0.5421	0.9856	0.9526	0.9908	0.431	0.9943	0.9992	0.0235	0.9992	0.3861	0.9997	0.2352	0.7884	0.0753	0.4705	0.8849	0.957	0.8657	0.7474	0.9863	0.9997	0.5221	1	0.1633	0.6077	0.9607	0.325	0.1591	0.1712	0.3388	0.5261	0.9999	0.9959	0.9906	0.9993	0.9998
FBgn0005619	0.9677	1	0.8494	0.9747	0.5428	0.9831	0.9999	0.9999	0.9833	0.7034	0.9185	0.9998	0.9321	0.84	0.9614	0.5642	0.9998	0.039	0.9943	0.9992	0.9987	0.9877	0.9361	0.9997	0.6092	0.4091	0.387	0.9403	0.8536	0.8307	0.8454	0.8191	0.9863	0.9997	0.9927	1	0.5747	0.6299	0.7413	0.9296	0.3864	0.1756	0.8527	0.9808	0.9999	0.9989	0.9594	0.9993	0.9998
FBgn0005624	0.8541	0.6199	0.9965	0.6796	0.1111	0.9812	0.9999	0.9999	0.9618	0.8448	0.9212	0.9998	0.8851	0.8029	0.9865	0.6614	0.9983	0.4363	0.9963	0.9992	0.9987	0.8994	0.7661	0.9997	0.7818	0.7853	0.3798	0.4556	0.7602	0.9449	0.9861	0.9857	0.9914	0.9997	0.9211	1	0.2276	0.6686	0.9616	0.8441	0.5986	0.9781	0.8317	0.6266	0.9999	0.9948	0.9906	0.9993	0.9998
FBgn0005626	0.9948	1	0.9874	0.6554	0.3517	0.95	0.9999	0.9999	0.9617	0.624	0.9214	0.9998	0.9161	0.719	0.9428	0.6246	0.9924	0.4167	0.9943	0.9992	0.9987	0.8132	0.8845	0.9997	0.771	0.9062	0.7538	0.9101	0.7789	0.957	0.7236	0.8291	0.9863	0.9997	0.9745	1	0.5524	0.8764	0.9622	0.9588	0.8125	0.81	0.4342	0.7848	0.8562	0.9989	0.9187	0.9993	0.9998
FBgn0005630	0.6692	0.8636	0.9986	0.9385	0.4496	0.9569	0.9999	0.9999	0.837	0.67	0.9185	0.9998	0.9359	0.6367	0.9818	0.3278	0.9951	0.835	0.9943	0.9992	0.9987	0.951	0.3715	0.9997	0.3354	0.8517	0.1444	0.4932	0.8183	0.8378	0.8727	0.7359	0.9863	0.9997	0.5221	1	0.1334	0.6385	0.9622	0.4512	0.1372	0.2466	0.3714	0.6699	0.9999	0.9945	0.9736	0.9993	0.9998
FBgn0005631	0.6515	1	0.4325	0.9393	0.6419	0.9307	0.9999	0.9999	0.8889	0.6276	0.9469	0.9998	0.8146	0.6522	0.9696	0.8436	0.9829	0.5316	0.9955	0.9992	0.9987	0.9318	0.8526	0.9997	0.7932	0.7467	0.9473	0.7853	0.8456	0.957	0.9802	0.6672	0.9863	0.9997	0.7013	1	0.3359	0.8029	0.9624	0.8641	0.4625	0.7087	0.9922	0.5761	0.9999	0.9989	0.9851	0.9993	0.9998
FBgn0005632	0.9185	1	0.9402	0.8345	0.8969	0.9115	0.9999	0.9999	0.8395	0.8308	0.9185	0.9998	0.9727	0.6528	0.9428	0.5347	0.9829	0.9187	0.9943	0.9992	0.9987	0.9877	0.5614	0.9997	0.3557	0.8935	0.0993	0.5197	0.8975	0.9504	0.8859	0.756	0.9863	0.9997	0.564	1	0.1056	0.6698	0.9658	0.3103	0.1428	0.1803	0.3884	0.6003	0.9999	0.9683	0.8617	0.9993	0.9998
FBgn0005633	0.8495	1	0.3725	0.8602	0.971	0.991	0.9999	0.9999	0.9417	0.6546	0.9185	0.9998	0.6975	0.9504	0.9772	0.7071	0.9983	0.7549	0.9943	0.9992	0.9987	0.839	0.0175	0.9997	0.6777	0.687	0.325	0.4987	0.9665	0.6674	0.4365	0.1716	0.9863	0.9997	0.663	0.2936	0.7623	0.9599	0.9607	0.9642	0.567	0.3347	0.6363	0.3025	0.9999	0.8467	0.8259	0.9993	0.9998
FBgn0005636	0.8846	1	0.8773	0.6716	0.7951	0.9845	0.9999	0.9999	0.8513	0.5831	0.9185	0.9998	0.6851	0.998	0.9875	0.9662	0.9908	0.2258	0.9943	0.9992	0.9987	0.9497	0.2031	0.9997	0.7724	0.3677	0.0193	0.8156	0.4448	0.8907	0.8815	0.9588	0.9863	0.9997	0.8484	1	0.5152	0.6335	0.9607	0.9334	0.6502	0.4999	0.8361	0.0802	0.9999	0.9989	0.9906	0.9993	0.9998
FBgn0005638	0.9452	1	0.0798	0.9859	0.2543	0.9812	0.9999	0.9999	0.9328	0.8983	0.9468	0.9998	0.7435	0.9732	0.9614	0.8073	0.9949	0.9676	0.9943	0.9992	0.9987	0.8971	0.3887	0.9997	0.736	0.8294	0.8578	0.7324	0.8642	0.9662	0.7874	0.6646	0.9863	0.9997	0.8926	0.4166	0.492	0.5657	0.9845	0.1488	0.0198	0.5735	0.5773	0.477	0.9999	0.9989	0.9997	0.9993	0.9998
FBgn0005640	0.7795	1	0.8109	0.6718	0.9441	0.5052	0.9999	0.9999	0.9729	0.8543	0.9185	0.9998	0.9594	0.6943	0.9855	0.6869	0.9936	0.2562	0.9963	0.9992	0.9987	0.9725	0.2342	0.9997	0.3113	0.7144	0.7136	0.4232	0.6335	0.957	0.921	0.0838	0.9898	0.9997	0.9277	1	0.6905	0.574	0.9822	0.419	0.5425	0.9829	0.9562	0.7262	0.9999	0.9989	0.8885	0.9993	0.9998
FBgn0005642	0.6089	1	0.9679	0.9928	0.3831	0.9845	0.9999	0.9999	0.8228	0.9992	0.9185	0.9998	0.7079	0.8322	0.9856	0.9626	0.9919	0.5907	0.9963	0.9992	0.9987	0.8686	0.6466	0.9997	0.4533	0.6297	0.0452	0.7385	0.6389	0.9998	0.601	0.8317	0.9869	0.9997	0.5253	1	0.4496	0.5657	0.9851	0.1797	0.7575	0.5047	0.4461	0.4362	0.9999	0.9989	0.9997	0.9993	0.9998
FBgn0005648	0.851	1	0.9502	0.6554	0.086	0.9739	0.9999	0.9999	0.8239	0.8568	0.9185	0.9998	0.939	0.9715	0.9428	0.8652	0.9983	0.8064	0.9943	0.9992	0.9987	0.9099	0.4542	0.9997	0.5538	0.6136	0.2032	0.5123	0.2498	0.9662	0.7872	0.8676	0.9863	0.9997	0.6623	1	0.8567	0.8765	0.9971	0.9326	0.9711	0.6877	0.8189	0.4161	0.9999	0.9989	0.9997	0.9993	0.9998
FBgn0005649	0.9214	1	0.6578	0.9718	0.7155	0.9926	0.9999	0.9999	0.8228	0.8137	0.9825	0.9998	0.9594	0.8241	0.9856	0.7488	0.9998	0.8744	0.9951	0.9992	0.9987	0.9494	0.1039	0.9997	0.5875	0.7689	0.0315	0.4705	0.8695	0.8057	0.9213	0.0729	0.9904	0.9997	0.5221	1	0.1454	0.5753	0.9607	0.2902	0.205	0.3045	0.4258	0.3566	0.9999	0.9989	0.9997	0.9993	0.9998
FBgn0005655	0.8724	1	0.9242	0.8538	0.0788	0.9812	0.9999	0.9999	0.9641	0.7056	0.9185	0.9998	0.7991	0.5421	0.9884	0.9796	0.9829	0.1857	0.9943	0.9992	0.9987	0.8994	0.1255	0.9997	0.7748	0.9264	0.1607	0.8238	0.9633	0.9662	0.6266	0.9398	0.9863	0.9997	0.7125	1	0.2376	0.8707	0.9919	0.9291	0.5249	0.236	0.8897	0.0922	0.9999	0.9989	0.9997	0.9993	0.9998
FBgn0005658	0.9808	1	0.4332	0.7709	0.7404	0.9569	0.9999	0.9999	0.8395	0.988	0.9245	0.9998	0.7787	0.5421	0.9641	0.7211	0.9983	0.8216	0.9943	0.9992	0.9987	0.9733	0.7881	0.9997	0.9925	0.5092	0.7621	0.5301	0.9966	0.7934	0.3885	0.1619	0.9863	0.9997	0.8955	1	0.4851	0.6568	0.9983	0.0451	0.3913	0.0918	0.9683	0.638	0.9999	0.9945	0.9997	0.9993	0.9998
FBgn0005659	0.952	1	0.101	0.8834	0.9891	0.9812	0.9999	0.9999	0.8462	0.67	0.9212	0.9998	0.7311	0.5817	0.9614	0.8193	0.9923	0.2116	0.9943	0.9992	0.9987	0.951	0.5613	0.9997	0.2585	0.3383	0.4924	0.7717	0.9144	0.9653	0.8859	0.326	0.9863	0.9997	0.9948	1	0.3079	0.5743	0.9607	0.1889	0.2304	0.0974	0.5023	0.908	0.9999	0.9989	0.9997	0.9993	0.9998
FBgn0005660	0.7832	1	0.7093	0.6554	0.9994	0.9739	0.9999	0.9999	0.9531	0.6694	0.9713	0.9998	0.7006	0.9001	0.9984	0.3976	0.9829	0.3207	0.9943	0.9992	0.9987	0.9799	0.0962	0.9997	0.9884	0.4461	0.3435	0.9261	0.2565	0.9653	0.559	0.9652	0.9863	0.9997	0.6331	1	0.2597	0.5743	0.9607	0.9594	0.4837	0.8656	0.6927	0.6061	0.9999	0.8708	0.9931	0.9993	0.9998
FBgn0005664	0.9997	1	0.9315	0.6554	0.9995	0.9812	0.9999	0.9999	0.8287	0.8887	0.9185	0.9998	0.8403	0.9075	0.9865	0.6359	0.9982	0.4812	0.9943	0.9992	0.9987	0.9698	0.959	0.9997	0.7103	0.5955	0.7082	0.8725	0.9599	0.9828	0.7295	0.3838	0.9905	0.9997	0.8153	1	0.1661	0.8424	0.9607	0.8695	0.6625	0.3377	0.5323	0.4632	0.9999	0.9933	0.9242	0.9993	0.9998
FBgn0005666	0.5338	1	0.3978	0.9782	0.9966	0.9832	0.9999	0.9999	0.8753	0.9042	0.9185	0.9998	0.7365	0.6373	0.9856	0.7483	0.9829	0.2997	0.9943	0.9992	0.9987	0.8894	0.0802	0.9997	0.4525	0.6317	0.8904	0.6944	0.9838	0.8663	0.51	0.2052	0.9863	0.9997	0.9558	0.8032	0.2548	0.734	0.9679	0.6721	0.303	0.4427	0.5354	0.4789	0.9999	0.9926	0.8512	0.9993	0.9998
FBgn0005670	0.9892	1	0.8201	0.6554	0.6378	0.9788	0.9999	0.9999	0.8361	0.6276	0.9185	0.9998	0.7365	0.7231	0.9428	0.679	0.9829	0.313	0.9943	0.9992	0.9987	0.9372	0.9023	0.9997	0.8238	0.5457	0.7652	0.9037	0.9388	0.9892	0.7727	0.9453	0.9898	0.9997	0.9959	1	5e-04	0.7213	0.9679	0.0659	0.0141	0.3911	0.5576	0.0497	0.9999	0.9926	0.9997	0.9993	0.9998
FBgn0005671	0.6315	1	0.8657	0.9984	0.8795	0.991	0.9999	0.9999	0.9417	0.9061	0.9842	0.9998	0.7615	0.8687	0.9856	0.8903	0.9929	0.2205	0.9943	0.9992	0.9987	0.9831	0.1443	0.9997	0.7689	0.8949	0.7707	0.4705	0.9993	0.9746	0.9523	0.7923	0.9863	0.9997	0.9636	1	0.1047	0.7272	0.9982	0.4034	0.4297	0.9256	0.3505	0.5376	0.9999	0.9989	0.9997	0.9993	0.9998
FBgn0005672	0.5618	1	0.8701	0.8179	0.9793	0.9867	0.9999	0.9999	0.8816	0.011	0.9764	0.9998	0.6975	0.84	0.9728	0.6697	0.9983	0.7673	0.9943	0.9992	0.9987	0.8318	0.2634	0.9997	0.4421	0.9795	0.5983	0.6074	0.6012	0.82	0.559	0.8543	0.9863	0.9997	0.5221	1	0.0529	0.6414	0.968	0.069	0.3813	0.0426	0.3909	0.847	0.9999	0.9701	0.9997	0.9993	0.9998
FBgn0005674	0.9595	1	0.7939	0.8338	0.6993	0.9812	0.9999	0.9999	0.8228	0.7229	0.9185	0.9998	0.9778	0.5421	0.9614	0.9876	0.9829	0.8534	0.9943	0.9992	0.9987	0.9415	0.2934	0.9997	0.4411	0.7107	8e-04	0.4877	0.8044	0.9449	0.6892	0.827	0.9863	0.9997	0.5221	1	0.2472	0.5657	0.9921	0.6105	0.256	0.1687	0.3559	0.5688	0.9999	0.9683	0.8056	0.9993	0.9998
FBgn0005677	0.8558	1	0.4018	0.6554	0.9759	0.9369	0.9999	0.9999	0.837	0.7771	0.9185	0.9998	0.7898	0.5421	0.9729	0.8905	0.9829	0.2982	0.9943	0.9992	0.9987	0.9504	0.1096	0.9997	0.5363	0.9521	0.0276	0.7046	0.9093	0.9653	0.7821	0.5537	0.9898	0.9997	0.7599	1	0.1375	0.685	0.9616	0.2475	0.3969	0.1913	0.6512	0.6801	0.9999	0.9989	0.9997	0.9993	0.9998
FBgn0005683	0.9348	1	0.271	0.8398	0.6427	0.9862	0.9999	0.9999	0.9488	0.7674	0.9212	0.9998	0.6975	0.6867	0.9437	0.9886	0.9829	0.0776	0.9955	0.9992	0.9987	0.8984	0.3982	0.9997	0.9515	0.586	0.7432	0.9019	0.7287	0.9584	0.5184	0.77	0.9863	0.9997	0.9277	1	0.1833	0.7434	0.9808	0.7583	0.2678	0.1773	0.3563	0.3709	0.9999	0.9989	0.9954	0.9993	0.9998
FBgn0005694	0.6945	1	0.9049	0.6796	0.333	0.9812	0.9999	0.9999	0.8228	0.986	0.9428	0.9998	0.9901	0.5421	0.9984	0.9445	0.9924	0.8261	0.9943	0.9992	0.9987	0.9665	0.3692	0.9997	0.1524	0.8249	0.0014	0.5756	0.8412	0.9234	0.5709	0.255	0.988	0.9997	0.5221	1	0.2865	0.5657	0.9624	0.4208	0.3378	0.2023	0.3761	0.6497	0.9999	0.9989	0.8259	0.9993	0.9998
FBgn0005695	0.9892	1	0.66	0.8423	0.7783	0.976	0.9999	0.9999	0.8426	0.8862	0.9715	0.9998	0.8098	0.5521	0.9854	0.899	0.9983	0.5692	0.9943	0.9992	0.9987	0.9099	0.3074	0.9997	0.0603	0.9353	0.0243	0.4399	0.8873	0.9662	0.7237	0.1374	0.9863	0.9997	0.6872	1	0.1961	0.4724	0.9657	0.5952	0.1058	0.1343	0.3948	0.3535	0.9999	0.9989	0.9997	0.9993	0.9998
FBgn0005696	0.7923	1	0.7075	0.9684	0.4931	0.9812	0.9999	0.9999	0.8816	0.6276	0.9791	0.9998	0.8766	0.6373	0.9865	0.9005	0.9983	0.5017	0.9943	0.9992	0.9987	0.8132	0.7246	0.9997	0.9987	0.5799	0.016	0.972	0.9976	0.9763	0.7587	0.8764	0.9863	0.9997	0.9629	1	0.879	0.9266	0.9607	0.7489	0.2413	0.1144	0.9346	0.1258	0.9999	0.9989	0.9954	0.9993	0.9998
FBgn0005771	0.9833	1	0.9164	0.863	0.9701	0.9986	0.9999	0.9999	0.8315	0.9061	0.9539	0.9998	0.8952	0.7356	0.9942	0.9059	0.9924	0.8344	0.9943	0.9992	0.9987	0.9902	0.4149	0.9997	0.5049	0.5316	0.0297	0.4815	0.6989	0.9746	0.8813	0.1195	0.9863	0.9997	0.5918	1	0.0407	0.5657	0.9624	0.0553	0.1362	0.0863	0.177	0.4695	0.9999	0.9989	0.9997	0.9993	0.9998
FBgn0005775	0.8434	1	0.3437	0.7418	0.7227	0.9812	0.9999	0.9999	0.9785	0.68	0.9845	0.9998	0.759	0.5925	0.9428	0.7313	0.9983	0.6017	0.9955	0.9992	0.9987	0.9658	0.913	0.9997	0.7558	0.9366	0.8901	0.7381	0.9341	0.7934	0.8808	0.1541	0.9863	0.9997	0.9658	1	0.2634	0.9774	0.9622	0.3621	0.1373	0.2248	0.7241	0.7468	0.9999	0.9989	0.9997	0.9993	0.9998
FBgn0005777	0.8361	1	0.6774	0.6619	0.2588	0.9174	0.9999	0.9999	0.9164	0.6901	0.9185	0.9998	0.9303	0.8872	0.9428	0.9817	0.996	0.1398	0.9943	0.9992	0.9987	0.909	0.0699	0.9997	0.5686	0.5629	0.0886	0.9598	0.7838	0.9653	0.9865	0.4239	0.9863	0.9997	0.6065	1	0.5531	0.7588	0.9681	0.2647	0.6658	0.1064	0.8854	0.9124	0.9999	0.9989	0.9357	0.9993	0.9998
FBgn0005778	0.9482	1	0.5985	0.7813	0.9825	0.991	0.9999	0.9999	0.9196	0.7546	0.9543	0.9998	0.7251	0.5421	0.9855	0.5147	0.9923	0.1744	0.9951	0.9992	0.9987	0.8981	0.2959	0.9997	0.5619	0.4699	0.0445	0.538	0.8615	0.9454	0.8059	0.4034	0.9898	0.9997	0.5809	1	0.3947	0.6347	0.9607	0.0413	0.1252	0.1645	0.2613	0.558	0.9999	0.9989	0.9997	0.9993	0.9998
FBgn0005779	0.9722	1	0.3912	0.6938	0.9955	0.9812	0.9999	0.9999	0.8902	0.7529	0.9233	0.9998	0.6106	0.7132	0.9428	0.2925	0.9983	0.4019	0.9943	0.9992	0.9987	0.9747	0.1375	0.9997	0.4564	0.5178	0.0143	0.8533	0.8404	0.9828	0.964	0.412	0.9863	0.9997	0.5221	1	0.3323	0.8698	0.9662	0.6664	0.2344	0.644	0.432	0.8083	0.9999	0.9989	0.9997	0.9993	0.9998
FBgn0008635	0.9574	1	0.7722	0.6595	0.93	0.9812	0.9999	0.9999	0.9875	0.8839	0.9271	0.9998	0.9302	0.5467	0.9533	0.5879	0.9927	0.3564	0.9943	0.9992	0.9987	0.992	0.0402	0.9997	0.5787	0.6728	0	0.4705	0.7802	0.9735	0.9248	0.5084	0.9863	0.9997	0.5221	1	0.5659	0.5657	0.9607	0.7772	0.4032	0.4695	0.7317	0.8642	0.9999	0.9989	0.9906	0.9993	0.9998
FBgn0008636	0.8652	1	0.1939	0.6554	0.896	0.9788	0.9999	0.9999	0.8228	0.9547	0.9563	0.9998	0.6975	0.9425	0.9428	0.9674	0.9983	0.2825	0.9943	0.9992	0.9987	0.9896	0.9305	0.9997	0.6711	0.8569	0.3718	0.9452	0.8545	0.9568	0.8413	0.1305	0.9863	0.9997	0.929	1	0.6527	0.8152	0.9607	0.12	0.4654	0.47	0.8726	0.9141	0.9999	0.9989	0.9906	0.9993	0.9998
FBgn0008646	0.9147	1	0.905	0.9363	0.4976	0.9462	0.9999	0.9999	0.7807	0.9401	0.9185	0.9998	0.9937	0.5505	0.9865	0.7626	0.9998	0.8725	0.997	0.9992	0.9987	0.9939	0.7521	0.9997	0.7285	0.4172	0.5921	0.9704	0.9582	0.957	0.971	0.1037	0.9863	0.9997	0.5221	1	0.5488	0.5693	0.9607	0.8769	0.7319	0.3834	0.9637	0.8824	0.9999	0.9989	0.9972	0.9993	0.9998
FBgn0008651	0.8558	1	0.8217	0.7407	0.8651	0.9382	0.9999	0.9999	0.9802	0.67	0.9842	0.9998	0.7365	0.9764	0.9856	0.9738	0.9983	0.3007	0.9943	0.9992	0.9987	0.7904	0.8624	0.9997	0.885	0.5506	0.1745	0.603	0.8456	0.8496	0.5583	0.2632	0.5609	0.9997	0.5221	1	0.3151	0.809	0.9607	0.3975	0.538	0.6468	0.4012	0.9133	0.9999	0.9989	0.9997	0.9993	0.9998
FBgn0010014	0.8598	1	0.0755	0.7024	0.1817	0.9961	0.9999	0.9999	0.9396	0.8455	0.9185	0.9998	0.9743	0.5928	0.9428	0.6603	0.9829	0.2157	0.9943	0.9992	0.9987	0.9099	0.9718	0.9997	0.6717	0.3751	0.6928	0.7637	0.9466	0.8896	0.8673	0.3208	0.9863	0.9997	0.9427	1	0.3592	0.9186	0.9607	0.7679	0.1581	0.185	0.8311	0.9354	0.9999	0.9034	0.98	0.9993	0.9998
FBgn0010015	0.6678	0.9868	0.4387	0.6554	0.6148	0.914	0.9999	0.9999	0.9074	0.6546	0.9255	0.9998	0.9594	0.9019	0.9541	0.9569	0.9983	0.5117	0.9943	0.9992	0.9987	0.9504	0.0165	0.9997	0.9485	0.5602	0.6031	0.4908	0.9641	0.7941	0.6172	0.1009	0.9777	0.9997	0.9721	1	0.5731	0.6085	0.9607	0.471	0.7681	0.2871	0.4785	0.1816	0.9999	0.9989	0.9997	0.9993	0.9998
FBgn0010019	0.4219	1	0.3066	0.6554	0.9695	0.9857	0.9999	0.9999	0.0535	0.4869	0.9185	0.4484	0.7219	0.6819	0.9855	0.9446	0.9983	0.2814	0.9943	0.9992	0.9987	0.8994	0.1555	0.9997	0.4491	0.7146	0.7633	0.5123	0.9065	0.9653	0.9386	0.4426	0.9863	0.9997	0.8067	1	0.7554	0.9399	0.9624	0.7812	0.9543	0.7059	0.6698	0.7601	0.9999	0.9989	0.9997	0.9993	0.9998
FBgn0010038	0.9915	1	0.9596	0.7155	0.6973	0.9368	0.9999	0.9999	0.9225	0.6754	0.9244	0.9998	0.738	0.9482	0.9856	0.6654	0.9829	0.5959	0.9943	0.9992	0.9987	0.958	9e-04	0.9997	0.6962	0.8375	0	0.7837	0.9394	0.9806	0.9367	0.6346	0.9863	0.9997	0.9653	1	0.3543	0.5657	0.9607	0.9189	0.8424	0.6212	0.907	0.9698	0.9999	0.9989	0.9997	0.9993	0.9998
FBgn0010039	0.4263	0.9862	0.1783	0.929	0.8946	0.9795	0.9999	0.9999	0.9602	0.8139	0.978	0.9998	0.9422	0.7451	0.9855	0.561	0.9923	0.5164	0.9943	0.9992	0.9987	0.7825	0.3005	0.9997	0.5133	0.6455	0.0087	0.4718	0.5103	0.9067	0.6489	0.4676	0.9863	0.9997	0.5221	1	0.4621	0.5657	0.9622	0.1246	0.1284	0.3713	0.3559	0.3341	0.9999	0.9989	0.9902	0.9993	0.9998
FBgn0010040	0.7182	1	0.8643	0.895	0.8698	0.9812	0.9999	0.9999	0.7807	0.8015	0.9255	0.9998	0.8591	0.7766	0.9885	0.8578	0.9829	0.926	0.9951	0.9992	0.9987	0.9504	0.631	0.9997	0.9711	0.5215	0.1794	0.5977	0.8973	0.82	0.7105	0.1375	0.9898	0.9997	0.9109	1	0.7621	0.8132	0.9624	0.992	0.9182	0.0883	0.4067	0.4311	0.9999	0.8708	0.7881	0.9993	0.9998
FBgn0010041	0.5618	1	0.8426	0.9567	0.9584	0.9992	0.9999	0.9999	0.856	0.8499	0.9271	0.9998	0.9046	0.7231	0.9614	0.4441	0.9983	0.2982	0.9943	0.9992	0.9987	0.9058	0.7398	0.9997	0.8624	0.8264	0.331	0.9856	0.8576	0.9449	0.4287	0.8743	0.9863	0.9997	0.5221	1	0.6858	0.8867	0.9969	0.8695	0.5609	0.3828	0.8716	0.5412	0.8199	0.9989	0.9186	0.9993	0.9998
FBgn0010042	0.7428	1	0.8512	0.8818	0.8856	0.9739	0.9999	0.9999	0.979	0.4936	0.9212	0.9998	0.8478	0.7631	0.9856	0.2888	0.9983	0.485	0.9943	0.9992	0.9987	0.9988	0.6833	0.5275	0.3732	0.8164	0.5415	0.7209	0.9329	0.9653	0.7033	0.8663	0.9898	0.9997	0.9387	1	0.8144	0.8009	0.9971	0.7944	0.8969	0.9312	0.9549	0.6993	0.9999	0.9989	0.9963	0.9993	0.9998
FBgn0010043	0.9348	1	0.8201	0.7693	0.9769	0.991	0.9999	0.9999	0.8733	0.9318	0.992	0.9998	0.6982	0.8717	0.9678	0.2176	0.9829	0.7995	0.9943	0.9992	0.9987	0.811	0.93	0.9997	0.9222	0.6184	0.9333	0.5889	0.898	0.957	0.7955	0.9555	0.9863	0.9997	0.5809	1	0.4432	0.9791	0.9607	0.3643	0.4569	0.35	0.935	0.9757	0.9999	0.993	0.9573	0.9993	0.9998
FBgn0010044	0.9264	1	0.5453	0.6554	0.9635	0.9581	0.1096	0.9999	0.9389	0.3449	0.9618	0.9998	0.7103	0.6943	0.9428	0.1316	0.9829	0.3993	0.9943	0.9992	0.9987	0.9589	0.4008	0.9997	0.9799	0.7059	0.0672	0.4484	0.0694	0.998	0.976	0.9223	0.9863	0.9997	0.6884	1	1e-04	0.5657	0.9607	0.1843	0.6703	0.8749	0.3102	0.9457	0.9999	0.9989	0.9997	0.9993	0.9998
FBgn0010051	0.9691	1	0.8192	0.8345	0.9618	0.9686	0.9999	0.9999	0.8228	0.7761	0.9185	0.9998	0.8	0.7047	0.9737	0.6519	0.9983	0.2406	0.9943	0.9992	0.9987	0.9099	0.8609	0.9997	0.5981	0.5344	0.0294	0.5702	0.9649	0.9425	0.8253	0.7676	0.9898	0.9997	0.881	1	0.1407	0.6599	0.9607	0.1985	0.1501	0.1693	0.3714	0.9077	0.9999	0.9989	0.8931	0.9993	0.9998
FBgn0010052	0.9954	1	0.0937	0.7476	0.9871	0.9363	0.9999	0.9999	0.9277	0.9425	0.9619	0.9998	0.9056	0.5421	0.9428	0.957	0.9983	0.1139	0.9943	0.9992	0.6211	0.9149	0.6839	0.9997	0.3959	0.0275	0.0166	0.9564	0.8807	0.9653	0.8956	0.0653	0.9863	0.9997	0.9692	1	0.7008	0.5657	0.9607	0.738	0.9428	0.6663	0.6923	0.9772	0.9999	0.9989	0.9997	0.9993	0.9998
FBgn0010053	0.9601	1	0.6086	0.7421	0.3339	0.9812	0.9999	0.9999	0.8168	0.624	0.9515	0.9998	0.6332	1	0.9614	0.6467	0.9887	0.3742	0.9943	0.9992	0.9987	0.8994	0.7522	0.9997	0.9826	0.4105	0.1436	0.6798	0.7818	0.9828	0.761	0.659	0.9863	0.9997	0.7125	1	0.2541	0.8753	0.9607	0.3478	0.8502	0.721	0.3559	0.7121	0.9999	0.9989	0.9906	0.9993	0.9998
FBgn0010078	0.9285	1	0.3069	0.6554	0.829	0.7745	0.9999	0.9999	0.8816	0.8821	0.9185	0.9998	0.832	0.5583	0.9865	0.6112	0.9829	0.2348	0.9943	0.9992	0.9987	0.9108	0.3832	0.9997	0.7991	0.527	0.0823	0.6559	0.9484	0.9854	0.9463	0.8482	0.9999	0.9997	0.5221	1	0.5952	0.9732	0.9681	0.4309	0.9803	0.5627	0.8286	0.9897	0.9999	0.9989	0.9186	0.9993	0.9998
FBgn0010097	0.881	1	0.98	0.6554	0.0746	0.9975	0.9999	0.9999	0.9544	0.6957	0.9713	0.9998	0.6851	0.5421	0.9614	0.5279	0.9829	0.5494	0.9943	0.9992	0.9987	0.6797	0.4283	0.9997	0.9136	0.5697	0.9889	0.9974	0.8323	0.9433	0.5547	0.9873	0.9863	0.9997	0.8944	1	0.8034	0.958	0.9607	0.9374	0.159	0.8362	0.9652	0.0023	0.9999	0.9989	0.9862	0.9993	0.9998
FBgn0010100	0.97	1	0.7744	0.712	0.1564	0.7259	0.9999	0.9999	0.9835	0.5831	0.9212	0.9998	0.8032	0.5562	0.9428	0.765	0.9908	0.4769	0.9943	0.9992	0.9987	0.9611	0.197	0.9997	0.95	0.8951	0.0759	0.6913	0.1121	0.9312	0.8675	0.8334	0.9863	0.9997	0.9163	0.7234	0.2042	0.8983	0.9763	0.4403	0.2728	0.3831	0.3827	0.7287	0.9999	0.9989	0.9997	0.9993	0.9998
FBgn0010105	0.8652	1	0.9384	0.8648	0.9769	0.9581	0.9999	0.9999	0.9013	0.8761	0.9185	0.9998	0.6851	0.7435	0.9969	0.9301	0.9929	0.1268	0.9943	0.9992	0.9987	0.9747	0.0872	0.9997	0.3989	0.758	0.6062	0.4968	0.0256	0.7941	0.8335	0.1465	0.9863	0.9997	0.5221	1	0.1407	0.5657	0.9681	0.4842	0.4593	0.4056	0.4147	0.8517	0.9999	0.9989	0.9997	0.9993	0.9998
FBgn0010113	0.6315	1	0.1185	0.6579	0.3457	0.865	0.9999	0.9999	0.7675	0.4174	0.9185	0.9998	0.916	0.7997	0.9428	0.8554	0.9829	0.4125	0.9943	0.9992	0.9987	0.989	0.8954	0.9997	0.4431	0.5041	0.4274	0.5034	0.8456	0.9724	0.895	0.9035	0.9873	0.9997	0.9855	1	0.4306	0.794	0.9679	0.6945	0.2361	0.6789	0.3945	0.4538	0.9999	0.8708	0.8259	0.9993	0.9998
FBgn0010114	0.8918	1	0.6118	0.7516	0.4571	0.9832	0.9999	0.9999	0.9114	0.8853	0.9271	0.9998	0.7915	0.5744	0.9156	0.5489	0.9983	0.1402	0.9955	0.9992	0.9987	0.9786	0.8675	0.9997	0.5623	0.9795	0.9899	0.7194	0.9745	0.8307	0.5719	0.3134	0.9863	0.9997	0.9259	1	0.3617	0.7145	0.965	0.4137	0.1228	0.2945	0.5559	0.9975	0.9999	0.9989	0.9997	0.9993	0.9998
FBgn0010173	0.9001	1	0.4668	0.6554	0.6442	0.999	0.9999	0.9999	0.7807	0.4373	0.9185	0.9998	0.7907	0.8449	0.9156	0.6884	0.9998	0.0434	0.9943	0.9992	0.9987	0.909	0.4883	0.9997	0.7658	0.5908	0.786	0.7324	0.6596	0.9806	0.8702	0.3403	0.9863	0.9997	0.6873	1	0.3692	0.7991	0.9994	0.8065	0.6005	0.8989	0.8333	0.5844	0.9999	0.9989	0.9972	0.9993	0.9998
FBgn0010194	0.9452	1	0.9164	0.6827	0.3861	0.9569	0.9999	0.9999	0.9044	0.7699	0.992	0.9998	0.9113	0.8529	0.9835	0.5786	0.9829	0.9603	0.9943	0.9992	0.9987	0.8331	0.7981	0.9997	0.7255	0.4674	0.3543	0.9374	0.9417	0.9003	0.7908	0.2152	0.9863	0.9997	0.9901	1	0.9164	0.7751	0.9607	0.6578	0.1572	0.3124	0.8354	0.9964	0.9999	0.9989	0.9752	0.9993	0.9998
FBgn0010197	0.98	1	0.8448	0.6554	0.9864	0.9746	0.9999	0.9999	0.8287	0.7287	0.9543	0.9998	0.9129	0.5665	0.9428	0.679	0.9998	0.9883	0.9943	0.9992	0.9987	0.9123	0.9532	0.9997	0.9518	0.4932	0.8327	0.6749	0.8975	0.9504	0.8529	0.7585	0.9863	0.9997	0.6583	1	0.7951	0.7749	0.6418	0.6777	0.2413	0.6775	0.8115	0.8873	0.9999	0.9989	0.8617	0.9993	0.9998
FBgn0010198	0.9482	1	0.4076	0.6554	0.9449	0.9115	0.9999	0.9999	0.837	0.9042	0.9185	0.9998	0.7365	0.5562	0.9855	0.4517	0.9887	0.1334	0.9943	0.9992	0.9987	0.8994	0.1798	0.9997	0.5401	0.4951	0.0153	0.956	0.8374	0.999	0.9861	0.9612	0.9863	0.9997	0.5292	1	0.5381	0.8132	0.973	0.2663	0.9155	0.4205	0.6134	0.8853	0.9999	0.9989	0.9782	0.9993	0.9998
FBgn0010213	0.7144	1	0.0722	0.6554	0.0974	0.4442	0.9999	0.9999	0.9266	0.3337	0.9185	0.9998	0.6851	0.9933	0.893	0.9882	0.9829	0.2315	0.9943	0.9992	0.9987	0.9513	0.3348	0.9997	0.6852	0.5697	0.1584	0.4399	0.2541	0.9718	0.9595	0.9041	0.9898	0.9997	0.9086	1	0.9617	0.8331	0.9658	0.8221	0.724	0.9556	0.8978	0.9938	0.9999	0.9989	0.8852	0.9993	0.9998
FBgn0010215	0.9595	0.9949	0.9196	0.9138	0.7929	0.9992	0.9999	0.9999	0.828	0.7882	0.9185	0.9998	0.8895	0.9729	0.9428	0.4925	0.9829	0.8603	0.9943	0.9992	0.9987	0.7536	0.7702	0.9997	0.3963	0.473	0.0875	0.7752	0.9904	0.9653	0.8813	0.1528	0.9863	0.9997	0.8343	1	0.5772	0.8365	0.9617	0.4694	0.4634	0.9281	0.9945	0.8012	0.9999	0.9034	0.9345	0.9993	0.9998
FBgn0010217	0.8023	1	0.2585	0.6554	0.154	0.4586	0.9999	0.9999	0.9041	0.3449	0.9559	0.9998	0.7122	0.8325	0.893	0.8441	0.9829	0.2209	0.9943	0.9992	0.9987	0.9123	0.4804	0.9997	0.6243	0.5607	0.0477	0.4877	0.1106	0.9786	0.9747	0.9922	0.9863	0.9997	0.8277	1	0.7599	0.8834	0.968	0.8906	0.8704	0.9797	0.7832	0.8014	0.9999	0.9989	0.9239	0.9993	0.9998
FBgn0010220	0.8225	1	0.6086	0.9328	0.3733	0.984	0.9999	0.9999	0.9174	0.7723	0.9185	0.9998	0.9473	0.9606	0.9855	0.5602	0.9924	0.9699	0.9943	0.9992	0.999	0.8715	0.0734	0.9997	0.66	0.7176	0.024	0.9492	0.6596	0.998	0.704	0.9132	0.9898	0.9997	0.5253	1	0.6566	0.5657	0.9607	0.3185	0.7544	0.7656	0.3714	0.5932	0.9999	0.9508	0.9132	0.9993	0.9998
FBgn0010222	0.7101	1	0.707	0.6387	0.9837	0.9739	0.9999	0.9999	0.8047	0.6366	0.9958	0.9998	0.7399	0.8803	0.9865	0.2321	0.9829	0.2122	0.9943	0.9992	0.9987	0.6532	0.4834	0.9997	0.5248	0.481	0.5693	0.8179	0.6698	0.9764	0.7236	0.851	0.9863	0.9997	0.9695	1	0.981	0.9518	0.9607	0.5807	0.4036	0.9483	0.8481	0.5559	0.9999	0.9989	0.9997	0.9993	0.9998
FBgn0010223	0.7475	1	0.5941	0.9831	0.9424	0.9597	0.9999	0.9999	0.9953	0.67	0.9778	0.9998	0.6975	0.8004	0.9855	0.9599	0.9908	0.7358	0.9943	0.9992	0.9987	0.9457	0.6265	0.9997	0.8098	0.8759	0.6772	0.4232	0.002	0.957	0.7141	0.776	0.9863	0.9997	0.9949	1	0.0067	0.9154	0.9607	0.0333	0.0198	0.3839	0.3028	0.2849	0.9999	0.9989	0.9845	0.9993	0.9998
FBgn0010225	0.7101	1	0.1084	0.7263	0.9652	0.9845	0.9999	0.9999	0.8228	0.8085	0.9212	0.9998	0.6938	0.5627	0.9855	0.8839	0.9881	0.0254	0.9943	0.9992	0.9987	0.7802	0.3366	0.9997	0.8968	0.7352	0.9221	0.734	0.9144	0.9789	0.5053	0.6549	0.9863	0.9997	0.8722	1	0.4251	0.7338	0.9607	0.3357	0.6348	0.3998	0.5542	0.6968	0.9999	0.9989	0.9997	0.9993	0.9998
FBgn0010226	0.7927	1	0.6611	0.8905	0.7348	0.9267	0.9999	0.9999	0.8287	0.6778	0.9212	0.9998	0.8436	0.6238	0.9428	0.5347	0.9987	0.8026	0.9943	0.9992	0.9987	0.8715	0.4559	0.9997	0.4936	0.8709	0	0.9101	0.0934	0.9892	0.7389	0.9168	0.996	0.9997	0.6052	1	0.1905	0.5657	0.9622	0.036	0.4945	0.4077	0.6521	0.9998	0.9999	0.9989	0.9764	0.9993	0.9998
FBgn0010228	0.6515	1	0.7712	0.6554	0.4822	0.8431	0.9999	0.9999	0.9953	0.6621	0.9902	0.9998	0.6975	0.9904	0.9818	0.9457	0.9914	0.5061	0.9943	0.9992	0.9987	0.964	0.0907	0.9997	0.9929	0.3271	0.0555	0.6202	0.8729	0.9653	0.7215	0.326	0.9863	0.9997	0.6323	1	0.0872	0.5715	0.9607	0.0971	0.2024	0.0987	0.3388	0.7768	0.9999	0.9989	0.9526	0.9993	0.9998
FBgn0010235	0.8083	1	0.4013	0.7342	0.7413	0.9739	0.9999	0.9999	0.9868	0.624	0.9185	0.9998	0.7902	0.739	0.9526	0.8151	0.9829	0.388	0.9943	0.9992	0.9987	0.8715	0.615	0.9997	0.5248	0.4375	0.6039	0.8994	0.9052	0.957	0.9624	0.4117	0.9863	0.2465	0.9948	1	0.7417	0.9379	0.9607	0.5691	0.807	0.7832	0.5819	0.9627	0.9999	0.9989	0.9493	0.9993	0.9998
FBgn0010238	0.9105	1	0.7572	0.6596	0.8727	0.8689	0.9999	0.9999	0.8168	0.7065	0.9873	0.9998	0.9875	0.661	0.9855	0.8285	0.9982	0.4816	0.9943	0.9992	0.9987	0.9204	0.3725	0.9997	0.8015	0.4461	0.1815	0.9447	0.7789	0.9653	0.8066	0.6549	0.9898	0.9997	0.908	1	0.9797	0.9996	0.9607	0.8099	0.9334	0.3137	0.7186	0.9828	0.9999	0.9945	0.8739	0.9993	0.9998
FBgn0010240	0.98	1	0.0691	0.8299	0.9663	0.9812	0.9999	0.9999	0.8633	0.891	0.9185	0.9998	0.6253	0.5421	0.9451	0.725	0.9923	0.4935	0.9943	0.9992	0.9987	0.9243	0.6633	0.9997	0.7349	0.5731	0.1844	0.7797	0.951	0.9751	0.9911	0.2932	0.9863	0.9997	0.9694	1	0.6882	0.9117	0.9607	0.9052	0.9058	0.2531	0.5023	0.9975	0.9999	0.9989	0.9537	0.9993	0.9998
FBgn0010241	0.828	1	0.9045	0.6554	0.9677	0.9812	0.9999	0.9999	0.8939	0.9915	0.9616	0.9998	0.7633	0.9001	0.9697	0.9944	0.9957	0.8351	0.9943	0.9992	0.9987	0.897	0.4298	0.9997	0.9997	0.987	0.0399	0.4399	0.1589	0.9651	0.9966	0.5749	0.9863	0.9997	0.9459	1	0.057	0.9353	0.9607	0.0415	0.1221	0.8436	0.3774	0.2926	0.9999	0.9989	0.9997	0.9993	0.9998
FBgn0010246	0.7704	1	0.1798	0.8894	0.899	0.9812	0.9999	0.9999	0.9854	0.6276	0.9212	0.9998	0.7033	0.8591	0.9711	0.9906	0.9983	0.791	0.9943	0.9992	0.9995	0.887	0.8892	0.9997	0.4984	0.9436	0.2097	0.4612	0.147	0.957	0.8504	0.4532	0.9863	0.9997	0.898	1	0.0023	0.9391	0.9607	0.0657	0.1228	0.4788	0.3393	0.4534	0.9999	0.9989	0.9997	0.9993	0.9998
FBgn0010247	0.9366	1	0.9218	0.6595	0.434	0.9323	0.9999	0.9999	0.8168	0.762	0.9938	0.9998	0.741	0.954	0.9428	0.7242	0.9829	0.1008	0.9943	0.9992	0.9987	0.8579	0.8366	0.9997	0.6976	0.823	0.4185	0.8138	0.6596	0.9828	0.6402	0.6969	0.9904	0.9997	0.9769	1	0.7166	0.9505	0.9971	0.7053	0.8474	0.9073	0.5295	0.6073	0.9999	0.9989	0.9972	0.9993	0.9998
FBgn0010258	0.8846	1	0.9596	0.9814	0.9523	0.995	0.9999	0.9999	0.9481	0.7065	0.9185	0.9998	0.6975	0.6454	0.9856	0.8631	0.9829	0.3049	0.9943	0.9992	0.9987	0.8563	0.0485	0.9997	0.9044	0.8057	0.3002	0.7151	0.9329	0.8907	0.3248	0.9934	0.9863	0.9997	0.9732	1	0.1358	0.8669	0.9793	0.7443	0.2738	0.1676	0.4097	0.3125	0.9999	0.9989	0.9997	0.9993	0.9998
FBgn0010263	0.6315	1	0.771	0.9385	0.8661	0.9867	0.9999	0.9999	0.8939	0.8206	0.9185	0.9998	0.919	0.5887	0.9678	1e-04	0.9887	0.852	0.9943	0.9992	0.9987	0.887	0.1063	0.9997	0.4742	0.8742	0.4212	0.7669	0.8504	0.8011	0.5661	0.6048	0.9863	0.9997	0.745	1	0.4758	0.7562	0.9982	0.7897	0.4113	0.4668	0.5395	0.7117	0.9999	0.9989	0.9997	0.9993	0.9998
FBgn0010265	0.941	1	0.3495	0.6554	0.9147	0.8395	0.9999	0.9999	0.828	0.8887	0.9185	0.9998	0.7174	0.5421	0.9855	0.5343	0.985	0.1724	0.9943	0.9992	0.9987	0.909	0.356	0.9997	0.6717	0.5377	0.0299	0.9918	0.867	0.9961	0.9919	0.8871	0.9863	0.9997	0.5221	1	0.4234	0.7451	0.9808	0.2217	0.8095	0.3078	0.5316	0.9043	0.9999	0.9989	0.9969	0.9993	0.9998
FBgn0010269	0.9548	1	0.6325	0.8461	0.974	0.9999	0.9999	0.9999	0.8939	0.6972	0.9185	0.9998	0.6886	0.5421	0.9428	0.8183	0.9829	0.508	0.9943	0.9992	0.9987	0.9788	0.0133	0.9997	0.3067	0.7957	0.0202	0.4828	0.7441	0.8687	0.9945	0.0161	0.9978	0.9997	0.5221	1	0.3881	0.7048	0.9971	0.1896	0.1309	0.0568	0.6191	0.7125	0.9999	0.9989	0.9997	0.9993	0.9998
FBgn0010278	0.9595	1	0.7574	0.6572	0.3053	0.9812	0.9999	0.9999	0.8168	0.8102	0.9185	0.9998	0.8009	0.7311	0.9759	0.6723	0.9829	0.2341	0.9963	0.9992	0.9987	0.6146	0.8027	0.9997	0.4072	0.5287	0.3227	0.5969	0.638	0.9998	0.1753	0.864	0.9863	0.9997	0.7612	1	0.8777	0.5657	0.9607	0.7594	0.8828	0.7095	0.6173	0.2411	0.9999	0.9989	0.8259	0.9993	0.9998
FBgn0010280	0.6266	1	0.4753	0.6554	0.7398	0.9197	0.9999	0.9999	0.8333	0.6449	0.9185	0.9998	0.7431	0.9668	0.9593	0.7107	0.9829	0.6623	0.9943	0.9992	0.9987	0.9973	0.974	0.9997	0.3932	0.6679	0.7285	0.8546	0.9443	0.9724	0.8067	0.9972	0.9863	0.9997	0.9924	1	0.5892	0.7381	0.9822	0.9238	0.4667	0.4805	0.4872	0.7852	0.9999	0.786	0.8259	0.9993	0.9998
FBgn0010282	0.9271	1	0.0745	0.9747	0.5767	0.9926	0.9999	0.9999	0.9865	0.8746	0.9185	0.9998	0.6851	0.5421	0.9428	0.9599	0.985	0.1046	0.9943	0.9992	0.9987	0.8994	0.9673	0.9997	0.567	0.9301	0.2569	0.6416	0.741	0.9737	0.8087	0.6824	0.9898	0.9997	0.8484	1	0.1168	0.9054	0.9648	0.5681	0.1901	0.4538	0.8114	0.5522	0.9999	0.9989	0.9132	0.9993	0.9998
FBgn0010287	0.9973	1	0.6738	0.8435	0.7047	0.9953	0.9999	0.9999	0.9672	0.6565	0.9763	0.9998	0.832	0.5974	0.9428	0.7483	0.9983	0.2828	0.9963	0.9992	0.9987	0.7496	0.123	0.9997	0.4482	0.8378	0.0059	0.8923	0.7097	0.9662	0.9575	0.9042	0.9898	0.9997	0.6766	1	0.2482	0.9458	0.9607	0.6993	0.1311	0.1579	0.4076	0.9287	0.9999	0.9989	0.9344	0.9993	0.9998
FBgn0010288	0.98	1	0.8123	0.7303	0.9743	0.9944	0.9999	0.9999	0.837	0.915	0.9956	0.9998	0.9139	0.5696	0.9678	0.9009	0.9983	0.5857	0.9943	0.9992	0.9987	0.8243	0.7457	0.9997	0.6142	0.7637	0.0179	0.7961	0.705	0.9659	0.7555	0.9728	0.9863	0.9997	0.5954	1	0.0766	0.5657	0.9607	0.0333	0.1963	0.0912	0.3817	0.9927	0.9999	0.9989	0.9906	0.9993	0.9998
FBgn0010292	0.939	1	0.7582	0.8922	0.7726	0.9434	0.9999	0.9999	0.9875	0.8121	0.9185	0.9998	0.826	0.7445	0.9614	0.1818	0.9983	0.4242	0.9968	0.9992	0.9987	0.8147	0.0775	0.9997	0.6066	0.7343	0.0083	0.66	0.2323	0.9653	0.8624	0.8636	0.9989	0.9997	0.5221	1	0.1775	0.5739	0.9607	0.0754	0.412	0.5426	0.346	0.9256	0.9999	0.9989	0.9841	0.9993	0.9998
FBgn0010300	0.7832	1	0.7183	0.9449	0.3505	0.9368	0.9999	0.9999	0.8228	0.8747	0.9212	0.9998	0.6851	0.5479	0.9428	0.826	0.9829	0.3221	0.9943	0.9992	0.9987	0.8732	0.0482	0.9997	0.2804	0.3568	0.0015	0.4258	0.9322	0.9504	0.8774	0.9	0.9863	0.9997	0.7019	1	0.7779	0.6937	0.9607	0.6563	0.1609	0.1776	0.5822	0.4251	0.9999	0.9989	0.9997	0.9993	0.9998
FBgn0010303	0.6554	1	0.8643	0.8293	0.722	0.9157	0.9999	0.9999	0.8298	0.8155	0.9185	0.9998	0.8662	0.5421	0.9908	0.497	0.9919	0.6709	0.9963	0.9992	0.9987	0.9644	0.3823	0.9997	0.3447	0.8898	0.0601	0.506	0.9665	0.957	0.7814	0.5471	0.9863	0.9997	0.6182	1	0.1219	0.6686	0.9971	0.2494	0.1298	0.104	0.3802	0.5088	0.9999	0.9989	0.9166	0.9993	0.9998
FBgn0010309	0.8652	1	0.6694	0.6619	0.8619	0.9812	0.9999	0.9999	0.9344	0.6366	0.9185	0.9998	0.6975	0.7429	0.9495	0.9683	0.9829	0.1953	0.9943	0.9992	0.9987	0.8996	0.5401	0.9997	0.8169	0.0121	0.0321	0.6234	0.9511	0.9653	0.8663	0.0221	0.9989	0.9997	0.8552	1	0.3392	0.9992	0.9607	0.1889	0.6008	0.4903	0.5328	0.7627	0.9999	0.9989	0.9831	0.9993	0.9998
FBgn0010313	0.6731	0.5704	0.8437	0.9416	0.8732	0.9569	0.9999	0.9999	0.8212	0.9955	0.9825	0.9998	0.9164	0.7453	0.9856	0.7709	0.9948	0.431	0.9943	0.9992	0.9987	0.9889	0.3633	0.9997	0.2149	0.9764	0.0957	0.5212	0.8412	0.8743	0.8702	0.3197	0.9863	0.9997	0.5221	1	0.2361	0.7685	0.9362	0.4742	0.2352	0.2025	0.3888	0.4921	0.9999	0.9989	0.9974	0.9993	0.9998
FBgn0010314	0.941	1	0.4332	0.6724	0.6252	0.9569	0.9999	0.9999	0.9883	0.7682	0.9185	0.9998	0.6975	0.5487	0.9428	0.9356	0.9829	0.2223	0.9943	0.9992	0.9987	0.8994	0.2658	0.9997	0.889	0.4699	0.0348	0.8828	0.9966	0.9806	0.9166	0.9949	0.9898	0.9997	0.9619	1	0.5435	0.9845	0.9624	0.4259	0.3652	0.2412	0.3942	0.8787	0.9999	0.9989	0.9831	0.9993	0.9998
FBgn0010315	0.8994	1	0.4643	0.8834	0.2931	0.9845	0.9999	0.9999	0.8841	0.988	0.9732	0.9998	0.9349	0.3946	0.9818	0.931	0.9983	0.686	0.9943	0.9992	0.9987	0.9897	0.0532	0.9997	0.668	0.5831	6e-04	0.2822	0.281	0.9746	0.9771	0.809	0.9863	0.9997	0.5221	1	0.2322	0.5657	0.9937	0.144	0.1534	0.2711	0.447	0.6767	0.9999	0.9989	0.9997	0.9993	0.9998
FBgn0010316	0.8068	1	0.9906	0.8393	0.2971	0.9812	0.9999	0.9999	0.9844	0.6975	0.9965	0.9998	0.7902	0.6009	0.9428	0.8652	0.9829	0.9299	0.9959	0.9992	0.9987	0.6674	0.9946	0.9997	0.5419	0.5196	0.3462	0.4705	0.7789	0.9568	0.5425	0.3541	0.9898	0.9997	0.9373	1	0.3722	0.5712	0.9939	0.4039	0.7178	0.1564	0.4406	0.557	0.9999	0.9548	0.9862	0.9993	0.9998
FBgn0010317	0.8128	1	0.7978	0.9261	0.2195	0.9788	0.9999	0.9999	0.9271	0.8579	0.9185	0.9998	0.8662	0.7671	0.9768	0.4517	0.9983	0.358	0.9943	0.9992	0.9987	0.9534	0.2862	0.9997	0.7017	0.9551	0.2211	0.7194	0.9082	0.9724	0.5637	0.5496	0.9894	0.9997	0.8464	1	0.9867	0.9052	0.9607	0.9716	0.7544	0.9658	0.8205	0.1549	0.9999	0.9989	0.9831	0.9993	0.9998
FBgn0010323	0.9097	1	0.9563	0.7345	0.3068	0.9812	0.9999	0.9999	0.8263	0.6651	0.9212	0.9998	0.9555	0.8906	0.9614	0.601	0.9983	0.9821	0.9943	0.9992	0.9987	0.9286	0.5345	0.9997	0.8455	0.9339	0.9288	0.9605	0.9711	0.7692	0.9194	0.6783	0.9863	0.9369	0.5221	1	0.8319	0.837	0.988	0.9562	0.889	0.7932	0.5456	0.8291	0.4924	0.9989	0.8259	0.9993	0.9998
FBgn0010328	0.7182	1	0.9248	0.9161	0.3334	0.9943	0.9999	0.9999	0.8212	0.988	0.947	0.9998	0.85	0.5421	0.9865	0.8009	0.9829	0.5073	0.9963	0.9992	0.9987	0.9123	0.2805	0.9997	0.2772	0.8334	0.0037	0.4232	0.7631	0.8586	0.7201	0.6911	0.9914	0.9997	0.5221	1	0.1019	0.5684	0.9808	0.0867	0.1441	0.2348	0.3388	0.4496	0.9999	0.9747	0.982	0.9993	0.9998
FBgn0010329	0.857	1	0.6348	0.9063	0.9953	0.7658	0.9999	0.9999	0.9641	0.6546	0.9196	0.9998	0.7902	0.6868	0.9435	0.6723	0.9951	0.3983	0.9943	0.9992	0.9987	0.8996	0.9529	0.9997	0.9783	0.4172	0.4148	0.5968	0.8232	0.4793	0.7737	0.1407	0.9863	0.9997	0.9562	1	0.9233	0.8985	0.9983	0.7182	0.2244	0.389	0.653	0.7429	0.9999	0.9989	0.9997	0.9993	0.9998
FBgn0010333	0.9574	1	0.6438	0.9138	0.9063	0.9739	0.9999	0.9999	0.8524	0.9002	0.9294	0.9998	0.9918	0.5421	0.9697	0.8789	0.985	0.4141	0.9943	0.9992	0.9987	0.899	0.0734	0.9997	0.4343	0.6285	0	0.4815	0.7769	0.9735	0.9323	0.7191	0.9898	0.9997	0.9172	1	0.5937	0.6505	0.9624	0.2987	0.5125	0.7027	0.4298	0.7817	0.9999	0.9989	0.982	0.9993	0.9998
FBgn0010339	0.9031	1	0.7547	0.9847	0.7191	0.9363	0.9999	0.9999	0.8228	0.9858	0.9185	0.9998	0.6851	0.6943	0.9614	0.6584	0.9929	0.1885	0.9968	0.9992	0.9987	0.7496	0.6043	0.9997	0.9273	0.9161	0.4105	0.88	0.5887	0.957	0.8437	0.3853	0.9863	0.9997	0.9523	1	0.1699	0.9631	0.9607	0.8779	0.2937	0.0789	0.6945	0.5462	0.9999	0.9989	0.9997	0.9993	0.9998
FBgn0010340	0.7675	0.8317	0.2309	0.8603	0.5902	0.4353	0.9999	0.9999	0.997	0.6265	0.9185	0.9998	0.9904	0.974	0.9428	0.9671	0.9829	0.8328	0.997	0.9992	0.8819	0.961	0.9746	0.9997	0.9907	0.5121	0.8356	0.8608	0.932	0.957	0.4999	0.3953	0.9863	0.9997	0.7283	1	0.3296	0.8968	0.9607	0.173	0.7393	0.533	0.6824	0.4782	0.9999	0.9989	0.9997	0.9993	0.9998
FBgn0010341	0.8051	1	0.7871	0.7999	0.995	0.9941	0.9999	0.9999	0.8477	0.9858	0.9185	0.9998	0.6851	0.7614	0.9856	0.753	0.9829	0.3738	0.9943	0.9992	0.9987	0.958	0.5144	0.9997	0.9975	0.5083	0.0088	0.4924	0.6931	0.9854	0.6619	0.904	0.9863	0.9997	0.7683	1	0.0559	0.8856	0.9793	0.2975	0.3527	0.602	0.4595	0.6251	0.9999	0.9989	0.9963	0.9993	0.9998
FBgn0010342	0.9833	0.9985	0.6939	0.9416	0.0672	0.976	0.9999	0.9999	0.9517	0.6999	0.9185	0.9998	0.9792	0.7983	0.9428	0.8151	0.9983	0.2413	0.9968	0.9992	0.9987	0.9877	0.9736	0.9997	0.9888	0.9155	0.8257	0.9952	0.8962	0.9693	0.6571	0.9644	0.9863	0.9997	0.908	1	0.4671	0.5814	0.9607	0.8659	0.5692	0.1968	0.5296	0.3764	0.9999	0.9989	0.9931	0.9993	0.9998
FBgn0010348	0.874	1	0.7447	0.7155	0.9767	0.976	0.9999	0.9999	0.9422	0.8452	0.9255	0.9998	0.7924	0.5486	0.9626	0.9695	0.9983	0.3061	0.9943	0.9992	0.999	0.972	0.0996	0.9997	0.7962	0.4461	2e-04	0.5658	0.808	0.9828	0.955	0.4796	0.9863	0.9997	0.5221	1	0.3307	0.6053	0.9607	0.5264	0.5483	0.3903	0.6395	0.8654	0.9999	0.9989	0.9997	0.9993	0.9998
FBgn0010350	0.9249	1	0.708	0.6554	0.6378	0.9926	0.1108	0.9999	0.8228	0.804	0.9185	0.9998	0.9324	0.9322	0.9855	0.8091	0.9927	0.0833	0.9977	0.9992	0.9987	0.9939	0.1517	0.9997	0.4381	0.4606	0.0149	0.8677	0.8126	0.9425	0.918	0.998	0.9863	0.9997	0.7432	1	0.9488	0.9593	0.918	0.6048	0.9731	0.909	0.9006	0.5893	0.9999	0.9989	0.9113	0.9993	0.9998
FBgn0010352	0.8068	1	0.7941	0.7118	0.5046	0.9569	0.9999	0.9999	0.8868	0.7065	0.9185	0.9998	0.702	0.5421	0.9818	0.8247	0.9908	0.26	0.9963	0.9992	0.9987	0.958	0.1639	0.9997	0.399	0.9643	0.8202	0.8709	0.5098	0.9528	0.838	0.9632	0.9863	0.9997	0.7266	1	0.0248	0.5712	0.9607	0.0683	0.2052	0.1106	0.3393	0.9708	0.9999	0.9034	0.9347	0.9993	0.9998
FBgn0010355	0.8652	1	0.8	0.6724	0.7141	0.9739	0.9999	0.9999	0.8228	0.7198	0.9185	0.9998	0.8546	0.6243	0.9428	0.9563	0.9829	0.2842	0.9955	0.9992	0.9987	0.9725	0.9514	0.9997	0.2293	0.6455	0.3404	0.6507	0.8945	0.9746	0.77	0.8648	0.9951	0.9997	0.8637	1	0.5636	0.8727	0.9607	0.3792	0.5767	0.6251	0.9232	0.6968	0.9999	0.9209	0.7911	0.9993	0.9998
FBgn0010356	0.8684	1	0.5069	0.9849	0.5877	0.9953	0.9999	0.9999	0.8228	0.8183	0.9212	0.9998	0.9602	0.5924	0.9856	0.7741	0.9948	0.4365	0.9943	0.9992	0.9987	0.9061	0.0224	0.9997	0.5686	0.987	0.0025	0.7493	0.7539	0.9812	0.6937	0.7317	0.9863	0.9997	0.9291	1	0.3173	0.7293	0.9607	0.2284	0.3415	0.1487	0.2846	0.3557	0.9999	0.9989	0.9993	0.9993	0.9998
FBgn0010357	0.6518	1	0.5264	0.7313	0.6108	0.95	0.9999	0.9999	0.9875	0.9969	0.9994	0.9998	0.8177	0.9253	0.9871	0.9428	0.9829	0.0143	0.9963	0.9992	0.9987	0.9642	0.8759	0.9997	0.5274	0.4287	0.9022	0.6389	0.4532	0.9724	0.8826	0.7581	0.9173	0.9997	0.929	1	0.5366	0.8058	0.9624	0.2131	0.3754	0.9846	0.3793	0.7849	0.9999	0.9683	0.9845	0.9993	0.9998
FBgn0010358	0.9724	1	0.6613	0.7805	0.8698	0.9788	0.9999	0.9999	0.9888	0.9701	0.9933	0.9998	0.7882	0.9554	0.9919	0.8904	0.9829	0.2281	0.997	0.9992	0.9987	0.9099	0.6132	0.9997	0.6783	0.4248	0.9987	0.5992	0.3054	0.957	0.9673	0.8764	0.9761	0.9997	0.5221	1	0.2847	0.9744	0.9969	0.139	0.2636	0.7871	0.3827	0.5692	0.9999	0.9209	0.9329	0.9993	0.9998
FBgn0010359	0.9925	1	0.7722	0.8232	0.8779	0.9739	0.9999	0.9999	0.9953	0.9656	0.9639	0.9998	0.7814	0.9937	0.9982	0.8731	0.9829	0.2179	0.9963	0.9992	0.9987	0.9099	0.6602	0.9997	0.6451	0.4248	0.8397	0.6234	0.3384	0.957	0.9963	0.9531	0.9863	0.9997	0.5221	1	0.2633	0.9351	0.9971	0.1819	0.3017	0.8342	0.3714	0.6284	0.9999	0.9034	0.9444	0.9993	0.9998
FBgn0010379	0.9595	1	0.8952	0.7657	0.7132	0.9564	0.9999	0.9999	0.7807	0.8696	0.9212	0.9998	0.9556	0.5421	0.9614	0.8836	0.9923	0.5661	0.9943	0.9992	0.9987	0.9007	0.2539	0.9997	0.282	0.8837	0.0365	0.6417	0.6925	0.9401	0.849	0.9543	0.9904	0.9997	0.5221	1	0.1447	0.6299	0.9971	0.1901	0.3149	0.1977	0.3659	0.9273	0.9999	0.993	0.8617	0.9993	0.9998
FBgn0010380	0.9621	1	0.852	0.8345	0.9419	0.976	0.9999	0.9999	0.9041	0.762	0.9938	0.9998	0.9133	0.8433	0.9856	0.9686	0.9983	0.5982	0.9943	0.9992	0.9987	0.8563	0.1014	0.9997	0.8239	0.7645	0	0.4723	0.8803	0.9653	0.955	0.6265	0.9863	0.9997	0.5221	1	0.1722	0.5657	0.9607	0.3482	0.2193	0.3477	0.5541	0.8384	0.9999	0.9989	0.9972	0.9993	0.9998
FBgn0010381	0.9296	1	0.0066	0.6619	0.9745	0.9115	0.9999	0.9999	0.8851	0.6276	0.9206	0.9998	0.6975	0.5801	0.9855	0.9851	0.9908	0.3245	0.9943	0.9992	0.9987	0.9147	0.917	0.9997	0.8564	0.8104	0.7249	0.6488	0.7835	0.9925	0.8134	0.8271	0.9304	0.9997	0.9408	1	0.5466	0.8248	0.9607	0.859	0.4172	0.9615	0.8241	0.8972	0.9999	0.9989	0.9128	0.9993	0.9998
FBgn0010382	0.9574	1	0.8732	0.8559	0.0974	0.9382	0.9999	0.9999	0.9303	0.7859	0.9185	0.9998	0.8782	0.6943	0.9428	0.9742	0.9829	0.4429	0.9943	0.9992	0.9987	0.8072	0.2588	0.9997	0.7017	0.3751	0.3724	0.7023	0.9715	0.9746	0.7132	0.7474	0.9863	0.9997	0.7125	1	0.4524	0.8291	0.9624	0.4224	0.3414	0.1536	0.4258	0.8157	0.9999	0.9989	0.9997	0.9993	0.9998
FBgn0010383	0.9724	1	0.201	0.8295	0.8837	0.9893	0.9999	0.9999	0.828	0.4416	0.9438	0.9998	0.6975	0.5421	0.9671	0.5489	0.9829	0.0074	0.9943	0.9992	0.9987	0.951	0.5391	0.9997	0.4281	0.4982	0.7162	0.8235	0.8412	0.9243	0.9858	0.8543	0.9863	0.9997	0.9782	1	0.3722	0.9852	0.9607	0.1813	0.5048	0.1516	0.3469	0.8775	0.9999	0.9989	0.9997	0.9993	0.9998
FBgn0010385	0.7832	1	0.3196	0.8064	0.9253	0.9455	0.9999	0.9999	0.9301	0.9226	0.938	0.9998	0.9594	0.8311	0.9855	0	0.9829	0.701	0.9943	0.9992	0.2584	0.9718	0.5991	0.9997	0.9119	0.4015	0.8931	0.5749	0.6961	0.8954	0.8813	0.9723	0.7284	0.9997	0.8572	1	0.9914	0.8132	0.9679	0.7085	0.746	0.9109	0.5822	0.6802	0.9999	0.9989	0.9688	0.9993	0.9998
FBgn0010387	0.6154	1	0.4901	0.6554	0.4081	0.9368	0.9999	0.9999	0.9738	0.6617	0.9185	0.9998	0.4793	0.8673	0.9428	0.8461	0.9829	0.0299	0.9972	0.9992	0.9987	0.9888	0.5827	0.9997	0.9584	0.4461	0.7194	0.9806	0.9978	0.9952	0.7316	0.9443	0.9894	0.9997	0.8442	1	0.87	0.8491	0.9607	0.8735	0.9818	0.9624	0.8854	0.8394	0.9999	0.9034	0.8739	0.9993	0.9998
FBgn0010388	0.4764	1	0.2431	0.7938	0.9483	0.9739	0.9999	0.9999	0.8168	0.7883	0.9212	0.9998	0.8202	0.5421	0.9818	0.4852	0.9829	0.5961	0.9943	0.0302	0.9987	0.8994	0.5795	0.9997	0.9602	0.6575	0.7068	0.7901	0.8034	0.895	0.7328	0.1965	0.9898	0.9997	0.9412	1	0.7796	0.9892	0.9607	0.7649	0.1412	0.9772	0.7443	0.7861	0.9999	0.9989	0.9997	0.9993	0.9998
FBgn0010389	0.97	1	0.8109	0.6809	0.8928	0.9953	0.9999	0.9999	0.9953	0.8035	0.9185	0.9998	0.8631	0.8473	0.9728	0.9886	0.9949	0.9604	0.9943	0.9992	0.9987	0.9099	0.0687	0.9997	0.8342	0.964	0.461	0.4399	0.9813	0.9653	0.4874	0.9032	0.9863	0.9997	0.6884	0.5277	0.0474	0.5657	0.9607	0.2531	0.9387	0.39	0.5678	0.5564	0.9999	0.9989	0.9997	0.9993	0.9998
FBgn0010391	0.9574	1	0.7341	0.6595	0.8379	0.9254	0.9999	0.9999	0.9826	0.9454	0.9185	0.9998	0.8063	0.6231	0.9856	0.9034	0.9934	0.369	0.9943	0.9992	0.9987	0.9098	0.024	0.9997	0.7739	0.6993	0	0.6485	0.8664	0.9812	0.8813	0.7081	0.9863	0.9997	0.5221	1	0.6427	0.5657	0.9971	0.7085	0.5305	0.4141	0.4466	0.9709	0.9999	0.9945	0.9997	0.9993	0.9998
FBgn0010395	0.85	1	0.4652	0.9562	0.8273	0.8859	0.9999	0.9999	0.8228	0.5137	0.9791	0.9998	0.8093	0.5421	0.9428	0.7621	0.9829	0.6342	0.9943	0.9992	0.9987	0.6103	0.1553	0.9997	0.9676	0.72	0.001	0.4399	0.1183	0.8687	0.7881	0.8741	0.9863	0.9997	0.6656	1	0.0264	0.6174	0.9607	0.0623	0.2051	0.2012	0.3528	0.7331	0.9999	0.9989	0.9997	0.9998	0.9998
FBgn0010397	0.9497	1	0.8171	0.7709	0.8751	0.9926	0.9999	0.9999	0.7301	0.8288	0.9764	0.9998	0.842	0.617	0.9614	0.9654	0.9957	0.7481	0.9943	0.9992	0.9987	0.9683	0.8716	0.9997	0.8433	0.7662	0.0927	0.4946	0.273	0.9961	0.7325	0.956	0.9863	0.9997	0.7742	1	0.099	0.5979	0.9607	0.1653	0.3373	0.5388	0.4536	0.5385	0.9999	0.9989	0.8931	0.9993	0.9998
FBgn0010398	0.8551	1	0.9045	0.6595	0.9474	0.9812	0.9999	0.9999	0.9926	0.9405	0.9843	0.9998	0.6106	0.5604	0.9865	0.7179	0.9829	0.2747	0.9943	0.9992	0.9987	0.8994	0.1745	0.9997	0.9729	0.657	0.7633	0.7535	0.8553	0.9826	0.4576	0.6909	0.9989	0.9997	0.9936	1	0.5858	0.9835	0.9607	0.8181	0.4344	0.1895	0.4457	0.0808	0.9999	0.9989	0.9997	0.9993	0.9998
FBgn0010399	0.9605	1	0.712	0.8011	0.6173	0.7135	0.9999	0.9999	0.9164	0.655	0.996	0.9998	0.9905	0.6445	0.9635	0.7776	0.9983	0.3762	0.999	0.9992	0.9987	0.8514	0.7921	0.9997	0.9255	0.7267	0.9353	0.8668	0.9329	0.8675	0.6782	0.3458	0.9863	0.9997	0.7922	1	0.1775	0.9031	0.9607	0.6294	0.1132	0.1855	0.4693	0.9905	0.9999	0.9989	0.9998	0.9993	0.9998
FBgn0010401	0.9569	1	0.8569	0.8274	0.7535	0.9739	0.9999	0.9999	0.8939	0.9884	0.9279	0.9998	0.9232	0.5421	0.974	0.913	0.9982	0.5298	0.9943	0.9992	0.9987	0.9032	0.354	0.9997	0.399	0.5917	0.5875	0.6455	0.8288	0.957	0.8179	0.9273	0.9863	0.9997	0.599	1	0.9554	0.9791	0.9716	0.3788	0.1221	0.5925	0.4221	0.7636	0.9999	0.9989	0.9997	0.9993	0.9998
FBgn0010403	0.98	1	0.9155	0.7491	0.6541	0.9857	0.9999	0.9999	0.9751	0.8498	0.9977	0.9998	0.9398	0.465	0.9614	0.6101	0.9924	0.7386	0.9943	0.9992	0.9987	0.811	0.5391	0.9997	0.786	0.4998	0.7504	0.839	0.8033	0.9858	0.8956	0.8411	0.9989	0.9997	0.7597	1	0.7144	0.882	0.9607	0.3734	0.0289	0.2315	0.4254	0.5293	0.9999	0.9989	0.9997	0.9993	0.9998
FBgn0010406	0.9453	1	0.669	0.8822	0.9607	0.865	0.9999	0.9999	0.8168	0.8347	0.996	0.9998	0.967	0.5508	0.9795	0.7291	0.9998	0.8824	0.9943	0.9992	0.9987	0.9607	0.1411	0.9997	0.8665	0.4091	0.0316	0.6749	0.9904	0.9961	0.8221	0.6093	0.9863	0.9997	0.6729	1	0.0635	0.5657	0.9779	0.1346	0.2968	0.2145	0.3742	0.9484	0.9999	0.9989	0.9997	0.9993	0.9998
FBgn0010407	0.6375	1	0.6086	0.7747	0.9776	0.9867	0.9999	0.9999	0.9785	0.9061	0.9212	0.9998	0.98	0.6939	0.9685	0.9186	0.9998	0.8797	0.9943	0.9992	0.9987	0.811	0.9213	0.9997	0.8674	0.6285	0.9137	0.5711	0.8686	0.9653	0.1611	0.8786	0.9863	0.9997	0.8623	1	0.4408	0.873	0.9607	0.9595	0.3564	0.2112	0.8972	0.5692	0.9999	0.9989	0.9113	0.9993	0.9998
FBgn0010408	0.9732	1	0.6243	0.6554	0.9864	0.9368	0.9999	0.9999	0.9303	0.9846	0.9185	0.9998	0.821	0.5508	0.9614	0.5642	0.9919	0.3049	0.9943	0.9992	0.9987	0.8595	0.3262	0.9997	0.8086	0.6872	0.0802	0.9811	0.8159	0.9737	0.8796	0.9089	0.9863	0.9997	0.6331	1	0.4515	0.8496	0.9681	0.2098	0.6973	0.356	0.5048	0.7831	0.9999	0.9989	0.8887	0.9993	0.9998
FBgn0010409	0.9915	1	0.4933	0.6554	0.9351	0.9022	0.9999	0.9999	0.844	0.9133	0.9185	0.9998	0.733	0.5421	0.9868	0.4991	0.9977	0.2361	0.9943	0.9992	0.9987	0.8715	0.1871	0.9997	0.5773	0.6801	0.0081	0.7758	0.7802	0.9812	0.8673	0.958	0.9863	0.9997	0.5221	1	0.2843	0.642	0.9795	0.1819	0.6811	0.1769	0.4728	0.9102	0.9999	0.9989	0.9997	0.9993	0.9998
FBgn0010411	0.9621	1	0.3951	0.6554	0.8653	0.865	0.9999	0.9999	0.8918	0.8931	0.9185	0.9998	0.7365	0.6435	0.9737	0.491	0.9829	0.1385	0.9943	0.9992	0.9987	0.9123	0.3856	0.9997	0.8262	0.5326	0.0428	0.9002	0.8314	0.9961	0.986	0.9812	0.9914	0.9997	0.6458	1	0.5192	0.7751	0.9986	0.3211	0.8811	0.4033	0.6564	0.9314	0.9999	0.9989	0.8887	0.9993	0.9998
FBgn0010412	0.9838	1	0.6424	0.6554	0.9655	0.9385	0.9999	0.9999	0.9174	0.8872	0.9185	0.9998	0.8093	0.5421	0.9874	0.5164	0.9983	0.3739	0.9943	0.9992	0.9987	0.9001	0.1698	0.9997	0.6852	0.8345	0.0131	0.7318	0.8696	0.997	0.9588	0.9608	0.9863	0.9997	0.5221	1	0.425	0.7543	0.9681	0.1871	0.7564	0.2298	0.5569	0.9077	0.9999	0.9989	0.9782	0.9993	0.9998
FBgn0010414	0.4988	1	0.7925	0.9817	0.8757	0.9812	0.9999	0.9999	0.9225	0.8035	0.9185	0.9998	0.9449	0.9455	0.9933	0.7282	0.9924	0.7855	0.9943	0.9992	0.9987	0.9123	0.457	0.9997	0.2716	0.8592	0.2937	0.4484	0.8109	0.8886	0.94	0.7986	0.9863	0.9997	0.9359	1	0.5706	0.5712	0.9897	0.9518	0.1336	0.1205	0.5328	0.6346	0.9999	0.9989	0.9186	0.9993	0.9998
FBgn0010415	0.667	1	0.4612	0.6619	0.9635	0.9812	0.9999	0.9999	0.7807	0.9888	0.9341	0.9998	0.7067	0.5754	0.9614	0.8413	0.9983	0.2595	0.9943	0.9992	0.9987	0.9457	0.9712	0.9997	0.6247	0.52	0.1515	0.7726	0.927	0.9724	0.9485	0.7951	0.9983	0.9997	0.9536	1	0.1334	0.5712	0.964	0.186	0.4147	0.19	0.4122	0.9901	0.9999	0.9989	0.9998	0.9993	0.9998
FBgn0010416	0.8652	1	0.5838	0.8926	0.8127	0.9812	0.4438	0.9999	0.8287	0.8524	0.9185	0.9998	0.97	0.8341	0.9428	0.6718	0.9983	0.8222	0.9963	0.9992	0.9987	0.8715	0.3667	0.9997	0.9642	0.9377	0.1594	0.5072	0.8253	0.9828	0.8683	0.5926	0.9863	0.9997	0.5221	1	0.7594	0.6072	0.9607	0.9178	0.856	0.475	0.9933	0.8236	0.9999	0.9989	0.9255	0.9993	0.9998
FBgn0010417	0.9453	1	0.9625	0.9533	0.9956	0.9436	0.9999	0.9999	0.8168	0.6276	0.9185	0.9998	0.7576	0.5421	0.9984	0.7543	0.9829	0.9266	0.9943	0.9992	0.9987	0.9061	0.2632	0.9997	0.287	0.4976	0.0075	0.6855	0.8928	0.8378	0.3163	0.4409	0.9863	0.9997	0.8584	1	0.6548	0.5657	0.9624	0.9735	0.3855	0.8551	0.8206	0.4373	0.9999	0.9945	0.9906	0.9993	0.9998
FBgn0010421	0.9453	1	0.9235	0.8006	0.9063	0.982	0.9999	0.9999	0.9953	0.9962	0.982	0.9998	0.6975	0.6646	0.9541	0.3036	0.985	0.4432	0.9943	0.9992	0.9987	0.8994	0.0425	0.9997	0.6838	0.9769	0.707	0.628	0.8887	0.8896	0.9913	0.9652	0.9863	0.9997	0.8497	1	0.4347	0.6792	0.9969	0.7763	0.6875	0.7225	0.3679	0.5863	0.9999	0.9989	0.9963	0.9993	0.9998
FBgn0010422	0.9985	1	0.898	0.7908	0.7484	0.9845	0.9999	0.9999	0.9638	0.8743	0.9185	0.9998	0.8145	0.0023	0.9856	0.7313	0.9983	0.6826	0.9943	0.9992	0.999	0.811	0.7146	0.9997	0.9515	0.964	0.7345	0.8906	0.7405	0.9653	0.4154	0.8582	0.9863	0.9997	0.9525	1	0.3147	0.7728	0.9624	0.9055	0.3535	0.7543	0.8607	0.4161	0.9999	0.9989	0.8512	0.9993	0.9998
FBgn0010423	0.9991	1	0.8575	0.6554	0.6428	0.8859	0.9999	0.8987	0.8228	0.4373	0.9185	0.9998	0.9214	0.7312	0.9532	0.4891	0.9998	0.9809	0.9943	0.9992	0.9987	0.9577	0.5948	0.9997	0.9094	0.823	0.6652	0.6164	0.9755	0.9826	0.8702	0.3203	0.9863	0.9997	0.5393	1	0.5464	0.849	0.9942	0.2289	0.9789	0.8546	0.4872	0.2187	0.9999	0.9945	0.9132	0.9993	0.9998
FBgn0010424	0.7949	1	0.8683	0.6554	0.8566	0.9307	0.9999	0.9999	0.8168	0.6656	0.9543	0.9998	0.7584	0.8311	0.9533	0.8749	0.9983	0.8647	0.9943	0.9992	0.9987	0.7718	0.2678	0.9997	0.6171	0.653	0.1607	0.804	0.9695	0.9235	0.5844	0.8636	0.714	0.9997	0.7853	0.8687	0.4785	0.5657	0.9607	0.6402	0.9343	0.4737	0.8511	0.1837	0.9999	0.9989	0.9597	0.9993	0.9998
FBgn0010425	0.8204	1	0.9237	0.7118	0.425	0.9975	0.9999	0.9999	0.997	0.6141	0.9659	0.9998	0.9943	0.5421	0.9753	0.7054	0.9829	0.1397	0.9943	0.9992	0.9987	0.9897	0.9895	0.9997	0.5534	0.3141	0.4589	0.7459	0.8159	0.9976	0.9822	0.9879	0.8595	0.9997	0.9789	1	0.7331	0.7319	0.9624	0.7469	0.8452	0.3312	0.8556	0.9926	0.9999	0.8708	0.98	0.9993	0.9998
FBgn0010431	0.8918	1	0.903	0.7528	0	0.9926	0.9999	0.9999	0.9216	0.7434	0.9185	0.9998	0.9298	0.623	0.9428	0.7954	0.9982	0.4114	0.9943	0.9992	0.7967	0.9577	0.334	0.9997	0.6296	0.6537	0.0989	0.6105	0.8632	0.9763	0.8104	0.8998	0.9863	0.9997	0.9646	1	0.5574	0.9871	0.9607	0.3475	0.154	0.2963	0.5903	0.4512	0.9999	0.9989	0.9997	0.9993	0.9998
FBgn0010434	0.9574	1	0.8624	0.9092	0.9856	0.9812	0.9999	0.9999	0.8228	0.912	0.9185	0.9998	0.702	0.6386	0.9855	0.274	0.9983	0.2554	0.9943	0.9992	0.9987	0.9816	0.4276	0.9997	0.4137	0.7974	0.2556	0.6195	0.9978	0.9653	0.9542	0.7658	0.9863	0.9997	0.9986	1	0.0742	0.7083	0.9607	0.2808	0.219	0.171	0.4283	0.935	0.9999	0.9926	0.9439	0.9993	0.9998
FBgn0010435	0.9227	1	0.4723	0.6774	0.7788	0.9812	0.9999	0.9999	0.8816	0.9728	0.9212	0.9998	0.8955	0.5421	0.9626	0.2832	0.9919	0.5983	0.9943	0.9992	0.9987	0.811	0.2313	0.9997	0.9223	0.527	0	0.6557	0.2498	0.9718	0.2354	0.6699	0.9863	0.9997	0.5311	1	0.565	0.5684	0.9624	0.2618	0.5446	0.6122	0.4872	0.4922	0.9999	0.9083	0.9329	0.9993	0.9998
FBgn0010438	0.881	1	0.7255	0.7324	0.4082	0.9883	0.9999	0.9999	0.9729	0.6276	0.9185	0.9998	0.6975	0.5421	0.9428	0.7897	0.9951	0.9484	0.997	0.9992	0.9987	0.9692	0.6609	0.9997	0.9888	0.6579	0.7885	0.7237	0.6977	0.813	0.8736	0.7843	0.9863	0.9997	0.9277	1	0.9233	0.7682	0.9607	0.8056	0.3617	0.4898	0.7618	0.8985	0.9999	0.9989	0.9045	0.9993	0.9998
FBgn0010441	0.8561	1	0.0623	0.8768	0.7665	0.9812	0.9999	0.9999	0.8168	0.9441	0.9185	0.9998	0.6851	0.5421	0.9428	0.9592	0.9829	0.2414	0.9963	0.9992	0.9987	0.9719	0.8482	0.9997	0.209	0.8099	0.2992	0.988	0.9076	0.9806	0.9536	0.7706	0.9863	0.9997	0.9584	1	0.2932	0.9781	0.9679	0.413	0.3196	0.8794	0.9896	0.5517	0.9999	0.9989	0.9997	0.9993	0.9998
FBgn0010452	0.8361	1	0.8577	0.9764	0.8536	0.9845	0.9999	0.9999	0.9481	0.8501	0.9185	0.9998	0.7306	0.8657	0.9818	0.4471	0.9988	0.6639	0.9943	0.9992	0.9987	0.9948	0.2926	0.9997	0.6317	0.9311	0.4568	0.4399	0.954	0.7941	0.7845	0.412	0.9863	0.9997	0.9343	1	0.1116	0.684	0.9607	0.6186	0.2124	0.1106	0.697	0.7906	0.9999	0.9926	0.9997	0.9993	0.9998
FBgn0010453	0.9728	1	0.9747	0.8742	0.92	0.9944	0.9999	0.9999	0.9115	0.5929	0.9842	0.9998	0.6975	0.9716	0.9818	0.9695	0.9983	0.8669	0.9943	0.9992	0.9987	0.909	0.2097	0.9997	0.9884	0.8279	0.6409	0.8797	0.9372	0.9653	0.556	0.8634	0.9267	0.9997	0.7972	1	0.8949	0.7593	0.9607	0.9577	0.974	0.7277	0.8285	0.7889	0.9999	0.9926	0.9997	0.9993	0.9998
FBgn0010470	0.7359	1	0.9842	0.6554	0.8496	0.9584	0.9999	0.9999	0.9369	0.6212	0.9185	0.9998	0.9242	0.6329	0.9772	0.9678	0.9929	0.0985	0.9943	0.9992	0.9987	0.9885	0.0784	0.9997	0.9291	0.4731	0	0.9308	0.9558	0.9867	0.8424	0.5491	0.9863	0.9997	0.6671	1	0.6124	0.642	0.9607	0.7578	0.5751	0.3802	0.9058	0.935	0.9999	0.9989	0.9997	0.9993	0.9998
FBgn0010473	0.5692	0.9829	0.9216	0.6807	0.9678	0.9568	0.9999	0.9999	0.9672	0.8184	0.9281	0.9998	0.9976	0.7159	0.9541	0.4471	0.9982	0.5017	0.9955	0.9992	0.9987	0.9099	0.4897	0.9997	0.767	0.9912	0.9846	0.6144	0.9466	0.82	0.7178	0.1331	0.9863	0.9997	0.9872	1	0.2439	0.9854	0.9624	0.3117	0.0927	0.1997	0.4513	0.754	0.9999	0.9989	0.9997	0.9993	0.9998
FBgn0010482	0.8934	1	0.6246	0.6554	0.8433	0.9569	0.9999	0.9999	0.9835	0.6258	0.9185	0.9998	0.6851	0.9026	0.9428	0.5347	0.9982	0.4835	0.9955	0.9992	0.9987	0.9497	0.1004	0.9997	0.6385	0.9279	0.7977	0.9549	0.8913	0.9662	0.7111	0.0199	0.9863	0.9997	0.929	0.5313	0.4792	0.6446	0.9681	0.5369	0.6442	0.6034	0.7961	0.4432	0.9999	0.9989	0.9997	0.9993	0.9998
FBgn0010488	0.97	1	0.9289	0.6554	0.6847	0.9584	0.9999	0.9999	0.832	0.7123	0.9185	0.9998	0.7619	0.874	0.9526	0.1182	0.9983	0.5025	0.9943	0.9992	0.9987	0.5572	0.8045	0.9997	0.5103	0.8887	0.9362	0.7691	0.6122	0.9763	0.6973	0.9256	0.9863	0.9997	0.9304	1	0.4125	0.9835	0.9939	0.6579	0.5743	0.7526	0.9564	0.9264	0.9999	0.993	0.8867	0.9993	0.9998
FBgn0010497	0.8268	1	0.8716	0.91	0.9769	0.9436	0.9999	0.9999	0.8228	0.9442	0.9185	0.9998	0.9237	0.8748	0.9856	0.9187	0.9983	0.4103	0.9943	0.9992	0.9987	0.8994	0.6535	0.9997	0.5829	0.7351	0.0382	0.5124	0.6722	0.957	0.6958	0.6258	0.867	0.9997	0.7377	1	0.0523	0.887	0.8459	0.1546	0.1309	0.537	0.4334	0.2759	0.9999	0.9161	0.9906	0.9993	0.9998
FBgn0010501	0.9819	1	0.8261	0.7407	0.22	0.9142	0.9999	0.9999	0.9259	0.9054	0.9212	0.9998	0.6975	0.7462	0.9908	0.931	0.9983	0.8693	0.9963	0.9992	0.9987	0.416	0.3891	0.9997	0.6417	0.775	0.3238	0.4496	0.1241	0.9653	0.9623	0.6609	0.9989	0.9997	0.6851	1	0.0616	0.649	0.9797	0.0386	0.4166	0.5544	0.3028	0.1812	0.9999	0.9945	0.9906	0.9993	0.9998
FBgn0010504	0.9639	1	0.5032	0.6768	0.9735	0.9992	0.9999	0.9999	0.7675	0.7656	0.9428	0.9998	0.9279	0.5925	0.9862	0.8228	0.9929	0.8678	0.9959	0.9992	0.9987	0.8994	0.1091	0.9997	0.2796	0.5602	0.0017	0.6944	0.9751	0.9662	0.6061	0.1129	0.9863	0.9997	0.5435	1	0.7375	0.5657	0.9607	0.4061	0.2423	0.0822	0.5745	0.7138	0.9999	0.9989	0.9972	0.9993	0.9998
FBgn0010516	0.7242	1	0.0422	0.6724	0.6046	0.865	0.9999	0.9999	0.9552	0.6316	0.9185	0.9998	0.649	0.7648	0.9428	0.4517	0.9829	0.0944	0.9943	0.9992	0.9987	0.8309	0.7889	0.9997	0.8878	0.5726	0.6813	0.749	0.8842	0.9653	0.7141	0.6971	0.9863	0.9997	0.9542	1	0.6112	0.958	0.9362	0.6485	0.9181	0.7964	0.4958	0.9982	0.9999	0.9989	0.9345	0.9993	0.9998
FBgn0010520	0.881	1	0.4837	0.6595	0.9873	0.9368	0.9999	0.9999	0.9526	0.9888	0.9185	0.9998	0.6975	0.782	0.9855	0.6747	0.9919	0.794	0.9943	0.9992	0.9987	0.9794	0.1051	0.9997	0.8932	0.3369	0.0067	0.4705	0.7874	0.9968	0.8876	0.4928	0.9863	0.9997	0.5946	1	0.3544	0.6717	0.9607	0.4564	0.9428	0.4585	0.9192	0.8114	0.9999	0.9989	0.9997	0.9993	0.9998
FBgn0010531	0.9653	1	0.5677	0.6554	0.7788	0.991	0.9999	0.9999	0.9794	0.6853	0.9503	0.9998	0.7785	0.6454	0.9614	0.8652	0.9829	0.6015	0.9943	0.9992	0.9987	0.9992	0.1026	0.9997	0.6657	0.4731	0.424	0.7867	0.9204	0.9737	0.8702	0.9484	0.9863	0.9997	0.693	1	0.3427	0.8841	0.9808	0.9642	0.6819	0.9474	0.8922	0.8879	0.9999	0.9683	0.9997	0.9993	0.9998
FBgn0010548	0.8518	1	0.4006	0.975	0.4744	0.976	0.9999	0.9999	0.9875	0.5338	0.9639	0.9998	0.6385	0.6171	0.9156	0.4276	0.9829	4e-04	0.9959	0.9992	0.9987	0.896	0.8675	0.9997	0.857	0.376	0.4417	0.839	0.755	0.9763	0.7068	0.9294	0.9898	0.9997	0.9304	1	0.5819	0.9118	0.9607	0.5252	0.5865	0.6768	0.8102	0.9135	0.9999	0.9989	0.9997	0.9993	0.9998
FBgn0010549	0.8568	1	0.537	0.7867	0.0031	0.9873	0.9999	0.9999	0.9473	0.6116	0.9965	0.9998	0.9723	0.8933	0.9896	0.9048	0.9983	0.4769	0.9943	0.9992	0.9987	0.9747	0.3519	0.9997	0.9369	0.5957	0.0569	0.7896	0.8601	0.9826	0.748	0.8942	0.9931	0.8339	0.5643	1	0.722	0.8072	0.0231	0.9861	0.6009	0.4045	0.9232	0.3135	0.9999	0.9989	0.9953	0.9993	0.9998
FBgn0010551	0.8326	1	0.3366	0.683	0.7171	0.9528	0.9999	0.9999	0.8462	0.9071	0.9185	0.9998	0.7378	0.9892	0.9678	0.6112	0.9887	0.8409	0.9943	0.9992	0.9987	0.9007	0.1377	0.9997	0.6436	0.4932	0.0148	0.8797	0.8143	0.9848	0.7652	0.0972	0.9863	0.9997	0.6535	1	0.1059	0.5657	0.9607	0.0896	0.1558	0.1822	0.9113	0.4916	0.9999	0.9945	0.9704	0.9993	0.9998
FBgn0010575	0.7891	1	0.702	0.8106	0.6105	0.9739	0.9999	0.9999	0.837	0.7033	0.9212	0.9998	0.9025	0.6904	0.9645	0.5069	0.9829	0.7253	0.997	0.9992	0.9987	0.9542	0.7441	0.9997	0.5265	0.7366	0.931	0.6644	0.9044	0.9234	0.8954	0.8665	0.9898	0.9997	0.6266	1	0.3926	0.6482	0.9681	0.3548	0.242	0.5161	0.4183	0.6801	0.9999	0.9989	0.898	0.9993	0.9998
FBgn0010583	0.9453	1	0.8555	0.6772	0.7271	0.9749	0.9999	0.0521	0.998	0.6478	0.9185	0.9998	0.8117	0.9008	0.9728	0.95	0.9887	0.2915	0.1129	0.9992	0.9987	0.9889	0.0257	0.9997	0.7629	0.515	0.186	0.6477	0.9058	0.9806	0.8968	0.8515	0.9936	0.9997	0.9396	1	0.51	0.6299	0.991	0.188	0.7555	0.4642	0.4461	0.8567	0.9999	0.9989	0.9997	0.9993	0.0017
FBgn0010590	0.9933	1	0.8477	0.9307	0.716	0.9462	0.9999	0.9999	0.9303	0.9046	0.9457	0.9998	0.9148	0.8912	0.893	0.9609	0.9829	0.8812	0.9943	0.9992	0.9987	0.9777	0.0734	0.9997	0.7484	0.915	0.2243	0.5893	0.7281	0.9931	0.9873	0.3756	0.9863	0.9997	0.9832	1	0.1517	0.7158	0.9607	0.0339	0.4487	0.1825	0.3459	0.7123	0.9999	0.9933	0.8903	0.9993	0.9998
FBgn0010591	0.5763	1	0.7332	0.6938	0.7213	0.9368	0.9999	0.9999	0.997	0.7203	0.9185	0.9998	0.8969	0.5835	0.9984	0.931	0.9929	0.3705	0.9943	0.9992	0.9987	0.9747	0.4201	0.9997	0.911	0.4086	1e-04	0.6577	0.8125	0.9797	0.7178	0.77	0.9924	0.9997	0.6165	1	0.0573	0.6286	0.9695	0.1345	0.1449	0.1725	0.4232	0.5779	0.9999	0.9989	0.9997	0.9993	0.9998
FBgn0010602	0.9687	1	0.7402	0.6554	0.8929	0.7538	0.9999	0.9999	0.8361	0.6595	0.9185	0.9998	0.7478	0.8994	0.9752	0.8354	0.9927	0.521	0.9951	0.9992	0.9987	0.8146	0	0.9997	0.958	0.785	9e-04	0.6507	0.7494	0.957	0.6764	0.441	0.9914	0.9997	0.5221	1	0.9152	0.9171	0.9607	0.7841	0.402	0.9292	0.8074	0.5691	0.9999	0.9989	0.9906	0.9993	0.9998
FBgn0010607	0.667	0.9819	0.2279	0.9553	0.8369	0.9581	0.9999	0.9999	0.9404	0.7577	0.9271	0.9998	0.9322	0.5775	0.9835	0.9337	0.9924	0.6616	0.9943	0.9992	0.9987	0.909	0.4327	0.9997	0.2954	0.5784	0.9998	0.599	0.8372	0.9833	0.4685	0.989	0.9863	0.9997	0.7379	1	0.8805	0.8381	0.9607	0.6068	0.3378	0.4648	0.9583	0.5956	0.9999	0.9989	0.9997	0.9993	0.9998
FBgn0010611	0.9601	1	0.8824	0.792	0.9721	0.991	0.9999	0.9999	0.853	0.9334	0.9779	0.9998	0.7431	0.6013	0.9623	0.9132	0.9919	0.0355	0.9943	0.9992	0.9987	0.9902	0.3813	0.9997	0.4747	0.5013	0.0055	0.5299	0.1105	0.9842	0.6213	0.2985	0.9863	0.9997	0.7972	1	0.7482	0.5657	0.9607	0.8933	0.8831	0.8088	0.9031	0.7817	0.9999	0.9989	0.8259	0.9993	0.9998
FBgn0010612	0.658	1	0.0898	0.6505	0.2139	0.4621	0.9999	0.9999	0.8244	0.3369	0.9185	0.9998	0.6975	0.9889	0.893	0.9599	0.9829	0.2187	0.9943	0.9992	0.9987	0.9812	0.6264	0.9997	0.6398	0.4731	0.3142	0.4705	0.3681	0.9746	0.8859	0.8836	0.9863	0.9997	0.8466	1	0.8191	0.6795	0.9624	0.7477	0.7106	0.6327	0.8121	0.99	0.9999	0.9941	0.8259	0.9993	0.9998
FBgn0010620	0.7767	1	0.6875	0.8768	0.9506	0.9812	0.9999	0.9999	0.909	0.7503	0.9869	0.9998	0.919	0.7905	0.9872	0.8749	0.9923	0.5372	0.9943	0.9992	0.9987	0.8994	0.0396	0.9997	0.2851	0.4704	0	0.5212	0.5026	0.9912	0.9948	0.5372	0.9863	0.9997	0.7542	1	0.7614	0.5657	0.9846	0.797	0.3856	0.1601	0.5463	0.7392	0.9999	0.9989	0.9997	0.9993	0.9998
FBgn0010621	0.9886	1	0.8405	0.9648	0.2311	0.9142	0.9999	0.9999	0.9969	0.9487	0.9185	0.9998	0.7882	0.8181	0.9985	0.3348	0.9829	0.4635	0.9943	0.9992	0.9987	0.8984	0.2086	0.9997	0.9939	0.9677	0.3234	0.8039	0.4927	0.9846	0.3575	0.7831	0.9863	0.9997	0.5862	1	0.4305	0.5666	0.9624	0.1415	0.8317	0.8753	0.3943	0.208	0.9999	0.9989	0.9997	0.9993	0.9998
FBgn0010622	0.6988	1	0.9237	0.6554	0.8914	0.9115	0.9999	0.9999	0.9069	0.9899	0.9185	0.9998	0.6044	0.8917	0.9428	0.9609	0.9829	0.5879	0.9943	0.9992	0.9987	0.9859	0.3502	0.9997	0.9607	0.4015	0.1729	0.8697	0.8412	0.9653	0.7911	0.8435	0.9863	0.9997	0.9323	1	0.7958	0.868	0.9779	0.5236	0.9765	0.5923	0.434	0.9825	0.9999	0.9989	0.8435	0.9993	0.9998
FBgn0010638	0.6851	1	0.7058	0.6554	0.9808	0.9136	0.9999	0.9999	0.8554	0.8018	0.9185	0.9998	0.7902	0.8861	0.9614	0.9985	0.9924	0.5212	0.9955	0.9992	0.9987	0.9939	0.5878	0.9997	0.7503	0.5059	0.0022	0.972	0.8456	0.985	0.8702	0.985	0.9975	0.9997	0.7981	1	0.6495	0.9187	0.9607	0.746	0.7665	0.9674	0.9247	0.8598	0.9999	0.8708	0.9457	0.9993	0.9998
FBgn0010651	0.813	1	0.742	0.6554	0.9531	0.9812	0.9999	0.9999	0.8228	0.8315	0.9185	0.9998	0.9693	0.5817	0.9428	0.489	0.9923	0.898	0.9959	0.9992	0.9987	0.8243	0.7688	0.9997	0.2235	0.9795	0.0826	0.4399	0.6698	0.9961	0.819	0.6287	0.9863	0.9997	0.9924	1	0.0226	0.5657	0.7582	0.1819	0.4904	0.1281	0.5147	0.8782	0.9999	0.9989	0.9997	0.9993	0.9998
FBgn0010660	0.8684	1	0.4437	0.8381	0.5246	0.9812	0.9999	0.9999	0.8168	0.6316	0.9212	0.9998	0.6938	0.8232	0.9428	0.9897	0.9829	0.0822	0.9943	0.9992	0.9987	0.9419	0.5101	0.9997	0.9703	0.4932	0.7634	0.8226	0.7912	0.9826	0.6189	0.9416	0.9863	0.9997	0.8284	1	0.3766	0.6077	0.9838	0.9893	0.8225	0.4369	0.9958	0.4582	0.9999	0.8708	0.8259	0.9993	0.9998
FBgn0010704	0.9764	1	0.9688	0.8559	0.8855	0.9845	0.9999	0.9999	0.8228	0.917	0.9212	0.9998	0.9718	0.5421	0.9856	0.9261	0.9983	0.7918	0.9943	0.9992	0.9987	0.8994	0.0258	0.9997	0.5274	0.8574	0	0.5143	0.8849	0.9724	0.9677	0.1989	0.7284	0.9997	0.5792	1	0.8674	0.8132	0.9846	0.9404	0.3839	0.7562	0.5916	0.8014	0.9999	0.9989	0.9997	0.9993	0.9998
FBgn0010741	0.9574	1	0.4404	0.6554	0.9422	0.7306	0.9999	0.9999	0.9911	0.8703	0.9185	0.9998	0.8937	0.59	0.9428	0.3494	0.9998	0.5704	0.9943	0.9992	0.9987	0.8994	0.2415	0.9997	0.9732	0.5003	0.0959	0.8985	0.7835	0.9846	0.5649	0.641	0.9898	0.9997	0.6827	1	0.7476	0.8874	0.9607	0.8378	0.7731	0.4915	0.6364	0.4869	0.9999	0.9989	0.9123	0.9993	0.9998
FBgn0010747	0.9601	1	0.958	0.7324	0.8405	0.9997	0.9999	0.9999	0.8939	0.8033	0.9185	0.9998	0.6896	0.5571	0.9428	0.8886	0.9829	0.8413	0.9943	0.9992	0.9987	0.731	0.0649	0.9997	0.2597	0.604	0	0.9402	0.7808	0.9867	0.9624	0.7796	0.9863	0.9997	0.9371	1	0.726	0.7465	0.9749	0.7912	0.9724	0.8287	0.8972	0.9429	0.9999	0.993	0.8307	0.9993	0.9998
FBgn0010750	0.5815	1	0.8377	0.8542	0.9997	0.9385	0.4937	0.9999	0.8182	0.9425	0.9185	0.9998	0.8042	0.9577	0.9957	0.6473	0.9829	0.7005	0.9951	0.9992	0.9987	0.9497	0.9448	0.9997	0.8467	0.6609	0.3897	0.6488	0.9838	0.9932	0.7252	0.8456	0.9863	0.9997	0.8484	1	0.2755	0.7637	0.9808	0.8933	0.9653	0.2222	0.8858	0.1782	0.9999	0.9989	0.9997	0.9993	0.9998
FBgn0010762	0.4764	1	0.5407	0.8291	0.6419	0.9569	0.9999	0.9999	0.828	0.9262	0.9772	0.9998	0.6938	0.8154	0.9728	0.7439	0.9829	0.6259	0.9943	0.9992	0.9987	0.9366	0.7502	0.9997	0.6852	0.5401	0.9969	0.5564	0.8664	0.8902	0.3502	0.8054	0.9863	0.9997	0.5221	1	0.8179	0.5657	0.983	0.4618	0.2161	0.2499	0.729	0.3025	0.9999	0.9989	0.8259	0.9993	0.9998
FBgn0010768	0.9574	1	0.6507	0.8598	0.7871	0.9883	0.9999	0.9999	0.8578	0.988	0.9271	0.9998	0.8972	0.9425	0.9856	0.9364	0.9829	0.9683	0.9943	0.9992	0.9987	0.9877	0.8158	0.9997	0.9455	0.7288	0.4478	0.5909	0.7835	0.7941	0.6346	0.9993	0.9863	0.9997	0.6853	1	0.2412	0.9117	0.9607	0.071	0.4266	0.0793	0.3664	0.975	0.9999	0.9989	0.9116	0.9993	0.9998
FBgn0010770	0.9884	1	0.8468	0.9461	0.2584	0.9157	0.9999	0.9999	0.9303	0.67	0.9185	0.9998	0.8939	0.5421	0.9614	0.8526	0.9919	0.8409	0.9972	0.9992	0.7158	0.9099	0.4064	0.9997	0.4801	0.8607	0.1665	0.7755	0.7802	0.957	0.4378	0.9929	0.9914	0.9997	0.5221	1	0.345	0.9187	0.9947	0.233	0.6721	0.6701	0.434	0.5947	0.9999	0.9683	0.9738	0.9993	0.9998
FBgn0010772	0.6515	1	0.9942	0.7584	0.8663	0.9142	0.9999	0.9999	0.8448	0.988	0.9842	0.9998	0.7582	0.5421	0.9855	0.7291	0.9983	0.2173	0.9943	0.9992	0.9987	0.8579	0.1446	0.9997	0.2175	0.9529	0.0223	0.643	0.6977	0.7692	0.7366	0.3622	0.9863	0.9997	0.551	1	0.161	0.769	0.983	0.1589	0.1298	0.1007	0.3845	0.8195	0.9999	0.9989	0.8961	0.9993	0.9998
FBgn0010774	0.9617	1	0.9461	0.9307	0.3206	0.9855	0.9999	0.9999	0.9481	0.7811	0.9185	0.9998	0.6975	0.7443	0.9855	0.943	0.9829	0.51	0.9943	0.9992	0.9987	0.8541	0.3756	0.9997	0.6207	0.8508	0.3461	0.9831	0.8349	0.9827	0.7325	0.9876	0.988	0.9997	0.5221	1	0.4713	0.5783	0.9973	0.5034	0.6061	0.7965	0.8395	0.3222	0.9999	0.9989	0.9982	0.9993	0.9998
FBgn0010786	0.4764	1	0.8232	0.6554	0.9084	0.9993	0.9999	0.9999	0.4929	0.5295	0.9185	0.1493	0.7046	0.5859	0.9753	0.532	0.999	0.9821	0.9943	0.9992	0.9987	0.8795	0.1843	0.9997	0.438	0.9596	0.0485	0.4877	0.8994	0.8378	0.8952	0.9116	0.9863	0.9997	0.5221	1	0.9687	0.7901	0.9986	0.8645	0.6417	0.3059	0.7552	0.9661	0.9999	0.9971	0.9996	0.9993	0.9998
FBgn0010803	0.9954	1	0.7574	0.7286	0.9604	0.9867	0.9999	0.9999	0.8228	0.8779	0.9825	0.9998	0.9237	0.5427	0.9677	0.7123	0.9983	0.4019	0.9943	0.9992	0.9987	0.9965	0.5333	0.9997	0.5274	0.813	0.1969	0.4877	0.9993	0.9662	0.9976	0.3745	0.9957	0.9997	0.5221	1	0.0264	0.5661	0.9607	0.1051	0.1521	0.0751	0.4872	0.9951	0.9999	0.9989	0.983	0.9993	0.9998
FBgn0010808	0.8923	1	0.184	0.6554	0.0383	0.3792	0.9999	0.9999	0.8939	0.5378	0.9212	0.9998	0.7318	0.6799	0.9428	0.8172	0.9829	0.3223	0.9943	0.9992	0.9987	0.9634	0.2017	0.9997	0.9783	0.463	0.8629	0.4877	0.3442	0.9846	0.8249	0.924	0.9863	0.9997	0.9782	1	0.7999	0.9014	0.9805	0.7476	0.829	0.7052	0.7462	0.7831	0.9999	0.9959	0.9752	0.9993	0.9998
FBgn0010812	0.6693	1	0.6304	0.6554	0.8663	0.9992	0.9999	0.9999	0.9303	0.7486	0.9185	0.9998	0.9477	0.5421	0.9948	0.6519	0.9974	0.4827	0.9943	0.9992	0.9987	0.9055	0.5317	0.9997	0.8135	0.9136	0.9592	0.6822	0.7096	0.9916	0.4737	0.2217	0.9863	0.9997	0.9607	0.5313	0.1108	0.5657	0.9607	0.3626	0.6879	0.145	0.5351	0.1075	0.9999	0.9989	0.8814	0.9993	0.9998
FBgn0010825	0.6303	1	0.9654	0.932	0.6468	0.8395	0.9999	0.9999	0.8332	0.7447	0.9212	0.9998	0.9594	0.6013	0.9825	0.2391	0.9829	0.8228	0.9943	0.9992	0.9987	0.9689	0.7805	0.9997	0.4295	0.9767	0.7145	0.6749	0.9841	0.9157	0.9944	0.6453	0.9863	0.9997	0.8305	1	0.2072	0.8057	0.9607	0.2452	0.1855	0.5396	0.3909	0.7187	0.9999	0.9989	0.9116	0.9993	0.9998
FBgn0010830	0.7869	1	0.8631	0.8712	0.8613	0.976	0.9999	0.9999	0.7675	0.9658	0.9639	0.9998	0.9935	0.7881	0.9856	0.8309	0.9927	0.8243	0.9943	0.9992	0.9987	0.8243	0.1639	0.9997	0.7375	0.5401	0.0374	0.5556	0.8196	0.9951	0.169	0.5823	0.9863	0.9997	0.5789	1	0.9075	0.8743	0.9607	0.7693	0.2806	0.9149	0.5086	0.4208	0.9999	0.9989	0.7911	0.9993	0.9998
FBgn0010877	0.9918	1	0.9991	0.6596	0.8663	0.9953	0.9999	0.9999	0.8168	0.6276	0.9264	0.9998	0.7067	0.8184	0.9768	0.2067	0.9829	0.8736	0.9943	0.9992	0.9987	0.9918	0.6577	0.9997	0.396	0.6872	0.9172	0.593	0.6601	0.9653	0.5638	0.4701	0.9863	0.9997	0.9745	1	0.9052	0.8375	0.971	0.7435	0.5845	0.9876	0.6653	0.7849	0.9999	0.9508	0.9997	0.9993	0.9998
FBgn0010894	0.97	1	0.8016	0.8909	0.9593	0.9941	0.9999	0.9999	0.8168	0.8393	0.9212	0.9998	0.9264	0.8031	0.9855	0.9714	0.9983	0.765	0.9943	0.9992	0.9987	0.9877	0.0193	0.9997	0.7182	0.5041	0.0168	0.7761	0.9197	0.957	0.8702	0.7313	0.9863	0.9997	0.9752	1	0.8902	0.5657	0.9607	0.7649	0.9461	0.3082	0.8356	0.9827	0.9999	0.9989	0.8512	0.9993	0.9998
FBgn0010905	0.7927	0.8317	0.8107	0.8867	0.7649	0.8252	0.9999	0.9999	0.9729	0.8938	0.9212	0.9998	0.7988	0.8085	0.9942	0.1855	0.985	0.2594	0.9955	0.9992	0.9987	0.9812	0.533	0.9997	0.3784	0.9413	0.8658	0.4381	0.9409	0.7941	0.9869	0.0953	0.9863	0.9997	0.9542	1	0.4805	0.9528	0.9607	0.9929	0.1441	0.6144	0.575	0.4437	0.9999	0.9989	0.9997	0.9993	0.9998
FBgn0010909	0.899	1	0.9978	0.8112	0.6607	0.9597	0.9999	0.9999	0.8453	0.8096	0.9185	0.9998	0.949	0.9547	0.9614	0.6519	0.9912	0.7198	0.9943	0.9992	0.9987	0.8693	0.3797	0.9997	0.543	0.5996	0.552	0.7314	0.9688	0.9718	0.5667	0.4029	0.9921	0.9997	0.8835	1	0.3659	0.9266	0.9607	0.8107	0.1913	0.4374	0.5023	0.7224	0.9999	0.9989	0.9998	0.9993	0.9998
FBgn0010926	0.6985	1	0.7398	0.7805	0.0219	0.9935	0.9999	0.9999	0.8168	0.621	0.9264	0.9998	0.8117	0.8262	0.9697	0.9938	0.9923	0.5296	0.9943	0.9992	0.9987	0.9098	0.0787	0.9997	0.4033	0.7095	4e-04	0.4157	0.6722	0.9235	0.5844	0.7386	0.9975	0.9997	0.8392	1	0.2782	0.8983	0.967	0.3129	0.2684	0.6793	0.6131	0.7232	0.9999	0.9989	0.9997	0.9993	0.9998
FBgn0011016	0.9105	1	0.9979	0.6554	0.9351	0.8859	0.9999	0.9999	0.8312	0.6258	0.9185	0.9998	0.6975	0.9861	0.9711	0.7493	0.9829	0.4794	0.9943	0.9992	0.9987	0.9123	0.3991	0.9997	0.543	0.3677	3e-04	0.9696	0.8459	0.9806	0.9472	0.3521	0.9723	0.9997	0.857	1	0.8175	0.5955	0.9681	0.988	0.9428	0.8939	0.491	0.5393	0.9999	0.9926	0.8814	0.9993	0.9998
FBgn0011020	0.8979	1	0.4909	0.9303	0.7115	0.9812	0.9999	0.9999	0.9911	0.8451	0.9212	0.9998	0.7784	0.9832	0.9533	0.9212	0.9829	0.1978	0.9943	0.9992	0.9987	0.8514	0.8806	0.9997	0.5638	0.674	0.814	0.9825	0.8163	0.9961	0.0469	0.998	0.9863	0.9997	0.9728	1	0.3652	0.6852	0.9624	0.9326	0.8087	0.569	0.726	0.5315	0.9999	0.9945	0.924	0.9993	0.9998
FBgn0011202	0.7767	1	0.702	0.6554	0.8055	0.9422	0.9999	0.9999	0.7429	0.6986	0.9185	0.9998	0.9275	0.5522	0.9428	0.7619	0.9948	0.9984	0.9943	0.9992	0.9987	0.9015	0.2508	0.9997	0.5319	0.9653	0.0816	0.4232	0.5986	0.9653	0.9963	0.9827	0.493	0.9997	0.7782	1	0.0725	0.8166	0.9679	0.4001	0.256	0.6046	0.6122	0.8957	0.9999	0.9083	0.8814	0.9993	0.9998
FBgn0011204	0.941	1	0.6008	0.675	0.8042	0.9812	0.9999	0.9999	0.8168	0.714	0.9212	0.9998	0.9523	0.0234	0.9938	0.1623	0.9829	0.1468	0.9943	0.9992	0.9987	0.896	0.124	0.9997	0.8232	0.4952	0.0011	0.9596	0.8527	0.9828	0.8808	0.8581	0.9863	0.9997	0.9461	1	0.1793	0.8897	0.9607	0.1192	0.2291	0.7249	0.3602	0.7105	0.9999	0.9989	0.9906	0.9993	0.9998
FBgn0011205	0.9899	1	0.2392	0.6554	0.9916	0.9812	0.9999	0.9999	0.5972	0.8347	0.9294	0.9998	0.8177	0.9918	0.9856	0.9772	0.9829	0.0642	0.9943	0.9992	0.9987	0.8994	0.9461	0.9997	0.4889	0.4615	0.7382	0.6367	0.9329	0.9806	0.3821	0.424	0.9863	0.9997	0.9301	1	0.2317	0.913	0.9607	0.2029	0.8803	0.911	0.8382	0.8429	0.9999	0.9989	0.9329	0.9993	0.9998
FBgn0011206	0.962	1	0.6597	0.6554	0.7767	0.9462	0.9999	0.9999	0.9216	0.6059	0.9185	0.9998	0.6851	0.5641	0.9437	0.491	0.9929	0.2444	0.9943	0.9992	0.9987	0.9053	0.1771	0.9997	0.7021	0.4735	6e-04	0.5923	0.8159	0.9931	0.8214	0.1622	0.9863	0.9997	0.5221	1	0.1731	0.5693	0.9692	0.0527	0.2766	0.098	0.3942	0.4486	0.9999	0.9989	0.9997	0.9993	0.9998
FBgn0011207	0.805	1	0.7379	0.7015	0.538	0.9581	0.9999	0.9999	0.8453	0.8839	0.9639	0.9998	0.9589	0.9907	0.9855	0.9599	0.9829	0.2221	0.9943	0.9992	0.9987	0.6674	0.6292	0.9997	0.9601	0.5758	0.1924	0.6273	0.7509	0.9826	0.5251	0.5213	0.9863	0.9997	0.9497	1	0.4073	0.9911	0.9607	0.9128	0.9075	0.357	0.9596	0.4548	0.9999	0.9989	0.9132	0.9993	0.9998
FBgn0011211	0.9866	1	0.717	0.6554	0.3654	0.7135	0.9999	0.9999	0.8462	0.2081	0.9459	0.9998	0.7627	0.6868	0.893	0.7311	0.9919	0.3476	0.9943	0.9992	0.9987	0.9457	0.137	0.9997	0.9928	0.9136	0.387	0.8284	0.3689	0.9581	0.8852	0.5767	0.9863	0.9997	0.9663	0.6609	0.6616	0.9838	0.9679	0.8886	0.5156	0.7436	0.502	0.6057	0.9999	0.9989	0.9906	0.9993	0.9998
FBgn0011217	0.941	1	0.8432	0.9453	0.96	0.9831	0.9999	0.9999	0.9625	0.8919	0.9212	0.9998	0.9778	0.5903	0.9855	0.0565	0.9935	0.9984	0.9943	0.9992	0.9987	0.7496	0.805	0.9997	0.4206	0.8898	0.1926	0.622	0.6056	0.9568	0.5249	0.7772	0.9863	0.9997	0.7718	1	0.1395	0.5712	0.9709	0.0883	0.2506	0.075	0.4828	0.8103	0.9999	0.9989	0.982	0.9993	0.9998
FBgn0011224	0.9982	1	0.3437	0.7293	0.7555	0.9788	0.9999	0.9999	0.8636	0.8814	0.9212	0.9998	0.6851	0.5486	0.9428	0.6467	0.9829	0.1203	0.9943	0.9992	0.9987	0.8654	0.4683	0.9997	0.9405	0.4358	0.3883	0.9634	0.8664	0.9724	0.7245	0.6583	0.9863	0.9997	0.8623	1	0.1241	0.8665	0.9808	0.5215	0.8597	0.1081	0.8438	0.3821	0.9999	0.9989	0.9762	0.9993	0.9998
FBgn0011225	0.9914	1	0.9228	0.6554	0.93	0.9363	0.9999	0.9999	0.853	0.6121	0.9185	0.9998	0.9997	0.8068	0.9855	0.406	0.9962	0.9781	0.9943	0.9992	0.9987	0.8012	0.1704	0.9997	0.7991	0.5944	0.6542	0.9258	0.8071	0.9846	0.4901	0.2229	0.9863	0.9997	0.5527	1	0.7506	0.7277	0.9845	0.4886	0.971	0.6213	0.9602	0.4087	0.9999	0.9926	0.8259	0.9993	0.9998
FBgn0011227	0.6421	1	0.0398	0.6387	0.1663	0.4616	0.9999	0.9999	0.8168	0.5241	0.9185	0.9998	0.716	0.9954	0.9428	0.921	0.9829	0.3397	0.9943	0.9992	0.9987	0.9837	0.599	0.9997	0.543	0.4888	0.099	0.4399	0.3132	0.9746	0.804	0.9734	0.9898	0.9997	0.7813	1	0.5871	0.6641	0.9607	0.6498	0.7953	0.8027	0.7443	0.8762	0.9999	0.9989	0.8969	0.9993	0.9998
FBgn0011230	0.9997	1	0.8201	0.6554	0.9016	0.9637	0.9999	0.9999	0.837	0.6121	0.9185	0.9998	0.6943	0.8078	0.9428	0.7286	0.9829	0.122	0.9955	0.9992	0.9987	0.8994	0.5024	0.9997	0.5552	0.6722	0.5733	0.5861	0.8664	0.9718	0.9989	0.8164	0.9978	0.9997	0.6331	1	0.8264	0.9491	0.9692	0.7786	0.7451	0.9554	0.9021	0.9643	0.9999	0.9034	0.7881	0.9993	0.9998
FBgn0011232	0.9561	1	0.7384	0.9249	0.9994	0.9926	0.9999	0.9999	0.8352	0.9184	0.9428	0.9998	0.994	0.6685	0.9818	0.856	0.7	0.669	0.9943	0.9992	0.9987	0.9873	0.059	0.9997	0.4827	0.7686	0	0.4399	0.3755	0.9867	0.7122	0.6789	0.9863	0.9997	0.5221	1	0.722	0.5657	0.9939	0.2203	0.4113	0.1026	0.4221	0.9335	0.9999	0.9989	0.9982	0.9993	0.9998
FBgn0011236	0.8551	1	0.5567	0.7814	0.2195	0.9368	0.9999	0.9999	0.9773	0.9304	0.9185	0.9998	0.8961	0.9682	0.9428	0.968	0.985	0.3884	0.9951	0.9992	0.9987	0.9794	0.117	0.9997	0.7994	0.7456	0.1619	0.6167	0.7802	0.9828	0.8241	0.9015	0.9863	0.9997	0.9636	1	0.1833	0.8449	0.9756	0.1983	0.6499	0.2558	0.3608	0.6618	0.9999	0.9989	0.9997	0.9993	0.9998
FBgn0011239	0.9776	1	0.9601	0.6554	0.9957	0.9739	0.9999	0.9999	0.8726	0.6739	0.9185	0.9998	0.7518	0.0109	0.9697	0.8697	0.9982	0.4921	0.9943	0.9992	0.9987	0.9149	0.143	0.9997	0.5905	0.5344	0.0019	0.7345	0.8923	0.9746	0.904	0.5029	0.9863	0.9997	0.5221	1	0.2116	0.68	0.9607	0.1013	0.2471	0.1317	0.566	0.5495	0.9999	0.9989	0.9997	0.9993	0.9998
FBgn0011241	0.9548	1	0.4412	0.9521	0.935	0.9812	0.9999	0.9999	0.8168	0.8134	0.9185	0.9998	0.827	0.5421	0.9678	0.8189	0.9983	0.6648	0.9943	0.9992	0.9987	0.9531	0.8008	0.9997	0.5496	0.5416	0.6842	0.5501	0.8161	0.9662	0.7325	0.3489	0.9863	0.9997	0.5221	1	0.6233	0.574	0.9681	0.1506	0.1818	0.0874	0.4369	0.9085	0.9999	0.9296	0.9969	0.9993	0.9998
FBgn0011244	0.9858	1	0.9035	0.6554	0.9003	0.9739	0.9999	0.8223	0.8939	0.6645	0.9185	0.9998	0.7814	0.6021	0.9728	0.9622	0.9983	0.5767	0.069	0.9992	0.9987	0.951	3e-04	0.9997	0.6831	0.5113	6e-04	0.6488	0.8214	0.9931	0.8974	0.1473	0.9863	0.9997	0.5221	1	0.2502	0.6576	0.9607	0.0574	0.2973	0.203	0.5693	0.5093	0.9999	0.9989	0.9997	0.9993	0.9998
FBgn0011259	0.9453	0.9607	0.9299	0.966	0.7047	0.8395	0.9999	0.9999	0.828	0.7122	0.9229	0.9998	0.8403	0.915	0.9428	0.6785	0.9829	0.6838	0.9943	0.9992	0.9987	0.8146	0.1674	0.9997	0.7178	0.6292	0.0924	0.5256	0.7802	0.7771	0.7144	0.3491	0.9863	0.9997	0.9986	1	0.8541	0.7908	0.9939	0.1286	0.1214	0.1411	0.4412	0.7245	0.9999	0.9989	0.9993	0.9993	0.9998
FBgn0011260	0.7818	1	0.9171	0.7072	0.6046	0.95	0.9999	0.9999	0.7807	0.9446	0.9185	0.9998	0.7923	0.9947	0.9752	0.8254	0.9829	0.0634	0.9943	0.9992	0.9987	0.9418	0.411	0.9997	0.991	0.7602	0.685	0.9949	0.9329	0.9746	0.5175	0.882	0.9863	0.9997	0.7953	1	0.3606	0.7272	0.733	0.7303	0.9428	0.2668	0.4753	0.9356	0.9999	0.9989	0.9997	0.9993	0.9998
FBgn0011270	0.8734	1	0.9289	0.9336	0.968	0.9986	0.9999	0.9999	0.8168	0.9172	0.9932	0.9998	0.9993	0.5421	0.9764	0.9914	0.9929	0.9169	0.9943	0.9992	0.9987	0.9001	0.1674	0.9997	0.2772	0.9991	1e-04	0.4593	0.6707	0.946	0.6904	0.1215	0.9898	0.9997	0.524	1	0.1806	0.5657	0.9607	0.0462	0.1265	0.0743	0.4221	0.431	0.9999	0.9989	0.9997	0.9993	0.9998
FBgn0011272	0.9808	1	0.6379	0.6554	0.9318	0.9115	0.9999	0.9999	0.8395	0.9497	0.9185	0.9998	0.7384	0.5521	0.9862	0.5461	0.9929	0.1586	0.9943	0.9992	0.9987	0.8996	0.2227	0.9997	0.6447	0.7529	0.0119	0.8753	0.8109	0.9826	0.9192	0.9617	0.9863	0.9997	0.5221	1	0.3318	0.6828	0.983	0.1589	0.5905	0.1479	0.4168	0.9419	0.9999	0.9989	0.9906	0.9993	0.9998
FBgn0011274	0.958	1	0.429	0.8552	0.9808	0.9678	0.9999	0.9999	0.8212	0.8878	0.9321	0.9998	0.8709	0.7833	0.9984	0.4308	0.9983	0.0391	0.9943	0.9992	0.9987	0.9885	0.7022	0.9997	0.5735	0.4709	0.384	0.9193	0.9196	0.9718	0.8719	0.8429	0.9904	0.9997	0.6247	1	0.283	0.7628	0.9607	0.1992	0.2371	0.1261	0.3559	0.828	0.9999	0.9989	0.9997	0.9993	0.9998
FBgn0011276	0.9991	1	0.3011	0.9063	0.9769	0.9832	0.9999	0.9999	0.837	0.68	0.9185	0.9998	0.8987	0.6243	0.9428	0.9562	0.9982	0.7075	0.9951	0.9992	0.9987	0.9504	0.4	0.9997	0.9108	0.8228	0.1311	0.7462	0.8161	0.9653	0.845	0.287	0.9863	0.9997	0.5221	1	0.1512	0.5657	0.9679	0.2993	0.3357	0.8439	0.3739	0.8981	0.9999	0.8753	0.9997	0.9993	0.9998
FBgn0011277	0.8356	1	0.7045	0.9585	0.5104	0.9812	0.9999	0.9999	0.8168	0.8532	0.9212	0.9998	0.6932	0.9861	0.9985	0.575	0.9829	0.9841	0.9943	0.9992	0.9987	0.951	0.9303	0.9997	0.9966	0.8969	0.4781	0.6348	0.207	0.9653	0.9944	0.1875	0.9863	0.9997	0.8629	1	0.7413	0.7651	0.971	0.9261	0.4669	0.8009	0.4817	0.9785	0.9999	0.9989	0.5981	0.9993	0.9998
FBgn0011278	0.9915	1	0.5567	0.6619	0.6396	0.9862	0.9999	0.9999	0.8939	0.7661	0.9457	0.9998	0.8603	0.7799	0.9856	0.9621	0.9829	0.5517	0.9943	0.9992	0.9987	0.9799	0.6037	0.9997	0.5274	0.6174	0.6956	0.5259	0.6987	0.9737	0.7262	0.1782	0.9863	0.9997	0.9777	1	0.1951	0.7338	0.9607	0.106	0.7952	0.4053	0.5781	0.5378	0.9999	0.9989	0.9997	0.9993	0.9998
FBgn0011279	0.8063	1	0.8201	0.7712	0.7788	0.9909	0.9999	0.9999	0.8816	0.9621	0.9639	0.9998	0.9493	0.2141	0.9711	0.9886	0.9983	0.9954	0.9943	0.9992	0.9987	0.9708	0.8631	0.9997	0.6013	0.3677	0.5623	0.4496	0.9177	0.9718	0.9803	0.8596	0.9898	0.9997	0.9469	1	0.9233	0.7866	0.9622	0.1354	0.0429	0.389	0.7375	0.618	0.9999	0.9989	0.9906	0.9993	0.9998
FBgn0011280	0.851	0.8336	0.1625	0.6554	0.7649	0.6839	0.9999	0.9999	0.9875	0.8102	0.9997	0.9998	0.6851	0.6799	0.9428	0.8904	0.9829	0.1744	0.9943	0.9992	0.9987	0.8289	0.8311	0.9997	0.4702	0.3773	0.0936	0.4232	0.3806	0.9735	0.8974	0.6447	0.9863	0.9997	0.7981	1	0.9232	0.9431	0.9607	0.5725	0.8527	0.5867	0.9429	0.6144	0.9999	0.9989	0.9221	0.9993	0.9998
FBgn0011281	0.9991	1	0.7399	0.8372	0.7678	0.9845	0.9999	0.9999	0.979	0.8516	0.9497	0.9998	0.9473	0.5421	0.9794	0.5718	0.9919	0.6272	0.9943	0.9992	0.9987	0.8146	0.4926	0.9997	0.546	0.5396	0.7198	0.7726	0.7602	0.9737	0.9126	0.9608	0.9978	0.9997	0.6696	1	0.7935	0.9923	0.9607	0.458	0.0803	0.4041	0.4065	0.7138	0.9999	0.9989	0.9993	0.9993	0.9998
FBgn0011283	0.9491	1	0.5962	0.6653	0.9776	0.95	0.9999	0.9999	0.9808	0.6212	0.9676	0.9998	0.8939	0.5829	0.9428	0.4654	0.9829	0.9394	0.9943	0.9992	0.9987	0.8434	0.7382	0.9997	0.9155	0.4172	0.2731	0.5123	0.801	0.9947	0.809	0.7554	0.9978	0.9997	0.8944	1	0.8358	0.8504	0.9607	0.7568	0.1228	0.3151	0.4823	0.9236	0.9999	0.9548	0.9997	0.9993	0.9998
FBgn0011284	0.9931	1	0.4332	0.6554	0.9509	0.8407	0.9999	0.9999	0.8228	0.9728	0.9185	0.9998	0.7286	0.5899	0.9984	0.5115	0.9919	0.2665	0.9943	0.9992	0.9987	0.9012	0.1712	0.9997	0.5787	0.6588	0.0097	0.8812	0.9079	0.9951	0.9437	0.9047	0.9909	0.9997	0.5221	1	0.4577	0.7505	0.9991	0.2429	0.8087	0.3366	0.5775	0.9956	0.9999	0.9989	0.9736	0.9993	0.9998
FBgn0011286	0.7725	1	0.774	0.7702	0.8004	0.9847	0.9999	0.9999	0.9751	0.8839	0.9185	0.9998	0.6975	0.7663	0.9856	0.5115	0.9829	0.3872	0.9943	0.9992	0.9987	0.8994	0.0444	0.9997	0.541	0.8949	0.7944	0.7871	0.8939	0.9157	0.5374	0.1226	0.8784	0.9997	0.8722	0.6609	0.3712	0.767	0.9681	0.944	0.3192	0.5233	0.5293	0.4589	0.9999	0.9989	0.9755	0.9993	0.9998
FBgn0011288	0.881	1	0.8697	0.9577	0.891	0.9569	0.9999	0.9999	0.9341	0.8701	0.947	0.9998	0.9748	0.8101	0.9533	0.9499	0.9949	0.4952	0.9943	0.9992	0.9987	0.9339	0.4897	0.9997	0.7255	0.8574	0.7186	0.4912	0.755	0.7941	0.7066	0.1321	0.9863	0.9997	0.9765	1	0.4142	0.8154	0.9622	0.2624	0.1787	0.1327	0.4852	0.7944	0.9999	0.9989	0.9904	0.9993	0.9998
FBgn0011289	0.8225	1	0.6594	0.7491	0.9944	0.9637	0.9999	0.9999	0.8168	0.729	0.9185	0.9998	0.6356	0.5421	0.9942	0.7954	0.9976	0.8216	0.9943	0.9992	0.9987	0.9529	0.3546	0.9997	0.3918	0.7368	0.0921	0.509	0.9044	0.9662	0.7215	0.5804	0.9863	0.9997	0.5221	1	0.9858	0.8087	0.9607	0.3184	0.664	0.4579	0.7604	0.9951	0.9999	0.9989	0.9997	0.9993	0.9998
FBgn0011290	0.8918	1	0.3134	0.6554	0.96	0.865	0.9999	0.9999	0.837	0.5862	0.9185	0.9998	0.6434	0.6679	0.9156	0.6266	0.9887	0.1146	0.9943	0.9992	0.9987	0.8715	0.3941	0.9997	0.9405	0.3887	0.0598	0.6163	0.9466	0.957	0.9386	0.5615	0.9898	0.9997	0.5221	1	0.6238	0.9531	0.9616	0.5906	0.6689	0.1104	0.8367	0.7443	0.9999	0.9989	0.9111	0.9993	0.9998
FBgn0011291	0.9915	1	0.1517	0.8718	0.1858	0.9739	0.9999	0.9999	0.8244	0.8783	0.9212	0.9998	0.9334	0.6657	0.9856	0.6725	0.985	0.729	0.9943	0.9992	0.9987	0.6146	0.8235	0.9997	0.5018	0.2982	0.4066	0.9149	0.9407	0.9737	0.3677	0.9245	0.9777	0.9998	0.9971	1	0.5295	0.9646	0.9999	0.8342	0.6859	0.8874	0.4169	0.8842	0.9999	0.9989	0.9851	0.9993	0.9998
FBgn0011293	0.9642	1	0.8217	0.8674	0.6774	0.9811	0.9999	0.9999	0.9225	0.9919	0.9543	0.9998	0.8989	0.927	0.9737	0.8749	0.9983	0.6914	0.9943	0.9992	0.9987	0.8243	0.6979	0.9997	0.6447	0.6164	0.3215	0.5594	0.9069	0.9724	0.989	0.9884	0.9863	0.9997	0.6119	1	0.8179	0.9197	0.9607	0.5051	0.0745	0.6145	0.5129	0.8295	0.9999	0.8753	0.9997	0.9993	0.9998
FBgn0011294	0.9751	1	0.6942	0.7925	0.4858	0.9812	0.9999	0.9999	0.9231	0.9629	0.9764	0.9998	0.6975	0.5421	0.9623	0.9	0.9951	0.7013	0.9943	0.9992	0.9987	0.8146	0.7522	0.9997	0.9552	0.927	0.6874	0.5861	0.9676	0.9653	0.9201	0.7638	0.9863	0.9997	0.7868	1	0.3211	0.9325	0.9624	0.4987	5e-04	0.9604	0.4488	0.9212	0.9999	0.9989	0.9997	0.9993	0.9998
FBgn0011296	0.5815	1	0.9622	0.7725	0.7732	0.9569	0.9999	0.9999	0.9965	0.7076	0.9639	0.9998	0.9593	0.5564	0.9544	0.6831	0.9929	0.4429	0.9943	0.9992	0.9987	0.6532	0.0165	0.9997	0.608	0.7712	0.6133	0.8981	0.9685	0.9763	0.1766	0.8322	0.9863	0.9997	0.9331	1	0.9937	0.649	0.9679	0.8618	0.846	0.7819	0.7961	0.4311	0.9999	0.9989	0.9997	0.9993	0.9998
FBgn0011297	0.7243	1	0.921	0.6554	0.4803	0.9262	0.9999	0.9999	0.8228	0.9487	0.9803	0.9998	0.8989	0.9968	0.9865	0.2412	0.985	0.9765	0.9943	0.9992	0.9987	0.759	0.2742	0.9997	0.7126	0.9743	0.1991	0.8652	0.6795	0.9653	0.7149	0.6347	0.9863	0.9997	0.7724	1	0.7827	0.9227	0.6418	0.6393	0.6506	0.6241	0.2985	0.9374	0.9999	0.9989	0.9997	0.9993	0.9998
FBgn0011300	0.7786	1	0.828	0.9404	0.7788	0.9142	0.9999	0.9999	0.8168	0.7997	0.9251	0.9998	0.9523	0.5421	0.9728	0.9985	0.9914	0.5243	0.9943	0.9992	0.9987	0.8971	0.293	0.9997	0.5004	0.9617	0.0175	0.4733	0.8228	0.9293	0.7656	0.5715	0.9863	0.9997	0.7125	1	0.0603	0.6301	0.9967	0.0717	0.1337	0.0822	0.3346	0.4882	0.9999	0.9989	0.9997	0.9993	0.9998
FBgn0011305	0.9915	1	0.6331	0.9731	0.9944	0.9943	0.9999	0.9999	0.8928	0.8966	0.9764	0.9998	0.9233	0.5421	0.9626	0.6962	0.9998	0.4346	0.9943	0.9992	0.9987	0.9525	0.1269	0.9997	0.9319	0.7107	0.0274	0.5312	0.8109	0.7941	0.4876	0.6763	0.9863	0.9997	0.5221	1	0.2174	0.8545	0.9986	0.2777	0.6433	0.0978	0.6437	0.6276	0.9999	0.9989	0.9972	0.9993	0.9998
FBgn0011327	0.9316	1	0.9172	0.8811	0.999	0.9845	0.9999	0.9999	0.8168	0.9726	0.9873	0.9998	0.7365	0.5039	0.9835	0.9526	0.9829	0.5928	0.9943	0.9992	0.9987	0.8718	0.8548	0.9997	0.7035	0.7866	0.0384	0.643	0.7818	0.9965	0.6595	0.7115	0.9863	0.9997	0.7861	1	0.1546	0.5657	0.9607	0.0333	0.1335	0.0952	0.3709	0.9808	0.9999	0.9989	0.9906	0.9993	0.9998
FBgn0011335	0.8568	1	0.5789	0.7176	0.9968	0.9581	0.9999	0.9999	0.934	0.5929	0.9185	0.9998	0.8843	0.8372	0.9614	0.9876	0.9829	0.3651	0.9943	0.9992	0.9987	0.95	0.8133	0.9997	0.8132	0.4453	0.4546	0.6389	0.9973	0.8969	0.3575	0.9055	0.9898	0.9997	0.7023	1	0.5251	0.9975	0.9657	0.2995	0.6859	0.8248	0.7637	0.3574	0.9999	0.9989	0.9875	0.9993	0.9998
FBgn0011336	0.9954	1	0.6613	0.7576	0.995	0.9831	0.9999	0.9999	0.9672	0.9992	0.9852	0.9998	0.733	0.5479	0.9428	0.9332	0.9829	0.7619	0.9943	0.9992	0.9987	0.8994	0.0312	0.9997	0.4776	0.9181	0	0.5389	0.8161	0.9806	0.9178	0.7047	0.9863	0.9997	0.5604	1	0.8178	0.5657	0.9845	0.9419	0.5084	0.4037	0.6442	0.9678	0.9999	0.9989	0.9597	0.9993	0.9998
FBgn0011361	0.735	1	0.0722	0.6554	0.2178	0.4616	0.9999	0.9999	0.8228	0.33	0.9185	0.9998	0.7122	0.9233	0.893	0.9425	0.9829	0.232	0.9943	0.9992	0.9987	0.958	0.5634	0.9997	0.4955	0.527	0.1225	0.5157	0.5725	0.9912	0.8956	0.8482	0.9956	0.9997	0.7713	1	0.5665	0.6737	0.9607	0.5911	0.8032	0.7906	0.9252	0.8648	0.9999	0.9989	0.8259	0.9993	0.9998
FBgn0011455	0.8361	1	0.1159	0.6554	0.0136	0.3792	0.9999	0.9999	0.856	0.4466	0.9185	0.9998	0.6851	0.8663	0.9419	0.9933	0.9829	0.2399	0.9943	0.9992	0.9987	0.9504	0.742	0.9997	0.6682	0.4749	0.3104	0.4232	0.3075	0.9888	0.8691	0.831	0.9985	0.9997	0.8851	1	0.7584	0.6687	0.9607	0.8155	0.7304	0.8595	0.9928	0.8673	0.9999	0.9989	0.9688	0.9993	0.9998
FBgn0011474	0.8551	1	0.4801	0.9922	0.4704	0.9845	0.9999	0.9999	0.9718	0.9953	0.9949	0.9998	0.6851	0.9415	0.9428	0.8735	0.9919	0.1385	0.9943	0.9992	0.9987	0.8996	0.2328	0.9997	0.4564	0.8871	0.7583	0.4399	0.8096	0.9828	0.727	0.154	0.9863	0.9997	0.9079	1	0.8134	0.8091	0.9624	0.8171	0.5101	0.7352	0.7963	0.5107	0.9999	0.9989	0.9997	0.9993	0.9998
FBgn0011476	0.8654	1	0.4142	0.8889	0.9441	0.8859	0.9999	0.9999	0.8168	0.988	0.9543	0.9998	0.7879	0.9949	0.9428	0.8749	0.9829	0.6897	0.9943	0.9992	0.9987	0.9743	0.4555	0.9997	0.7368	0.9999	0.2006	0.4484	0.6297	0.9668	0.7871	0.4373	0.9992	0.9997	0.7959	1	0.2661	0.7451	0.9607	0.3604	0.6392	0.2608	0.8571	0.9957	0.9999	0.9989	0.9997	0.9993	0.9998
FBgn0011481	0.6952	1	0.7365	0.7118	0.7213	0.9462	0.9999	0.9999	0.828	0.7844	0.9185	0.9998	0.9388	0.5908	0.9743	0.6936	0.9914	0.9787	0.9943	0.9992	0.9987	0.9429	0.291	0.9997	0.2954	0.8637	0.0144	0.4232	0.7174	0.82	0.7583	0.4372	0.9863	0.9997	0.5483	1	0.1108	0.6074	0.9939	0.2442	0.1362	0.1431	0.3608	0.4911	0.9999	0.9989	0.9887	0.9993	0.9998
FBgn0011509	0.8724	1	0.9762	0.6554	0.974	0.8407	0.9999	0.9999	0.923	0.9761	0.9212	0.9998	0.8422	0.6702	0.9856	0.9605	0.9908	0.2232	0.9943	0.9992	0.9987	0.8994	0.026	0.9997	0.818	0.5758	0	0.4815	0.7427	0.957	0.852	0.957	0.7555	0.9997	0.6884	1	0.5637	0.5657	0.9685	0.4399	0.5846	0.1895	0.5068	0.9317	0.9999	0.9989	0.9997	0.9993	0.9998
FBgn0011554	0.9404	1	0.618	0.6773	0.891	0.9812	0.9999	0.9999	0.9911	0.68	0.9196	0.9998	0.6975	0.9861	0.9737	0.8285	0.9829	0.5658	0.9943	0.9992	0.9987	0.8911	0.728	0.9997	0.6742	0.631	0.2949	0.7385	0.4927	0.9581	0.8145	0.6351	0.9863	0.9997	0.879	1	0	0.7005	0.9607	0.3678	0.1145	0.3604	0.8429	0.3735	0.9999	0.9989	0.9906	0.9993	0.9998
FBgn0011555	0.9548	1	0.8927	0.7915	0.8385	0.8672	0.9999	0.9999	0.9729	0.6125	0.9784	0.9998	0.8937	0.5421	0.9818	0.4238	0.9829	0.5314	0.9943	0.9992	0.9987	0.9568	0.3005	0.9997	0.5639	0.5019	0.3617	0.9667	0.8159	0.9931	0.9805	0.9628	0.9863	0.9997	0.8785	1	0.4102	0.7514	0.9681	0.4939	0.9777	0.5858	0.7331	0.44	0.9999	0.9248	0.8928	0.9993	0.9998
FBgn0011556	0.939	1	0.9188	0.6554	0.7132	0.9177	0.9999	0.9999	0.9044	0.9876	0.9185	0.9998	0.9137	0.9577	0.9671	0.4448	0.9983	0.7829	0.9943	0.9992	0.9987	0.9992	0.4824	0.9997	0.5256	0.6659	0.411	0.6188	0.9555	0.9724	0.9604	0.888	0.9863	0.9997	0.8978	1	0.1711	0.8634	0.922	0.8639	0.1521	0.8723	0.9235	0.2928	0.9999	0.9926	0.9805	0.9993	0.9998
FBgn0011559	0.97	1	0.2189	0.7762	0.9998	0.991	0.9999	0.9999	0.9045	0.8137	0.9763	0.9998	0.6851	0.6603	0.9156	0.3177	0.9829	0.932	0.9943	0.9992	0.9987	0.9497	0.0608	0.9997	0.4325	0.9781	1e-04	0.8457	0.8775	0.9961	0.8575	0.5823	0.9863	0.9997	0.5221	1	0.8959	0.7261	0.9607	0.931	0.7406	0.6228	0.9489	0.7523	0.9999	0.9989	0.8512	0.9993	0.9998
FBgn0011566	0.9799	1	0.0886	0.7118	0.9531	0.9307	0.9999	0.9999	0.8228	0.9462	0.9867	0.9998	0.6975	0.6778	0.9428	0.9609	0.9829	0.6731	0.9954	0.9992	0.9987	0.8243	0.0392	0.9997	0.2351	0.4227	0.1454	0.8366	0.8163	0.9687	0.7452	0.7615	0.9863	0.9997	0.9927	1	0.7394	0.6532	0.9607	0.6869	0.4075	0.9798	0.7312	0.6383	0.9999	0.9508	0.9224	0.9993	0.9998
FBgn0011569	0.9497	1	0.6888	0.6572	0.7788	0.9812	0.9999	0.9999	0.9041	0.9813	0.9676	0.9998	0.6938	0.5421	0.9728	0.9138	0.9829	0.053	0.9943	0.9992	0.9987	0.8994	0.0723	0.9997	0.6992	0.9466	0.1115	0.7356	0.8159	0.9449	0.3292	0.9313	0.9863	0.9997	0.9935	1	0.144	0.8808	0.9982	0.9211	0.4859	0.1251	0.562	0.3815	0.9999	0.9989	0.9906	0.9993	0.9998
FBgn0011570	0.9245	1	0.787	0.6554	0.9925	0.9831	0.9999	0.9999	0.844	0.8971	0.9255	0.9998	0.9237	0.577	0.9855	0.491	0.9983	0.9892	0.9943	0.9992	0.9987	0.8996	0.0767	0.9997	0.7111	0.9614	0.0012	0.4825	0.7174	0.9931	0.8483	0.4564	0.9863	0.9997	0.5296	1	0.0385	0.5693	0.9607	0.336	0.5544	0.5852	0.3605	0.4707	0.9999	0.9989	0.9997	0.9993	0.9998
FBgn0011571	0.9941	1	0.8232	0.9556	0.7085	0.9818	0.9999	0.9999	0.8228	0.9382	0.9842	0.9998	0.7619	0.6685	0.9971	0.4465	0.9829	0.9908	0.9943	0.9992	0.9987	0.8782	0.1913	0.9997	0.6172	0.5257	0.0708	0.5079	0.6678	0.7941	0.4015	0.3369	0.9863	0.9997	0.551	1	0.1645	0.5657	0.9883	0.0901	0.1321	0.0888	0.3497	0.3721	0.9999	0.9989	0.9752	0.9993	0.9998
FBgn0011573	0.9892	1	0.9789	0.6554	0.7791	0.9812	0.9999	0.9999	0.9172	0.8914	0.9212	0.9998	0.913	0.9725	0.9977	0.8193	0.9983	0.6304	0.9943	0.9992	0.9987	0.9688	0.0249	0.9997	0.7214	0.4923	0.0063	0.4556	0.7622	0.9653	0.9074	0.2316	0.9863	0.9997	0.7718	1	0.307	0.6724	0.9939	0.2201	0.1388	0.1982	0.4405	0.8384	0.9999	0.9989	0.9997	0.9993	0.9998
FBgn0011581	0.9884	1	0.735	0.8358	0.8472	0.8859	0.9999	0.9999	0.9868	0.7723	0.9185	0.9998	0.9814	0.9026	0.9856	0.5557	0.9983	0.0254	0.9943	0.9992	0.9987	0.9761	0.2069	0.9997	0.9574	0.9434	0.0019	0.767	0.9565	0.9705	0.905	0.209	0.9863	0.9997	0.6211	1	0.3834	0.9242	0.9607	0.8885	0.721	0.2702	0.9917	0.8839	0.9999	0.9989	0.9997	0.9993	0.9998
FBgn0011582	0.9305	1	0.7875	0.8279	0.8433	0.9956	0.9999	0.9999	0.9046	0.6236	0.9574	0.9998	0.8686	0.7445	0.9697	0.9785	0.9887	0.6354	0.9943	0.9992	0.9987	0.9243	0.9252	0.9997	0.9703	0.8995	0.6816	0.7289	0.9077	0.7246	0.4183	0.3973	0.8595	0.9997	0.6937	1	0.3073	0.9333	0.9607	0.12	0.1058	0.2332	0.3714	0.5885	0.9999	0.9989	0.98	0.9993	0.9998
FBgn0011584	0.7891	1	0.7678	0.6724	0.8969	0.9739	0.9999	0.9999	0.985	0.7671	0.9791	0.9998	0.981	0.5562	0.9614	0.941	0.9983	0.3313	0.9963	0.9992	0.9987	0.9577	0.0652	0.9997	0.6391	0.4775	0	0.7841	0.9076	0.9961	0.8797	0.516	0.9863	0.9997	0.5311	1	0.8306	0.642	0.9607	0.827	0.6911	0.289	0.9982	0.7852	0.9999	0.9989	0.9993	0.9993	0.9998
FBgn0011586	0.9724	1	0.9991	0.7725	0.9377	0.9845	0.9999	0.9999	0.9039	0.7368	0.9185	0.9998	0.8971	0.7089	0.9942	0.9346	0.9983	0.856	0.9943	0.9992	0.9987	0.8132	0.1861	0.9997	0.3062	0.8083	0	0.7214	0.785	0.9653	0.7033	0.7489	0.989	0.9997	0.5221	1	0.8306	0.823	0.9607	0.6518	0.523	0.6418	0.6221	0.7407	0.9999	0.9989	0.9993	0.9993	0.9998
FBgn0011589	0.9997	1	0.5458	0.9385	0.9539	0.9569	0.9999	0.9999	0.8563	0.8444	0.9185	0.9998	0.7494	0.9001	0.9696	0.5229	0.9998	0.641	0.9943	0.9992	0.9987	0.8644	0.3347	0.9997	0.7652	0.9827	0.9689	0.5861	0.898	0.7692	0.7178	0.9758	0.9863	0.9997	0.844	1	0.2587	0.5712	0.9969	0.2119	0.1626	0.2113	0.2405	0.7647	0.9999	0.9989	0.9537	0.9993	0.9998
FBgn0011591	0.9807	1	0.7632	0.6554	0.9253	0.9812	0.9999	0.9999	0.837	0.6264	0.9616	0.9998	0.7634	0.9971	0.9428	0.7387	0.9829	0.8775	0.9955	0.9992	0.9987	0.9476	0.6577	0.9997	0.7056	0.4104	0.3697	0.972	0.7602	0.9449	0.9194	0.3621	0.9863	0.9997	0.9732	1	0.8379	0.9543	0.9607	0.5025	0.8937	0.1406	0.9761	0.7785	0.9999	0.9926	0.8739	0.9993	0.9998
FBgn0011592	0.857	1	0.1987	0.9117	0.7743	0.9832	0.9999	0.9999	0.995	0.6059	0.9185	0.9998	0.7405	0.9518	0.893	0.9897	0.9998	0.3715	0.9943	0.9992	0.9987	0.9318	0.0708	0.9997	0.4797	0.7288	0.0831	0.4769	0.7174	0.9662	0.9414	0.8543	0.9918	0.9997	0.599	1	0.201	0.7445	0.9982	0.393	0.4479	0.8226	0.9549	0.3666	0.9999	0.9989	0.8259	0.9993	0.9998
FBgn0011596	0.9932	1	0.66	0.6724	0.8053	0.9812	0.9999	0.9999	0.9174	0.6828	0.9185	0.9998	0.698	0.5817	0.9437	0.8587	0.9908	0.1079	0.9943	0.9992	0.9987	0.9581	0.449	0.9997	0.5787	0.4294	0.0017	0.5756	0.975	0.9037	0.7416	0.4766	0.9898	0.9997	0.5676	1	0.099	0.5821	0.9607	0.0605	0.1302	0.1154	0.2846	0.52	0.9999	0.9989	0.9997	0.9993	0.9998
FBgn0011603	0.7557	1	0.8722	0.9514	0.9999	0.968	0.9999	0.9999	0.8168	0.9409	0.9212	0.9998	0.6851	0.8633	0.9428	0.5309	0.9829	0.9208	0.9955	0.9992	0.9987	0.8971	0.138	0.9997	0.8236	0.6356	0.3192	0.5909	0.8159	0.8513	0.9463	0.4572	0.9863	0.9997	0.5268	1	0.8869	0.8109	0.9607	0.27	0.3991	0.7906	0.6163	0.3403	0.9999	0.9989	0.9329	0.9993	0.9998
FBgn0011604	0.8034	1	0.6667	0.7096	0.479	0.9142	0.9999	0.9999	0.9641	0.67	0.9185	0.9998	0.6938	0.7506	0.9428	0.9738	0.9829	0.1055	0.9943	0.9992	0.9987	0.9099	0.1097	0.9997	0.8372	0.3898	0.0054	0.9709	0.9417	0.9837	0.9011	0.5996	0.9863	0.9997	0.7738	1	0.2124	0.7761	0.9749	0.2734	0.1907	0.1502	0.3845	0.9094	0.9999	0.9933	0.9783	0.9993	0.9998
FBgn0011606	0.9936	1	0.5523	0.6554	0.8651	0.9739	0.9999	0.9999	0.8544	0.6737	0.9185	0.9998	0.6975	0.5508	0.9678	0.801	0.9982	0.3901	0.9943	0.9992	0.9987	0.8994	0.0734	0.9997	0.7335	0.3401	0.0014	0.531	0.6698	0.9741	0.8808	0.1256	0.9863	0.9997	0.5221	1	0.1219	0.6408	0.9779	0.0664	0.1799	0.0822	0.4208	0.7189	0.9999	0.9989	0.9963	0.9993	0.9998
FBgn0011638	0.9997	1	0.9206	0.978	0.6028	0.9462	0.9999	0.9999	0.972	7e-04	0.9185	0.9998	0.9971	0.9706	0.9927	0.4024	0.9983	0.9217	0.9943	0.9992	0.9987	0.7843	0.6136	0.9997	0.7372	0.5614	0.0044	0.4474	0.4675	0.9995	0.5222	0.9279	0.9863	0.9997	0.5221	1	0.2339	0.5657	0.9607	0.2813	0.9389	0.2769	0.4653	0.4741	0.9999	0.9989	0.9997	0.9993	0.9998
FBgn0011640	0.9301	1	0.9196	0.6964	0.7951	0.9975	0.9999	0.9999	0.837	0.9894	0.9185	0.9998	0.8725	0.5421	0.9865	0.5174	0.9983	0.6639	0.9955	0.9992	0.9987	0.9606	0.6251	0.9997	0.1317	0.8635	0.0223	0.4689	0.6313	0.9735	0.5053	0.7893	0.9863	0.9997	0.5221	1	0.5869	0.6849	0.9607	0.1294	0.5709	0.1273	0.3528	0.8068	0.9999	0.9989	0.9132	0.9993	0.9998
FBgn0011642	0.99	1	0.8196	0.9653	0.9592	0.9462	0.9999	0.9999	0.9131	0.9873	0.98	0.9998	0.832	0.6943	0.9626	0.7068	0.9983	0.8549	0.9943	0.9992	0.9987	0.887	0.2664	0.9997	0.4622	0.7884	0.1991	0.682	0.3602	0.9407	0.5788	0.2496	0.9863	0.9997	0.8552	1	0.3077	0.5657	0.9995	0.1216	0.1372	0.0905	0.3393	0.3558	0.9999	0.9989	0.9972	0.9993	0.9998
FBgn0011648	0.5763	1	0.7437	0.6718	0.668	0.9812	0.9999	0.9999	0.8168	0.9299	0.9185	0.9998	0.9359	0.5583	0.9728	0.3174	0.9908	0.9714	0.9943	0.9992	0.9987	0.8331	0.2823	0.9997	0.7107	0.9711	0.2004	0.5157	0.3112	0.957	0.5302	0.3968	0.9863	0.9997	0.599	1	0.0291	0.5657	0.9983	0.1855	0.2487	0.1273	0.3793	0.7348	0.9999	0.9989	0.9906	0.9993	0.9998
FBgn0011653	0.9656	1	0.6935	0.6554	0.7807	0.9867	0.9999	0.9999	0.837	0.6865	0.9185	0.9998	0.9935	0.5459	0.9697	0.8815	0.9983	0.2571	0.9943	0.9992	0.9987	0.7209	0.3228	0.9997	0.8734	0.5208	0.4382	0.8795	0.8109	0.9747	0.8015	0.6898	0.9954	0.9997	0.8875	1	0.8189	0.9267	0.9679	0.4039	0.8208	0.8982	0.8929	0.3881	0.9999	0.9989	0.9997	0.9993	0.9998
[truncated: 11,493 more rows]
[truncated: 50 more columns]
